# Supplementary material for: Can a poverty-reducing and progressive tax and transfer system hurt the poor?
Source: J Dev Econ. 2016 Sep;122:63–75. doi: 10.1016/j.jdeveco.2016.04.001 (PMC4988485; doi:10.1016/j.jdeveco.2016.04.001)
Supplement: Supplementary file 1 — Supplementary material. [file mmc1.zip]

Archive with 67 entries (56 files):
- proc/
- adofiles/
- adofiles/extremes.ado
- adofiles/extremes.hlp
- adofiles/glcurve.ado
- adofiles/glcurve.hlp
- adofiles/mydi.ado
- adofiles/time.ado
- data/
- data/ElectricityRates/
- data/ElectricityRates/electricity_rates.csv
- data/NationalAccounts/
- data/NationalAccounts/municipal_level_health_spending.csv
- data/NationalAccounts/state_level_health_spending.csv
- data/POF0809/
- data/POF0809/T_ALUGUEL_ESTIMADO_S.txt
- data/POF0809/T_CADERNETA_DESPESA_S.txt
- data/POF0809/T_CONDICOES_DE_VIDA_S.txt
- data/POF0809/T_DESPESA_12MESES_S.txt
- data/POF0809/T_DESPESA_90DIAS_S.txt
- data/POF0809/T_DESPESA_S.txt
- data/POF0809/T_DESPESA_VEICULO_S.txt
- data/POF0809/T_DOMICILIO_S.txt
- data/POF0809/T_INVENTARIO_S.txt
- data/POF0809/T_MORADOR_IMPUT_S.txt
- data/POF0809/T_MORADOR_S.txt
- data/POF0809/T_OUTRAS_DESPESAS_S.txt
- data/POF0809/T_OUTROS_RECI_S.txt
- data/POF0809/T_RENDIMENTOS_S.txt
- data/POF0809/T_SERVICO_DOMS_S.txt
- documentation/
- documentation/POF0809/
- documentation/POF0809/Alimentaçao 2008 - 2009.doc
- documentation/POF0809/Cadastro de Produtos POF 2008-2009.xls
- documentation/POF0809/ClassificaçSes POF 2008-2009.doc
- documentation/POF0809/Descriç¦o dos Registros POF 2008-2009.doc
- documentation/POF0809/Despesa total 2008 - 2009.doc
- documentation/POF0809/Layout com descricoes.xls
- documentation/POF0809/LEITURA (INPUT) dos Registros.txt
- documentation/POF0809/POF_questionnaire.pdf
- documentation/POF0809/Renda 2008 - 2009.doc
- dofiles/
- dofiles/0_master.do
- dofiles/1_pof_dataprep.do
- dofiles/2_income_concepts.do
- dofiles/3_fiscal_impoverishment.do
- dofiles/4_robustness.do
- dofiles/5_stylistic_illustration.do
- graphs/
- graphs/cdfs_lorenz.eps
- graphs/cdfs_lorenz.gph
- graphs/stylistic.eps
- graphs/stylistic.gph
- graphs/total_fi_fg_povgaps.eps
- graphs/total_fi_fg_povgaps.gph
- logs/
- logs/1_pof_dataprep_20160426_223903.log
- logs/1_pof_dataprep_20160523_132712.log
- logs/2_income_concepts_20160426_224255.log
- logs/2_income_concepts_20160523_133013.log
- logs/3_fiscal_impoverishment_20160426_224656.log
- logs/3_fiscal_impoverishment_20160523_141321.log
- logs/4_robustness_20160426_224900.log
- logs/4_robustness_20160523_132701.log
- logs/4_robustness_20160523_141521.log
- logs/5_stylistic_illustration_20160426_224911.log
- logs/5_stylistic_illustration_20160523_141532.log
