# Supplementary material for: Can a poverty-reducing and progressive tax and transfer system hurt the poor?
Source: J Dev Econ. 2016 Sep;122:63–75. doi: 10.1016/j.jdeveco.2016.04.001 (PMC4988485; doi:10.1016/j.jdeveco.2016.04.001)
Supplement: Supplementary file 1 — Supplementary material. [file mmc1.zip › adofiles/glcurve.hlp]

{smcl}
{* *! 3.2.0 07feb2007}{...}
{hline}
help for {hi:glcurve}{right: (STB-48: sg107; STB-49: sg107_1; SJ1-1: gr0001; SJ4-4: gr0001_1; SJ6-4: gr0001_2; SJ7-2: gr0001_3; ??)}
{hline}

{title:Derivation of generalised Lorenz curve ordinates with unit record data}

{p 8 17 2}{cmd:glcurve}
{it:varname}
[{it:weight}]
[{cmd:if} {it:exp}]
[{cmd:in} {it:range}]
[{cmd:,}
{cmdab:p:var}{cmd:(}{it:newvarname}{cmd:)}
{cmdab:gl:var}{cmd:(}{it:newvarname}{cmd:)}
{cmdab:so:rtvar}{cmd:(}{it:varname}{cmd:)}
{cmd:by}{cmd:(}{it:varname}{cmd:)}
{cmdab:sp:lit}
{cmdab:nogr:aph}
{cmd:replace}
{cmdab:l:orenz}
{cmd:atip}{cmd:(}{it:string}{cmd:)}
{cmd:rtip}{cmd:(}{it:string}{cmd:)}
{cmd:plot}{cmd:(}{it:plot}{cmd:)}
{it:graph_options}
]

{p 4 4 2}{cmd:aweight}s and {cmd:fweight}s are allowed; see help {help weights}.


{title:Description}

{p 4 4 2}Given a variable {it:varname}, call it x with c.d.f. F(x),
{cmd:glcurve} draws its Generalised Lorenz curve and/or generates two new
variables containing the Generalised Lorenz ordinates for x, i.e.  GL(p) at
each p = F(x).  For a population ordered in ascending order of x, a graph of
GL(p) against p plots the cumulative total of x divided by population size
against cumulative population share GL(1) = mean(x). {cmd:glcurve} can also be
used to derive many other related concepts such as Lorenz curves, concentration
curves and 'Three Is of Poverty' (TIP) curves, with appropriate definition of
{it:varname}, order of cumulation (set with the {cmd:sortvar} option), and
normalisation (e.g. by the mean of {it:varname}). Alternatively {cmd:glcurve}
with the {cmd:lorenz}, {cmd:atip} or {cmd:rtip} option can be used directly to
draw the related Lorenz, concentration and TIP curves.

{p 4 4 2}Comparisons of pairs of distributions (and dominance checks) can be
undertaken by using the {cmd:by()} (with or without the {cmd:split}) options.
It can also be made manually by 'stacking' the data (see help on {help stack}).

{p 4 4 2}The graphs drawn by {cmd:glcurve} are relatively basic. For graphs with full
user control over formatting and labelling, users are recommended to use
{cmd:glcurve} to generate the ordinates of the graph required using the
{cmd:pvar(}{it:newvarname}{cmd:)} and {cmd:glvar(}{it:newvarname}{cmd:)} options,
and then to draw the graph using {help graph twoway}.


{title:Options}

{p 4 8 2}{cmd:pvar(}{it:pvarname}{cmd:)} generates the variable {it:pvarname}
containing the x coordinates of the created curve.

{p 4 8 2}{cmd:glvar(}{it:glvarname}{cmd:)} generates the variable
{it:glvarname} containing the y coordinates of the created curve.

{p 4 8 2}{cmd:sortvar(}{it:sname}{cmd:)} specifies the sort variable.  By
default, the data are sorted (and cumulated) in ascending order of
{it:varname}. If the {cmd:sortvar} option is specified, sorting and cumulation
is in ascending order of variable {it:sname}. Within tied values of {it:sname}, 
data are sorted in ascending order of {it:varname}.

{p 4 8 2}{cmd:by(}{it:groupvar}{cmd:)} specifies that the coordinates are to be
computed separately for each subgroup defined by {it:groupvar}. {it:groupvar}
must be an integer variable.

{p 4 8 2}{cmd:split} specifies that a series of new variables are created
containing the coordinates for each subgroup specified by
{cmd:by(}{it:groupvar}{cmd:)}. {cmd:split} can not be used without {cmd:by()}.
If {cmd:split} is specified, then the string {it:glname} in
{cmd:glvar(}{it:glname}{cmd:)} is used as a prefix to create new variables
{it:glname_X1}, {it:glname_X2},... (where X1, X2, ... are the values taken by
{it:groupvar}).

{p 4 8 2}{cmd:nograph} avoids the automatic display of a crude graph made out
of the created variables. {cmd:nograph} is assumed if {cmd:by()} is specified
without {cmd:split}.

{p 4 8 2}{cmd:replace} allows the variables specified in
{cmd:glvar(}{it:glvarname}{cmd:)} and {cmd:pvar(}{it:pvarname}{cmd:)} to be
overwritten if they already exist. Otherwise {it:glvarname} and
{it:pvarname} must be new variable names.

{p 4 8 2}{cmd:lorenz} requires that the ordinates of the Lorenz curve are
computed instead of generalised Lorenz ordinates. The Lorenz ordinates of
variable x, L(p), are GL(p)/mean(x).

{p 4 8 2}{cmd:rtip(}{it:povline}{cmd:)} and {cmd:atip(}{it:povline}{cmd:)}
require that the ordinates of TIP curves are computed instead of generalised
Lorenz ordinates.  {it:povline} specifies the value of the poverty line: it can
be either a numeric value taken as the poverty line for all observations or a
variable name containing the value of the poverty line for each observation.
{cmd:atip()} draws 'absolute' TIP curves (by cumulating max(z-x,0)) and
{cmd:rtip()} draws 'relative' TIP curves (by cumulating max(1-(x/z),0)).

{p 4 8 2}{cmd:plot(}{it:plot}{cmd:)} provides a way to add other plots to the
generated graph; see {help plot option}.

{p 4 8 2}{it:graph_options} are standard {help twoway scatter} options.
Note that modifications to the legend labels should be made with the
{cmd:legend(order(}...{cmd:)} options instead of
{cmd:legend(label(}...{cmd:)} (see help {help legend_option}).

{title:Examples}

{p 4 4 2}Many {cmd:glcurve} examples are provided in the downloadable
materials provided by {browse "http://econpapers.repec.org/paper/bocasug06/16.htm":Jenkins (2006)}.

{p 4 8 2}{cmd:. * Generalized Lorenz curve ordinates; plot using -graph twoway- }

{p 4 8 2}{cmd:. glcurve x, gl(gl1) p(p1) nograph}{p_end}

{p 4 8 2}{cmd:. twoway line gl1 p1}

{p 4 8 2}{cmd:. * Lorenz curve ordinates; plot using -glcurve- }

{p 4 8 2}{cmd:. glcurve x, lorenz plot(function equality = x)}

{p 4 8 2}{cmd:. * Lorenz curve ordinates; plot using -glcurve-; options }

{p 4 8 2}{cmd:. glcurve x [fw=wgt] if x > 0, gl(gl2) p(p2) lorenz}

{p 4 8 2}{cmd:. * Generalised Lorenz curve ordinates and graphs, by state }

{p 4 8 2}{cmd:. glcurve x, gl(gl2) p(p2) replace sort(y) by(state) split}

{p 4 8 2}{cmd:. * TIP curve ordinates with graph }

{p 4 8 2}{cmd:. glcurve x, gl(gl3) p(p3) atip(10000)}

{p 4 8 2}{cmd:. glcurve x, gl(gl3) p(p3) atip(plinevar)}

{p 4 8 2}{cmd:. * Lorenz curve ordinates; plot using -graph twoway- }

{p 4 8 2}{cmd:. glcurve x, gl(gl) p(p) lorenz nograph}{p_end}

{p 4 8 2}{cmd:. twoway line gl p , sort || line p p ,{space 1}/// }{p_end}
{p}{space 8}{cmd:xlabel(0(.1)1) ylabel(0(.1)1){space 6}///}{p_end}
{p}{space 8}{cmd:xline(0(.2)1)  yline(0(.2)1){space 8}/// }{p_end}
{p}{space 8}{cmd:title("Lorenz curve") subtitle("Example with custom formatting"){space 4}/// }{p_end}
{p}{space 8}{cmd:legend(label(1 "Lorenz curve") label(2 "Line of perfect equality")) /// }{p_end}
{p}{space 8}{cmd:plotregion(margin(zero)) aspectratio(1) scheme(economist)}{p_end}


{title:Notes}

{p 4 4 2}{cmd:glcurve} is designed to be used with individual-level, unit-record data.  
Although {cmd:glcurve} can also be applied mechanically to grouped (`banded') income 
data using {cmd:fweight}s, be aware that the resulting curve is a potentially 
poor estimate, because within-income-band inequality is not taken into account.
On the estimation of Lorenz curves and inequality indices with grouped data,
see e.g. Gastwirth and Glaubermann (1976) or Cowell and Mehta (1982).

{p 4 4 2}One must also be careful in using the ordinates returned from the option
{it:pvar} for subsequent computation of the Gini or Concentration coefficient
using the 'convenient covariance' formulae described by e.g. Lerman and Yitzhaki (1984, 1989)
or Jenkins (1988). The ordinates returned in {it:pvar} are the curve ordinates 
(and are equal to estimates obtained from {cmd:cumul}) and these are not necessarily
the fractional ranks required in the covariance formula. The difference is generally 
negligible with continuous unit-record data, but is larger if there are many ties in 
the ranking variable (as in the case, e.g., for the concentration coefficient based 
on an ordinal categorical variable, or when dealing with grouped data). 


{title:Acknowledgements}

{p 4 4 2}Nicholas J. Cox helped with updating the code for our program from
Stata 7 ({help glcurve7}) to Stata 8. David Demery, Owen O'Donnell, Shehzad Ali made
useful bug reports. Comments by Zhuo (Adam) Chen lead to introduction of 
'sort stable' estimation for concentration curves.  


{title:Authors}

{p 4 4 2}Philippe Van Kerm, CEPS/INSTEAD, Differdange, G.-D. Luxembourg{break}
philippe.vankerm@ceps.lu

{p 4 4 2}Stephen P. Jenkins, ISER, University of Essex{break}
stephenj@essex.ac.uk


{title:References}

{p 4 8 2}Cowell, F.A. 1995. {it:Measuring Inequality} (second edition).
Hemel Hempstead: Prentice-Hall/Harvester-Wheatsheaf.

{p 4 8 2}Cowell, F.A. and Mehta, F. 1982.
The Estimation and Interpolation of Inequality Measures.
{it:Review of Economic Studies} 49(2): 273{c -}290. 

{p 4 8 2}Gastwirth, J.L. and Glauberman, M. 1976.
The Interpolation of the Lorenz Curve and Gini Index from Grouped Data.
{it:Econometrica} 44(3): 479{c -}483. 

{p 4 8 2}Jenkins, S.P. 1988.
Calculating income distribution indices from microdata.
{it:National Tax Journal} 61: 139{c -}142.

{p 4 8 2}Jenkins, S.P. 2006.
Estimation and interpretation of measures of inequality,
poverty, and social welfare using Stata. Presentation at North American
Stata Users' Group Meetings 2006, Boston MA.
{browse "http://econpapers.repec.org/paper/bocasug06/16.htm"}.

{p 4 8 2}Jenkins, S.P. and Lambert, P.J. 1997.
Three 'I's of poverty curves, with an analysis of UK poverty trends.
{it:Oxford Economic Papers} 49: 317{c -}327.

{p 4 8 2}Lambert, P.J. 2001.
{it:The Distribution and Redistribution of Income}
(third edition). Manchester: Manchester University Press.

{p 4 8 2}Lerman, R.I. and Yitzhaki, S. 1984.
A note on the calculation and interpretation of the Gini index.
{it:Economics Letters} 15(3-4): 363{c -}368.

{p 4 8 2}Lerman, R.I. and Yitzhaki, S. 1989.
Improving the Accuracy of Estimates of Gini Coefficients.
{it:Journal of Econometrics} 42(1): 43{c -}47.

{p 4 8 2}Shorrocks, A.F. 1983. Ranking income distributions.
{it:Economica} 197: 3{c -}17.


{title:Also see}

{p 4 13 2} Manual:  {hi:[R] lorenz}{p_end}
{p 4 13 2}    STB:  {hi:STB-48 sg107}, {hi:STB-49 sg107.1}, {hi:SJ 1(1) gr0001}{p_end}
{p 4 13 2}On-line:  help for {help sumdist}, {help svylorenz} (if installed)
