# Supplementary material for: Can a poverty-reducing and progressive tax and transfer system hurt the poor?
Source: J Dev Econ. 2016 Sep;122:63–75. doi: 10.1016/j.jdeveco.2016.04.001 (PMC4988485; doi:10.1016/j.jdeveco.2016.04.001)
Supplement: Supplementary file 1 — Supplementary material. [file mmc1.zip › data/ElectricityRates/electricity_rates.csv]

uf_string	rresidencial	r0_30	r30_80	r80_100	r100_LR	rLR_220	minresidencial	min0_30	min30_80	min80_100	min100_LR	minLR_220	maxresidencial	max0_30	max30_80	max80_100	max100_LR	maxLR_220	LR	icms1	icms2	icms3	icmsrural	ncutoffs	cutoff1	cutoff2
AC	0.37081	0.1298	0.22252	0.22252	0.33375	0.37081	0.37081	0.1298	0.22252	0.22252	0.33375	0.37081	0.37081	0.1298	0.22252	0.22252	0.33375	0.37081	200	0	0.12	0.17		2	50	100
AL	0.38747	0.134	0.23109	0.23248	0.34868	0.38747	0.38747	0.134	0.23109	0.23248	0.34868	0.38747	0.38747	0.134	0.23109	0.23248	0.34868	0.38747	140	0		0.25		0		350
AP	0.19729	0.06903	0.11838	0.11838	0.17757	0.19729	0.19729	0.06903	0.11838	0.11838	0.17757	0.19729	0.19729	0.06903	0.11838	0.11838	0.17757	0.19729	140	0		0.17		1	100
AM	0.324035	0.1134	0.194425	0.194425	0.291635	0.324035	0.31516	0.11028	0.18912	0.18912	0.28366	0.31516	0.33291	0.11652	0.19973	0.19973	0.29961	0.33291	200	0.25		0.25		0
BA	0.31828	0.10646	0.1842	0.1856	0.27838	0.30931	0.31828	0.10646	0.1842	0.1856	0.27838	0.30931	0.31828	0.10646	0.1842	0.1856	0.27838	0.30931	140	0		0.25		1	150
CE	0.35233	0.11784	0.20502	0.2065	0.30814	0.3424	0.35233	0.11784	0.20502	0.2065	0.30814	0.3424	0.35233	0.11784	0.20502	0.2065	0.30814	0.3424	140	0.17		0.17		0
DF	0.24341	0.08095	0.1405	0.14193	0.21293	0.23655	0.24341	0.08095	0.1405	0.14193	0.21293	0.23655	0.24341	0.08095	0.1405	0.14193	0.21293	0.23655	180	0.12		0.21		1	200
ES	0.325835	0.11046	0.191335	0.192885	0.28934	0.32148	0.30929	0.10321	0.17889	0.18033	0.27051	0.30058	0.34238	0.11771	0.20378	0.20544	0.30817	0.34238	180	0.12		0.25		1	50
GO	0.34981	0.121195	0.20877	0.20988	0.314815	0.34981	0.29353	0.10234	0.17545	0.17614	0.26416	0.29353	0.40609	0.14005	0.24209	0.24362	0.36547	0.40609	180	0.25		0.29		1	80
MA	0.41852	0.14447	0.24963	0.25114	0.37666	0.41852	0.41852	0.14447	0.24963	0.25114	0.37666	0.41852	0.41852	0.14447	0.24963	0.25114	0.37666	0.41852	140	0.12				0
MT	0.32511	0.11177	0.19358	0.19508	0.29257	0.32511	0.32511	0.11177	0.19358	0.19508	0.29257	0.32511	0.32511	0.11177	0.19358	0.19508	0.29257	0.32511	140	0		0.1		1	100
MS	0.36768	0.12312	0.2129	0.21442	0.32161	0.35732	0.36768	0.12312	0.2129	0.21442	0.32161	0.35732	0.36768	0.12312	0.2129	0.21442	0.32161	0.35732	150	0.17				0
MG	0.357036667	0.121833333	0.2107	0.21221	0.31829	0.353663333	0.31641	0.10868	0.18821	0.18987	0.28476	0.31641	0.39565	0.13656	0.23592	0.23739	0.35608	0.39565	180	0.3				0
PA	0.30172	0.10458	0.18028	0.181005	0.271535	0.30172	0.28408	0.09942	0.17045	0.17045	0.25566	0.28408	0.31936	0.10974	0.19011	0.19156	0.28741	0.31936	140	0.25				0
PB	0.34239	0.11665	0.201545	0.202965	0.304495	0.3383	0.29019	0.09677	0.16774	0.16919	0.25382	0.28201	0.39459	0.13653	0.23535	0.23674	0.35517	0.39459	140	0	0.17	0.2		2	30	100
PR	0.2920875	0.10036	0.17378	0.1752525	0.262875	0.2920875	0.26067	0.08929	0.15489	0.15638	0.23459	0.26067	0.34674	0.11953	0.20667	0.20806	0.31209	0.34674	160	0.27			0.25	0
PE	0.34781	0.11622	0.2013	0.20282	0.3042	0.33801	0.34781	0.11622	0.2013	0.20282	0.3042	0.33801	0.34781	0.11622	0.2013	0.20282	0.3042	0.33801	140	0.25				0
PI	0.38723	0.13363	0.231	0.23233	0.34852	0.38723	0.38723	0.13363	0.231	0.23233	0.34852	0.38723	0.38723	0.13363	0.231	0.23233	0.34852	0.38723	140	0.2				0
RJ	0.351624	0.118612	0.205634	0.207234	0.310854	0.34537	0.31172	0.1032	0.17999	0.18179	0.27263	0.30293	0.39886	0.13351	0.23102	0.23258	0.34887	0.38762	140	0.18				0
RN	0.2818	0.09392	0.1629	0.16427	0.24647	0.27386	0.2818	0.09392	0.1629	0.16427	0.24647	0.27386	0.2818	0.09392	0.1629	0.16427	0.24647	0.27386	140	0.17				0
RS	0.35346625	0.1215625	0.21048875	0.21207125	0.31812625	0.35346625	0.26362	0.09032	0.15665	0.15816	0.23724	0.26362	0.43662	0.15046	0.25998	0.26194	0.39298	0.43662	160	0.12		0.25		1	50
RO	0.39743	0.1391	0.23846	0.23846	0.35769	0.39743	0.39743	0.1391	0.23846	0.23846	0.35769	0.39743	0.39743	0.1391	0.23846	0.23846	0.35769	0.39743	140	0.17				0
RR	0.352685	0.12344	0.211615	0.211615	0.317425	0.352685	0.35038	0.12263	0.21026	0.21026	0.31535	0.35038	0.35499	0.12425	0.21297	0.21297	0.3195	0.35499	170	0.17				0
SC	0.326884	0.11242	0.194624	0.196118	0.2942	0.326884	0.27836	0.09556	0.16547	0.16698	0.25052	0.27836	0.37655	0.12973	0.22431	0.22591	0.3389	0.37655	160	0.12		0.25		1	150
SP	0.29713	0.101288	0.17565	0.177298667	0.265958	0.2955	0.22703	0.07762	0.13466	0.13619	0.20432	0.22703	0.37669	0.12788	0.22306	0.22602	0.33901	0.37669	220	0.12		0.25		1	200
SE	0.32348	0.111255	0.1928	0.19407	0.291125	0.32348	0.27606	0.0949	0.16431	0.16559	0.24845	0.27606	0.3709	0.12761	0.22129	0.22255	0.3338	0.3709	140	0		0.25		1	50
TO	0.41057	0.14184	0.24491	0.24632	0.3695	0.41057	0.41057	0.14184	0.24491	0.24632	0.3695	0.41057	0.41057	0.14184	0.24491	0.24632	0.3695	0.41057	180	0.25				0
