# Supplementary material for: Can a poverty-reducing and progressive tax and transfer system hurt the poor?
Source: J Dev Econ. 2016 Sep;122:63–75. doi: 10.1016/j.jdeveco.2016.04.001 (PMC4988485; doi:10.1016/j.jdeveco.2016.04.001)
Supplement: Supplementary file 1 — Supplementary material. [file mmc1.zip › data/NationalAccounts/municipal_level_health_spending.csv]

uf_string	uf_longstring	saude	basica	hospit	suport	vigilancia_s	vigilancia_e	aliment	subfuncoes
AC	Acre	132644990.16	103649740.07	13679817.95	1370880.99	2400815.39	3795328.94	662.43	7747744.39
AL	Alagoas	929154140.43	494893336.39	304588528.39	18745497.06	2476629.93	25314398.86	4385985.01	78749764.79
AP	Amapa	123603917.40	61479001.90	11899464.63	372999.10	992067.69	6408356.79	16872.40	42435154.89
AM	Amazonas	796132812.44	335361580.14	234701762.09	24360738.09	446497.03	9511476.92	72069.84	191678688.33
BA	Bahia	3587876319.05	1338903914.60	1419264757.65	33209629.85	21455288.15	58274877.73	35694147.25	681073703.82
CE	Ceara	2611036778.99	1000285603.95	1093612509.25	38653465.29	32236438.11	31274066.85	5007501.52	409967194.02
ES	Espirito_Santo	1035276062.23	370634673.10	149082628.07	18767133.08	12168876.15	18534334.04	1152666.56	464935751.23
GO	Goias	2078573021.61	848773962.89	691553784.61	793977.71	2312304.23	16907641.51	10164944.73	508066405.93
MA	Maranhao	1838641230.26	606634042.87	642061669.37	4672098.59	5249323.16	30685197.45	8029642.65	541309256.17
MT	Mato_Grosso	1148620053.70	547051111.76	462819050.82	16028056.58	10264215.46	18606827.92	2122078.46	91728712.70
MS	Mato_Grosso_do_Sul	1131174856.60	424860703.07	490761999.29	22062159.60	5052985.84	34980417.75	1422560.32	152034030.73
MG	Minas_Gerais	7325624594.57	2361668730.97	2998699840.31	120141216.18	39435754.40	136997710.56	25185215.14	1643496127.01
PA	Para	1614831973.53	622172210.14	453000783.96	27271458.84	12339243.45	38901110.26	6101357.27	455045809.61
PB	Paraiba	1169082471.91	535959150.23	424647675.50	14628809.32	5405327.06	13265827.51	4019454.63	171156227.66
PR	Parana	3517633417.07	1781745776.57	1475129770.97	38332996.20	40518112.32	44022603.97	13617197.17	124266959.87
PE	Pernambuco	2069181878.22	629742471.36	753253210.78	16654282.59	13870617.48	46455119.12	10241091.86	598965085.03
PI	Piaui	978841464.23	367519015.57	375036894.11	27315762.49	6176516.63	16154734.84	3069269.35	183569271.24
RJ	Rio_de_Janeiro	5097508371.01	994228234.31	3051875041.77	42015894.76	34624698.54	51668011.08	5036182.93	918060307.62
RN	Rio_Grande_do_Norte	974703894.02	428524016.04	280626262.62	37528431.34	7462517.96	20618017.57	3643105.86	196301542.63
RS	Rio_Grande_do_Sul	3527462035.58	1569024026.99	1303145476.79	38224788.43	21998046.09	37026129.48	5471689.93	552571877.87
RO	Rondonia	438163753.52	139164556.96	116081302.45	3969426.95	1409307.68	7302232.01	63396.21	170173531.26
RR	Roraima	142164367.61	101029529.90	17718218.96	0.00	934696.58	913138.94	0.00	21568783.23
SC	Santa_Catarina	2287393138.88	1492668953.73	547633701.94	38180629.10	14358519.65	19552050.38	25686787.63	149312496.45
SP	Sao_Paulo	16694338482.18	6306985510.34	6857638547.82	163483339.60	77763387.85	135219111.72	128129169.24	3025119415.61
SE	Sergipe	669558091.36	388607545.54	173392220.32	2289785.67	1317484.36	3254939.39	182628.62	100513487.46
TO	Tocantins	395716965.34	180368540.61	134887429.16	6352741.25	2784339.80	13787255.08	3183111.12	54353548.32
