# Supplementary material for: Can a poverty-reducing and progressive tax and transfer system hurt the poor?
Source: J Dev Econ. 2016 Sep;122:63–75. doi: 10.1016/j.jdeveco.2016.04.001 (PMC4988485; doi:10.1016/j.jdeveco.2016.04.001)
Supplement: Supplementary file 1 — Supplementary material. [file mmc1.zip › data/NationalAccounts/state_level_health_spending.csv]

uf_string	saude2	basica2	hospit2	suport2	vigilancia_s2	vigilancia_e2	aliment2	subfuncoes2
AC	473701540.4	23162223.51	450049064.7	0	0	0	0	490252.2
AL	652680691.5	8656682.01	204923755.6	68889043.04	941633.46	7545456.93	0	361724120.4
AM	1595288865	12427857.1	715387460.9	127669353.2	675420.58	55286290.01	0	683842483.1
AP	333382682.6	5311304.97	92636176.1	32594598.15	815430.44	8139715.7	0	193885457.2
BA	3511461963	65406177.19	1974807738	185788631	3453518.38	20033494.86	0	1261972404
CE	1332701895	37150128.37	526383622	157852619.9	16520729.24	20115383.37	0	574679412.1
DF	1676719635	44735275.9	737139535.5	10429192.19	3897358.68	3854460.19	0	876663812.2
ES	1200115384	8944213.83	710360630.4	117786871.6	69088.46	1261600.86	0	361692978.6
GO	1505005659	36939434.5	1016519016	0	1669375.16	13748658.42	0	436129175.4
MA	803190201.8	2154605.14	472962061.3	57100755.85	1812444.04	19890205.59	17633666.17	231636463.8
MG	3977787958	0	2010594543	73661129.41	9515499.66	38129499.61	0	1845887286
MS	663608446.6	33920228.41	254393686.7	50528288.34	32968973.95	10722190.33	54689.38	281020389.5
MT	857740456.5	49372810.31	326564163.8	94827127.38	2205569.22	10010813.74	0	374759972
PA	1239011573	35299349.33	574328396.8	11922253.39	2348544.12	13746161.49	0	601366868.3
PB	904213823.9	1955924.66	298222033.6	64475339.86	70596.7	5401143.65	64729640.15	469359145.3
PE	2735866438	13435965	1164354334	152494868.3	1700887.1	9472555.52	91723.74	1394316104
PI	722278395.2	31551425.24	208128669.7	801886.19	62565.1	24543946.37	10296584.64	446893318
PR	2281521607	1481837952	281638919.2	232048456.2	0	22475249.57	57369968.47	206151061.6
RJ	3456258358	16804430.94	1591072705	384898864.3	18287926.99	52207760.93	48844658.54	1344142012
RN	992952970.9	7940	897667352	83802820.35	5536873.15	1679080.64	0	4258904.73
RO	503592028.5	56015513.5	151230603.4	8888627.26	575112.44	9783196.48	0	277098975.4
RR	259387821.8	3227640.19	123312564.5	6313055.27	964649.43	6583635.59	0	118986276.8
RS	2374785210	155606696.5	1844198176	22160.33	8115798.07	10673663.74	0	356168715.4
SC	1759236305	90252308.81	1075494704	0	3084967.24	7563674.67	0	582840650.2
SE	603633368.2	92886593.11	215489243.2	2064355.43	491204.51	1414089.35	0	291287882.6
SP	13590457994	48246364.78	11803113612	484341991	656861.14	71897334.47	247482848.2	934718982.3
TO	606437202.4	953158.95	247802709.7	8021643.45	483858.81	5170639.66	0	344005191.8
