# Supplementary material for: Can a poverty-reducing and progressive tax and transfer system hurt the poor?
Source: J Dev Econ. 2016 Sep;122:63–75. doi: 10.1016/j.jdeveco.2016.04.001 (PMC4988485; doi:10.1016/j.jdeveco.2016.04.001)
Supplement: Supplementary file 1 — Supplementary material. [file mmc1.zip › data/POF0809/T_ALUGUEL_ESTIMADO_S.txt]

101100190110100416.4973270400421.7785661410090011100000500.0004120101.0500000525.000000002657204.97000000000006209.560000000000338.270000000006547.82
101100191110100416.4973270400421.7785661410090011100000150.0006120101.0500000157.500000000797161.49000000000001018.290000000000191.650000000001209.94
101100190310100416.4973270400421.7785661410090011100002500.0004120101.0500002625.000000013286024.83000000000033267.290000000001955.300000000035222.59
101100190410100416.4973270400421.7785661410090011100000200.0005120101.0500000210.000000001062881.99000000000002932.230000000000210.000000000003142.23
101100190510100416.4973270400421.7785661410090011100000800.0005120101.0500000840.000000004251527.95000000000012125.390000000000836.820000000012962.21
101100190710100416.4973270400421.7785661410090011100000100.0006120101.0500000105.000000000531440.99000000000000404.390000000000107.730000000000512.11
101100190910100416.4973270400421.7785661410090011100000080.0006120101.0500000084.000000000425152.79000000000000227.250000000000085.020000000000312.27
101100271010100655.0741996200663.3806238110090011100000400.0006120101.0500000420.000000003343438.34000000000001892.860000000000410.150000000002303.01
101100271110100655.0741996200663.3806238110090011100000500.0006120101.0500000525.000000004179297.93000000000001603.770000000000623.850000000002227.62
101100271310100655.0741996200663.3806238110090011100000300.0006120101.0500000315.000000002507578.76000000000000784.420000000000069.290000000000853.71
101100270310100655.0741996200663.3806238110090011100000300.0004120101.0500000315.000000002507578.76000000000001420.930000000000655.780000000002076.71
101100270710100655.0741996200663.3806238110090011100000350.0006120101.0500000367.500000002925508.55000000000004005.630000000000217.560000000004223.19
101100270810100655.0741996200663.3806238110090011100000200.0006120101.0500000210.000000001671719.17000000000000278.400000000000219.600000000000498.00
101100270910100655.0741996200663.3806238110090011100000200.0006120101.0500000210.000000001671719.17000000000000901.820000000000772.130000000001673.94
101100350110100953.5366690200965.6276352810090011100000250.0005120101.0500000262.500000003041727.05000000000002499.040000000000395.030000000002894.08
101100351210100953.5366690200965.6276352810090011100000100.0007120101.0400000104.000000001205103.29000000000000830.000000000000104.000000000000934.00
101100351310100953.5366690200965.6276352810090011100000250.0007120101.0400000260.000000003012758.22000000000002340.000000000000280.020000000002620.02
101100350310100953.5366690200965.6276352810090011100000400.0005120101.0500000420.000000004866763.28000000000000964.420000000000420.000000000001384.42
101100350510100953.5366690200965.6276352810090011100000150.0005120101.0500000157.500000001825036.23000000000000495.000000000000662.250000000001157.25
101100350710100953.5366690200965.6276352810090011100000150.0006120101.0500000157.500000001825036.23000000000001067.500000000000192.600000000001260.10
101100431210100674.3179228200682.8683598610090011100000600.0009120101.0300000618.000000005064151.76000000000002451.880000000000610.730000000003062.61
101100430310100674.3179228200682.8683598610090011100000200.0008120101.0300000206.000000001688050.59000000000004472.150000000000187.190000000004659.34
101100430410100674.3179228200682.8683598610090011100000600.0008120101.0300000618.000000005064151.76000000000004297.060000000000595.680000000004892.74
101100430510100674.3179228200682.8683598610090011100000400.0008120101.0300000412.000000003376101.17000000000001698.330000000000476.930000000002175.26
101100430610100674.3179228200682.8683598610090011100000350.0008120101.0300000360.500000002954088.52000000000000721.000000000000365.060000000001086.06
101100510110100415.8726687700421.1459871110090011100000400.0007120101.0400000416.000000002102360.77000000000007742.020000000000026.930000000007768.95
101100511010100415.8726687700421.1459871110090011100000200.0009120101.0300000206.000000001041072.88000000000000672.770000000000212.470000000000885.23
101100511210100415.8726687700421.1459871110090011100000400.0010120101.0200000408.000000002061930.75000000000002582.600000000000408.000000000002990.60
101100510210100415.8726687700421.1459871110090011100000300.0007120101.0400000312.000000001576770.58000000000003680.540000000000302.570000000003983.11
101100510310100415.8726687700421.1459871110090011100000300.0008120101.0300000309.000000001561609.32000000000002476.410000000000398.240000000002874.66
101100510510100415.8726687700421.1459871110090011100000150.0008120101.0300000154.500000000780804.66000000000000427.450000000000159.970000000000587.42
101100510610100415.8726687700421.1459871110090011100000250.0008120101.0300000257.500000001301341.10000000000001047.280000000000472.680000000001519.96
101100510810100415.8726687700421.1459871110090011100000300.0009120101.0300000309.000000001561609.32000000000006631.360000000000300.530000000006931.89
101100510910100415.8726687700421.1459871110090011100000300.0009120101.0300000309.000000001561609.32000000000000554.270000000000323.160000000000877.43
101100601110100210.6527321200213.3238355610090011100000300.0012120101.0100000303.000000000775645.47000000000006009.040000000000303.000000000006312.04
101100601210100210.6527321200213.3238355610090011100000200.0001120101.0000000200.000000000511977.21000000000000650.280000000000120.000000000000770.28
101100601310100210.6527321200213.3238355610090011100000300.0001120101.0000000300.000000000767965.81000000000002125.680000000000309.340000000002435.02
101100600210100210.6527321200213.3238355610090011100000350.0010120101.0200000357.000000000913879.31000000000003325.430000000000356.470000000003681.89
101100600310100210.6527321200213.3238355610090011100000200.0011120101.0200000204.000000000522216.75000000000001153.600000000000204.000000000001357.60
101100600410100210.6527321200213.3238355610090011100000250.0011120101.0200000255.000000000652770.94000000000000685.670000000000265.750000000000951.42
101100600510100210.6527321200213.3238355610090011100000250.0011120101.0200000255.000000000652770.94000000000002035.450000000000144.410000000002179.85
101100600610100210.6527321200213.3238355610090011100000200.0011120101.0200000204.000000000522216.75000000000000710.890000000000218.000000000000928.89
101100600710100210.6527321200213.3238355610090011100000300.0011120101.0200000306.000000000783325.12000000000002835.230000000000291.290000000003126.51
101100600810100210.6527321200213.3238355610090011100000100.0011120101.0200000102.000000000261108.37000000000002850.000000000000105.810000000002955.81
101100780110100892.1060393300903.4180573910090011100000700.0010120101.0200000714.000000007740485.92000000000003640.000000000000714.000000000004354.00
101100781010100892.1060393300903.4180573910090011100000600.0012120101.0100000606.000000006569656.11000000000004028.580000000000752.740000000004781.32
101100781110100892.1060393300903.4180573910090011100000400.0001120101.0000000400.000000004336406.68000000000001529.330000000000400.000000000001929.33
101100780210100892.1060393300903.4180573910090011100000350.0010120101.0200000357.000000003870242.96000000000001570.630000000000357.000000000001927.63
101100780410100892.1060393300903.4180573910090011100000600.0011120101.0200000612.000000006634702.21000000000010376.500000000000591.700000000010968.20
101100780810100892.1060393300903.4180573910090011100000300.0012120101.0100000303.000000003284828.06000000000001367.840000000000311.330000000001679.17
101100861010100590.5079365100597.9956522610090011100000500.0003120100.9900000495.000000003552094.17000000000006204.870000000000484.900000000006689.77
101100861110100590.5079365100597.9956522610090011100000200.0003120100.9900000198.000000001420837.67000000000000437.100000000000423.080000000000860.18
101100861210100590.5079365100597.9956522610090011100000300.0003120100.9900000297.000000002131256.50000000000005500.000000000000025.500000000005525.50
101100861310100590.5079365100597.9956522610090011100000700.0004120100.9800000686.000000004922700.21000000000004462.470000000000000.000000000004462.47
101100860310100590.5079365100597.9956522610090011100000500.0002120101.0000000500.000000003587973.91000000000001512.130000000000552.990000000002065.11
101100860410100590.5079365100597.9956522610090011100000150.0002120101.0000000150.000000001076392.17000000000000557.620000000000171.250000000000728.87
101100860610100590.5079365100597.9956522610090011100000350.0002120101.0000000350.000000002511581.74000000000009770.120000000000218.700000000009988.82
101100860710100590.5079365100597.9956522610090011100000500.0002120101.0000000500.000000003587973.91000000000012654.790000000000500.000000000013154.79
101100860810100590.5079365100597.9956522610090011100000500.0002120101.0000000500.000000003587973.91000000000000686.000000000000500.000000000001186.00
101100860910100590.5079365100597.9956522610090011100000300.0003120100.9900000297.000000002131256.50000000000001068.670000000000000.000000000001068.67
101100940110100315.9712314800319.9777868910090011100000250.0001120101.0000000250.000000000959933.36000000000001489.640000000000241.570000000001731.21
101100941010100315.9712314800319.9777868910090011100000200.0003120100.9900000198.000000000760267.22000000000001202.850000000000198.000000000001400.85
101100941110100315.9712314800319.9777868910090011100000500.0004120100.9800000490.000000001881469.39000000000001483.860000000000200.320000000001684.18
101100941210100315.9712314800319.9777868910090011100000120.0004120100.9800000117.600000000451552.65000000000002264.470000000000161.540000000002426.01
101100941310100315.9712314800319.9777868910090011100000300.0004120100.9800000294.000000001128881.63000000000002062.370000000000372.100000000002434.47
101100940210100315.9712314800319.9777868910090011100000100.0001120101.0000000100.000000000383973.34000000000000762.080000000000135.810000000000897.88
101100940310100315.9712314800319.9777868910090011100000150.0002120101.0000000150.000000000575960.02000000000001150.950000000000227.080000000001378.03
101100940410100315.9712314800319.9777868910090011100000170.0002120101.0000000170.000000000652754.69000000000001516.180000000000186.350000000001702.53
101100940510100315.9712314800319.9777868910090011100000200.0002120101.0000000200.000000000767946.69000000000001695.530000000000228.800000000001924.33
101100940610100315.9712314800319.9777868910090011100000070.0002120101.0000000070.000000000268781.34000000000001272.650000000000070.000000000001342.65
101100940710100315.9712314800319.9777868910090011100000250.0003120100.9900000247.500000000950334.03000000000001611.730000000000142.270000000001754.00
101100940910100315.9712314800319.9777868910090011100000300.0003120100.9900000297.000000001140400.83000000000000792.000000000000220.750000000001012.75
101101080110200532.4342857100539.1856201910090011100000500.0004120101.0500000525.000000003396869.41000000000002216.880000000000669.810000000002886.69
101101081010200532.4342857100539.1856201910090011100000400.0006120101.0500000420.000000002717495.53000000000001750.720000000000442.290000000002193.01
101101081110200532.4342857100539.1856201910090011100000600.0006120101.0500000630.000000004076243.29000000000006178.920000000000618.690000000006797.60
101101081310200532.4342857100539.1856201910090011100001500.0007120101.0400001560.000000010093554.81000000000004101.420000000001586.420000000005687.84
101101080310200532.4342857100539.1856201910090011100000100.0005120101.0500000105.000000000679373.88000000000001402.420000000000408.500000000001810.92
101101080710200532.4342857100539.1856201910090011100000800.0006120101.0500000840.000000005434991.05000000000009976.180000000000690.380000000010666.56
101101080910200532.4342857100539.1856201910090011100000600.0006120101.0500000630.000000004076243.29000000000003107.560000000000242.300000000003349.86
101101161010200668.1424936400676.6146254610090011100003000.0009120101.0300001545.000000012544435.16010000000011162.200000000001545.000000000012707.20
101101160210200668.1424936400676.6146254610090011100000100.0007060101.0400000104.000000000422207.53000000000005336.830000000000041.860000000005378.69
101101160310200668.1424936400676.6146254610090011100001500.0008120101.0300001545.000000012544435.16000000000005854.110000000001551.770000000007405.87
101101160410200668.1424936400676.6146254610090011100000700.0008120101.0300000721.000000005854069.74000000000016354.200000000000684.740000000017038.94
101101160810200668.1424936400676.6146254610090011100001000.0009120101.0300001030.000000008362956.77000000000003090.000000000000554.580000000003644.58
101101240110200347.9206192800352.3322970010090011100000500.0007120101.0400000520.000000002198553.53000000000001996.930000000000520.000000000002516.93
101101241010200347.9206192800352.3322970010090011100000600.0009120101.0300000618.000000002612896.31000000000007655.960000000000649.640000000008305.60
101101241110200347.9206192800352.3322970010090011100000600.0010120101.0200000612.000000002587528.39000000000001106.960000000000612.000000000001718.96
101101241210200347.9206192800352.3322970010090011100000150.0010120101.0200000153.000000000646882.10000000000002538.220000000000206.130000000002744.35
101101241310200347.9206192800352.3322970010090011100000500.0010120101.0200000510.000000002156273.66000000000002003.000000000000676.400000000002679.40
101101240410200347.9206192800352.3322970010090011100000300.0008120101.0300000309.000000001306448.16000000000002276.210000000000309.000000000002585.21
101101240610200347.9206192800352.3322970010090011100000300.0008120101.0300000309.000000001306448.16000000000002526.030000000000309.000000000002835.03
101101240710200347.9206192800352.3322970010090011100000350.0009120101.0300000360.500000001524189.52000000000000945.000000000000360.500000000001305.50
101101240810200347.9206192800352.3322970010090011100000350.0009120101.0300000360.500000001524189.52000000000000728.000000000000700.390000000001428.39
101101240910200347.9206192800352.3322970010090011100000500.0009120101.0300000515.000000002177413.60000000000000119.180000000000535.400000000000654.58
101101320110200410.8736511300416.0835812910090011100999999.9910120101.0200000081.600000000407429.04010000000001112.420000000000037.980000000001150.40
101101321010200410.8736511300416.0835812910090011100000300.0012120101.0100000303.000000001512879.90000000000001117.600000000000359.660000000001477.26
101101321310200410.8736511300416.0835812910090011100000200.0001120101.0000000200.000000000998600.60000000000002454.550000000000239.360000000002693.91
101101320210200410.8736511300416.0835812910090011100000800.0010120101.0200000816.000000004074290.43000000000003706.760000000001097.060000000004803.82
101101320710200410.8736511300416.0835812910090011100000700.0012120101.0100000707.000000003530053.10000000000024997.290000000000765.990000000025763.28
101101320810200410.8736511300416.0835812910090011100000450.0012120101.0100000454.500000002269319.85000000000006769.000000000000713.300000000007482.30
101101320910200410.8736511300416.0835812910090011100001500.0012120101.0100001515.000000007564399.51000000000017895.110000000001577.620000000019472.73
101101400110200396.8009309300401.8324172210090011100000400.0010120101.0200000408.000000001967371.51000000000001154.290000000000443.670000000001597.96
101101401010200396.8009309300401.8324172210090011100000300.0011120101.0200000306.000000001475528.64000000000002774.730000000000360.950000000003135.68
101101401110200396.8009309300401.8324172210090011100000800.0011120101.0200000816.000000003934743.03000000000003403.020000000000798.320000000004201.34
101101401210200396.8009309300401.8324172210090011100000300.0011120101.0200000306.000000001475528.64000000000001033.570000000000333.530000000001367.10
101101401310200396.8009309300401.8324172210090011100000150.0011120101.0200000153.000000000737764.32000000000000419.150000000000153.000000000000572.15
101101401410200396.8009309300401.8324172210090011100000100.0011120101.0200000102.000000000491842.88000000000000473.580000000000102.000000000000575.58
101101401510200396.8009309300401.8324172210090011100000600.0011120101.0200000612.000000002951057.27000000000001082.700000000000571.200000000001653.90
101101401610200396.8009309300401.8324172210090011100000250.0011120101.0200000255.000000001229607.20000000000000742.000000000000255.000000000000997.00
101101401910200396.8009309300401.8324172210090011100000200.0012120101.0100000202.000000000974041.78000000000001634.850000000000214.500000000001849.35
101101402010200396.8009309300401.8324172210090011100000200.0012120101.0100000202.000000000974041.78000000000001638.460000000000209.370000000001847.83
101101402110200396.8009309300401.8324172210090011100000400.0012120101.0100000404.000000001948083.56000000000002477.750000000000395.590000000002873.34
101101402210200396.8009309300401.8324172210090011100000200.0012120101.0100000202.000000000974041.78000000000000655.670000000000205.200000000000860.87
101101402310200396.8009309300401.8324172210090011100000250.0012120101.0100000252.500000001217552.22000000000000789.880000000000089.420000000000879.30
101101402410200396.8009309300401.8324172210090011100000300.0012120101.0100000303.000000001461062.67000000000001341.670000000000302.490000000001644.15
101101402510200396.8009309300401.8324172210090011100000100.0001120101.0000000100.000000000482198.90000000000000800.000000000000100.000000000000900.00
101101402610200396.8009309300401.8324172210090011100000200.0001120101.0000000200.000000000964397.80000000000000850.000000000000050.000000000000900.00
101101402710200396.8009309300401.8324172210090011100000400.0001120101.0000000400.000000001928795.60000000000001200.000000000000400.000000000001600.00
101101400410200396.8009309300401.8324172210090011100000600.0010120101.0200000612.000000002951057.27000000000003889.870000000000654.400000000004544.27
101101400510200396.8009309300401.8324172210090011100000080.0011120101.0200000081.600000000393474.30000000000001284.350000000000081.600000000001365.95
101101400610200396.8009309300401.8324172210090011100000100.0011120101.0200000102.000000000491842.88000000000001795.990000000000102.000000000001897.99
101101400710200396.8009309300401.8324172210090011100000080.0011120101.0200000081.600000000393474.30000000000000264.620000000000081.600000000000346.22
101101400810200396.8009309300401.8324172210090011100000350.0011120101.0200000357.000000001721450.08000000000002967.050000000000384.750000000003351.80
101101591010200428.7806584600434.2176517510090011100000800.0003120100.9900000792.000000004126804.56000000000005377.890000000001733.020000000007110.91
101101591110200428.7806584600434.2176517510090011100002000.0003120100.9900001980.000000010317011.41000000000007495.000000000002021.950000000009516.95
101101590610200428.7806584600434.2176517510090011100000200.0002120101.0000000200.000000001042122.36000000000004951.250000000000179.170000000005130.42
101101590710200428.7806584600434.2176517510090011100000600.0002120101.0000000600.000000003126367.09000000000005120.810000000000943.360000000006064.17
101101590810200428.7806584600434.2176517510090011100000500.0002120101.0000000500.000000002605305.91000000000001123.450000000000598.170000000001721.62
101101671010200315.0468811500319.0417156810090011100000400.0003120100.9900000396.000000001516086.23000000000002751.410000000000387.830000000003139.24
101101671110200315.0468811500319.0417156810090011100000500.0004120100.9800000490.000000001875965.29000000000001486.560000000000517.570000000002004.13
101101671310200315.0468811500319.0417156810090011100000500.0004120100.9800000490.000000001875965.29000000000002175.070000000000413.240000000002588.32
101101670210200315.0468811500319.0417156810090011100000350.0001120101.0000000350.000000001339975.21000000000003258.330000000000168.940000000003427.27
101101670310200315.0468811500319.0417156810090011100000500.0002120101.0000000500.000000001914250.29000000000001990.000000000000874.470000000002864.47
101101670510200315.0468811500319.0417156810090011100000450.0002120101.0000000450.000000001722825.26000000000005018.500000000000460.500000000005479.00
101101670610200315.0468811500319.0417156810090011100000150.0002120101.0000000150.000000000574275.09000000000000910.350000000000119.750000000001030.10
101101670710200315.0468811500319.0417156810090011100000600.0003120100.9900000594.000000002274129.35000000000008655.000000000000376.530000000009031.52
101101670810200315.0468811500319.0417156810090011100000500.0003120100.9900000495.000000001895107.79000000000001379.900000000000554.170000000001934.07
101101670910200315.0468811500319.0417156810090011100001500.0003120100.9900001485.000000005685323.37000000000002080.000000000000631.080000000002711.08
101101751010300406.1300959200428.9101334010090011100000300.0006120101.0500000315.000000001621280.30000000000000547.000000000000353.530000000000900.53
101101751210300406.1300959200428.9101334010090011100000700.0007120101.0400000728.000000003746958.93000000000003619.710000000000507.500000000004127.22
101101751310300406.1300959200428.9101334010090011100000700.0007120101.0400000728.000000003746958.93000000000003385.930000000000129.870000000003515.80
101101750210300406.1300959200428.9101334010090011100000415.0004120101.0500000435.750000002242771.09000000000009057.500000000000332.090000000009389.59
101101750310300406.1300959200428.9101334010090011100000250.0004120101.0500000262.500000001351066.92000000000004578.590000000000265.820000000004844.41
101101750410300406.1300959200428.9101334010090011100000250.0005120101.0500000262.500000001351066.92000000000006673.400000000000147.660000000006821.06
101101750510300406.1300959200428.9101334010090011100000400.0005120101.0500000420.000000002161707.07000000000002042.000000000000280.900000000002322.90
101101750710300406.1300959200428.9101334010090011100000430.0006120101.0500000451.500000002323835.10000000000000955.200000000000501.180000000001456.38
101101750810300406.1300959200428.9101334010090011100000070.0006120101.0500000073.500000000378298.74000000000001211.000000000000097.870000000001308.87
101101750910300406.1300959200428.9101334010090011100000450.0006120101.0500000472.500000002431920.46000000000001845.270000000000792.950000000002638.22
101101831010300344.8741749200364.2183375610090011100000300.0006070101.0500000315.000000000803101.43000000000003882.840000000000245.720000000004128.56
101101831110300344.8741749200364.2183375610090011100000200.0006120101.0500000210.000000000917830.21000000000001400.230000000000184.450000000001584.68
101101831210300344.8741749200364.2183375610090011100000250.0006120101.0500000262.500000001147287.76000000000003570.200000000000256.360000000003826.56
101101831310300344.8741749200364.2183375610090011100000300.0006120101.0500000315.000000001376745.32000000000000469.320000000000315.000000000000784.32
101101830210300344.8741749200364.2183375610090011100000180.0004120101.0500000189.000000000826047.19000000000001172.630000000000189.000000000001361.63
101101830410300344.8741749200364.2183375610090011100000200.0005120101.0500000210.000000000917830.21000000000001682.850000000000210.000000000001892.85
101101830610300344.8741749200364.2183375610090011100000500.0005120101.0500000525.000000002294575.53000000000008953.500000000000525.000000000009478.50
101101830710300344.8741749200364.2183375610090011100000200.0006120101.0500000210.000000000917830.21000000000000450.000000000000210.000000000000660.00
101101910110300275.2661752700290.7059908610090011100000200.0005120101.0500000210.000000000732579.10000000000001590.000000000000210.000000000001800.00
101101911010300275.2661752700290.7059908610090011100000300.0007120101.0400000312.000000001088403.23000000000000698.780000000000347.790000000001046.57
101101911110300275.2661752700290.7059908610090011100000150.0007120101.0400000156.000000000544201.61000000000000499.580000000000185.870000000000685.45
101101911210300275.2661752700290.7059908610090011100000300.0007120101.0400000312.000000001088403.23000000000001749.210000000000327.330000000002076.54
101101911310300275.2661752700290.7059908610090011100999999.9907120101.0400000051.500000000179656.30010000000000850.690000000000067.620000000000918.31
101101910210300275.2661752700290.7059908610090011100000150.0005120101.0500000157.500000000549434.32000000000001418.500000000000202.920000000001621.42
101101910310300275.2661752700290.7059908610090011100000300.0005120101.0500000315.000000001098868.65000000000000187.000000000000315.000000000000502.00
101101910510300275.2661752700290.7059908610090011100000250.0005120101.0500000262.500000000915723.87000000000000908.500000000000758.250000000001666.76
101101910610300275.2661752700290.7059908610090011100000250.0005120101.0500000262.500000000915723.87000000000003589.100000000000679.210000000004268.31
101101910710300275.2661752700290.7059908610090011100000500.0006120101.0500000525.000000001831447.74000000000002475.000000000000580.580000000003055.58
101101910910300275.2661752700290.7059908610090011100000150.0006060101.0500000157.500000000274717.16000000000002136.970000000000620.200000000002757.16
101102051010300450.1918371900475.4433194710090011100000200.0009120101.0300000206.000000001175295.89000000000003032.420000000000206.000000000003238.42
101102051210300450.1918371900475.4433194710090011100000600.0009120101.0300000618.000000003525887.66000000000000941.670000000000587.330000000001529.00
101102050310300450.1918371900475.4433194710090011100000420.0008120101.0300000432.600000002468121.36000000000001308.000000000000016.170000000001324.17
101102050510300450.1918371900475.4433194710090011100000315.0008120101.0300000324.450000001851091.02000000000000997.500000000000324.450000000001321.95
101102050910300450.1918371900475.4433194710090011100000450.0009120101.0300000463.500000002644415.74000000000001348.190000000000407.860000000001756.05
101102130110300442.7401302400467.5736426010090011100000150.0007120101.0400000156.000000000875297.86000000000001118.570000000000171.600000000001290.17
101102131010300442.7401302400467.5736426010090011100000250.0009120101.0300000257.500000001444802.56000000000000840.000000000000257.500000000001097.50
101102131310300442.7401302400467.5736426010090011100000300.0010120101.0200000306.000000001716930.42000000000001697.450000000000306.000000000002003.45
101102130210300442.7401302400467.5736426010090011100000150.0007120101.0400000156.000000000875297.86000000000000903.320000000000156.000000000001059.32
101102130310300442.7401302400467.5736426010090011100000120.0008120101.0300000123.600000000693505.23000000000001285.090000000000116.060000000001401.15
101102130410300442.7401302400467.5736426010090011100000150.0008120101.0300000154.500000000866881.53000000000000114.740000000000303.210000000000417.95
101102130510300442.7401302400467.5736426010090011100000100.0008120101.0300000103.000000000577921.02000000000001327.310000000000123.600000000001450.91
101102130610300442.7401302400467.5736426010090011100000200.0008120101.0300000206.000000001155842.04000000000000596.600000000000206.000000000000802.60
101102130710300442.7401302400467.5736426010090011100000200.0009120101.0300000206.000000001155842.04000000000000553.050000000000103.170000000000656.22
101102130810300442.7401302400467.5736426010090011100000150.0009120101.0300000154.500000000866881.53000000000000931.480000000000326.060000000001257.54
101102130910300442.7401302400467.5736426010090011100000800.0009120101.0300000824.000000004623368.18000000000001665.630000000000690.130000000002355.75
101102210110300504.9124259300533.2332130410090011100000100.0007060101.0400000104.000000000332737.52000000000000299.750000000000052.000000000000351.75
101102211010300504.9124259300533.2332130410090011100000200.0008120101.0300000206.000000001318152.50000000000000767.520000000000196.280000000000963.80
101102211110300504.9124259300533.2332130410090011100000060.0008120101.0300000061.800000000395445.75000000000000635.970000000000047.270000000000683.23
101102211310300504.9124259300533.2332130410090011100000060.0009120101.0300000061.800000000395445.75000000000000450.270000000000071.900000000000522.17
101102211410300504.9124259300533.2332130410090011100000150.0009120101.0300000154.500000000988614.38000000000000604.120000000000130.590000000000734.71
101102211610300504.9124259300533.2332130410090011100000150.0009120101.0300000154.500000000988614.38000000000001763.150000000000492.280000000002255.43
101102211710300504.9124259300533.2332130410090011100000400.0010120101.0200000408.000000002610709.81000000000001388.250000000000482.540000000001870.79
101102211810300504.9124259300533.2332130410090011100000040.0010120101.0200000040.800000000261070.98000000000000626.590000000000097.160000000000723.74
101102211910300504.9124259300533.2332130410090011100000100.0010120101.0200000102.000000000652677.45000000000000280.500000000000102.000000000000382.50
101102210210300504.9124259300533.2332130410090011100000150.0007120101.0400000156.000000000998212.57000000000001379.200000000000160.380000000001539.58
101102212010300504.9124259300533.2332130410090011100999999.9910120101.0200000153.000000000979016.18010000000001527.220000000000240.220000000001767.44
101102210310300504.9124259300533.2332130410090011100000400.0007120101.0400000416.000000002661900.20000000000001351.130000000000543.920000000001895.05
101102210410300504.9124259300533.2332130410090011100000150.0007120101.0400000156.000000000998212.57000000000001837.500000000000268.220000000002105.72
101102210610300504.9124259300533.2332130410090011100000070.0008120101.0300000072.100000000461353.38000000000000511.290000000000080.030000000000591.32
101102210710300504.9124259300533.2332130410090011100000050.0008120101.0300000051.500000000329538.13000000000000222.000000000000051.500000000000273.50
101102210810300504.9124259300533.2332130410090011100000080.0008120101.0300000082.400000000527261.00000000000000167.680000000000000.000000000000167.68
101102210910300504.9124259300533.2332130410090011100000050.0008120101.0300000051.500000000329538.13000000000000161.000000000000051.500000000000212.50
101102300110300397.2897273900419.5739042310090011100000290.0010120101.0200000295.800000001489319.53000000000000870.200000000000260.100000000001130.30
101102301010300397.2897273900419.5739042310090011100000300.0012120101.0100000303.000000001525570.72000000000001809.030000000000303.000000000002112.03
101102301110300397.2897273900419.5739042310090011100000700.0012120101.0100000707.000000003559665.00000000000002312.000000000000555.800000000002867.80
101102301310300397.2897273900419.5739042310090011100000700.0001060101.0000000700.000000001762210.40000000000000000.000000000000636.750000000000636.75
101102300410300397.2897273900419.5739042310090011100000150.0011120101.0200000153.000000000770337.69000000000000944.850000000000142.440000000001087.29
101102300610300397.2897273900419.5739042310090011100000250.0011120101.0200000255.000000001283896.15000000000001501.620000000000255.000000000001756.62
101102300710300397.2897273900419.5739042310090011100000300.0011120101.0200000306.000000001540675.38000000000001785.670000000000306.000000000002091.67
101102300910300397.2897273900419.5739042310090011100000250.0011120101.0200000255.000000001283896.15000000000000517.330000000000316.200000000000833.53
101102480110301128.1374007901191.4151842510090011100000100.0003120100.9900000099.000000001415401.24000000000000693.000000000000099.000000000000792.00
101102480310301128.1374007901191.4151842510090011100000300.0010120101.0200000306.000000004374876.56000000000001610.670000000000312.890000000001923.56
101102480710301128.1374007901191.4151842510090011100000600.0003120100.9900000594.000000008492407.43000000000014525.250000000000724.450000000015249.70
101102480810301128.1374007901191.4151842510090011100000300.0012120101.0100000303.000000004331985.61000000000000353.500000000000320.900000000000674.40
101102560110300988.9436619701044.4139999410090011100000200.0011120101.0200000204.000000002556725.47000000000001325.240000000000099.580000000001424.83
101102561010300988.9436619701044.4139999410090011100000150.0001120101.0000000150.000000001879945.20000000000000583.610000000000155.050000000000738.66
101102561110300988.9436619701044.4139999410090011100000100.0001120101.0000000100.000000001253296.80000000000000399.360000000000100.000000000000499.36
101102561310300988.9436619701044.4139999410090011100000415.0001120101.0000000415.000000005201181.72000000000000500.000000000000550.220000000001050.22
101102560210300988.9436619701044.4139999410090011100000080.0011120101.0200000081.600000001022690.19000000000000813.100000000000081.600000000000894.70
101102560310300988.9436619701044.4139999410090011100000150.0011120101.0200000153.000000001917544.10000000000000415.000000000000153.000000000000568.00
101102560510300988.9436619701044.4139999410090011100000100.0011120101.0200000102.000000001278362.74000000000001089.530000000000108.440000000001197.96
101102560610300988.9436619701044.4139999410090011100001500.0011120101.0200001530.000000019175441.04000000000003061.240000000001529.870000000004591.11
101102560710300988.9436619701044.4139999410090011100000150.0012120101.0100000151.500000001898744.65000000000000293.070000000000151.500000000000444.57
101102560810300988.9436619701044.4139999410090011100000150.0012120101.0100000151.500000001898744.65000000000001571.750000000000197.510000000001769.26
101102640110300338.8888888900357.8973338810090011100000500.0001120101.0000000500.000000002147384.00000000000001815.060000000000543.120000000002358.17
101102641010300338.8888888900357.8973338810090011100000500.0003120100.9900000495.000000002125910.16000000000002781.130000000000535.130000000003316.27
101102641110300338.8888888900357.8973338810090011100000600.0003120100.9900000594.000000002551092.20000000000003322.910000000000176.530000000003499.44
101102641210300338.8888888900357.8973338810090011100000400.0004120100.9800000392.000000001683549.06000000000002851.030000000000381.560000000003232.60
101102641310300338.8888888900357.8973338810090011100000500.0004120100.9800000490.000000002104436.32000000000002315.430000000000475.250000000002790.68
101102640410300338.8888888900357.8973338810090011100000250.0002120101.0000000250.000000001073692.00000000000003199.080000000000283.330000000003482.42
101102640710300338.8888888900357.8973338810090011100000500.0002120101.0000000500.000000002147384.00000000000007507.990000000000369.070000000007877.06
101102640810300338.8888888900357.8973338810090011100000300.0002120101.0000000300.000000001288430.40000000000005137.710000000000308.660000000005446.37
101102640910300338.8888888900357.8973338810090011100000700.0002120101.0000000700.000000003006337.60000000000005328.520000000000707.650000000006036.17
101102720110300308.6335816600325.9449915510090011100000700.0002120101.0000000700.000000002737937.93000000000012867.670000000000688.410000000013556.08
101102721010300308.6335816600325.9449915510090011100000250.0003120100.9900000247.500000000968056.62000000000001298.750000000000288.750000000001587.50
101102721110300308.6335816600325.9449915510090011100000150.0003120100.9900000148.500000000580833.97000000000001300.030000000000610.580000000001910.61
101102721210300308.6335816600325.9449915510090011100000200.0003120100.9900000198.000000000774445.30000000000001636.260000000000319.770000000001956.03
101102720210300308.6335816600325.9449915510090011100000250.0002120101.0000000250.000000000977834.97000000000001020.000000000000113.100000000001133.10
101102720410300308.6335816600325.9449915510090011100000150.0002120101.0000000150.000000000586700.98000000000001505.000000000000150.000000000001655.00
101102720510300308.6335816600325.9449915510090011100000250.0002120101.0000000250.000000000977834.97000000000004105.460000000000731.930000000004837.39
101102720610300308.6335816600325.9449915510090011100000400.0002120101.0000000400.000000001564535.96000000000002388.380000000000655.660000000003044.05
101102720810300308.6335816600325.9449915510090011100000200.0003120100.9900000198.000000000774445.30000000000004488.740000000000211.140000000004699.88
101102720910300308.6335816600325.9449915510090011100000400.0003120100.9900000396.000000001548890.60000000000005122.500000000000537.900000000005660.40
101102801010300395.6206978400417.8112579910090011100000400.0004120100.9800000392.000000001965384.16000000000001269.300000000000290.000000000001559.30
101102801110300395.6206978400417.8112579910090011100000150.0004120100.9800000147.000000000737019.06000000000000742.050000000000148.630000000000890.68
101102801310300395.6206978400417.8112579910090011100000486.0004120100.9800000476.280000002387941.75000000000002000.000000000000461.840000000002461.84
101102800210300395.6206978400417.8112579910090011100000250.0002120101.0000000250.000000001253433.77000000000001562.680000000000370.000000000001932.68
101102800410300395.6206978400417.8112579910090011100000100.0002120101.0000000100.000000000501373.51000000000000650.000000000000100.000000000000750.00
101102800510300395.6206978400417.8112579910090011100000350.0002120101.0000000350.000000001754807.28000000000000900.000000000000337.500000000001237.50
101102800610300395.6206978400417.8112579910090011100000200.0002120101.0000000200.000000001002747.02000000000000356.670000000000347.430000000000704.09
101102800810300395.6206978400417.8112579910090011100000250.0003120100.9900000247.500000001240899.44000000000000509.250000000000238.970000000000748.22
101102990110400356.0924499200376.0658511410090011100000300.0004120101.0500000315.000000001421528.92000000000000331.500000000000360.580000000000692.08
101102991210400356.0924499200376.0658511410090011100000070.0007120101.0400000072.800000000328531.13000000000000693.000000000000173.880000000000866.88
101102990210400356.0924499200376.0658511410090011100000200.0004120101.0500000210.000000000947685.94000000000002318.870000000000143.920000000002462.79
101103020110400488.8295847800516.2482773810090011100000150.0004120101.0500000157.500000000975709.24000000000000291.510000000000153.800000000000445.31
101103021010400488.8295847800516.2482773810090011100000100.0006120101.0500000105.000000000650472.83000000000000116.420000000000148.560000000000264.98
101103021110400488.8295847800516.2482773810090011100000300.0006120101.0500000315.000000001951418.49000000000000520.090000000000323.190000000000843.28
101103021210400488.8295847800516.2482773810090011100000150.0006120101.0500000157.500000000975709.24000000000002647.520000000000519.000000000003166.52
101103021310400488.8295847800516.2482773810090011100000150.0006120101.0500000157.500000000975709.24000000000002063.750000000000117.380000000002181.13
101103020210400488.8295847800516.2482773810090011100000400.0004120101.0500000420.000000002601891.32000000000000830.000000000000440.130000000001270.13
101103020410400488.8295847800516.2482773810090011100000150.0005120101.0500000157.500000000975709.24000000000000311.980000000000049.230000000000361.21
101103020510400488.8295847800516.2482773810090011100000200.0005060101.0500000210.000000000650472.83000000000002164.380000000000002.550000000002166.93
101103020610400488.8295847800516.2482773810090011100000250.0005120101.0500000262.500000001626182.07000000000000450.760000000000271.620000000000722.38
101103020710400488.8295847800516.2482773810090011100000150.0006060101.0500000157.500000000487854.62000000000000326.900000000000078.750000000000405.65
101103020910400488.8295847800516.2482773810090011100000700.0006120101.0500000735.000000004553309.81000000000001300.000000000000744.750000000002044.75
101103100110400371.1167935500391.9329176210090011100000200.0005060101.0500000210.000000000493835.48000000000003125.920000000000081.320000000003207.23
101103101110400371.1167935500391.9329176210090011100000070.0007060101.0400000072.800000000171196.30000000000000081.500000000000000.000000000000081.50
101103101210400371.1167935500391.9329176210090011100000120.0007120101.0400000124.800000000586958.74000000000000601.330000000000122.930000000000724.26
101103101310400371.1167935500391.9329176210090011100000070.0007070101.0400000072.800000000199729.01000000000000416.000000000000039.110000000000455.11
101103100310400371.1167935500391.9329176210090011100000150.0005120101.0500000157.500000000740753.21000000000003767.150000000000274.240000000004041.39
101103100410400371.1167935500391.9329176210090011100000150.0005120101.0500000157.500000000740753.21000000000000823.630000000000059.190000000000882.81
101103100610400371.1167935500391.9329176210090011100000100.0005120101.0500000105.000000000493835.48000000000000127.200000000000060.420000000000187.62
101103100910400371.1167935500391.9329176210090011100000070.0006120101.0500000073.500000000345684.83000000000000634.420000000000073.500000000000707.92
101103291110400357.0302927500377.0562980410090011100000150.0009120101.0300000154.500000000699062.38000000000002042.500000000000154.500000000002197.00
101103291210400357.0302927500377.0562980410090011100000100.0010120101.0200000102.000000000461516.91000000000000450.440000000000102.000000000000552.44
101103291310400357.0302927500377.0562980410090011100000100.0010120101.0200000102.000000000461516.91000000000000096.980000000000097.190000000000194.16
101103290210400357.0302927500377.0562980410090011100000120.0007120101.0400000124.800000000564679.51000000000000457.800000000000131.710000000000589.51
101103290310400357.0302927500377.0562980410090011100000200.0007120101.0400000208.000000000941132.52000000000003196.150000000003808.000000000007004.15
101103290410400357.0302927500377.0562980410090011100000100.0008120101.0300000103.000000000466041.58000000000000536.640000000000103.000000000000639.64
101103290510400357.0302927500377.0562980410090011100000200.0008120101.0300000206.000000000932083.17000000000000420.000000000000153.500000000000573.50
101103290710400357.0302927500377.0562980410090011100000100.0008120101.0300000103.000000000466041.58000000000000206.000000000000238.250000000000444.25
101103290910400357.0302927500377.0562980410090011100000050.0008120101.0300000051.500000000233020.79000000000001700.040000000000108.170000000001808.21
101103371210400375.3389501100396.3918970210090011100000250.0009060101.0300000257.500000000612425.48000000000002710.750000000000135.420000000002846.17
101103371310400375.3389501100396.3918970210090011100000250.0009120101.0300000257.500000001224850.96000000000000684.050000000000254.190000000000938.24
101103370210400375.3389501100396.3918970210090011100000100.0007120101.0400000104.000000000494697.09000000000001095.240000000000104.000000000001199.24
101103370310400375.3389501100396.3918970210090011100000400.0007120101.0400000416.000000001978788.35000000000000678.000000000000421.000000000001099.00
101103370410400375.3389501100396.3918970210090011100000050.0008120101.0300000051.500000000244970.19000000000000384.200000000000091.910000000000476.11
101103370510400375.3389501100396.3918970210090011100000120.0008120101.0300000123.600000000587928.46000000000000913.500000000000123.600000000001037.10
101103370610400375.3389501100396.3918970210090011100000150.0008120101.0300000154.500000000734910.58000000000001153.690000000000000.000000000001153.69
101103370710400375.3389501100396.3918970210090011100000150.0009120101.0300000154.500000000734910.58000000000000726.100000000000194.500000000000920.60
101103370810400375.3389501100396.3918970210090011100000250.0009120101.0300000257.500000001224850.96000000000000830.000000000000297.330000000001127.33
101103450110400414.4616844700437.7090448610090011100000150.0008120101.0300000154.500000000811512.57000000000000778.430000000000205.100000000000983.53
101103451010400414.4616844700437.7090448610090011100000350.0010120101.0200000357.000000001875145.55000000000006038.400000000000370.150000000006408.55
101103451110400414.4616844700437.7090448610090011100000200.0010120101.0200000204.000000001071511.74000000000002154.130000000000397.790000000002551.91
101103451310400414.4616844700437.7090448610090011100000300.0010120101.0200000306.000000001607267.61000000000003273.400000000000299.140000000003572.54
101103450210400414.4616844700437.7090448610090011100000200.0008120101.0300000206.000000001082016.76000000000003128.050000000000265.960000000003394.01
101103450310400414.4616844700437.7090448610090011100000250.0008120101.0300000257.500000001352520.95000000000001860.250000000000254.590000000002114.84
101103450510400414.4616844700437.7090448610090011100000400.0008120101.0300000412.000000002164033.52000000000003153.990000000000004.250000000003158.24
101103531010400563.9915196700595.6260823010090011100000100.0012120101.0100000101.000000000721898.81000000000000640.750000000000101.000000000000741.75
101103531110400563.9915196700595.6260823010090011100000150.0012120101.0100000151.500000001082848.22000000000003438.000000000000151.500000000003589.50
101103531210400563.9915196700595.6260823010090011100000200.0012120101.0100000202.000000001443797.62000000000001284.700000000000168.330000000001453.03
101103531310400563.9915196700595.6260823010090011100000150.0001120101.0000000150.000000001072126.95000000000002085.170000000000150.000000000002235.17
101103530210400563.9915196700595.6260823010090011100999999.9910120101.0200001545.000000011042907.57010000000002756.630000000001499.580000000004256.22
101103530410400563.9915196700595.6260823010090011100000415.0011120101.0200000423.300000003025542.25000000000001979.590000000000405.830000000002385.42
101103530510400563.9915196700595.6260823010090011100000300.0011120101.0200000306.000000002187138.97000000000002009.150000000000306.000000000002315.15
101103530710400563.9915196700595.6260823010090011100000080.0011120101.0200000081.600000000583237.06000000000001212.000000000000116.270000000001328.27
101103530910400563.9915196700595.6260823010090011100000160.0012120101.0100000161.600000001155038.10000000000001092.820000000000161.600000000001254.42
101103610110400863.9502734100912.4096705410090011100000315.0010120101.0200000321.300000003517886.73000000000002063.330000000000291.720000000002355.05
101103610410400863.9502734100912.4096705410090011100000070.0011120101.0200000071.400000000781752.61000000000000424.000000000000071.400000000000495.40
101103610510400863.9502734100912.4096705410090011100000300.0011120101.0200000306.000000003350368.31000000000001060.000000000000306.000000000001366.00
101103610610400863.9502734100912.4096705410090011100000300.0011120101.0200000306.000000003350368.31000000000000662.620000000000302.820000000000965.44
101103610710400863.9502734100912.4096705410090011100000300.0012120101.0100000303.000000003317521.56000000000003082.920000000000303.000000000003385.92
101103610810400863.9502734100912.4096705410090011100001500.0012120101.0100001515.000000016587607.81000000000008315.000000000001515.000000000009830.00
101103700110400457.1528173000482.7947443910090011100000500.0001120101.0000000500.000000002896768.47000000000002310.400000000000284.000000000002594.40
101103701010400457.1528173000482.7947443910090011100000350.0003060100.9900000346.500000001003730.27000000000000018.520000000000768.250000000000786.77
101103701210400457.1528173000482.7947443910090011100000060.0004060100.9800000058.800000000170329.99000000000000128.700000000000029.400000000000158.10
101103701310400457.1528173000482.7947443910090011100000350.0004120100.9800000343.000000001987183.17000000000000557.620000000000021.250000000000578.87
101103700210400457.1528173000482.7947443910090011100000500.0001120101.0000000500.000000002896768.47000000000001291.730000000000371.600000000001663.33
101103700610400457.1528173000482.7947443910090011100000800.0002120101.0000000800.000000004634829.55000000000007327.000000000000800.000000000008127.00
101103700910400457.1528173000482.7947443910090011100000600.0002120101.0000000600.000000003476122.16000000000003000.000000000000600.000000000003600.00
101103881010400330.3065444000348.8336014610090011100000250.0003060100.9900000247.500000000518017.90000000000000550.000000000000072.750000000000622.75
101103881110400330.3065444000348.8336014610090011100000465.0003120100.9900000460.350000001927026.58000000000003742.500000000000127.350000000003869.85
101103881310400330.3065444000348.8336014610090011100000400.0003120100.9900000396.000000001657657.27000000000000740.670000000000381.690000000001122.36
101103880210400330.3065444000348.8336014610090011100000300.0001120101.0000000300.000000001255800.97000000000002400.000000000000320.210000000002720.21
101103880410400330.3065444000348.8336014610090011100999999.9902120101.0000001545.000000006467374.97010000000001427.590000000001629.770000000003057.36
101103880610400330.3065444000348.8336014610090011100000300.0002120101.0000000300.000000001255800.97000000000008116.130000000000299.340000000008415.47
101103960110400619.8402822900654.6074295710090011100000300.0002120101.0000000300.000000002356586.75000000000000351.930000000000270.670000000000622.59
101103961010400619.8402822900654.6074295710090011100000200.0004120100.9800000196.000000001539636.67000000000000781.420000000000196.000000000000977.42
101103961310400619.8402822900654.6074295710090011100000200.0004120100.9800000196.000000001539636.67000000000000390.100000000000196.000000000000586.10
101103960210400619.8402822900654.6074295710090011100000150.0002120101.0000000150.000000001178293.37000000000000499.380000000000146.800000000000646.18
101103960410400619.8402822900654.6074295710090011100000250.0002120101.0000000250.000000001963822.29000000000000107.530000000000291.250000000000398.78
101103960610400619.8402822900654.6074295710090011100000300.0002120101.0000000300.000000002356586.75000000000000406.080000000000309.900000000000715.98
101103960710400619.8402822900654.6074295710090011100000465.0003120100.9900000460.350000003616182.36000000000001218.710000000000444.720000000001663.43
101103960810400619.8402822900654.6074295710090011100000465.0003120100.9900000460.350000003616182.36000000000004088.100000000000097.080000000004185.18
101104001010500416.1886470300439.5328736010090011100000080.0006120101.0500000084.000000000443049.14000000000002287.070000000000084.000000000002371.07
101104001110500416.1886470300439.5328736010090011100000200.0006120101.0500000210.000000001107622.84000000000002272.670000000000183.800000000002456.47
101104001210500416.1886470300439.5328736010090011100000350.0006120101.0500000367.500000001938339.97000000000004072.030000000000367.500000000004439.53
101104001310500416.1886470300439.5328736010090011100000150.0007120101.0400000156.000000000822805.54000000000001005.670000000000134.600000000001140.27
101104000210500416.1886470300439.5328736010090011100000100.0004120101.0500000105.000000000553811.42000000000001393.850000000000000.000000000001393.85
101104000310500416.1886470300439.5328736010090011100000200.0005120101.0500000210.000000001107622.84000000000002106.550000000000210.000000000002316.55
101104000510500416.1886470300439.5328736010090011100000150.0005120101.0500000157.500000000830717.13000000000000749.740000000000157.500000000000907.24
101104000810500416.1886470300439.5328736010090011100000150.0006120101.0500000157.500000000830717.13000000000000243.600000000000543.040000000000786.64
101104000910500416.1886470300439.5328736010090011100000170.0006060101.0500000178.500000000470739.71000000000001845.230000000000000.000000000001845.23
101104181010500361.0319314600381.2823906410090011100000350.0006120101.0500000367.500000001681455.34000000000001292.000000000003039.500000000004331.50
101104181110500361.0319314600381.2823906410090011100000200.0007120101.0400000208.000000000951680.85000000000004276.090000000000138.660000000004414.74
101104181210500361.0319314600381.2823906410090011100000300.0007120101.0400000312.000000001427521.27000000000006599.500000000000563.990000000007163.48
101104180210500361.0319314600381.2823906410090011100000300.0004120101.0500000315.000000001441247.44000000000001166.000000000000315.000000000001481.00
101104180310500361.0319314600381.2823906410090011100000300.0005120101.0500000315.000000001441247.44000000000001055.630000000000297.680000000001353.32
101104180410500361.0319314600381.2823906410090011100000250.0005120101.0500000262.500000001201039.53000000000000202.000000000000287.650000000000489.65
101104180610500361.0319314600381.2823906410090011100000150.0005120101.0500000157.500000000720623.72000000000000064.800000000000318.010000000000382.81
101104261110501060.0856565701119.5463841110090011100000400.0009120101.0300000412.000000005535037.32000000000002055.940000000000000.000000000002055.94
101104261210501060.0856565701119.5463841110090011100001200.0009120101.0300001236.000000016605111.97000000000016581.830000000001204.120000000017785.94
101104261310501060.0856565701119.5463841110090011100000450.0010120101.0200000459.000000006166461.48000000000038276.330000000000616.200000000038892.54
101104260210501060.0856565701119.5463841110090011100002000.0007120101.0400002080.000000027943877.75000000000044018.750000000000630.010000000044648.76
101104260310501060.0856565701119.5463841110090011100000650.0008120101.0300000669.500000008994435.65000000000014986.100000000000658.520000000015644.62
101104260410501060.0856565701119.5463841110090011100001000.0008120101.0300001030.000000013837593.31000000000007443.250000000001109.000000000008552.25
101104260910501060.0856565701119.5463841110090011100000500.0009120101.0300000515.000000006918796.65000000000001650.900000000000432.590000000002083.49
101104341110500839.3193717300886.3972094310090011100000100.0010120101.0200000102.000000001084950.18000000000000450.970000000000107.810000000000558.77
101104341210500839.3193717300886.3972094310090011100000400.0010120101.0200000408.000000004339800.74000000000007008.600000000000446.710000000007455.31
101104341310500839.3193717300886.3972094310090011100000050.0010120101.0200000051.000000000542475.09000000000001177.970000000000062.140000000001240.10
101104340210500839.3193717300886.3972094310090011100000150.0007120101.0400000156.000000001659335.58000000000000415.000000000000156.000000000000571.00
101104340310500839.3193717300886.3972094310090011100000050.0008120101.0300000051.500000000547793.48000000000000919.960000000000053.670000000000973.63
101104340410500839.3193717300886.3972094310090011100000100.0008120101.0300000103.000000001095586.95000000000000824.000000000000103.000000000000927.00
101104340810500839.3193717300886.3972094310090011100000150.0009120101.0300000154.500000001643380.43000000000000830.000000000000068.120000000000898.12
101104340910500839.3193717300886.3972094310090011100000200.0009120101.0300000206.000000002191173.90000000000002080.000000000000398.380000000002478.38
101104420110500576.7441860500609.0940520210090011100000300.0010120101.0200000306.000000002236593.36000000000001200.500000000000314.570000000001515.07
101104421010500576.7441860500609.0940520210090011100000250.0012120101.0100000252.500000001845554.98000000000000900.550000000000297.910000000001198.46
101104421110500576.7441860500609.0940520210090011100000200.0012120101.0100000202.000000001476443.98000000000003278.040000000000289.350000000003567.39
101104421210500576.7441860500609.0940520210090011100000150.0012120101.0100000151.500000001107332.99000000000002974.250000000000011.870000000002986.11
101104421310500576.7441860500609.0940520210090011100000200.0001120101.0000000200.000000001461825.72000000000001885.720000000000134.420000000002020.14
101104420210500576.7441860500609.0940520210090011100000200.0010120101.0200000204.000000001491062.24000000000001148.120000000000198.780000000001346.90
101104420410500576.7441860500609.0940520210090011100000200.0011120101.0200000204.000000001491062.24000000000001284.800000000000152.740000000001437.53
101104420510500576.7441860500609.0940520210090011100000220.0011120101.0200000224.400000001640168.46000000000001103.880000000000227.940000000001331.81
101104420610500576.7441860500609.0940520210090011100000250.0011120101.0200000255.000000001863827.80000000000001862.850000000000000.000000000001862.85
101104500110501595.1500000001684.6227505810090011100000400.0010120101.0200000408.000000008247912.99000000000001678.790000000000012.000000000001690.79
101104501010501595.1500000001684.6227505810090011100000450.0012120101.0100000454.500000009187932.48000000000003913.890000000000427.830000000004341.72
101104501110501595.1500000001684.6227505810090011100000450.0012120101.0100000454.500000009187932.48000000000000830.000000000000468.330000000001298.33
101104501310501595.1500000001684.6227505810090011100000250.0001120101.0000000250.000000005053868.25000000000000900.550000000000936.670000000001837.22
101104501410501595.1500000001684.6227505810090011100000200.0001120101.0000000200.000000004043094.60000000000000685.550000000000200.000000000000885.55
101104501610501595.1500000001684.6227505810090011100000200.0004120100.9800000196.000000003962232.71000000000000659.350000000000196.000000000000855.35
101104500210501595.1500000001684.6227505810090011100000200.0010120101.0200000204.000000004123956.49000000000000633.980000000000190.860000000000824.84
101104500310501595.1500000001684.6227505810090011100000400.0010120101.0200000408.000000008247912.99000000000001571.400000000000408.000000000001979.40
101104500410501595.1500000001684.6227505810090011100000250.0010120101.0200000255.000000005154945.62000000000001040.480000000000265.000000000001305.48
101104500510501595.1500000001684.6227505810090011100000600.0011120101.0200000612.000000012371869.48000000000002516.220000000000599.130000000003115.34
101104500610501595.1500000001684.6227505810090011100000200.0011120101.0200000204.000000004123956.49000000000000543.430000000000204.000000000000747.43
101104690110500411.3796296300434.4541160410090011100000250.0010060101.0200000255.000000000664714.80000000000001407.500000000000108.600000000001516.10
101104691010500411.3796296300434.4541160410090011100999999.9912060101.0100000105.000000000273706.09010000000000415.000000000000052.500000000000467.50
101104691110500411.3796296300434.4541160410090011100000100.0001120101.0000000100.000000000521344.94000000000000900.550000000000100.000000000001000.55
101104691210500411.3796296300434.4541160410090011100000100.0001120101.0000000100.000000000521344.94000000000000141.200000000000112.450000000000253.65
101104690210500411.3796296300434.4541160410090011100000250.0010120101.0200000255.000000001329429.60000000000003120.000000000000250.460000000003370.46
101104690310500411.3796296300434.4541160410090011100000100.0011120101.0200000102.000000000531771.84000000000000449.330000000000100.350000000000549.68
101104690410500411.3796296300434.4541160410090011100000180.0011120101.0200000183.600000000957189.31000000000000840.050000000000183.600000000001023.65
101104690510500411.3796296300434.4541160410090011100000180.0011120101.0200000183.600000000957189.31000000000000636.000000000000209.820000000000845.82
101104690610500411.3796296300434.4541160410090011100000150.0011120101.0200000153.000000000797657.76000000000001010.000000000000153.000000000001163.00
101104690910500411.3796296300434.4541160410090011100000200.0012120101.0100000202.000000001053116.78000000000001307.250000000000351.270000000001658.52
101104770110500341.0937500000360.2258667410090011100000150.0001120101.0000000150.000000000648406.56000000000000534.000000000000215.020000000000749.02
101104771010500341.0937500000360.2258667410090011100000800.0003120100.9900000792.000000003423586.64000000000000557.620000000000813.250000000001370.87
101104771210500341.0937500000360.2258667410090011100000500.0003070100.9900000495.000000001248182.63000000000000557.620000000000310.000000000000867.62
101104770210500341.0937500000360.2258667410090011100000460.0001120101.0000000460.000000001988446.78000000000002628.100000000000086.270000000002714.37
101104770310500341.0937500000360.2258667410090011100000250.0002120101.0000000250.000000001080677.60000000000001505.000000000000250.000000000001755.00
101104770510500341.0937500000360.2258667410090011100000100.0002120101.0000000100.000000000432271.04000000000002992.830000000000100.000000000003092.83
101104770710500341.0937500000360.2258667410090011100000800.0002060101.0000000800.000000001729084.16000000000006513.030000000000366.850000000006879.88
101104770810500341.0937500000360.2258667410090011100000100.0002120101.0000000100.000000000432271.04000000000000845.750000000000042.880000000000888.63
101104851010500580.1820601200612.7247581510090011100000250.0003120100.9900000247.500000001819792.53000000000002059.320000000000286.080000000002345.39
101104851210500580.1820601200612.7247581510090011100000300.0004120100.9800000294.000000002161692.95000000000000534.580000000000294.000000000000828.58
101104851310500580.1820601200612.7247581510090011100000300.0004120100.9800000294.000000002161692.95000000000002521.110000000000291.430000000002812.54
101104850310500580.1820601200612.7247581510090011100000400.0002120101.0000000400.000000002941078.84000000000001350.830000000000400.000000000001750.83
101104850410500580.1820601200612.7247581510090011100000250.0002120101.0000000250.000000001838174.27000000000000662.380000000000310.070000000000972.44
101104850510500580.1820601200612.7247581510090011100000400.0002120101.0000000400.000000002941078.84000000000001581.150000000000400.000000000001981.15
101104850610500580.1820601200612.7247581510090011100000150.0002120101.0000000150.000000001102904.56000000000000925.380000000000150.000000000001075.38
101104850710500580.1820601200612.7247581510090011100000200.0003120100.9900000198.000000001455834.03000000000003767.000000000000198.000000000003965.00
101104931110600340.2558561600359.3409750310090011100000200.0006120101.0500000210.000000000905539.26000000000000376.960000000000185.390000000000562.35
101104931210600340.2558561600359.3409750310090011100000160.0006120101.0500000168.000000000724431.41000000000000925.000000000000168.000000000001093.00
101104930210600340.2558561600359.3409750310090011100000250.0004120101.0500000262.500000001131924.07000000000004240.000000000000237.300000000004477.30
101104930310600340.2558561600359.3409750310090011100000080.0005120101.0500000084.000000000362215.70000000000002517.760000000000163.200000000002680.96
101104930610600340.2558561600359.3409750310090011100000250.0005120101.0500000262.500000001131924.07000000000000832.420000000000262.500000000001094.92
101104930810600340.2558561600359.3409750310090011100000250.0006120101.0500000262.500000001131924.07000000000005261.330000000000262.500000000005523.83
101104930910600340.2558561600359.3409750310090011100000150.0006120101.0500000157.500000000679154.44000000000000654.400000000000157.500000000000811.90
101105070110600438.1980909100462.7768380510090011100000250.0004120101.0500000262.500000001457747.04000000000000680.330000000000839.790000000001520.12
101105071010600438.1980909100462.7768380510090011100000200.0006120101.0500000210.000000001166197.63000000000002220.660000000000210.000000000002430.66
101105071110600438.1980909100462.7768380510090011100000500.0007120101.0400000520.000000002887727.47000000000002100.000000000000547.000000000002647.00
101105071210600438.1980909100462.7768380510090011100000500.0007120101.0400000520.000000002887727.47000000000004094.000000000000626.960000000004720.96
101105071310600438.1980909100462.7768380510090011100000100.0007120101.0400000104.000000000577545.49000000000000913.450000000000086.330000000000999.78
101105070410600438.1980909100462.7768380510090011100000150.0005120101.0500000157.500000000874648.22000000000001656.000000000000157.500000000001813.50
101105070610600438.1980909100462.7768380510090011100000150.0005120101.0500000157.500000000874648.22000000000001211.260000000000157.500000000001368.76
101105070710600438.1980909100462.7768380510090011100000415.0006120101.0500000435.750000002419860.09000000000000966.000000000000446.180000000001412.18
101105070910600438.1980909100462.7768380510090011100000180.0006120101.0500000189.000000001049577.87000000000000210.000000000000189.000000000000399.00
101105151010600374.2098064000395.1994190810090011100000100.0009120101.0300000103.000000000488466.48000000000001248.000000000000146.540000000001394.54
101105151110600374.2098064000395.1994190810090011100000200.0009120101.0300000206.000000000976932.96000000000000728.000000000000206.000000000000934.00
101105151210600374.2098064000395.1994190810090011100000300.0010120101.0200000306.000000001451172.27000000000001080.470000000000303.980000000001384.44
101105151310600374.2098064000395.1994190810090011100000080.0010120101.0200000081.600000000386979.27000000000001677.620000000000094.700000000001772.32
101105150210600374.2098064000395.1994190810090011100000080.0007120101.0400000083.200000000394567.10000000000001333.750000000000119.040000000001452.79
101105150310600374.2098064000395.1994190810090011100000050.0008120101.0300000051.500000000244233.24000000000000269.350000000000252.700000000000522.05
101105150410600374.2098064000395.1994190810090011100000200.0008120101.0300000206.000000000976932.96000000000000902.630000000000209.870000000001112.49
101105150510600374.2098064000395.1994190810090011100000100.0008120101.0300000103.000000000488466.48000000000000840.000000000000100.160000000000940.16
101105150610600374.2098064000395.1994190810090011100000080.0008120101.0300000082.400000000390773.19000000000000525.000000000000234.240000000000759.24
101105150710600374.2098064000395.1994190810090011100000100.0008120101.0300000103.000000000488466.48000000000001704.870000000000072.550000000001777.42
101105150810600374.2098064000395.1994190810090011100000250.0009120101.0300000257.500000001221166.20000000000000633.200000000000257.500000000000890.70
101105150910600374.2098064000395.1994190810090011100000500.0009120101.0300000515.000000002442332.41000000000004862.340000000000503.110000000005365.45
101105230110600641.3687222200677.3434103210090011100000415.0007120101.0400000431.600000003508096.99000000000005106.080000000000585.650000000005691.73
101105231010600641.3687222200677.3434103210090011100000100.0009120101.0300000103.000000000837196.46000000000000821.670000000000046.410000000000868.08
101105231110600641.3687222200677.3434103210090011100000050.0009120101.0300000051.500000000418598.23000000000000445.900000000000083.350000000000529.25
101105231210600641.3687222200677.3434103210090011100000100.0009120101.0300000103.000000000837196.46000000000000206.000000000000116.130000000000322.13
101105231310600641.3687222200677.3434103210090011100000100.0010120101.0200000102.000000000829068.33000000000000495.880000000000102.000000000000597.88
101105231410600641.3687222200677.3434103210090011100000080.0010120101.0200000081.600000000663254.67000000000000178.500000000000081.600000000000260.10
101105231610600641.3687222200677.3434103210090011100000100.0010120101.0200000102.000000000829068.33000000000000964.900000000000153.000000000001117.90
101105230210600641.3687222200677.3434103210090011100000250.0007120101.0400000260.000000002113311.44000000000000995.710000000000268.580000000001264.30
101105230310600641.3687222200677.3434103210090011100000100.0007120101.0400000104.000000000845324.58000000000000472.000000000000295.380000000000767.38
101105230410600641.3687222200677.3434103210090011100000050.0007120101.0400000052.000000000422662.29000000000000212.500000000000060.500000000000273.00
101105230510600641.3687222200677.3434103210090011100000150.0008060101.0300000154.500000000627897.34000000000000693.500000000000451.750000000001145.25
101105230610600641.3687222200677.3434103210090011100000150.0008120101.0300000154.500000001255794.68000000000000952.300000000000646.080000000001598.38
101105230910600641.3687222200677.3434103210090011100000100.0009120101.0300000103.000000000837196.46000000000000967.500000000000078.690000000001046.19
101105310110600559.8349593500591.2363784510090011100000200.0010120101.0200000204.000000001447346.65000000000000330.500000000000152.520000000000483.02
101105311010600559.8349593500591.2363784510090011100000300.0012120101.0100000303.000000002149735.47000000000001190.000000000000200.490000000001390.49
101105311110600559.8349593500591.2363784510090011100000150.0012120101.0100000151.500000001074867.74000000000001433.520000000000237.490000000001671.01
101105311210600559.8349593500591.2363784510090011100000300.0001120101.0000000300.000000002128450.96000000000001608.890000000000323.720000000001932.61
101105311310600559.8349593500591.2363784510090011100000200.0001120101.0000000200.000000001418967.31000000000000018.520000000000221.880000000000240.39
101105310310600559.8349593500591.2363784510090011100000100.0011120101.0200000102.000000000723673.33000000000002351.080000000000116.830000000002467.91
101105310510600559.8349593500591.2363784510090011100000200.0011120101.0200000204.000000001447346.65000000000003713.910000000000294.990000000004008.90
101105310610600559.8349593500591.2363784510090011100000100.0011060101.0200000102.000000000361836.66000000000000125.750000000000126.210000000000251.96
101105310810600559.8349593500591.2363784510090011100000300.0012120101.0100000303.000000002149735.47000000000002798.290000000000303.000000000003101.29
101105310910600559.8349593500591.2363784510090011100999999.9912120101.0100000630.000000004469747.02010000000005292.410000000000630.000000000005922.41
101105400110600341.8779217500361.0540230710090011100000300.0001120101.0000000300.000000001299794.48000000000001650.000000000000265.040000000001915.04
101105401210600341.8779217500361.0540230710090011100000200.0004120100.9800000196.000000000849199.06000000000000133.330000000000196.000000000000329.33
101105401310600341.8779217500361.0540230710090011100000200.0004120100.9800000196.000000000849199.06000000000002000.000000000000205.700000000002205.70
101105400210600341.8779217500361.0540230710090011100000150.0002120101.0000000150.000000000649897.24000000000001493.900000000000150.000000000001643.90
101105400310600341.8779217500361.0540230710090011100000080.0002120101.0000000080.000000000346611.86000000000000480.000000000000000.000000000000480.00
101105400410600341.8779217500361.0540230710090011100000100.0002120101.0000000100.000000000433264.83000000000001069.750000000000330.850000000001400.60
101105400510600341.8779217500361.0540230710090011100000250.0002120101.0000000250.000000001083162.07000000000000476.630000000000241.130000000000717.75
101105400610600341.8779217500361.0540230710090011100000465.0002120101.0000000465.000000002014681.45000000000004465.000000000000510.490000000004975.49
101105400810600341.8779217500361.0540230710090011100000150.0003120100.9900000148.500000000643398.27000000000000410.850000000000148.500000000000559.35
101105400910600341.8779217500361.0540230710090011100000250.0003120100.9900000247.500000001072330.45000000000002301.390000000000529.080000000002830.47
101105581010700459.7344322300465.5639233210090011100999999.9906120101.0500000208.000000001162047.55010000000001444.350000000000062.230000000001506.58
101105581110700459.7344322300465.5639233210090011100000500.0006120101.0500000525.000000002933052.72000000000001470.000000000000015.300000000001485.30
101105581510700459.7344322300465.5639233210090011100000150.0006120101.0500000157.500000000879915.82000000000001167.130000000000091.050000000001258.18
101105581610700459.7344322300465.5639233210090011100000200.0007120101.0400000208.000000001162047.55000000000000419.030000000000216.750000000000635.79
101105581810700459.7344322300465.5639233210090011100000200.0007120101.0400000208.000000001162047.55000000000003102.610000000000209.510000000003312.12
101105580210700459.7344322300465.5639233210090011100000300.0004120101.0500000315.000000001759831.63000000000002104.620000000000058.610000000002163.23
101105580310700459.7344322300465.5639233210090011100000300.0005120101.0500000315.000000001759831.63000000000000845.260000000000248.040000000001093.30
101105580410700459.7344322300465.5639233210090011100000300.0005120101.0500000315.000000001759831.63000000000001653.810000000000339.510000000001993.32
101105580510700459.7344322300465.5639233210090011100000200.0005120101.0500000210.000000001173221.09000000000000511.480000000000176.180000000000687.66
101105580610700459.7344322300465.5639233210090011100000200.0005120101.0500000210.000000001173221.09000000000001041.220000000000063.750000000001104.97
101105580810700459.7344322300465.5639233210090011100000100.0005120101.0500000105.000000000586610.54000000000000509.460000000000052.360000000000561.83
101105580910700459.7344322300465.5639233210090011100000150.0005120101.0500000157.500000000879915.82000000000002215.000000000000361.770000000002576.77
101105660110700237.3556857600240.3653860510090011100000200.0007120101.0400000208.000000000599952.00000000000001752.550000000000259.240000000002011.79
101105661010700237.3556857600240.3653860510090011100000200.0008120101.0300000206.000000000594183.23000000000001607.130000000000118.000000000001725.13
101105661110700237.3556857600240.3653860510090011100000250.0009120101.0300000257.500000000742729.04000000000001265.750000000000257.500000000001523.25
101105661310700237.3556857600240.3653860510090011100999999.9909120101.0300000208.000000000599952.00010000000001112.000000000000188.650000000001300.65
101105661410700237.3556857600240.3653860510090011100000300.0009120101.0300000309.000000000891274.85000000000000662.250000000000309.000000000000971.25
101105661510700237.3556857600240.3653860510090011100000200.0009120101.0300000206.000000000594183.23000000000001664.000000000000201.510000000001865.51
101105661610700237.3556857600240.3653860510090011100000100.0010120101.0200000102.000000000294207.23000000000000830.000000000000112.060000000000942.06
101105661710700237.3556857600240.3653860510090011100000200.0010120101.0200000204.000000000588414.47000000000000450.970000000000204.000000000000654.97
101105661810700237.3556857600240.3653860510090011100000350.0010120101.0200000357.000000001029725.31000000000002725.880000000000357.000000000003082.88
101105660210700237.3556857600240.3653860510090011100000250.0007120101.0400000260.000000000749940.00000000000001701.290000000000274.180000000001975.47
101105660310700237.3556857600240.3653860510090011100000150.0007120101.0400000156.000000000449964.00000000000001230.270000000000174.690000000001404.95
101105660410700237.3556857600240.3653860510090011100000400.0008120101.0300000412.000000001188366.47000000000004566.220000000000187.330000000004753.55
101105660510700237.3556857600240.3653860510090011100000200.0008120101.0300000206.000000000594183.23000000000000451.310000000000201.100000000000652.41
101105660610700237.3556857600240.3653860510090011100000150.0008120101.0300000154.500000000445637.43000000000001980.380000000000163.840000000002144.22
101105660710700237.3556857600240.3653860510090011100000100.0008120101.0300000103.000000000297091.62000000000000400.400000000000129.330000000000529.73
101105660810700237.3556857600240.3653860510090011100000150.0008120101.0300000154.500000000445637.43000000000002750.970000000000000.000000000002750.97
101105660910700237.3556857600240.3653860510090011100000250.0008120101.0300000257.500000000742729.04000000000001587.580000000000246.580000000001834.16
101105740110700498.0940476200504.4099435110090011100999999.9911120101.0200000105.000000000635556.53010000000000211.540000000000341.870000000000553.41
101105741010700498.0940476200504.4099435110090011100000050.0012120101.0100000050.500000000305672.43000000000000131.000000000000146.270000000000277.27
101105741110700498.0940476200504.4099435110090011100000200.0001120101.0000000200.000000001210583.86000000000000069.170000000000425.520000000000494.69
101105741310700498.0940476200504.4099435110090011100000200.0001120101.0000000200.000000001210583.86000000000000119.500000000001150.060000000001269.56
101105741410700498.0940476200504.4099435110090011100000080.0002120101.0000000080.000000000484233.55000000000000472.800000000000203.070000000000675.87
101105741510700498.0940476200504.4099435110090011100999999.9902120101.0000000126.000000000762667.83010000000001200.000000000000379.110000000001579.11
101105741710700498.0940476200504.4099435110090011100000100.0003120100.9900000099.000000000599239.01000000000001650.290000000000306.340000000001956.64
101105741810700498.0940476200504.4099435110090011100000500.0003120100.9900000495.000000002996195.06000000000000727.450000000000525.910000000001253.36
101105741910700498.0940476200504.4099435110090011100000300.0003120100.9900000297.000000001797717.04000000000000550.920000000000727.080000000001278.00
101105740210700498.0940476200504.4099435110090011100000200.0011120101.0200000204.000000001234795.54000000000000860.960000000000726.350000000001587.31
101105742010700498.0940476200504.4099435110090011100001000.0003120100.9900000990.000000005992390.13000000000000369.510000000000990.000000000001359.51
101105740310700498.0940476200504.4099435110090011100000200.0011120101.0200000204.000000001234795.54000000000001060.000000000000331.780000000001391.78
101105740410700498.0940476200504.4099435110090011100000080.0011120101.0200000081.600000000493918.22000000000000106.000000000000173.480000000000279.48
101105740610700498.0940476200504.4099435110090011100000500.0011120101.0200000510.000000003086988.85000000000000703.370000000000930.810000000001634.18
101105740710700498.0940476200504.4099435110090011100999999.9912120101.0100000157.500000000953334.79010000000000715.580000000000213.000000000000928.58
101105740910700498.0940476200504.4099435110090011100000060.0012120101.0100000060.600000000366806.91000000000000084.000000000000099.770000000000183.77
101105820110800967.9379157401022.2300310410090011100000160.0004060101.0500000168.000000001030407.87000000000001336.010000000000023.570000000001359.58
101105821010800967.9379157401022.2300310410090011100000200.0006120101.0500000210.000000002576019.68000000000000645.830000000000243.000000000000888.83
101105821110800967.9379157401022.2300310410090011100000150.0006120101.0500000157.500000001932014.76000000000001790.190000000000163.860000000001954.05
101105821210800967.9379157401022.2300310410090011100000400.0006120101.0500000420.000000005152039.36000000000001157.000000000000408.250000000001565.25
101105821310800967.9379157401022.2300310410090011100000150.0006120101.0500000157.500000001932014.76000000000000451.660000000000157.500000000000609.16
101105821410800967.9379157401022.2300310410090011100000150.0006120101.0500000157.500000001932014.76000000000000452.350000000000180.870000000000633.22
101105821610800967.9379157401022.2300310410090011100000200.0006120101.0500000210.000000002576019.68000000000000517.790000000000175.840000000000693.63
101105821810800967.9379157401022.2300310410090011100000200.0007120101.0400000208.000000002551486.16000000000002014.320000000000208.000000000002222.32
101105822010800967.9379157401022.2300310410090011100000150.0007060101.0400000156.000000000956807.31000000000000391.250000000000078.000000000000469.25
101105820310800967.9379157401022.2300310410090011100000150.0004120101.0500000157.500000001932014.76000000000001714.570000000000246.370000000001960.95
101105820410800967.9379157401022.2300310410090011100000150.0004060101.0500000157.500000000966007.38000000000000778.290000000000019.840000000000798.13
101105820510800967.9379157401022.2300310410090011100000200.0005120101.0500000210.000000002576019.68000000000000249.250000000000197.500000000000446.75
101105820610800967.9379157401022.2300310410090011100000500.0005120101.0500000525.000000006440049.20000000000000451.070000000005115.130000000005566.21
101105820810800967.9379157401022.2300310410090011100000120.0005120101.0500000126.000000001545611.81000000000000995.850000000000145.780000000001141.63
101105820910800967.9379157401022.2300310410090011100000100.0006120101.0500000105.000000001288009.84000000000001815.900000000000131.000000000001946.90
101105900110800647.0588235300683.3526722110090011100000200.0004120101.0500000210.000000001722048.73000000000001052.380000000000470.820000000001523.20
101105901010800647.0588235300683.3526722110090011100999999.9906120101.0500000260.000000002132060.34010000000003150.000000000000439.630000000003589.63
101105901110800647.0588235300683.3526722110090011100000500.0006120101.0500000525.000000004305121.83000000000000949.390000000000525.000000000001474.39
101105901210800647.0588235300683.3526722110090011100000200.0006120101.0500000210.000000001722048.73000000000001063.860000000000732.860000000001796.72
101105901310800647.0588235300683.3526722110090011100000200.0006120101.0500000210.000000001722048.73000000000001050.000000000000425.370000000001475.37
101105901410800647.0588235300683.3526722110090011100000150.0006120101.0500000157.500000001291536.55000000000001176.690000000000346.430000000001523.12
101105901510800647.0588235300683.3526722110090011100999999.9906120101.0500000105.000000000861024.37010000000000895.700000000000162.570000000001058.27
101105901610800647.0588235300683.3526722110090011100000100.0007120101.0400000104.000000000852824.13000000000000693.740000000000157.560000000000851.30
101105901710800647.0588235300683.3526722110090011100000070.0007120101.0400000072.800000000596976.89000000000000159.000000000000098.580000000000257.58
101105901810800647.0588235300683.3526722110090011100000100.0007070101.0400000104.000000000497480.75000000000000246.000000000000305.670000000000551.67
101105900210800647.0588235300683.3526722110090011100000070.0004120101.0500000073.500000000602717.06000000000000571.270000000002765.280000000003336.55
101105900310800647.0588235300683.3526722110090011100000080.0004120101.0500000084.000000000688819.49000000000000090.000000000000171.010000000000261.01
101105900410800647.0588235300683.3526722110090011100000200.0005120101.0500000210.000000001722048.73000000000007965.420000000000373.900000000008339.32
101105900510800647.0588235300683.3526722110090011100000150.0005120101.0500000157.500000001291536.55000000000000817.230000000000157.500000000000974.73
101105900610800647.0588235300683.3526722110090011100000100.0005110101.0500000105.000000000789272.34000000000000151.500000000000210.020000000000361.52
101105900710800647.0588235300683.3526722110090011100000200.0005120101.0500000210.000000001722048.73000000000003579.680000000000451.970000000004031.65
101105900910800647.0588235300683.3526722110090011100000100.0005120101.0500000105.000000000861024.37000000000000178.750000000000506.770000000000685.52
101106040110800231.9337712100244.9430508810090011100999999.9907120101.0400000200.000000000587863.32010000000001029.190000000000392.170000000001421.35
101106041010800231.9337712100244.9430508810090011100000100.0008120101.0300000103.000000000302749.61000000000002213.760000000000341.410000000002555.17
101106041110800231.9337712100244.9430508810090011100999999.9909120101.0300000157.500000000462942.37010000000000381.330000000000179.210000000000560.54
101106041210800231.9337712100244.9430508810090011100999999.9909120101.0300000105.000000000308628.24010000000000079.390000000000111.760000000000191.15
101106041310800231.9337712100244.9430508810090011100999999.9909120101.0300000157.500000000462942.37010000000000591.040000000000175.490000000000766.53
101106041410800231.9337712100244.9430508810090011100999999.9909120101.0300000157.500000000462942.37010000000000195.870000000000272.550000000000468.42
101106041510800231.9337712100244.9430508810090011100999999.9909120101.0300000208.000000000611377.85010000000000428.750000000000069.350000000000498.10
101106041610800231.9337712100244.9430508810090011100999999.9910120101.0200000153.000000000449715.44010000000000903.730000000000029.720000000000933.45
101106041710800231.9337712100244.9430508810090011100999999.9910120101.0200000126.000000000370353.89010000000000472.310000000000208.030000000000680.34
101106041810800231.9337712100244.9430508810090011100999999.9910120101.0200000105.000000000308628.24010000000000034.670000000000147.860000000000182.52
101106040210800231.9337712100244.9430508810090011100999999.9907120101.0400000126.000000000370353.89010000000000132.280000000000206.410000000000338.69
101106040310800231.9337712100244.9430508810090011100999999.9907120101.0400000156.000000000458533.39010000000000726.670000000000231.490000000000958.15
101106040510800231.9337712100244.9430508810090011100999999.9908120101.0300000050.500000000148435.49010000000000470.680000000001853.210000000002323.89
101106040610800231.9337712100244.9430508810090011100999999.9908120101.0300000208.000000000611377.85010000000000571.850000000000351.770000000000923.62
101106040910800231.9337712100244.9430508810090011100000100.0008120101.0300000103.000000000302749.61000000000003227.400000000000489.100000000003716.50
101106120110800437.8208333300462.3784199110090011100999999.9910120101.0200000157.500000000873895.21010000000001211.770000000000268.610000000001480.38
101106121010800437.8208333300462.3784199110090011100000250.0011120101.0200000255.000000001414877.96000000000000450.620000000000949.810000000001400.43
101106121110800437.8208333300462.3784199110090011100999999.9912120101.0100000157.500000000873895.21010000000001263.940000000001055.720000000002319.66
101106121310800437.8208333300462.3784199110090011100999999.9912120101.0100000157.500000000873895.21010000000000805.780000000000208.160000000001013.93
101106121410800437.8208333300462.3784199110090011100999999.9912120101.0100000105.000000000582596.81010000000000613.400000000000207.920000000000821.31
101106121510800437.8208333300462.3784199110090011100999999.9912120101.0100000157.500000000873895.21010000000002566.890000000000000.000000000002566.89
101106121610800437.8208333300462.3784199110090011100999999.9901120101.0000000157.500000000873895.21010000000001050.550000000000182.630000000001233.18
101106121710800437.8208333300462.3784199110090011100999999.9901120101.0000000157.500000000873895.21010000000000862.500000000000169.630000000001032.13
101106121810800437.8208333300462.3784199110090011100999999.9901120101.0000000525.000000002912984.05010000000000399.530000000000649.100000000001048.63
101106120210800437.8208333300462.3784199110090011100999999.9910120101.0200000297.000000001647916.69010000000000039.870000000000297.000000000000336.87
101106120310800437.8208333300462.3784199110090011100999999.9910120101.0200000157.500000000873895.21010000000000144.620000000000284.730000000000429.35
101106120410800437.8208333300462.3784199110090011100999999.9911120101.0200000157.500000000873895.21010000000004861.670000000000305.530000000005167.19
101106120610800437.8208333300462.3784199110090011100999999.9911120101.0200000126.000000000699116.17010000000003280.620000000000393.140000000003673.76
101106120710800437.8208333300462.3784199110090011100000200.0011120101.0200000204.000000001131902.37000000000001133.120000000000248.330000000001381.45
101106120810800437.8208333300462.3784199110090011100000100.0011120101.0200000102.000000000565951.19000000000001652.120000000000180.950000000001833.07
101106120910800437.8208333300462.3784199110090011100000150.0011120101.0200000153.000000000848926.78000000000000920.710000000000160.020000000001080.73
101106200110800591.3479853500624.5169856310090011100000200.0001120101.0000000200.000000001498840.77000000000005203.030000000000344.050000000005547.08
101106201110800591.3479853500624.5169856310090011100000100.0003120100.9900000099.000000000741926.18000000000001476.260000000000455.420000000001931.68
101106201310800591.3479853500624.5169856310090011100000200.0003120100.9900000198.000000001483852.36000000000000819.170000000000939.350000000001758.51
101106201410800591.3479853500624.5169856310090011100000200.0003120100.9900000198.000000001483852.36000000000003498.470000000000890.990000000004389.46
101106201610800591.3479853500624.5169856310090011100000100.0004120100.9800000098.000000000734431.98000000000002911.810000000000593.430000000003505.24
101106201710800591.3479853500624.5169856310090011100000200.0004120100.9800000196.000000001468863.95000000000006583.060000000000448.830000000007031.89
101106200310800591.3479853500624.5169856310090011100000250.0001120101.0000000250.000000001873550.96000000000000838.970000000000536.700000000001375.67
101106200410800591.3479853500624.5169856310090011100000200.0002120101.0000000200.000000001498840.77000000000005096.000000000001255.880000000006351.88
101106200510800591.3479853500624.5169856310090011100000200.0002120101.0000000200.000000001498840.77000000000000645.000000000000312.320000000000957.32
101106200610800591.3479853500624.5169856310090011100000180.0002120101.0000000180.000000001348956.69000000000000797.250000000001350.580000000002147.83
101106200810800591.3479853500624.5169856310090011100000160.0002120101.0000000160.000000001199072.61000000000001924.920000000000540.660000000002465.58
101106200910800591.3479853500624.5169856310090011100000150.0002120101.0000000150.000000001124130.57000000000001873.920000000000297.230000000002171.14
101106391110800551.5347826100582.4706407110090011100000080.0002080101.0000000080.000000000372781.21000000000000600.000000000000138.750000000000738.75
101106391210800551.5347826100582.4706407110090011100000150.0002120101.0000000150.000000001048447.15000000000000400.000000000000150.000000000000550.00
101106391310800551.5347826100582.4706407110090011100000200.0002120101.0000000200.000000001397929.54000000000003660.420000000000249.410000000003909.83
101106391410800551.5347826100582.4706407110090011100000300.0002120101.0000000300.000000002096894.31000000000001533.720000000000304.900000000001838.62
101106391510800551.5347826100582.4706407110090011100000100.0002120101.0000000100.000000000698964.77000000000008022.000000000000151.500000000008173.50
101106391610800551.5347826100582.4706407110090011100000100.0002120101.0000000100.000000000698964.77000000000000700.000000000000000.000000000000700.00
101106391710800551.5347826100582.4706407110090011100000120.0003120100.9900000118.800000000830370.15000000000000968.870000000000072.250000000001041.12
101106390210800551.5347826100582.4706407110090011100000080.0001120101.0000000080.000000000559171.82000000000005454.170000000000087.500000000005541.67
101106392110800551.5347826100582.4706407110090011100000200.0003120100.9900000198.000000001383950.24000000000001854.420000000000198.000000000002052.42
101106392210800551.5347826100582.4706407110090011100000050.0003120100.9900000049.500000000345987.56000000000000821.480000000000049.500000000000870.98
101106392310800551.5347826100582.4706407110090011100000080.0003120100.9900000079.200000000553580.10000000000000515.500000000000079.200000000000594.70
101106392410800551.5347826100582.4706407110090011100000200.0003120100.9900000198.000000001383950.24000000000001220.590000000000198.000000000001418.59
101106392510800551.5347826100582.4706407110090011100000100.0004120100.9800000098.000000000684985.47000000000000251.140000000000120.860000000000372.00
101106392610800551.5347826100582.4706407110090011100000150.0004120100.9800000147.000000001027478.21000000000000817.250000000000104.160000000000921.41
101106392710800551.5347826100582.4706407110090011100000150.0004120100.9800000147.000000001027478.21000000000000952.490000000000147.000000000001099.49
101106390310800551.5347826100582.4706407110090011100000150.0001120101.0000000150.000000001048447.15000000000000984.000000000000157.450000000001141.45
101106390510800551.5347826100582.4706407110090011100000100.0002120101.0000000100.000000000698964.77000000000000495.000000000000100.000000000000595.00
101106390610800551.5347826100582.4706407110090011100000200.0002120101.0000000200.000000001397929.54000000000000800.000000000000230.330000000001030.33
101106390710800551.5347826100582.4706407110090011100000200.0002120101.0000000200.000000001397929.54000000000000600.000000000000200.000000000000800.00
101106390810800551.5347826100582.4706407110090011100000100.0002120101.0000000100.000000000698964.77000000000000450.000000000000100.000000000000550.00
101106470110900562.0008680600593.5237740510090011100000200.0004120101.0500000210.000000001495679.91000000000001283.250000000000236.780000000001520.03
101106471010900562.0008680600593.5237740510090011100000100.0006120101.0500000105.000000000747839.96000000000000618.020000000000381.550000000000999.57
101106471110900562.0008680600593.5237740510090011100000100.0006120101.0500000105.000000000747839.96000000000000158.880000000000393.940000000000552.82
101106471310900562.0008680600593.5237740510090011100000100.0006120101.0500000105.000000000747839.96000000000001243.000000000000478.870000000001721.88
101106471410900562.0008680600593.5237740510090011100000080.0006120101.0500000084.000000000598271.96000000000001102.780000000000394.060000000001496.83
101106471510900562.0008680600593.5237740510090011100000150.0006120101.0500000157.500000001121759.93000000000002193.030000000000305.920000000002498.95
101106471610900562.0008680600593.5237740510090011100000150.0007120101.0400000156.000000001111076.51000000000000923.650000000000286.740000000001210.39
101106471710900562.0008680600593.5237740510090011100000150.0007120101.0400000156.000000001111076.51000000000001072.750000000000180.180000000001252.93
101106471810900562.0008680600593.5237740510090011100000150.0007120101.0400000156.000000001111076.51000000000003583.750000000000304.830000000003888.58
101106470210900562.0008680600593.5237740510090011100999999.9904120101.0500000208.000000001481435.34010000000000902.980000000000253.060000000001156.03
101106470310900562.0008680600593.5237740510090011100000050.0004120101.0500000052.500000000373919.98000000000000406.930000000000029.460000000000436.39
101106470510900562.0008680600593.5237740510090011100000300.0005120101.0500000315.000000002243519.87000000000000806.220000000000340.800000000001147.02
101106470610900562.0008680600593.5237740510090011100000200.0005120101.0500000210.000000001495679.91000000000005073.560000000001067.690000000006141.24
101106470710900562.0008680600593.5237740510090011100000300.0005120101.0500000315.000000002243519.87000000000001384.430000000000447.800000000001832.23
101106470810900562.0008680600593.5237740510090011100000200.0005120101.0500000210.000000001495679.91000000000004801.950000000000278.730000000005080.68
101106470910900562.0008680600593.5237740510090011100000300.0005120101.0500000315.000000002243519.87000000000000705.420000000000354.150000000001059.57
101106550110900403.1321138200425.7439930010090011100000100.0007120101.0400000104.000000000531328.50000000000000971.470000000000132.100000000001103.57
101106551010900403.1321138200425.7439930010090011100000200.0008120101.0300000206.000000001052439.15000000000000441.250000000000201.720000000000642.97
101106551110900403.1321138200425.7439930010090011100000150.0009120101.0300000154.500000000789329.36000000000001689.300000000000657.260000000002346.56
101106551210900403.1321138200425.7439930010090011100000150.0009120101.0300000154.500000000789329.36000000000000447.640000000000359.810000000000807.45
101106551310900403.1321138200425.7439930010090011100000150.0009120101.0300000154.500000000789329.36000000000000797.110000000000154.500000000000951.61
101106551410900403.1321138200425.7439930010090011100000100.0009120101.0300000103.000000000526219.58000000000000528.720000000000224.660000000000753.38
101106551510900403.1321138200425.7439930010090011100000100.0010120101.0200000102.000000000521110.65000000000001612.680000000000483.420000000002096.11
101106551610900403.1321138200425.7439930010090011100000150.0010120101.0200000153.000000000781665.97000000000000693.500000000002376.700000000003070.20
101106551710900403.1321138200425.7439930010090011100000150.0010120101.0200000153.000000000781665.97000000000000525.000000000000173.020000000000698.02
101106551810900403.1321138200425.7439930010090011100000400.0010120101.0200000408.000000002084442.59000000000006032.000000000000530.720000000006562.72
101106550210900403.1321138200425.7439930010090011100000200.0007120101.0400000208.000000001062657.01000000000001605.000000000000215.000000000001820.00
101106550310900403.1321138200425.7439930010090011100000250.0007120101.0400000260.000000001328321.26000000000000669.000000000000264.250000000000933.25
101106550410900403.1321138200425.7439930010090011100000400.0008120101.0300000412.000000002104878.30000000000001573.540000000000523.970000000002097.50
101106550510900403.1321138200425.7439930010090011100000100.0008120101.0300000103.000000000526219.58000000000001030.000000000000214.580000000001244.58
101106550610900403.1321138200425.7439930010090011100000150.0008120101.0300000154.500000000789329.36000000000000562.400000000000163.080000000000725.48
101106550710900403.1321138200425.7439930010090011100000100.0008120101.0300000103.000000000526219.58000000000001479.670000000000158.030000000001637.70
101106550810900403.1321138200425.7439930010090011100000200.0008120101.0300000206.000000001052439.15000000000001021.190000000000313.680000000001334.88
101106550910900403.1321138200425.7439930010090011100000100.0008120101.0300000103.000000000526219.58000000000001897.350000000000329.580000000002226.93
101106630110900248.8527199100262.8109917610090011100000070.0010120101.0200000071.400000000225176.46000000000000345.930000000000089.340000000000435.27
101106631010900248.8527199100262.8109917610090011100000150.0011120101.0200000153.000000000482520.98000000000000851.530000000000102.660000000000954.19
101106631110900248.8527199100262.8109917610090011100000250.0012120101.0100000252.500000000796317.31000000000003967.810000000000814.290000000004782.10
101106631210900248.8527199100262.8109917610090011100000300.0012120101.0100000303.000000000955580.77000000000002231.950000000000470.790000000002702.74
101106631310900248.8527199100262.8109917610090011100000200.0012120101.0100000202.000000000637053.84000000000000066.670000000000264.050000000000330.72
101106631410900248.8527199100262.8109917610090011100000300.0012120101.0100000303.000000000955580.77000000000002043.170000000000316.450000000002359.62
101106631510900248.8527199100262.8109917610090011100999999.9912120101.0100000157.500000000496712.77010000000000782.250000000000271.060000000001053.31
101106631610900248.8527199100262.8109917610090011100000200.0001120101.0000000200.000000000630746.38000000000000916.380000000000318.870000000001235.25
101106631710900248.8527199100262.8109917610090011100000200.0001120101.0000000200.000000000630746.38000000000001750.280000000000280.820000000002031.09
101106631810900248.8527199100262.8109917610090011100000200.0001120101.0000000200.000000000630746.38000000000004041.380000000000419.830000000004461.21
101106630210900248.8527199100262.8109917610090011100000050.0010120101.0200000051.000000000160840.33000000000000533.520000000000113.860000000000647.38
101106630310900248.8527199100262.8109917610090011100000500.0010120101.0200000510.000000001608403.27000000000002618.340000000000611.660000000003230.00
101106630410900248.8527199100262.8109917610090011100000300.0011120101.0200000306.000000000965041.96000000000000613.080000000000258.670000000000871.74
101106630510900248.8527199100262.8109917610090011100000500.0011120101.0200000510.000000001608403.27000000000003007.870000000000990.910000000003998.78
101106630610900248.8527199100262.8109917610090011100001500.0011120101.0200001530.000000004825209.81000000000000636.000000000001874.400000000002510.40
101106630710900248.8527199100262.8109917610090011100000100.0011120101.0200000102.000000000321680.65000000000000177.580000000000341.050000000000518.63
101106630810900248.8527199100262.8109917610090011100999999.9911120101.0200000157.500000000496712.77010000000004784.020000000001164.390000000005948.42
101106630910900248.8527199100262.8109917610090011100000080.0011120101.0200000081.600000000257344.52000000000000823.740000000000375.210000000001198.95
101106710110900497.7222286600525.6397140610090011100000150.0001120101.0000000150.000000000946151.49000000000000840.670000000000150.000000000000990.67
101106711110900497.7222286600525.6397140610090011100000150.0003120100.9900000148.500000000936689.97000000000000450.000000000000184.830000000000634.83
101106711310900497.7222286600525.6397140610090011100000100.0003120100.9900000099.000000000624459.98000000000000741.500000000000099.000000000000840.50
101106711410900497.7222286600525.6397140610090011100000100.0003120100.9900000099.000000000624459.98000000000001316.000000000000099.000000000001415.00
101106711510900497.7222286600525.6397140610090011100000150.0004120100.9800000147.000000000927228.46000000000001575.000000000000147.000000000001722.00
101106711610900497.7222286600525.6397140610090011100000100.0004120100.9800000098.000000000618152.30000000000000359.400000000000076.120000000000435.52
101106711710900497.7222286600525.6397140610090011100999999.9904120100.9800000157.500000000993459.06010000000000936.790000000000225.670000000001162.46
101106710210900497.7222286600525.6397140610090011100000100.0001120101.0000000100.000000000630767.66000000000001990.750000000000100.000000000002090.75
101106710310900497.7222286600525.6397140610090011100000150.0001120101.0000000150.000000000946151.49000000000001000.000000000000150.000000000001150.00
101106710410900497.7222286600525.6397140610090011100000150.0002120101.0000000150.000000000946151.49000000000001050.000000000000150.000000000001200.00
101106710510900497.7222286600525.6397140610090011100000100.0002120101.0000000100.000000000630767.66000000000000400.000000000000104.130000000000504.13
101106710610900497.7222286600525.6397140610090011100000100.0002120101.0000000100.000000000630767.66000000000000422.000000000000100.000000000000522.00
101106710710900497.7222286600525.6397140610090011100000200.0002120101.0000000200.000000001261535.31000000000003402.000000000000200.000000000003602.00
101106710910900497.7222286600525.6397140610090011100000300.0002120101.0000000300.000000001892302.97000000000000427.750000000000363.790000000000791.54
101106800111000093.4747706400098.7178166510090011100000050.0004120101.0500000052.500000000062192.22000000000001589.810000000000052.500000000001642.31
101106801011000093.4747706400098.7178166510090011100000100.0007120101.0400000104.000000000123199.84000000000001364.040000000000147.720000000001511.76
101106801111000093.4747706400098.7178166510090011100003000.0007120101.0400000157.500000000186576.67010000000003096.720000000000631.250000000003727.97
101106801211000093.4747706400098.7178166510090011100000300.0007120101.0400000312.000000000369599.51000000000000849.430000000000395.500000000001244.93
101106801311000093.4747706400098.7178166510090011100000200.0008120101.0300000206.000000000244030.44000000000001731.500000000000292.610000000002024.11
101106801411000093.4747706400098.7178166510090011100000100.0008120101.0300000103.000000000122015.22000000000003184.360000000000883.340000000004067.70
101106801511000093.4747706400098.7178166510090011100000100.0008120101.0300000103.000000000122015.22000000000000296.640000000000248.300000000000544.94
101106801611000093.4747706400098.7178166510090011100999999.9908120101.0300000525.000000000621922.24010000000000912.550000000000685.200000000001597.75
101106801711000093.4747706400098.7178166510090011100000200.0009120101.0300000206.000000000244030.44000000000000741.600000000000213.580000000000955.18
101106800211000093.4747706400098.7178166510090011100000500.0005120101.0500000525.000000000621922.24000000000001625.800000000000140.220000000001766.02
101106802011000093.4747706400098.7178166510090011100000150.0010120101.0200000153.000000000181245.91000000000000279.210000000000187.680000000000466.90
101106800311000093.4747706400098.7178166510090011100000080.0005120101.0500000084.000000000099507.56000000000000367.950000000000020.050000000000388.00
101106800411000093.4747706400098.7178166510090011100000030.0005120101.0500000031.500000000037315.33000000000000530.000000000000026.050000000000556.05
101106800511000093.4747706400098.7178166510090011100000150.0006120101.0500000157.500000000186576.67000000000000478.450000000000157.500000000000635.95
101106800611000093.4747706400098.7178166510090011100000100.0006120101.0500000105.000000000124384.45000000000000705.670000000000105.000000000000810.67
101106800711000093.4747706400098.7178166510090011100999999.9906120101.0500000157.500000000186576.67010000000000435.750000000000562.960000000000998.71
101106800811000093.4747706400098.7178166510090011100000100.0006120101.0500000105.000000000124384.45000000000002084.170000000000207.310000000002291.48
101106800911000093.4747706400098.7178166510090011100000415.0007120101.0400000431.600000000511279.32000000000000719.900000000000471.240000000001191.14
101106980111000298.6410256400315.3919481310090011100000080.0010120101.0200000081.600000000308831.80000000000000796.800000000000081.600000000000878.40
101106981011000298.6410256400315.3919481310090011100000080.0011120101.0200000081.600000000308831.80000000000000374.400000000000081.600000000000456.00
101106981111000298.6410256400315.3919481310090011100000100.0012120101.0100000101.000000000382255.04000000000000915.430000000000101.000000000001016.43
101106981211000298.6410256400315.3919481310090011100000080.0012120101.0100000080.800000000305804.03000000000000380.000000000000080.800000000000460.80
101106981411000298.6410256400315.3919481310090011100000100.0012120101.0100000101.000000000382255.04000000000000764.000000000000101.000000000000865.00
101106981511000298.6410256400315.3919481310090011100000070.0012120101.0100000070.700000000267578.53000000000000612.500000000000070.700000000000683.20
101106981611000298.6410256400315.3919481310090011100000050.0001080101.0000000050.000000000126156.78000000000000333.330000000000048.330000000000381.67
101106981711000298.6410256400315.3919481310090011100000030.0001080101.0000000030.000000000075694.07000000000000233.330000000000020.000000000000253.33
101106980311000298.6410256400315.3919481310090011100000080.0010080101.0200000081.600000000205887.86000000000000315.000000000000406.270000000000721.27
101106980611000298.6410256400315.3919481310090011100000150.0011060101.0200000153.000000000289529.81000000000004333.330000000000076.500000000004409.83
101106980711000298.6410256400315.3919481310090011100999999.9911120101.0200000126.000000000476872.63010000000000652.150000000000197.000000000000849.15
101106980811000298.6410256400315.3919481310090011100999999.9911120101.0200000208.000000000787218.30010000000000863.500000000000230.780000000001094.28
101106980911000298.6410256400315.3919481310090011100000050.0011100101.0200000051.000000000160849.89000000000000420.830000000000042.500000000000463.33
101107011011000273.6000000000288.9463590010090011100999999.9902120101.0000000208.000000000721210.11010000000002226.670000000000208.000000000002434.67
101107011311000273.6000000000288.9463590010090011100000200.0003120100.9900000198.000000000686536.55000000000000358.500000000000224.950000000000583.45
101107011411000273.6000000000288.9463590010090011100999999.9903120100.9900000126.000000000436886.89010000000000102.070000000000156.640000000000258.70
101107011511000273.6000000000288.9463590010090011100999999.9903120100.9900000157.500000000546108.62010000000000743.500000000000268.480000000001011.98
101107011611000273.6000000000288.9463590010090011100999999.9904060100.9800000104.000000000180302.53010000000000499.330000000000052.000000000000551.33
101107011711000273.6000000000288.9463590010090011100000250.0004120100.9800000245.000000000849502.30000000000001017.380000000000245.000000000001262.38
101107010211000273.6000000000288.9463590010090011100000300.0001120101.0000000300.000000001040206.89000000000000191.500000000000448.140000000000639.64
101107010311000273.6000000000288.9463590010090011100999999.9901120101.0000000157.500000000546108.62010000000000540.280000000002351.170000000002891.45
101107010611000273.6000000000288.9463590010090011100000100.0002120101.0000000100.000000000346735.63000000000000116.670000000000130.330000000000247.00
101107010711000273.6000000000288.9463590010090011100999999.9902120101.0000000157.500000000546108.62010000000000530.720000000000157.500000000000688.22
101107010811000273.6000000000288.9463590010090011100999999.9902120101.0000000126.000000000436886.89010000000000209.580000000000218.820000000000428.39
101107010911000273.6000000000288.9463590010090011100999999.9902120101.0000000525.000000001820362.06010000000000211.650000000000578.950000000000790.60
101107100111100224.5363010100237.1306529210090011100000150.0004120101.0500000157.500000000448176.93000000000000592.340000000000157.500000000000749.84
101107101011100224.5363010100237.1306529210090011100000150.0007120101.0400000156.000000000443908.58000000000001067.420000000000099.290000000001166.71
101107101111100224.5363010100237.1306529210090011100000190.0007120101.0400000197.600000000562284.20000000000002625.000000000000197.600000000002822.60
101107101211100224.5363010100237.1306529210090011100000100.0007120101.0400000104.000000000295939.05000000000000533.200000000000104.000000000000637.20
101107101411100224.5363010100237.1306529210090011100000200.0008060101.0300000206.000000000293093.49000000000003552.500000000000156.390000000003708.89
101107101511100224.5363010100237.1306529210090011100000100.0008060101.0300000103.000000000146546.74000000000000275.000000000000132.530000000000407.53
101107101611100224.5363010100237.1306529210090011100000050.0008120101.0300000051.500000000146546.74000000000000193.130000000000571.050000000000764.17
101107101811100224.5363010100237.1306529210090011100000060.0009120101.0300000061.800000000175856.09000000000000451.310000000000061.800000000000513.11
101107101911100224.5363010100237.1306529210090011100000150.0010120101.0200000153.000000000435371.88000000000001182.740000000000153.000000000001335.74
101107100211100224.5363010100237.1306529210090011100000120.0005120101.0500000126.000000000358541.55000000000000922.650000000000085.870000000001008.52
101107102011100224.5363010100237.1306529210090011100000100.0010120101.0200000102.000000000290247.92000000000000791.670000000000102.000000000000893.67
101107100311100224.5363010100237.1306529210090011100000060.0005120101.0500000063.000000000179270.77000000000000320.830000000000063.000000000000383.83
101107100411100224.5363010100237.1306529210090011100000200.0005120101.0500000210.000000000597569.25000000000002476.410000000000210.000000000002686.41
101107100511100224.5363010100237.1306529210090011100000200.0006120101.0500000210.000000000597569.25000000000001050.000000000000210.000000000001260.00
101107100611100224.5363010100237.1306529210090011100000150.0006120101.0500000157.500000000448176.93000000000001568.000000000000157.500000000001725.50
101107100811100224.5363010100237.1306529210090011100000350.0006120101.0500000367.500000001045746.18000000000001916.600000000000303.300000000002219.90
101107100911100224.5363010100237.1306529210090011100000100.0007120101.0400000104.000000000295939.05000000000000575.000000000000152.480000000000727.48
101107280111100583.6943390900616.4340425810090011100000080.0010120101.0200000081.600000000603612.21000000000000624.000000000000081.600000000000705.60
101107281111100583.6943390900616.4340425810090011100000100.0012120101.0100000101.000000000747118.06000000000000569.900000000000101.000000000000670.90
101107281311100583.6943390900616.4340425810090011100000090.0012060101.0100000090.900000000336203.13000000000000840.000000000000045.450000000000885.45
101107281411100583.6943390900616.4340425810090011100000030.0012120101.0100000030.300000000224135.42000000000000758.700000000000030.300000000000789.00
101107281511100583.6943390900616.4340425810090011100000150.0001060101.0000000150.000000000554790.64000000000002100.000000000000075.000000000002175.00
101107281611100583.6943390900616.4340425810090011100000250.0001120101.0000000250.000000001849302.13000000000002755.000000000000250.000000000003005.00
101107281811100583.6943390900616.4340425810090011100000200.0001120101.0000000200.000000001479441.70000000000000400.000000000000200.000000000000600.00
101107280211100583.6943390900616.4340425810090011100000200.0010120101.0200000204.000000001509030.54000000000003104.830000000000215.050000000003319.88
101107280311100583.6943390900616.4340425810090011100000100.0010120101.0200000102.000000000754515.27000000000003772.900000000000147.150000000003920.05
101107280411100583.6943390900616.4340425810090011100000090.0011120101.0200000091.800000000679063.74000000000001245.000000000000240.750000000001485.75
101107280511100583.6943390900616.4340425810090011100000070.0011060101.0200000071.400000000264080.34000000000000788.100000000000035.700000000000823.80
101107280611100583.6943390900616.4340425810090011100000060.0011120101.0200000061.200000000452709.16000000000001360.000000000000110.730000000001470.73
101107280711100583.6943390900616.4340425810090011100000100.0011060101.0200000102.000000000377257.63000000000002755.000000000000051.000000000002806.00
101107280911100583.6943390900616.4340425810090011100000030.0011060101.0200000030.600000000113177.29000000000000860.960000000000030.640000000000891.60
101107361111100219.6926579400232.0153275210090011100000100.0003120100.9900000099.000000000275634.21000000000000270.000000000000099.000000000000369.00
101107361311100219.6926579400232.0153275210090011100000060.0003120100.9900000059.400000000165380.53000000000000976.000000000000059.400000000001035.40
101107361411100219.6926579400232.0153275210090011100000050.0003100100.9900000049.500000000114847.59000000000000166.670000000000041.250000000000207.92
101107361511100219.6926579400232.0153275210090011100000050.0003090100.9900000049.500000000103362.83000000000000566.530000000000043.730000000000610.26
101107361611100219.6926579400232.0153275210090011100000300.0004120100.9800000294.000000000818550.08000000000001000.000000000000309.330000000001309.33
101107361811100219.6926579400232.0153275210090011100000030.0004070100.9800000029.400000000047748.75000000000000223.500000000000000.150000000000223.65
101107360211100219.6926579400232.0153275210090011100000600.0001120101.0000000600.000000001670510.36000000000000454.850000000000600.000000000001054.85
101107360311100219.6926579400232.0153275210090011100000200.0001120101.0000000200.000000000556836.79000000000000651.000000000000200.000000000000851.00
101107360411100219.6926579400232.0153275210090011100000050.0002120101.0000000050.000000000139209.20000000000000459.500000000000050.000000000000509.50
101107360511100219.6926579400232.0153275210090011100000100.0002060101.0000000100.000000000139209.20000000000000872.200000000000050.000000000000922.20
101107360611100219.6926579400232.0153275210090011100000800.0002060101.0000000800.000000001113673.57000000000002970.000000000000400.000000000003370.00
101107360711100219.6926579400232.0153275210090011100000060.0002060101.0000000060.000000000083525.52000000000002060.290000000000036.600000000002096.89
101107360811100219.6926579400232.0153275210090011100000100.0002120101.0000000100.000000000278418.39000000000001358.500000000000100.000000000001458.50
101107360911100219.6926579400232.0153275210090011100000100.0002060101.0000000100.000000000139209.20000000000000006.250000000000050.000000000000056.25
101200140110100162.6455083400148.2376787710090011100000700.0004120101.0500000735.000000001307456.33000000000006513.580000000001054.500000000007568.08
101200141110100162.6455083400148.2376787710090011100000400.0007120101.0400000416.000000000740002.49000000000003993.380000000000430.780000000004424.16
101200141210100162.6455083400148.2376787710090011100000100.0007120101.0400000104.000000000185000.62000000000001000.620000000000534.810000000001535.43
101200140210100162.6455083400148.2376787710090011100001000.0004120101.0500001050.000000001867794.75000000000003082.000000000001104.650000000004186.65
101200140310100162.6455083400148.2376787710090011100000600.0004120101.0500000630.000000001120676.85000000000006655.000000000000731.950000000007386.95
101200140510100162.6455083400148.2376787710090011100000150.0005120101.0500000157.500000000280169.21000000000000260.230000000000291.630000000000551.86
101200140910100162.6455083400148.2376787710090011100000300.0006120101.0500000315.000000000560338.43000000000002130.970000000000518.080000000002649.05
101200220110100110.6913523000100.8858424210090011100000400.0004120101.0500000420.000000000508464.65000000000003822.710000000000820.020000000004642.72
101200221210100110.6913523000100.8858424210090011100000400.0006120101.0500000420.000000000508464.65000000000001876.630000000000980.480000000002857.11
101200221310100110.6913523000100.8858424210090011100000050.0006120101.0500000052.500000000063558.08000000000001118.890000000000364.060000000001482.94
101200220310100110.6913523000100.8858424210090011100000300.0004120101.0500000315.000000000381348.48000000000002226.000000000000305.920000000002531.92
101200220410100110.6913523000100.8858424210090011100000200.0004120101.0500000210.000000000254232.32000000000000133.920000000000294.980000000000428.89
101200220510100110.6913523000100.8858424210090011100000300.0004120101.0500000315.000000000381348.48000000000000636.000000000000156.040000000000792.04
101200220610100110.6913523000100.8858424210090011100000100.0005120101.0500000105.000000000127116.16000000000002513.220000000000163.760000000002676.98
101200220810100110.6913523000100.8858424210090011100000250.0005120101.0500000262.500000000317790.40000000000001251.180000000000532.070000000001783.26
101200301310100179.1351134300163.2665646510090011100000300.0006120101.0500000315.000000000617147.61000000000002184.000000000000324.290000000002508.29
101200300210100179.1351134300163.2665646510090011100000050.0005120101.0500000052.500000000102857.94000000000000231.250000000000410.540000000000641.79
101200300310100179.1351134300163.2665646510090011100000500.0005120101.0500000525.000000001028579.36000000000001345.220000000000736.730000000002081.96
101200300410100179.1351134300163.2665646510090011100000100.0005120101.0500000105.000000000205715.87000000000004089.070000000000178.640000000004267.71
101200300510100179.1351134300163.2665646510090011100000500.0005120101.0500000525.000000001028579.36000000000006794.180000000000520.010000000007314.19
101200300610100179.1351134300163.2665646510090011100000250.0006120101.0500000262.500000000514289.68000000000002008.420000000000510.520000000002518.94
101200300710100179.1351134300163.2665646510090011100000300.0006120101.0500000315.000000000617147.61000000000000720.230000000000682.870000000001403.10
101200300810100179.1351134300163.2665646510090011100000200.0006120101.0500000210.000000000411431.74000000000001301.660000000000214.090000000001515.75
101200300910100179.1351134300163.2665646510090011100000150.0006120101.0500000157.500000000308573.81000000000000111.010000000000157.500000000000268.51
101200490110100174.1884348200158.7580838310090011100000200.0005120101.0500000210.000000000400070.37000000000000895.100000000000179.540000000001074.64
101200491110100174.1884348200158.7580838310090011100000150.0007120101.0400000156.000000000297195.13000000000000766.430000000000255.140000000001021.56
101200491210100174.1884348200158.7580838310090011100000200.0007120101.0400000208.000000000396260.18000000000003347.000000000000634.370000000003981.37
101200491310100174.1884348200158.7580838310090011100000300.0007120101.0400000312.000000000594390.27000000000004773.810000000000437.580000000005211.38
101200490210100174.1884348200158.7580838310090011100000500.0005120101.0500000525.000000001000175.93000000000002718.090000000000455.810000000003173.89
101200490410100174.1884348200158.7580838310090011100000200.0005120101.0500000210.000000000400070.37000000000004101.840000000000135.640000000004237.48
101200490610100174.1884348200158.7580838310090011100000500.0006120101.0500000525.000000001000175.93000000000007152.390000000000521.680000000007674.06
101200490710100174.1884348200158.7580838310090011100000150.0006120101.0500000157.500000000300052.78000000000000672.330000000000279.190000000000951.52
101200570110100587.7461818200535.6811300210090011100000070.0004120101.0500000073.500000000472470.76000000000000465.830000000005489.830000000005955.66
101200571010100587.7461818200535.6811300210090011100000350.0007120101.0400000364.000000002339855.18000000000005307.260000000000446.890000000005754.15
101200571110100587.7461818200535.6811300210090011100000200.0007120101.0400000208.000000001337060.10000000000001866.600000000000716.720000000002583.32
101200571310100587.7461818200535.6811300210090011100000150.0007120101.0400000156.000000001002795.08000000000001273.280000000000771.730000000002045.02
101200570410100587.7461818200535.6811300210090011100000100.0005120101.0500000105.000000000674958.22000000000000831.070000000000167.100000000000998.18
101200570510100587.7461818200535.6811300210090011100000350.0005120101.0500000367.500000002362353.78000000000001590.000000000000503.010000000002093.01
101200570810100587.7461818200535.6811300210090011100000100.0006120101.0500000105.000000000674958.22000000000000945.370000000000084.860000000001030.23
101200570910100587.7461818200535.6811300210090011100000150.0006120101.0500000157.500000001012437.34000000000000891.160000000000352.240000000001243.40
101200650110100184.9596150700168.5751072010090011100000350.0004120101.0500000367.500000000743416.22000000000000928.550000000000435.320000000001363.87
101200651010100184.9596150700168.5751072010090011100000300.0006120101.0500000315.000000000637213.91000000000003149.270000000000307.350000000003456.62
101200651110100184.9596150700168.5751072010090011100000200.0006120101.0500000210.000000000424809.27000000000000829.130000000000154.730000000000983.86
101200651210100184.9596150700168.5751072010090011100000500.0006120101.0500000525.000000001062023.18000000000002610.480000000000507.180000000003117.66
101200651310100184.9596150700168.5751072010090011100000500.0006120101.0500000525.000000001062023.18000000000002590.600000000000520.550000000003111.15
101200650210100184.9596150700168.5751072010090011100000200.0004120101.0500000210.000000000424809.27000000000002878.260000000000405.470000000003283.73
101200650410100184.9596150700168.5751072010090011100000200.0004120101.0500000210.000000000424809.27000000000000774.800000000000339.870000000001114.67
101200650510100184.9596150700168.5751072010090011100000100.0004070101.0500000105.000000000123902.70000000000000456.160000000000164.470000000000620.63
101200650610100184.9596150700168.5751072010090011100000300.0005120101.0500000315.000000000637213.91000000000002214.900000000000732.490000000002947.39
101200650710100184.9596150700168.5751072010090011100000400.0005070101.0500000420.000000000495610.82000000000001216.140000000000162.700000000001378.84
101200650810100184.9596150700168.5751072010090011100000500.0005120101.0500000525.000000001062023.18000000000002357.270000000000661.650000000003018.92
101200650910100184.9596150700168.5751072010090011100000600.0005120101.0500000630.000000001274427.81000000000006736.820000000000505.370000000007242.19
101200730110100223.7746587700203.9517495610090011100000400.0005120101.0500000420.000000001027916.82000000000001508.880000000000718.140000000002227.02
101200731010100223.7746587700203.9517495610090011100000600.0006060101.0500000630.000000000770937.61000000000005090.860000000000486.600000000005577.46
101200731110100223.7746587700203.9517495610090011100000400.0006120101.0500000420.000000001027916.82000000000002338.880000000000557.290000000002896.17
101200731210100223.7746587700203.9517495610090011100000200.0006120101.0500000210.000000000513958.41000000000003332.030000000000697.390000000004029.41
101200730310100223.7746587700203.9517495610090011100000250.0005120101.0500000262.500000000642448.01000000000003127.550000000000266.170000000003393.72
101200730510100223.7746587700203.9517495610090011100000050.0005120101.0500000052.500000000128489.60000000000000410.400000000000627.090000000001037.49
101200730610100223.7746587700203.9517495610090011100000800.0006120101.0500000840.000000002055833.64000000000005709.660000000001387.870000000007097.54
101200730710100223.7746587700203.9517495610090011100000500.0006120101.0500000525.000000001284896.02000000000002708.280000000000667.560000000003375.85
101200730910100223.7746587700203.9517495610090011100000500.0006120101.0500000525.000000001284896.02000000000004390.750000000001133.810000000005524.55
101200810110100279.9947527200255.1916289410090011100000300.0005120101.0500000315.000000000964624.36000000000000729.800000000000645.190000000001374.99
101200811010100279.9947527200255.1916289410090011100000200.0007120101.0400000208.000000000636958.31000000000002933.920000000000225.010000000003158.93
101200811110100279.9947527200255.1916289410090011100000300.0007120101.0400000312.000000000955437.46000000000001640.650000000000361.800000000002002.45
101200811210100279.9947527200255.1916289410090011100000800.0007060101.0400000832.000000001273916.61000000000005366.570000000000457.090000000005823.65
101200811310100279.9947527200255.1916289410090011100000250.0007120101.0400000260.000000000796197.88000000000001558.810000000000861.220000000002420.03
101200810210100279.9947527200255.1916289410090011100000150.0005120101.0500000157.500000000482312.18000000000001380.000000000000180.030000000001560.03
101200810310100279.9947527200255.1916289410090011100000250.0005120101.0500000262.500000000803853.63000000000000371.000000000000400.110000000000771.11
101200810510100279.9947527200255.1916289410090011100000500.0005120101.0500000525.000000001607707.26000000000003919.530000000000639.480000000004559.01
101200810610100279.9947527200255.1916289410090011100000150.0006120101.0500000157.500000000482312.18000000000000665.960000000000377.910000000001043.87
101200810810100279.9947527200255.1916289410090011100000120.0006120101.0500000126.000000000385849.74000000000000552.200000000000174.090000000000726.30
101200810910100279.9947527200255.1916289410090011100000500.0006120101.0500000525.000000001607707.26000000000002817.500000000000555.420000000003372.92
101200900110100152.2804121300138.7907667910090011100000100.0004120101.0500000105.000000000174876.37000000000001290.410000000000160.120000000001450.53
101200901110100152.2804121300138.7907667910090011100000500.0007120101.0400000520.000000000866054.38000000000002100.000000000000707.880000000002807.88
101200901210100152.2804121300138.7907667910090011100000150.0007120101.0400000156.000000000259816.32000000000000357.000000000000195.540000000000552.54
101200901310100152.2804121300138.7907667910090011100000150.0007120101.0400000156.000000000259816.32000000000003412.080000000000273.260000000003685.34
101200900210100152.2804121300138.7907667910090011100000200.0004120101.0500000210.000000000349752.73000000000000405.420000000000293.510000000000698.93
101200900310100152.2804121300138.7907667910090011100000050.0004120101.0500000052.500000000087438.18000000000000816.380000000000052.500000000000868.88
101200900410100152.2804121300138.7907667910090011100000300.0005120101.0500000315.000000000524629.10000000000006092.920000000000326.200000000006419.12
101200900510100152.2804121300138.7907667910090011100001200.0005120101.0500001260.000000002098516.39000000000001720.350000000001305.330000000003025.69
101200900610100152.2804121300138.7907667910090011100000200.0005120101.0500000210.000000000349752.73000000000001828.310000000000411.790000000002240.11
101200900710100152.2804121300138.7907667910090011100000200.0006120101.0500000210.000000000349752.73000000000000199.000000000000284.510000000000483.51
101200900810100152.2804121300138.7907667910090011100000250.0006120101.0500000262.500000000437190.92000000000000795.020000000000626.680000000001421.70
101200900910100152.2804121300138.7907667910090011100000150.0006120101.0500000157.500000000262314.55000000000002154.040000000000423.860000000002577.90
101201030110100135.5797170600123.5694901810090011100000500.0007120101.0400000520.000000000771073.62000000000002694.060000000000292.290000000002986.34
101201031010100135.5797170600123.5694901810090011100001000.0010120101.0200001020.000000001512490.56000000000000825.000000000001400.940000000002225.94
101201031110100135.5797170600123.5694901810090011100001500.0010120101.0200001530.000000002268735.84000000000010088.600000000002142.260000000012230.86
101201031210100135.5797170600123.5694901810090011100000600.0010120101.0200000612.000000000907494.34000000000001161.670000000000268.860000000001430.53
101201030210100135.5797170600123.5694901810090011100000750.0007120101.0400000780.000000001156610.43000000000004018.480000000000792.320000000004810.81
101201030310100135.5797170600123.5694901810090011100000300.0007120101.0400000312.000000000462644.17000000000003814.310000000000888.080000000004702.39
101201030410100135.5797170600123.5694901810090011100001000.0008120101.0300001030.000000001527318.90000000000000710.070000000001216.800000000001926.87
101201030510100135.5797170600123.5694901810090011100001200.0008120101.0300001236.000000001832782.68000000000021580.650000000001350.680000000022931.33
101201030610100135.5797170600123.5694901810090011100000300.0008120101.0300000309.000000000458195.67000000000006983.500000000000651.710000000007635.21
101201030810100135.5797170600123.5694901810090011100000600.0009120101.0300000618.000000000916391.34000000000001744.200000000000613.960000000002358.16
101201111010100161.1481413300146.8729548910090011100000600.0009120101.0300000618.000000001089209.83000000000004442.370000000000992.160000000005434.53
101201111110100161.1481413300146.8729548910090011100000200.0009120101.0300000206.000000000363069.94000000000000344.620000000000383.340000000000727.96
101201111210100161.1481413300146.8729548910090011100000200.0009120101.0300000206.000000000363069.94000000000000417.210000000000303.800000000000721.01
101201111310100161.1481413300146.8729548910090011100000150.0009120101.0300000154.500000000272302.46000000000001315.800000000000161.330000000001477.13
101201110210100161.1481413300146.8729548910090011100000200.0007120101.0400000208.000000000366594.90000000000001504.220000000000285.270000000001789.48
101201110410100161.1481413300146.8729548910090011100000300.0007120101.0400000312.000000000549892.34000000000000837.000000000000134.670000000000971.67
101201110610100161.1481413300146.8729548910090011100000400.0008120101.0300000412.000000000726139.89000000000010763.500000000000873.610000000011637.11
101201110710100161.1481413300146.8729548910090011100000500.0008120101.0300000515.000000000907674.86000000000001633.480000000000627.670000000002261.15
101201110810100161.1481413300146.8729548910090011100000100.0008120101.0300000103.000000000181534.97000000000001646.960000000000335.190000000001982.14
101201110910100161.1481413300146.8729548910090011100000600.0008120101.0300000618.000000001089209.83000000000001978.590000000000867.050000000002845.64
101201200110100228.1454025200207.9353142810090011100000500.0008120101.0300000515.000000001285040.24000000000003032.590000000001227.570000000004260.16
101201201010100228.1454025200207.9353142810090011100000100.0009120101.0300000103.000000000257008.05000000000000322.240000000000210.860000000000533.10
101201201110100228.1454025200207.9353142810090011100000600.0009120101.0300000618.000000001542048.29000000000001894.170000000000610.330000000002504.50
101201201310100228.1454025200207.9353142810090011100000200.0009120101.0300000206.000000000514016.10000000000000208.000000000000243.340000000000451.34
101201200510100228.1454025200207.9353142810090011100000400.0008120101.0300000412.000000001028032.19000000000003087.910000000000122.780000000003210.69
101201200810100228.1454025200207.9353142810090011100000400.0008120101.0300000412.000000001028032.19000000000005422.800000000000397.250000000005820.05
101201200910100228.1454025200207.9353142810090011100001000.0008120101.0300001030.000000002570080.48000000000017426.800000000001389.340000000018816.14
101201380110100212.0851340400193.2977325610090011100000100.0008120101.0300000103.000000000238916.00000000000000090.000000000000112.290000000000202.29
101201381010100212.0851340400193.2977325610090011100000150.0010120101.0200000153.000000000354894.64000000000000030.000000000000475.760000000000505.76
101201381110100212.0851340400193.2977325610090011100000200.0010120101.0200000204.000000000473192.85000000000001313.080000000000258.890000000001571.97
101201381210100212.0851340400193.2977325610090011100000200.0010120101.0200000204.000000000473192.85000000000000591.750000000000346.190000000000937.94
101201381310100212.0851340400193.2977325610090011100000200.0010120101.0200000204.000000000473192.85000000000002287.630000000000254.660000000002542.28
101201380210100212.0851340400193.2977325610090011100000150.0008120101.0300000154.500000000358374.00000000000000182.750000000000204.730000000000387.48
101201380310100212.0851340400193.2977325610090011100000100.0008120101.0300000103.000000000238916.00000000000000120.170000000000720.190000000000840.36
101201380410100212.0851340400193.2977325610090011100000150.0008120101.0300000154.500000000358374.00000000000001897.830000000000204.030000000002101.86
101201380510100212.0851340400193.2977325610090011100000300.0008120101.0300000309.000000000716747.99000000000001656.330000000000326.280000000001982.62
101201380610100212.0851340400193.2977325610090011100000100.0009120101.0300000103.000000000238916.00000000000001094.400000000000700.680000000001795.07
101201380710100212.0851340400193.2977325610090011100000200.0009120101.0300000206.000000000477831.99000000000000607.500000000000213.170000000000820.67
101201380910100212.0851340400193.2977325610090011100000150.0009120101.0300000154.500000000358374.00000000000002103.910000000000468.900000000002572.81
101201460110100218.8589003400199.4714498810090011100000200.0007120101.0400000208.000000000497880.74000000000001371.550000000000048.100000000001419.65
101201461010100218.8589003400199.4714498810090011100000200.0010120101.0200000204.000000000488306.11000000000000646.000000000000258.480000000000904.48
101201461110100218.8589003400199.4714498810090011100000150.0010120101.0200000153.000000000366229.58000000000001099.300000000000075.380000000001174.68
101201461210100218.8589003400199.4714498810090011100000250.0010120101.0200000255.000000000610382.64000000000001616.500000000000132.600000000001749.10
101201461310100218.8589003400199.4714498810090011100000150.0010120101.0200000153.000000000366229.58000000000000779.850000000000230.170000000001010.01
101201460210100218.8589003400199.4714498810090011100000300.0007120101.0400000312.000000000746821.11000000000002512.420000000000309.340000000002821.76
101201460310100218.8589003400199.4714498810090011100000150.0007120101.0400000156.000000000373410.55000000000001036.780000000000232.060000000001268.84
101201460410100218.8589003400199.4714498810090011100000200.0008120101.0300000206.000000000493093.42000000000000743.540000000000307.020000000001050.56
101201460510100218.8589003400199.4714498810090011100000150.0008120101.0300000154.500000000369820.07000000000002644.610000000000179.420000000002824.04
101201460610100218.8589003400199.4714498810090011100000150.0008120101.0300000154.500000000369820.07000000000000669.150000000000154.500000000000823.65
101201460710100218.8589003400199.4714498810090011100000300.0009120101.0300000309.000000000739640.14000000000001798.980000000000657.260000000002456.24
101201540110100131.2524832500119.6255811110090011100000500.0007080101.0400000520.000000000497642.42000000000002288.680000000000737.020000000003025.70
101201541010100131.2524832500119.6255811110090011100000800.0009120101.0300000824.000000001182857.75000000000004054.560000000000802.000000000004856.57
101201541110100131.2524832500119.6255811110090011100000300.0009120101.0300000309.000000000443571.65000000000001447.500000000000299.450000000001746.95
101201541310100131.2524832500119.6255811110090011100000400.0009120101.0300000412.000000000591428.87000000000000468.070000000000551.660000000001019.73
101201540210100131.2524832500119.6255811110090011100000100.0007120101.0400000104.000000000149292.73000000000000663.860000000000129.750000000000793.60
101201540510100131.2524832500119.6255811110090011100000350.0007120101.0400000364.000000000522524.54000000000001318.050000000000863.930000000002181.98
101201540610100131.2524832500119.6255811110090011100000500.0008120101.0300000515.000000000739286.09000000000006446.770000000000531.890000000006978.66
101201540710100131.2524832500119.6255811110090011100000700.0008120101.0300000721.000000001035000.53000000000010352.600000000000807.860000000011160.45
101201540810100131.2524832500119.6255811110090011100000500.0008120101.0300000515.000000000739286.09000000000004917.590000000000504.030000000005421.62
101201540910100131.2524832500119.6255811110090011100000800.0008120101.0300000824.000000001182857.75000000000005255.750000000000826.660000000006082.41
101201620110100219.4749326000200.0329113910090011100000600.0008120101.0300000618.000000001483444.07000000000000757.250000000000526.730000000001283.98
101201621310100219.4749326000200.0329113910090011100000250.0009120101.0300000257.500000000618101.70000000000000886.750000000000285.550000000001172.30
101201620210100219.4749326000200.0329113910090011100000200.0008120101.0300000206.000000000494481.36000000000001281.620000000000142.390000000001424.02
101201620310100219.4749326000200.0329113910090011100000150.0008120101.0300000154.500000000370861.02000000000001369.730000000000180.920000000001550.65
101201620410100219.4749326000200.0329113910090011100000150.0008120101.0300000154.500000000370861.02000000000001352.980000000000151.730000000001504.71
101201620510100219.4749326000200.0329113910090011100000300.0008120101.0300000309.000000000741722.04000000000001577.620000000000356.160000000001933.77
101201620710100219.4749326000200.0329113910090011100000250.0008120101.0300000257.500000000618101.70000000000000533.040000000000434.140000000000967.18
101201620810100219.4749326000200.0329113910090011100000250.0008120101.0300000257.500000000618101.70000000000000369.730000000000352.390000000000722.12
101201700110100229.3686765100209.0502254610090011100000700.0008120101.0300000721.000000001808702.55000000000003090.000000000000635.500000000003725.50
101201701010100229.3686765100209.0502254610090011100000250.0010120101.0200000255.000000000639693.69000000000002194.220000000000347.070000000002541.28
101201701210100229.3686765100209.0502254610090011100000200.0010120101.0200000204.000000000511754.95000000000001706.730000000000303.120000000002009.85
101201700210100229.3686765100209.0502254610090011100000600.0008120101.0300000618.000000001550316.47000000000006166.470000000000698.520000000006865.00
101201700310100229.3686765100209.0502254610090011100000250.0008120101.0300000257.500000000645965.20000000000003219.060000000000319.390000000003538.45
101201700410100229.3686765100209.0502254610090011100000300.0008120101.0300000309.000000000775158.24000000000001357.210000000000377.120000000001734.32
101201700610100229.3686765100209.0502254610090011100000350.0009120101.0300000360.500000000904351.28000000000001787.600000000000327.810000000002115.41
101201700710100229.3686765100209.0502254610090011100000500.0009120101.0300000515.000000001291930.39000000000001011.430000000000704.780000000001716.21
101201700810100229.3686765100209.0502254610090011100000300.0009120101.0300000309.000000000775158.24000000000001171.410000000000516.840000000001688.25
101201700910100229.3686765100209.0502254610090011100000250.0009120101.0300000257.500000000645965.20000000000001769.530000000000366.960000000002136.48
101201890110100175.4903072600159.9446308810090011100000500.0010120101.0200000510.000000000978861.14000000000000997.790000000002088.000000000003085.79
101201891110100175.4903072600159.9446308810090011100000100.0001120101.0000000100.000000000191933.56000000000000450.280000000000423.820000000000874.10
101201891210100175.4903072600159.9446308810090011100000500.0001120101.0000000500.000000000959667.79000000000005511.960000000000982.890000000006494.85
101201891310100175.4903072600159.9446308810090011100000300.0001120101.0000000300.000000000575800.67000000000000562.370000000001095.860000000001658.23
101201890410100175.4903072600159.9446308810090011100000400.0011120101.0200000408.000000000783088.91000000000000423.420000000000419.090000000000842.50
101201890510100175.4903072600159.9446308810090011100000250.0011120101.0200000255.000000000489430.57000000000000781.450000000000545.080000000001326.53
101201890610100175.4903072600159.9446308810090011100000100.0011120101.0200000102.000000000195772.23000000000000863.670000000000209.350000000001073.02
101201890710100175.4903072600159.9446308810090011100000300.0012120101.0100000303.000000000581558.68000000000000600.060000000000318.800000000000918.86
101201890810100175.4903072600159.9446308810090011100000150.0012120101.0100000151.500000000290779.34000000000001027.900000000000276.340000000001304.24
101201890910100175.4903072600159.9446308810090011100000200.0012120101.0100000202.000000000387705.79000000000002567.920000000000201.620000000002769.54
101201970110100187.7487595300171.1171774010090011100000070.0010120101.0200000071.400000000146613.20000000000000525.300000000000116.370000000000641.67
101201971110100187.7487595300171.1171774010090011100000300.0012120101.0100000303.000000000622182.06000000000002697.550000000000205.410000000002902.96
101201971210100187.7487595300171.1171774010090011100000300.0012120101.0100000303.000000000622182.06000000000001150.150000000000485.160000000001635.31
101201970210100187.7487595300171.1171774010090011100000200.0010120101.0200000204.000000000418894.85000000000000125.540000000000222.480000000000348.02
101201970310100187.7487595300171.1171774010090011100000300.0010120101.0200000306.000000000628342.28000000000000832.000000000000316.360000000001148.36
101201970410100187.7487595300171.1171774010090011100000300.0010120101.0200000306.000000000628342.28000000000001306.670000000000354.180000000001660.84
101201970510100187.7487595300171.1171774010090011100000200.0010120101.0200000204.000000000418894.85000000000000262.650000000000350.490000000000613.14
101201970610100187.7487595300171.1171774010090011100000200.0011120101.0200000204.000000000418894.85000000000000464.600000000000206.870000000000671.47
101201970710100187.7487595300171.1171774010090011100000350.0011120101.0200000357.000000000733065.99000000000002120.000000000000327.250000000002447.25
101201970810100187.7487595300171.1171774010090011100000200.0011120101.0200000204.000000000418894.85000000000001398.830000000000093.730000000001492.57
101201970910100187.7487595300171.1171774010090011100001000.0011120101.0200001020.000000002094474.25000000000004327.830000000000880.050000000005207.89
101202000110100167.4008029000152.5717291610090011100000150.0011120101.0200000153.000000000280121.69000000000000328.630000000000268.260000000000596.89
101202001110100167.4008029000152.5717291610090011100000400.0012120101.0100000404.000000000739667.74000000000000734.030000000000104.030000000000838.06
101202001210100167.4008029000152.5717291610090011100000300.0012120101.0100000303.000000000554750.81000000000000866.300000000000330.950000000001197.25
101202001310100167.4008029000152.5717291610090011100000415.0012120101.0100000419.150000000767405.28000000000000364.430000000000419.150000000000783.58
101202000310100167.4008029000152.5717291610090011100000300.0011120101.0200000306.000000000560243.39000000000003248.650000000000748.820000000003997.47
101202000510100167.4008029000152.5717291610090011100000300.0011120101.0200000306.000000000560243.39000000000001056.330000000000162.400000000001218.74
101202000610100167.4008029000152.5717291610090011100000300.0011120101.0200000306.000000000560243.39000000000001663.570000000000396.070000000002059.64
101202000710100167.4008029000152.5717291610090011100000250.0011120101.0200000255.000000000466869.49000000000001382.550000000000301.800000000001684.35
101202000810100167.4008029000152.5717291610090011100000400.0011120101.0200000408.000000000746991.19000000000000871.500000000000289.210000000001160.71
101202190110100149.1383024600135.9269985310090011100000100.0011120101.0200000102.000000000166374.65000000000000491.860000000000102.000000000000593.86
101202191010100149.1383024600135.9269985310090011100000200.0001120101.0000000200.000000000326224.80000000000004952.290000000000333.200000000005285.49
101202191210100149.1383024600135.9269985310090011100000200.0001120101.0000000200.000000000326224.80000000000004199.750000000000396.110000000004595.86
101202191310100149.1383024600135.9269985310090011100001000.0001120101.0000001000.000000001631123.98000000000001393.280000000001000.000000000002393.28
101202190210100149.1383024600135.9269985310090011100000150.0011120101.0200000153.000000000249561.97000000000000374.400000000000153.000000000000527.40
101202190310100149.1383024600135.9269985310090011100000180.0011120101.0200000183.600000000299474.36000000000001155.030000000000191.090000000001346.12
101202190410100149.1383024600135.9269985310090011100000200.0011120101.0200000204.000000000332749.29000000000003532.610000000000417.540000000003950.15
101202190510100149.1383024600135.9269985310090011100000200.0011120101.0200000204.000000000332749.29000000000001184.850000000000254.730000000001439.58
101202190610100149.1383024600135.9269985310090011100000250.0012120101.0100000252.500000000411858.81000000000002020.000000000000286.980000000002306.98
101202190710100149.1383024600135.9269985310090011100000200.0012120101.0100000202.000000000329487.04000000000001115.100000000000247.660000000001362.76
101202190810100149.1383024600135.9269985310090011100000150.0012120101.0100000151.500000000247115.28000000000001553.370000000000267.160000000001820.53
101202190910100149.1383024600135.9269985310090011100000100.0012120101.0100000101.000000000164743.52000000000000604.750000000000127.000000000000731.75
101202270110100151.4723768300138.0543106810090011100000800.0010120101.0200000816.000000001351827.81000000000003917.580000000000816.000000000004733.58
101202271010100151.4723768300138.0543106810090011100000200.0001120101.0000000200.000000000331330.35000000000000894.140000000000133.830000000001027.96
101202271310100151.4723768300138.0543106810090011100000500.0001120101.0000000500.000000000828325.86000000000005240.000000000000500.000000000005740.00
101202270210100151.4723768300138.0543106810090011100000160.0010120101.0200000163.200000000270365.56000000000000624.000000000000163.200000000000787.20
101202270310100151.4723768300138.0543106810090011100000300.0010120101.0200000306.000000000506935.43000000000001040.000000000000000.000000000001040.00
101202270510100151.4723768300138.0543106810090011100000150.0011120101.0200000153.000000000253467.71000000000000855.000000000000209.180000000001064.18
101202270610100151.4723768300138.0543106810090011100000600.0011120101.0200000612.000000001013870.86000000000001998.230000000000679.240000000002677.47
101202270810100151.4723768300138.0543106810090011100000200.0012120101.0100000202.000000000334643.65000000000001993.330000000000604.910000000002598.24
101202270910100151.4723768300138.0543106810090011100000415.0012120101.0100000419.150000000694385.57000000000002134.640000000000213.030000000002347.66
101202351010100290.2843101900264.5696937210090011100000200.0012120101.0100000202.000000000641316.94000000000001722.080000000000202.000000000001924.08
101202351110100290.2843101900264.5696937210090011100001000.0012120101.0100001010.000000003206584.69000000000003448.200000000000891.830000000004340.03
101202351210100290.2843101900264.5696937210090011100000350.0012120101.0100000353.500000001122304.64000000000000987.970000000000151.500000000001139.47
101202351310100290.2843101900264.5696937210090011100000500.0012120101.0100000505.000000001603292.34000000000001592.500000000000375.720000000001968.22
101202350210100290.2843101900264.5696937210090011100000200.0010120101.0200000204.000000000647666.61000000000000249.750000000000210.970000000000460.72
101202350310100290.2843101900264.5696937210090011100000400.0010120101.0200000408.000000001295333.22000000000001364.000000000000244.800000000001608.80
101202350410100290.2843101900264.5696937210090011100000100.0010120101.0200000102.000000000323833.31000000000000512.150000000000302.320000000000814.47
101202350510100290.2843101900264.5696937210090011100000050.0010120101.0200000051.000000000161916.65000000000000675.000000000000051.000000000000726.00
101202350710100290.2843101900264.5696937210090011100000200.0011120101.0200000204.000000000647666.61000000000001400.480000000000094.510000000001494.99
101202350810100290.2843101900264.5696937210090011100000100.0011120101.0200000102.000000000323833.31000000000000777.330000000000107.050000000000884.38
101202430110100212.5710903700193.7406408110090011100000300.0011120101.0200000306.000000000711415.63000000000001060.000000000000378.800000000001438.80
101202431010100212.5710903700193.7406408110090011100000050.0012120101.0100000050.500000000117406.83000000000000274.220000000000085.530000000000359.75
101202431210100212.5710903700193.7406408110090011100000100.0012120101.0100000101.000000000234813.66000000000000184.850000000000482.370000000000667.21
101202431310100212.5710903700193.7406408110090011100000200.0012120101.0100000202.000000000469627.31000000000001942.250000000000752.260000000002694.51
101202430210100212.5710903700193.7406408110090011100000100.0011120101.0200000102.000000000237138.54000000000000826.000000000000311.920000000001137.92
101202430310100212.5710903700193.7406408110090011100000200.0011120101.0200000204.000000000474277.09000000000000591.830000000000204.000000000000795.83
101202430410100212.5710903700193.7406408110090011100000200.0011120101.0200000204.000000000474277.09000000000002726.000000000000204.000000000002930.00
101202430510100212.5710903700193.7406408110090011100000200.0011120101.0200000204.000000000474277.09000000000000657.500000000000204.000000000000861.50
101202430610100212.5710903700193.7406408110090011100000050.0011120101.0200000051.000000000118569.27000000000000817.600000000000195.780000000001013.38
101202430710100212.5710903700193.7406408110090011100000060.0011120101.0200000061.200000000142283.13000000000000393.750000000000318.790000000000712.54
101202430810100212.5710903700193.7406408110090011100000080.0011120101.0200000081.600000000189710.84000000000000448.470000000000229.430000000000677.90
101202510110100166.2938119100151.5628001210090011100000200.0011120101.0200000204.000000000371025.73000000000000883.750000000000349.970000000001233.72
101202511010100166.2938119100151.5628001210090011100000100.0001120101.0000000100.000000000181875.36000000000001445.420000000000231.800000000001677.22
101202511110100166.2938119100151.5628001210090011100000350.0001120101.0000000350.000000000636563.76000000000000916.330000000000404.270000000001320.59
101202511210100166.2938119100151.5628001210090011100000150.0001120101.0000000150.000000000272813.04000000000002378.050000000000198.390000000002576.44
101202511310100166.2938119100151.5628001210090011100000350.0001120101.0000000350.000000000636563.76000000000001914.550000000001040.830000000002955.38
101202510210100166.2938119100151.5628001210090011100000500.0011120101.0200000510.000000000927564.34000000000003034.840000000000053.930000000003088.77
101202510310100166.2938119100151.5628001210090011100000250.0011120101.0200000255.000000000463782.17000000000001805.370000000000342.530000000002147.90
101202510410100166.2938119100151.5628001210090011100000200.0011120101.0200000204.000000000371025.73000000000001286.500000000000218.810000000001505.31
101202510510100166.2938119100151.5628001210090011100000100.0011120101.0200000102.000000000185512.87000000000002282.770000000000163.160000000002445.93
101202510610100166.2938119100151.5628001210090011100000500.0012120101.0100000505.000000000918470.57000000000000925.030000000000782.940000000001707.97
101202510710100166.2938119100151.5628001210090011100000415.0012120101.0100000419.150000000762330.57000000000003030.000000000000421.640000000003451.64
101202601010100289.9443195200264.2598208710090011100000150.0004120100.9800000147.000000000466154.32000000000000962.000000000000296.810000000001258.80
101202601110100289.9443195200264.2598208710090011100000100.0004120100.9800000098.000000000310769.55000000000001081.120000000000123.530000000001204.65
101202601210100289.9443195200264.2598208710090011100000200.0004120100.9800000196.000000000621539.10000000000001174.230000000000314.170000000001488.40
101202601310100289.9443195200264.2598208710090011100000250.0004120100.9800000245.000000000776923.87000000000000400.000000000000145.880000000000545.88
101202600210100289.9443195200264.2598208710090011100000080.0001060101.0000000080.000000000126844.71000000000001018.000000000000051.070000000001069.07
101202600310100289.9443195200264.2598208710090011100000200.0001120101.0000000200.000000000634223.57000000000001286.730000000000239.880000000001526.61
101202600410100289.9443195200264.2598208710090011100001000.0002120101.0000001000.000000003171117.85000000000004413.030000000001230.770000000005643.80
101202600510100289.9443195200264.2598208710090011100000200.0002120101.0000000200.000000000634223.57000000000000764.640000000000463.620000000001228.26
101202600610100289.9443195200264.2598208710090011100000300.0002120101.0000000300.000000000951335.36000000000001587.040000000000311.180000000001898.21
101202600710100289.9443195200264.2598208710090011100000600.0003120100.9900000594.000000001883644.00000000000000875.260000000000618.750000000001494.01
101202600810100289.9443195200264.2598208710090011100000200.0003120100.9900000198.000000000627881.33000000000000618.830000000000198.000000000000816.83
101202600910100289.9443195200264.2598208710090011100000200.0003120100.9900000198.000000000627881.33000000000000666.960000000000198.000000000000864.96
101202780110100177.9296357200162.1678732710090011100000150.0001120101.0000000150.000000000291902.17000000000001198.080000000000299.490000000001497.57
101202781010100177.9296357200162.1678732710090011100000300.0003120100.9900000297.000000000577966.30000000000000280.750000000000353.630000000000634.38
101202781210100177.9296357200162.1678732710090011100000060.0003120100.9900000059.400000000115593.26000000000000475.380000000000249.760000000000725.15
101202781310100177.9296357200162.1678732710090011100000200.0003120100.9900000198.000000000385310.87000000000000457.300000000000202.130000000000659.42
101202780210100177.9296357200162.1678732710090011100000300.0001120101.0000000300.000000000583804.34000000000002678.890000000000559.190000000003238.08
101202780310100177.9296357200162.1678732710090011100000300.0001120101.0000000300.000000000583804.34000000000000450.280000000000474.200000000000924.48
101202780410100177.9296357200162.1678732710090011100000300.0001120101.0000000300.000000000583804.34000000000001309.190000000000364.660000000001673.86
101202780510100177.9296357200162.1678732710090011100000400.0001120101.0000000400.000000000778405.79000000000008272.030000000000701.020000000008973.05
101202780610100177.9296357200162.1678732710090011100000200.0002120101.0000000200.000000000389202.90000000000001491.570000000000429.060000000001920.63
101202780710100177.9296357200162.1678732710090011100000050.0002120101.0000000050.000000000097300.72000000000000788.280000000000295.630000000001083.91
101202780810100177.9296357200162.1678732710090011100000500.0002120101.0000000500.000000000973007.24000000000004942.760000000000570.460000000005513.22
101202780910100177.9296357200162.1678732710090011100000200.0002120101.0000000200.000000000389202.90000000000002898.990000000000368.260000000003267.24
101202860110100204.9473647400186.7922571610090011100000250.0002120101.0000000250.000000000560376.77000000000002244.530000000000271.450000000002515.98
101202861010100204.9473647400186.7922571610090011100000250.0003120100.9900000247.500000000554773.00000000000005433.000000000000376.460000000005809.46
101202861110100204.9473647400186.7922571610090011100000300.0003120100.9900000297.000000000665727.60000000000000945.550000000000629.530000000001575.07
101202861210100204.9473647400186.7922571610090011100000500.0003120100.9900000495.000000001109546.01000000000007244.730000000000497.350000000007742.08
101202861310100204.9473647400186.7922571610090011100000300.0003120100.9900000297.000000000665727.60000000000002604.370000000000682.660000000003287.03
101202860310100204.9473647400186.7922571610090011100000500.0002120101.0000000500.000000001120753.54000000000000859.090000000000491.900000000001350.98
101202860410100204.9473647400186.7922571610090011100000300.0002120101.0000000300.000000000672452.13000000000001052.500000000000807.430000000001859.93
101202860510100204.9473647400186.7922571610090011100000500.0002120101.0000000500.000000001120753.54000000000002163.960000000001109.400000000003273.36
101202860610100204.9473647400186.7922571610090011100000250.0002120101.0000000250.000000000560376.77000000000000874.200000000000288.310000000001162.51
101202860810100204.9473647400186.7922571610090011100000300.0002120101.0000000300.000000000672452.13000000000002029.200000000000290.410000000002319.61
101202860910100204.9473647400186.7922571610090011100000500.0002120101.0000000500.000000001120753.54000000000003483.000000000000502.120000000003985.12
101202940110100149.0849952500135.8784135010090011100000300.0002120101.0000000300.000000000489162.29000000000002037.440000000000445.460000000002482.90
101202941010100149.0849952500135.8784135010090011100000200.0004120100.9800000196.000000000319586.03000000000003958.090000000000192.400000000004150.50
101202941110100149.0849952500135.8784135010090011100000100.0004120100.9800000098.000000000159793.01000000000000390.100000000000188.070000000000578.17
101202941210100149.0849952500135.8784135010090011100000200.0004120100.9800000196.000000000319586.03000000000002135.000000000000219.900000000002354.90
101202941310100149.0849952500135.8784135010090011100000200.0004120100.9800000196.000000000319586.03000000000001222.140000000003592.790000000004814.93
101202940210100149.0849952500135.8784135010090011100000120.0002120101.0000000120.000000000195664.92000000000001419.500000000000183.180000000001602.68
101202940310100149.0849952500135.8784135010090011100000080.0002120101.0000000080.000000000130443.28000000000000617.840000000000107.580000000000725.43
101202940510100149.0849952500135.8784135010090011100000200.0002120101.0000000200.000000000326108.19000000000001824.100000000000254.830000000002078.93
101202940610100149.0849952500135.8784135010090011100000600.0003120100.9900000594.000000000968541.33000000000004433.330000000000583.320000000005016.65
101202940710100149.0849952500135.8784135010090011100000150.0003120100.9900000148.500000000242135.33000000000000244.530000000000170.280000000000414.81
101202940810100149.0849952500135.8784135010090011100000230.0003120100.9900000227.700000000371274.18000000000001373.630000000000310.980000000001684.61
101202940910100149.0849952500135.8784135010090011100000150.0003120100.9900000148.500000000242135.33000000000001912.950000000000181.340000000002094.28
101203080110100352.2298989900321.0278793110090011100000200.0001120101.0000000200.000000000770466.91000000000001246.450000000000200.000000000001446.45
101203081010100352.2298989900321.0278793110090011100000300.0003060100.9900000297.000000000572071.68000000000000994.350000000000687.000000000001681.35
101203081210100352.2298989900321.0278793110090011100000250.0003120100.9900000247.500000000953452.80000000000003074.630000000000397.490000000003472.12
101203081310100352.2298989900321.0278793110090011100000800.0004120100.9800000784.000000003020230.29000000000009715.900000000000813.460000000010529.36
101203081410100352.2298989900321.0278793110090011100000300.0004120100.9800000294.000000001132586.36000000000000707.000000000000911.530000000001618.53
101203081510100352.2298989900321.0278793110090011100000350.0004120100.9800000343.000000001321350.75000000000001300.000000000000694.460000000001994.46
101203081610100352.2298989900321.0278793110090011100000600.0004120100.9800000588.000000002265172.72000000000001668.030000000000757.010000000002425.05
101203080210100352.2298989900321.0278793110090011100000300.0001120101.0000000300.000000001155700.37000000000002921.680000000000300.000000000003221.68
101203080310100352.2298989900321.0278793110090011100000200.0001120101.0000000200.000000000770466.91000000000001249.870000000000078.750000000001328.62
101203080410100352.2298989900321.0278793110090011100000350.0001120101.0000000350.000000001348317.09000000000001880.240000000000350.000000000002230.24
101203080510100352.2298989900321.0278793110090011100000300.0002120101.0000000300.000000001155700.37000000000000437.330000000001234.320000000001671.65
101203080610100352.2298989900321.0278793110090011100000200.0002120101.0000000200.000000000770466.91000000000001706.080000000000339.770000000002045.86
101203080710100352.2298989900321.0278793110090011100000200.0002120101.0000000200.000000000770466.91000000000000244.500000000000241.180000000000485.69
101203080810100352.2298989900321.0278793110090011100000100.0002120101.0000000100.000000000385233.46000000000001123.900000000000246.230000000001370.13
101203080910100352.2298989900321.0278793110090011100000300.0003120100.9900000297.000000001144143.36000000000002548.570000000000480.750000000003029.31
101203160110100200.8254374700183.0354677110090011100000800.0001120101.0000000800.000000001757140.49000000000007320.160000000000819.750000000008139.90
101203161010100200.8254374700183.0354677110090011100001500.0004120100.9800001470.000000003228745.65000000000004496.260000000001470.000000000005966.26
101203161110100200.8254374700183.0354677110090011100000600.0004120100.9800000588.000000001291498.26000000000003624.890000000000613.000000000004237.89
101203161210100200.8254374700183.0354677110090011100000900.0004120100.9800000882.000000001937247.39000000000013776.830000000000902.770000000014679.61
101203160310100200.8254374700183.0354677110090011100000400.0001120101.0000000400.000000000878570.25000000000001325.220000000003152.610000000004477.82
101203160510100200.8254374700183.0354677110090011100001000.0002120101.0000001000.000000002196425.61000000000009287.450000000001006.830000000010294.28
101203160610100200.8254374700183.0354677110090011100000500.0002120101.0000000500.000000001098212.81000000000003432.580000000000456.360000000003888.94
101203160810100200.8254374700183.0354677110090011100001000.0003120100.9900000990.000000002174461.36000000000002218.780000000001024.510000000003243.28
101203160910100200.8254374700183.0354677110090011100000800.0003120100.9900000792.000000001739569.09000000000009929.780000000000732.840000000010662.61
101203240110100205.4806579900187.2783090310090011100000120.0002120101.0000000120.000000000269680.77000000000001811.930000000000231.270000000002043.20
101203241010100205.4806579900187.2783090310090011100000100.0003120100.9900000099.000000000222486.63000000000000637.280000000000206.930000000000844.21
101203241110100205.4806579900187.2783090310090011100000150.0003120100.9900000148.500000000333729.95000000000003457.670000000000564.790000000004022.46
101203241210100205.4806579900187.2783090310090011100000100.0003120100.9900000099.000000000222486.63000000000000499.570000000000347.580000000000847.15
101203241310100205.4806579900187.2783090310090011100000100.0003120100.9900000099.000000000222486.63000000000000370.180000000000792.970000000001163.15
101203240210100205.4806579900187.2783090310090011100000150.0001120101.0000000150.000000000337100.96000000000000177.120000000000370.860000000000547.98
101203240310100205.4806579900187.2783090310090011100000120.0001120101.0000000120.000000000269680.77000000000000510.830000000000160.290000000000671.13
101203240410100205.4806579900187.2783090310090011100000150.0001120101.0000000150.000000000337100.96000000000001051.820000000000186.850000000001238.67
101203240510100205.4806579900187.2783090310090011100000200.0001120101.0000000200.000000000449467.94000000000000468.720000000000537.650000000001006.37
101203240610100205.4806579900187.2783090310090011100000300.0002120101.0000000300.000000000674201.91000000000002794.040000000000703.540000000003497.59
101203240710100205.4806579900187.2783090310090011100000150.0002120101.0000000150.000000000337100.96000000000000709.650000000000170.590000000000880.24
101203240810100205.4806579900187.2783090310090011100000100.0002120101.0000000100.000000000224733.97000000000000508.370000000000174.910000000000683.27
101203240910100205.4806579900187.2783090310090011100000040.0002060101.0000000040.000000000044946.79000000000001285.000000000000028.220000000001313.22
101203320110100163.3589743600148.8879429410090011100000350.0002120101.0000000350.000000000625329.36000000000001700.330000000000291.110000000001991.44
101203321010100163.3589743600148.8879429410090011100000200.0003120100.9900000198.000000000353757.75000000000000445.550000000000330.700000000000776.24
101203321110100163.3589743600148.8879429410090011100000100.0003080100.9900000099.000000000117919.25000000000000867.330000000000684.800000000001552.13
101203321210100163.3589743600148.8879429410090011100000200.0003120100.9900000198.000000000353757.75000000000000851.400000000000198.000000000001049.40
101203321310100163.3589743600148.8879429410090011100000150.0003120100.9900000148.500000000265318.31000000000000672.030000000000148.500000000000820.53
101203320210100163.3589743600148.8879429410090011100000100.0002120101.0000000100.000000000178665.53000000000000369.350000000000223.060000000000592.41
101203320310100163.3589743600148.8879429410090011100000200.0002120101.0000000200.000000000357331.06000000000001923.470000000000268.760000000002192.23
101203320410100163.3589743600148.8879429410090011100000200.0002120101.0000000200.000000000357331.06000000000001765.810000000000237.890000000002003.70
101203320510100163.3589743600148.8879429410090011100000200.0002120101.0000000200.000000000357331.06000000000000596.840000000000277.890000000000874.73
101203320610100163.3589743600148.8879429410090011100999999.9902120101.0000000420.000000000750395.23010000000000369.350000000000440.630000000000809.98
101203320710100163.3589743600148.8879429410090011100000200.0002120101.0000000200.000000000357331.06000000000001162.070000000000757.670000000001919.74
101203320810100163.3589743600148.8879429410090011100000100.0002120101.0000000100.000000000178665.53000000000000107.780000000000187.510000000000295.29
101203320910100163.3589743600148.8879429410090011100000100.0002120101.0000000100.000000000178665.53000000000000218.550000000000150.500000000000369.05
101203400110200217.7833927400245.4960527410090011100000300.0004120101.0500000315.000000000927975.08000000000000692.230000000000325.920000000001018.14
101203401010200217.7833927400245.4960527410090011100000150.0007120101.0400000156.000000000459568.61000000000001095.310000000000491.750000000001587.06
101203401110200217.7833927400245.4960527410090011100000300.0007120101.0400000312.000000000919137.22000000000000523.750000000000610.190000000001133.94
101203401210200217.7833927400245.4960527410090011100000200.0007120101.0400000208.000000000612758.15000000000000448.570000000000670.950000000001119.52
101203400210200217.7833927400245.4960527410090011100000200.0004120101.0500000210.000000000618650.05000000000000848.000000000000210.000000000001058.00
101203400310200217.7833927400245.4960527410090011100000415.0004120101.0500000435.750000001283698.86000000000005361.360000000000435.750000000005797.11
101203400410200217.7833927400245.4960527410090011100000100.0005120101.0500000105.000000000309325.03000000000000668.300000000000574.900000000001243.20
101203400610200217.7833927400245.4960527410090011100000400.0005120101.0500000420.000000001237300.11000000000000640.540000000000467.160000000001107.70
101203400710200217.7833927400245.4960527410090011100000500.0006120101.0500000525.000000001546625.13000000000010746.010000000001087.430000000011833.44
101203400910200217.7833927400245.4960527410090011100000300.0006120101.0500000315.000000000927975.08000000000002136.030000000001418.240000000003554.27
101203590110200195.5653294100220.4507690810090011100000300.0004120101.0500000315.000000000833303.91000000000000708.420000000000465.450000000001173.86
101203591110200195.5653294100220.4507690810090011100000250.0006120101.0500000262.500000000694419.92000000000000394.450000000000442.330000000000836.78
101203591210200195.5653294100220.4507690810090011100000150.0006120101.0500000157.500000000416651.95000000000000583.060000000000163.280000000000746.33
101203591310200195.5653294100220.4507690810090011100000200.0006120101.0500000210.000000000555535.94000000000000642.280000000000302.460000000000944.74
101203590210200195.5653294100220.4507690810090011100000050.0004120101.0500000052.500000000138883.98000000000000176.870000000000313.890000000000490.75
101203590310200195.5653294100220.4507690810090011100000080.0004120101.0500000084.000000000222214.38000000000000361.580000000000330.800000000000692.38
101203590410200195.5653294100220.4507690810090011100000250.0004120101.0500000262.500000000694419.92000000000000493.580000000000543.900000000001037.49
101203590510200195.5653294100220.4507690810090011100000150.0004120101.0500000157.500000000416651.95000000000001148.690000000000073.900000000001222.59
101203590710200195.5653294100220.4507690810090011100000100.0006120101.0500000105.000000000277767.97000000000000862.680000000000105.000000000000967.68
101203590810200195.5653294100220.4507690810090011100000100.0005120101.0500000105.000000000277767.97000000000000051.290000000000105.000000000000156.29
101203590910200195.5653294100220.4507690810090011100000100.0005120101.0500000105.000000000277767.97000000000000194.720000000000343.990000000000538.71
101203671010200164.5005789500185.4330685910090011100000620.0006120101.0500000651.000000001448603.13000000000014700.510000000001224.180000000015924.69
101203671110200164.5005789500185.4330685910090011100999999.9906120101.0500000420.000000000934582.67010000000003108.410000000000591.250000000003699.66
101203671210200164.5005789500185.4330685910090011100000200.0006120101.0500000210.000000000467291.33000000000002021.530000000000354.890000000002376.43
101203671310200164.5005789500185.4330685910090011100000700.0006120101.0500000735.000000001635519.66000000000003817.940000000000730.230000000004548.17
101203670210200164.5005789500185.4330685910090011100000060.0005120101.0500000063.000000000140187.40000000000001650.000000000000217.400000000001867.40
101203670310200164.5005789500185.4330685910090011100000120.0005120101.0500000126.000000000280374.80000000000001074.440000000000266.250000000001340.69
101203670410200164.5005789500185.4330685910090011100000250.0005120101.0500000262.500000000584114.17000000000000646.850000000000217.580000000000864.43
101203670510200164.5005789500185.4330685910090011100000800.0005120101.0500000840.000000001869165.33000000000001921.650000000000900.440000000002822.09
101203670710200164.5005789500185.4330685910090011100000100.0006120101.0500000105.000000000233645.67000000000003300.620000000000420.760000000003721.38
101203670810200164.5005789500185.4330685910090011100000200.0006120101.0500000210.000000000467291.33000000000001184.610000000000420.060000000001604.67
101203750110200124.8668923300140.7560457210090011100000300.0005120101.0500000315.000000000532057.85000000000004490.940000000000378.500000000004869.44
101203751110200124.8668923300140.7560457210090011100000100.0007120101.0400000104.000000000175663.55000000000000324.800000000000134.330000000000459.13
101203751210200124.8668923300140.7560457210090011100000130.0007120101.0400000135.200000000228362.61000000000001548.850000000000152.500000000001701.35
101203751310200124.8668923300140.7560457210090011100000250.0007120101.0400000260.000000000439158.86000000000000921.150000000000328.850000000001249.99
101203750210200124.8668923300140.7560457210090011100000100.0005120101.0500000105.000000000177352.62000000000000976.790000000000163.970000000001140.76
101203750310200124.8668923300140.7560457210090011100000150.0005120101.0500000157.500000000266028.93000000000000879.090000000000156.050000000001035.14
101203750410200124.8668923300140.7560457210090011100000150.0005120101.0500000157.500000000266028.93000000000000320.830000000000157.310000000000478.15
101203750610200124.8668923300140.7560457210090011100000200.0006120101.0500000210.000000000354705.24000000000001069.000000000000187.180000000001256.18
101203750710200124.8668923300140.7560457210090011100000200.0006120101.0500000210.000000000354705.24000000000000482.710000000000323.530000000000806.24
101203750810200124.8668923300140.7560457210090011100000200.0006120101.0500000210.000000000354705.24000000000000713.080000000000216.060000000000929.14
101203750910200124.8668923300140.7560457210090011100000100.0006120101.0500000105.000000000177352.62000000000002190.620000000000130.000000000002320.62
101203830110200236.0436953300266.0799556310090011100000300.0004120101.0500000315.000000001005782.23000000000001126.550000000000456.760000000001583.31
101203831010200236.0436953300266.0799556310090011100000060.0007120101.0400000062.400000000199240.67000000000000756.360000000000084.850000000000841.22
101203831110200236.0436953300266.0799556310090011100000050.0007120101.0400000052.000000000166033.89000000000000553.570000000000100.640000000000654.21
101203831210200236.0436953300266.0799556310090011100000120.0007120101.0400000124.800000000398481.34000000000000601.250000000000300.540000000000901.79
101203831310200236.0436953300266.0799556310090011100000080.0007120101.0400000083.200000000265654.23000000000000142.330000000000160.500000000000302.83
101203830210200236.0436953300266.0799556310090011100000150.0004120101.0500000157.500000000502891.12000000000000638.500000000000201.150000000000839.65
101203830310200236.0436953300266.0799556310090011100000250.0004120101.0500000262.500000000838151.86000000000001686.580000000000513.250000000002199.84
101203830410200236.0436953300266.0799556310090011100000100.0005120101.0500000105.000000000335260.74000000000001383.660000000000123.420000000001507.08
101203830510200236.0436953300266.0799556310090011100000415.0005120101.0500000435.750000001391332.09000000000000451.460000000000747.970000000001199.42
101203830610200236.0436953300266.0799556310090011100000150.0005120101.0500000157.500000000502891.12000000000001859.120000000000329.010000000002188.13
101203830710200236.0436953300266.0799556310090011100000100.0006100101.0500000105.000000000279383.95000000000000228.150000000000502.990000000000731.14
101203830810200236.0436953300266.0799556310090011100000800.0006120101.0500000840.000000002682085.95000000000007817.970000000001104.870000000008922.84
101203830910200236.0436953300266.0799556310090011100000300.0006120101.0500000315.000000001005782.23000000000000241.070000000000315.000000000000556.07
101203910110200279.5642301800315.1384232310090011100000150.0007120101.0400000156.000000000589939.13000000000001274.000000000000798.950000000002072.95
101203911010200279.5642301800315.1384232310090011100000250.0010120101.0200000255.000000000964323.58000000000002273.010000000000535.200000000002808.21
101203911110200279.5642301800315.1384232310090011100000250.0010120101.0200000255.000000000964323.58000000000000494.670000000000465.020000000000959.69
101203911210200279.5642301800315.1384232310090011100000100.0010120101.0200000102.000000000385729.43000000000000435.750000000000242.290000000000678.04
101203910210200279.5642301800315.1384232310090011100000150.0007120101.0400000156.000000000589939.13000000000000549.420000000000296.540000000000845.96
101203910310200279.5642301800315.1384232310090011100000150.0007120101.0400000156.000000000589939.13000000000000027.290000000000156.000000000000183.29
101203910410200279.5642301800315.1384232310090011100000700.0008120101.0300000721.000000002726577.64000000000004068.220000000001802.000000000005870.22
101203910710200279.5642301800315.1384232310090011100000200.0009120101.0300000206.000000000779022.18000000000000811.400000000000736.060000000001547.46
101203910810200279.5642301800315.1384232310090011100000200.0009120101.0300000206.000000000779022.18000000000002860.810000000000261.200000000003122.01
101203910910200279.5642301800315.1384232310090011100000350.0009120101.0300000360.500000001363288.82000000000002213.640000000000969.920000000003183.56
101204050110200116.2182402600131.0068636510090011100000300.0007120101.0400000312.000000000490489.70000000000001889.310000000000507.520000000002396.82
101204051010200116.2182402600131.0068636510090011100000100.0009120101.0300000103.000000000161924.48000000000000661.000000000000120.980000000000781.98
101204051110200116.2182402600131.0068636510090011100000150.0009120101.0300000154.500000000242886.73000000000000240.750000000000202.750000000000443.50
101204051210200116.2182402600131.0068636510090011100000150.0009120101.0300000154.500000000242886.73000000000002867.800000000000435.590000000003303.39
101204051310200116.2182402600131.0068636510090011100000150.0010120101.0200000153.000000000240528.60000000000000355.000000000000963.470000000001318.47
101204051410200116.2182402600131.0068636510090011100000100.0010120101.0200000102.000000000160352.40000000000001298.330000000000103.660000000001401.99
101204051510200116.2182402600131.0068636510090011100000100.0010120101.0200000102.000000000160352.40000000000000563.750000000000136.790000000000700.54
101204051610200116.2182402600131.0068636510090011100000200.0010120101.0200000204.000000000320704.80000000000001310.700000000000871.230000000002181.93
101204050210200116.2182402600131.0068636510090011100000100.0007120101.0400000104.000000000163496.57000000000002431.910000000000336.860000000002768.77
101204050310200116.2182402600131.0068636510090011100000150.0007120101.0400000156.000000000245244.85000000000000423.480000000000477.720000000000901.20
101204050410200116.2182402600131.0068636510090011100000400.0007120101.0400000416.000000000653986.26000000000001155.000000000000151.040000000001306.04
101204050510200116.2182402600131.0068636510090011100000100.0008120101.0300000103.000000000161924.48000000000000578.830000000000465.100000000001043.93
101204050610200116.2182402600131.0068636510090011100000080.0008120101.0300000082.400000000129539.59000000000001306.750000000000896.920000000002203.67
101204050710200116.2182402600131.0068636510090011100000150.0008120101.0300000154.500000000242886.73000000000000667.500000000000385.840000000001053.34
101204050810200116.2182402600131.0068636510090011100000200.0008120101.0300000206.000000000323848.97000000000001751.000000000000615.570000000002366.57
101204130110200354.4346842100399.5360474110090011100000050.0007120101.0400000052.000000000249310.49000000000000252.900000000000085.580000000000338.48
101204131010200354.4346842100399.5360474110090011100000200.0009120101.0300000206.000000000987653.11000000000001078.330000000000304.200000000001382.53
101204130210200354.4346842100399.5360474110090011100000150.0007120101.0400000156.000000000747931.48000000000000351.130000000000399.130000000000750.25
101204130410200354.4346842100399.5360474110090011100000050.0007120101.0400000052.000000000249310.49000000000000990.110000000000052.000000000001042.11
101204130510200354.4346842100399.5360474110090011100000400.0007120101.0400000416.000000001994483.95000000000001910.780000000000499.810000000002410.58
101204130610200354.4346842100399.5360474110090011100000100.0008120101.0300000103.000000000493826.55000000000000261.380000000000408.070000000000669.44
101204130710200354.4346842100399.5360474110090011100000100.0008120101.0300000103.000000000493826.55000000000000484.170000000000144.420000000000628.58
101204130910200354.4346842100399.5360474110090011100000150.0008120101.0300000154.500000000740739.83000000000000777.710000000000162.420000000000940.13
101204210110200148.9595905600167.9145091810090011100000100.0008120101.0300000103.000000000207542.33000000000000578.990000000000230.190000000000809.18
101204211010200148.9595905600167.9145091810090011100000100.0009120101.0300000103.000000000207542.33000000000000704.000000000000145.240000000000849.24
101204211110200148.9595905600167.9145091810090011100000200.0009120101.0300000206.000000000415084.67000000000000699.530000000000377.130000000001076.66
101204211310200148.9595905600167.9145091810090011100000100.0009120101.0300000103.000000000207542.33000000000000792.000000000000201.400000000000993.40
101204210210200148.9595905600167.9145091810090011100000100.0008120101.0300000103.000000000207542.33000000000001102.750000000000104.410000000001207.16
101204210310200148.9595905600167.9145091810090011100000150.0008120101.0300000154.500000000311313.50000000000001102.290000000000151.420000000001253.71
101204210410200148.9595905600167.9145091810090011100000415.0008120101.0300000427.450000000861300.68000000000003039.140000000000445.340000000003484.48
101204210510200148.9595905600167.9145091810090011100000300.0008120101.0300000309.000000000622627.00000000000001217.630000000000314.470000000001532.10
101204210610200148.9595905600167.9145091810090011100000100.0008120101.0300000103.000000000207542.33000000000000972.500000000000147.520000000001120.02
101204210810200148.9595905600167.9145091810090011100000100.0008120101.0300000103.000000000207542.33000000000001467.070000000000306.640000000001773.71
101204210910200148.9595905600167.9145091810090011100000300.0008120101.0300000309.000000000622627.00000000000001773.180000000000601.330000000002374.51
101204300110200120.4648015000135.7937944210090011100000500.0008120101.0300000515.000000000839205.65000000000001752.500000000000335.010000000002087.51
101204301010200120.4648015000135.7937944210090011100000600.0010120101.0200000612.000000000997269.63000000000006067.530000000001336.340000000007403.87
101204301110200120.4648015000135.7937944210090011100000100.0010120101.0200000102.000000000166211.60000000000001147.250000000000193.830000000001341.08
101204301210200120.4648015000135.7937944210090011100000150.0010120101.0200000153.000000000249317.41000000000000528.210000000000236.730000000000764.95
101204301310200120.4648015000135.7937944210090011100000600.0010120101.0200000612.000000000997269.63000000000001726.400000000000652.400000000002378.80
101204300210200120.4648015000135.7937944210090011100000415.0008120101.0300000427.450000000696540.69000000000003973.960000000000599.460000000004573.42
101204300410200120.4648015000135.7937944210090011100000830.0008120101.0300000854.900000001393081.38000000000001939.830000000001110.020000000003049.85
101204300610200120.4648015000135.7937944210090011100000150.0009120101.0300000154.500000000251761.69000000000001300.530000000000256.250000000001556.77
101204300810200120.4648015000135.7937944210090011100000500.0009120101.0300000515.000000000839205.65000000000004262.700000000000445.430000000004708.13
101204480110200237.9363451200268.2134427010090011100000100.0010120101.0200000102.000000000328293.25000000000001692.730000000000131.430000000001824.15
101204481010200237.9363451200268.2134427010090011100000200.0012120101.0100000202.000000000650149.39000000000000545.400000000000194.970000000000740.37
101204481110200237.9363451200268.2134427010090011100000250.0012120101.0100000252.500000000812686.73000000000000734.150000000000245.630000000000979.78
101204481210200237.9363451200268.2134427010090011100000350.0012120101.0100000353.500000001137761.42000000000000809.740000000000294.610000000001104.35
101204481310200237.9363451200268.2134427010090011100000300.0012120101.0100000303.000000000975224.08000000000000657.070000000000282.910000000000939.97
101204481510200237.9363451200268.2134427010090011100000250.0012120101.0100000252.500000000812686.73000000000003015.000000000000141.290000000003156.29
101204481610200237.9363451200268.2134427010090011100000300.0012120101.0100000303.000000000975224.08000000000002625.000000000000290.820000000002915.82
101204481810200237.9363451200268.2134427010090011100000250.0001120101.0000000250.000000000804640.33000000000000600.000000000000206.180000000000806.18
101204481910200237.9363451200268.2134427010090011100000250.0001120101.0000000250.000000000804640.33000000000000101.000000000000288.640000000000389.64
101204482010200237.9363451200268.2134427010090011100000400.0001120101.0000000400.000000001287424.52000000000001500.000000000000305.530000000001805.53
101204480410200237.9363451200268.2134427010090011100000100.0010120101.0200000102.000000000328293.25000000000001106.000000000000110.540000000001216.54
101204480610200237.9363451200268.2134427010090011100000200.0011060101.0200000204.000000000328293.25000000000003454.750000000000058.420000000003513.17
101204480810200237.9363451200268.2134427010090011100000150.0011120101.0200000153.000000000492439.88000000000000171.000000000000197.260000000000368.26
101204480910200237.9363451200268.2134427010090011100000400.0012120101.0100000404.000000001300298.77000000000001124.930000000000444.920000000001569.85
101204560110200257.6332330800290.4167346310090011100000200.0010120101.0200000204.000000000710940.17000000000006404.090000000000321.940000000006726.03
101204561210200257.6332330800290.4167346310090011100000250.0001120101.0000000250.000000000871250.20000000000000615.000000000000300.560000000000915.56
101204561310200257.6332330800290.4167346310090011100000300.0001120101.0000000300.000000001045500.24000000000001838.770000000000379.300000000002218.07
101204560310200257.6332330800290.4167346310090011100000415.0010120101.0200000423.300000001475200.85000000000005554.630000000000563.710000000006118.35
101204560410200257.6332330800290.4167346310090011100000050.0011120101.0200000051.000000000177735.04000000000000235.000000000000140.900000000000375.90
101204560510200257.6332330800290.4167346310090011100000500.0011120101.0200000510.000000001777350.42000000000000303.700000000000533.440000000000837.14
101204560710200257.6332330800290.4167346310090011100000150.0012120101.0100000151.500000000527977.62000000000000276.670000000000186.040000000000462.71
101204560810200257.6332330800290.4167346310090011100000400.0012120101.0100000404.000000001407940.33000000000000276.670000000000410.050000000000686.71
101204560910200257.6332330800290.4167346310090011100000700.0012120101.0100000707.000000002463895.58000000000004916.050000000000599.010000000005515.06
101204640110200068.6630402800077.4003249110090011100000100.0011120101.0200000102.000000000094738.00000000000000936.520000000000285.390000000001221.91
101204641010200068.6630402800077.4003249110090011100000200.0012120101.0100000202.000000000187618.39000000000000974.580000000000206.560000000001181.14
101204641110200068.6630402800077.4003249110090011100000150.0012120101.0100000151.500000000140713.79000000000000415.690000000000161.470000000000577.16
101204641210200068.6630402800077.4003249110090011100000100.0012120101.0100000101.000000000093809.19000000000000076.250000000000421.710000000000497.96
101204641310200068.6630402800077.4003249110090011100000080.0012120101.0100000080.800000000075047.36000000000000369.670000000000272.140000000000641.81
101204640210200068.6630402800077.4003249110090011100000300.0011120101.0200000306.000000000284213.99000000000006941.880000000000352.600000000007294.48
101204640310200068.6630402800077.4003249110090011100000100.0011120101.0200000102.000000000094738.00000000000000951.020000000000303.630000000001254.65
101204640510200068.6630402800077.4003249110090011100000100.0011120101.0200000102.000000000094738.00000000000000344.280000000000359.960000000000704.25
101204640610200068.6630402800077.4003249110090011100000250.0011120101.0200000255.000000000236844.99000000000001712.240000000001057.970000000002770.21
101204640810200068.6630402800077.4003249110090011100000100.0011120101.0200000102.000000000094738.00000000000001009.350000000000292.020000000001301.37
101204720110200303.5648242200342.1930623710090011100999999.9911120101.0200000420.000000001724653.03010000000000806.280000000000425.000000000001231.28
101204721010200303.5648242200342.1930623710090011100000150.0012120101.0100000151.500000000622106.99000000000000624.000000000000166.500000000000790.50
101204721110200303.5648242200342.1930623710090011100000200.0012120101.0100000202.000000000829475.98000000000001965.630000000000206.130000000002171.75
101204721310200303.5648242200342.1930623710090011100000300.0012120101.0100000303.000000001244213.97000000000003515.460000000000303.000000000003818.46
101204720310200303.5648242200342.1930623710090011100000300.0011120101.0200000306.000000001256532.93000000000005111.250000000000306.000000000005417.25
101204720910200303.5648242200342.1930623710090011100000150.0011120101.0200000153.000000000628266.46000000000002286.300000000000153.560000000002439.86
101204800110200190.1909774400214.3925376510090011100000500.0011120101.0200000510.000000001312082.33000000000003918.650000000000814.660000000004733.31
101204801310200190.1909774400214.3925376510090011100000200.0001120101.0000000200.000000000514542.09000000000003703.640000000000196.190000000003899.82
101204800310200190.1909774400214.3925376510090011100000500.0011120101.0200000510.000000001312082.33000000000001445.420000000000509.710000000001955.13
101204800410200190.1909774400214.3925376510090011100000400.0011120101.0200000408.000000001049665.86000000000000415.000000000000489.660000000000904.66
101204800510200190.1909774400214.3925376510090011100000300.0011120101.0200000306.000000000787249.40000000000002884.000000000001043.210000000003927.21
101204800610200190.1909774400214.3925376510090011100000250.0012120101.0100000252.500000000649609.39000000000001275.520000000000256.180000000001531.70
101204800710200190.1909774400214.3925376510090011100000250.0012120101.0100000252.500000000649609.39000000000002014.730000000000372.220000000002386.95
101204800910200190.1909774400214.3925376510090011100001500.0012120101.0100001515.000000003897656.33000000000016048.000000000002832.670000000018880.67
101204991010200150.1834258800169.2940759910090011100000200.0003120100.9900000198.000000000402242.72000000000002230.410000000000408.290000000002638.69
101204991210200150.1834258800169.2940759910090011100000200.0003120100.9900000198.000000000402242.72000000000001103.150000000000642.970000000001746.12
101204990310200150.1834258800169.2940759910090011100000150.0002120101.0000000150.000000000304729.34000000000000115.480000000000235.100000000000350.57
101204990410200150.1834258800169.2940759910090011100000300.0002120101.0000000300.000000000609458.67000000000001317.750000000000445.090000000001762.84
101204990610200150.1834258800169.2940759910090011100000150.0002120101.0000000150.000000000304729.34000000000001528.040000000000227.620000000001755.66
101204990710200150.1834258800169.2940759910090011100000150.0002120101.0000000150.000000000304729.34000000000002739.910000000000388.010000000003127.92
101204990810200150.1834258800169.2940759910090011100000465.0002120101.0000000465.000000000944660.94000000000001594.860000000000666.950000000002261.81
101204990910200150.1834258800169.2940759910090011100000100.0003120100.9900000099.000000000201121.36000000000000876.150000000000356.400000000001232.55
101205020110200211.8305131600238.7856767910090011100000600.0001120101.0000000600.000000001719256.87000000000019392.890000000000629.320000000020022.20
101205021010200211.8305131600238.7856767910090011100000250.0003120100.9900000247.500000000709193.46000000000001126.250000000000322.220000000001448.47
101205021110200211.8305131600238.7856767910090011100000150.0003120100.9900000148.500000000425516.08000000000001189.000000000000215.000000000001404.00
101205021210200211.8305131600238.7856767910090011100999999.9903120100.9900001545.000000004427086.45010000000000220.780000000001750.950000000001971.73
101205021310200211.8305131600238.7856767910090011100000465.0003120100.9900000460.350000001319099.84000000000003468.180000000001038.540000000004506.71
101205021410200211.8305131600238.7856767910090011100000070.0003120100.9900000069.300000000198574.17000000000000736.630000000000289.020000000001025.65
101205021510200211.8305131600238.7856767910090011100000200.0003060100.9900000198.000000000283677.38000000000000495.630000000000098.200000000000593.83
101205021610200211.8305131600238.7856767910090011100000100.0003120100.9900000099.000000000283677.38000000000000270.780000000000219.960000000000490.74
101205021710200211.8305131600238.7856767910090011100000200.0004120100.9800000196.000000000561623.91000000000001105.250000000000373.860000000001479.12
101205021810200211.8305131600238.7856767910090011100000150.0004120100.9800000147.000000000421217.93000000000000814.400000000000202.370000000001016.77
101205021910200211.8305131600238.7856767910090011100000100.0004120100.9800000098.000000000280811.96000000000002609.770000000000366.810000000002976.57
101205020210200211.8305131600238.7856767910090011100000080.0001120101.0000000080.000000000229234.25000000000001147.500000000000219.520000000001367.02
101205022010200211.8305131600238.7856767910090011100000050.0004120100.9800000049.000000000140405.98000000000000750.000000000000898.540000000001648.54
101205020310200211.8305131600238.7856767910090011100000415.0001120101.0000000415.000000001189152.67000000000003733.330000000001492.400000000005225.73
101205020410200211.8305131600238.7856767910090011100000080.0001120101.0000000080.000000000229234.25000000000000353.880000000000696.760000000001050.63
101205020510200211.8305131600238.7856767910090011100999999.9902120101.0000001545.000000004427086.45010000000000556.000000000001902.830000000002458.83
101205020610200211.8305131600238.7856767910090011100000080.0002120101.0000000080.000000000229234.25000000000000323.160000000000316.730000000000639.89
101205020710200211.8305131600238.7856767910090011100999999.9902120101.0000000420.000000001203479.81010000000000490.830000000000608.170000000001098.99
101205020810200211.8305131600238.7856767910090011100000100.0002120101.0000000100.000000000286542.81000000000001021.710000000000582.370000000001604.09
101205020910200211.8305131600238.7856767910090011100000080.0003120100.9900000079.200000000226941.91000000000000304.210000000000328.970000000000633.18
101205101010200177.9341324400200.5760247010090011100000200.0003120100.9900000198.000000000476568.63000000000000711.290000000000250.480000000000961.77
101205101110200177.9341324400200.5760247010090011100000400.0004120100.9800000392.000000000943509.62000000000005000.000000000000272.480000000005272.48
101205101310200177.9341324400200.5760247010090011100000200.0004120100.9800000196.000000000471754.81000000000001162.670000000000161.380000000001324.05
101205100210200177.9341324400200.5760247010090011100000350.0001120101.0000000350.000000000842419.30000000000003226.490000000000208.760000000003435.25
101205100310200177.9341324400200.5760247010090011100000200.0002120101.0000000200.000000000481382.46000000000001334.270000000000212.170000000001546.44
101205100410200177.9341324400200.5760247010090011100000160.0002120101.0000000160.000000000385105.97000000000000981.680000000000208.400000000001190.08
101205100510200177.9341324400200.5760247010090011100000150.0002120101.0000000150.000000000361036.84000000000000882.590000000000498.120000000001380.71
101205100610200177.9341324400200.5760247010090011100000150.0002120101.0000000150.000000000361036.84000000000001165.680000000000470.610000000001636.29
101205100710200177.9341324400200.5760247010090011100000300.0003120100.9900000297.000000000714852.95000000000004530.250000000000244.040000000004774.29
101205100810200177.9341324400200.5760247010090011100000150.0003120100.9900000148.500000000357426.48000000000000539.440000000000321.240000000000860.68
101205100910200177.9341324400200.5760247010090011100000150.0003120100.9900000148.500000000357426.48000000000000437.100000000000121.340000000000558.44
101205290110200203.6437804300229.5571927310090011100000100.0001120101.0000000100.000000000275468.63000000000000454.170000000000116.580000000000570.75
101205291010200203.6437804300229.5571927310090011100000350.0002120101.0000000350.000000000964140.21000000000002684.020000000000531.320000000003215.33
101205291110200203.6437804300229.5571927310090011100000200.0002120101.0000000200.000000000550937.26000000000000884.000000000000200.000000000001084.00
101205291210200203.6437804300229.5571927310090011100000400.0002120101.0000000400.000000001101874.53000000000000614.330000000000045.620000000000659.95
101205291310200203.6437804300229.5571927310090011100000100.0003120100.9900000099.000000000272713.94000000000001469.890000000000119.180000000001589.07
101205291410200203.6437804300229.5571927310090011100000465.0003120100.9900000460.350000001268119.84000000000000698.610000000000455.050000000001153.66
101205291610200203.6437804300229.5571927310090011100000200.0003120100.9900000198.000000000545427.89000000000002141.530000000000336.000000000002477.53
101205291710200203.6437804300229.5571927310090011100000150.0004120100.9800000147.000000000404938.89000000000000194.180000000000446.680000000000640.86
101205291810200203.6437804300229.5571927310090011100000200.0004120100.9800000196.000000000539918.52000000000000608.210000000000196.000000000000804.21
101205291910200203.6437804300229.5571927310090011100000200.0004120100.9800000196.000000000539918.52000000000001655.960000000000284.270000000001940.22
101205290210200203.6437804300229.5571927310090011100000040.0001120101.0000000040.000000000110187.45000000000000446.000000000000096.670000000000542.67
101205290310200203.6437804300229.5571927310090011100000100.0001120101.0000000100.000000000275468.63000000000000749.790000000000100.000000000000849.79
101205290410200203.6437804300229.5571927310090011100000080.0001120101.0000000080.000000000220374.91000000000000490.000000000000080.000000000000570.00
101205290610200203.6437804300229.5571927310090011100000200.0002120101.0000000200.000000000550937.26000000000001125.320000000000200.000000000001325.32
101205290710200203.6437804300229.5571927310090011100000200.0002120101.0000000200.000000000550937.26000000000001107.100000000000238.670000000001345.77
101205290810200203.6437804300229.5571927310090011100000070.0002120101.0000000070.000000000192828.04000000000000963.850000000000070.000000000001033.85
101205290910200203.6437804300229.5571927310090011100000140.0002120101.0000000140.000000000385656.08000000000000681.540000000000224.410000000000905.95
101205370110300405.1970000000369.3029296610090011100000150.0004120101.0500000157.500000000697982.54000000000001229.970000000000157.500000000001387.47
101205371010300405.1970000000369.3029296610090011100000100.0006120101.0500000105.000000000465321.69000000000000485.280000000000158.630000000000643.90
101205371210300405.1970000000369.3029296610090011100000150.0007120101.0400000156.000000000691335.08000000000000846.100000000000186.480000000001032.58
101205371310300405.1970000000369.3029296610090011100000150.0007120101.0400000156.000000000691335.08000000000000682.500000000000186.640000000000869.14
101205371510300405.1970000000369.3029296610090011100000100.0008120101.0300000103.000000000456458.42000000000001169.830000000000103.000000000001272.83
101205371710300405.1970000000369.3029296610090011100000150.0008120101.0300000154.500000000684687.63000000000002417.810000000000228.300000000002646.11
101205371810300405.1970000000369.3029296610090011100000400.0008120101.0300000412.000000001825833.68000000000001241.000000000000578.470000000001819.47
101205371910300405.1970000000369.3029296610090011100000100.0009120101.0300000103.000000000456458.42000000000000767.220000000000103.000000000000870.22
101205370210300405.1970000000369.3029296610090011100000150.0004120101.0500000157.500000000697982.54000000000001450.700000000000164.350000000001615.05
101205372010300405.1970000000369.3029296610090011100000080.0009120101.0300000082.400000000365166.74000000000001937.800000000000155.410000000002093.22
101205372110300405.1970000000369.3029296610090011100000050.0009060101.0300000051.500000000114114.61000000000000226.940000000000045.320000000000272.26
101205372210300405.1970000000369.3029296610090011100000060.0009120101.0300000061.800000000273875.05000000000000762.710000000000080.450000000000843.16
101205372310300405.1970000000369.3029296610090011100000200.0010120101.0200000204.000000000904053.57000000000000883.020000000000288.180000000001171.20
101205372410300405.1970000000369.3029296610090011100000200.0010120101.0200000204.000000000904053.57000000000000989.220000000000327.920000000001317.14
101205370310300405.1970000000369.3029296610090011100000100.0005120101.0500000105.000000000465321.69000000000000223.500000000000104.710000000000328.21
101205370410300405.1970000000369.3029296610090011100000200.0005120101.0500000210.000000000930643.38000000000001033.850000000000248.050000000001281.90
101205370510300405.1970000000369.3029296610090011100000100.0006120101.0500000105.000000000465321.69000000000000561.730000000000147.750000000000709.48
101205370710300405.1970000000369.3029296610090011100000300.0006120101.0500000315.000000001395965.07000000000000636.250000000000315.000000000000951.25
101205370810300405.1970000000369.3029296610090011100000150.0006120101.0500000157.500000000697982.54000000000001418.750000000000157.500000000001576.25
101205450110300092.3007127200084.1243237710090011100000150.0010120101.0200000153.000000000154452.26000000000001712.020000000000603.450000000002315.47
101205451110300092.3007127200084.1243237710090011100000150.0012120101.0100000151.500000000152938.02000000000000420.000000000000424.920000000000844.92
101205451210300092.3007127200084.1243237710090011100000100.0012120101.0100000101.000000000101958.68000000000000420.000000000000248.830000000000668.83
101205451310300092.3007127200084.1243237710090011100000100.0012120101.0100000101.000000000101958.68000000000000420.000000000000323.340000000000743.34
101205451410300092.3007127200084.1243237710090011100000100.0012120101.0100000101.000000000101958.68000000000000647.330000000000395.250000000001042.59
101205451510300092.3007127200084.1243237710090011100000150.0012120101.0100000151.500000000152938.02000000000000236.000000000000401.240000000000637.24
101205451610300092.3007127200084.1243237710090011100000100.0001120101.0000000100.000000000100949.19000000000000460.690000000000602.990000000001063.69
101205451710300092.3007127200084.1243237710090011100000100.0001120101.0000000100.000000000100949.19000000000000868.670000000000342.380000000001211.05
101205451810300092.3007127200084.1243237710090011100000200.0001120101.0000000200.000000000201898.38000000000001090.250000000000654.910000000001745.16
101205450210300092.3007127200084.1243237710090011100000200.0010120101.0200000204.000000000205936.34000000000001877.230000000000553.270000000002430.50
101205450310300092.3007127200084.1243237710090011100000100.0010070101.0200000102.000000000060064.77000000000000187.250000000000312.270000000000499.52
101205450410300092.3007127200084.1243237710090011100000050.0011120101.0200000051.000000000051484.09000000000000661.250000000000197.190000000000858.44
101205450510300092.3007127200084.1243237710090011100000150.0011120101.0200000153.000000000154452.26000000000000890.340000000000800.490000000001690.83
101205450710300092.3007127200084.1243237710090011100000150.0011120101.0200000153.000000000154452.26000000000000647.000000000000609.030000000001256.03
101205450810300092.3007127200084.1243237710090011100000150.0011120101.0200000153.000000000154452.26000000000000529.590000000000440.800000000000970.39
101205450910300092.3007127200084.1243237710090011100000200.0011120101.0200000204.000000000205936.34000000000000791.670000000000814.750000000001606.42
101205530110300238.0892782600216.9983193010090011100000100.0001120101.0000000100.000000000260397.98000000000000415.000000000000719.890000000001134.89
101205531010300238.0892782600216.9983193010090011100000200.0002120101.0000000200.000000000520795.97000000000001500.000000000000134.050000000001634.05
101205531110300238.0892782600216.9983193010090011100000150.0002120101.0000000150.000000000390596.97000000000000507.750000000000366.330000000000874.08
101205531210300238.0892782600216.9983193010090011100000300.0002120101.0000000300.000000000781193.95000000000002498.000000000000380.510000000002878.51
101205531310300238.0892782600216.9983193010090011100000200.0003120100.9900000198.000000000515588.01000000000001083.580000000000224.090000000001307.67
101205531510300238.0892782600216.9983193010090011100000250.0003120100.9900000247.500000000644485.01000000000000415.000000000000276.220000000000691.22
101205531710300238.0892782600216.9983193010090011100000100.0003120100.9900000099.000000000257794.00000000000000247.500000000000394.890000000000642.39
101205531910300238.0892782600216.9983193010090011100000150.0003120100.9900000148.500000000386691.00000000000000438.080000000000231.860000000000669.94
101205532110300238.0892782600216.9983193010090011100000300.0004120100.9800000294.000000000765570.07000000000000828.900000000000386.390000000001215.29
101205532210300238.0892782600216.9983193010090011100000200.0004120100.9800000196.000000000510380.05000000000000595.500000000000121.710000000000717.21
101205532310300238.0892782600216.9983193010090011100000350.0004120100.9800000343.000000000893165.08000000000002255.000000000000541.990000000002796.99
101205532410300238.0892782600216.9983193010090011100000100.0004120100.9800000098.000000000255190.02000000000000708.750000000000346.310000000001055.06
101205530310300238.0892782600216.9983193010090011100000300.0001120101.0000000300.000000000781193.95000000000000676.500000000000257.390000000000933.89
101205530510300238.0892782600216.9983193010090011100000200.0002120101.0000000200.000000000520795.97000000000000500.000000000000434.210000000000934.21
101205530610300238.0892782600216.9983193010090011100000300.0002120101.0000000300.000000000781193.95000000000000066.670000000000468.020000000000534.69
101205530710300238.0892782600216.9983193010090011100000300.0002110101.0000000300.000000000716094.45000000000000600.000000000000457.580000000001057.58
101205530810300238.0892782600216.9983193010090011100000200.0002120101.0000000200.000000000520795.97000000000000726.390000000000308.860000000001035.25
101205611010400256.8752884700289.5623425310090011100000150.0005120101.0500000157.500000000547272.83000000000001680.470000000000155.040000000001835.50
101205611210400256.8752884700289.5623425310090011100000150.0005120101.0500000157.500000000547272.83000000000000588.300000000000291.340000000000879.64
101205611310400256.8752884700289.5623425310090011100000150.0006120101.0500000157.500000000547272.83000000000000588.300000000000341.740000000000930.04
101205611410400256.8752884700289.5623425310090011100000100.0006120101.0500000105.000000000364848.55000000000000571.820000000000115.400000000000687.22
101205611510400256.8752884700289.5623425310090011100003000.0006120101.0500000525.000000001824242.76010000000000888.950000000000522.080000000001411.03
101205611610400256.8752884700289.5623425310090011100000200.0006120101.0500000210.000000000729697.10000000000001260.000000000000210.000000000001470.00
101205611710400256.8752884700289.5623425310090011100000170.0006120101.0500000178.500000000620242.54000000000001370.390000000000359.180000000001729.57
101205611810400256.8752884700289.5623425310090011100000050.0006120101.0500000052.500000000182424.28000000000000531.840000000000124.650000000000656.49
101205611910400256.8752884700289.5623425310090011100000080.0006120101.0500000084.000000000291878.84000000000000845.410000000000091.360000000000936.77
101205610210400256.8752884700289.5623425310090011100000150.0004120101.0500000157.500000000547272.83000000000000219.500000000000157.500000000000377.00
101205612010400256.8752884700289.5623425310090011100000100.0006120101.0500000105.000000000364848.55000000000000419.460000000000104.520000000000523.98
101205612110400256.8752884700289.5623425310090011100000150.0007120101.0400000156.000000000542060.71000000000000075.560000000000201.870000000000277.43
101205612210400256.8752884700289.5623425310090011100000100.0007120101.0400000104.000000000361373.80000000000000654.550000000000136.890000000000791.44
101205612310400256.8752884700289.5623425310090011100000130.0007120101.0400000135.200000000469785.94000000000000668.530000000000332.370000000001000.90
101205610310400256.8752884700289.5623425310090011100000150.0004120101.0500000157.500000000547272.83000000000000416.860000000000043.900000000000460.76
101205610410400256.8752884700289.5623425310090011100000200.0004120101.0500000210.000000000729697.10000000000001329.120000000000252.380000000001581.50
101205610510400256.8752884700289.5623425310090011100000250.0005120101.0500000262.500000000912121.38000000000000548.750000000000262.500000000000811.25
101205610710400256.8752884700289.5623425310090011100000100.0005120101.0500000105.000000000364848.55000000000000093.540000000000280.330000000000373.87
101205610810400256.8752884700289.5623425310090011100000100.0005120101.0500000105.000000000364848.55000000000000779.660000000000105.000000000000884.66
101205610910400256.8752884700289.5623425310090011100000200.0005120101.0500000210.000000000729697.10000000000000318.000000000000216.870000000000534.87
101205700110400177.4854545500200.0702531110090011100000050.0004120101.0500000052.500000000126044.26000000000000970.050000000000196.930000000001166.98
101205701010400177.4854545500200.0702531110090011100999999.9906120101.0500000157.500000000378132.78010000000000640.760000000001047.730000000001688.50
101205701110400177.4854545500200.0702531110090011100999999.9906120101.0500000157.500000000378132.78010000000000213.380000000000628.150000000000841.52
101205701210400177.4854545500200.0702531110090011100000060.0006120101.0500000063.000000000151253.11000000000000423.170000000000370.120000000000793.29
101205701310400177.4854545500200.0702531110090011100999999.9906120101.0500000157.500000000378132.78010000000000303.590000000000411.200000000000714.79
101205701410400177.4854545500200.0702531110090011100999999.9907120101.0400000157.500000000378132.78010000000000273.580000000000478.350000000000751.93
101205701510400177.4854545500200.0702531110090011100999999.9907120101.0400000157.500000000378132.78010000000000224.510000000000583.760000000000808.27
101205701610400177.4854545500200.0702531110090011100000150.0007120101.0400000156.000000000374531.51000000000000497.030000000000542.050000000001039.09
101205701710400177.4854545500200.0702531110090011100999999.9907120101.0400000157.500000000378132.78010000000000292.220000000000639.940000000000932.16
101205701810400177.4854545500200.0702531110090011100999999.9907120101.0400000072.800000000174781.37010000000001038.750000000001385.990000000002424.74
101205700210400177.4854545500200.0702531110090011100000150.0004120101.0500000157.500000000378132.78000000000000135.250000000000244.980000000000380.23
101205700310400177.4854545500200.0702531110090011100000080.0004120101.0500000084.000000000201670.82000000000000257.500000000000305.830000000000563.33
101205700410400177.4854545500200.0702531110090011100000040.0005120101.0500000042.000000000100835.41000000000000228.310000000000514.430000000000742.74
101205700510400177.4854545500200.0702531110090011100000030.0005120101.0500000031.500000000075626.56000000000000228.750000000000293.750000000000522.51
101205700610400177.4854545500200.0702531110090011100000060.0005120101.0500000063.000000000151253.11000000000001759.930000000000202.060000000001961.99
101205700710400177.4854545500200.0702531110090011100000100.0005120101.0500000105.000000000252088.52000000000000165.000000000000374.000000000000539.00
101205700810400177.4854545500200.0702531110090011100000200.0005120101.0500000210.000000000504177.04000000000000110.000000000000730.940000000000840.94
101205700910400177.4854545500200.0702531110090011100000050.0006120101.0500000052.500000000126044.26000000000000505.370000000000545.860000000001051.22
101205880110400295.9957876200333.6608754810090011100000100.0004120101.0500000105.000000000420412.70000000000000600.550000000001013.310000000001613.86
101205881010400295.9957876200333.6608754810090011100000050.0006120101.0500000052.500000000210206.35000000000000052.500000000000137.840000000000190.34
101205881110400295.9957876200333.6608754810090011100000100.0006120101.0500000105.000000000420412.70000000000000081.750000000000203.110000000000284.86
101205881210400295.9957876200333.6608754810090011100000100.0006120101.0500000105.000000000420412.70000000000000137.240000000000364.310000000000501.54
101205881310400295.9957876200333.6608754810090011100000050.0006120101.0500000052.500000000210206.35000000000000115.990000000000405.670000000000521.66
101205881410400295.9957876200333.6608754810090011100000050.0006120101.0500000052.500000000210206.35000000000000052.500000000001112.430000000001164.93
101205881510400295.9957876200333.6608754810090011100000100.0006120101.0500000105.000000000420412.70000000000000532.090000000000195.130000000000727.23
101205881610400295.9957876200333.6608754810090011100000100.0007120101.0400000104.000000000416408.77000000000000390.830000000000141.220000000000532.06
101205881710400295.9957876200333.6608754810090011100000200.0007120101.0400000208.000000000832817.55000000000000824.150000000000359.750000000001183.91
101205880210400295.9957876200333.6608754810090011100000050.0004060101.0500000052.500000000105103.18000000000000230.330000000000140.000000000000370.33
101205880310400295.9957876200333.6608754810090011100000100.0004120101.0500000105.000000000420412.70000000000000364.180000000000305.400000000000669.58
101205880410400295.9957876200333.6608754810090011100000200.0005120101.0500000210.000000000840825.41000000000001272.000000000000694.990000000001966.99
101205880510400295.9957876200333.6608754810090011100000100.0005120101.0500000105.000000000420412.70000000000000106.000000000000105.000000000000211.00
101205880610400295.9957876200333.6608754810090011100000150.0005120101.0500000157.500000000630619.05000000000000175.680000000000189.650000000000365.33
101205880710400295.9957876200333.6608754810090011100000100.0005120101.0500000105.000000000420412.70000000000000323.200000000000105.000000000000428.20
101205880810400295.9957876200333.6608754810090011100000080.0005120101.0500000084.000000000336330.16000000000000530.000000000000216.250000000000746.25
101205960110400154.1550324700173.7710644710090011100000100.0007120101.0400000104.000000000216866.29000000000000313.330000000000129.500000000000442.83
101205961010400154.1550324700173.7710644710090011100000200.0009120101.0300000206.000000000429562.07000000000000520.000000000000808.060000000001328.06
101205961110400154.1550324700173.7710644710090011100000100.0008120101.0300000103.000000000214781.04000000000000312.000000000000220.800000000000532.80
101205961210400154.1550324700173.7710644710090011100000100.0009120101.0300000103.000000000214781.04000000000000280.000000000000133.050000000000413.05
101205961310400154.1550324700173.7710644710090011100000150.0009120101.0300000154.500000000322171.55000000000001040.000000000002937.800000000003977.80
101205961410400154.1550324700173.7710644710090011100000250.0009120101.0300000257.500000000536952.59000000000000942.950000000000351.230000000001294.18
101205961710400154.1550324700173.7710644710090011100000100.0010120101.0200000102.000000000212695.78000000000000386.400000000000146.560000000000532.96
101205961810400154.1550324700173.7710644710090011100000200.0010120101.0200000204.000000000425391.57000000000000504.480000000000270.490000000000774.97
101205960210400154.1550324700173.7710644710090011100000100.0007120101.0400000104.000000000216866.29000000000000864.000000000000656.330000000001520.33
101205960310400154.1550324700173.7710644710090011100000250.0007120101.0400000260.000000000542165.72000000000000549.960000000001285.910000000001835.87
101205960410400154.1550324700173.7710644710090011100000100.0007120101.0400000104.000000000216866.29000000000000420.000000000000210.690000000000630.69
101205960610400154.1550324700173.7710644710090011100000100.0008120101.0300000103.000000000214781.04000000000000515.000000000000168.520000000000683.52
101205960810400154.1550324700173.7710644710090011100000100.0008120101.0300000103.000000000214781.04000000000000105.000000000000103.000000000000208.00
101205960910400154.1550324700173.7710644710090011100000250.0008120101.0300000257.500000000536952.59000000000002600.000000000000257.500000000002857.50
101206000110400209.6887578100236.3713857910090011100000100.0001120101.0000000100.000000000283645.66000000000000500.000000000000676.840000000001176.84
101206001010400209.6887578100236.3713857910090011100000150.0003120100.9900000148.500000000421213.81000000000000330.000000000000952.870000000001282.87
101206001110400209.6887578100236.3713857910090011100000100.0003120100.9900000099.000000000280809.21000000000000165.000000000000281.870000000000446.87
101206001210400209.6887578100236.3713857910090011100000100.0003120100.9900000099.000000000280809.21000000000000824.000000000000142.480000000000966.48
101206001310400209.6887578100236.3713857910090011100000070.0003120100.9900000069.300000000196566.44000000000000350.000000000000120.000000000000470.00
101206001510400209.6887578100236.3713857910090011100000100.0003120100.9900000099.000000000280809.21000000000000294.000000000000114.430000000000408.43
101206001610400209.6887578100236.3713857910090011100000070.0004120100.9800000068.600000000194580.92000000000000125.000000000000070.640000000000195.64
101206001710400209.6887578100236.3713857910090011100000150.0004120100.9800000147.000000000416959.12000000000000198.500000000000238.950000000000437.45
101206001810400209.6887578100236.3713857910090011100000040.0004120100.9800000039.200000000111189.10000000000000050.000000000000043.580000000000093.58
101206000210400209.6887578100236.3713857910090011100000100.0001120101.0000000100.000000000283645.66000000000000333.330000000000864.430000000001197.77
101206000310400209.6887578100236.3713857910090011100000300.0001120101.0000000300.000000000850936.99000000000001969.850000000001221.620000000003191.47
101206000410400209.6887578100236.3713857910090011100000150.0001120101.0000000150.000000000425468.49000000000000612.000000000001210.940000000001822.94
101206000510400209.6887578100236.3713857910090011100000200.0002120101.0000000200.000000000567291.33000000000000600.000000000001123.100000000001723.10
101206000610400209.6887578100236.3713857910090011100000100.0002120101.0000000100.000000000283645.66000000000000500.000000000000606.990000000001106.99
101206000710400209.6887578100236.3713857910090011100000400.0002120101.0000000400.000000001134582.65000000000002312.000000000001208.210000000003520.21
101206000810400209.6887578100236.3713857910090011100000150.0002120101.0000000150.000000000425468.49000000000000312.000000000001037.250000000001349.25
101206000910400209.6887578100236.3713857910090011100000050.0003120100.9900000049.500000000140404.60000000000000606.390000000000133.550000000000739.94
101206180110400167.1090909100188.3735103910090011100000200.0007120101.0400000208.000000000470180.28000000000000525.000000000000569.890000000001094.89
101206181010400167.1090909100188.3735103910090011100000150.0009120101.0300000154.500000000349244.49000000000000285.900000000000275.890000000000561.78
101206181110400167.1090909100188.3735103910090011100000100.0009120101.0300000103.000000000232829.66000000000000876.960000000000013.870000000000890.83
101206181210400167.1090909100188.3735103910090011100000100.0009120101.0300000103.000000000232829.66000000000000717.490000000000215.070000000000932.56
101206181410400167.1090909100188.3735103910090011100000200.0009120101.0300000206.000000000465659.32000000000002296.300000000000536.080000000002832.38
101206181510400167.1090909100188.3735103910090011100000150.0009120101.0300000154.500000000349244.49000000000000752.170000000001008.220000000001760.39
101206181610400167.1090909100188.3735103910090011100000150.0009120101.0300000154.500000000349244.49000000000000531.450000000000154.500000000000685.95
101206181710400167.1090909100188.3735103910090011100000250.0009120101.0300000257.500000000582074.15000000000007416.000000000000296.580000000007712.58
101206180210400167.1090909100188.3735103910090011100000120.0007120101.0400000124.800000000282108.17000000000000599.780000000000653.800000000001253.58
101206180310400167.1090909100188.3735103910090011100000200.0007120101.0400000208.000000000470180.28000000000000605.960000000000296.140000000000902.10
101206180410400167.1090909100188.3735103910090011100000150.0007120101.0400000156.000000000352635.21000000000000415.000000000000165.080000000000580.08
101206180510400167.1090909100188.3735103910090011100000100.0007120101.0400000104.000000000235090.14000000000003897.000000000002229.930000000006126.93
101206180610400167.1090909100188.3735103910090011100999999.9908120101.0300000157.500000000356025.93010000000001664.500000000000501.060000000002165.56
101206180710400167.1090909100188.3735103910090011100000100.0008120101.0300000103.000000000232829.66000000000000145.250000000000168.740000000000313.99
101206180910400167.1090909100188.3735103910090011100000050.0008120101.0300000051.500000000116414.83000000000000597.500000000000116.850000000000714.35
101206260110400296.8501724400334.6239796910090011100000150.0010120101.0200000153.000000000614369.63000000000000624.000000000001245.310000000001869.31
101206261010400296.8501724400334.6239796910090011100000100.0012120101.0100000101.000000000405564.26000000000000200.000000000000338.580000000000538.58
101206261110400296.8501724400334.6239796910090011100000500.0012120101.0100000505.000000002027821.32000000000001053.420000000001170.640000000002224.06
101206261210400296.8501724400334.6239796910090011100000100.0012120101.0100000101.000000000405564.26000000000000315.000000000000771.670000000001086.67
101206261310400296.8501724400334.6239796910090011100000200.0012120101.0100000202.000000000811128.53000000000000649.860000000000388.820000000001038.68
101206261410400296.8501724400334.6239796910090011100000150.0012120101.0100000151.500000000608346.40000000000000390.530000000000493.690000000000884.23
101206261510400296.8501724400334.6239796910090011100000200.0001120101.0000000200.000000000803097.55000000000001121.030000000000757.210000000001878.25
101206261610400296.8501724400334.6239796910090011100000300.0001120101.0000000300.000000001204646.33000000000000715.690000000000591.910000000001307.60
101206261710400296.8501724400334.6239796910090011100000100.0001120101.0000000100.000000000401548.78000000000001609.170000000000188.030000000001797.20
101206260310400296.8501724400334.6239796910090011100000100.0010120101.0200000102.000000000409579.75000000000001219.190000000000923.850000000002143.04
101206260410400296.8501724400334.6239796910090011100000150.0011120101.0200000153.000000000614369.63000000000001056.400000000000693.160000000001749.56
101206260510400296.8501724400334.6239796910090011100000150.0011120101.0200000153.000000000614369.63000000000001286.110000000000357.860000000001643.97
101206260610400296.8501724400334.6239796910090011100000100.0011120101.0200000102.000000000409579.75000000000000677.670000000000284.140000000000961.80
101206260710400296.8501724400334.6239796910090011100000200.0011120101.0200000204.000000000819159.50000000000000739.020000000001371.510000000002110.53
101206260810400296.8501724400334.6239796910090011100000500.0011120101.0200000510.000000002047898.76000000000006132.740000000000616.580000000006749.33
101206260910400296.8501724400334.6239796910090011100000030.0011120101.0200000030.600000000122873.93000000000000537.200000000000090.530000000000627.73
101206340110400102.6736363600115.7387261310090011100000050.0010120101.0200000051.000000000070832.10000000000000312.000000000000251.340000000000563.34
101206341110400102.6736363600115.7387261310090011100000050.0011120101.0200000051.000000000070832.10000000000000101.580000000000826.360000000000927.94
101206341210400102.6736363600115.7387261310090011100000100.0011120101.0200000102.000000000141664.20000000000000971.720000000000339.270000000001310.99
101206341310400102.6736363600115.7387261310090011100000030.0012120101.0100000030.300000000042082.60000000000000265.000000000000030.300000000000295.30
101206341410400102.6736363600115.7387261310090011100000070.0012120101.0100000070.700000000098192.74000000000000402.950000000000576.780000000000979.73
101206341510400102.6736363600115.7387261310090011100000050.0012120101.0100000050.500000000070137.67000000000000340.080000000000382.300000000000722.39
101206341610400102.6736363600115.7387261310090011100000030.0012120101.0100000030.300000000042082.60000000000001137.280000000000033.300000000001170.58
101206341710400102.6736363600115.7387261310090011100000050.0001120101.0000000050.000000000069443.24000000000000141.670000000002088.430000000002230.09
101206341810400102.6736363600115.7387261310090011100000100.0001120101.0000000100.000000000138886.47000000000001080.280000000000178.950000000001259.23
101206341910400102.6736363600115.7387261310090011100000070.0001120101.0000000070.000000000097220.53000000000000220.400000000000891.140000000001111.54
101206340210400102.6736363600115.7387261310090011100000050.0010100101.0200000051.000000000059026.75000000000001250.450000000000191.130000000001441.58
101206342010400102.6736363600115.7387261310090011100000100.0001120101.0000000100.000000000138886.47000000000000388.000000000001146.490000000001534.49
101206340310400102.6736363600115.7387261310090011100000040.0010120101.0200000040.800000000056665.68000000000000666.500000000000525.490000000001191.99
101206340510400102.6736363600115.7387261310090011100000050.0011120101.0200000051.000000000070832.10000000000000520.000000000000337.580000000000857.58
101206340710400102.6736363600115.7387261310090011100000020.0011120101.0200000020.400000000028332.84000000000001114.750000000000293.400000000001408.15
101206340810400102.6736363600115.7387261310090011100000060.0011120101.0200000061.200000000084998.52000000000000392.000000000000244.540000000000636.54
101206340910400102.6736363600115.7387261310090011100000050.0011120101.0200000051.000000000070832.10000000000000046.320000000000733.750000000000780.07
101206420110400206.2405393600232.4843859410090011100000150.0002120101.0000000150.000000000418471.89000000000000341.250000000000302.890000000000644.14
101206421110400206.2405393600232.4843859410090011100000400.0003120100.9900000396.000000001104765.80000000000000499.930000000000564.590000000001064.52
101206421310400206.2405393600232.4843859410090011100000100.0003120100.9900000099.000000000276191.45000000000000297.000000000000756.740000000001053.74
101206421410400206.2405393600232.4843859410090011100000150.0003120100.9900000148.500000000414287.18000000000000134.490000000000296.730000000000431.22
101206421510400206.2405393600232.4843859410090011100000100.0004120100.9800000098.000000000273401.64000000000000313.050000000000425.890000000000738.94
101206421610400206.2405393600232.4843859410090011100000300.0004120100.9800000294.000000000820204.91000000000003633.330000000001289.860000000004923.19
101206421710400206.2405393600232.4843859410090011100000150.0004120100.9800000147.000000000410102.46000000000000610.900000000000561.730000000001172.63
101206421810400206.2405393600232.4843859410090011100000080.0004120100.9800000078.400000000218721.31000000000000516.670000000000681.420000000001198.09
101206420310400206.2405393600232.4843859410090011100000415.0002120101.0000000415.000000001157772.24000000000001277.760000000000878.770000000002156.53
101206420410400206.2405393600232.4843859410090011100000300.0002120101.0000000300.000000000836943.79000000000000863.170000000000601.040000000001464.20
101206420510400206.2405393600232.4843859410090011100000200.0002120101.0000000200.000000000557962.53000000000000880.210000000001090.900000000001971.11
101206420610400206.2405393600232.4843859410090011100000150.0002120101.0000000150.000000000418471.89000000000000666.990000000000773.990000000001440.98
101206420710400206.2405393600232.4843859410090011100000200.0002120101.0000000200.000000000557962.53000000000001182.800000000000572.150000000001754.95
101206420810400206.2405393600232.4843859410090011100000150.0002060101.0000000150.000000000209235.95000000000000941.880000000000754.340000000001696.23
101206420910400206.2405393600232.4843859410090011100000100.0002120101.0000000100.000000000278981.26000000000000568.570000000000446.800000000001015.37
101206500110400243.4455944100274.4237369510090011100999999.9908120101.0300000103.000000000339187.74010000000001086.720000000001365.320000000002452.04
101206501010400243.4455944100274.4237369510090011100000100.0009120101.0300000103.000000000339187.74000000000002551.820000000000987.000000000003538.83
101206501110400243.4455944100274.4237369510090011100999999.9909120101.0300000157.500000000518660.86010000000000315.000000000000487.830000000000802.83
101206501210400243.4455944100274.4237369510090011100000150.0009120101.0300000154.500000000508781.61000000000000665.920000000000174.880000000000840.81
101206501310400243.4455944100274.4237369510090011100999999.9909120101.0300000157.500000000518660.86010000000000315.000000000001221.890000000001536.89
101206501410400243.4455944100274.4237369510090011100999999.9909120101.0300000157.500000000518660.86010000000000796.370000000000462.670000000001259.04
101206501510400243.4455944100274.4237369510090011100000090.0010120101.0200000091.800000000302305.19000000000000236.250000000000746.730000000000982.98
101206501810400243.4455944100274.4237369510090011100999999.9910120101.0200000525.000000001728869.54010000000000209.250000000001003.420000000001212.67
101206500210400243.4455944100274.4237369510090011100000050.0008120101.0300000051.500000000169593.87000000000000306.730000000000401.630000000000708.36
101206500310400243.4455944100274.4237369510090011100000030.0008060101.0300000030.900000000050878.16000000000000639.920000000000084.900000000000724.82
101206500710400243.4455944100274.4237369510090011100999999.9908120101.0300000157.500000000518660.86010000000000123.740000000000482.510000000000606.25
101206500810400243.4455944100274.4237369510090011100999999.9908120101.0300000525.000000001728869.54010000000000210.000000000000884.680000000001094.68
101206500910400243.4455944100274.4237369510090011100999999.9908120101.0300000157.500000000518660.86010000000000489.410000000000738.980000000001228.39
101206690110400308.1911931800347.4081309010090011100999999.9902120101.0000000525.000000002188671.22010000000000835.770000000002121.260000000002957.03
101206691010400308.1911931800347.4081309010090011100999999.9903120100.9900000157.500000000656601.37010000000000155.270000000000598.010000000000753.28
101206691110400308.1911931800347.4081309010090011100999999.9903120100.9900000157.500000000656601.37010000000000288.600000000000633.560000000000922.16
101206691210400308.1911931800347.4081309010090011100999999.9903120100.9900000157.500000000656601.37010000000001210.060000000000369.050000000001579.11
101206691310400308.1911931800347.4081309010090011100999999.9903120100.9900000157.500000000656601.37010000000000188.380000000000767.250000000000955.63
101206691510400308.1911931800347.4081309010090011100999999.9904120100.9800000157.500000000656601.37010000000000901.440000000000366.220000000001267.65
101206691610400308.1911931800347.4081309010090011100999999.9904060100.9800000157.500000000328300.68010000000000300.000000000000373.550000000000673.55
101206691710400308.1911931800347.4081309010090011100999999.9904120100.9800000157.500000000656601.37010000000001703.830000000001730.290000000003434.12
101206691810400308.1911931800347.4081309010090011100999999.9904120100.9800000157.500000000656601.37010000000000688.040000000000719.040000000001407.08
101206690210400308.1911931800347.4081309010090011100999999.9902120101.0000000157.500000000656601.37010000000000285.920000000000872.540000000001158.46
101206690310400308.1911931800347.4081309010090011100999999.9902120101.0000000157.500000000656601.37010000000000071.700000000000382.520000000000454.22
101206690410400308.1911931800347.4081309010090011100999999.9902120101.0000000157.500000000656601.37010000000000884.220000000000829.950000000001714.17
101206690510400308.1911931800347.4081309010090011100999999.9902120101.0000000157.500000000656601.37010000000000209.500000000001550.130000000001759.63
101206690610400308.1911931800347.4081309010090011100999999.9902120101.0000000800.000000003335118.06010000000001278.500000000001291.420000000002569.92
101206690710400308.1911931800347.4081309010090011100999999.9902120101.0000000157.500000000656601.37010000000000944.000000000000634.220000000001578.22
101206690910400308.1911931800347.4081309010090011100999999.9902120101.0000000525.000000002188671.22010000000000411.700000000000751.150000000001162.85
101300100110100753.0489758700916.5318986610090011100000500.0004120101.0500000525.000000005774150.96000000000000518.330000000002265.030000000002783.36
101300101210100753.0489758700916.5318986610090011100000700.0007120101.0400000728.000000008006822.67000000000002751.330000000000564.050000000003315.38
101300101310100753.0489758700916.5318986610090011100000250.0007120101.0400000260.000000002859579.52000000000002347.190000000000310.400000000002657.59
101300100410100753.0489758700916.5318986610090011100000600.0005120101.0500000630.000000006928981.15000000000006874.170000000000630.000000000007504.17
101300100510100753.0489758700916.5318986610090011100000400.0005120101.0500000420.000000004619320.77000000000004704.400000000000238.480000000004942.88
101300100710100753.0489758700916.5318986610090011100000500.0006120101.0500000525.000000005774150.96000000000000708.040000000000502.170000000001210.22
101300100910100753.0489758700916.5318986610090011100001000.0006120101.0500001050.000000011548301.92000000000001200.000000000000715.200000000001915.20
101300280110100510.8278839600621.7258975010090011100000250.0004120101.0500000262.500000001958436.58000000000000530.000000000000527.910000000001057.91
101300281110100510.8278839600621.7258975010090011100001000.0006120101.0500001050.000000007833746.31000000000001260.000000000001050.000000000002310.00
101300280210100510.8278839600621.7258975010090011100000200.0004120101.0500000210.000000001566749.26000000000002712.300000000000199.300000000002911.60
101300280310100510.8278839600621.7258975010090011100000300.0005120101.0500000315.000000002350123.89000000000001581.420000000000569.940000000002151.35
101300280410100510.8278839600621.7258975010090011100000150.0005120101.0500000157.500000001175061.95000000000000424.340000000000157.820000000000582.16
101300280510100510.8278839600621.7258975010090011100001000.0004120101.0500001050.000000007833746.31000000000000439.900000000001041.350000000001481.25
101300280610100510.8278839600621.7258975010090011100000300.0005120101.0500000315.000000002350123.89000000000000700.000000000000315.000000000001015.00
101300280710100510.8278839600621.7258975010090011100000500.0005120101.0500000525.000000003916873.15000000000004228.930000000000768.220000000004997.15
101300280910100510.8278839600621.7258975010090011100000300.0005120101.0500000315.000000002350123.89000000000001289.690000000000319.750000000001609.43
101300360110100558.3682831100679.5870641610090011100000500.0005120101.0500000525.000000004281398.50000000000001428.190000000000000.000000000001428.19
101300361010100558.3682831100679.5870641610090011100000450.0006120101.0500000472.500000003853258.65000000000000987.380000000000798.890000000001786.27
101300361110100558.3682831100679.5870641610090011100000400.0006120101.0500000420.000000003425118.80000000000000286.990000000002552.090000000002839.08
101300361210100558.3682831100679.5870641610090011100000250.0006120101.0500000262.500000002140699.25000000000000084.480000000000208.670000000000293.15
101300360210100558.3682831100679.5870641610090011100000250.0005120101.0500000262.500000002140699.25000000000000528.000000000000322.680000000000850.68
101300360310100558.3682831100679.5870641610090011100000150.0005120101.0500000157.500000001284419.55000000000000182.590000000000162.470000000000345.06
101300360610100558.3682831100679.5870641610090011100000080.0006120101.0500000084.000000000685023.76000000000000458.150000000000116.240000000000574.39
101300360710100558.3682831100679.5870641610090011100000100.0006120101.0500000105.000000000856279.70000000000001257.930000000000105.000000000001362.93
101300440110100635.0253269300772.8859440010090011100000500.0005120101.0500000525.000000004869181.45000000000001650.000000000000461.000000000002111.00
101300441110100635.0253269300772.8859440010090011100000500.0007120101.0400000520.000000004822808.29000000000000641.880000000000505.840000000001147.72
101300441310100635.0253269300772.8859440010090011100000250.0007120101.0400000260.000000002411404.15000000000000840.000000000000146.700000000000986.70
101300440210100635.0253269300772.8859440010090011100001000.0005120101.0500001050.000000009738362.89000000000000826.280000000000066.230000000000892.52
101300440710100635.0253269300772.8859440010090011100000200.0006120101.0500000210.000000001947672.58000000000000463.330000000000210.000000000000673.33
101300440910100635.0253269300772.8859440010090011100000250.0006120101.0500000262.500000002434590.72000000000001253.970000000000100.500000000001354.47
101300520110100579.4556483500705.2523841010090011100000800.0004120101.0500000840.000000007108944.03000000000002036.520000000000851.000000000002887.52
101300521010100579.4556483500705.2523841010090011100000100.0007120101.0400000104.000000000880154.98000000000000127.170000000000104.000000000000231.17
101300521310100579.4556483500705.2523841010090011100000250.0007120101.0400000260.000000002200387.44000000000000951.750000000000260.000000000001211.75
101300520210100579.4556483500705.2523841010090011100000100.0004120101.0500000105.000000000888618.00000000000001075.900000000000156.200000000001232.10
101300520310100579.4556483500705.2523841010090011100000080.0004120101.0500000084.000000000710894.40000000000000644.400000000000058.800000000000703.20
101300520410100579.4556483500705.2523841010090011100000800.0005120101.0500000840.000000007108944.03000000000002168.700000000000840.000000000003008.70
101300520510100579.4556483500705.2523841010090011100000600.0005120101.0500000630.000000005331708.02000000000000670.930000000000584.500000000001255.43
101300520710100579.4556483500705.2523841010090011100000300.0006120101.0500000315.000000002665854.01000000000000866.000000000000009.110000000000875.11
101300520810100579.4556483500705.2523841010090011100000200.0006120101.0500000210.000000001777236.01000000000001156.910000000000239.700000000001396.61
101300520910100579.4556483500705.2523841010090011100000100.0006060101.0500000105.000000000444309.00000000000000671.100000000000077.040000000000748.14
101300600110100760.2792942100925.3318806210090011100000300.0004120101.0500000315.000000003497754.51000000000003087.000000000000315.000000000003402.00
101300601110100760.2792942100925.3318806210090011100000400.0006120101.0500000420.000000004663672.68000000000001484.670000000000378.000000000001862.67
101300601210100760.2792942100925.3318806210090011100000700.0006120101.0500000735.000000008161427.19000000000002339.570000000000735.000000000003074.57
101300601310100760.2792942100925.3318806210090011100000300.0006120101.0500000315.000000003497754.51000000000002883.000000000000315.000000000003198.00
101300600410100760.2792942100925.3318806210090011100000600.0004120101.0500000630.000000006995509.02000000000003789.000000000000630.000000000004419.00
101300600910100760.2792942100925.3318806210090011100000300.0005120101.0500000315.000000003497754.51000000000000895.370000000000434.670000000001330.04
101300790110100640.4781756200779.5225771010090011100000250.0007120101.0400000260.000000002432110.44000000000001420.480000000000260.000000000001680.48
101300791010100640.4781756200779.5225771010090011100000400.0010120101.0200000408.000000003816542.54000000000000619.220000000000396.710000000001015.93
101300791110100640.4781756200779.5225771010090011100000200.0010120101.0200000204.000000001908271.27000000000001161.200000000000204.000000000001365.20
101300791310100640.4781756200779.5225771010090011100000400.0010120101.0200000408.000000003816542.54000000000008026.860000000000391.380000000008418.24
101300790210100640.4781756200779.5225771010090011100000200.0007120101.0400000208.000000001945688.35000000000000000.000000000000208.000000000000208.00
101300790310100640.4781756200779.5225771010090011100000400.0007120101.0400000416.000000003891376.70000000000001260.000000000000416.000000000001676.00
101300790510100640.4781756200779.5225771010090011100000300.0008060101.0300000309.000000001445234.86000000000000981.000000000000154.500000000001135.50
101300790610100640.4781756200779.5225771010090011100000200.0008120101.0300000206.000000001926979.81000000000001201.670000000000195.700000000001397.37
101300790810100640.4781756200779.5225771010090011100000200.0009120101.0300000206.000000001926979.81000000000000312.000000000000206.000000000000518.00
101300790910100640.4781756200779.5225771010090011100000150.0009120101.0300000154.500000001445234.86000000000002120.000000000000154.500000000002274.50
101300870110100458.6935456700558.2734719710090011100000350.0007120101.0400000364.000000002438538.53000000000002073.380000000000364.000000000002437.38
101300871110100458.6935456700558.2734719710090011100000350.0009120101.0300000360.500000002415091.04000000000001472.750000000000437.260000000001910.01
101300871210100458.6935456700558.2734719710090011100000300.0009120101.0300000309.000000002070078.03000000000001322.080000000000309.000000000001631.08
101300871310100458.6935456700558.2734719710090011100000200.0009120101.0300000206.000000001380052.02000000000000871.500000000000206.000000000001077.50
101300870510100458.6935456700558.2734719710090011100000350.0007120101.0400000364.000000002438538.53000000000003507.970000000000353.600000000003861.57
101300870710100458.6935456700558.2734719710090011100000200.0008120101.0300000206.000000001380052.02000000000001622.040000000000213.130000000001835.17
101300870810100458.6935456700558.2734719710090011100999999.9908120101.0300000294.000000001969588.81010000000000468.810000000000345.130000000000813.95
101300870910100458.6935456700558.2734719710090011100000300.0008120101.0300000309.000000002070078.03000000000002089.410000000000315.830000000002405.24
101300950110100365.1893556600444.4700202010090011100000250.0008120101.0300000257.500000001373412.36000000000000726.440000000000255.700000000000982.14
101300951010100365.1893556600444.4700202010090011100000400.0009120101.0300000412.000000002197459.78000000000002527.250000000000412.000000000002939.25
101300951110100365.1893556600444.4700202010090011100000500.0009120101.0300000515.000000002746824.72000000000002560.500000000000515.000000000003075.50
101300951210100365.1893556600444.4700202010090011100000700.0009120101.0300000721.000000003845554.61000000000004576.000000000000721.000000000005297.00
101300950210100365.1893556600444.4700202010090011100000200.0008120101.0300000206.000000001098729.89000000000000451.310000000000206.000000000000657.31
101300950310100365.1893556600444.4700202010090011100000150.0008120101.0300000154.500000000824047.42000000000000451.310000000000276.660000000000727.98
101300950410100365.1893556600444.4700202010090011100000400.0008120101.0300000412.000000002197459.78000000000000208.000000000000657.000000000000865.00
101300950510100365.1893556600444.4700202010090011100000400.0008120101.0300000412.000000002197459.78000000000001782.900000000000412.000000000002194.90
101300950610100365.1893556600444.4700202010090011100000100.0008120101.0300000103.000000000549364.94000000000000963.890000000000223.830000000001187.72
101300950710100365.1893556600444.4700202010090011100000150.0008120101.0300000154.500000000824047.42000000000000484.940000000000064.890000000000549.83
101300950810100365.1893556600444.4700202010090011100999999.9908120101.0300000245.000000001306741.86010000000000133.750000000000245.000000000000378.75
101300950910100365.1893556600444.4700202010090011100000500.0008120101.0300000515.000000002746824.72000000000000139.580000000001067.590000000001207.17
101301090110100444.1435366200540.5647334310090011100000400.0008120101.0300000412.000000002672552.04000000000001683.090000000000412.000000000002095.09
101301091010100444.1435366200540.5647334310090011100000500.0010120101.0200000510.000000003308256.17000000000001398.670000000000510.000000000001908.67
101301091110100444.1435366200540.5647334310090011100000350.0010120101.0200000357.000000002315779.32000000000000991.270000000000357.000000000001348.27
101301091210100444.1435366200540.5647334310090011100000500.0010120101.0200000510.000000003308256.17000000000001022.130000000000510.000000000001532.13
101301090310100444.1435366200540.5647334310090011100000500.0008120101.0300000515.000000003340690.05000000000000824.000000000000587.060000000001411.06
101301090410100444.1435366200540.5647334310090011100001000.0008120101.0300001030.000000006681380.11000000000001580.200000000000435.370000000002015.57
101301090610100444.1435366200540.5647334310090011100000300.0009120101.0300000309.000000002004414.03000000000002796.630000000000309.000000000003105.63
101301090810100444.1435366200540.5647334310090011100000700.0009120101.0300000721.000000004676966.07000000000002004.630000000000655.010000000002659.64
101301171010100437.0215272500531.8965737510090011100000350.0010120101.0200000357.000000002278644.92000000000001373.140000000000357.000000000001730.14
101301171110100437.0215272500531.8965737510090011100000500.0010120101.0200000510.000000003255207.03000000000002279.050000000000510.000000000002789.05
101301171310100437.0215272500531.8965737510090011100000550.0010120101.0200000561.000000003580727.73000000000004280.000000000000561.000000000004841.00
101301170210100437.0215272500531.8965737510090011100000500.0007120101.0400000520.000000003319034.62000000000002745.340000000000532.540000000003277.88
101301170310100437.0215272500531.8965737510090011100000350.0007120101.0400000364.000000002323324.23000000000000866.660000000000360.400000000001227.05
101301170510100437.0215272500531.8965737510090011100001000.0008120101.0300001030.000000006574241.65000000000006462.330000000001014.970000000007477.30
101301170610100437.0215272500531.8965737510090011100000400.0008120101.0300000412.000000002629696.66000000000002332.880000000000403.930000000002736.80
101301170710100437.0215272500531.8965737510090011100000500.0009120101.0300000515.000000003287120.83000000000000574.090000000000659.560000000001233.65
101301170910100437.0215272500531.8965737510090011100000200.0009120101.0300000206.000000001314848.33000000000001997.800000000000346.460000000002344.25
101301250110100425.1342995200517.4286921710090011100000500.0007120101.0400000520.000000003228755.04000000000000052.500000000000470.700000000000523.20
101301251010100425.1342995200517.4286921710090011100000600.0009120101.0300000618.000000003837251.18000000000001324.500000000000633.300000000001957.80
101301251210100425.1342995200517.4286921710090011100000500.0009120101.0300000515.000000003197709.32000000000001093.150000000000469.570000000001562.72
101301251310100425.1342995200517.4286921710090011100000500.0009120101.0300000515.000000003197709.32000000000002969.130000000000515.000000000003484.13
101301250210100425.1342995200517.4286921710090011100000500.0007120101.0400000520.000000003228755.04000000000000840.000000000000520.000000000001360.00
101301250310100425.1342995200517.4286921710090011100002000.0007120101.0400002080.000000012915020.16000000000008400.000000000002080.000000000010480.00
101301250410100425.1342995200517.4286921710090011100000900.0007120101.0400000936.000000005811759.07000000000010900.000000000000936.000000000011836.00
101301250510100425.1342995200517.4286921710090011100000800.0007120101.0400000832.000000005166008.06000000000000063.750000000000745.430000000000809.18
101301250610100425.1342995200517.4286921710090011100000500.0008120101.0300000515.000000003197709.32000000000000402.500000000000387.030000000000789.53
101301250710100425.1342995200517.4286921710090011100000350.0008120101.0300000360.500000002238396.52000000000001433.870000000000133.700000000001567.57
101301250810100425.1342995200517.4286921710090011100000300.0008120101.0300000309.000000001918625.59000000000001525.280000000000282.800000000001808.08
101301250910100425.1342995200517.4286921710090011100000300.0008120101.0300000309.000000001918625.59000000000001294.480000000000106.900000000001401.38
101301330110100725.9083269500883.4991593910090011100000300.0010120101.0200000306.000000003244208.91000000000001560.000000000000306.000000000001866.00
101301331010100725.9083269500883.4991593910090011100000300.0001120101.0000000300.000000003180596.97000000000000917.780000000000000.000000000000917.78
101301331110100725.9083269500883.4991593910090011100000350.0001120101.0000000350.000000003710696.47000000000000769.170000000000350.000000000001119.17
101301330210100725.9083269500883.4991593910090011100000500.0010120101.0200000510.000000005407014.86000000000001412.670000000000510.000000000001922.67
101301330710100725.9083269500883.4991593910090011100000300.0012120101.0100000303.000000003212402.94000000000000873.650000000000433.000000000001306.65
101301330810100725.9083269500883.4991593910090011100000250.0012120101.0100000252.500000002677002.45000000000002042.150000000000252.500000000002294.65
101301410110100442.4606828500538.5165410610090011100000150.0010120101.0200000153.000000000988716.37000000000000473.680000000000143.630000000000617.31
101301411010100442.4606828500538.5165410610090011100000350.0012120101.0100000353.500000002284387.17000000000000983.600000000000353.500000000001337.10
101301411110100442.4606828500538.5165410610090011100000500.0012120101.0100000505.000000003263410.24000000000000415.000000000000505.000000000000920.00
101301411310100442.4606828500538.5165410610090011100000200.0012060101.0100000202.000000000652682.05000000000001425.000000000000101.000000000001526.00
101301410210100442.4606828500538.5165410610090011100000700.0010120101.0200000714.000000004614009.72000000000002662.400000000001303.670000000003966.07
101301410310100442.4606828500538.5165410610090011100000300.0010120101.0200000306.000000001977432.74000000000002172.500000000000306.000000000002478.50
101301410610100442.4606828500538.5165410610090011100000500.0011120101.0200000510.000000003295721.23000000000000795.000000000000528.380000000001323.38
101301410710100442.4606828500538.5165410610090011100000170.0011120101.0200000173.400000001120545.22000000000000242.920000000000173.400000000000416.32
101301500110100563.2098550700685.4797156110090011100000200.0011120101.0200000204.000000001678054.34000000000004384.670000000000309.040000000004693.71
101301501010100563.2098550700685.4797156110090011100000200.0012060101.0100000202.000000000830801.42000000000000262.500000000000085.330000000000347.83
101301501110100563.2098550700685.4797156110090011100000300.0012060101.0100000303.000000001246202.12000000000000420.000000000000178.410000000000598.41
101301501310100563.2098550700685.4797156110090011100000500.0012060101.0100000505.000000002077003.54000000000001171.500000000000208.830000000001380.33
101301500210100563.2098550700685.4797156110090011100000150.0011120101.0200000153.000000001258540.76000000000000450.620000000000223.110000000000673.73
101301500310100563.2098550700685.4797156110090011100000100.0011120101.0200000102.000000000839027.17000000000000454.500000000000115.650000000000570.15
101301500410100563.2098550700685.4797156110090011100000200.0011120101.0200000204.000000001678054.34000000000001185.950000000000511.580000000001697.53
101301500510100563.2098550700685.4797156110090011100000200.0011120101.0200000204.000000001678054.34000000000002650.000000000000204.000000000002854.00
101301500610100563.2098550700685.4797156110090011100000600.0011060101.0200000612.000000002517081.52000000000003561.500000000000306.000000000003867.50
101301500710100563.2098550700685.4797156110090011100000100.0011060101.0200000102.000000000419513.59000000000000181.800000000000051.000000000000232.80
101301500910100563.2098550700685.4797156110090011100000200.0011060101.0200000204.000000000839027.17000000000001457.650000000000102.000000000001559.65
101301680110100689.3797621400839.0404376610090011100000400.0011120101.0200000408.000000004107941.98000000000005005.000000000000408.000000000005413.00
101301681010100689.3797621400839.0404376610090011100001500.0001120101.0000001500.000000015102727.88000000000006000.000000000001405.730000000007405.73
101301681110100689.3797621400839.0404376610090011100000700.0001120101.0000000700.000000007047939.68000000000001189.250000000000647.820000000001837.07
101301681310100689.3797621400839.0404376610090011100001000.0001120101.0000001000.000000010068485.25000000000002839.700000000000922.570000000003762.27
101301680210100689.3797621400839.0404376610090011100000300.0011120101.0200000306.000000003080956.49000000000001489.250000000000306.000000000001795.25
101301680310100689.3797621400839.0404376610090011100000200.0011120101.0200000204.000000002053970.99000000000000318.150000000000249.070000000000567.22
101301680410100689.3797621400839.0404376610090011100000500.0011120101.0200000510.000000005134927.48000000000005004.250000000000510.000000000005514.25
101301680610100689.3797621400839.0404376610090011100000500.0012120101.0100000505.000000005084585.05000000000002359.000000000000635.000000000002994.00
101301680810100689.3797621400839.0404376610090011100000400.0012120101.0100000404.000000004067668.04000000000003330.780000000000404.000000000003734.78
101301680910100689.3797621400839.0404376610090011100000600.0012120101.0100000606.000000006101502.06000000000001220.420000000000606.000000000001826.42
101301760110100541.1962620500658.6870887610090011100000500.0010120101.0200000510.000000004031164.98000000000001519.940000000000510.000000000002029.94
101301761110100541.1962620500658.6870887610090011100000150.0001120101.0000000150.000000001185636.76000000000001833.880000000000196.730000000002030.61
101301761210100541.1962620500658.6870887610090011100000600.0001120101.0000000600.000000004742547.04000000000003195.590000000000388.000000000003583.59
101301761310100541.1962620500658.6870887610090011100000400.0001120101.0000000400.000000003161698.03000000000000415.000000000000503.500000000000918.50
101301760210100541.1962620500658.6870887610090011100000400.0010120101.0200000408.000000003224931.99000000000002276.670000000000408.000000000002684.67
101301760410100541.1962620500658.6870887610090011100000300.0011120101.0200000306.000000002418698.99000000000001349.330000000000306.000000000001655.33
101301760510100541.1962620500658.6870887610090011100000400.0011120101.0200000408.000000003224931.99000000000002856.250000000000276.000000000003132.25
101301760710100541.1962620500658.6870887610090011100000400.0012120101.0100000404.000000003193315.01000000000001557.000000000000404.000000000001961.00
101301760810100541.1962620500658.6870887610090011100000300.0012120101.0100000303.000000002394986.25000000000000985.500000000000303.000000000001288.50
101301760910100541.1962620500658.6870887610090011100000300.0012120101.0100000303.000000002394986.25000000000000657.000000000000303.000000000000960.00
101301840110100660.5159420300803.9104359010090011100000200.0010120101.0200000204.000000001967972.75000000000000525.000000000000224.890000000000749.89
101301841210100660.5159420300803.9104359010090011100000350.0012120101.0100000353.500000003410188.07000000000000898.610000000000353.500000000001252.11
101301840310100660.5159420300803.9104359010090011100000100.0010120101.0200000102.000000000983986.37000000000000728.000000000000174.450000000000902.45
101301840610100660.5159420300803.9104359010090011100000350.0011120101.0200000357.000000003443952.31000000000001501.150000000000357.000000000001858.15
101301840810100660.5159420300803.9104359010090011100000400.0011120101.0200000408.000000003935945.49000000000001332.170000000000408.000000000001740.17
101301920110100631.7432321600768.8913239310090011100000150.0001120101.0000000150.000000001384004.38000000000003896.610000000000150.000000000004046.61
101301921010100631.7432321600768.8913239310090011100000300.0004120100.9800000294.000000002712648.59000000000001536.250000000000294.000000000001830.25
101301921210100631.7432321600768.8913239310090011100000100.0004120100.9800000098.000000000904216.20000000000001252.500000000000098.000000000001350.50
101301920210100631.7432321600768.8913239310090011100000250.0001120101.0000000250.000000002306673.97000000000001336.000000000000250.000000000001586.00
101301920310100631.7432321600768.8913239310090011100000200.0001120101.0000000200.000000001845339.18000000000000504.530000000000200.000000000000704.53
101301920410100631.7432321600768.8913239310090011100000700.0002120101.0000000700.000000006458687.12000000000001813.830000000000700.000000000002513.83
101301920710100631.7432321600768.8913239310090011100000600.0003120100.9900000594.000000005480657.36000000000004017.920000000000560.660000000004578.58
101301920810100631.7432321600768.8913239310090011100000500.0003120100.9900000495.000000004567214.46000000000003615.750000000000454.170000000004069.92
101301920910100631.7432321600768.8913239310090011100000350.0003120100.9900000346.500000003197050.12000000000001287.000000000000223.050000000001510.05
101302060110100885.7090713901077.9917945310090011100000150.0001120101.0000000150.000000001940385.23000000000000870.000000000000150.000000000001020.00
101302061010100885.7090713901077.9917945310090011100000200.0003120100.9900000198.000000002561308.50000000000000099.000000000000198.000000000000297.00
101302061110100885.7090713901077.9917945310090011100000300.0003120100.9900000297.000000003841962.76000000000000198.000000000000297.000000000000495.00
101302061210100885.7090713901077.9917945310090011100000150.0003120100.9900000148.500000001920981.38000000000001037.740000000000148.500000000001186.24
101302061310100885.7090713901077.9917945310090011100000230.0003120100.9900000227.700000002945504.78000000000000279.400000000000227.700000000000507.10
101302060510100885.7090713901077.9917945310090011100001500.0001060101.0000001500.000000009701926.15000000000002000.000000000000750.000000000002750.00
101302060810100885.7090713901077.9917945310090011100000200.0002120101.0000000200.000000002587180.31000000000000726.630000000000183.000000000000909.63
101302140110100681.4005431400829.3289727110090011100000600.0002120101.0000000600.000000005971168.60000000000001283.500000000000600.000000000001883.50
101302141010100681.4005431400829.3289727110090011100000800.0003120100.9900000792.000000007881942.56000000000009060.580000000000000.000000000009060.58
101302141110100681.4005431400829.3289727110090011100000900.0003120100.9900000891.000000008867185.38000000000013114.420000000000891.000000000014005.42
101302141210100681.4005431400829.3289727110090011100001000.0003120100.9900000990.000000009852428.20000000000010070.000000000000990.000000000011060.00
101302141310100681.4005431400829.3289727110090011100001200.0003120100.9900001188.000000011822913.83000000000015045.580000000001045.080000000016090.67
101302140210100681.4005431400829.3289727110090011100000500.0002120101.0000000500.000000004975973.84000000000001634.450000000000500.000000000002134.45
101302140310100681.4005431400829.3289727110090011100000430.0002120101.0000000430.000000004279337.50000000000001368.000000000000430.000000000001798.00
101302140410100681.4005431400829.3289727110090011100000450.0002120101.0000000450.000000004478376.45000000000002768.670000000000450.000000000003218.67
101302140510100681.4005431400829.3289727110090011100000450.0002120101.0000000450.000000004478376.45000000000001298.000000000000450.000000000001748.00
101302140610100681.4005431400829.3289727110090011100002000.0002060101.0000002000.000000009951947.67000000000021000.000000000000517.100000000021517.10
101302140910100681.4005431400829.3289727110090011100001000.0002120101.0000001000.000000009951947.67000000000006024.500000000000950.960000000006975.46
101302220110100505.9321977700615.7673839010090011100000600.0002120101.0000000600.000000004433525.16000000000001060.800000000000600.000000000001660.80
101302221010100505.9321977700615.7673839010090011100000300.0004120100.9800000294.000000002172427.33000000000000455.410000000000294.000000000000749.41
101302221110100505.9321977700615.7673839010090011100000300.0004120100.9800000294.000000002172427.33000000000003000.000000000000294.000000000003294.00
101302221210100505.9321977700615.7673839010090011100000270.0004120100.9800000264.600000001955184.60000000000001875.000000000000271.010000000002146.01
101302221310100505.9321977700615.7673839010090011100000250.0004120100.9800000245.000000001810356.11000000000004178.330000000000245.000000000004423.33
101302220310100505.9321977700615.7673839010090011100000500.0002120101.0000000500.000000003694604.30000000000001290.000000000000500.000000000001790.00
101302220410100505.9321977700615.7673839010090011100000450.0002120101.0000000450.000000003325143.87000000000001989.680000000000450.000000000002439.68
101302220610100505.9321977700615.7673839010090011100000700.0003120100.9900000693.000000005120721.56000000000001844.350000000000728.710000000002573.05
101302220810100505.9321977700615.7673839010090011100000500.0003120100.9900000495.000000003657658.26000000000003388.920000000000087.000000000003475.92
101302220910100505.9321977700615.7673839010090011100000300.0003120100.9900000297.000000002194594.96000000000004950.000000000000270.610000000005220.61
101302300110100491.7858426200598.5499303710090011100000400.0001120101.0000000400.000000002873039.67000000000004208.500000000000400.000000000004608.50
101302301010100491.7858426200598.5499303710090011100000400.0004120100.9800000392.000000002815578.87000000000001313.000000000000392.000000000001705.00
101302301210100491.7858426200598.5499303710090011100000500.0004120100.9800000490.000000003519473.59000000000000976.240000000000490.000000000001466.24
101302300210100491.7858426200598.5499303710090011100000200.0001120101.0000000200.000000001436519.83000000000000714.170000000000200.000000000000914.17
101302300410100491.7858426200598.5499303710090011100000250.0002120101.0000000250.000000001795649.79000000000000474.300000000000442.000000000000916.30
101302300610100491.7858426200598.5499303710090011100000430.0002120101.0000000430.000000003088517.64000000000012396.000000000000430.000000000012826.00
101302300710100491.7858426200598.5499303710090011100000300.0003120100.9900000297.000000002133231.95000000000001495.750000000000633.270000000002129.02
101302300910100491.7858426200598.5499303710090011100000500.0003120100.9900000495.000000003555386.59000000000000547.900000000000579.070000000001126.97
101302491010200767.0144462300933.5291982810090011100000300.0006120101.0500000315.000000003528740.37000000000000980.870000000000337.490000000001318.36
101302491210200767.0144462300933.5291982810090011100000400.0007120101.0400000416.000000004660177.76000000000000473.550000000000416.000000000000889.55
101302491310200767.0144462300933.5291982810090011100000400.0007120101.0400000416.000000004660177.76000000000000952.860000000000690.700000000001643.56
101302490410200767.0144462300933.5291982810090011100000450.0005120101.0500000472.500000005293110.55000000000001296.170000000000472.500000000001768.67
101302490610200767.0144462300933.5291982810090011100000300.0005120101.0500000315.000000003528740.37000000000000928.720000000000311.430000000001240.15
101302490710200767.0144462300933.5291982810090011100000300.0006120101.0500000315.000000003528740.37000000000000630.000000000000312.150000000000942.15
101302490810200767.0144462300933.5291982810090011100000200.0006120101.0500000210.000000002352493.58000000000001577.490000000000196.240000000001773.73
101302570110201084.9703003201320.5115752310090011100002000.0004120101.0500002100.000000033276891.70000000000005739.920000000002100.000000000007839.92
101302571010201084.9703003201320.5115752310090011100004000.0006120101.0500000450.000000007130762.51010000000003781.670000000000366.660000000004148.33
101302571110201084.9703003201320.5115752310090011100003000.0006120101.0500000430.000000006813839.73010000000002325.500000000000097.280000000002422.78
101302571210201084.9703003201320.5115752310090011100001500.0006120101.0500001575.000000024957668.77000000000011132.470000000000927.000000000012059.47
101302571310201084.9703003201320.5115752310090011100001000.0006120101.0500001050.000000016638445.85000000000007762.750000000000866.760000000008629.51
101302571510201084.9703003201320.5115752310090011100003000.0006120101.0500000430.000000006813839.73010000000006453.330000000000068.420000000006521.76
101302571810201084.9703003201320.5115752310090011100000800.0007120101.0400000832.000000013183987.57000000000003295.420000000000562.000000000003857.42
101302571910201084.9703003201320.5115752310090011100001500.0007120101.0400001560.000000024719976.69000000000012651.830000000000804.000000000013455.83
101302572010201084.9703003201320.5115752310090011100001500.0007120101.0400001560.000000024719976.69000000000004617.500000000001535.000000000006152.50
101302570410201084.9703003201320.5115752310090011100002500.0004120101.0500002625.000000041596114.62000000000005686.440000000001863.800000000007550.24
101302570910201084.9703003201320.5115752310090011100003000.0006120101.0500002100.000000033276891.70010000000015750.000000000001452.000000000017202.00
101302651010200410.5401639300499.6662474710090011100000400.0009120101.0300000412.000000002470349.93000000000002592.950000000000606.310000000003199.26
101302651310200410.5401639300499.6662474710090011100001000.0010120101.0200001020.000000006115914.87000000000001705.000000000001027.870000000002732.87
101302650310200410.5401639300499.6662474710090011100000500.0008090101.0300000515.000000002315953.06000000000003501.750000000000103.580000000003605.33
101302650610200410.5401639300499.6662474710090011100000300.0008120101.0300000309.000000001852762.45000000000001224.000000000000324.150000000001548.15
101302650710200410.5401639300499.6662474710090011100000300.0008120101.0300000309.000000001852762.45000000000000625.000000000000262.280000000000887.28
101302650910200410.5401639300499.6662474710090011100000400.0009120101.0300000412.000000002470349.93000000000000810.090000000000479.180000000001289.27
101302731010200537.3389694000653.9923984210090011100000200.0009120101.0300000206.000000001616669.21000000000001617.170000000000255.750000000001872.91
101302731110200537.3389694000653.9923984210090011100000300.0010120101.0200000306.000000002401460.09000000000001868.900000000000306.000000000002174.90
101302731210200537.3389694000653.9923984210090011100000100.0010120101.0200000102.000000000800486.70000000000000453.530000000000102.000000000000555.53
101302731310200537.3389694000653.9923984210090011100000150.0010120101.0200000153.000000001200730.04000000000000191.760000000000089.250000000000281.01
101302730210200537.3389694000653.9923984210090011100000120.0007120101.0400000124.800000000979419.02000000000000814.460000000000124.800000000000939.26
101302730310200537.3389694000653.9923984210090011100000100.0008100101.0300000103.000000000673612.17000000000004448.750000000001423.330000000005872.08
101302730410200537.3389694000653.9923984210090011100000250.0008120101.0300000257.500000002020836.51000000000001388.010000000000257.500000000001645.51
101302730510200537.3389694000653.9923984210090011100000200.0008120101.0300000206.000000001616669.21000000000000519.310000000000103.000000000000622.31
101302730610200537.3389694000653.9923984210090011100000300.0008120101.0300000309.000000002425003.81000000000000693.190000000000497.760000000001190.95
101302730710200537.3389694000653.9923984210090011100000200.0009120101.0300000206.000000001616669.21000000000000618.900000000000206.000000000000824.90
101302730810200537.3389694000653.9923984210090011100000100.0009120101.0300000103.000000000808334.60000000000000641.710000000000103.000000000000744.71
101302810110200907.4823874801104.4919816010090011100003000.0010120101.0200000245.000000003247206.43010000000010539.000000000000202.100000000010741.10
101302811110200907.4823874801104.4919816010090011100000400.0012120101.0100000404.000000005354577.13000000000005616.610000000000404.000000000006020.61
101302811310200907.4823874801104.4919816010090011100000300.0001120101.0000000300.000000003976171.13000000000006680.000000000000300.000000000006980.00
101302810310200907.4823874801104.4919816010090011100000700.0011120101.0200000714.000000009463287.30000000000001985.330000000000606.830000000002592.16
101302810410200907.4823874801104.4919816010090011100000400.0011120101.0200000408.000000005407592.74000000000000767.550000000000391.500000000001159.05
101302810510200907.4823874801104.4919816010090011100000540.0011120101.0200000550.800000007300250.20000000000002830.320000000000532.320000000003362.64
101302810710200907.4823874801104.4919816010090011100000300.0011060101.0200000306.000000002027847.28000000000000630.000000000000056.310000000000686.31
101302810810200907.4823874801104.4919816010090011100000400.0012060101.0100000404.000000002677288.56000000000002287.380000000000185.000000000002472.38
101302810910200907.4823874801104.4919816010090011100000600.0012120101.0100000606.000000008031865.69000000000012198.000000000000606.000000000012804.00
101302900110200293.1901077600356.8401189710090011100000450.0001060101.0000000450.000000000963468.32000000000003093.600000000000225.000000000003318.60
101302901010200293.1901077600356.8401189710090011100000500.0003120100.9900000495.000000002119630.31000000000004448.610000000000495.000000000004943.61
101302901110200293.1901077600356.8401189710090011100000550.0003120100.9900000544.500000002331593.34000000000003711.910000000000538.000000000004249.91
101302901210200293.1901077600356.8401189710090011100000500.0003120100.9900000495.000000002119630.31000000000002171.000000000000495.000000000002666.00
101302900210200293.1901077600356.8401189710090011100000300.0001060101.0000000300.000000000642312.21000000000002055.000000000000120.250000000002175.25
101302900410200293.1901077600356.8401189710090011100001000.0002120101.0000001000.000000004282081.43000000000001081.580000000001000.000000000002081.58
101302900610200293.1901077600356.8401189710090011100000500.0002120101.0000000500.000000002141040.71000000000001973.100000000000500.000000000002473.10
101302900710200293.1901077600356.8401189710090011100000900.0002120101.0000000900.000000003853873.28000000000008826.100000000000748.500000000009574.60
101302900810200293.1901077600356.8401189710090011100000800.0002120101.0000000800.000000003425665.14000000000013673.710000000000611.470000000014285.18
101302900910200293.1901077600356.8401189710090011100000600.0003120100.9900000594.000000002543556.37000000000007223.830000000000594.000000000007817.83
101303031010200565.9618147200688.8291110410090011100000450.0003120100.9900000445.500000003682480.43000000000002475.000000000000445.500000000002920.50
101303031110200565.9618147200688.8291110410090011100000350.0004120100.9800000343.000000002835220.62000000000002750.000000000000343.000000000003093.00
101303031210200565.9618147200688.8291110410090011100000400.0004120100.9800000392.000000003240252.14000000000001086.160000000000392.000000000001478.16
101303031310200565.9618147200688.8291110410090011100000450.0004120100.9800000441.000000003645283.66000000000000641.670000000000441.000000000001082.67
101303030510200565.9618147200688.8291110410090011100000300.0002120101.0000000300.000000002479784.80000000000000297.000000000000140.000000000000437.00
101303030610200565.9618147200688.8291110410090011100000200.0002120101.0000000200.000000001653189.87000000000000299.480000000000200.000000000000499.48
101303030710200565.9618147200688.8291110410090011100001000.0003120100.9900000990.000000008183289.84000000000003086.040000000000990.000000000004076.04
101303030810200565.9618147200688.8291110410090011100001000.0003120100.9900000990.000000008183289.84000000000001980.000000000000990.000000000002970.00
101303030910200565.9618147200688.8291110410090011100000400.0003120100.9900000396.000000003273315.94000000000000476.240000000000396.000000000000872.24
101303110110300579.4507878400705.2464684010090011100000350.0004110101.0500000367.500000002850958.85000000000002134.500000000000378.590000000002513.09
101303111110300579.4507878400705.2464684010090011100000600.0007120101.0400000624.000000005280885.56000000000005620.050000000000601.110000000006221.16
101303111210300579.4507878400705.2464684010090011100000600.0007090101.0400000624.000000003960664.17000000000000196.530000000000468.000000000000664.53
101303110210300579.4507878400705.2464684010090011100000300.0004120101.0500000315.000000002665831.65000000000003434.880000000000536.950000000003971.82
101303110410300579.4507878400705.2464684010090011100000400.0005120101.0500000420.000000003554442.20000000000002923.980000000000385.050000000003309.03
101303110510300579.4507878400705.2464684010090011100000350.0005120101.0500000367.500000003110136.93000000000001445.830000000000367.500000000001813.33
101303110810300579.4507878400705.2464684010090011100000300.0006120101.0500000315.000000002665831.65000000000003086.190000000000315.000000000003401.19
101303110910300579.4507878400705.2464684010090011100000250.0006120101.0500000262.500000002221526.38000000000001762.800000000000262.500000000002025.30
101303200110300416.0553961600506.3788072410090011100000350.0005120101.0500000367.500000002233130.54000000000003325.830000000000347.170000000003673.00
101303201010300416.0553961600506.3788072410090011100000310.0006120101.0500000325.500000001977915.62000000000001072.090000000000325.500000000001397.59
101303201110300416.0553961600506.3788072410090011100000200.0006120101.0500000210.000000001276074.59000000000001057.280000000000210.000000000001267.28
101303201210300416.0553961600506.3788072410090011100000400.0006120101.0500000420.000000002552149.19000000000002263.390000000000420.000000000002683.39
101303201310300416.0553961600506.3788072410090011100000450.0006120101.0500000472.500000002871167.84000000000003473.760000000000472.500000000003946.26
101303200210300416.0553961600506.3788072410090011100000400.0005120101.0500000420.000000002552149.19000000000002104.170000000000420.000000000002524.17
101303200310300416.0553961600506.3788072410090011100000400.0005120101.0500000420.000000002552149.19000000000002120.000000000000411.950000000002531.95
101303200510300416.0553961600506.3788072410090011100000300.0004120101.0500000315.000000001914111.89000000000001809.180000000000315.000000000002124.18
101303200610300416.0553961600506.3788072410090011100000500.0005120101.0500000525.000000003190186.49000000000004000.000000000000525.000000000004525.00
101303200710300416.0553961600506.3788072410090011100000300.0005120101.0500000315.000000001914111.89000000000001801.330000000000302.800000000002104.14
101303200810300416.0553961600506.3788072410090011100000500.0005120101.0500000525.000000003190186.49000000000005030.000000000000525.000000000005555.00
101303200910300416.0553961600506.3788072410090011100000600.0005120101.0500000630.000000003828223.78000000000004510.000000000000630.000000000005140.00
101303380110300648.9964403000789.8901116910090011100000800.0005120101.0500000840.000000007962092.33000000000001233.540000000000829.830000000002063.37
101303381110300648.9964403000789.8901116910090011100000500.0006120101.0500000525.000000004976307.70000000000001899.330000000000530.020000000002429.35
101303381210300648.9964403000789.8901116910090011100000600.0006120101.0500000630.000000005971569.24000000000001785.000000000001038.200000000002823.20
101303381310300648.9964403000789.8901116910090011100000500.0007120101.0400000520.000000004928914.30000000000005332.190000000000574.170000000005906.35
101303380310300648.9964403000789.8901116910090011100000600.0005120101.0500000630.000000005971569.24000000000008148.830000000000620.070000000008768.90
101303380510300648.9964403000789.8901116910090011100000500.0005120101.0500000525.000000004976307.70000000000000742.000000000000525.000000000001267.00
101303380610300648.9964403000789.8901116910090011100000700.0006120101.0500000735.000000006966830.79000000000000996.040000000000737.000000000001733.04
101303380710300648.9964403000789.8901116910090011100001200.0006120101.0500001260.000000011943138.49000000000022392.500000000001260.000000000023652.50
101303380910300648.9964403000789.8901116910090011100000700.0006120101.0500000735.000000006966830.79000000000002202.140000000000735.000000000002937.14
101303460110301217.9355695001482.3428963310090011100000250.0006120101.0500000262.500000004669380.12000000000002491.270000000000213.740000000002705.01
101303461110301217.9355695001482.3428963310090011100000150.0007120101.0400000156.000000002774945.90000000000003359.020000000000255.070000000003614.08
101303461210301217.9355695001482.3428963310090011100000300.0007120101.0400000312.000000005549891.80000000000001601.690000000000244.260000000001845.95
101303461310301217.9355695001482.3428963310090011100000300.0007120101.0400000312.000000005549891.80000000000002723.730000000000333.590000000003057.32
101303460310301217.9355695001482.3428963310090011100000300.0006120101.0500000315.000000005603256.15000000000000840.000000000000315.000000000001155.00
101303460610301217.9355695001482.3428963310090011100000150.0006120101.0500000157.500000002801628.07000000000000943.840000000000157.500000000001101.34
101303460710301217.9355695001482.3428963310090011100000080.0006120101.0500000084.000000001494201.64000000000001198.400000000000092.320000000001290.72
101303460810301217.9355695001482.3428963310090011100000250.0006120101.0500000262.500000004669380.12000000000000776.890000000000235.750000000001012.64
101303460910301217.9355695001482.3428963310090011100000200.0006120101.0500000210.000000003735504.10000000000000862.270000000000218.490000000001080.76
101303540110300721.6096837900878.2673036910090011100000150.0004120101.0500000157.500000001659925.20000000000000831.300000000000180.470000000001011.77
101303541010300721.6096837900878.2673036910090011100000150.0007120101.0400000156.000000001644116.39000000000001732.930000000000241.800000000001974.73
101303541110300721.6096837900878.2673036910090011100000300.0007120101.0400000312.000000003288232.79000000000001415.580000000000312.000000000001727.58
101303541210300721.6096837900878.2673036910090011100000150.0007120101.0400000156.000000001644116.39000000000005703.670000000000000.000000000005703.67
101303541310300721.6096837900878.2673036910090011100000150.0007120101.0400000156.000000001644116.39000000000000837.920000000000156.000000000000993.92
101303540210300721.6096837900878.2673036910090011100000300.0004120101.0500000315.000000003319850.41000000000001524.600000000000289.530000000001814.13
101303540410300721.6096837900878.2673036910090011100000500.0005120101.0500000525.000000005533084.01000000000000731.530000000000530.500000000001262.03
101303540510300721.6096837900878.2673036910090011100001000.0005120101.0500001050.000000011066168.03000000000000848.460000000001050.000000000001898.46
101303540710300721.6096837900878.2673036910090011100000400.0006120101.0500000420.000000004426467.21000000000004285.500000000000440.560000000004726.06
101303540810300721.6096837900878.2673036910090011100000130.0006120101.0500000136.500000001438601.84000000000000290.830000000000136.500000000000427.33
101303540910300721.6096837900878.2673036910090011100000400.0006120101.0500000420.000000004426467.21000000000002002.500000000000430.100000000002432.59
101303620110300289.3503546100352.1667758510090011100000300.0007120101.0400000312.000000001318512.41000000000000081.850000000000312.000000000000393.85
101303621010300289.3503546100352.1667758510090011100000200.0012060101.0100000202.000000000426826.13000000000001050.000000000000000.000000000001050.00
101303621110300289.3503546100352.1667758510090011100000350.0012060101.0100000353.500000000746945.73000000000000468.500000000000176.750000000000645.25
101303621210300289.3503546100352.1667758510090011100000200.0012060101.0100000202.000000000426826.13000000000000369.450000000000101.000000000000470.45
101303620210300289.3503546100352.1667758510090011100000250.0007120101.0400000260.000000001098760.34000000000001555.580000000000260.000000000001815.58
101303620310300289.3503546100352.1667758510090011100000200.0007120101.0400000208.000000000879008.27000000000000520.000000000000220.000000000000740.00
101303620510300289.3503546100352.1667758510090011100000350.0008120101.0300000360.500000001523473.47000000000001032.750000000000236.390000000001269.14
101303620710300289.3503546100352.1667758510090011100000100.0009120101.0300000103.000000000435278.13000000000001750.000000000000000.000000000001750.00
101303620810300289.3503546100352.1667758510090011100000300.0009120101.0300000309.000000001305834.40000000000001059.000000000000309.000000000001368.00
101303700110300518.3035714300630.8245169010090011100000500.0008120101.0300000515.000000003898495.51000000000005250.000000000000480.670000000005730.67
101303701210300518.3035714300630.8245169010090011100000300.0009120101.0300000309.000000002339097.31000000000000315.000000000000169.140000000000484.14
101303701310300518.3035714300630.8245169010090011100000400.0009120101.0300000412.000000003118796.41000000000002700.560000000000210.470000000002911.03
101303700210300518.3035714300630.8245169010090011100000300.0008120101.0300000309.000000002339097.31000000000000534.300000000000291.170000000000825.47
101303700310300518.3035714300630.8245169010090011100000300.0008120101.0300000309.000000002339097.31000000000000752.500000000000389.000000000001141.50
101303700510300518.3035714300630.8245169010090011100000500.0008120101.0300000515.000000003898495.51000000000005919.170000000000515.000000000006434.17
101303700610300518.3035714300630.8245169010090011100000300.0008120101.0300000309.000000002339097.31000000000001439.250000000000322.000000000001761.25
101303700710300518.3035714300630.8245169010090011100000400.0008120101.0300000412.000000003118796.41000000000000910.000000000000412.000000000001322.00
101303700810300518.3035714300630.8245169010090011100000400.0008120101.0300000412.000000003118796.41000000000004910.500000000000412.000000000005322.50
101303700910300518.3035714300630.8245169010090011100001000.0008120101.0300001030.000000007796991.03000000000005771.150000000001030.000000000006801.15
101303890110300874.7479338801064.6510524410090011100000250.0007120101.0400000260.000000003321711.28000000000001635.000000000000240.770000000001875.77
101303891010300874.7479338801064.6510524410090011100000150.0009120101.0300000154.500000001973863.05000000000000456.840000000000192.260000000000649.10
101303891110300874.7479338801064.6510524410090011100000200.0009120101.0300000206.000000002631817.40000000000000476.210000000000179.070000000000655.28
101303891210300874.7479338801064.6510524410090011100999999.9909120101.0300000430.000000005493599.43010000000002808.000000000000434.850000000003242.85
101303891410300874.7479338801064.6510524410090011100000250.0010120101.0200000255.000000003257832.22000000000001825.510000000000265.300000000002090.81
101303891510300874.7479338801064.6510524410090011100000250.0010120101.0200000255.000000003257832.22000000000002552.670000000000255.000000000002807.67
101303891610300874.7479338801064.6510524410090011100001000.0010120101.0200001020.000000013031328.88000000000001352.000000000000753.330000000002105.33
101303890310300874.7479338801064.6510524410090011100000350.0007120101.0400000364.000000004650395.80000000000002415.590000000000316.440000000002732.03
101303890510300874.7479338801064.6510524410090011100000200.0008120101.0300000206.000000002631817.40000000000003268.500000000000206.000000000003474.50
101303890610300874.7479338801064.6510524410090011100000350.0008120101.0300000360.500000004605680.45000000000002784.000000000000515.930000000003299.93
101303890810300874.7479338801064.6510524410090011100000300.0008120101.0300000309.000000003947726.10000000000003591.000000000000289.200000000003880.20
101303890910300874.7479338801064.6510524410090011100999999.9909120101.0300000430.000000005493599.43010000000001805.250000000000046.360000000001851.61
101303970110300584.0499563900710.8440919610090011100000400.0008120101.0300000412.000000003514413.19000000000000779.540000000000435.280000000001214.82
101303971010300584.0499563900710.8440919610090011100000400.0009120101.0300000412.000000003514413.19000000000000873.780000000000412.000000000001285.78
101303971110300584.0499563900710.8440919610090011100001000.0009120101.0300001030.000000008786032.98000000000000469.000000000001030.000000000001499.00
101303971210300584.0499563900710.8440919610090011100000300.0009120101.0300000309.000000002635809.89000000000000551.250000000000309.000000000000860.25
101303970210300584.0499563900710.8440919610090011100000300.0008120101.0300000309.000000002635809.89000000000004073.660000000000597.470000000004671.13
101303970310300584.0499563900710.8440919610090011100000300.0008120101.0300000309.000000002635809.89000000000004462.240000000000387.420000000004849.66
101303970410300584.0499563900710.8440919610090011100000200.0008120101.0300000206.000000001757206.60000000000000412.000000000000501.590000000000913.59
101303970510300584.0499563900710.8440919610090011100000200.0008120101.0300000206.000000001757206.60000000000001116.680000000000205.960000000001322.64
101303970610300584.0499563900710.8440919610090011100000300.0008120101.0300000309.000000002635809.89000000000000226.670000000000317.550000000000544.22
101303970710300584.0499563900710.8440919610090011100000350.0008120101.0300000360.500000003075111.54000000000000313.330000000000360.500000000000673.83
101303970910300584.0499563900710.8440919610090011100000100.0008120101.0300000103.000000000878603.30000000000000451.700000000000325.520000000000777.22
101304001010300461.4252645500561.5982324710090011100000300.0010060101.0200000306.000000001031094.35000000000002170.550000000000030.380000000002200.93
101304001110300461.4252645500561.5982324710090011100000250.0010060101.0200000255.000000000859245.30000000000000537.900000000000127.500000000000665.40
101304001210300461.4252645500561.5982324710090011100000300.0010060101.0200000306.000000001031094.35000000000000256.700000000000000.000000000000256.70
101304001310300461.4252645500561.5982324710090011100000250.0010060101.0200000255.000000000859245.30000000000001391.510000000000120.650000000001512.16
101304000310300461.4252645500561.5982324710090011100000400.0008120101.0300000412.000000002776541.66000000000001081.500000000000412.000000000001493.50
101304000510300461.4252645500561.5982324710090011100000500.0008120101.0300000515.000000003470677.08000000000000585.000000000000531.650000000001116.65
101304000610300461.4252645500561.5982324710090011100000200.0009120101.0300000206.000000001388270.83000000000001050.000000000000206.000000000001256.00
101304000710300461.4252645500561.5982324710090011100000300.0009120101.0300000309.000000002082406.25000000000001631.880000000000309.000000000001940.88
101304000810300461.4252645500561.5982324710090011100000400.0009120101.0300000412.000000002776541.66000000000000957.380000000000412.000000000001369.38
101304000910300461.4252645500561.5982324710090011100000600.0009120101.0300000618.000000004164812.49000000000003891.250000000000618.000000000004509.25
101304190110300737.3286290300897.3987482410090011100000300.0010060101.0200000306.000000001647624.10000000000001078.500000000000161.400000000001239.90
101304191010300737.3286290300897.3987482410090011100000300.0001060101.0000000300.000000001615317.75000000000000728.000000000000131.480000000000859.48
101304191210300737.3286290300897.3987482410090011100000300.0001060101.0000000300.000000001615317.75000000000001184.450000000000150.000000000001334.45
101304190710300737.3286290300897.3987482410090011100000200.0012060101.0100000202.000000001087647.28000000000000525.000000000000101.000000000000626.00
101304270110300415.6887571600505.9325728710090011100001000.0011120101.0200001020.000000006192614.69000000000000656.410000000000996.430000000001652.84
101304271010300415.6887571600505.9325728710090011100000300.0012120101.0100000303.000000001839570.83000000000002651.640000000000303.000000000002954.64
101304271110300415.6887571600505.9325728710090011100000500.0012120101.0100000505.000000003065951.39000000000000945.000000000000505.000000000001450.00
101304271310300415.6887571600505.9325728710090011100000600.0012120101.0100000606.000000003679141.67000000000009157.390000000000606.000000000009763.39
101304270210300415.6887571600505.9325728710090011100000500.0010120101.0200000510.000000003096307.35000000000005151.700000000000471.260000000005622.96
101304270410300415.6887571600505.9325728710090011100000300.0010120101.0200000306.000000001857784.41000000000001120.920000000000306.000000000001426.92
101304270510300415.6887571600505.9325728710090011100000700.0010120101.0200000714.000000004334830.28000000000001200.000000000000561.400000000001761.40
101304270710300415.6887571600505.9325728710090011100000350.0011120101.0200000357.000000002167415.14000000000000950.840000000000255.000000000001205.84
101304270810300415.6887571600505.9325728710090011100000500.0011120101.0200000510.000000003096307.35000000000004167.000000000000510.000000000004677.00
101304270910300415.6887571600505.9325728710090011100000600.0011120101.0200000612.000000003715568.82000000000002120.000000000000612.000000000002732.00
101304350110300572.7890002200697.1384421610090011100000200.0011120101.0200000204.000000001706594.91000000000000424.200000000000354.320000000000778.52
101304351010300572.7890002200697.1384421610090011100000120.0012120101.0100000121.200000001013918.15000000000000824.000000000000021.200000000000845.20
101304350210300572.7890002200697.1384421610090011100000150.0011120101.0200000153.000000001279946.18000000000001242.460000000000261.180000000001503.64
101304350310300572.7890002200697.1384421610090011100000250.0011120101.0200000255.000000002133243.63000000000001922.880000000000013.870000000001936.74
101304350410300572.7890002200697.1384421610090011100000200.0011120101.0200000204.000000001706594.91000000000000620.720000000000209.430000000000830.15
101304350510300572.7890002200697.1384421610090011100000150.0011120101.0200000153.000000001279946.18000000000000861.870000000000153.000000000001014.87
101304350610300572.7890002200697.1384421610090011100000500.0011120101.0200000510.000000004266487.27000000000001789.420000000000678.430000000002467.85
101304350710300572.7890002200697.1384421610090011100000280.0011120101.0200000285.600000002389232.87000000000000795.080000000000452.600000000001247.68
101304350910300572.7890002200697.1384421610090011100000350.0011120101.0200000357.000000002986541.09000000000000866.250000000000357.000000000001223.25
101304430110300658.0249074600800.8786109910090011100000500.0011120101.0200000510.000000004901377.10000000000002070.500000000000510.000000000002580.50
101304431010300658.0249074600800.8786109910090011100000200.0001120101.0000000200.000000001922108.67000000000001074.500000000000132.670000000001207.17
101304431110300658.0249074600800.8786109910090011100000300.0001120101.0000000300.000000002883163.00000000000003218.200000000000300.000000000003518.20
101304431210300658.0249074600800.8786109910090011100000500.0001080101.0000000500.000000003203514.44000000000003255.000000000000002.000000000003257.00
101304431310300658.0249074600800.8786109910090011100000100.0001120101.0000000100.000000000961054.33000000000000651.580000000000000.000000000000651.58
101304430210300658.0249074600800.8786109910090011100000400.0011120101.0200000408.000000003921101.68000000000001573.460000000000000.000000000001573.46
101304430410300658.0249074600800.8786109910090011100000350.0011120101.0200000357.000000003430963.97000000000001432.150000000000128.090000000001560.24
101304430510300658.0249074600800.8786109910090011100000500.0011120101.0200000510.000000004901377.10000000000000789.080000000000510.000000000001299.08
101304430710300658.0249074600800.8786109910090011100000050.0012120101.0100000050.500000000485332.44000000000001111.450000000000000.000000000001111.45
101304430810300658.0249074600800.8786109910090011100000500.0012120101.0100000505.000000004853324.38000000000001518.000000000000505.000000000002023.00
101304430910300658.0249074600800.8786109910090011100000300.0012120101.0100000303.000000002911994.63000000000001899.000000000000303.000000000002202.00
101304511010300721.2352504600877.8115828810090011100000300.0001060101.0000000300.000000001580060.85000000000000804.000000000000150.000000000000954.00
101304511110300721.2352504600877.8115828810090011100000200.0001060101.0000000200.000000001053373.90000000000000280.000000000000100.000000000000380.00
101304511210300721.2352504600877.8115828810090011100000200.0001060101.0000000200.000000001053373.90000000000000409.500000000000100.000000000000509.50
101304510210300721.2352504600877.8115828810090011100000200.0010120101.0200000204.000000002148882.75000000000001737.910000000000256.510000000001994.42
101304510310300721.2352504600877.8115828810090011100000300.0010120101.0200000306.000000003223324.13000000000003185.530000000000306.000000000003491.53
101304510510300721.2352504600877.8115828810090011100000150.0011060101.0200000153.000000000805831.03000000000000965.160000000000076.500000000001041.66
101304510610300721.2352504600877.8115828810090011100000100.0011060101.0200000102.000000000537220.69000000000000370.330000000000051.000000000000421.33
101304510710300721.2352504600877.8115828810090011100000100.0012060101.0100000101.000000000531953.82000000000000420.000000000000050.500000000000470.50
101304510810300721.2352504600877.8115828810090011100000050.0012060101.0100000050.500000000265976.91000000000000157.500000000000025.250000000000182.75
101304600110301070.6170755901303.0423418410090011100000250.0010120101.0200000255.000000003987309.57000000000000914.050000000000495.280000000001409.33
101304601010301070.6170755901303.0423418410090011100000300.0012060101.0100000303.000000002368930.98000000000000994.000000000000151.500000000001145.50
101304601310301070.6170755901303.0423418410090011100000300.0012060101.0100000303.000000002368930.98000000000001077.500000000000000.000000000001077.50
101304600310301070.6170755901303.0423418410090011100000350.0010120101.0200000357.000000005582233.39000000000006825.940000000000150.390000000006976.32
101304600510301070.6170755901303.0423418410090011100000200.0010120101.0200000204.000000003189847.65000000000002237.600000000000266.980000000002504.58
101304600610301070.6170755901303.0423418410090011100000200.0011060101.0200000204.000000001594923.83000000000000636.000000000000102.000000000000738.00
101304600810301070.6170755901303.0423418410090011100000100.0011060101.0200000102.000000000797461.91000000000000530.000000000000051.000000000000581.00
101304781010300432.1049282500525.9126072910090011100000500.0004120100.9800000490.000000003092366.13000000000001447.670000000000490.000000000001937.67
101304781210300432.1049282500525.9126072910090011100000300.0004120100.9800000294.000000001855419.68000000000001483.860000000000294.000000000001777.86
101304781310300432.1049282500525.9126072910090011100000400.0004120100.9800000392.000000002473892.90000000000001709.680000000000392.000000000002101.68
101304780210300432.1049282500525.9126072910090011100000400.0001060101.0000000400.000000001262190.26000000000001118.830000000000200.000000000001318.83
101304780310300432.1049282500525.9126072910090011100000300.0001060101.0000000300.000000000946642.69000000000000621.670000000000150.000000000000771.67
101304780510300432.1049282500525.9126072910090011100000150.0002120101.0000000150.000000000946642.69000000000000100.000000000000150.000000000000250.00
101304780610300432.1049282500525.9126072910090011100000200.0002060101.0000000200.000000000631095.13000000000000250.000000000000078.670000000000328.67
101304780710300432.1049282500525.9126072910090011100000250.0003120100.9900000247.500000001561960.44000000000001309.370000000000247.500000000001556.87
101304780810300432.1049282500525.9126072910090011100000200.0003120100.9900000198.000000001249568.35000000000002208.380000000000198.000000000002406.38
101304780910300432.1049282500525.9126072910090011100000200.0003120100.9900000198.000000001249568.35000000000001831.350000000000198.000000000002029.35
101304860110300955.0925078001162.4380055310090011100000200.0001120101.0000000200.000000002789851.21000000000000341.250000000000200.000000000000541.25
101304861010300955.0925078001162.4380055310090011100000350.0002120101.0000000350.000000004882239.62000000000001150.000000000000350.000000000001500.00
101304861110300955.0925078001162.4380055310090011100000300.0002120101.0000000300.000000004184776.82000000000000980.000000000000300.000000000001280.00
101304861210300955.0925078001162.4380055310090011100000200.0002120101.0000000200.000000002789851.21000000000001174.100000000000200.000000000001374.10
101304861310300955.0925078001162.4380055310090011100000150.0003120100.9900000148.500000002071464.53000000000000175.000000000000148.500000000000323.50
101304861410300955.0925078001162.4380055310090011100000150.0003120100.9900000148.500000002071464.53000000000000233.330000000000148.500000000000381.83
101304861610300955.0925078001162.4380055310090011100000240.0003120100.9900000237.600000003314343.24000000000000198.000000000000237.600000000000435.60
101304861710300955.0925078001162.4380055310090011100000400.0003120100.9900000396.000000005523905.40000000000001855.810000000000396.000000000002251.81
101304861910300955.0925078001162.4380055310090011100000400.0003120100.9900000396.000000005523905.40000000000001167.330000000000396.000000000001563.33
101304860210300955.0925078001162.4380055310090011100000150.0001120101.0000000150.000000002092388.41000000000000536.000000000000211.170000000000747.17
101304862110300955.0925078001162.4380055310090011100000150.0004120100.9800000147.000000002050540.64000000000000808.330000000000147.000000000000955.33
101304862210300955.0925078001162.4380055310090011100000250.0004120100.9800000245.000000003417567.74000000000001195.590000000000245.000000000001440.59
101304862310300955.0925078001162.4380055310090011100000300.0004120100.9800000294.000000004101081.28000000000000316.940000000000294.000000000000610.94
101304862410300955.0925078001162.4380055310090011100000300.0004120100.9800000294.000000004101081.28000000000001336.090000000000294.000000000001630.09
101304860310300955.0925078001162.4380055310090011100000200.0001120101.0000000200.000000002789851.21000000000001566.000000000000200.000000000001766.00
101304860410300955.0925078001162.4380055310090011100000100.0001120101.0000000100.000000001394925.61000000000000698.450000000000100.000000000000798.45
101304860510300955.0925078001162.4380055310090011100000100.0002120101.0000000100.000000001394925.61000000000000520.920000000000100.000000000000620.92
101304860610300955.0925078001162.4380055310090011100000250.0002120101.0000000250.000000003487314.02000000000000645.000000000000250.000000000000895.00
101304860810300955.0925078001162.4380055310090011100000350.0002120101.0000000350.000000004882239.62000000000001588.000000000000311.670000000001899.67
101304860910300955.0925078001162.4380055310090011100000800.0002120101.0000000800.000000011159404.85000000000000475.000000000000682.000000000001157.00
101304941010300469.9917695500572.0244800910090011100000350.0003120100.9900000346.500000002378477.79000000000001351.330000000000346.500000000001697.83
101304941110300469.9917695500572.0244800910090011100000400.0003120100.9900000396.000000002718260.33000000000001142.600000000000396.000000000001538.60
101304941210300469.9917695500572.0244800910090011100000450.0003120100.9900000445.500000003058042.87000000000001208.900000000000445.500000000001654.40
101304940210300469.9917695500572.0244800910090011100000300.0001120101.0000000300.000000002059288.13000000000000477.500000000000300.000000000000777.50
101304940310300469.9917695500572.0244800910090011100000230.0001120101.0000000230.000000001578787.57000000000000098.500000000000230.000000000000328.50
101304940410300469.9917695500572.0244800910090011100000500.0001120101.0000000500.000000003432146.88000000000000765.000000000000500.000000000001265.00
101304940510300469.9917695500572.0244800910090011100000300.0001120101.0000000300.000000002059288.13000000000002750.000000000000443.740000000003193.74
101304940610300469.9917695500572.0244800910090011100000500.0002120101.0000000500.000000003432146.88000000000002273.580000000000030.350000000002303.93
101304940810300469.9917695500572.0244800910090011100001000.0002120101.0000001000.000000006864293.76000000000031325.090000000000490.000000000031815.09
101304940910300469.9917695500572.0244800910090011100000400.0002120101.0000000400.000000002745717.50000000000002000.000000000000432.080000000002432.08
101305080110300456.5980464000555.7230509610090011100000300.0002120101.0000000300.000000002000602.98000000000000750.880000000000300.000000000001050.88
101305081010300456.5980464000555.7230509610090011100000350.0003120100.9900000346.500000002310696.45000000000003621.880000000000346.500000000003968.38
101305081110300456.5980464000555.7230509610090011100000200.0003120100.9900000198.000000001320397.97000000000000500.250000000000281.200000000000781.45
101305081210300456.5980464000555.7230509610090011100000200.0003120100.9900000198.000000001320397.97000000000000859.420000000000198.000000000001057.42
101305081310300456.5980464000555.7230509610090011100000300.0003120100.9900000297.000000001980596.95000000000000759.600000000000380.200000000001139.80
101305080210300456.5980464000555.7230509610090011100000100.0002120101.0000000100.000000000666867.66000000000000400.000000000000100.000000000000500.00
101305080310300456.5980464000555.7230509610090011100000150.0002120101.0000000150.000000001000301.49000000000001494.000000000000150.000000000001644.00
101305080410300456.5980464000555.7230509610090011100000100.0002120101.0000000100.000000000666867.66000000000000615.130000000000120.400000000000735.53
101305080510300456.5980464000555.7230509610090011100000200.0002120101.0000000200.000000001333735.32000000000000990.000000000000213.000000000001203.00
101305080610300456.5980464000555.7230509610090011100000300.0002120101.0000000300.000000002000602.98000000000000100.000000000000300.000000000000400.00
101305080710300456.5980464000555.7230509610090011100000300.0002120101.0000000300.000000002000602.98000000000000247.280000000000300.000000000000547.28
101305080810300456.5980464000555.7230509610090011100000200.0002120101.0000000200.000000001333735.32000000000001434.000000000000326.100000000001760.10
101305160110300503.2883809500612.5496085310090011100000200.0002120101.0000000200.000000001470119.06000000000000620.630000000000126.670000000000747.29
101305161010300503.2883809500612.5496085310090011100000260.0004120100.9800000254.800000001872931.68000000000000470.000000000000254.800000000000724.80
101305161110300503.2883809500612.5496085310090011100000280.0004120100.9800000274.400000002017003.35000000000002500.000000000000274.400000000002774.40
101305161210300503.2883809500612.5496085310090011100000200.0004120100.9800000196.000000001440716.68000000000002000.000000000000196.000000000002196.00
101305161310300503.2883809500612.5496085310090011100000250.0004120100.9800000245.000000001800895.85000000000001212.000000000000245.000000000001457.00
101305160210300503.2883809500612.5496085310090011100000200.0002120101.0000000200.000000001470119.06000000000000400.000000000000230.290000000000630.29
101305160410300503.2883809500612.5496085310090011100000150.0002120101.0000000150.000000001102589.30000000000001662.750000000000150.000000000001812.75
101305160510300503.2883809500612.5496085310090011100000170.0002120101.0000000170.000000001249601.20000000000000554.170000000000141.670000000000695.83
101305160710300503.2883809500612.5496085310090011100000700.0003120100.9900000693.000000005093962.54000000000001989.870000000000693.000000000002682.87
101305160910300503.2883809500612.5496085310090011100000150.0003120100.9900000148.500000001091563.40000000000000550.000000000000110.120000000000660.12
101305240110400802.7272855100976.9951048110090011100000200.0004120101.0500000210.000000002462027.66000000000003985.000000000000233.000000000004218.00
101305241010400802.7272855100976.9951048110090011100000300.0006120101.0500000315.000000003693041.50000000000001477.500000000000338.750000000001816.25
101305241110400802.7272855100976.9951048110090011100000200.0006060101.0500000210.000000001231013.83000000000001253.330000000000105.000000000001358.33
101305241210400802.7272855100976.9951048110090011100000500.0006120101.0500000525.000000006155069.16000000000001335.940000000000332.500000000001668.44
101305241310400802.7272855100976.9951048110090011100000200.0007120101.0400000208.000000002438579.78000000000000869.820000000000208.000000000001077.82
101305240210400802.7272855100976.9951048110090011100000200.0004120101.0500000210.000000002462027.66000000000001363.720000000000210.000000000001573.72
101305240510400802.7272855100976.9951048110090011100000150.0005120101.0500000157.500000001846520.75000000000001451.780000000000258.110000000001709.89
101305240610400802.7272855100976.9951048110090011100000250.0005120101.0500000262.500000003077534.58000000000000604.400000000000251.030000000000855.43
101305320110400356.8576923100434.3295971010090011100000800.0004120101.0500000840.000000004378042.34000000000003632.330000000000868.800000000004501.13
101305321010400356.8576923100434.3295971010090011100000300.0006120101.0500000315.000000001641765.88000000000000525.000000000000315.000000000000840.00
101305321110400356.8576923100434.3295971010090011100000300.0007120101.0400000312.000000001626130.01000000000000735.000000000000312.000000000001047.00
101305321210400356.8576923100434.3295971010090011100000800.0007100101.0400000832.000000003613622.25000000000008262.750000000000693.330000000008956.08
101305321310400356.8576923100434.3295971010090011100000200.0007120101.0400000208.000000001084086.67000000000001160.810000000000208.000000000001368.81
101305320210400356.8576923100434.3295971010090011100001000.0004120101.0500001050.000000005472552.92000000000007929.400000000001006.810000000008936.21
101305320410400356.8576923100434.3295971010090011100001000.0005120101.0500001050.000000005472552.92000000000003636.170000000000439.000000000004075.17
101305320610400356.8576923100434.3295971010090011100000300.0005120101.0500000315.000000001641765.88000000000001173.530000000000315.000000000001488.53
101305320710400356.8576923100434.3295971010090011100000250.0006120101.0500000262.500000001368138.23000000000001387.770000000000563.280000000001951.05
101305320810400356.8576923100434.3295971010090011100000150.0006120101.0500000157.500000000820882.94000000000001533.910000000001646.230000000003180.14
101305320910400356.8576923100434.3295971010090011100000050.0006120101.0500000052.500000000273627.65000000000000210.000000000000052.500000000000262.50
101305401010400726.7848279800884.5659441210090011100000250.0009120101.0300000257.500000002733308.77000000000001228.750000000000257.500000000001486.25
101305401110400726.7848279800884.5659441210090011100000600.0009120101.0300000618.000000006559941.04000000000002371.350000000000495.130000000002866.48
101305401210400726.7848279800884.5659441210090011100000350.0010120101.0200000357.000000003789480.50000000000001477.670000000000356.810000000001834.48
101305400210400726.7848279800884.5659441210090011100000200.0007120101.0400000208.000000002207876.60000000000001029.500000000000245.140000000001274.64
101305400310400726.7848279800884.5659441210090011100000600.0008120101.0300000618.000000006559941.04000000000001576.400000000000618.000000000002194.40
101305400610400726.7848279800884.5659441210090011100000250.0008120101.0300000257.500000002733308.77000000000000730.700000000000257.500000000000988.20
101305400810400726.7848279800884.5659441210090011100000300.0009120101.0300000309.000000003279970.52000000000003276.020000000000344.000000000003620.02
101305400910400726.7848279800884.5659441210090011100000450.0009120101.0300000463.500000004919955.78000000000003065.310000000000413.000000000003478.31
101305591110400692.8327049300843.2429959510090011100000350.0012120101.0100000353.500000003577036.79000000000000466.160000000000353.500000000000819.66
101305591310400692.8327049300843.2429959510090011100000200.0001120101.0000000200.000000002023783.19000000000002004.000000000000200.000000000002204.00
101305590210400692.8327049300843.2429959510090011100000300.0010060101.0200000306.000000001548194.14000000000002724.000000000000153.000000000002877.00
101305590310400692.8327049300843.2429959510090011100000250.0011120101.0200000255.000000002580323.57000000000002131.960000000000378.180000000002510.14
101305590410400692.8327049300843.2429959510090011100000500.0011120101.0200000510.000000005160647.14000000000007265.580000000000510.000000000007775.58
101305590510400692.8327049300843.2429959510090011100000300.0011120101.0200000306.000000003096388.28000000000001263.000000000000259.400000000001522.40
101305590610400692.8327049300843.2429959510090011100000330.0011060101.0200000336.600000001703013.55000000000003054.170000000000168.300000000003222.47
101305590810400692.8327049300843.2429959510090011100000600.0012060101.0100000606.000000003066031.53000000000003645.850000000000303.000000000003948.85
101305590910400692.8327049300843.2429959510090011100000400.0012120101.0100000404.000000004088042.04000000000000784.250000000000404.000000000001188.25
101305670110400653.8228673000795.7643302910090011100000190.0001120101.0000000190.000000001814342.67000000000000447.730000000000190.000000000000637.73
101305671010400653.8228673000795.7643302910090011100000300.0003060100.9900000297.000000001418052.04000000000000811.460000000000130.990000000000942.45
101305671110400653.8228673000795.7643302910090011100000350.0003120100.9900000346.500000003308788.09000000000001108.720000000000346.500000000001455.22
101305671210400653.8228673000795.7643302910090011100000250.0003120100.9900000247.500000002363420.06000000000001598.230000000000247.500000000001845.73
101305670610400653.8228673000795.7643302910090011100000200.0002120101.0000000200.000000001909834.39000000000001225.000000000000200.000000000001425.00
101305670710400653.8228673000795.7643302910090011100000300.0002120101.0000000300.000000002864751.59000000000000125.000000000000300.000000000000425.00
101305670810400653.8228673000795.7643302910090011100000200.0002120101.0000000200.000000001909834.39000000000000310.880000000000200.000000000000510.88
101305670910400653.8228673000795.7643302910090011100000750.0003120100.9900000742.500000007090260.18000000000001062.970000000000797.380000000001860.35
101305751010400567.4173104900690.6005872010090011100000400.0003120100.9900000396.000000003281733.99000000000001358.920000000000396.000000000001754.92
101305751110400567.4173104900690.6005872010090011100000250.0004120100.9800000245.000000002030365.73000000000001076.000000000000323.020000000001399.02
101305750210400567.4173104900690.6005872010090011100000350.0001120101.0000000350.000000002900522.47000000000002104.000000000000401.670000000002505.67
101305750510400567.4173104900690.6005872010090011100999999.9902120101.0000000430.000000003563499.03010000000000780.000000000000408.470000000001188.47
101305750610400567.4173104900690.6005872010090011100000300.0002120101.0000000300.000000002486162.11000000000000794.000000000000000.000000000000794.00
101305750910400567.4173104900690.6005872010090011100000450.0003120100.9900000445.500000003691950.74000000000003234.670000000000445.500000000003680.17
101305830110500552.9186602900692.0027454510090011100000300.0004120101.0500000315.000000002615770.38000000000002044.600000000000239.900000000002284.50
101305831010500552.9186602900692.0027454510090011100001000.0006120101.0500001050.000000008719234.59000000000004291.570000000001411.190000000005702.75
101305831110500552.9186602900692.0027454510090011100000200.0006120101.0500000210.000000001743846.92000000000000424.000000000000262.430000000000686.43
101305831210500552.9186602900692.0027454510090011100000400.0006120101.0500000420.000000003487693.84000000000000897.570000000000053.620000000000951.19
101305830210500552.9186602900692.0027454510090011100000800.0004120101.0500000840.000000006975387.67000000000004229.310000000000732.140000000004961.45
101305830310500552.9186602900692.0027454510090011100000300.0005120101.0500000315.000000002615770.38000000000000193.880000000000281.160000000000475.05
101305830410500552.9186602900692.0027454510090011100000800.0005120101.0500000840.000000006975387.67000000000002891.350000000000914.430000000003805.78
101305830510500552.9186602900692.0027454510090011100001000.0005120101.0500001050.000000008719234.59000000000005006.990000000001258.630000000006265.61
101305830610500552.9186602900692.0027454510090011100001000.0005120101.0500001050.000000008719234.59000000000001801.460000000002297.510000000004098.98
101305830810500552.9186602900692.0027454510090011100000400.0006120101.0500000420.000000003487693.84000000000001970.010000000000436.230000000002406.25
101305830910500552.9186602900692.0027454510090011100001500.0006120101.0500001575.000000013078851.89000000000004458.650000000001628.000000000006086.65
101305910110500511.4941471600640.1580911210090011100000250.0004120101.0500000262.500000002016497.99000000000000293.270000000000346.760000000000640.03
101305911010500511.4941471600640.1580911210090011100000050.0006060101.0500000052.500000000201649.80000000000000605.670000000000028.250000000000633.92
101305911110500511.4941471600640.1580911210090011100000150.0007120101.0400000156.000000001198375.95000000000003592.180000000000219.480000000003811.66
101305911210500511.4941471600640.1580911210090011100000100.0007120101.0400000104.000000000798917.30000000000001351.190000000000017.080000000001368.27
101305911310500511.4941471600640.1580911210090011100000150.0007120101.0400000156.000000001198375.95000000000000040.000000000000052.430000000000092.43
101305910210500511.4941471600640.1580911210090011100000250.0004060101.0500000262.500000001008248.99000000000000444.000000000000182.460000000000626.46
101305910310500511.4941471600640.1580911210090011100000300.0005120101.0500000315.000000002419797.58000000000002981.000000000000367.740000000003348.74
101305910410500511.4941471600640.1580911210090011100000250.0005120101.0500000262.500000002016497.99000000000001624.560000000000079.590000000001704.16
101305910510500511.4941471600640.1580911210090011100000100.0005120101.0500000105.000000000806599.19000000000000478.600000000000105.000000000000583.60
101305910610500511.4941471600640.1580911210090011100000070.0005120101.0500000073.500000000564619.44000000000000156.810000000000093.290000000000250.11
101305910710500511.4941471600640.1580911210090011100000200.0006120101.0500000210.000000001613198.39000000000001295.970000000000083.180000000001379.16
101305910810500511.4941471600640.1580911210090011100000150.0006120101.0500000157.500000001209898.79000000000002760.060000000000125.400000000002885.46
101305910910500511.4941471600640.1580911210090011100000100.0006120101.0500000105.000000000806599.19000000000001129.910000000000105.720000000001235.63
101306050110500421.3756823800527.3707509210090011100000100.0007120101.0400000104.000000000658158.70000000000000781.540000000000104.000000000000885.54
101306051010500421.3756823800527.3707509210090011100000700.0009120101.0300000721.000000004562811.74000000000004180.000000000000721.000000000004901.00
101306051110500421.3756823800527.3707509210090011100000200.0009120101.0300000206.000000001303660.50000000000000648.250000000000206.000000000000854.25
101306051210500421.3756823800527.3707509210090011100000400.0009120101.0300000412.000000002607320.99000000000001013.840000000000425.520000000001439.36
101306051310500421.3756823800527.3707509210090011100000100.0010120101.0200000102.000000000645501.80000000000000365.950000000000124.740000000000490.69
101306050210500421.3756823800527.3707509210090011100000100.0007120101.0400000104.000000000658158.70000000000000540.070000000000095.170000000000635.24
101306050410500421.3756823800527.3707509210090011100000300.0008120101.0300000309.000000001955490.74000000000000392.400000000000305.610000000000698.01
101306050510500421.3756823800527.3707509210090011100000150.0008120101.0300000154.500000000977745.37000000000000474.430000000000154.500000000000628.93
101306050610500421.3756823800527.3707509210090011100000150.0008120101.0300000154.500000000977745.37000000000000112.670000000000154.500000000000267.17
101306050710500421.3756823800527.3707509210090011100000250.0008120101.0300000257.500000001629575.62000000000000617.250000000000196.300000000000813.55
101306050810500421.3756823800527.3707509210090011100000100.0008120101.0300000103.000000000651830.25000000000000672.250000000000103.000000000000775.25
101306050910500421.3756823800527.3707509210090011100000200.0009120101.0300000206.000000001303660.50000000000000424.170000000000206.000000000000630.17
101306131010500657.5657894700822.9733671710090011100999999.9909060101.0300000294.000000001451725.02010000000000306.690000000000147.000000000000453.69
101306131210500657.5657894700822.9733671710090011100000350.0010120101.0200000357.000000003525617.90000000000002543.000000000000313.520000000002856.52
101306131310500657.5657894700822.9733671710090011100000300.0010120101.0200000306.000000003021958.20000000000001335.240000000000308.480000000001643.72
101306130210500657.5657894700822.9733671710090011100000500.0007060101.0400000520.000000002567676.91000000000000626.670000000000229.510000000000856.18
101306130310500657.5657894700822.9733671710090011100000500.0008120101.0300000515.000000005085975.41000000000001498.670000000000870.430000000002369.10
101306130410500657.5657894700822.9733671710090011100000800.0008120101.0300000824.000000008137560.65000000000001528.930000000000841.090000000002370.02
101306130510500657.5657894700822.9733671710090011100000300.0008060101.0300000309.000000001525792.62000000000002588.270000000000128.750000000002717.02
101306130610500657.5657894700822.9733671710090011100003000.0008060101.0300000206.000000001017195.08010000000000451.310000000000000.000000000000451.31
101306210110500444.6018578900556.4393615010090011100000150.0010120101.0200000153.000000001021622.67000000000000880.430000000000149.430000000001029.87
101306211010500444.6018578900556.4393615010090011100000100.0012120101.0100000101.000000000674404.51000000000000087.870000000000101.000000000000188.87
101306211110500444.6018578900556.4393615010090011100000500.0012120101.0100000505.000000003372022.53000000000001579.130000000000505.000000000002084.13
101306211210500444.6018578900556.4393615010090011100000200.0001120101.0000000200.000000001335454.47000000000000242.080000000000200.000000000000442.08
101306211310500444.6018578900556.4393615010090011100000250.0001120101.0000000250.000000001669318.08000000000000299.580000000000250.000000000000549.58
101306210210500444.6018578900556.4393615010090011100000400.0010120101.0200000408.000000002724327.11000000000000336.000000000000408.000000000000744.00
101306210310500444.6018578900556.4393615010090011100000300.0011120101.0200000306.000000002043245.34000000000000247.450000000000303.110000000000550.56
101306210410500444.6018578900556.4393615010090011100000250.0011120101.0200000255.000000001702704.45000000000000405.770000000000089.940000000000495.71
101306210510500444.6018578900556.4393615010090011100000200.0011120101.0200000204.000000001362163.56000000000000280.100000000000185.190000000000465.29
101306210610500444.6018578900556.4393615010090011100000400.0011120101.0200000408.000000002724327.11000000000001056.670000000000036.920000000001093.59
101306210710500444.6018578900556.4393615010090011100000250.0011120101.0200000255.000000001702704.45000000000000608.730000000000255.000000000000863.73
101306210810500444.6018578900556.4393615010090011100000400.0012120101.0100000404.000000002697618.02000000000000685.900000000000404.000000000001089.90
101306210910500444.6018578900556.4393615010090011100000200.0012120101.0100000202.000000001348809.01000000000000076.070000000000202.000000000000278.07
101306301010500351.5243852500439.9486889410090011100000300.0003120100.9900000297.000000001567977.13000000000000993.750000000000312.960000000001306.71
101306301110500351.5243852500439.9486889410090011100000350.0003120100.9900000346.500000001829306.65000000000002769.480000000000386.730000000003156.21
101306301310500351.5243852500439.9486889410090011100999999.9904120100.9800000445.500000002351965.69010000000001706.510000000000513.130000000002219.64
101306300210500351.5243852500439.9486889410090011100002000.0001120101.0000002000.000000010558768.53000000000004602.000000000001967.900000000006569.90
101306300510500351.5243852500439.9486889410090011100000050.0002120101.0000000050.000000000263969.21000000000000390.100000000000054.420000000000444.52
101306300610500351.5243852500439.9486889410090011100000300.0002120101.0000000300.000000001583815.28000000000000324.500000000000302.020000000000626.52
101306300710500351.5243852500439.9486889410090011100000400.0003120100.9900000396.000000002090636.17000000000000944.060000000000299.460000000001243.52
101306300810500351.5243852500439.9486889410090011100999999.9903120100.9900000430.000000002270135.23010000000015887.700000000000396.670000000016284.37
101306480110600635.4779106000795.3293863910090011100000150.0004120101.0500000157.500000001503172.54000000000001252.750000000000221.530000000001474.28
101306481010600635.4779106000795.3293863910090011100000600.0006120101.0500000630.000000006012690.16000000000000795.970000000000676.880000000001472.84
101306481110600635.4779106000795.3293863910090011100000100.0006120101.0500000105.000000001002115.03000000000000622.290000000000167.240000000000789.53
101306481210600635.4779106000795.3293863910090011100000100.0007120101.0400000104.000000000992571.07000000000000684.310000000000157.700000000000842.01
101306480210600635.4779106000795.3293863910090011100000350.0004120101.0500000367.500000003507402.59000000000001950.860000000000630.470000000002581.33
101306480310600635.4779106000795.3293863910090011100000080.0004120101.0500000084.000000000801692.02000000000002041.980000000000129.490000000002171.47
101306480410600635.4779106000795.3293863910090011100000200.0005120101.0500000210.000000002004230.05000000000000652.490000000000401.850000000001054.34
101306480510600635.4779106000795.3293863910090011100000150.0005120101.0500000157.500000001503172.54000000000000995.800000000000150.030000000001145.82
101306480710600635.4779106000795.3293863910090011100000060.0006120101.0500000063.000000000601269.02000000000004182.570000000000115.570000000004298.14
101306480810600635.4779106000795.3293863910090011100000150.0006120101.0500000157.500000001503172.54000000000000630.970000000000270.770000000000901.74
101306480910600635.4779106000795.3293863910090011100000100.0006120101.0500000105.000000001002115.03000000000000970.710000000000221.110000000001191.82
101306560110600596.8895476500747.0343024610090011100000080.0007120101.0400000083.200000000745839.05000000000001064.170000000000083.200000000001147.37
101306561010600596.8895476500747.0343024610090011100000150.0009120101.0300000154.500000001385001.60000000000000575.750000000000083.100000000000658.85
101306561110600596.8895476500747.0343024610090011100000150.0009120101.0300000154.500000001385001.60000000000001707.770000000000232.850000000001940.63
101306561310600596.8895476500747.0343024610090011100000080.0010120101.0200000081.600000000731495.99000000000000499.200000000000080.900000000000580.10
101306560210600596.8895476500747.0343024610090011100000300.0007120101.0400000312.000000002796896.43000000000001085.330000000000312.000000000001397.33
101306560310600596.8895476500747.0343024610090011100000100.0008120101.0300000103.000000000923334.40000000000000427.450000000000106.630000000000534.08
101306560410600596.8895476500747.0343024610090011100000400.0008120101.0300000412.000000003693337.59000000000004613.350000000000126.550000000004739.90
101306560510600596.8895476500747.0343024610090011100000300.0008120101.0300000309.000000002770003.19000000000001164.000000000000309.000000000001473.00
101306560610600596.8895476500747.0343024610090011100000400.0008120101.0300000412.000000003693337.59000000000004369.250000000000403.570000000004772.82
101306560710600596.8895476500747.0343024610090011100000250.0008120101.0300000257.500000002308335.99000000000000904.250000000000367.540000000001271.79
101306560810600596.8895476500747.0343024610090011100000350.0009120101.0300000360.500000003231670.39000000000001142.780000000000459.140000000001601.93
101306640110600539.7403846200675.5095365910090011100000300.0010060101.0200000306.000000001240235.51000000000000394.710000000000156.500000000000551.21
101306641010600539.7403846200675.5095365910090011100000500.0012060101.0100000505.000000002046793.90000000000002062.500000000000252.500000000002315.00
101306641110600539.7403846200675.5095365910090011100000200.0012060101.0100000202.000000000818717.56000000000001060.000000000000000.000000000001060.00
101306641210600539.7403846200675.5095365910090011100000500.0012060101.0100000505.000000002046793.90000000000000770.000000000000252.500000000001022.50
101306641310600539.7403846200675.5095365910090011100000120.0001060101.0000000120.000000000486366.87000000000001162.080000000000049.900000000001211.98
101306640210600539.7403846200675.5095365910090011100000150.0010060101.0200000153.000000000620117.75000000000000352.750000000000074.150000000000426.90
101306640310600539.7403846200675.5095365910090011100000800.0011060101.0200000816.000000003307294.69000000000001013.220000000000261.630000000001274.85
101306640410600539.7403846200675.5095365910090011100000150.0011060101.0200000153.000000000620117.75000000000000954.790000000000076.500000000001031.29
101306640510600539.7403846200675.5095365910090011100000250.0011060101.0200000255.000000001033529.59000000000000858.730000000000005.200000000000863.93
101306640610600539.7403846200675.5095365910090011100000200.0011060101.0200000204.000000000826823.67000000000000265.000000000000000.000000000000265.00
101306640710600539.7403846200675.5095365910090011100000400.0012120101.0100000404.000000003274870.23000000000000443.800000000000610.400000000001054.20
101306640810600539.7403846200675.5095365910090011100000500.0011120101.0200000510.000000004134118.36000000000001164.370000000000528.180000000001692.55
101306720110600419.2688081100524.7339023510090011100000150.0010120101.0200000153.000000000963411.44000000000000525.000000000000154.010000000000679.01
101306721010600419.2688081100524.7339023510090011100000100.0001060101.0000000100.000000000314840.34000000000001013.190000000000050.060000000001063.25
101306721210600419.2688081100524.7339023510090011100000100.0001120101.0000000100.000000000629680.68000000000001336.670000000000092.170000000001428.84
101306721310600419.2688081100524.7339023510090011100000050.0001120101.0000000050.000000000314840.34000000000000930.000000000000037.880000000000967.88
101306720210600419.2688081100524.7339023510090011100000100.0011120101.0200000102.000000000642274.30000000000001253.830000000000000.000000000001253.83
101306720310600419.2688081100524.7339023510090011100000100.0010120101.0200000102.000000000642274.30000000000003925.620000000000000.000000000003925.62
101306720510600419.2688081100524.7339023510090011100000050.0011120101.0200000051.000000000321137.15000000000001071.820000000000487.990000000001559.81
101306720610600419.2688081100524.7339023510090011100000080.0011120101.0200000081.600000000513819.44000000000000862.890000000000206.400000000001069.29
101306720710600419.2688081100524.7339023510090011100000100.0011120101.0200000102.000000000642274.30000000000001271.990000000000104.840000000001376.83
101306720810600419.2688081100524.7339023510090011100000100.0011120101.0200000102.000000000642274.30000000000001466.520000000000081.130000000001547.65
101306720910600419.2688081100524.7339023510090011100000080.0001120101.0000000080.000000000503744.55000000000000985.280000000000056.670000000001041.94
101306800110600306.3354166700383.3926481210090011100000200.0001060101.0000000200.000000000460071.18000000000000450.280000000000100.000000000000550.28
101306801010600306.3354166700383.3926481210090011100000100.0003120100.9900000099.000000000455470.47000000000000576.180000000000118.560000000000694.74
101306801110600306.3354166700383.3926481210090011100000070.0003060100.9900000069.300000000159414.66000000000000178.000000000000038.900000000000216.90
101306801210600306.3354166700383.3926481210090011100000800.0003120100.9900000792.000000003643763.73000000000002691.430000000000688.940000000003380.37
101306801310600306.3354166700383.3926481210090011100000300.0004060100.9800000294.000000000676304.63000000000000100.000000000000307.520000000000407.52
101306800210600306.3354166700383.3926481210090011100000500.0001060101.0000000500.000000001150177.94000000000001000.000000000000230.810000000001230.81
101306800310600306.3354166700383.3926481210090011100000500.0002060101.0000000500.000000001150177.94000000000000792.000000000000000.000000000000792.00
101306800410600306.3354166700383.3926481210090011100000600.0002060101.0000000600.000000001380213.53000000000001826.500000000000300.000000000002126.50
101306800510600306.3354166700383.3926481210090011100000500.0002060101.0000000500.000000001150177.94000000000003315.000000000000250.000000000003565.00
101306800710600306.3354166700383.3926481210090011100000300.0003060100.9900000297.000000000683205.70000000000002566.050000000000081.170000000002647.22
101306800810600306.3354166700383.3926481210090011100000150.0003060100.9900000148.500000000341602.85000000000000594.000000000000074.250000000000668.25
101306800910600306.3354166700383.3926481210090011100000400.0003120100.9900000396.000000001821881.86000000000002818.260000000000380.500000000003198.76
101306990110600542.8939342600679.4563468010090011100000500.0001120101.0000000500.000000004076738.08000000000003702.000000000000500.000000000004202.00
101306991010600542.8939342600679.4563468010090011100000200.0003120100.9900000198.000000001614388.28000000000001108.280000000000000.000000000001108.28
101306991110600542.8939342600679.4563468010090011100000300.0004120100.9800000294.000000002397121.99000000000000800.000000000000345.670000000001145.67
101306991210600542.8939342600679.4563468010090011100000100.0004120100.9800000098.000000000799040.66000000000000931.680000000000207.980000000001139.66
101306991310600542.8939342600679.4563468010090011100000500.0004120100.9800000490.000000003995203.32000000000000707.000000000000490.000000000001197.00
101306990210600542.8939342600679.4563468010090011100000100.0001120101.0000000100.000000000815347.62000000000000930.000000000000100.000000000001030.00
101306990310600542.8939342600679.4563468010090011100000250.0002120101.0000000250.000000002038369.04000000000000774.780000000000247.050000000001021.83
101306990410600542.8939342600679.4563468010090011100000300.0002120101.0000000300.000000002446042.85000000000001202.000000000000297.050000000001499.05
101306990510600542.8939342600679.4563468010090011100000200.0002120101.0000000200.000000001630695.23000000000000880.080000000000200.000000000001080.08
101306990610600542.8939342600679.4563468010090011100000200.0002120101.0000000200.000000001630695.23000000000000600.000000000000200.000000000000800.00
101306990710600542.8939342600679.4563468010090011100000250.0003120100.9900000247.500000002017985.35000000000001076.240000000000247.500000000001323.74
101306990810600542.8939342600679.4563468010090011100000200.0003120100.9900000198.000000001614388.28000000000000526.480000000000198.000000000000724.48
101307020110700470.6153846200588.9964683710090011100000150.0004120101.0500000157.500000001113203.33000000000000200.000000000000159.980000000000359.98
101307021010700470.6153846200588.9964683710090011100000150.0006120101.0500000157.500000001113203.33000000000002317.220000000000566.380000000002883.60
101307021110700470.6153846200588.9964683710090011100000250.0006120101.0500000262.500000001855338.88000000000001279.870000000000115.810000000001395.67
101307021210700470.6153846200588.9964683710090011100000300.0007120101.0400000312.000000002205202.78000000000001034.850000000000312.000000000001346.85
101307021310700470.6153846200588.9964683710090011100000350.0007120101.0400000364.000000002572736.57000000000001381.680000000000364.000000000001745.68
101307020210700470.6153846200588.9964683710090011100000200.0004120101.0500000210.000000001484271.10000000000000430.000000000000210.000000000000640.00
101307020310700470.6153846200588.9964683710090011100000100.0005120101.0500000105.000000000742135.55000000000000518.330000000000113.070000000000631.41
101307020410700470.6153846200588.9964683710090011100000140.0005120101.0500000147.000000001038989.77000000000001651.120000000000490.420000000002141.54
101307020710700470.6153846200588.9964683710090011100000150.0006120101.0500000157.500000001113203.33000000000000450.780000000000157.500000000000608.28
101307020810700470.6153846200588.9964683710090011100000200.0006120101.0500000210.000000001484271.10000000000003824.610000000000037.480000000003862.09
101307020910700470.6153846200588.9964683710090011100000080.0006120101.0500000084.000000000593708.44000000000000684.030000000000084.000000000000768.03
101307100110700816.9145061101022.4055030610090011100000500.0008120101.0300000515.000000006318466.01000000000000208.520000000000519.730000000000728.25
101307101010700816.9145061101022.4055030610090011100000120.0010120101.0200000122.400000001501709.20000000000000868.620000000000423.870000000001292.49
101307101210700816.9145061101022.4055030610090011100000060.0010120101.0200000061.200000000750854.60000000000000684.020000000000303.380000000000987.40
101307101310700816.9145061101022.4055030610090011100001000.0010120101.0200001020.000000012514243.36000000000000648.290000000000336.200000000000984.49
101307100210700816.9145061101022.4055030610090011100000030.0008120101.0300000030.900000000379107.96000000000000053.040000000001245.210000000001298.25
101307100310700816.9145061101022.4055030610090011100000200.0008120101.0300000206.000000002527386.40000000000000163.780000000000218.220000000000382.00
101307100410700816.9145061101022.4055030610090011100000050.0008060101.0300000051.500000000315923.30000000000000275.170000000000093.420000000000368.59
101307100510700816.9145061101022.4055030610090011100000100.0008120101.0300000103.000000001263693.20000000000001554.250000000000114.730000000001668.98
101307100610700816.9145061101022.4055030610090011100000200.0008120101.0300000206.000000002527386.40000000000001699.670000000000000.000000000001699.67
101307100710700816.9145061101022.4055030610090011100000400.0009120101.0300000412.000000005054772.81000000000001892.380000000000412.000000000002304.38
101307100810700816.9145061101022.4055030610090011100000200.0009120101.0300000206.000000002527386.40000000000000950.020000000000206.000000000001156.02
101307100910700816.9145061101022.4055030610090011100000170.0009120101.0300000175.100000002148278.44000000000000554.670000000000238.140000000000792.81
101307291010700385.9500000000483.0339049610090011100000200.0001120101.0000000200.000000001159281.37000000000001506.890000000000200.000000000001706.89
101307291110700385.9500000000483.0339049610090011100000300.0001120101.0000000300.000000001738922.06000000000001801.610000000000300.000000000002101.61
101307291210700385.9500000000483.0339049610090011100000300.0001120101.0000000300.000000001738922.06000000000001608.610000000000300.000000000001908.61
101307290210700385.9500000000483.0339049610090011100000200.0011060101.0200000204.000000000591233.50000000000000575.830000000000102.000000000000677.83
101307290310700385.9500000000483.0339049610090011100000400.0011060101.0200000408.000000001182467.00000000000000907.030000000000161.100000000001068.13
101307290410700385.9500000000483.0339049610090011100000150.0011060101.0200000153.000000000443425.12000000000000343.000000000000082.610000000000425.61
101307290510700385.9500000000483.0339049610090011100000350.0012120101.0100000353.500000002049029.82000000000000590.100000000000646.980000000001237.08
101307290610700385.9500000000483.0339049610090011100000250.0012120101.0100000252.500000001463592.73000000000001675.890000000000210.380000000001886.27
101307290710700385.9500000000483.0339049610090011100000400.0012120101.0100000404.000000002341748.37000000000002140.000000000000519.740000000002659.74
101307290810700385.9500000000483.0339049610090011100000415.0012120101.0100000419.150000002429563.94000000000001050.000000000000334.910000000001384.91
101307290910700385.9500000000483.0339049610090011100000250.0001120101.0000000250.000000001449101.71000000000001185.280000000000250.000000000001435.28
101307370110700768.8666666700962.2714558810090011100000350.0010120101.0200000357.000000004122370.92000000000001784.400000000000286.380000000002070.78
101307371110700768.8666666700962.2714558810090011100000050.0012120101.0100000050.500000000583136.50000000000000638.220000000000050.500000000000688.72
101307371210700768.8666666700962.2714558810090011100000180.0012120101.0100000181.800000002099291.41000000000000415.000000000000181.800000000000596.80
101307371310700768.8666666700962.2714558810090011100000400.0001120101.0000000400.000000004618902.99000000000000820.000000000000400.000000000001220.00
101307371410700768.8666666700962.2714558810090011100000100.0001120101.0000000100.000000001154725.75000000000000300.000000000000100.000000000000400.00
101307370210700768.8666666700962.2714558810090011100000120.0010120101.0200000122.400000001413384.31000000000001401.510000000000108.670000000001510.18
101307370310700768.8666666700962.2714558810090011100000200.0010120101.0200000204.000000002355640.52000000000001353.490000000000165.150000000001518.63
101307370410700768.8666666700962.2714558810090011100000100.0010120101.0200000102.000000001177820.26000000000001185.340000000000100.930000000001286.27
101307370510700768.8666666700962.2714558810090011100000100.0011120101.0200000102.000000001177820.26000000000000456.330000000000172.420000000000628.75
101307370610700768.8666666700962.2714558810090011100000200.0011120101.0200000204.000000002355640.52000000000001225.120000000000279.600000000001504.72
101307370710700768.8666666700962.2714558810090011100000150.0011120101.0200000153.000000001766730.39000000000001158.550000000000150.880000000001309.43
101307370810700768.8666666700962.2714558810090011100000150.0011120101.0200000153.000000001766730.39000000000000807.330000000000153.000000000000960.33
101307370910700768.8666666700962.2714558810090011100000200.0012120101.0100000202.000000002332546.01000000000000916.340000000000214.750000000001131.09
101307450110700598.1882051300748.6596311110090011100000150.0002120101.0000000150.000000001347587.34000000000000161.050000000000213.350000000000374.40
101307451010700598.1882051300748.6596311110090011100000400.0003120100.9900000396.000000003557630.57000000000000136.000000000000396.000000000000532.00
101307451110700598.1882051300748.6596311110090011100000200.0003120100.9900000198.000000001778815.28000000000002077.280000000000198.000000000002275.28
101307451210700598.1882051300748.6596311110090011100000450.0003120100.9900000445.500000004002334.39000000000002451.250000000000077.450000000002528.70
101307451310700598.1882051300748.6596311110090011100000180.0003120100.9900000178.200000001600933.76000000000000513.480000000000178.200000000000691.68
101307450210700598.1882051300748.6596311110090011100000100.0002120101.0000000100.000000000898391.56000000000000775.380000000000100.000000000000875.38
101307450310700598.1882051300748.6596311110090011100000500.0002120101.0000000500.000000004491957.79000000000003663.020000000000589.740000000004252.76
101307450410700598.1882051300748.6596311110090011100000150.0002120101.0000000150.000000001347587.34000000000000767.500000000000179.720000000000947.22
101307450510700598.1882051300748.6596311110090011100000500.0002120101.0000000500.000000004491957.79000000000003535.800000000000451.670000000003987.46
101307450610700598.1882051300748.6596311110090011100000200.0002120101.0000000200.000000001796783.11000000000001299.730000000000200.000000000001499.73
101307450810700598.1882051300748.6596311110090011100000250.0002120101.0000000250.000000002245978.89000000000000859.330000000000250.000000000001109.33
101307450910700598.1882051300748.6596311110090011100000200.0003120100.9900000198.000000001778815.28000000000000229.680000000000201.210000000000430.89
101307530110701022.8777258601280.1778008010090011100000150.0002120101.0000000150.000000002304320.04000000000000846.100000000000000.000000000000846.10
101307531010701022.8777258601280.1778008010090011100000100.0003120100.9900000099.000000001520851.23000000000000392.040000000000099.000000000000491.04
101307531110701022.8777258601280.1778008010090011100000150.0003120100.9900000148.500000002281276.84000000000000301.290000000000148.500000000000449.79
101307531210701022.8777258601280.1778008010090011100000150.0003120100.9900000148.500000002281276.84000000000003926.330000000000148.500000000004074.83
101307531310701022.8777258601280.1778008010090011100000150.0003120100.9900000148.500000002281276.84000000000000344.850000000000157.250000000000502.10
101307530210701022.8777258601280.1778008010090011100000100.0001120101.0000000100.000000001536213.36000000000000800.280000000000100.000000000000900.28
101307530310701022.8777258601280.1778008010090011100000200.0001120101.0000000200.000000003072426.72000000000000930.000000000000196.590000000001126.59
101307530410701022.8777258601280.1778008010090011100000200.0001120101.0000000200.000000003072426.72000000000000422.000000000000249.400000000000671.40
101307530510701022.8777258601280.1778008010090011100000100.0002120101.0000000100.000000001536213.36000000000000350.000000000000100.000000000000450.00
101307530610701022.8777258601280.1778008010090011100000150.0002120101.0000000150.000000002304320.04000000000000420.000000000000150.000000000000570.00
101307530910701022.8777258601280.1778008010090011100000150.0003120100.9900000148.500000002281276.84000000000000432.860000000000148.500000000000581.36
101307610110800462.0664626500578.2971053410090011100000200.0004120101.0500000210.000000001457308.71000000000001068.420000000000210.000000000001278.42
101307611010800462.0664626500578.2971053410090011100000070.0006120101.0500000073.500000000510058.05000000000000379.990000000000099.720000000000479.71
101307611110800462.0664626500578.2971053410090011100000400.0006120101.0500000420.000000002914617.41000000000001801.000000000000420.000000000002221.00
101307611210800462.0664626500578.2971053410090011100000100.0006120101.0500000105.000000000728654.35000000000000642.710000000000105.000000000000747.71
101307611310800462.0664626500578.2971053410090011100000150.0006120101.0500000157.500000001092981.53000000000002002.000000000000157.500000000002159.50
101307610210800462.0664626500578.2971053410090011100000135.0004120101.0500000141.750000000983683.38000000000001273.140000000000141.750000000001414.89
101307610310800462.0664626500578.2971053410090011100002000.0004120101.0500002100.000000014573087.05000000000010901.240000000002100.000000000013001.24
101307610410800462.0664626500578.2971053410090011100000080.0005120101.0500000084.000000000582923.48000000000000636.000000000000084.000000000000720.00
101307610510800462.0664626500578.2971053410090011100000080.0005120101.0500000084.000000000582923.48000000000001026.670000000000084.000000000001110.67
101307610610800462.0664626500578.2971053410090011100000150.0005120101.0500000157.500000001092981.53000000000001946.610000000000079.030000000002025.64
101307610810800462.0664626500578.2971053410090011100000400.0006120101.0500000420.000000002914617.41000000000014618.820000000000806.780000000015425.60
101307610910800462.0664626500578.2971053410090011100000150.0006120101.0500000157.500000001092981.53000000000001045.250000000000167.490000000001212.74
101307700110800558.7144871800699.2564853010090011100000060.0007120101.0400000062.400000000523603.26000000000000451.660000000000048.970000000000500.63
101307701010800558.7144871800699.2564853010090011100000250.0009120101.0300000257.500000002160702.54000000000002013.750000000000257.500000000002271.25
101307701110800558.7144871800699.2564853010090011100000050.0009120101.0300000051.500000000432140.51000000000001176.380000000000072.950000000001249.33
101307701210800558.7144871800699.2564853010090011100000080.0009120101.0300000082.400000000691424.81000000000000418.870000000000164.460000000000583.32
101307701310800558.7144871800699.2564853010090011100000060.0010120101.0200000061.200000000513533.96000000000000624.000000000000073.440000000000697.44
101307700210800558.7144871800699.2564853010090011100000050.0007120101.0400000052.000000000436336.05000000000000419.810000000000150.020000000000569.83
101307700310800558.7144871800699.2564853010090011100000070.0008120101.0300000072.100000000604996.71000000000001178.840000000000175.230000000001354.07
101307700410800558.7144871800699.2564853010090011100000100.0008120101.0300000103.000000000864281.02000000000000480.720000000000103.000000000000583.72
101307700510800558.7144871800699.2564853010090011100000090.0008120101.0300000092.700000000777852.91000000000000336.750000000000115.950000000000452.70
101307700610800558.7144871800699.2564853010090011100000150.0008120101.0300000154.500000001296421.52000000000002921.950000000000160.300000000003082.25
101307700710800558.7144871800699.2564853010090011100000300.0008120101.0300000309.000000002592843.05000000000002958.750000000000324.300000000003283.05
101307700810800558.7144871800699.2564853010090011100000500.0008120101.0300000515.000000004321405.08000000000020996.000000000000529.850000000021525.85
101307700910800558.7144871800699.2564853010090011100000200.0009120101.0300000206.000000001728562.03000000000000936.000000000000206.000000000001142.00
101307880110800447.0102685600559.4535965310090011100000100.0007120101.0400000104.000000000698198.09000000000000609.580000000000110.380000000000719.96
101307881010800447.0102685600559.4535965310090011100000250.0009120101.0300000257.500000001728711.61000000000000463.500000000000269.330000000000732.83
101307881210800447.0102685600559.4535965310090011100000200.0010120101.0200000204.000000001369542.40000000000002105.930000000000204.000000000002309.93
101307881310800447.0102685600559.4535965310090011100000200.0010120101.0200000204.000000001369542.40000000000002611.420000000000264.600000000002876.02
101307880210800447.0102685600559.4535965310090011100000150.0007120101.0400000156.000000001047297.13000000000001097.740000000000466.890000000001564.63
101307880310800447.0102685600559.4535965310090011100000200.0008120101.0300000206.000000001382969.29000000000001551.380000000000206.000000000001757.38
101307880410800447.0102685600559.4535965310090011100000250.0008120101.0300000257.500000001728711.61000000000002919.380000000000120.160000000003039.54
101307880510800447.0102685600559.4535965310090011100000300.0008120101.0300000309.000000002074453.94000000000000891.570000000000309.000000000001200.57
101307880610800447.0102685600559.4535965310090011100000250.0008120101.0300000257.500000001728711.61000000000004032.860000000000257.500000000004290.36
101307880710800447.0102685600559.4535965310090011100000600.0009120101.0300000618.000000004148907.87000000000001251.250000000000618.000000000001869.25
101307880810800447.0102685600559.4535965310090011100000200.0009120101.0300000206.000000001382969.29000000000000494.680000000000282.050000000000776.73
101307880910800447.0102685600559.4535965310090011100000400.0009120101.0300000412.000000002765938.58000000000001283.310000000000589.800000000001873.11
101307960110800438.5503770700548.8656591810090011100000500.0011060101.0200000510.000000001679528.92000000000000425.380000000000255.000000000000680.38
101307961010800438.5503770700548.8656591810090011100000300.0012120101.0100000303.000000001995675.54000000000002598.330000000000042.570000000002640.90
101307961110800438.5503770700548.8656591810090011100000150.0012120101.0100000151.500000000997837.77000000000002712.400000000000151.500000000002863.90
101307961210800438.5503770700548.8656591810090011100000550.0012120101.0100000555.500000003658738.48000000000001450.240000000000555.500000000002005.74
101307961310800438.5503770700548.8656591810090011100000100.0012120101.0100000101.000000000665225.18000000000000600.000000000000101.000000000000701.00
101307960210800438.5503770700548.8656591810090011100000150.0011060101.0200000153.000000000503858.68000000000000485.830000000000076.500000000000562.33
101307960310800438.5503770700548.8656591810090011100000300.0011060101.0200000306.000000001007717.35000000000002815.340000000000153.000000000002968.34
101307960410800438.5503770700548.8656591810090011100000300.0011060101.0200000306.000000001007717.35000000000000291.500000000000000.000000000000291.50
101307960510800438.5503770700548.8656591810090011100999999.9911120101.0200000294.000000001936398.05010000000001125.160000000000294.000000000001419.16
101307960710800438.5503770700548.8656591810090011100000300.0011120101.0200000306.000000002015434.70000000000001060.000000000000297.510000000001357.51
101307960810800438.5503770700548.8656591810090011100000200.0011120101.0200000204.000000001343623.13000000000000653.720000000000204.000000000000857.72
101307960910800438.5503770700548.8656591810090011100000250.0012120101.0100000252.500000001663062.95000000000000650.500000000000253.350000000000903.85
101308000110800303.0465658300379.2765023410090011100000300.0010120101.0200000306.000000001392703.32000000000001646.430000000000306.000000000001952.43
101308001010800303.0465658300379.2765023410090011100000200.0012120101.0100000202.000000000919366.24000000000002273.000000000000034.000000000002307.00
101308001110800303.0465658300379.2765023410090011100000200.0012120101.0100000202.000000000919366.24000000000000472.500000000000202.000000000000674.50
101308001210800303.0465658300379.2765023410090011100000150.0012120101.0100000151.500000000689524.68000000000001207.500000000000151.500000000001359.00
101308001310800303.0465658300379.2765023410090011100000100.0012120101.0100000101.000000000459683.12000000000002182.820000000000144.330000000002327.15
101308000310800303.0465658300379.2765023410090011100000350.0010120101.0200000357.000000001624820.54000000000000699.330000000000357.000000000001056.33
101308000410800303.0465658300379.2765023410090011100000300.0010120101.0200000306.000000001392703.32000000000000932.390000000000306.000000000001238.39
101308000510800303.0465658300379.2765023410090011100000200.0011120101.0200000204.000000000928468.88000000000001086.620000000000225.880000000001312.50
101308000610800303.0465658300379.2765023410090011100000200.0011120101.0200000204.000000000928468.88000000000000954.000000000000359.130000000001313.13
101308000710800303.0465658300379.2765023410090011100000150.0011120101.0200000153.000000000696351.66000000000001036.940000000000199.370000000001236.30
101308000910800303.0465658300379.2765023410090011100000100.0012120101.0100000101.000000000459683.12000000000000420.000000000000189.570000000000609.57
101308180110800545.4173463400682.6145113010090011100000400.0001120101.0000000400.000000003276549.65000000000003596.080000000000000.000000000003596.08
101308181010800545.4173463400682.6145113010090011100000200.0003060100.9900000198.000000000810946.04000000000000763.150000000000000.000000000000763.15
101308181110800545.4173463400682.6145113010090011100000400.0003060100.9900000396.000000001621892.08000000000000234.600000000000198.000000000000432.60
101308181210800545.4173463400682.6145113010090011100000200.0003060100.9900000198.000000000810946.04000000000000519.750000000000099.000000000000618.75
101308180210800545.4173463400682.6145113010090011100000250.0001110101.0000000250.000000001877189.91000000000000200.000000000000670.290000000000870.29
101308180310800545.4173463400682.6145113010090011100000180.0001120101.0000000180.000000001474447.34000000000000966.670000000000206.760000000001173.42
101308180410800545.4173463400682.6145113010090011100000400.0001120101.0000000400.000000003276549.65000000000000800.000000000000393.010000000001193.01
101308180610800545.4173463400682.6145113010090011100000300.0002120101.0000000300.000000002457412.24000000000005688.440000000000749.200000000006437.64
101308180710800545.4173463400682.6145113010090011100000400.0002120101.0000000400.000000003276549.65000000000000241.250000000001117.160000000001358.41
101308180910800545.4173463400682.6145113010090011100000500.0003060100.9900000495.000000002027365.10000000000000990.000000000000157.400000000001147.40
101308260110900101.7186163000123.8011862610090011100000100.0004120101.0500000105.000000000155989.49000000000000371.000000000000107.190000000000478.19
101308261110900101.7186163000123.8011862610090011100000100.0007120101.0400000104.000000000154503.88000000000001038.810000000000466.330000000001505.14
101308261210900101.7186163000123.8011862610090011100000250.0007120101.0400000260.000000000386259.70000000000000415.000000000000260.000000000000675.00
101308261310900101.7186163000123.8011862610090011100000080.0008060101.0300000082.400000000061207.31000000000000715.300000000000150.660000000000865.96
101308261410900101.7186163000123.8011862610090011100000300.0008120101.0300000309.000000000459054.80000000000000515.000000000000309.000000000000824.00
101308261510900101.7186163000123.8011862610090011100000150.0008120101.0300000154.500000000229527.40000000000000328.400000000000154.500000000000482.90
101308261610900101.7186163000123.8011862610090011100000060.0008120101.0300000061.800000000091810.96000000000001113.640000000000101.490000000001215.13
101308261710900101.7186163000123.8011862610090011100000200.0009120101.0300000206.000000000306036.53000000000002672.880000000000206.000000000002878.88
101308261810900101.7186163000123.8011862610090011100000300.0009120101.0300000309.000000000459054.80000000000000540.440000000000309.000000000000849.44
101308261910900101.7186163000123.8011862610090011100000100.0010120101.0200000102.000000000151532.65000000000000456.920000000000115.000000000000571.92
101308260210900101.7186163000123.8011862610090011100000200.0005120101.0500000210.000000000311978.99000000000000764.530000000000352.700000000001117.23
101308262010900101.7186163000123.8011862610090011100000090.0010120101.0200000091.800000000136379.39000000000000578.250000000000255.170000000000833.42
101308260310900101.7186163000123.8011862610090011100000200.0005120101.0500000210.000000000311978.99000000000000531.830000000000210.000000000000741.83
101308260410900101.7186163000123.8011862610090011100000100.0005120101.0500000105.000000000155989.49000000000000080.670000000000179.720000000000260.39
101308260510900101.7186163000123.8011862610090011100000300.0006120101.0500000315.000000000467968.48000000000000141.330000000000373.240000000000514.57
101308260610900101.7186163000123.8011862610090011100000400.0006120101.0500000420.000000000623957.98000000000000415.000000000000420.000000000000835.00
101308260710900101.7186163000123.8011862610090011100000300.0006120101.0500000315.000000000467968.48000000000000392.250000000000315.000000000000707.25
101308260810900101.7186163000123.8011862610090011100000500.0006120101.0500000525.000000000779947.47000000000000530.000000000002056.660000000002586.66
101308340110900016.5714285700020.1689974710090011100000300.0010120101.0200000306.000000000074060.56000000000001288.600000000001432.660000000002721.26
101308341110900016.5714285700020.1689974710090011100000250.0011120101.0200000255.000000000061717.13000000000000991.980000000000156.000000000001147.98
101308341310900016.5714285700020.1689974710090011100000100.0012120101.0100000101.000000000024444.82000000000000682.500000000000111.200000000000793.70
101308341410900016.5714285700020.1689974710090011100000300.0012120101.0100000303.000000000073334.47000000000000109.500000000000314.670000000000424.17
101308341510900016.5714285700020.1689974710090011100000250.0012120101.0100000252.500000000061112.06000000000000766.500000000000976.590000000001743.09
101308341610900016.5714285700020.1689974710090011100000500.0012120101.0100000505.000000000122224.12000000000003037.500000000000539.230000000003576.73
101308341710900016.5714285700020.1689974710090011100000300.0012120101.0100000303.000000000073334.47000000000000547.500000000000303.000000000000850.50
101308341810900016.5714285700020.1689974710090011100000300.0012120101.0100000303.000000000073334.47000000000000870.280000000000303.000000000001173.28
101308340210900016.5714285700020.1689974710090011100000300.0010120101.0200000306.000000000074060.56000000000000728.000000000000349.330000000001077.33
101308342010900016.5714285700020.1689974710090011100000200.0012120101.0100000202.000000000048889.65000000000000657.000000000000202.000000000000859.00
101308342110900016.5714285700020.1689974710090011100000250.0001120101.0000000250.000000000060506.99000000000000450.280000000000250.000000000000700.28
101308342210900016.5714285700020.1689974710090011100000250.0001060101.0000000250.000000000030253.50000000000000225.000000000000427.830000000000652.83
101308342310900016.5714285700020.1689974710090011100000050.0001120101.0000000050.000000000012101.40000000000000812.000000000000050.000000000000862.00
101308342410900016.5714285700020.1689974710090011100000200.0001120101.0000000200.000000000048405.59000000000000415.000000000000200.000000000000615.00
101308340310900016.5714285700020.1689974710090011100000150.0010120101.0200000153.000000000037030.28000000000000861.670000000000234.750000000001096.42
101308340410900016.5714285700020.1689974710090011100000050.0010120101.0200000051.000000000012343.43000000000000615.390000000000211.770000000000827.16
101308340510900016.5714285700020.1689974710090011100000100.0011120101.0200000102.000000000024686.85000000000000636.000000000000102.000000000000738.00
101308340610900016.5714285700020.1689974710090011100000100.0011120101.0200000102.000000000024686.85000000000001272.000000000000145.770000000001417.77
101308340710900016.5714285700020.1689974710090011100000200.0011120101.0200000204.000000000049373.71000000000000848.000000000000154.500000000001002.50
101308340910900016.5714285700020.1689974710090011100000100.0011120101.0200000102.000000000024686.85000000000000424.000000000000236.030000000000660.03
101308420110900034.1877124200041.6096827410090011100000100.0001120101.0000000100.000000000049931.62000000000000600.000000000000132.870000000000732.87
101308421010900034.1877124200041.6096827410090011100000300.0003120100.9900000297.000000000148296.91000000000001980.000000000000711.690000000002691.69
101308421110900034.1877124200041.6096827410090011100000100.0003120100.9900000099.000000000049432.30000000000001782.000000000000132.020000000001914.02
101308421210900034.1877124200041.6096827410090011100000050.0003120100.9900000049.500000000024716.15000000000000846.280000000000114.200000000000960.48
101308421310900034.1877124200041.6096827410090011100000150.0003120100.9900000148.500000000074148.45000000000000921.750000000000240.210000000001161.96
101308421410900034.1877124200041.6096827410090011100000200.0004120100.9800000196.000000000097865.97000000000000361.380000000000151.460000000000512.84
101308421510900034.1877124200041.6096827410090011100000150.0004120100.9800000147.000000000073399.48000000000001394.170000000000147.000000000001541.17
101308421610900034.1877124200041.6096827410090011100000150.0004120100.9800000147.000000000073399.48000000000000437.100000000000147.000000000000584.10
101308421810900034.1877124200041.6096827410090011100000050.0004120100.9800000049.000000000024466.49000000000000299.400000000000000.000000000000299.40
101308420210900034.1877124200041.6096827410090011100000050.0001120101.0000000050.000000000024965.81000000000000553.000000000000092.470000000000645.47
101308420310900034.1877124200041.6096827410090011100000200.0001120101.0000000200.000000000099863.24000000000001000.000000000000294.080000000001294.08
101308420410900034.1877124200041.6096827410090011100000200.0001120101.0000000200.000000000099863.24000000000000492.000000000000331.690000000000823.69
101308420510900034.1877124200041.6096827410090011100000150.0002120101.0000000150.000000000074897.43000000000000735.300000000000101.670000000000836.97
101308420610900034.1877124200041.6096827410090011100000100.0002120101.0000000100.000000000049931.62000000000000332.000000000000214.580000000000546.58
101308420710900034.1877124200041.6096827410090011100000200.0002120101.0000000200.000000000099863.24000000000000400.000000000000304.380000000000704.38
101308420810900034.1877124200041.6096827410090011100000450.0002120101.0000000450.000000000224692.29000000000002780.000000000000146.840000000002926.84
101308420910900034.1877124200041.6096827410090011100000300.0003120100.9900000297.000000000148296.91000000000000993.750000000000198.000000000001191.75
101308500111000288.0670584200360.5289703810090011100000300.0004120101.0500000315.000000001362799.51000000000005434.130000000000447.120000000005881.25
101308501011000288.0670584200360.5289703810090011100000180.0006120101.0500000189.000000000817679.70000000000001399.800000000000525.580000000001925.38
101308501211000288.0670584200360.5289703810090011100000200.0006120101.0500000210.000000000908533.01000000000000451.660000000000289.330000000000740.99
101308501511000288.0670584200360.5289703810090011100000150.0006120101.0500000157.500000000681399.75000000000000840.000000000000426.570000000001266.57
101308501711000288.0670584200360.5289703810090011100000400.0007120101.0400000416.000000001799760.62000000000001699.450000000000416.000000000002115.45
101308501811000288.0670584200360.5289703810090011100000200.0007120101.0400000208.000000000899880.31000000000001410.640000000000208.000000000001618.64
101308500211000288.0670584200360.5289703810090011100000150.0004120101.0500000157.500000000681399.75000000000001328.700000000000213.360000000001542.06
101308500311000288.0670584200360.5289703810090011100000250.0004120101.0500000262.500000001135666.26000000000001461.960000000000284.870000000001746.83
101308500411000288.0670584200360.5289703810090011100000100.0005120101.0500000105.000000000454266.50000000000000453.480000000000225.700000000000679.18
101308500611000288.0670584200360.5289703810090011100000150.0005120101.0500000157.500000000681399.75000000000003806.600000000000157.500000000003964.10
101308500711000288.0670584200360.5289703810090011100000080.0005120101.0500000084.000000000363413.20000000000000649.020000000000101.980000000000751.00
101308690111000164.0385034000205.3016164310090011100000200.0004120101.0500000210.000000000517360.07000000000000397.320000000000580.990000000000978.31
101308691011000164.0385034000205.3016164310090011100000100.0006120101.0500000105.000000000258680.04000000000000586.670000000000335.200000000000921.87
101308691111000164.0385034000205.3016164310090011100000100.0006120101.0500000105.000000000258680.04000000000001183.170000000000300.300000000001483.46
101308691211000164.0385034000205.3016164310090011100000300.0006120101.0500000315.000000000776040.11000000000000066.250000000000494.140000000000560.39
101308691311000164.0385034000205.3016164310090011100000100.0006060101.0500000105.000000000129340.02000000000000749.900000000000227.550000000000977.45
101308691411000164.0385034000205.3016164310090011100000300.0006060101.0500000315.000000000388020.06000000000000525.000000000000107.550000000000632.55
101308691511000164.0385034000205.3016164310090011100999999.9906060101.0500000189.000000000232812.03010000000000787.500000000000000.000000000000787.50
101308691611000164.0385034000205.3016164310090011100000100.0007120101.0400000104.000000000256216.42000000000000220.830000000000250.200000000000471.04
101308691711000164.0385034000205.3016164310090011100000200.0007120101.0400000208.000000000512432.83000000000002352.680000000000208.000000000002560.68
101308691811000164.0385034000205.3016164310090011100000100.0007120101.0400000104.000000000256216.42000000000000448.440000000000132.450000000000580.89
101308690211000164.0385034000205.3016164310090011100000200.0004120101.0500000210.000000000517360.07000000000000326.830000000000417.600000000000744.43
101308690611000164.0385034000205.3016164310090011100000050.0005120101.0500000052.500000000129340.02000000000000977.850000000000219.190000000001197.04
101308690711000164.0385034000205.3016164310090011100000200.0005120101.0500000210.000000000517360.07000000000000600.670000000000478.880000000001079.55
101308690811000164.0385034000205.3016164310090011100000100.0005120101.0500000105.000000000258680.04000000000000108.000000000000561.350000000000669.35
101308690911000164.0385034000205.3016164310090011100000100.0005120101.0500000105.000000000258680.04000000000000141.330000000001051.440000000001192.78
101308770111000785.1399014800982.6381462710090011100000100.0007120101.0400000104.000000001226332.41000000000001093.440000000000104.000000000001197.44
101308771011000785.1399014800982.6381462710090011100000300.0008120101.0300000309.000000003643622.25000000000000515.000000000000309.000000000000824.00
101308771111000785.1399014800982.6381462710090011100000100.0008120101.0300000103.000000001214540.75000000000000360.500000000000103.000000000000463.50
101308771211000785.1399014800982.6381462710090011100000200.0008120101.0300000206.000000002429081.50000000000000412.000000000000206.000000000000618.00
101308771311000785.1399014800982.6381462710090011100000200.0009120101.0300000206.000000002429081.50000000000000309.330000000000601.260000000000910.59
101308771411000785.1399014800982.6381462710090011100000600.0009120101.0300000618.000000007287244.49000000000000078.340000000000811.260000000000889.60
101308771511000785.1399014800982.6381462710090011100000100.0009120101.0300000103.000000001214540.75000000000000097.450000000000488.220000000000585.67
101308771611000785.1399014800982.6381462710090011100002000.0009120101.0300000315.000000003714372.19010000000000069.670000000000402.950000000000472.62
101308771711000785.1399014800982.6381462710090011100000200.0010120101.0200000204.000000002405498.18000000000003600.470000000000321.050000000003921.51
101308771811000785.1399014800982.6381462710090011100000050.0010120101.0200000051.000000000601374.55000000000000559.920000000000149.270000000000709.19
101308771911000785.1399014800982.6381462710090011100000040.0010120101.0200000040.800000000481099.64000000000000156.000000000000031.550000000000187.55
101308770211000785.1399014800982.6381462710090011100000400.0007120101.0400000416.000000004905329.63000000000003525.240000000000416.000000000003941.24
101308772011000785.1399014800982.6381462710090011100000120.0010120101.0200000122.400000001443298.91000000000000034.830000000000154.000000000000188.83
101308770311000785.1399014800982.6381462710090011100000200.0007120101.0400000208.000000002452664.81000000000000951.080000000000208.000000000001159.08
101308770411000785.1399014800982.6381462710090011100000150.0007120101.0400000156.000000001839498.61000000000000842.600000000000193.920000000001036.52
101308770511000785.1399014800982.6381462710090011100000200.0008120101.0300000206.000000002429081.50000000000000172.800000000000524.160000000000696.96
101308770611000785.1399014800982.6381462710090011100000200.0008120101.0300000206.000000002429081.50000000000000673.000000000000000.000000000000673.00
101308770711000785.1399014800982.6381462710090011100000300.0008120101.0300000309.000000003643622.25000000000000268.740000000000169.000000000000437.74
101308770811000785.1399014800982.6381462710090011100000300.0008120101.0300000309.000000003643622.25000000000001245.000000000000309.000000000001554.00
101308770911000785.1399014800982.6381462710090011100000100.0008120101.0300000103.000000001214540.75000000000000412.000000000000103.000000000000515.00
101308850111000301.2164537000376.9860341310090011100000150.0007120101.0400000156.000000000705717.86000000000000770.440000000000156.000000000000926.44
101308851011000301.2164537000376.9860341310090011100000050.0008120101.0300000051.500000000232977.37000000000000058.120000000000420.140000000000478.25
101308851111000301.2164537000376.9860341310090011100000060.0009120101.0300000061.800000000279572.84000000000000851.440000000000061.800000000000913.24
101308851211000301.2164537000376.9860341310090011100000050.0009120101.0300000051.500000000232977.37000000000000516.000000000000051.500000000000567.50
101308851311000301.2164537000376.9860341310090011100000100.0009120101.0300000103.000000000465954.74000000000000364.000000000000103.000000000000467.00
101308851411000301.2164537000376.9860341310090011100000040.0009120101.0300000041.200000000186381.90000000000000623.000000000000041.200000000000664.20
101308851511000301.2164537000376.9860341310090011100000050.0009120101.0300000051.500000000232977.37000000000000830.000000000000199.440000000001029.44
101308851611000301.2164537000376.9860341310090011100999999.9909120101.0300000315.000000001425007.21010000000000291.200000000000429.030000000000720.23
101308851811000301.2164537000376.9860341310090011100000100.0009120101.0300000103.000000000465954.74000000000000539.440000000000265.000000000000804.44
101308850211000301.2164537000376.9860341310090011100000100.0007120101.0400000104.000000000470478.57000000000000566.880000000000104.000000000000670.88
101308850311000301.2164537000376.9860341310090011100000200.0007120101.0400000208.000000000940957.14000000000001535.300000000000208.000000000001743.30
101308850411000301.2164537000376.9860341310090011100000200.0007120101.0400000208.000000000940957.14000000000000828.000000000000208.000000000001036.00
101308850511000301.2164537000376.9860341310090011100000100.0007120101.0400000104.000000000470478.57000000000000478.000000000000128.530000000000606.53
101308850611000301.2164537000376.9860341310090011100000050.0008120101.0300000051.500000000232977.37000000000000174.280000000000641.320000000000815.60
101308850711000301.2164537000376.9860341310090011100000050.0008120101.0300000051.500000000232977.37000000000000027.700000000000559.010000000000586.71
101308850911000301.2164537000376.9860341310090011100000200.0008120101.0300000206.000000000931909.48000000000000119.960000000000574.460000000000694.43
101308930111000441.6369047600552.7285883710090011100000050.0010100101.0200000051.000000000281891.58000000000000367.500000000000042.500000000000410.00
101308931011000441.6369047600552.7285883710090011100000150.0011120101.0200000153.000000001014809.69000000000001995.000000000000348.310000000002343.31
101308931111000441.6369047600552.7285883710090011100000050.0011120101.0200000051.000000000338269.90000000000000404.000000000000051.000000000000455.00
101308931211000441.6369047600552.7285883710090011100000060.0012120101.0100000060.600000000401944.23000000000000764.000000000000060.600000000000824.60
101308931311000441.6369047600552.7285883710090011100000100.0012120101.0100000101.000000000669907.05000000000001283.000000000000101.000000000001384.00
101308931511000441.6369047600552.7285883710090011100000050.0012120101.0100000050.500000000334953.52000000000000924.450000000000050.500000000000974.95
101308931611000441.6369047600552.7285883710090011100000040.0012120101.0100000040.400000000267962.82000000000000386.200000000000058.400000000000444.60
101308931711000441.6369047600552.7285883710090011100000050.0001120101.0000000050.000000000331637.15000000000001295.000000000000050.000000000001345.00
101308931811000441.6369047600552.7285883710090011100000060.0001120101.0000000060.000000000397964.58000000000000850.000000000000060.000000000000910.00
101308931911000441.6369047600552.7285883710090011100000050.0001120101.0000000050.000000000331637.15000000000000806.670000000000050.000000000000856.67
101308930211000441.6369047600552.7285883710090011100000060.0010090101.0200000061.200000000304442.91000000000000291.200000000000045.900000000000337.10
101308930311000441.6369047600552.7285883710090011100000100.0010120101.0200000102.000000000676539.79000000000000542.100000000000102.000000000000644.10
101308930411000441.6369047600552.7285883710090011100000050.0010120101.0200000051.000000000338269.90000000000000316.670000000000051.000000000000367.67
101308930511000441.6369047600552.7285883710090011100000050.0011120101.0200000051.000000000338269.90000000000001070.200000000000051.000000000001121.20
101308930611000441.6369047600552.7285883710090011100000030.0011120101.0200000030.600000000202961.94000000000000478.400000000000030.600000000000509.00
101308930711000441.6369047600552.7285883710090011100000150.0011120101.0200000153.000000001014809.69000000000001086.950000000000540.400000000001627.35
101308930811000441.6369047600552.7285883710090011100000050.0011120101.0200000051.000000000338269.90000000000004302.000000000000051.000000000004353.00
101308930911000441.6369047600552.7285883710090011100000100.0011120101.0200000102.000000000676539.79000000000000835.000000000000102.000000000000937.00
101309070111000336.7638284000421.4751835210090011100000050.0010120101.0200000051.000000000257942.81000000000000664.600000000000838.960000000001503.56
101309071111000336.7638284000421.4751835210090011100000050.0012120101.0100000050.500000000255413.96000000000000716.670000000001166.770000000001883.44
101309071211000336.7638284000421.4751835210090011100000050.0012120101.0100000050.500000000255413.96000000000001193.050000000000196.180000000001389.23
101309071311000336.7638284000421.4751835210090011100000050.0012120101.0100000050.500000000255413.96000000000000185.270000000000822.380000000001007.65
101309071411000336.7638284000421.4751835210090011100000050.0012120101.0100000050.500000000255413.96000000000000450.280000000000610.790000000001061.06
101309071511000336.7638284000421.4751835210090011100000050.0012120101.0100000050.500000000255413.96000000000001074.490000000000739.100000000001813.59
101309071611000336.7638284000421.4751835210090011100000050.0001120101.0000000050.000000000252885.11000000000000242.420000000001046.810000000001289.22
101309071711000336.7638284000421.4751835210090011100000050.0001120101.0000000050.000000000252885.11000000000000101.000000000000516.080000000000617.08
101309071811000336.7638284000421.4751835210090011100000100.0001120101.0000000100.000000000505770.22000000000002189.500000000000378.000000000002567.50
101309070211000336.7638284000421.4751835210090011100000050.0010120101.0200000051.000000000257942.81000000000000390.540000000000086.710000000000477.25
101309070311000336.7638284000421.4751835210090011100000050.0010120101.0200000051.000000000257942.81000000000001320.800000000000157.210000000001478.01
101309070411000336.7638284000421.4751835210090011100000050.0010120101.0200000051.000000000257942.81000000000003106.900000000000272.770000000003379.67
101309070611000336.7638284000421.4751835210090011100000050.0011120101.0200000051.000000000257942.81000000000000416.250000000000225.570000000000641.82
101309070711000336.7638284000421.4751835210090011100000050.0011120101.0200000051.000000000257942.81000000000000079.570000000000067.240000000000146.81
101309070811000336.7638284000421.4751835210090011100000050.0011120101.0200000051.000000000257942.81000000000001459.890000000000480.750000000001940.64
101309070911000336.7638284000421.4751835210090011100000050.0012120101.0100000050.500000000255413.96000000000000182.000000000001636.150000000001818.15
101309150111001034.0497959201294.1601524810090011100000200.0001120101.0000000200.000000003105984.37000000000000450.280000000000245.100000000000695.38
101309151011001034.0497959201294.1601524810090011100000100.0003120100.9900000099.000000001537462.26000000000000066.000000000000113.170000000000179.17
101309151211001034.0497959201294.1601524810090011100000080.0003120100.9900000079.200000001229969.81000000000000020.630000000000091.320000000000111.95
101309151411001034.0497959201294.1601524810090011100000100.0004120100.9800000098.000000001521932.34000000000000504.230000000000155.850000000000660.08
101309151511001034.0497959201294.1601524810090011100000070.0004120100.9800000068.600000001065352.64000000000000546.090000000000124.400000000000670.49
101309151611001034.0497959201294.1601524810090011100000200.0004120100.9800000196.000000003043864.68000000000001659.620000000000059.800000000001719.42
101309151711001034.0497959201294.1601524810090011100000100.0004120100.9800000098.000000001521932.34000000000000691.080000000000090.060000000000781.14
101309150211001034.0497959201294.1601524810090011100000300.0001120101.0000000300.000000004658976.55000000000000950.280000000000300.000000000001250.28
101309150311001034.0497959201294.1601524810090011100000250.0001120101.0000000250.000000003882480.46000000000000635.280000000000250.000000000000885.28
101309150411001034.0497959201294.1601524810090011100000200.0001120101.0000000200.000000003105984.37000000000000542.500000000000200.000000000000742.50
101309150511001034.0497959201294.1601524810090011100000100.0002080101.0000000100.000000001035328.12000000000000040.000000000000110.740000000000150.74
101309150711001034.0497959201294.1601524810090011100000070.0002120101.0000000070.000000001087094.53000000000000204.180000000000152.330000000000356.51
101309150811001034.0497959201294.1601524810090011100000150.0002120101.0000000150.000000002329488.27000000000000450.280000000000190.400000000000640.68
101309150911001034.0497959201294.1601524810090011100000100.0003120100.9900000099.000000001537462.26000000000000049.500000000000099.000000000000148.50
101309230111100329.0579710100411.8309540010090011100000050.0004060101.0500000052.500000000129726.75000000000001390.300000000000446.570000000001836.87
101309231011100329.0579710100411.8309540010090011100000150.0006120101.0500000157.500000000778360.50000000000000397.400000000000661.930000000001059.33
101309231111100329.0579710100411.8309540010090011100000100.0006060101.0500000105.000000000259453.50000000000000964.950000000000771.270000000001736.22
101309231311100329.0579710100411.8309540010090011100000050.0007060101.0400000052.000000000128491.26000000000000893.800000000000421.940000000001315.73
101309231411100329.0579710100411.8309540010090011100000200.0006120101.0500000210.000000001037814.00000000000001410.700000000000276.260000000001686.96
101309231611100329.0579710100411.8309540010090011100000100.0007120101.0400000104.000000000513965.03000000000000310.500000000000352.520000000000663.02
101309230311100329.0579710100411.8309540010090011100000100.0004120101.0500000105.000000000518907.00000000000000444.520000000000343.610000000000788.13
101309230411100329.0579710100411.8309540010090011100000100.0005120101.0500000105.000000000518907.00000000000000593.480000000000633.970000000001227.45
101309230611100329.0579710100411.8309540010090011100000050.0005060101.0500000052.500000000129726.75000000000000641.030000000000455.340000000001096.38
101309230811100329.0579710100411.8309540010090011100000100.0005120101.0500000105.000000000518907.00000000000000133.600000000000578.330000000000711.93
101309310111100183.2921147000229.3983829810090011100000150.0007120101.0400000156.000000000429433.77000000000001260.000000000000207.570000000001467.57
101309311011100183.2921147000229.3983829810090011100000050.0008120101.0300000051.500000000141768.20000000000000156.000000000000063.620000000000219.62
101309311111100183.2921147000229.3983829810090011100000100.0008120101.0300000103.000000000283536.40000000000001186.630000000000149.390000000001336.03
101309311211100183.2921147000229.3983829810090011100000100.0008060101.0300000103.000000000141768.20000000000000208.000000000000024.500000000000232.50
101309311311100183.2921147000229.3983829810090011100000100.0008120101.0300000103.000000000283536.40000000000000993.750000000000129.140000000001122.89
101309311411100183.2921147000229.3983829810090011100000500.0009120101.0300000515.000000001417682.01000000000006300.000000000000412.270000000006712.27
101309311511100183.2921147000229.3983829810090011100000200.0009120101.0300000206.000000000567072.80000000000000883.040000000000258.000000000001141.04
101309311611100183.2921147000229.3983829810090011100000050.0009120101.0300000051.500000000141768.20000000000001123.640000000000111.780000000001235.42
101309311811100183.2921147000229.3983829810090011100000050.0009120101.0300000051.500000000141768.20000000000000695.220000000000075.420000000000770.64
101309310211100183.2921147000229.3983829810090011100000080.0007120101.0400000083.200000000229031.35000000000000415.000000000000094.950000000000509.95
101309310311100183.2921147000229.3983829810090011100000100.0007120101.0400000104.000000000286289.18000000000000643.950000000000109.940000000000753.89
101309310411100183.2921147000229.3983829810090011100000080.0007120101.0400000083.200000000229031.35000000000000257.070000000000066.730000000000323.80
101309310511100183.2921147000229.3983829810090011100000070.0008120101.0300000072.100000000198475.48000000000000657.610000000000087.100000000000744.71
101309310611100183.2921147000229.3983829810090011100000100.0008120101.0300000103.000000000283536.40000000000000830.000000000000115.000000000000945.00
101309310811100183.2921147000229.3983829810090011100000050.0008120101.0300000051.500000000141768.20000000000001219.070000000000195.880000000001414.95
101309310911100183.2921147000229.3983829810090011100000070.0008120101.0300000072.100000000198475.48000000000000712.540000000000368.650000000001081.19
101309400111100166.1223118300207.9095970610090011100000050.0010120101.0200000051.000000000127240.67000000000000104.000000000000190.540000000000294.54
101309401011100166.1223118300207.9095970610090011100000050.0012120101.0100000050.500000000125993.22000000000000039.780000000000236.290000000000276.08
101309401111100166.1223118300207.9095970610090011100000200.0001120101.0000000200.000000000498983.03000000000000900.550000000000409.440000000001309.99
101309401211100166.1223118300207.9095970610090011100000100.0001120101.0000000100.000000000249491.52000000000000450.000000000000259.600000000000709.60
101309401311100166.1223118300207.9095970610090011100000100.0001120101.0000000100.000000000249491.52000000000000382.000000000000273.260000000000655.26
101309401411100166.1223118300207.9095970610090011100000050.0002120101.0000000050.000000000124745.76000000000000634.500000000000192.700000000000827.20
101309401511100166.1223118300207.9095970610090011100000200.0002120101.0000000200.000000000498983.03000000000000800.000000000000340.490000000001140.49
101309401611100166.1223118300207.9095970610090011100000100.0002120101.0000000100.000000000249491.52000000000000300.000000000000227.520000000000527.52
101309401711100166.1223118300207.9095970610090011100000040.0003120100.9900000039.600000000098798.64000000000001104.170000000000126.870000000001231.04
101309401811100166.1223118300207.9095970610090011100000100.0003120100.9900000099.000000000246996.60000000000000396.000000000000119.190000000000515.19
101309401911100166.1223118300207.9095970610090011100000100.0003120100.9900000099.000000000246996.60000000000000555.900000000000185.270000000000741.17
101309400211100166.1223118300207.9095970610090011100000150.0010120101.0200000153.000000000381722.02000000000000236.800000000000292.100000000000528.90
101309402011100166.1223118300207.9095970610090011100000070.0003120100.9900000069.300000000172897.62000000000000346.500000000000128.440000000000474.94
101309400311100166.1223118300207.9095970610090011100000150.0010120101.0200000153.000000000381722.02000000000000392.800000000000175.530000000000568.33
101309400411100166.1223118300207.9095970610090011100000050.0011120101.0200000051.000000000127240.67000000000000419.580000000000378.600000000000798.18
101309400511100166.1223118300207.9095970610090011100000060.0011120101.0200000061.200000000152688.81000000000000271.170000000000147.870000000000419.03
101309400611100166.1223118300207.9095970610090011100000100.0011120101.0200000102.000000000254481.35000000000000492.000000000000212.500000000000704.50
101309400711100166.1223118300207.9095970610090011100000080.0012120101.0100000080.800000000201589.15000000000000233.090000000000301.580000000000534.66
101309400811100166.1223118300207.9095970610090011100000050.0012120101.0100000050.500000000125993.22000000000001103.400000000000333.040000000001436.44
101309400911100166.1223118300207.9095970610090011100000050.0012120101.0100000050.500000000125993.22000000000000383.800000000000138.990000000000522.79
101309580111200159.4328358200199.5374148610090011100000100.0004120101.0500000105.000000000251417.14000000000000344.500000000000462.170000000000806.67
101309581011200159.4328358200199.5374148610090011100001000.0006120101.0500001050.000000002514171.43000000000000477.000000000002376.690000000002853.69
101309581111200159.4328358200199.5374148610090011100001000.0006120101.0500001050.000000002514171.43000000000000277.400000000001220.590000000001497.99
101309581211200159.4328358200199.5374148610090011100000200.0006120101.0500000210.000000000502834.29000000000000477.000000000001110.720000000001587.72
101309581311200159.4328358200199.5374148610090011100000200.0006120101.0500000210.000000000502834.29000000000000708.430000000000422.230000000001130.67
101309581411200159.4328358200199.5374148610090011100000300.0006120101.0500000315.000000000754251.43000000000000436.000000000000452.210000000000888.21
101309581511200159.4328358200199.5374148610090011100002000.0006120101.0500000315.000000000754251.43010000000001299.320000000000430.440000000001729.76
101309581611200159.4328358200199.5374148610090011100000200.0007120101.0400000208.000000000498045.39000000000000784.800000000000178.230000000000963.03
101309581711200159.4328358200199.5374148610090011100000200.0007120101.0400000208.000000000498045.39000000000001071.470000000000386.970000000001458.43
101309580211200159.4328358200199.5374148610090011100000100.0004120101.0500000105.000000000251417.14000000000000662.500000000000324.480000000000986.98
101309580311200159.4328358200199.5374148610090011100000200.0004120101.0500000210.000000000502834.29000000000000978.320000000000491.320000000001469.64
101309580411200159.4328358200199.5374148610090011100000100.0004120101.0500000105.000000000251417.14000000000000925.550000000000378.580000000001304.13
101309580511200159.4328358200199.5374148610090011100000100.0005120101.0500000105.000000000251417.14000000000001694.530000000000868.630000000002563.16
101309580611200159.4328358200199.5374148610090011100000100.0005120101.0500000105.000000000251417.14000000000001166.000000000000584.880000000001750.88
101309580711200159.4328358200199.5374148610090011100000150.0005120101.0500000157.500000000377125.71000000000000840.930000000000633.080000000001474.02
101309580811200159.4328358200199.5374148610090011100000100.0005120101.0500000105.000000000251417.14000000000001484.000000000001091.050000000002575.05
101309660111200376.9230769200471.7363019010090011100000200.0004120101.0500000210.000000001188775.48000000000001256.280000000000220.100000000001476.38
101309661011200376.9230769200471.7363019010090011100000200.0006120101.0500000210.000000001188775.48000000000000675.160000000000284.330000000000959.49
101309661111200376.9230769200471.7363019010090011100000150.0006060101.0500000157.500000000445790.81000000000000944.730000000000129.930000000001074.66
101309661211200376.9230769200471.7363019010090011100000050.0006120101.0500000052.500000000297193.87000000000001395.170000000000284.940000000001680.11
101309661311200376.9230769200471.7363019010090011100000100.0006120101.0500000105.000000000594387.74000000000001702.550000000000290.420000000001992.97
101309661511200376.9230769200471.7363019010090011100000150.0006120101.0500000157.500000000891581.61000000000000555.000000000000703.920000000001258.92
101309661611200376.9230769200471.7363019010090011100000300.0007120101.0400000312.000000001766180.71000000000000420.000000000000737.060000000001157.06
101309661711200376.9230769200471.7363019010090011100000150.0007120101.0400000156.000000000883090.36000000000000848.000000000000262.330000000001110.33
101309661811200376.9230769200471.7363019010090011100000150.0007120101.0400000156.000000000883090.36000000000000534.240000000000471.720000000001005.96
101309660211200376.9230769200471.7363019010090011100000200.0004120101.0500000210.000000001188775.48000000000000576.800000000000200.260000000000777.06
101309660311200376.9230769200471.7363019010090011100000050.0004120101.0500000052.500000000297193.87000000000000594.600000000000182.430000000000777.03
101309660411200376.9230769200471.7363019010090011100000050.0005120101.0500000052.500000000297193.87000000000001148.660000000000212.520000000001361.18
101309660511200376.9230769200471.7363019010090011100000100.0005120101.0500000105.000000000594387.74000000000001241.770000000000384.420000000001626.19
101309660611200376.9230769200471.7363019010090011100000150.0005120101.0500000157.500000000891581.61000000000000412.680000000000246.730000000000659.41
101309660711200376.9230769200471.7363019010090011100000050.0005120101.0500000052.500000000297193.87000000000001007.030000000000175.440000000001182.47
101309660811200376.9230769200471.7363019010090011100000030.0005120101.0500000031.500000000178316.32000000000000415.190000000000048.400000000000463.59
101309740111200187.6898012400234.9022868610090011100000100.0007120101.0400000104.000000000293158.05000000000000581.850000000000104.000000000000685.85
101309741011200187.6898012400234.9022868610090011100000100.0008120101.0300000103.000000000290339.23000000000000515.000000000000265.020000000000780.02
101309741111200187.6898012400234.9022868610090011100000120.0009120101.0300000123.600000000348407.07000000000000416.000000000000173.430000000000589.43
101309741211200187.6898012400234.9022868610090011100000120.0009120101.0300000123.600000000348407.07000000000000416.000000000000183.400000000000599.40
101309741311200187.6898012400234.9022868610090011100000120.0009120101.0300000123.600000000348407.07000000000000660.000000000000234.010000000000894.01
101309741411200187.6898012400234.9022868610090011100000100.0009120101.0300000103.000000000290339.23000000000000584.130000000000419.420000000001003.55
101309741511200187.6898012400234.9022868610090011100000200.0009120101.0300000206.000000000580678.45000000000001193.000000000000343.110000000001536.11
101309741611200187.6898012400234.9022868610090011100000150.0009120101.0300000154.500000000435508.84000000000001016.750000000000365.400000000001382.15
101309741711200187.6898012400234.9022868610090011100000200.0009120101.0300000206.000000000580678.45000000000000416.000000000000319.360000000000735.36
101309741811200187.6898012400234.9022868610090011100000300.0009120101.0300000309.000000000871017.68000000000000512.530000000000405.120000000000917.65
101309740211200187.6898012400234.9022868610090011100000120.0007120101.0400000124.800000000351789.66000000000001197.520000000000392.890000000001590.40
101309740311200187.6898012400234.9022868610090011100000150.0007120101.0400000156.000000000439737.08000000000000420.000000000000418.600000000000838.60
101309740411200187.6898012400234.9022868610090011100000100.0007120101.0400000104.000000000293158.05000000000000262.500000000000104.000000000000366.50
101309740511200187.6898012400234.9022868610090011100000120.0007120101.0400000124.800000000351789.66000000000000760.920000000000138.190000000000899.11
101309740611200187.6898012400234.9022868610090011100000200.0008120101.0300000206.000000000580678.45000000000001390.800000000000291.800000000001682.60
101309740711200187.6898012400234.9022868610090011100000080.0008120101.0300000082.400000000232271.38000000000000257.500000000000128.590000000000386.09
101309740811200187.6898012400234.9022868610090011100000080.0008120101.0300000082.400000000232271.38000000000000451.500000000000241.520000000000693.02
101309740911200187.6898012400234.9022868610090011100000060.0008120101.0300000061.800000000174203.54000000000000840.000000000000176.290000000001016.29
101309820111200736.6199158500921.9131867510090011100000100.0010120101.0200000102.000000001128421.74000000000000468.000000000000102.000000000000570.00
101309821011200736.6199158500921.9131867510090011100000200.0011120101.0200000204.000000002256843.48000000000000894.280000000000238.670000000001132.94
101309821111200736.6199158500921.9131867510090011100000070.0011120101.0200000071.400000000789895.22000000000000677.940000000000000.000000000000677.94
101309821211200736.6199158500921.9131867510090011100000060.0011120101.0200000061.200000000677053.04000000000000101.000000000000023.830000000000124.83
101309821311200736.6199158500921.9131867510090011100000060.0012120101.0100000060.600000000670415.27000000000000397.150000000000060.600000000000457.75
101309821411200736.6199158500921.9131867510090011100000100.0012120101.0100000101.000000001117358.78000000000000259.490000000000000.000000000000259.49
101309821511200736.6199158500921.9131867510090011100000070.0012120101.0100000070.700000000782151.15000000000000345.330000000000116.200000000000461.53
101309821611200736.6199158500921.9131867510090011100000100.0012120101.0100000101.000000001117358.78000000000000381.720000000000084.370000000000466.09
101309821711200736.6199158500921.9131867510090011100000100.0012120101.0100000101.000000001117358.78000000000000214.320000000000101.000000000000315.32
101309821811200736.6199158500921.9131867510090011100000150.0012120101.0100000151.500000001676038.17000000000001040.000000000000156.550000000001196.55
101309821911200736.6199158500921.9131867510090011100000050.0012120101.0100000050.500000000558679.39000000000000228.220000000000050.500000000000278.72
101309820211200736.6199158500921.9131867510090011100000100.0010120101.0200000102.000000001128421.74000000000000348.550000000000105.470000000000454.02
101309822011200736.6199158500921.9131867510090011100000060.0012120101.0100000060.600000000670415.27000000000000123.220000000000070.030000000000193.25
101309822111200736.6199158500921.9131867510090011100000100.0001060101.0000000100.000000000553147.91000000000000400.000000000000922.730000000001322.73
101309822211200736.6199158500921.9131867510090011100000140.0001120101.0000000140.000000001548814.15000000000000625.000000000000459.190000000001084.19
101309822311200736.6199158500921.9131867510090011100000100.0001120101.0000000100.000000001106295.82000000000000900.000000000001245.440000000002145.44
101309820311200736.6199158500921.9131867510090011100000150.0010120101.0200000153.000000001692632.61000000000001232.770000000000153.000000000001385.77
101309820411200736.6199158500921.9131867510090011100000080.0010120101.0200000081.600000000902737.39000000000000138.670000000000081.600000000000220.27
101309820511200736.6199158500921.9131867510090011100000100.0011120101.0200000102.000000001128421.74000000000000712.850000000000278.390000000000991.24
101309820611200736.6199158500921.9131867510090011100000100.0011120101.0200000102.000000001128421.74000000000000325.130000000000185.030000000000510.16
101309820711200736.6199158500921.9131867510090011100000050.0011120101.0200000051.000000000564210.87000000000000138.330000000000107.200000000000245.54
101309820811200736.6199158500921.9131867510090011100000100.0011120101.0200000102.000000001128421.74000000000000327.150000000000181.730000000000508.89
101309820911200736.6199158500921.9131867510090011100000050.0011120101.0200000051.000000000564210.87000000000000389.760000000000061.530000000000451.29
101309900111200586.7826087000734.3850106010090011100000100.0002060101.0000000100.000000000440631.01000000000001000.000000000000040.670000000001040.67
101309901011200586.7826087000734.3850106010090011100000100.0003120100.9900000099.000000000872449.39000000000000694.000000000000099.000000000000793.00
101309901111200586.7826087000734.3850106010090011100000200.0003120100.9900000198.000000001744898.79000000000000564.300000000000198.000000000000762.30
101309901211200586.7826087000734.3850106010090011100000150.0003120100.9900000148.500000001308674.09000000000000991.000000000000148.500000000001139.50
101309901311200586.7826087000734.3850106010090011100000200.0003120100.9900000198.000000001744898.79000000000001188.000000000000198.000000000001386.00
101309901411200586.7826087000734.3850106010090011100000080.0004120100.9800000078.400000000690909.42000000000000665.760000000000111.910000000000777.68
101309901511200586.7826087000734.3850106010090011100000100.0004120100.9800000098.000000000863636.77000000000000475.000000000000149.700000000000624.70
101309901611200586.7826087000734.3850106010090011100000100.0004120100.9800000098.000000000863636.77000000000000568.460000000000198.720000000000767.18
101309901711200586.7826087000734.3850106010090011100000060.0004120100.9800000058.800000000518182.06000000000000871.100000000000073.500000000000944.60
101309901811200586.7826087000734.3850106010090011100000150.0004120100.9800000147.000000001295455.16000000000000796.640000000000178.680000000000975.32
101309900211200586.7826087000734.3850106010090011100000100.0002060101.0000000100.000000000440631.01000000000001400.000000000000517.390000000001917.39
101309900311200586.7826087000734.3850106010090011100000100.0002120101.0000000100.000000000881262.01000000000000390.100000000000259.120000000000649.22
101309900411200586.7826087000734.3850106010090011100000100.0002120101.0000000100.000000000881262.01000000000000413.900000000000100.000000000000513.90
101309900511200586.7826087000734.3850106010090011100000100.0002120101.0000000100.000000000881262.01000000000001233.330000000000406.080000000001639.42
101309900611200586.7826087000734.3850106010090011100000100.0002120101.0000000100.000000000881262.01000000000000750.000000000000551.400000000001301.40
101309900711200586.7826087000734.3850106010090011100000100.0002120101.0000000100.000000000881262.01000000000000800.000000000000401.300000000001201.30
101309900811200586.7826087000734.3850106010090011100000100.0002120101.0000000100.000000000881262.01000000000001441.700000000000279.490000000001721.18
101310081011300284.4812514400356.0411705410090011100000060.0006120101.0500000063.000000000269167.12000000000000525.000000000000335.610000000000860.61
101310081111300284.4812514400356.0411705410090011100000050.0006120101.0500000052.500000000224305.94000000000000325.360000000000115.820000000000441.18
101310081211300284.4812514400356.0411705410090011100000015.0006120101.0500000015.750000000067291.78000000000000479.800000000000015.750000000000495.55
101310081311300284.4812514400356.0411705410090011100000150.0006120101.0500000157.500000000672917.81000000000001432.360000000000602.200000000002034.56
101310081511300284.4812514400356.0411705410090011100000150.0006120101.0500000157.500000000672917.81000000000000391.620000000000653.410000000001045.03
101310081611300284.4812514400356.0411705410090011100000300.0007120101.0400000312.000000001333018.14000000000000469.490000000000353.580000000000823.07
101310081711300284.4812514400356.0411705410090011100000100.0007060101.0400000104.000000000222169.69000000000000375.600000000000256.230000000000631.83
101310080211300284.4812514400356.0411705410090011100000030.0004120101.0500000031.500000000134583.56000000000000715.040000000000029.050000000000744.09
101310080311300284.4812514400356.0411705410090011100000050.0004120101.0500000052.500000000224305.94000000000000848.000000000000052.500000000000900.50
101310080411300284.4812514400356.0411705410090011100000100.0005120101.0500000105.000000000448611.87000000000000412.680000000000333.030000000000745.71
101310080611300284.4812514400356.0411705410090011100000150.0005120101.0500000157.500000000672917.81000000000000593.730000000000341.450000000000935.18
101310080711300284.4812514400356.0411705410090011100000100.0005120101.0500000105.000000000448611.87000000000000318.000000000000593.320000000000911.32
101310080811300284.4812514400356.0411705410090011100000100.0006120101.0500000105.000000000448611.87000000000000415.000000000000036.050000000000451.05
101310080911300284.4812514400356.0411705410090011100000100.0006120101.0500000105.000000000448611.87000000000000684.740000000000552.950000000001237.69
101310161011300222.6501182000278.6567069210090011100000100.0006120101.0500000105.000000000351107.45000000000001109.780000000000337.010000000001446.79
101310161111300222.6501182000278.6567069210090011100000400.0006120101.0500000420.000000001404429.80000000000000452.810000000000470.330000000000923.14
101310161211300222.6501182000278.6567069210090011100000150.0006120101.0500000157.500000000526661.18000000000000829.500000000000194.650000000001024.15
101310161311300222.6501182000278.6567069210090011100000150.0006120101.0500000157.500000000526661.18000000000001456.160000000000491.690000000001947.85
101310161411300222.6501182000278.6567069210090011100000200.0006120101.0500000210.000000000702214.90000000000000953.010000000000369.120000000001322.13
[truncated: 6,744,151 more chars]
