# Supplementary material for: Can a poverty-reducing and progressive tax and transfer system hurt the poor?
Source: J Dev Econ. 2016 Sep;122:63–75. doi: 10.1016/j.jdeveco.2016.04.001 (PMC4988485; doi:10.1016/j.jdeveco.2016.04.001)
Supplement: Supplementary file 1 — Supplementary material. [file mmc1.zip › data/POF0809/T_CONDICOES_DE_VIDA_S.txt]

04110019011030100416.4973270400421.778566145310000000006209.560000000000338.270000000006547.82
04110019101010100416.4973270400421.778566143310000000000309.330000000000169.130000000000478.47
04110019111020100416.4973270400421.778566142320000000001018.290000000000191.650000000001209.94
04110019121040100416.4973270400421.778566141120000000002434.700000000000472.530000000002907.23
04110019031010100416.4973270400421.778566145310000000033267.290000000001955.300000000035222.59
04110019041050100416.4973270400421.778566142120000000002932.230000000000210.000000000003142.23
04110019051020100416.4973270400421.778566144310000000012125.390000000000836.820000000012962.21
04110019071010100416.4973270400421.778566143120000000000404.390000000000107.730000000000512.11
04110019081010100416.4973270400421.778566143220000000001013.500000000000147.080000000001160.58
04110019091010100416.4973270400421.778566142220000000000227.250000000000085.020000000000312.27
04110027101010100655.0741996200663.380623814210000000001892.860000000000410.150000000002303.01
04110027111030100655.0741996200663.380623813330000000001603.770000000000623.850000000002227.62
04110027131010100655.0741996200663.380623811220000000000784.420000000000069.290000000000853.71
04110027021010100655.0741996200663.380623812320000000003501.180000000000095.050000000003596.23
04110027031020100655.0741996200663.380623814320000000001420.930000000000655.780000000002076.71
04110027041030100655.0741996200663.380623813320000000005916.380000000000164.600000000006080.98
04110027061010100655.0741996200663.380623811320000000000531.270000000000058.570000000000589.83
04110027081020100655.0741996200663.380623811220000000000278.400000000000219.600000000000498.00
04110027091010100655.0741996200663.380623814310000000000901.820000000000772.130000000001673.94
04110035011020100953.5366690200965.627635282220000000002499.040000000000395.030000000002894.08
04110035101010100953.5366690200965.627635282310000000002528.430000000000010.000000000002538.43
04110035111010100953.5366690200965.627635285310000000005066.670000000000000.000000000005066.67
04110035121010100953.5366690200965.627635284320000000000830.000000000000104.000000000000934.00
04110035131020100953.5366690200965.627635285310000000002340.000000000000280.020000000002620.02
04110035021010100953.5366690200965.627635284310000000001330.000000000000008.710000000001338.71
04110035031010100953.5366690200965.627635283220000000000964.420000000000420.000000000001384.42
04110035051010100953.5366690200965.627635281320000000000495.000000000000662.250000000001157.25
04110035061010100953.5366690200965.627635282320000000002615.000000000000000.000000000002615.00
04110035071020100953.5366690200965.627635285310000000001067.500000000000192.600000000001260.10
04110035081020100953.5366690200965.627635283230000000001662.670000000000027.040000000001689.70
04110043101010100674.3179228200682.868359863210000000000936.000000000000012.600000000000948.60
04110043121010100674.3179228200682.868359863310000000002451.880000000000610.730000000003062.61
04110043131010100674.3179228200682.868359863310000000000969.580000000000000.000000000000969.58
04110043021010100674.3179228200682.868359861220000000000398.640000000000260.870000000000659.51
04110043031020100674.3179228200682.868359864310000000004472.150000000000187.190000000004659.34
04110043041020100674.3179228200682.868359863320000000004297.060000000000595.680000000004892.74
04110043051040100674.3179228200682.868359865310000000001698.330000000000476.930000000002175.26
04110043061010100674.3179228200682.868359863310000000000721.000000000000365.060000000001086.06
04110043071010100674.3179228200682.868359863220000000000711.160000000000000.000000000000711.16
04110051011020100415.8726687700421.145987112220000000007742.020000000000026.930000000007768.95
04110051101010100415.8726687700421.145987116210000000000672.770000000000212.470000000000885.23
04110051121020100415.8726687700421.145987114320000000002582.600000000000408.000000000002990.60
04110051131020100415.8726687700421.145987111130000000000645.540000000000050.570000000000696.10
04110051021020100415.8726687700421.145987115320000000003680.540000000000302.570000000003983.11
04110051031010100415.8726687700421.145987112220000000002476.410000000000398.240000000002874.66
04110051041040100415.8726687700421.145987111320000000002372.470000000000136.170000000002508.64
04110051051020100415.8726687700421.145987116310000000000427.450000000000159.970000000000587.42
04110051061050100415.8726687700421.145987112220000000001047.280000000000472.680000000001519.96
04110051071010100415.8726687700421.145987112230000000001845.430000000000000.000000000001845.43
04110051081010100415.8726687700421.145987116310000000006631.360000000000300.530000000006931.89
04110051091010100415.8726687700421.145987113320000000000554.270000000000323.160000000000877.43
04110060011010100210.6527321200213.323835563320000000001104.600000000000201.900000000001306.50
04110060101010100210.6527321200213.323835563320000000001641.060000000000000.000000000001641.06
04110060111020100210.6527321200213.323835563320000000006009.040000000000303.000000000006312.04
04110060121010100210.6527321200213.323835563220000000000650.280000000000120.000000000000770.28
04110060131020100210.6527321200213.323835562210000000002125.680000000000309.340000000002435.02
04110060021030100210.6527321200213.323835563310000000003325.430000000000356.470000000003681.89
04110060031020100210.6527321200213.323835564220000000001153.600000000000204.000000000001357.60
04110060041010100210.6527321200213.323835564310000000000685.670000000000265.750000000000951.42
04110060051010100210.6527321200213.323835565310000000002035.450000000000144.410000000002179.85
04110060061020100210.6527321200213.323835563120000000000710.890000000000218.000000000000928.89
04110060071040100210.6527321200213.323835563320000000002835.230000000000291.290000000003126.51
04110060081020100210.6527321200213.323835561230000000002850.000000000000105.810000000002955.81
04110060091020100210.6527321200213.323835562320000000000679.910000000000000.000000000000679.91
04110078011020100892.1060393300903.418057394320000000003640.000000000000714.000000000004354.00
04110078101020100892.1060393300903.418057393320000000004028.580000000000752.740000000004781.32
04110078111020100892.1060393300903.418057393320000000001529.330000000000400.000000000001929.33
04110078121010100892.1060393300903.418057392120000000000434.170000000000118.670000000000552.84
04110078021010100892.1060393300903.418057393120000000001570.630000000000357.000000000001927.63
04110078041010100892.1060393300903.418057394220000000010376.500000000000591.700000000010968.20
04110078061010100892.1060393300903.418057393320000000000865.620000000000000.000000000000865.62
04110078081020100892.1060393300903.418057393310000000001367.840000000000311.330000000001679.17
04110086011010100590.5079365100597.995652264310000000001684.530000000000000.000000000001684.53
04110086101010100590.5079365100597.995652265310000000006204.870000000000484.900000000006689.77
04110086111010100590.5079365100597.995652263220000000000437.100000000000423.080000000000860.18
04110086121010100590.5079365100597.995652265310000000005500.000000000000025.500000000005525.50
04110086131020100590.5079365100597.995652264310000000004462.470000000000000.000000000004462.47
04110086031010100590.5079365100597.995652265310000000001512.130000000000552.990000000002065.11
04110086041010100590.5079365100597.995652263220000000000557.620000000000171.250000000000728.87
04110086061040100590.5079365100597.995652263320000000009770.120000000000218.700000000009988.82
04110086071010100590.5079365100597.995652263310000000012654.790000000000500.000000000013154.79
04110086081010100590.5079365100597.995652261320000000000686.000000000000500.000000000001186.00
04110086091010100590.5079365100597.995652265310000000001068.670000000000000.000000000001068.67
04110094011020100315.9712314800319.977786893320000000001489.640000000000241.570000000001731.21
04110094101020100315.9712314800319.977786893320000000001202.850000000000198.000000000001400.85
04110094111010100315.9712314800319.977786893220000000001483.860000000000200.320000000001684.18
04110094121020100315.9712314800319.977786894220000000002264.470000000000161.540000000002426.01
04110094131010100315.9712314800319.977786893220000000002062.370000000000372.100000000002434.47
04110094021010100315.9712314800319.977786893210000000000762.080000000000135.810000000000897.88
04110094031010100315.9712314800319.977786891230000000001150.950000000000227.080000000001378.03
04110094041020100315.9712314800319.977786894310000000001516.180000000000186.350000000001702.53
04110094051010100315.9712314800319.977786894310000000001695.530000000000228.800000000001924.33
04110094061010100315.9712314800319.977786892220000000001272.650000000000070.000000000001342.65
04110094071010100315.9712314800319.977786894310000000001611.730000000000142.270000000001754.00
04110094091010100315.9712314800319.977786894310000000000792.000000000000220.750000000001012.75
04110108011010200532.4342857100539.185620192220000000002216.880000000000669.810000000002886.69
04110108101010200532.4342857100539.185620193310000000001750.720000000000442.290000000002193.01
04110108111010200532.4342857100539.185620195310000000006178.920000000000618.690000000006797.60
04110108121010200532.4342857100539.185620194210000000000945.000000000000012.000000000000957.00
04110108131010200532.4342857100539.185620193310000000004101.420000000001586.420000000005687.84
04110108021020200532.4342857100539.185620194330000000002896.880000000000017.330000000002914.21
04110108031010200532.4342857100539.185620193320000000001402.420000000000408.500000000001810.92
04110108041010200532.4342857100539.185620195310000000004763.920000000000000.000000000004763.92
04110108051010200532.4342857100539.185620193320000000001495.350000000000035.000000000001530.35
04110108061020200532.4342857100539.185620193320000000001696.000000000000000.000000000001696.00
04110108071010200532.4342857100539.185620195310000000009976.180000000000690.380000000010666.56
04110108081020200532.4342857100539.185620193320000000002336.310000000000002.600000000002338.91
04110108091010200532.4342857100539.185620195310000000003107.560000000000242.300000000003349.86
04110116011010200668.1424936400676.614625464310000000025495.720000000002326.140000000027821.86
04110116101010200668.1424936400676.614625466310000000011162.200000000001545.000000000012707.20
04110116111020200668.1424936400676.614625463320000000001473.250000000000000.000000000001473.25
04110116121010200668.1424936400676.614625465320000000013122.490000000000000.000000000013122.49
04110116021020200668.1424936400676.614625463310000000005336.830000000000041.860000000005378.69
04110116031020200668.1424936400676.614625461320000000005854.110000000001551.770000000007405.87
04110116041020200668.1424936400676.614625465310000000016354.200000000000684.740000000017038.94
04110116081010200668.1424936400676.614625463320000000003090.000000000000554.580000000003644.58
04110116091010200668.1424936400676.614625465310000000000287.500000000000000.000000000000287.50
04110124011010200347.9206192800352.332297003310000000001996.930000000000520.000000000002516.93
04110124101010200347.9206192800352.332297004320000000007655.960000000000649.640000000008305.60
04110124111010200347.9206192800352.332297006310000000001106.960000000000612.000000000001718.96
04110124121010200347.9206192800352.332297005310000000002538.220000000000206.130000000002744.35
04110124131020200347.9206192800352.332297004310000000002003.000000000000676.400000000002679.40
04110124041010200347.9206192800352.332297003320000000002276.210000000000309.000000000002585.21
04110124061010200347.9206192800352.332297004310000000002526.030000000000309.000000000002835.03
04110124081010200347.9206192800352.332297003220000000000728.000000000000700.390000000001428.39
04110124091010200347.9206192800352.332297003320000000000119.180000000000535.400000000000654.58
04110132011010200410.8736511300416.083581292230000000001112.420000000000037.980000000001150.40
04110132101010200410.8736511300416.083581292310000000001117.600000000000359.660000000001477.26
04110132111010200410.8736511300416.083581293310000000002672.230000000000000.000000000002672.23
04110132131020200410.8736511300416.083581293210000000002454.550000000000239.360000000002693.91
04110132021010200410.8736511300416.083581295310000000003706.760000000001097.060000000004803.82
04110132041010200410.8736511300416.083581296320000000009381.930000000000140.070000000009522.00
04110132051020200410.8736511300416.083581296310000000014963.750000000000000.000000000014963.75
04110132061010200410.8736511300416.083581295310000000005300.000000000000066.540000000005366.54
04110132071010200410.8736511300416.083581294310000000024997.290000000000765.990000000025763.28
04110132081010200410.8736511300416.083581293310000000006769.000000000000713.300000000007482.30
04110132091010200410.8736511300416.083581293310000000017895.110000000001577.620000000019472.73
04110140011010200396.8009309300401.832417223220000000001154.290000000000443.670000000001597.96
04110140101010200396.8009309300401.832417223220000000002774.730000000000360.950000000003135.68
04110140111010200396.8009309300401.832417223320000000003403.020000000000798.320000000004201.34
04110140121010200396.8009309300401.832417223210000000001033.570000000000333.530000000001367.10
04110140131010200396.8009309300401.832417224320000000000419.150000000000153.000000000000572.15
04110140141010200396.8009309300401.832417223310000000000473.580000000000102.000000000000575.58
04110140151010200396.8009309300401.832417223130000000001082.700000000000571.200000000001653.90
04110140161020200396.8009309300401.832417222330000000000742.000000000000255.000000000000997.00
04110140171020200396.8009309300401.832417223310000000004390.170000000000000.000000000004390.17
04110140181020200396.8009309300401.832417224310000000004648.400000000000000.000000000004648.40
04110140191010200396.8009309300401.832417221220000000001634.850000000000214.500000000001849.35
04110140201010200396.8009309300401.832417222310000000001638.460000000000209.370000000001847.83
04110140211020200396.8009309300401.832417221220000000002477.750000000000395.590000000002873.34
04110140221010200396.8009309300401.832417223120000000000655.670000000000205.200000000000860.87
04110140231020200396.8009309300401.832417223120000000000789.880000000000089.420000000000879.30
04110140241020200396.8009309300401.832417222120000000001341.670000000000302.490000000001644.15
04110140251020200396.8009309300401.832417223320000000000800.000000000000100.000000000000900.00
04110140261020200396.8009309300401.832417223320000000000850.000000000000050.000000000000900.00
04110140271020200396.8009309300401.832417224320000000001200.000000000000400.000000000001600.00
04110140281010200396.8009309300401.832417224310000000000600.000000000000000.000000000000600.00
04110140031040200396.8009309300401.832417223210000000001295.520000000000081.630000000001377.15
04110140041010200396.8009309300401.832417225310000000003889.870000000000654.400000000004544.27
04110140051020200396.8009309300401.832417223220000000001284.350000000000081.600000000001365.95
04110140061010200396.8009309300401.832417223110000000001795.990000000000102.000000000001897.99
04110140071010200396.8009309300401.832417223220000000000264.620000000000081.600000000000346.22
04110140081020200396.8009309300401.832417225310000000002967.050000000000384.750000000003351.80
04110159011020200428.7806584600434.217651755310000000004387.830000000000000.000000000004387.83
04110159101020200428.7806584600434.217651752220000000005377.890000000001733.020000000007110.91
04110159111010200428.7806584600434.217651755320000000007495.000000000002021.950000000009516.95
04110159131020200428.7806584600434.217651753320000000001966.900000000000000.000000000001966.90
04110159031010200428.7806584600434.217651754310000000009512.500000000000117.700000000009630.20
04110159041020200428.7806584600434.217651753310000000012482.000000000000047.850000000012529.85
04110159051020200428.7806584600434.217651752320000000004539.000000000000031.720000000004570.72
04110159061020200428.7806584600434.217651754310000000004951.250000000000179.170000000005130.42
04110159081020200428.7806584600434.217651755320000000001123.450000000000598.170000000001721.62
04110159091020200428.7806584600434.217651753320000000001644.500000000000007.920000000001652.42
04110167011010200315.0468811500319.041715683310000000000959.100000000000000.000000000000959.10
04110167101010200315.0468811500319.041715683220000000002751.410000000000387.830000000003139.24
04110167111010200315.0468811500319.041715683120000000001486.560000000000517.570000000002004.13
04110167131020200315.0468811500319.041715683220000000002175.070000000000413.240000000002588.32
04110167021010200315.0468811500319.041715683310000000003258.330000000000168.940000000003427.27
04110167031010200315.0468811500319.041715682220000000001990.000000000000874.470000000002864.47
04110167041020200315.0468811500319.041715685320000000012065.670000000000090.000000000012155.67
04110167051030200315.0468811500319.041715683220000000005018.500000000000460.500000000005479.00
04110167061020200315.0468811500319.041715682220000000000910.350000000000119.750000000001030.10
04110167071010200315.0468811500319.041715683310000000008655.000000000000376.530000000009031.52
04110167081020200315.0468811500319.041715686310000000001379.900000000000554.170000000001934.07
04110167091020200315.0468811500319.041715683310000000002080.000000000000631.080000000002711.08
04110175011010300406.1300959200428.910133404320000000003298.000000000000000.000000000003298.00
04110175101010300406.1300959200428.910133401330000000000547.000000000000353.530000000000900.53
04110175121020300406.1300959200428.910133405310000000003619.710000000000507.500000000004127.22
04110175131020300406.1300959200428.910133404310000000003385.930000000000129.870000000003515.80
04110175021010300406.1300959200428.910133401230000000009057.500000000000332.090000000009389.59
04110175031010300406.1300959200428.910133402120000000004578.590000000000265.820000000004844.41
04110175041020300406.1300959200428.910133405310000000006673.400000000000147.660000000006821.06
04110175061020300406.1300959200428.910133403230000000001283.250000000000053.380000000001336.63
04110175071010300406.1300959200428.910133403230000000000955.200000000000501.180000000001456.38
04110175081020300406.1300959200428.910133402130000000001211.000000000000097.870000000001308.87
04110175091020300406.1300959200428.910133403330000000001845.270000000000792.950000000002638.22
04110183101010300344.8741749200364.218337562220000000003882.840000000000245.720000000004128.56
04110183111020300344.8741749200364.218337563220000000001400.230000000000184.450000000001584.68
04110183121020300344.8741749200364.218337562230000000003570.200000000000256.360000000003826.56
04110183131010300344.8741749200364.218337565310000000000469.320000000000315.000000000000784.32
04110183021010300344.8741749200364.218337564310000000001172.630000000000189.000000000001361.63
04110183031010300344.8741749200364.218337563220000000000992.000000000000000.000000000000992.00
04110183041020300344.8741749200364.218337565310000000001682.850000000000210.000000000001892.85
04110183061020300344.8741749200364.218337565310000000008953.500000000000525.000000000009478.50
04110183071010300344.8741749200364.218337562220000000000450.000000000000210.000000000000660.00
04110183081020300344.8741749200364.218337563220000000001316.130000000000010.200000000001326.33
04110191011010300275.2661752700290.705990863310000000001590.000000000000210.000000000001800.00
04110191101010300275.2661752700290.705990864210000000000698.780000000000347.790000000001046.57
04110191111010300275.2661752700290.705990863220000000000499.580000000000185.870000000000685.45
04110191121010300275.2661752700290.705990864310000000001749.210000000000327.330000000002076.54
04110191131010300275.2661752700290.705990864310000000000850.690000000000067.620000000000918.31
04110191021020300275.2661752700290.705990862220000000001418.500000000000202.920000000001621.42
04110191031030300275.2661752700290.705990862320000000000187.000000000000315.000000000000502.00
04110191051020300275.2661752700290.705990863310000000000908.500000000000758.250000000001666.76
04110191061020300275.2661752700290.705990863310000000003589.100000000000679.210000000004268.31
04110191071020300275.2661752700290.705990865310000000002475.000000000000580.580000000003055.58
04110191091020300275.2661752700290.705990862320000000002136.970000000000620.200000000002757.16
04110205101010300450.1918371900475.443319474310000000003032.420000000000206.000000000003238.42
04110205111020300450.1918371900475.443319475310000000001597.270000000000033.430000000001630.70
04110205121010300450.1918371900475.443319473310000000000941.670000000000587.330000000001529.00
04110205021010300450.1918371900475.443319471120000000000949.980000000000068.900000000001018.88
04110205031020300450.1918371900475.443319473310000000001308.000000000000016.170000000001324.17
04110205051020300450.1918371900475.443319473220000000000997.500000000000324.450000000001321.95
04110205061010300450.1918371900475.443319474310000000002060.000000000000000.000000000002060.00
04110205091010300450.1918371900475.443319473320000000001348.190000000000407.860000000001756.05
04110213011020300442.7401302400467.573642602220000000001118.570000000000171.600000000001290.17
04110213101010300442.7401302400467.573642602210000000000840.000000000000257.500000000001097.50
04110213111010300442.7401302400467.573642605310000000003744.350000000003534.040000000007278.39
04110213121010300442.7401302400467.573642603320000000001658.910000000000160.690000000001819.60
04110213131010300442.7401302400467.573642604310000000001697.450000000000306.000000000002003.45
04110213021010300442.7401302400467.573642604320000000000903.320000000000156.000000000001059.32
04110213031010300442.7401302400467.573642603310000000001285.090000000000116.060000000001401.15
04110213041010300442.7401302400467.573642602220000000000114.740000000000303.210000000000417.95
04110213051010300442.7401302400467.573642603220000000001327.310000000000123.600000000001450.91
04110213061020300442.7401302400467.573642601220000000000596.600000000000206.000000000000802.60
04110213071020300442.7401302400467.573642603310000000000553.050000000000103.170000000000656.22
04110213081010300442.7401302400467.573642603320000000000931.480000000000326.060000000001257.54
04110213091010300442.7401302400467.573642603310000000001665.630000000000690.130000000002355.75
04110221011010300504.9124259300533.233213043220000000000299.750000000000052.000000000000351.75
04110221101020300504.9124259300533.233213041320000000000767.520000000000196.280000000000963.80
04110221111020300504.9124259300533.233213043320000000000635.970000000000047.270000000000683.23
04110221121020300504.9124259300533.233213043320000000000235.000000000000030.900000000000265.90
04110221131010300504.9124259300533.233213041130000000000450.270000000000071.900000000000522.17
04110221141010300504.9124259300533.233213043320000000000604.120000000000130.590000000000734.71
04110221151010300504.9124259300533.233213041220000000000634.810000000000000.000000000000634.81
04110221161020300504.9124259300533.233213043220000000001763.150000000000492.280000000002255.43
04110221171010300504.9124259300533.233213045310000000001388.250000000000482.540000000001870.79
04110221181020300504.9124259300533.233213043220000000000626.590000000000097.160000000000723.74
04110221191010300504.9124259300533.233213042220000000000280.500000000000102.000000000000382.50
04110221021020300504.9124259300533.233213045310000000001379.200000000000160.380000000001539.58
04110221201010300504.9124259300533.233213043210000000001527.220000000000240.220000000001767.44
04110221031020300504.9124259300533.233213044230000000001351.130000000000543.920000000001895.05
04110221041020300504.9124259300533.233213044320000000001837.500000000000268.220000000002105.72
04110221061020300504.9124259300533.233213042120000000000511.290000000000080.030000000000591.32
04110221071010300504.9124259300533.233213042320000000000222.000000000000051.500000000000273.50
04110221081020300504.9124259300533.233213041220000000000167.680000000000000.000000000000167.68
04110221091010300504.9124259300533.233213043320000000000161.000000000000051.500000000000212.50
04110230011020300397.2897273900419.573904233120000000000870.200000000000260.100000000001130.30
04110230101010300397.2897273900419.573904232320000000001809.030000000000303.000000000002112.03
04110230111010300397.2897273900419.573904235310000000002312.000000000000555.800000000002867.80
04110230131020300397.2897273900419.573904233310000000000000.000000000000636.750000000000636.75
04110230021010300397.2897273900419.573904233220000000000808.170000000000000.000000000000808.17
04110230041020300397.2897273900419.573904234310000000000944.850000000000142.440000000001087.29
04110230061020300397.2897273900419.573904234310000000001501.620000000000255.000000000001756.62
04110230071020300397.2897273900419.573904235310000000001785.670000000000306.000000000002091.67
04110230081010300397.2897273900419.573904232320000000001498.650000000000000.000000000001498.65
04110230091010300397.2897273900419.573904232320000000000517.330000000000316.200000000000833.53
04110248011020301128.1374007901191.415184253310000000000693.000000000000099.000000000000792.00
04110248021020301128.1374007901191.415184254310000000003485.580000000000000.000000000003485.58
04110248031010301128.1374007901191.415184252310000000001610.670000000000312.890000000001923.56
04110248071020301128.1374007901191.415184255310000000014525.250000000000724.450000000015249.70
04110248081010301128.1374007901191.415184251220000000000353.500000000000320.900000000000674.40
04110256011010300988.9436619701044.413999944310000000001325.240000000000099.580000000001424.83
04110256101010300988.9436619701044.413999943310000000000583.610000000000155.050000000000738.66
04110256111010300988.9436619701044.413999941230000000000399.360000000000100.000000000000499.36
04110256131020300988.9436619701044.413999942310000000000500.000000000000550.220000000001050.22
04110256021010300988.9436619701044.413999942320000000000813.100000000000081.600000000000894.70
04110256031010300988.9436619701044.413999941220000000000415.000000000000153.000000000000568.00
04110256051020300988.9436619701044.413999943310000000001089.530000000000108.440000000001197.96
04110256061020300988.9436619701044.413999943310000000003061.240000000001529.870000000004591.11
04110256071010300988.9436619701044.413999942330000000000293.070000000000151.500000000000444.57
04110256081020300988.9436619701044.413999943320000000001571.750000000000197.510000000001769.26
04110264011010300338.8888888900357.897333883310000000001815.060000000000543.120000000002358.17
04110264101010300338.8888888900357.897333883220000000002781.130000000000535.130000000003316.27
04110264111020300338.8888888900357.897333883210000000003322.910000000000176.530000000003499.44
04110264121020300338.8888888900357.897333883220000000002851.030000000000381.560000000003232.60
04110264131020300338.8888888900357.897333883320000000002315.430000000000475.250000000002790.68
04110264031020300338.8888888900357.897333883310000000008008.500000000000105.710000000008114.21
04110264041020300338.8888888900357.897333882320000000003199.080000000000283.330000000003482.42
04110264051010300338.8888888900357.897333884330000000001087.300000000000000.000000000001087.30
04110264071010300338.8888888900357.897333884310000000007507.990000000000369.070000000007877.06
04110264081010300338.8888888900357.897333883320000000005137.710000000000308.660000000005446.37
04110264091010300338.8888888900357.897333883320000000005328.520000000000707.650000000006036.17
04110272011020300308.6335816600325.944991554310000000012867.670000000000688.410000000013556.08
04110272101010300308.6335816600325.944991553320000000001298.750000000000288.750000000001587.50
04110272111010300308.6335816600325.944991552320000000001300.030000000000610.580000000001910.61
04110272121010300308.6335816600325.944991553320000000001636.260000000000319.770000000001956.03
04110272131010300308.6335816600325.944991552320000000000210.090000000000141.870000000000351.96
04110272021010300308.6335816600325.944991555310000000001020.000000000000113.100000000001133.10
04110272041010300308.6335816600325.944991553310000000001505.000000000000150.000000000001655.00
04110272051010300308.6335816600325.944991555310000000004105.460000000000731.930000000004837.39
04110272061010300308.6335816600325.944991554320000000002388.380000000000655.660000000003044.05
04110272071020300308.6335816600325.944991553310000000005012.750000000000046.650000000005059.40
04110272081010300308.6335816600325.944991554320000000004488.740000000000211.140000000004699.88
04110272091020300308.6335816600325.944991555320000000005122.500000000000537.900000000005660.40
04110280011020300395.6206978400417.811257993310000000003572.000000000000000.000000000003572.00
04110280101010300395.6206978400417.811257993320000000001269.300000000000290.000000000001559.30
04110280111010300395.6206978400417.811257992320000000000742.050000000000148.630000000000890.68
04110280131020300395.6206978400417.811257994310000000002000.000000000000461.840000000002461.84
04110280021020300395.6206978400417.811257993230000000001562.680000000000370.000000000001932.68
04110280041020300395.6206978400417.811257993330000000000650.000000000000100.000000000000750.00
04110280051020300395.6206978400417.811257993320000000000900.000000000000337.500000000001237.50
04110280061010300395.6206978400417.811257992310000000000356.670000000000347.430000000000704.09
04110280071010300395.6206978400417.811257991330000000001980.000000000000000.000000000001980.00
04110280081020300395.6206978400417.811257991230000000000509.250000000000238.970000000000748.22
04110280091020300395.6206978400417.811257991330000000001769.470000000000000.000000000001769.47
04110299111010400356.0924499200376.065851145310000000002660.170000000000000.000000000002660.17
04110299021010400356.0924499200376.065851145310000000002318.870000000000143.920000000002462.79
04110299031020400356.0924499200376.065851145310000000005300.000000000000000.460000000005300.46
04110299041010400356.0924499200376.065851142220000000000169.500000000000000.000000000000169.50
04110299061010400356.0924499200376.065851144220000000005512.750000000000135.800000000005648.55
04110299071010400356.0924499200376.065851145210000000000250.000000000000012.630000000000262.63
04110299081010400356.0924499200376.065851142120000000000830.000000000000000.000000000000830.00
04110299091010400356.0924499200376.065851143320000000002021.650000000000000.000000000002021.65
04110302011010400488.8295847800516.248277385310000000000291.510000000000153.800000000000445.31
04110302101010400488.8295847800516.248277381220000000000116.420000000000148.560000000000264.98
04110302111010400488.8295847800516.248277383220000000000520.090000000000323.190000000000843.28
04110302131010400488.8295847800516.248277385310000000002063.750000000000117.380000000002181.13
04110302021010400488.8295847800516.248277384310000000000830.000000000000440.130000000001270.13
04110302041010400488.8295847800516.248277383330000000000311.980000000000049.230000000000361.21
04110302051010400488.8295847800516.248277383230000000002164.380000000000002.550000000002166.93
04110302061010400488.8295847800516.248277381120000000000450.760000000000271.620000000000722.38
04110302071010400488.8295847800516.248277381230000000000326.900000000000078.750000000000405.65
04110302081020400488.8295847800516.248277383330000000002334.680000000000000.000000000002334.68
04110302091020400488.8295847800516.248277383220000000001300.000000000000744.750000000002044.75
04110310011010400371.1167935500391.932917623320000000003125.920000000000081.320000000003207.23
04110310111010400371.1167935500391.932917623310000000000081.500000000000000.000000000000081.50
04110310121010400371.1167935500391.932917623230000000000601.330000000000122.930000000000724.26
04110310131010400371.1167935500391.932917624310000000000416.000000000000039.110000000000455.11
04110310031040400371.1167935500391.932917625310000000003767.150000000000274.240000000004041.39
04110310041010400371.1167935500391.932917625310000000000823.630000000000059.190000000000882.81
04110310051010400371.1167935500391.932917623320000000000277.650000000000000.000000000000277.65
04110310061010400371.1167935500391.932917621210000000000127.200000000000060.420000000000187.62
04110310081020400371.1167935500391.932917623310000000000875.940000000000000.000000000000875.94
04110310091010400371.1167935500391.932917622320000000000634.420000000000073.500000000000707.92
04110329011020400357.0302927500377.056298041120000000000436.000000000000000.000000000000436.00
04110329101020400357.0302927500377.056298043310000000001042.500000000000018.000000000001060.50
04110329111010400357.0302927500377.056298042130000000002042.500000000000154.500000000002197.00
04110329121010400357.0302927500377.056298041220000000000450.440000000000102.000000000000552.44
04110329131020400357.0302927500377.056298043220000000000096.980000000000097.190000000000194.16
04110329021010400357.0302927500377.056298043220000000000457.800000000000131.710000000000589.51
04110329031020400357.0302927500377.056298045320000000003196.150000000003808.000000000007004.15
04110329041020400357.0302927500377.056298041230000000000536.640000000000103.000000000000639.64
04110329051010400357.0302927500377.056298043310000000000420.000000000000153.500000000000573.50
04110329071010400357.0302927500377.056298042310000000000206.000000000000238.250000000000444.25
04110329091020400357.0302927500377.056298043130000000001700.040000000000108.170000000001808.21
04110337101010400375.3389501100396.391897025310000000000955.250000000000000.000000000000955.25
04110337121010400375.3389501100396.391897023310000000002710.750000000000135.420000000002846.17
04110337131010400375.3389501100396.391897024320000000000684.050000000000254.190000000000938.24
04110337021010400375.3389501100396.391897021120000000001095.240000000000104.000000000001199.24
04110337031010400375.3389501100396.391897023220000000000678.000000000000421.000000000001099.00
04110337041010400375.3389501100396.391897022220000000000384.200000000000091.910000000000476.11
04110337051010400375.3389501100396.391897021320000000000913.500000000000123.600000000001037.10
04110337061010400375.3389501100396.391897022230000000001153.690000000000000.000000000001153.69
04110337071010400375.3389501100396.391897021320000000000726.100000000000194.500000000000920.60
04110337081010400375.3389501100396.391897024310000000000830.000000000000297.330000000001127.33
04110337091010400375.3389501100396.391897022310000000012480.000000000000000.000000000012480.00
04110345011010400414.4616844700437.709044863310000000000778.430000000000205.100000000000983.53
04110345101010400414.4616844700437.709044863310000000006038.400000000000370.150000000006408.55
04110345111070400414.4616844700437.709044863220000000002154.130000000000397.790000000002551.91
04110345121020400414.4616844700437.709044865310000000002558.500000000000290.490000000002848.99
04110345131020400414.4616844700437.709044863220000000003273.400000000000299.140000000003572.54
04110345021020400414.4616844700437.709044864320000000003128.050000000000265.960000000003394.01
04110345031020400414.4616844700437.709044863320000000001860.250000000000254.590000000002114.84
04110345041010400414.4616844700437.709044862320000000000732.930000000000000.000000000000732.93
04110345051010400414.4616844700437.709044862220000000003153.990000000000004.250000000003158.24
04110345071020400414.4616844700437.709044863120000000001664.440000000000008.580000000001673.03
04110345081010400414.4616844700437.709044863310000000002855.060000000000000.000000000002855.06
04110353011010400563.9915196700595.626082303310000000001469.230000000000118.300000000001587.53
04110353101020400563.9915196700595.626082301320000000000640.750000000000101.000000000000741.75
04110353111020400563.9915196700595.626082302220000000003438.000000000000151.500000000003589.50
04110353121020400563.9915196700595.626082302310000000001284.700000000000168.330000000001453.03
04110353131020400563.9915196700595.626082302320000000002085.170000000000150.000000000002235.17
04110353021010400563.9915196700595.626082303310000000002756.630000000001499.580000000004256.22
04110353041010400563.9915196700595.626082304310000000001979.590000000000405.830000000002385.42
04110353051010400563.9915196700595.626082305320000000002009.150000000000306.000000000002315.15
04110353061010400563.9915196700595.626082303330000000001315.700000000000000.000000000001315.70
04110353071020400563.9915196700595.626082303220000000001212.000000000000116.270000000001328.27
04110353081020400563.9915196700595.626082303220000000001545.000000000000000.000000000001545.00
04110353091020400563.9915196700595.626082303220000000001092.820000000000161.600000000001254.42
04110361011020400863.9502734100912.409670544320000000002063.330000000000291.720000000002355.05
04110361101010400863.9502734100912.409670543310000000001331.130000000000477.370000000001808.50
04110361121010400863.9502734100912.409670544310000000000796.080000000000038.710000000000834.79
04110361041020400863.9502734100912.409670543230000000000424.000000000000071.400000000000495.40
04110361051010400863.9502734100912.409670543320000000001060.000000000000306.000000000001366.00
04110361061020400863.9502734100912.409670542320000000000662.620000000000302.820000000000965.44
04110361071020400863.9502734100912.409670544310000000003082.920000000000303.000000000003385.92
04110361081020400863.9502734100912.409670544310000000008315.000000000001515.000000000009830.00
04110370011020400457.1528173000482.794744395310000000002310.400000000000284.000000000002594.40
04110370101010400457.1528173000482.794744396310000000000018.520000000000768.250000000000786.77
04110370121020400457.1528173000482.794744391130000000000128.700000000000029.400000000000158.10
04110370131010400457.1528173000482.794744395310000000000557.620000000000021.250000000000578.87
04110370021010400457.1528173000482.794744393320000000001291.730000000000371.600000000001663.33
04110370061010400457.1528173000482.794744391310000000007327.000000000000800.000000000008127.00
04110370091020400457.1528173000482.794744394310000000003000.000000000000600.000000000003600.00
04110388101010400330.3065444000348.833601463310000000000550.000000000000072.750000000000622.75
04110388111010400330.3065444000348.833601465310000000003742.500000000000127.350000000003869.85
04110388121020400330.3065444000348.833601465310000000002101.010000000000790.030000000002891.04
04110388131020400330.3065444000348.833601462220000000000740.670000000000381.690000000001122.36
04110388021020400330.3065444000348.833601465310000000002400.000000000000320.210000000002720.21
04110388041030400330.3065444000348.833601463310000000001427.590000000001629.770000000003057.36
04110388051010400330.3065444000348.833601463310000000001103.850000000000018.060000000001121.91
04110388061010400330.3065444000348.833601462310000000008116.130000000000299.340000000008415.47
04110388071020400330.3065444000348.833601463310000000018803.360000000000000.000000000018803.36
04110396011010400619.8402822900654.607429574310000000000351.930000000000270.670000000000622.59
04110396101030400619.8402822900654.607429573210000000000781.420000000000196.000000000000977.42
04110396111010400619.8402822900654.607429573310000000000368.690000000000000.000000000000368.69
04110396131010400619.8402822900654.607429572220000000000390.100000000000196.000000000000586.10
04110396021010400619.8402822900654.607429571130000000000499.380000000000146.800000000000646.18
04110396031010400619.8402822900654.607429571320000000001208.010000000000008.580000000001216.59
04110396041010400619.8402822900654.607429572220000000000107.530000000000291.250000000000398.78
04110396061010400619.8402822900654.607429573320000000000406.080000000000309.900000000000715.98
04110396071010400619.8402822900654.607429575310000000001218.710000000000444.720000000001663.43
04110396081010400619.8402822900654.607429572220000000004088.100000000000097.080000000004185.18
04110396091010400619.8402822900654.607429572310000000000222.260000000000000.000000000000222.26
04110400011010500416.1886470300439.532873602220000000001113.200000000000000.000000000001113.20
04110400101010500416.1886470300439.532873604310000000002287.070000000000084.000000000002371.07
04110400111010500416.1886470300439.532873603320000000002272.670000000000183.800000000002456.47
04110400121010500416.1886470300439.532873604310000000004072.030000000000367.500000000004439.53
04110400131020500416.1886470300439.532873602220000000001005.670000000000134.600000000001140.27
04110400021010500416.1886470300439.532873603220000000001393.850000000000000.000000000001393.85
04110400031010500416.1886470300439.532873605310000000002106.550000000000210.000000000002316.55
04110400051010500416.1886470300439.532873602220000000000749.740000000000157.500000000000907.24
04110400061010500416.1886470300439.532873603120000000000750.060000000000000.000000000000750.06
04110400081010500416.1886470300439.532873601230000000000243.600000000000543.040000000000786.64
04110400091010500416.1886470300439.532873603320000000001845.230000000000000.000000000001845.23
04110418101010500361.0319314600381.282390645310000000001292.000000000003039.500000000004331.50
04110418111020500361.0319314600381.282390641120000000004276.090000000000138.660000000004414.74
04110418121020500361.0319314600381.282390644320000000006599.500000000000563.990000000007163.48
04110418021010500361.0319314600381.282390643310000000001166.000000000000315.000000000001481.00
04110418031010500361.0319314600381.282390641230000000001055.630000000000297.680000000001353.32
04110418041010500361.0319314600381.282390641220000000000202.000000000000287.650000000000489.65
04110418061010500361.0319314600381.282390642310000000000064.800000000000318.010000000000382.81
04110418071010500361.0319314600381.282390643120000000005467.670000000000004.540000000005472.21
04110426011010501060.0856565701119.546384112230000000001523.000000000003606.010000000005129.01
04110426111010501060.0856565701119.546384114310000000002055.940000000000000.000000000002055.94
04110426121010501060.0856565701119.546384113310000000016581.830000000001204.120000000017785.94
04110426131020501060.0856565701119.546384114310000000038276.330000000000616.200000000038892.54
04110426021020501060.0856565701119.546384112310000000044018.750000000000630.010000000044648.76
04110426031010501060.0856565701119.546384113220000000014986.100000000000658.520000000015644.62
04110426041010501060.0856565701119.546384115310000000007443.250000000001109.000000000008552.25
04110426051010501060.0856565701119.546384113320000000000555.630000000000025.550000000000581.18
04110426061010501060.0856565701119.546384115310000000003550.580000000000159.510000000003710.09
04110426081010501060.0856565701119.546384113310000000003579.300000000000059.770000000003639.07
04110426091010501060.0856565701119.546384115310000000001650.900000000000432.590000000002083.49
04110434111010500839.3193717300886.397209431320000000000450.970000000000107.810000000000558.77
04110434121020500839.3193717300886.397209432320000000007008.600000000000446.710000000007455.31
04110434131010500839.3193717300886.397209431320000000001177.970000000000062.140000000001240.10
04110434021010500839.3193717300886.397209432310000000000415.000000000000156.000000000000571.00
04110434031010500839.3193717300886.397209431320000000000919.960000000000053.670000000000973.63
04110434041020500839.3193717300886.397209432320000000000824.000000000000103.000000000000927.00
04110434051010500839.3193717300886.397209431320000000000412.000000000000026.780000000000438.78
04110434061010500839.3193717300886.397209435320000000001365.000000000000000.000000000001365.00
04110434081020500839.3193717300886.397209432320000000000830.000000000000068.120000000000898.12
04110434091010500839.3193717300886.397209433320000000002080.000000000000398.380000000002478.38
04110442011020500576.7441860500609.094052022220000000001200.500000000000314.570000000001515.07
04110442101010500576.7441860500609.094052023320000000000900.550000000000297.910000000001198.46
04110442111020500576.7441860500609.094052023310000000003278.040000000000289.350000000003567.39
04110442121010500576.7441860500609.094052023320000000002974.250000000000011.870000000002986.11
04110442131020500576.7441860500609.094052024310000000001885.720000000000134.420000000002020.14
04110442021020500576.7441860500609.094052023220000000001148.120000000000198.780000000001346.90
04110442031020500576.7441860500609.094052021120000000000925.470000000000044.000000000000969.47
04110442041010500576.7441860500609.094052021120000000001284.800000000000152.740000000001437.53
04110442051010500576.7441860500609.094052023220000000001103.880000000000227.940000000001331.81
04110442061010500576.7441860500609.094052025310000000001862.850000000000000.000000000001862.85
04110442071010500576.7441860500609.094052023310000000001060.000000000000014.000000000001074.00
04110442081010500576.7441860500609.094052022220000000000639.140000000000098.050000000000737.19
04110450011020501595.1500000001684.622750583320000000001678.790000000000012.000000000001690.79
04110450101020501595.1500000001684.622750585310000000003913.890000000000427.830000000004341.72
04110450111010501595.1500000001684.622750581320000000000830.000000000000468.330000000001298.33
04110450131010501595.1500000001684.622750583210000000000900.550000000000936.670000000001837.22
04110450141010501595.1500000001684.622750583220000000000685.550000000000200.000000000000885.55
04110450161010501595.1500000001684.622750583310000000000659.350000000000196.000000000000855.35
04110450021020501595.1500000001684.622750583320000000000633.980000000000190.860000000000824.84
04110450031010501595.1500000001684.622750584310000000001571.400000000000408.000000000001979.40
04110450041010501595.1500000001684.622750584310000000001040.480000000000265.000000000001305.48
04110450051010501595.1500000001684.622750584320000000002516.220000000000599.130000000003115.34
04110450061010501595.1500000001684.622750582320000000000543.430000000000204.000000000000747.43
04110450091020501595.1500000001684.622750583310000000000999.760000000000000.000000000000999.76
04110469011010500411.3796296300434.454116045310000000001407.500000000000108.600000000001516.10
04110469111010500411.3796296300434.454116045310000000000900.550000000000100.000000000001000.55
04110469121010500411.3796296300434.454116043220000000000141.200000000000112.450000000000253.65
04110469021010500411.3796296300434.454116045310000000003120.000000000000250.460000000003370.46
04110469031010500411.3796296300434.454116043220000000000449.330000000000100.350000000000549.68
04110469041010500411.3796296300434.454116042230000000000840.050000000000183.600000000001023.65
04110469051010500411.3796296300434.454116042320000000000636.000000000000209.820000000000845.82
04110469061010500411.3796296300434.454116043310000000001010.000000000000153.000000000001163.00
04110469091020500411.3796296300434.454116043320000000001307.250000000000351.270000000001658.52
04110477011010500341.0937500000360.225866741320000000000534.000000000000215.020000000000749.02
04110477101020500341.0937500000360.225866744320000000000557.620000000000813.250000000001370.87
04110477121010500341.0937500000360.225866746310000000000557.620000000000310.000000000000867.62
04110477021010500341.0937500000360.225866745310000000002628.100000000000086.270000000002714.37
04110477031020500341.0937500000360.225866744310000000001505.000000000000250.000000000001755.00
04110477051010500341.0937500000360.225866746310000000002992.830000000000100.000000000003092.83
04110477071010500341.0937500000360.225866744320000000006513.030000000000366.850000000006879.88
04110477081020500341.0937500000360.225866743320000000000845.750000000000042.880000000000888.63
04110485011010500580.1820601200612.724758152320000000001318.130000000000180.670000000001498.80
04110485101010500580.1820601200612.724758153220000000002059.320000000000286.080000000002345.39
04110485111010500580.1820601200612.724758153310000000002297.110000000000000.000000000002297.11
04110485121010500580.1820601200612.724758153320000000000534.580000000000294.000000000000828.58
04110485131050500580.1820601200612.724758152320000000002521.110000000000291.430000000002812.54
04110485021010500580.1820601200612.724758152220000000002493.270000000000156.820000000002650.09
04110485031010500580.1820601200612.724758152220000000001350.830000000000400.000000000001750.83
04110485041010500580.1820601200612.724758153320000000000662.380000000000310.070000000000972.44
04110485051010500580.1820601200612.724758153320000000001581.150000000000400.000000000001981.15
04110485061010500580.1820601200612.724758154320000000000925.380000000000150.000000000001075.38
04110485071020500580.1820601200612.724758155310000000003767.000000000000198.000000000003965.00
04110493111010600340.2558561600359.340975033120000000000376.960000000000185.390000000000562.35
04110493121020600340.2558561600359.340975033130000000000925.000000000000168.000000000001093.00
04110493131010600340.2558561600359.340975033220000000001076.020000000000000.000000000001076.02
04110493021010600340.2558561600359.340975034310000000004240.000000000000237.300000000004477.30
04110493031020600340.2558561600359.340975031130000000002517.760000000000163.200000000002680.96
04110493041020600340.2558561600359.340975034320000000006255.330000000000085.240000000006340.57
04110493061010600340.2558561600359.340975033220000000000832.420000000000262.500000000001094.92
04110493071020600340.2558561600359.340975032320000000004326.540000000000079.200000000004405.74
04110493081020600340.2558561600359.340975035310000000005261.330000000000262.500000000005523.83
04110493091010600340.2558561600359.340975033310000000000654.400000000000157.500000000000811.90
04110507011020600438.1980909100462.776838051120000000000680.330000000000839.790000000001520.12
04110507101020600438.1980909100462.776838054230000000002220.660000000000210.000000000002430.66
04110507111020600438.1980909100462.776838054320000000002100.000000000000547.000000000002647.00
04110507121020600438.1980909100462.776838052320000000004094.000000000000626.960000000004720.96
04110507131020600438.1980909100462.776838053220000000000913.450000000000086.330000000000999.78
04110507021020600438.1980909100462.776838052310000000001432.750000000000026.490000000001459.25
04110507041020600438.1980909100462.776838052320000000001656.000000000000157.500000000001813.50
04110507061010600438.1980909100462.776838052220000000001211.260000000000157.500000000001368.76
04110507071020600438.1980909100462.776838053330000000000966.000000000000446.180000000001412.18
04110507081010600438.1980909100462.776838053330000000001186.800000000000000.000000000001186.80
04110507091010600438.1980909100462.776838055310000000000210.000000000000189.000000000000399.00
04110515011010600374.2098064000395.199419083210000000000768.730000000000022.080000000000790.81
04110515101030600374.2098064000395.199419083220000000001248.000000000000146.540000000001394.54
04110515111010600374.2098064000395.199419083320000000000728.000000000000206.000000000000934.00
04110515121020600374.2098064000395.199419083320000000001080.470000000000303.980000000001384.44
04110515131020600374.2098064000395.199419085310000000001677.620000000000094.700000000001772.32
04110515021020600374.2098064000395.199419085310000000001333.750000000000119.040000000001452.79
04110515031010600374.2098064000395.199419082120000000000269.350000000000252.700000000000522.05
04110515041010600374.2098064000395.199419083320000000000902.630000000000209.870000000001112.49
04110515051010600374.2098064000395.199419085310000000000840.000000000000100.160000000000940.16
04110515061010600374.2098064000395.199419081230000000000525.000000000000234.240000000000759.24
04110515071030600374.2098064000395.199419083220000000001704.870000000000072.550000000001777.42
04110515081020600374.2098064000395.199419083310000000000633.200000000000257.500000000000890.70
04110515091020600374.2098064000395.199419083320000000004862.340000000000503.110000000005365.45
04110523011020600641.3687222200677.343410323310000000005106.080000000000585.650000000005691.73
04110523101010600641.3687222200677.343410323310000000000821.670000000000046.410000000000868.08
04110523111020600641.3687222200677.343410322120000000000445.900000000000083.350000000000529.25
04110523121010600641.3687222200677.343410321130000000000206.000000000000116.130000000000322.13
04110523131010600641.3687222200677.343410325330000000000495.880000000000102.000000000000597.88
04110523141010600641.3687222200677.343410322130000000000178.500000000000081.600000000000260.10
04110523161010600641.3687222200677.343410323310000000000964.900000000000153.000000000001117.90
04110523021020600641.3687222200677.343410323220000000000995.710000000000268.580000000001264.30
04110523031010600641.3687222200677.343410322320000000000472.000000000000295.380000000000767.38
04110523041010600641.3687222200677.343410321130000000000212.500000000000060.500000000000273.00
04110523051010600641.3687222200677.343410323320000000000693.500000000000451.750000000001145.25
04110523061010600641.3687222200677.343410325310000000000952.300000000000646.080000000001598.38
04110523071010600641.3687222200677.343410321330000000000365.190000000000440.830000000000806.02
04110523081030600641.3687222200677.343410325310000000001824.250000000000653.280000000002477.53
04110523091010600641.3687222200677.343410322310000000000967.500000000000078.690000000001046.19
04110531011020600559.8349593500591.236378453220000000000330.500000000000152.520000000000483.02
04110531101010600559.8349593500591.236378454220000000001190.000000000000200.490000000001390.49
04110531111020600559.8349593500591.236378451220000000001433.520000000000237.490000000001671.01
04110531121020600559.8349593500591.236378454220000000001608.890000000000323.720000000001932.61
04110531131010600559.8349593500591.236378452310000000000018.520000000000221.880000000000240.39
04110531021010600559.8349593500591.236378454310000000000422.750000000000000.000000000000422.75
04110531031010600559.8349593500591.236378453220000000002351.080000000000116.830000000002467.91
04110531041020600559.8349593500591.236378453220000000000344.620000000000000.000000000000344.62
04110531051020600559.8349593500591.236378453320000000003713.910000000000294.990000000004008.90
04110531061010600559.8349593500591.236378451130000000000125.750000000000126.210000000000251.96
04110531071010600559.8349593500591.236378453310000000001378.000000000000000.000000000001378.00
04110531081020600559.8349593500591.236378453220000000002798.290000000000303.000000000003101.29
04110531091010600559.8349593500591.236378455310000000005292.410000000000630.000000000005922.41
04110540011010600341.8779217500361.054023071220000000001650.000000000000265.040000000001915.04
04110540101010600341.8779217500361.054023071230000000000594.000000000000000.000000000000594.00
04110540111010600341.8779217500361.054023073310000000000500.000000000000120.500000000000620.50
04110540121010600341.8779217500361.054023073220000000000133.330000000000196.000000000000329.33
04110540131020600341.8779217500361.054023073220000000002000.000000000000205.700000000002205.70
04110540021020600341.8779217500361.054023074320000000001493.900000000000150.000000000001643.90
04110540031020600341.8779217500361.054023073320000000000480.000000000000000.000000000000480.00
04110540041020600341.8779217500361.054023073310000000001069.750000000000330.850000000001400.60
04110540051010600341.8779217500361.054023072320000000000476.630000000000241.130000000000717.75
04110540061010600341.8779217500361.054023074310000000004465.000000000000510.490000000004975.49
04110540071020600341.8779217500361.054023073110000000001292.580000000000004.290000000001296.88
04110540081020600341.8779217500361.054023071330000000000410.850000000000148.500000000000559.35
04110540091010600341.8779217500361.054023073330000000002301.390000000000529.080000000002830.47
04110558101020700459.7344322300465.563923321220000000001444.350000000000062.230000000001506.58
04110558111010700459.7344322300465.563923325310000000001470.000000000000015.300000000001485.30
04110558121020700459.7344322300465.563923324220000000000742.980000000000241.350000000000984.33
04110558131010700459.7344322300465.563923323220000000001443.750000000000042.730000000001486.48
04110558151020700459.7344322300465.563923324320000000001167.130000000000091.050000000001258.18
04110558161010700459.7344322300465.563923322220000000000419.030000000000216.750000000000635.79
04110558021010700459.7344322300465.563923323210000000002104.620000000000058.610000000002163.23
04110558031010700459.7344322300465.563923321230000000000845.260000000000248.040000000001093.30
04110558051020700459.7344322300465.563923322230000000000511.480000000000176.180000000000687.66
04110558061010700459.7344322300465.563923322120000000001041.220000000000063.750000000001104.97
04110558081010700459.7344322300465.563923322120000000000509.460000000000052.360000000000561.83
04110558091010700459.7344322300465.563923323320000000002215.000000000000361.770000000002576.77
04110566011020700237.3556857600240.365386053310000000001752.550000000000259.240000000002011.79
04110566101020700237.3556857600240.365386055310000000001607.130000000000118.000000000001725.13
04110566111020700237.3556857600240.365386052210000000001265.750000000000257.500000000001523.25
04110566121020700237.3556857600240.365386052310000000001409.430000000000000.000000000001409.43
04110566131020700237.3556857600240.365386051220000000001112.000000000000188.650000000001300.65
04110566141020700237.3556857600240.365386051120000000000662.250000000000309.000000000000971.25
04110566151020700237.3556857600240.365386054320000000001664.000000000000201.510000000001865.51
04110566171010700237.3556857600240.365386051130000000000450.970000000000204.000000000000654.97
04110566181020700237.3556857600240.365386055320000000002725.880000000000357.000000000003082.88
04110566021020700237.3556857600240.365386053230000000001701.290000000000274.180000000001975.47
04110566031030700237.3556857600240.365386053320000000001230.270000000000174.690000000001404.95
04110566041010700237.3556857600240.365386052220000000004566.220000000000187.330000000004753.55
04110566051010700237.3556857600240.365386055310000000000451.310000000000201.100000000000652.41
04110566061020700237.3556857600240.365386052230000000001980.380000000000163.840000000002144.22
04110566071020700237.3556857600240.365386051130000000000400.400000000000129.330000000000529.73
04110566081020700237.3556857600240.365386055310000000002750.970000000000000.000000000002750.97
04110566091020700237.3556857600240.365386054210000000001587.580000000000246.580000000001834.16
04110574011010700498.0940476200504.409943513320000000000211.540000000000341.870000000000553.41
04110574101010700498.0940476200504.409943512310000000000131.000000000000146.270000000000277.27
04110574111020700498.0940476200504.409943512330000000000069.170000000000425.520000000000494.69
04110574131010700498.0940476200504.409943511330000000000119.500000000001150.060000000001269.56
04110574141010700498.0940476200504.409943513310000000000472.800000000000203.070000000000675.87
04110574151020700498.0940476200504.409943514220000000001200.000000000000379.110000000001579.11
04110574171020700498.0940476200504.409943512310000000001650.290000000000306.340000000001956.64
04110574181010700498.0940476200504.409943513310000000000727.450000000000525.910000000001253.36
04110574191010700498.0940476200504.409943513310000000000550.920000000000727.080000000001278.00
04110574021010700498.0940476200504.409943511310000000000860.960000000000726.350000000001587.31
04110574201010700498.0940476200504.409943511320000000000369.510000000000990.000000000001359.51
04110574031010700498.0940476200504.409943513220000000001060.000000000000331.780000000001391.78
04110574041010700498.0940476200504.409943511220000000000106.000000000000173.480000000000279.48
04110574061010700498.0940476200504.409943511310000000000703.370000000000930.810000000001634.18
04110574071010700498.0940476200504.409943513230000000000715.580000000000213.000000000000928.58
04110574091010700498.0940476200504.409943511320000000000084.000000000000099.770000000000183.77
04110582011010800967.9379157401022.230031043320000000001336.010000000000023.570000000001359.58
04110582101010800967.9379157401022.230031042120000000000645.830000000000243.000000000000888.83
04110582111010800967.9379157401022.230031043220000000001790.190000000000163.860000000001954.05
04110582121020800967.9379157401022.230031043320000000001157.000000000000408.250000000001565.25
04110582131010800967.9379157401022.230031044310000000000451.660000000000157.500000000000609.16
04110582141010800967.9379157401022.230031041220000000000452.350000000000180.870000000000633.22
04110582151020800967.9379157401022.230031041220000000000812.500000000000000.000000000000812.50
04110582161010800967.9379157401022.230031041320000000000517.790000000000175.840000000000693.63
04110582171010800967.9379157401022.230031042320000000000699.420000000000000.000000000000699.42
04110582181010800967.9379157401022.230031041320000000002014.320000000000208.000000000002222.32
04110582191020800967.9379157401022.230031043310000000002225.870000000000015.780000000002241.64
04110582201010800967.9379157401022.230031041320000000000391.250000000000078.000000000000469.25
04110582031020800967.9379157401022.230031041220000000001714.570000000000246.370000000001960.95
04110582041010800967.9379157401022.230031042220000000000778.290000000000019.840000000000798.13
04110582051010800967.9379157401022.230031041220000000000249.250000000000197.500000000000446.75
04110582061020800967.9379157401022.230031043230000000000451.070000000005115.130000000005566.21
04110582071020800967.9379157401022.230031043120000000001356.840000000000013.430000000001370.27
04110582081020800967.9379157401022.230031043220000000000995.850000000000145.780000000001141.63
04110590011040800647.0588235300683.352672213320000000001052.380000000000470.820000000001523.20
04110590101020800647.0588235300683.352672216310000000003150.000000000000439.630000000003589.63
04110590111010800647.0588235300683.352672211220000000000949.390000000000525.000000000001474.39
04110590121010800647.0588235300683.352672215320000000001063.860000000000732.860000000001796.72
04110590131010800647.0588235300683.352672214320000000001050.000000000000425.370000000001475.37
04110590151010800647.0588235300683.352672213320000000000895.700000000000162.570000000001058.27
04110590161010800647.0588235300683.352672213320000000000693.740000000000157.560000000000851.30
04110590171010800647.0588235300683.352672211310000000000159.000000000000098.580000000000257.58
04110590181010800647.0588235300683.352672211310000000000246.000000000000305.670000000000551.67
04110590021010800647.0588235300683.352672214320000000000571.270000000002765.280000000003336.55
04110590031020800647.0588235300683.352672212230000000000090.000000000000171.010000000000261.01
04110590041020800647.0588235300683.352672213320000000007965.420000000000373.900000000008339.32
04110590051010800647.0588235300683.352672215310000000000817.230000000000157.500000000000974.73
04110590061010800647.0588235300683.352672212220000000000151.500000000000210.020000000000361.52
04110590071010800647.0588235300683.352672214320000000003579.680000000000451.970000000004031.65
04110590091010800647.0588235300683.352672213110000000000178.750000000000506.770000000000685.52
04110604011010800231.9337712100244.943050882310000000001029.190000000000392.170000000001421.35
04110604101010800231.9337712100244.943050884310000000002213.760000000000341.410000000002555.17
04110604111010800231.9337712100244.943050884310000000000381.330000000000179.210000000000560.54
04110604121010800231.9337712100244.943050884320000000000079.390000000000111.760000000000191.15
04110604141010800231.9337712100244.943050885310000000000195.870000000000272.550000000000468.42
04110604151010800231.9337712100244.943050883320000000000428.750000000000069.350000000000498.10
04110604161020800231.9337712100244.943050883310000000000903.730000000000029.720000000000933.45
04110604171010800231.9337712100244.943050882220000000000472.310000000000208.030000000000680.34
04110604181010800231.9337712100244.943050883320000000000034.670000000000147.860000000000182.52
04110604021010800231.9337712100244.943050882220000000000132.280000000000206.410000000000338.69
04110604031010800231.9337712100244.943050886120000000000726.670000000000231.490000000000958.15
04110604051010800231.9337712100244.943050883310000000000470.680000000001853.210000000002323.89
04110604061010800231.9337712100244.943050882330000000000571.850000000000351.770000000000923.62
04110604091010800231.9337712100244.943050883210000000003227.400000000000489.100000000003716.50
04110612011010800437.8208333300462.378419913210000000001211.770000000000268.610000000001480.38
04110612101020800437.8208333300462.378419914320000000000450.620000000000949.810000000001400.43
04110612111010800437.8208333300462.378419914310000000001263.940000000001055.720000000002319.66
04110612131010800437.8208333300462.378419912220000000000805.780000000000208.160000000001013.93
04110612141010800437.8208333300462.378419915310000000000613.400000000000207.920000000000821.31
04110612151010800437.8208333300462.378419914320000000002566.890000000000000.000000000002566.89
04110612161010800437.8208333300462.378419915310000000001050.550000000000182.630000000001233.18
04110612171010800437.8208333300462.378419913310000000000862.500000000000169.630000000001032.13
04110612181010800437.8208333300462.378419913210000000000399.530000000000649.100000000001048.63
04110612021010800437.8208333300462.378419913220000000000039.870000000000297.000000000000336.87
04110612031010800437.8208333300462.378419913220000000000144.620000000000284.730000000000429.35
04110612041010800437.8208333300462.378419914310000000004861.670000000000305.530000000005167.19
04110612061010800437.8208333300462.378419913320000000003280.620000000000393.140000000003673.76
04110612071020800437.8208333300462.378419915310000000001133.120000000000248.330000000001381.45
04110612081010800437.8208333300462.378419913320000000001652.120000000000180.950000000001833.07
04110612091020800437.8208333300462.378419914310000000000920.710000000000160.020000000001080.73
04110620011010800591.3479853500624.516985633320000000005203.030000000000344.050000000005547.08
04110620111010800591.3479853500624.516985633320000000001476.260000000000455.420000000001931.68
04110620131020800591.3479853500624.516985633320000000000819.170000000000939.350000000001758.51
04110620141010800591.3479853500624.516985634120000000003498.470000000000890.990000000004389.46
04110620161020800591.3479853500624.516985633320000000002911.810000000000593.430000000003505.24
04110620171010800591.3479853500624.516985632320000000006583.060000000000448.830000000007031.89
04110620181010800591.3479853500624.516985633310000000003239.140000000000063.090000000003302.23
04110620031010800591.3479853500624.516985633320000000000838.970000000000536.700000000001375.67
04110620041020800591.3479853500624.516985635310000000005096.000000000001255.880000000006351.88
04110620051010800591.3479853500624.516985634320000000000645.000000000000312.320000000000957.32
04110620061010800591.3479853500624.516985631320000000000797.250000000001350.580000000002147.83
04110620081010800591.3479853500624.516985634310000000001924.920000000000540.660000000002465.58
04110620091010800591.3479853500624.516985633320000000001873.920000000000297.230000000002171.14
04110639101020800551.5347826100582.470640713310000000002536.600000000000190.370000000002726.97
04110639111020800551.5347826100582.470640713210000000000600.000000000000138.750000000000738.75
04110639121020800551.5347826100582.470640713220000000000400.000000000000150.000000000000550.00
04110639131010800551.5347826100582.470640713310000000003660.420000000000249.410000000003909.83
04110639141020800551.5347826100582.470640712220000000001533.720000000000304.900000000001838.62
04110639151020800551.5347826100582.470640715310000000008022.000000000000151.500000000008173.50
04110639161010800551.5347826100582.470640714320000000000700.000000000000000.000000000000700.00
04110639171010800551.5347826100582.470640713330000000000968.870000000000072.250000000001041.12
04110639191010800551.5347826100582.470640711210000000000645.000000000000000.000000000000645.00
04110639021020800551.5347826100582.470640713310000000005454.170000000000087.500000000005541.67
04110639211020800551.5347826100582.470640712320000000001854.420000000000198.000000000002052.42
04110639221010800551.5347826100582.470640711120000000000821.480000000000049.500000000000870.98
04110639231010800551.5347826100582.470640713320000000000515.500000000000079.200000000000594.70
04110639241010800551.5347826100582.470640711320000000001220.590000000000198.000000000001418.59
04110639251010800551.5347826100582.470640713210000000000251.140000000000120.860000000000372.00
04110639261010800551.5347826100582.470640713220000000000817.250000000000104.160000000000921.41
04110639271010800551.5347826100582.470640712220000000000952.490000000000147.000000000001099.49
04110639031020800551.5347826100582.470640713220000000000984.000000000000157.450000000001141.45
04110639051010800551.5347826100582.470640714320000000000495.000000000000100.000000000000595.00
04110639061020800551.5347826100582.470640713320000000000800.000000000000230.330000000001030.33
04110639071030800551.5347826100582.470640713320000000000600.000000000000200.000000000000800.00
04110639081020800551.5347826100582.470640713320000000000450.000000000000100.000000000000550.00
04110639091020800551.5347826100582.470640713210000000000783.330000000000016.330000000000799.67
04110647011020900562.0008680600593.523774051220000000001283.250000000000236.780000000001520.03
04110647101010900562.0008680600593.523774053320000000000618.020000000000381.550000000000999.57
04110647111010900562.0008680600593.523774051220000000000158.880000000000393.940000000000552.82
04110647131020900562.0008680600593.523774053310000000001243.000000000000478.870000000001721.88
04110647141010900562.0008680600593.523774053320000000001102.780000000000394.060000000001496.83
04110647151010900562.0008680600593.523774051220000000002193.030000000000305.920000000002498.95
04110647161010900562.0008680600593.523774053310000000000923.650000000000286.740000000001210.39
04110647171020900562.0008680600593.523774053310000000001072.750000000000180.180000000001252.93
04110647181020900562.0008680600593.523774053310000000003583.750000000000304.830000000003888.58
04110647021010900562.0008680600593.523774055310000000000902.980000000000253.060000000001156.03
04110647031010900562.0008680600593.523774052320000000000406.930000000000029.460000000000436.39
04110647051020900562.0008680600593.523774053230000000000806.220000000000340.800000000001147.02
04110647061020900562.0008680600593.523774055310000000005073.560000000001067.690000000006141.24
04110647071010900562.0008680600593.523774052220000000001384.430000000000447.800000000001832.23
04110647081010900562.0008680600593.523774055320000000004801.950000000000278.730000000005080.68
04110647091010900562.0008680600593.523774052310000000000705.420000000000354.150000000001059.57
04110655011010900403.1321138200425.743993003220000000000971.470000000000132.100000000001103.57
04110655101010900403.1321138200425.743993003320000000000441.250000000000201.720000000000642.97
04110655111010900403.1321138200425.743993003310000000001689.300000000000657.260000000002346.56
04110655121020900403.1321138200425.743993005310000000000447.640000000000359.810000000000807.45
04110655131010900403.1321138200425.743993003320000000000797.110000000000154.500000000000951.61
04110655141010900403.1321138200425.743993004310000000000528.720000000000224.660000000000753.38
04110655151010900403.1321138200425.743993003310000000001612.680000000000483.420000000002096.11
04110655161010900403.1321138200425.743993003320000000000693.500000000002376.700000000003070.20
04110655171010900403.1321138200425.743993001330000000000525.000000000000173.020000000000698.02
04110655181010900403.1321138200425.743993004320000000006032.000000000000530.720000000006562.72
04110655021010900403.1321138200425.743993002310000000001605.000000000000215.000000000001820.00
04110655031010900403.1321138200425.743993002310000000000669.000000000000264.250000000000933.25
04110655041010900403.1321138200425.743993003320000000001573.540000000000523.970000000002097.50
04110655051010900403.1321138200425.743993003220000000001030.000000000000214.580000000001244.58
04110655061020900403.1321138200425.743993001310000000000562.400000000000163.080000000000725.48
04110655071010900403.1321138200425.743993005310000000001479.670000000000158.030000000001637.70
04110655081010900403.1321138200425.743993004320000000001021.190000000000313.680000000001334.88
04110655091010900403.1321138200425.743993004310000000001897.350000000000329.580000000002226.93
04110663011010900248.8527199100262.810991761220000000000345.930000000000089.340000000000435.27
04110663101010900248.8527199100262.810991762120000000000851.530000000000102.660000000000954.19
04110663111010900248.8527199100262.810991763230000000003967.810000000000814.290000000004782.10
04110663121010900248.8527199100262.810991763310000000002231.950000000000470.790000000002702.74
04110663131010900248.8527199100262.810991762220000000000066.670000000000264.050000000000330.72
04110663141010900248.8527199100262.810991764320000000002043.170000000000316.450000000002359.62
04110663151020900248.8527199100262.810991763230000000000782.250000000000271.060000000001053.31
04110663161010900248.8527199100262.810991761220000000000916.380000000000318.870000000001235.25
04110663171010900248.8527199100262.810991761120000000001750.280000000000280.820000000002031.09
04110663181010900248.8527199100262.810991763310000000004041.380000000000419.830000000004461.21
04110663021010900248.8527199100262.810991761120000000000533.520000000000113.860000000000647.38
04110663031010900248.8527199100262.810991763220000000002618.340000000000611.660000000003230.00
04110663041020900248.8527199100262.810991762320000000000613.080000000000258.670000000000871.74
04110663051020900248.8527199100262.810991765310000000003007.870000000000990.910000000003998.78
04110663061010900248.8527199100262.810991764320000000000636.000000000001874.400000000002510.40
04110663071010900248.8527199100262.810991762230000000000177.580000000000341.050000000000518.63
04110663081010900248.8527199100262.810991765320000000004784.020000000001164.390000000005948.42
04110663091020900248.8527199100262.810991764320000000000823.740000000000375.210000000001198.95
04110671011020900497.7222286600525.639714062220000000000840.670000000000150.000000000000990.67
04110671111010900497.7222286600525.639714061310000000000450.000000000000184.830000000000634.83
04110671131020900497.7222286600525.639714061230000000000741.500000000000099.000000000000840.50
04110671141010900497.7222286600525.639714063310000000001316.000000000000099.000000000001415.00
04110671151020900497.7222286600525.639714063220000000001575.000000000000147.000000000001722.00
04110671161010900497.7222286600525.639714061130000000000359.400000000000076.120000000000435.52
04110671171020900497.7222286600525.639714061220000000000936.790000000000225.670000000001162.46
04110671021020900497.7222286600525.639714062220000000001990.750000000000100.000000000002090.75
04110671031010900497.7222286600525.639714063310000000001000.000000000000150.000000000001150.00
04110671041020900497.7222286600525.639714063220000000001050.000000000000150.000000000001200.00
04110671051010900497.7222286600525.639714062220000000000400.000000000000104.130000000000504.13
04110671061010900497.7222286600525.639714061220000000000422.000000000000100.000000000000522.00
04110671071020900497.7222286600525.639714063310000000003402.000000000000200.000000000003602.00
04110671091020900497.7222286600525.639714064310000000000427.750000000000363.790000000000791.54
04110680011011000093.4747706400098.717816651310000000001589.810000000000052.500000000001642.31
04110680101021000093.4747706400098.717816651320000000001364.040000000000147.720000000001511.76
04110680111011000093.4747706400098.717816654310000000003096.720000000000631.250000000003727.97
04110680121011000093.4747706400098.717816655320000000000849.430000000000395.500000000001244.93
04110680131011000093.4747706400098.717816653320000000001731.500000000000292.610000000002024.11
04110680141031000093.4747706400098.717816654330000000003184.360000000000883.340000000004067.70
04110680151021000093.4747706400098.717816653320000000000296.640000000000248.300000000000544.94
04110680161011000093.4747706400098.717816651310000000000912.550000000000685.200000000001597.75
04110680171021000093.4747706400098.717816651320000000000741.600000000000213.580000000000955.18
04110680021011000093.4747706400098.717816654320000000001625.800000000000140.220000000001766.02
04110680201011000093.4747706400098.717816656310000000000279.210000000000187.680000000000466.90
04110680031011000093.4747706400098.717816652330000000000367.950000000000020.050000000000388.00
04110680041011000093.4747706400098.717816654310000000000530.000000000000026.050000000000556.05
04110680051011000093.4747706400098.717816652310000000000478.450000000000157.500000000000635.95
04110680061011000093.4747706400098.717816653330000000000705.670000000000105.000000000000810.67
04110680071011000093.4747706400098.717816652220000000000435.750000000000562.960000000000998.71
04110680081021000093.4747706400098.717816655210000000002084.170000000000207.310000000002291.48
04110680091011000093.4747706400098.717816653310000000000719.900000000000471.240000000001191.14
04110698011011000298.6410256400315.391948134320000000000796.800000000000081.600000000000878.40
04110698101011000298.6410256400315.391948133220000000000374.400000000000081.600000000000456.00
04110698111021000298.6410256400315.391948133220000000000915.430000000000101.000000000001016.43
04110698121011000298.6410256400315.391948133320000000000380.000000000000080.800000000000460.80
04110698141021000298.6410256400315.391948133220000000000764.000000000000101.000000000000865.00
04110698151021000298.6410256400315.391948132220000000000612.500000000000070.700000000000683.20
04110698161011000298.6410256400315.391948134320000000000333.330000000000048.330000000000381.67
04110698171011000298.6410256400315.391948132130000000000233.330000000000020.000000000000253.33
04110698031011000298.6410256400315.391948132130000000000315.000000000000406.270000000000721.27
04110698061021000298.6410256400315.391948135320000000004333.330000000000076.500000000004409.83
04110698071011000298.6410256400315.391948133320000000000652.150000000000197.000000000000849.15
04110698081011000298.6410256400315.391948133320000000000863.500000000000230.780000000001094.28
04110698091011000298.6410256400315.391948133320000000000420.830000000000042.500000000000463.33
04110701101021000273.6000000000288.946359005310000000002226.670000000000208.000000000002434.67
04110701131011000273.6000000000288.946359004310000000000358.500000000000224.950000000000583.45
04110701141011000273.6000000000288.946359005310000000000102.070000000000156.640000000000258.70
04110701151011000273.6000000000288.946359004310000000000743.500000000000268.480000000001011.98
04110701161011000273.6000000000288.946359005310000000000499.330000000000052.000000000000551.33
04110701171011000273.6000000000288.946359002310000000001017.380000000000245.000000000001262.38
04110701021011000273.6000000000288.946359004220000000000191.500000000000448.140000000000639.64
04110701031011000273.6000000000288.946359003310000000000540.280000000002351.170000000002891.45
04110701061011000273.6000000000288.946359002220000000000116.670000000000130.330000000000247.00
04110701071011000273.6000000000288.946359002310000000000530.720000000000157.500000000000688.22
04110701081011000273.6000000000288.946359005310000000000209.580000000000218.820000000000428.39
04110701091011000273.6000000000288.946359004310000000000211.650000000000578.950000000000790.60
04110710011011100224.5363010100237.130652922120000000000592.340000000000157.500000000000749.84
04110710101021100224.5363010100237.130652924220000000001067.420000000000099.290000000001166.71
04110710111021100224.5363010100237.130652925320000000002625.000000000000197.600000000002822.60
04110710121021100224.5363010100237.130652921230000000000533.200000000000104.000000000000637.20
04110710141011100224.5363010100237.130652925310000000003552.500000000000156.390000000003708.89
04110710151011100224.5363010100237.130652921130000000000275.000000000000132.530000000000407.53
04110710161011100224.5363010100237.130652923320000000000193.130000000000571.050000000000764.17
04110710181011100224.5363010100237.130652924120000000000451.310000000000061.800000000000513.11
04110710191011100224.5363010100237.130652922120000000001182.740000000000153.000000000001335.74
04110710021011100224.5363010100237.130652923230000000000922.650000000000085.870000000001008.52
04110710201011100224.5363010100237.130652922320000000000791.670000000000102.000000000000893.67
04110710031011100224.5363010100237.130652923230000000000320.830000000000063.000000000000383.83
04110710041021100224.5363010100237.130652923320000000002476.410000000000210.000000000002686.41
04110710051021100224.5363010100237.130652924320000000001050.000000000000210.000000000001260.00
04110710061021100224.5363010100237.130652923120000000001568.000000000000157.500000000001725.50
04110710081021100224.5363010100237.130652923220000000001916.600000000000303.300000000002219.90
04110710091011100224.5363010100237.130652923310000000000575.000000000000152.480000000000727.48
04110728011011100583.6943390900616.434042582320000000000624.000000000000081.600000000000705.60
04110728111011100583.6943390900616.434042583220000000000569.900000000000101.000000000000670.90
04110728131021100583.6943390900616.434042583220000000000840.000000000000045.450000000000885.45
04110728141011100583.6943390900616.434042583220000000000758.700000000000030.300000000000789.00
04110728151011100583.6943390900616.434042583220000000002100.000000000000075.000000000002175.00
04110728161011100583.6943390900616.434042585320000000002755.000000000000250.000000000003005.00
04110728181021100583.6943390900616.434042583120000000000400.000000000000200.000000000000600.00
04110728021021100583.6943390900616.434042584310000000003104.830000000000215.050000000003319.88
04110728031011100583.6943390900616.434042584310000000003772.900000000000147.150000000003920.05
04110728041011100583.6943390900616.434042582130000000001245.000000000000240.750000000001485.75
04110728051011100583.6943390900616.434042583220000000000788.100000000000035.700000000000823.80
04110728061021100583.6943390900616.434042583220000000001360.000000000000110.730000000001470.73
04110728071021100583.6943390900616.434042584320000000002755.000000000000051.000000000002806.00
04110728091011100583.6943390900616.434042582120000000000860.960000000000030.640000000000891.60
04110736111021100219.6926579400232.015327522230000000000270.000000000000099.000000000000369.00
04110736131031100219.6926579400232.015327521130000000000976.000000000000059.400000000001035.40
04110736141021100219.6926579400232.015327521130000000000166.670000000000041.250000000000207.92
04110736151011100219.6926579400232.015327522220000000000566.530000000000043.730000000000610.26
04110736161011100219.6926579400232.015327524320000000001000.000000000000309.330000000001309.33
04110736181011100219.6926579400232.015327523320000000000223.500000000000000.150000000000223.65
04110736021011100219.6926579400232.015327521130000000000454.850000000000600.000000000001054.85
04110736031011100219.6926579400232.015327523310000000000651.000000000000200.000000000000851.00
04110736041011100219.6926579400232.015327523320000000000459.500000000000050.000000000000509.50
04110736051011100219.6926579400232.015327521130000000000872.200000000000050.000000000000922.20
04110736061011100219.6926579400232.015327521310000000002970.000000000000400.000000000003370.00
04110736071021100219.6926579400232.015327522220000000002060.290000000000036.600000000002096.89
04110736081021100219.6926579400232.015327524310000000001358.500000000000100.000000000001458.50
04110736091021100219.6926579400232.015327521120000000000006.250000000000050.000000000000056.25
04120014011030100162.6455083400148.237678773320000000006513.580000000001054.500000000007568.08
04120014101010100162.6455083400148.237678773310000000002541.000000000000185.370000000002726.37
04120014111020100162.6455083400148.237678772320000000003993.380000000000430.780000000004424.16
04120014121010100162.6455083400148.237678772220000000001000.620000000000534.810000000001535.43
04120014131020100162.6455083400148.237678773220000000003640.500000000000713.010000000004353.51
04120014021020100162.6455083400148.237678773320000000003082.000000000001104.650000000004186.65
04120014031010100162.6455083400148.237678774310000000006655.000000000000731.950000000007386.95
04120014041020100162.6455083400148.237678773310000000000557.680000000000103.540000000000661.23
04120014051020100162.6455083400148.237678771120000000000260.230000000000291.630000000000551.86
04120014061010100162.6455083400148.237678773120000000001608.330000000000005.980000000001614.31
04120014071010100162.6455083400148.237678771220000000000478.520000000000518.640000000000997.16
04120014081010100162.6455083400148.237678771130000000000578.500000000000482.660000000001061.16
04120014091010100162.6455083400148.237678775310000000002130.970000000000518.080000000002649.05
04120022011010100110.6913523000100.885842422210000000003822.710000000000820.020000000004642.72
04120022101010100110.6913523000100.885842424320000000001259.420000000000007.770000000001267.18
04120022111020100110.6913523000100.885842424320000000003077.220000000001059.850000000004137.08
04120022121020100110.6913523000100.885842423120000000001876.630000000000980.480000000002857.11
04120022131010100110.6913523000100.885842421220000000001118.890000000000364.060000000001482.94
04120022021010100110.6913523000100.885842425310000000000716.590000000000043.520000000000760.11
04120022031020100110.6913523000100.885842424310000000002226.000000000000305.920000000002531.92
04120022041020100110.6913523000100.885842424310000000000133.920000000000294.980000000000428.89
04120022051010100110.6913523000100.885842424220000000000636.000000000000156.040000000000792.04
04120022061020100110.6913523000100.885842423220000000002513.220000000000163.760000000002676.98
04120022071010100110.6913523000100.885842422230000000000556.350000000000281.160000000000837.52
04120022081020100110.6913523000100.885842422320000000001251.180000000000532.070000000001783.26
04120030011010100179.1351134300163.266564652310000000000583.000000000000130.320000000000713.32
04120030131010100179.1351134300163.266564653320000000002184.000000000000324.290000000002508.29
04120030021010100179.1351134300163.266564651330000000000231.250000000000410.540000000000641.79
04120030031010100179.1351134300163.266564653320000000001345.220000000000736.730000000002081.96
04120030041010100179.1351134300163.266564651310000000004089.070000000000178.640000000004267.71
04120030051010100179.1351134300163.266564654320000000006794.180000000000520.010000000007314.19
04120030061010100179.1351134300163.266564651320000000002008.420000000000510.520000000002518.94
04120030071010100179.1351134300163.266564651230000000000720.230000000000682.870000000001403.10
04120030081010100179.1351134300163.266564653310000000001301.660000000000214.090000000001515.75
04120030091010100179.1351134300163.266564653310000000000111.010000000000157.500000000000268.51
04120049011010100174.1884348200158.758083833320000000000895.100000000000179.540000000001074.64
04120049111010100174.1884348200158.758083833220000000000766.430000000000255.140000000001021.56
04120049121010100174.1884348200158.758083832320000000003347.000000000000634.370000000003981.37
04120049131010100174.1884348200158.758083833320000000004773.810000000000437.580000000005211.38
04120049021020100174.1884348200158.758083833320000000002718.090000000000455.810000000003173.89
04120049031010100174.1884348200158.758083834320000000004056.250000000000000.000000000004056.25
04120049041010100174.1884348200158.758083834310000000004101.840000000000135.640000000004237.48
04120049061010100174.1884348200158.758083834310000000007152.390000000000521.680000000007674.06
04120049071010100174.1884348200158.758083831310000000000672.330000000000279.190000000000951.52
04120057011010100587.7461818200535.681130025320000000000465.830000000005489.830000000005955.66
04120057101020100587.7461818200535.681130023310000000005307.260000000000446.890000000005754.15
04120057111020100587.7461818200535.681130024310000000001866.600000000000716.720000000002583.32
04120057131010100587.7461818200535.681130023220000000001273.280000000000771.730000000002045.02
04120057021050100587.7461818200535.681130021130000000000224.170000000000138.030000000000362.19
04120057041020100587.7461818200535.681130022220000000000831.070000000000167.100000000000998.18
04120057051010100587.7461818200535.681130023220000000001590.000000000000503.010000000002093.01
04120057071010100587.7461818200535.681130023310000000001136.130000000000223.250000000001359.39
04120057081010100587.7461818200535.681130023120000000000945.370000000000084.860000000001030.23
04120057091010100587.7461818200535.681130023220000000000891.160000000000352.240000000001243.40
04120065011020100184.9596150700168.575107203220000000000928.550000000000435.320000000001363.87
04120065101010100184.9596150700168.575107202320000000003149.270000000000307.350000000003456.62
04120065111010100184.9596150700168.575107203220000000000829.130000000000154.730000000000983.86
04120065121030100184.9596150700168.575107203220000000002610.480000000000507.180000000003117.66
04120065131020100184.9596150700168.575107202220000000002590.600000000000520.550000000003111.15
04120065021020100184.9596150700168.575107201120000000002878.260000000000405.470000000003283.73
04120065031030100184.9596150700168.575107203220000000003650.890000000000011.540000000003662.43
04120065041020100184.9596150700168.575107201220000000000774.800000000000339.870000000001114.67
04120065051010100184.9596150700168.575107203310000000000456.160000000000164.470000000000620.63
04120065061020100184.9596150700168.575107201310000000002214.900000000000732.490000000002947.39
04120065071010100184.9596150700168.575107203220000000001216.140000000000162.700000000001378.84
04120065081020100184.9596150700168.575107203310000000002357.270000000000661.650000000003018.92
04120065091010100184.9596150700168.575107203230000000006736.820000000000505.370000000007242.19
04120073011020100223.7746587700203.951749564320000000001508.880000000000718.140000000002227.02
04120073101010100223.7746587700203.951749564310000000005090.860000000000486.600000000005577.46
04120073111020100223.7746587700203.951749564320000000002338.880000000000557.290000000002896.17
04120073121020100223.7746587700203.951749564320000000003332.030000000000697.390000000004029.41
04120073021010100223.7746587700203.951749561230000000000336.980000000000173.420000000000510.40
04120073031020100223.7746587700203.951749565310000000003127.550000000000266.170000000003393.72
04120073041020100223.7746587700203.951749562320000000003699.710000000000191.150000000003890.86
04120073051010100223.7746587700203.951749563230000000000410.400000000000627.090000000001037.49
04120073061020100223.7746587700203.951749565310000000005709.660000000001387.870000000007097.54
04120073071020100223.7746587700203.951749564320000000002708.280000000000667.560000000003375.85
04120073081010100223.7746587700203.951749564320000000001145.510000000000025.030000000001170.54
04120073091010100223.7746587700203.951749564310000000004390.750000000001133.810000000005524.55
04120081011020100279.9947527200255.191628941330000000000729.800000000000645.190000000001374.99
04120081101010100279.9947527200255.191628944310000000002933.920000000000225.010000000003158.93
04120081111010100279.9947527200255.191628945320000000001640.650000000000361.800000000002002.45
04120081121010100279.9947527200255.191628944310000000005366.570000000000457.090000000005823.65
04120081131010100279.9947527200255.191628943310000000001558.810000000000861.220000000002420.03
04120081021020100279.9947527200255.191628941320000000001380.000000000000180.030000000001560.03
04120081031010100279.9947527200255.191628941230000000000371.000000000000400.110000000000771.11
04120081051020100279.9947527200255.191628944310000000003919.530000000000639.480000000004559.01
04120081061020100279.9947527200255.191628941230000000000665.960000000000377.910000000001043.87
04120081081010100279.9947527200255.191628943320000000000552.200000000000174.090000000000726.30
04120081091020100279.9947527200255.191628942310000000002817.500000000000555.420000000003372.92
04120090011010100152.2804121300138.790766794320000000001290.410000000000160.120000000001450.53
04120090101010100152.2804121300138.790766791120000000000693.330000000000111.760000000000805.09
04120090111020100152.2804121300138.790766793210000000002100.000000000000707.880000000002807.88
04120090121010100152.2804121300138.790766792310000000000357.000000000000195.540000000000552.54
04120090131020100152.2804121300138.790766792320000000003412.080000000000273.260000000003685.34
04120090021010100152.2804121300138.790766793320000000000405.420000000000293.510000000000698.93
04120090031020100152.2804121300138.790766791120000000000816.380000000000052.500000000000868.88
04120090041010100152.2804121300138.790766795310000000006092.920000000000326.200000000006419.12
04120090051020100152.2804121300138.790766792120000000001720.350000000001305.330000000003025.69
04120090061020100152.2804121300138.790766793120000000001828.310000000000411.790000000002240.11
04120090071010100152.2804121300138.790766791320000000000199.000000000000284.510000000000483.51
04120090081010100152.2804121300138.790766792320000000000795.020000000000626.680000000001421.70
04120090091020100152.2804121300138.790766791110000000002154.040000000000423.860000000002577.90
04120103011010100135.5797170600123.569490185310000000002694.060000000000292.290000000002986.34
04120103101010100135.5797170600123.569490186310000000000825.000000000001400.940000000002225.94
04120103111030100135.5797170600123.569490185310000000010088.600000000002142.260000000012230.86
04120103121030100135.5797170600123.569490182310000000001161.670000000000268.860000000001430.53
04120103131020100135.5797170600123.569490184310000000001301.050000000000578.530000000001879.58
04120103021010100135.5797170600123.569490181120000000004018.480000000000792.320000000004810.81
04120103031010100135.5797170600123.569490185310000000003814.310000000000888.080000000004702.39
04120103041020100135.5797170600123.569490183310000000000710.070000000001216.800000000001926.87
04120103051010100135.5797170600123.569490185310000000021580.650000000001350.680000000022931.33
04120103061040100135.5797170600123.569490182310000000006983.500000000000651.710000000007635.21
04120103081010100135.5797170600123.569490185320000000001744.200000000000613.960000000002358.16
04120103091010100135.5797170600123.569490185310000000009680.140000000000304.100000000009984.24
04120111011010100161.1481413300146.872954895310000000000632.200000000000223.170000000000855.37
04120111101030100161.1481413300146.872954895310000000004442.370000000000992.160000000005434.53
04120111111010100161.1481413300146.872954891310000000000344.620000000000383.340000000000727.96
04120111121010100161.1481413300146.872954891120000000000417.210000000000303.800000000000721.01
04120111131010100161.1481413300146.872954892320000000001315.800000000000161.330000000001477.13
04120111021010100161.1481413300146.872954893320000000001504.220000000000285.270000000001789.48
04120111041010100161.1481413300146.872954893310000000000837.000000000000134.670000000000971.67
04120111051010100161.1481413300146.872954892120000000002189.750000000000266.770000000002456.53
04120111061020100161.1481413300146.872954893320000000010763.500000000000873.610000000011637.11
04120111071020100161.1481413300146.872954891320000000001633.480000000000627.670000000002261.15
04120111081010100161.1481413300146.872954895320000000001646.960000000000335.190000000001982.14
04120111091010100161.1481413300146.872954891320000000001978.590000000000867.050000000002845.64
04120120011030100228.1454025200207.935314285310000000003032.590000000001227.570000000004260.16
04120120101010100228.1454025200207.935314281320000000000322.240000000000210.860000000000533.10
04120120111010100228.1454025200207.935314281320000000001894.170000000000610.330000000002504.50
04120120131010100228.1454025200207.935314282310000000000208.000000000000243.340000000000451.34
04120120021020100228.1454025200207.935314283310000000004558.710000000000511.330000000005070.04
04120120031020100228.1454025200207.935314281110000000001083.500000000000060.870000000001144.37
04120120041020100228.1454025200207.935314284320000000015335.730000000000759.710000000016095.44
04120120051010100228.1454025200207.935314283220000000003087.910000000000122.780000000003210.69
04120120081020100228.1454025200207.935314283320000000005422.800000000000397.250000000005820.05
04120120091020100228.1454025200207.935314284310000000017426.800000000001389.340000000018816.14
04120138011010100212.0851340400193.297732561330000000000090.000000000000112.290000000000202.29
04120138012050100212.0851340400193.297732563320000000000711.030000000000089.550000000000800.58
04120138101010100212.0851340400193.297732562220000000000030.000000000000475.760000000000505.76
04120138111010100212.0851340400193.297732561320000000001313.080000000000258.890000000001571.97
04120138121020100212.0851340400193.297732561120000000000591.750000000000346.190000000000937.94
04120138131040100212.0851340400193.297732561320000000002287.630000000000254.660000000002542.28
04120138021010100212.0851340400193.297732561220000000000182.750000000000204.730000000000387.48
04120138031020100212.0851340400193.297732561220000000000120.170000000000720.190000000000840.36
04120138041020100212.0851340400193.297732563310000000001897.830000000000204.030000000002101.86
04120138051010100212.0851340400193.297732563320000000001656.330000000000326.280000000001982.62
04120138061010100212.0851340400193.297732561320000000001094.400000000000700.680000000001795.07
04120138071020100212.0851340400193.297732563220000000000607.500000000000213.170000000000820.67
04120138091010100212.0851340400193.297732561320000000002103.910000000000468.900000000002572.81
04120146011020100218.8589003400199.471449884310000000001371.550000000000048.100000000001419.65
04120146101020100218.8589003400199.471449881220000000000646.000000000000258.480000000000904.48
04120146111010100218.8589003400199.471449881120000000001099.300000000000075.380000000001174.68
04120146121010100218.8589003400199.471449883310000000001616.500000000000132.600000000001749.10
04120146131010100218.8589003400199.471449884220000000000779.850000000000230.170000000001010.01
04120146021020100218.8589003400199.471449883320000000002512.420000000000309.340000000002821.76
04120146031020100218.8589003400199.471449882220000000001036.780000000000232.060000000001268.84
04120146041020100218.8589003400199.471449883220000000000743.540000000000307.020000000001050.56
04120146051050100218.8589003400199.471449883210000000002644.610000000000179.420000000002824.04
04120146061020100218.8589003400199.471449883220000000000669.150000000000154.500000000000823.65
04120146071010100218.8589003400199.471449883310000000001798.980000000000657.260000000002456.24
04120154011030100131.2524832500119.625581113320000000002288.680000000000737.020000000003025.70
04120154101020100131.2524832500119.625581113310000000004054.560000000000802.000000000004856.57
04120154111010100131.2524832500119.625581113310000000001447.500000000000299.450000000001746.95
04120154121020100131.2524832500119.625581113310000000001932.850000000000016.470000000001949.32
04120154131010100131.2524832500119.625581112320000000000468.070000000000551.660000000001019.73
04120154021010100131.2524832500119.625581113330000000000663.860000000000129.750000000000793.60
04120154031040100131.2524832500119.625581113320000000007406.990000000000266.200000000007673.19
04120154041050100131.2524832500119.625581114310000000013104.680000000000026.300000000013130.99
04120154051020100131.2524832500119.625581111220000000001318.050000000000863.930000000002181.98
04120154061010100131.2524832500119.625581115310000000006446.770000000000531.890000000006978.66
04120154071010100131.2524832500119.625581113310000000010352.600000000000807.860000000011160.45
04120154081020100131.2524832500119.625581111320000000004917.590000000000504.030000000005421.62
04120154091020100131.2524832500119.625581113320000000005255.750000000000826.660000000006082.41
04120162011010100219.4749326000200.032911393220000000000757.250000000000526.730000000001283.98
04120162111010100219.4749326000200.032911391220000000001637.280000000000000.000000000001637.28
04120162131020100219.4749326000200.032911391130000000000886.750000000000285.550000000001172.30
04120162021010100219.4749326000200.032911393210000000001281.620000000000142.390000000001424.02
04120162031010100219.4749326000200.032911393220000000001369.730000000000180.920000000001550.65
04120162041010100219.4749326000200.032911392120000000001352.980000000000151.730000000001504.71
04120162051020100219.4749326000200.032911392220000000001577.620000000000356.160000000001933.77
04120162071010100219.4749326000200.032911391230000000000533.040000000000434.140000000000967.18
04120162081010100219.4749326000200.032911392320000000000369.730000000000352.390000000000722.12
04120170011010100229.3686765100209.050225463310000000003090.000000000000635.500000000003725.50
04120170101030100229.3686765100209.050225463320000000002194.220000000000347.070000000002541.28
04120170111010100229.3686765100209.050225461120000000000797.330000000000459.640000000001256.97
04120170121010100229.3686765100209.050225463220000000001706.730000000000303.120000000002009.85
04120170131020100229.3686765100209.050225463220000000000705.650000000000399.210000000001104.86
04120170021010100229.3686765100209.050225463320000000006166.470000000000698.520000000006865.00
04120170031020100229.3686765100209.050225462220000000003219.060000000000319.390000000003538.45
04120170041010100229.3686765100209.050225463220000000001357.210000000000377.120000000001734.32
04120170051010100229.3686765100209.050225463230000000000695.400000000000000.000000000000695.40
04120170061020100229.3686765100209.050225463320000000001787.600000000000327.810000000002115.41
04120170081010100229.3686765100209.050225463310000000001171.410000000000516.840000000001688.25
04120170091030100229.3686765100209.050225462220000000001769.530000000000366.960000000002136.48
04120189011010100175.4903072600159.944630882120000000000997.790000000002088.000000000003085.79
04120189111010100175.4903072600159.944630882230000000000450.280000000000423.820000000000874.10
04120189121030100175.4903072600159.944630885310000000005511.960000000000982.890000000006494.85
04120189131010100175.4903072600159.944630881130000000000562.370000000001095.860000000001658.23
04120189031020100175.4903072600159.944630885310000000008159.590000000000023.820000000008183.41
04120189041010100175.4903072600159.944630881320000000000423.420000000000419.090000000000842.50
04120189051010100175.4903072600159.944630883320000000000781.450000000000545.080000000001326.53
04120189061010100175.4903072600159.944630881120000000000863.670000000000209.350000000001073.02
04120189071010100175.4903072600159.944630882320000000000600.060000000000318.800000000000918.86
04120189081010100175.4903072600159.944630882220000000001027.900000000000276.340000000001304.24
04120189091020100175.4903072600159.944630882310000000002567.920000000000201.620000000002769.54
04120197011010100187.7487595300171.117177404310000000000525.300000000000116.370000000000641.67
04120197111020100187.7487595300171.117177404320000000002697.550000000000205.410000000002902.96
04120197121020100187.7487595300171.117177403320000000001150.150000000000485.160000000001635.31
04120197131010100187.7487595300171.117177401320000000000294.580000000000017.170000000000311.75
04120197021010100187.7487595300171.117177401130000000000125.540000000000222.480000000000348.02
04120197031010100187.7487595300171.117177403220000000000832.000000000000316.360000000001148.36
04120197041010100187.7487595300171.117177403320000000001306.670000000000354.180000000001660.84
04120197051010100187.7487595300171.117177402220000000000262.650000000000350.490000000000613.14
04120197061010100187.7487595300171.117177401120000000000464.600000000000206.870000000000671.47
04120197071010100187.7487595300171.117177403320000000002120.000000000000327.250000000002447.25
04120197081010100187.7487595300171.117177403320000000001398.830000000000093.730000000001492.57
04120197091020100187.7487595300171.117177404310000000004327.830000000000880.050000000005207.89
04120200011010100167.4008029000152.571729162310000000000328.630000000000268.260000000000596.89
04120200101020100167.4008029000152.571729165310000000002116.040000000000000.000000000002116.04
04120200111010100167.4008029000152.571729164220000000000734.030000000000104.030000000000838.06
04120200121010100167.4008029000152.571729161220000000000866.300000000000330.950000000001197.25
04120200131010100167.4008029000152.571729162220000000000364.430000000000419.150000000000783.58
04120200021020100167.4008029000152.571729165310000000003561.870000000000264.100000000003825.98
04120200031020100167.4008029000152.571729163220000000003248.650000000000748.820000000003997.47
04120200041010100167.4008029000152.571729164220000000001598.400000000000222.010000000001820.41
04120200051020100167.4008029000152.571729162320000000001056.330000000000162.400000000001218.74
04120200061010100167.4008029000152.571729165310000000001663.570000000000396.070000000002059.64
04120200071010100167.4008029000152.571729165310000000001382.550000000000301.800000000001684.35
04120200081010100167.4008029000152.571729164310000000000871.500000000000289.210000000001160.71
04120200091010100167.4008029000152.571729164310000000000645.580000000000082.620000000000728.20
04120219011020100149.1383024600135.926998533320000000000491.860000000000102.000000000000593.86
04120219101030100149.1383024600135.926998533310000000004952.290000000000333.200000000005285.49
04120219121010100149.1383024600135.926998533310000000004199.750000000000396.110000000004595.86
04120219131020100149.1383024600135.926998532230000000001393.280000000001000.000000000002393.28
04120219021010100149.1383024600135.926998532130000000000374.400000000000153.000000000000527.40
04120219031020100149.1383024600135.926998534310000000001155.030000000000191.090000000001346.12
04120219041020100149.1383024600135.926998533220000000003532.610000000000417.540000000003950.15
04120219051060100149.1383024600135.926998534220000000001184.850000000000254.730000000001439.58
04120219061010100149.1383024600135.926998534310000000002020.000000000000286.980000000002306.98
04120219071010100149.1383024600135.926998533220000000001115.100000000000247.660000000001362.76
04120219081010100149.1383024600135.926998531220000000001553.370000000000267.160000000001820.53
04120219091010100149.1383024600135.926998532210000000000604.750000000000127.000000000000731.75
04120227011010100151.4723768300138.054310685310000000003917.580000000000816.000000000004733.58
04120227101010100151.4723768300138.054310685110000000000894.140000000000133.830000000001027.96
04120227121010100151.4723768300138.054310682220000000002030.000000000000003.200000000002033.20
04120227131010100151.4723768300138.054310685310000000005240.000000000000500.000000000005740.00
04120227021020100151.4723768300138.054310681230000000000624.000000000000163.200000000000787.20
04120227031020100151.4723768300138.054310685320000000001040.000000000000000.000000000001040.00
04120227041010100151.4723768300138.054310685310000000003555.670000000000135.680000000003691.34
04120227051020100151.4723768300138.054310681120000000000855.000000000000209.180000000001064.18
04120227061030100151.4723768300138.054310683120000000001998.230000000000679.240000000002677.47
04120227071020100151.4723768300138.054310685320000000001020.670000000000139.190000000001159.85
04120227081010100151.4723768300138.054310682310000000001993.330000000000604.910000000002598.24
04120227091030100151.4723768300138.054310683220000000002134.640000000000213.030000000002347.66
04120235101010100290.2843101900264.569693724310000000001722.080000000000202.000000000001924.08
04120235111020100290.2843101900264.569693725310000000003448.200000000000891.830000000004340.03
04120235121010100290.2843101900264.569693725310000000000987.970000000000151.500000000001139.47
04120235131020100290.2843101900264.569693724310000000001592.500000000000375.720000000001968.22
04120235021020100290.2843101900264.569693722210000000000249.750000000000210.970000000000460.72
04120235031020100290.2843101900264.569693723320000000001364.000000000000244.800000000001608.80
04120235041020100290.2843101900264.569693721230000000000512.150000000000302.320000000000814.47
04120235051010100290.2843101900264.569693722320000000000675.000000000000051.000000000000726.00
04120235061010100290.2843101900264.569693723310000000000832.900000000000000.000000000000832.90
04120235071020100290.2843101900264.569693723320000000001400.480000000000094.510000000001494.99
04120235081010100290.2843101900264.569693724310000000000777.330000000000107.050000000000884.38
04120243011010100212.5710903700193.740640815310000000001060.000000000000378.800000000001438.80
04120243101010100212.5710903700193.740640813320000000000274.220000000000085.530000000000359.75
04120243111010100212.5710903700193.740640813110000000000606.000000000000000.000000000000606.00
04120243121020100212.5710903700193.740640813210000000000184.850000000000482.370000000000667.21
04120243131020100212.5710903700193.740640815210000000001942.250000000000752.260000000002694.51
04120243021020100212.5710903700193.740640813320000000000826.000000000000311.920000000001137.92
04120243031010100212.5710903700193.740640813320000000000591.830000000000204.000000000000795.83
04120243041010100212.5710903700193.740640815310000000002726.000000000000204.000000000002930.00
04120243051010100212.5710903700193.740640812320000000000657.500000000000204.000000000000861.50
04120243061020100212.5710903700193.740640811120000000000817.600000000000195.780000000001013.38
04120243071010100212.5710903700193.740640811220000000000393.750000000000318.790000000000712.54
04120243081010100212.5710903700193.740640811230000000000448.470000000000229.430000000000677.90
04120251011010100166.2938119100151.562800121120000000000883.750000000000349.970000000001233.72
04120251101010100166.2938119100151.562800122220000000001445.420000000000231.800000000001677.22
04120251111010100166.2938119100151.562800121110000000000916.330000000000404.270000000001320.59
04120251121010100166.2938119100151.562800123120000000002378.050000000000198.390000000002576.44
04120251131030100166.2938119100151.562800126310000000001914.550000000001040.830000000002955.38
04120251021020100166.2938119100151.562800125320000000003034.840000000000053.930000000003088.77
04120251031020100166.2938119100151.562800123320000000001805.370000000000342.530000000002147.90
04120251041020100166.2938119100151.562800122120000000001286.500000000000218.810000000001505.31
04120251051020100166.2938119100151.562800123220000000002282.770000000000163.160000000002445.93
04120251061010100166.2938119100151.562800123310000000000925.030000000000782.940000000001707.97
04120251071010100166.2938119100151.562800125310000000003030.000000000000421.640000000003451.64
04120251081020100166.2938119100151.562800125310000000003801.500000000000216.670000000004018.17
04120260011010100289.9443195200264.259820875310000000000500.000000000000008.330000000000508.33
04120260101010100289.9443195200264.259820872220000000000962.000000000000296.810000000001258.80
04120260111010100289.9443195200264.259820872220000000001081.120000000000123.530000000001204.65
04120260121010100289.9443195200264.259820872220000000001174.230000000000314.170000000001488.40
04120260131010100289.9443195200264.259820872220000000000400.000000000000145.880000000000545.88
04120260021020100289.9443195200264.259820873220000000001018.000000000000051.070000000001069.07
04120260031010100289.9443195200264.259820871220000000001286.730000000000239.880000000001526.61
04120260041010100289.9443195200264.259820875310000000004413.030000000001230.770000000005643.80
04120260051010100289.9443195200264.259820871130000000000764.640000000000463.620000000001228.26
04120260061010100289.9443195200264.259820875330000000001587.040000000000311.180000000001898.21
04120260071020100289.9443195200264.259820873320000000000875.260000000000618.750000000001494.01
04120260081010100289.9443195200264.259820875210000000000618.830000000000198.000000000000816.83
04120260091010100289.9443195200264.259820872220000000000666.960000000000198.000000000000864.96
04120278011010100177.9296357200162.167873273320000000001198.080000000000299.490000000001497.57
04120278101010100177.9296357200162.167873272120000000000280.750000000000353.630000000000634.38
04120278121010100177.9296357200162.167873272120000000000475.380000000000249.760000000000725.15
04120278131010100177.9296357200162.167873272220000000000457.300000000000202.130000000000659.42
04120278021020100177.9296357200162.167873274310000000002678.890000000000559.190000000003238.08
04120278031010100177.9296357200162.167873272220000000000450.280000000000474.200000000000924.48
04120278041020100177.9296357200162.167873273220000000001309.190000000000364.660000000001673.86
04120278051010100177.9296357200162.167873275310000000008272.030000000000701.020000000008973.05
04120278061010100177.9296357200162.167873273220000000001491.570000000000429.060000000001920.63
04120278071020100177.9296357200162.167873271130000000000788.280000000000295.630000000001083.91
04120278081020100177.9296357200162.167873274310000000004942.760000000000570.460000000005513.22
04120278091010100177.9296357200162.167873271220000000002898.990000000000368.260000000003267.24
04120286011020100204.9473647400186.792257165310000000002244.530000000000271.450000000002515.98
04120286101010100204.9473647400186.792257161320000000005433.000000000000376.460000000005809.46
04120286111020100204.9473647400186.792257162320000000000945.550000000000629.530000000001575.07
04120286121010100204.9473647400186.792257162310000000007244.730000000000497.350000000007742.08
04120286131010100204.9473647400186.792257162320000000002604.370000000000682.660000000003287.03
04120286031020100204.9473647400186.792257162320000000000859.090000000000491.900000000001350.98
04120286041010100204.9473647400186.792257162310000000001052.500000000000807.430000000001859.93
04120286051010100204.9473647400186.792257162320000000002163.960000000001109.400000000003273.36
04120286061010100204.9473647400186.792257162310000000000874.200000000000288.310000000001162.51
04120286081010100204.9473647400186.792257163310000000002029.200000000000290.410000000002319.61
04120286091020100204.9473647400186.792257165310000000003483.000000000000502.120000000003985.12
04120294011020100149.0849952500135.878413502320000000002037.440000000000445.460000000002482.90
04120294101020100149.0849952500135.878413504310000000003958.090000000000192.400000000004150.50
04120294111010100149.0849952500135.878413504310000000000390.100000000000188.070000000000578.17
04120294121010100149.0849952500135.878413503320000000002135.000000000000219.900000000002354.90
04120294131020100149.0849952500135.878413504310000000001222.140000000003592.790000000004814.93
04120294021020100149.0849952500135.878413501220000000001419.500000000000183.180000000001602.68
04120294031010100149.0849952500135.878413501310000000000617.840000000000107.580000000000725.43
04120294041010100149.0849952500135.878413503310000000000912.850000000000254.790000000001167.64
04120294051010100149.0849952500135.878413501220000000001824.100000000000254.830000000002078.93
04120294061020100149.0849952500135.878413503310000000004433.330000000000583.320000000005016.65
04120294071020100149.0849952500135.878413503320000000000244.530000000000170.280000000000414.81
04120294081010100149.0849952500135.878413505330000000001373.630000000000310.980000000001684.61
04120294091010100149.0849952500135.878413503310000000001912.950000000000181.340000000002094.28
04120308011010100352.2298989900321.027879315310000000001246.450000000000200.000000000001446.45
04120308101010100352.2298989900321.027879312230000000000994.350000000000687.000000000001681.35
04120308121010100352.2298989900321.027879311110000000003074.630000000000397.490000000003472.12
04120308131010100352.2298989900321.027879314310000000009715.900000000000813.460000000010529.36
04120308141020100352.2298989900321.027879313310000000000707.000000000000911.530000000001618.53
04120308151010100352.2298989900321.027879313320000000001300.000000000000694.460000000001994.46
04120308161010100352.2298989900321.027879311320000000001668.030000000000757.010000000002425.05
04120308021020100352.2298989900321.027879315310000000002921.680000000000300.000000000003221.68
04120308031020100352.2298989900321.027879312220000000001249.870000000000078.750000000001328.62
04120308041010100352.2298989900321.027879312220000000001880.240000000000350.000000000002230.24
04120308051010100352.2298989900321.027879311320000000000437.330000000001234.320000000001671.65
04120308061010100352.2298989900321.027879312330000000001706.080000000000339.770000000002045.86
04120308071020100352.2298989900321.027879311220000000000244.500000000000241.180000000000485.69
04120308081010100352.2298989900321.027879313220000000001123.900000000000246.230000000001370.13
04120308091040100352.2298989900321.027879313220000000002548.570000000000480.750000000003029.31
04120316011010100200.8254374700183.035467713310000000007320.160000000000819.750000000008139.90
04120316101010100200.8254374700183.035467713310000000004496.260000000001470.000000000005966.26
04120316111020100200.8254374700183.035467714310000000003624.890000000000613.000000000004237.89
04120316121020100200.8254374700183.035467713310000000013776.830000000000902.770000000014679.61
04120316131020100200.8254374700183.035467715310000000006974.300000000000075.980000000007050.28
04120316031010100200.8254374700183.035467711120000000001325.220000000003152.610000000004477.82
04120316041010100200.8254374700183.035467713310000000007709.210000000000301.870000000008011.08
04120316051010100200.8254374700183.035467715310000000009287.450000000001006.830000000010294.28
04120316061010100200.8254374700183.035467715320000000003432.580000000000456.360000000003888.94
04120316081010100200.8254374700183.035467716310000000002218.780000000001024.510000000003243.28
04120316091020100200.8254374700183.035467713310000000009929.780000000000732.840000000010662.61
04120324011020100205.4806579900187.278309031220000000001811.930000000000231.270000000002043.20
04120324101010100205.4806579900187.278309033320000000000637.280000000000206.930000000000844.21
04120324111010100205.4806579900187.278309033220000000003457.670000000000564.790000000004022.46
04120324121020100205.4806579900187.278309031320000000000499.570000000000347.580000000000847.15
04120324131010100205.4806579900187.278309032220000000000370.180000000000792.970000000001163.15
04120324021010100205.4806579900187.278309031320000000000177.120000000000370.860000000000547.98
04120324031010100205.4806579900187.278309031320000000000510.830000000000160.290000000000671.13
04120324041020100205.4806579900187.278309031310000000001051.820000000000186.850000000001238.67
04120324051010100205.4806579900187.278309033230000000000468.720000000000537.650000000001006.37
04120324061020100205.4806579900187.278309034310000000002794.040000000000703.540000000003497.59
04120324071040100205.4806579900187.278309032320000000000709.650000000000170.590000000000880.24
04120324081020100205.4806579900187.278309033310000000000508.370000000000174.910000000000683.27
04120324091030100205.4806579900187.278309032310000000001285.000000000000028.220000000001313.22
04120332011020100163.3589743600148.887942943310000000001700.330000000000291.110000000001991.44
04120332101010100163.3589743600148.887942942220000000000445.550000000000330.700000000000776.24
04120332111010100163.3589743600148.887942943320000000000867.330000000000684.800000000001552.13
04120332121010100163.3589743600148.887942944320000000000851.400000000000198.000000000001049.40
04120332131010100163.3589743600148.887942943320000000000672.030000000000148.500000000000820.53
04120332021020100163.3589743600148.887942943210000000000369.350000000000223.060000000000592.41
04120332031010100163.3589743600148.887942941220000000001923.470000000000268.760000000002192.23
04120332041020100163.3589743600148.887942944320000000001765.810000000000237.890000000002003.70
04120332051010100163.3589743600148.887942946310000000000596.840000000000277.890000000000874.73
04120332061010100163.3589743600148.887942941220000000000369.350000000000440.630000000000809.98
04120332071010100163.3589743600148.887942943230000000001162.070000000000757.670000000001919.74
04120332081010100163.3589743600148.887942942120000000000107.780000000000187.510000000000295.29
04120332091010100163.3589743600148.887942942120000000000218.550000000000150.500000000000369.05
04120340011020200217.7833927400245.496052743320000000000692.230000000000325.920000000001018.14
04120340101010200217.7833927400245.496052744320000000001095.310000000000491.750000000001587.06
04120340111010200217.7833927400245.496052744310000000000523.750000000000610.190000000001133.94
04120340121010200217.7833927400245.496052744310000000000448.570000000000670.950000000001119.52
04120340131020200217.7833927400245.496052744320000000003541.470000000000648.720000000004190.19
04120340021020200217.7833927400245.496052743320000000000848.000000000000210.000000000001058.00
04120340031020200217.7833927400245.496052743310000000005361.360000000000435.750000000005797.11
04120340041010200217.7833927400245.496052743220000000000668.300000000000574.900000000001243.20
04120340061020200217.7833927400245.496052744310000000000640.540000000000467.160000000001107.70
04120340071010200217.7833927400245.496052744310000000010746.010000000001087.430000000011833.44
04120340091010200217.7833927400245.496052743220000000002136.030000000001418.240000000003554.27
04120359011020200195.5653294100220.450769083320000000000708.420000000000465.450000000001173.86
04120359111010200195.5653294100220.450769082220000000000394.450000000000442.330000000000836.78
04120359121020200195.5653294100220.450769084320000000000583.060000000000163.280000000000746.33
04120359131010200195.5653294100220.450769082220000000000642.280000000000302.460000000000944.74
04120359021010200195.5653294100220.450769081130000000000176.870000000000313.890000000000490.75
04120359031010200195.5653294100220.450769081230000000000361.580000000000330.800000000000692.38
04120359041010200195.5653294100220.450769084320000000000493.580000000000543.900000000001037.49
04120359051010200195.5653294100220.450769084310000000001148.690000000000073.900000000001222.59
04120359071010200195.5653294100220.450769083220000000000862.680000000000105.000000000000967.68
04120359081010200195.5653294100220.450769083220000000000051.290000000000105.000000000000156.29
04120359091010200195.5653294100220.450769083220000000000194.720000000000343.990000000000538.71
04120367101020200164.5005789500185.433068593320000000014700.510000000001224.180000000015924.69
04120367111010200164.5005789500185.433068593310000000003108.410000000000591.250000000003699.66
04120367121020200164.5005789500185.433068592220000000002021.530000000000354.890000000002376.43
04120367131020200164.5005789500185.433068594320000000003817.940000000000730.230000000004548.17
04120367021020200164.5005789500185.433068594210000000001650.000000000000217.400000000001867.40
04120367031010200164.5005789500185.433068592220000000001074.440000000000266.250000000001340.69
04120367041010200164.5005789500185.433068594210000000000646.850000000000217.580000000000864.43
04120367051010200164.5005789500185.433068595320000000001921.650000000000900.440000000002822.09
04120367061010200164.5005789500185.433068596310000000002371.030000000000019.130000000002390.16
04120367071010200164.5005789500185.433068593320000000003300.620000000000420.760000000003721.38
04120367081040200164.5005789500185.433068593210000000001184.610000000000420.060000000001604.67
04120367091010200164.5005789500185.433068591230000000000270.620000000000384.010000000000654.62
04120375011020200124.8668923300140.756045722320000000004490.940000000000378.500000000004869.44
04120375111010200124.8668923300140.756045723220000000000324.800000000000134.330000000000459.13
04120375121020200124.8668923300140.756045722230000000001548.850000000000152.500000000001701.35
04120375131010200124.8668923300140.756045723220000000000921.150000000000328.850000000001249.99
04120375132050200124.8668923300140.756045723320000000000962.360000000000015.170000000000977.53
04120375021020200124.8668923300140.756045723120000000000976.790000000000163.970000000001140.76
04120375031030200124.8668923300140.756045723230000000000879.090000000000156.050000000001035.14
04120375041010200124.8668923300140.756045722220000000000320.830000000000157.310000000000478.15
04120375051020200124.8668923300140.756045722120000000000171.790000000000000.000000000000171.79
04120375061010200124.8668923300140.756045721320000000001069.000000000000187.180000000001256.18
04120375071010200124.8668923300140.756045722220000000000482.710000000000323.530000000000806.24
04120375081010200124.8668923300140.756045724330000000000713.080000000000216.060000000000929.14
04120375091030200124.8668923300140.756045721120000000002190.620000000000130.000000000002320.62
04120383011010200236.0436953300266.079955634310000000001126.550000000000456.760000000001583.31
04120383101020200236.0436953300266.079955634320000000000756.360000000000084.850000000000841.22
04120383111020200236.0436953300266.079955631320000000000553.570000000000100.640000000000654.21
04120383121020200236.0436953300266.079955634310000000000601.250000000000300.540000000000901.79
04120383131010200236.0436953300266.079955632220000000000142.330000000000160.500000000000302.83
04120383021010200236.0436953300266.079955631120000000000638.500000000000201.150000000000839.65
04120383031020200236.0436953300266.079955636330000000001686.580000000000513.250000000002199.84
04120383041010200236.0436953300266.079955633230000000001383.660000000000123.420000000001507.08
04120383051020200236.0436953300266.079955632230000000000451.460000000000747.970000000001199.42
04120383061040200236.0436953300266.079955632120000000001859.120000000000329.010000000002188.13
04120383071010200236.0436953300266.079955635330000000000228.150000000000502.990000000000731.14
04120383081020200236.0436953300266.079955634320000000007817.970000000001104.870000000008922.84
04120383091010200236.0436953300266.079955631210000000000241.070000000000315.000000000000556.07
04120391011010200279.5642301800315.138423233320000000001274.000000000000798.950000000002072.95
04120391101010200279.5642301800315.138423234310000000002273.010000000000535.200000000002808.21
04120391111010200279.5642301800315.138423233320000000000494.670000000000465.020000000000959.69
04120391121020200279.5642301800315.138423232230000000000435.750000000000242.290000000000678.04
04120391021010200279.5642301800315.138423234320000000000549.420000000000296.540000000000845.96
04120391031010200279.5642301800315.138423231230000000000027.290000000000156.000000000000183.29
04120391041010200279.5642301800315.138423235310000000004068.220000000001802.000000000005870.22
04120391051020200279.5642301800315.138423233320000000001300.000000000000508.710000000001808.71
04120391071020200279.5642301800315.138423233220000000000811.400000000000736.060000000001547.46
04120391081010200279.5642301800315.138423234320000000002860.810000000000261.200000000003122.01
04120391091020200279.5642301800315.138423233320000000002213.640000000000969.920000000003183.56
04120405011020200116.2182402600131.006863653230000000001889.310000000000507.520000000002396.82
04120405101010200116.2182402600131.006863652230000000000661.000000000000120.980000000000781.98
04120405111010200116.2182402600131.006863654310000000000240.750000000000202.750000000000443.50
04120405121010200116.2182402600131.006863654310000000002867.800000000000435.590000000003303.39
04120405131020200116.2182402600131.006863653320000000000355.000000000000963.470000000001318.47
04120405141010200116.2182402600131.006863653310000000001298.330000000000103.660000000001401.99
04120405151020200116.2182402600131.006863653220000000000563.750000000000136.790000000000700.54
04120405161020200116.2182402600131.006863651230000000001310.700000000000871.230000000002181.93
04120405021020200116.2182402600131.006863653320000000002431.910000000000336.860000000002768.77
04120405031060200116.2182402600131.006863652230000000000423.480000000000477.720000000000901.20
04120405041010200116.2182402600131.006863654320000000001155.000000000000151.040000000001306.04
04120405051020200116.2182402600131.006863651230000000000578.830000000000465.100000000001043.93
04120405061010200116.2182402600131.006863653320000000001306.750000000000896.920000000002203.67
04120405071020200116.2182402600131.006863653230000000000667.500000000000385.840000000001053.34
04120405081010200116.2182402600131.006863654310000000001751.000000000000615.570000000002366.57
04120413011010200354.4346842100399.536047412120000000000252.900000000000085.580000000000338.48
04120413101020200354.4346842100399.536047412320000000001078.330000000000304.200000000001382.53
04120413111010200354.4346842100399.536047413120000000000283.250000000000065.650000000000348.90
04120413021020200354.4346842100399.536047413220000000000351.130000000000399.130000000000750.25
04120413041030200354.4346842100399.536047412120000000000990.110000000000052.000000000001042.11
04120413051010200354.4346842100399.536047414310000000001910.780000000000499.810000000002410.58
04120413061020200354.4346842100399.536047413120000000000261.380000000000408.070000000000669.44
04120413071010200354.4346842100399.536047413120000000000484.170000000000144.420000000000628.58
04120413091010200354.4346842100399.536047414220000000000777.710000000000162.420000000000940.13
04120421011010200148.9595905600167.914509185310000000000578.990000000000230.190000000000809.18
04120421101020200148.9595905600167.914509185210000000000704.000000000000145.240000000000849.24
04120421111020200148.9595905600167.914509182220000000000699.530000000000377.130000000001076.66
04120421121010200148.9595905600167.914509181120000000000394.500000000000097.480000000000491.98
04120421131010200148.9595905600167.914509182220000000000792.000000000000201.400000000000993.40
04120421021010200148.9595905600167.914509182220000000001102.750000000000104.410000000001207.16
04120421031010200148.9595905600167.914509183220000000001102.290000000000151.420000000001253.71
04120421041010200148.9595905600167.914509183320000000003039.140000000000445.340000000003484.48
04120421051020200148.9595905600167.914509181120000000001217.630000000000314.470000000001532.10
04120421061010200148.9595905600167.914509183130000000000972.500000000000147.520000000001120.02
04120421071010200148.9595905600167.914509182120000000000207.500000000000037.680000000000245.18
04120421081010200148.9595905600167.914509183120000000001467.070000000000306.640000000001773.71
04120421091010200148.9595905600167.914509183310000000001773.180000000000601.330000000002374.51
04120430011010200120.4648015000135.793794424310000000001752.500000000000335.010000000002087.51
04120430101010200120.4648015000135.793794423310000000006067.530000000001336.340000000007403.87
04120430111010200120.4648015000135.793794424310000000001147.250000000000193.830000000001341.08
04120430121010200120.4648015000135.793794423210000000000528.210000000000236.730000000000764.95
04120430131010200120.4648015000135.793794425310000000001726.400000000000652.400000000002378.80
04120430021020200120.4648015000135.793794422220000000003973.960000000000599.460000000004573.42
04120430031010200120.4648015000135.793794423320000000002371.250000000001331.540000000003702.79
04120430041020200120.4648015000135.793794423320000000001939.830000000001110.020000000003049.85
04120430051010200120.4648015000135.793794424310000000020738.000000000000042.090000000020780.09
04120430061020200120.4648015000135.793794423320000000001300.530000000000256.250000000001556.77
04120430071020200120.4648015000135.793794425310000000009729.250000000000151.790000000009881.04
04120430081020200120.4648015000135.793794425310000000004262.700000000000445.430000000004708.13
04120430091010200120.4648015000135.793794421120000000000391.560000000000197.380000000000588.94
04120448011020200237.9363451200268.213442703320000000001692.730000000000131.430000000001824.15
04120448101020200237.9363451200268.213442703310000000000545.400000000000194.970000000000740.37
04120448111020200237.9363451200268.213442703320000000000734.150000000000245.630000000000979.78
04120448121020200237.9363451200268.213442703320000000000809.740000000000294.610000000001104.35
04120448131010200237.9363451200268.213442703320000000000657.070000000000282.910000000000939.97
04120448141020200237.9363451200268.213442704320000000001732.000000000000000.000000000001732.00
04120448151010200237.9363451200268.213442703320000000003015.000000000000141.290000000003156.29
04120448161020200237.9363451200268.213442703220000000002625.000000000000290.820000000002915.82
04120448171010200237.9363451200268.213442703310000000000282.100000000000016.830000000000298.93
04120448181010200237.9363451200268.213442702320000000000600.000000000000206.180000000000806.18
04120448191010200237.9363451200268.213442703320000000000101.000000000000288.640000000000389.64
04120448201010200237.9363451200268.213442704320000000001500.000000000000305.530000000001805.53
04120448031020200237.9363451200268.213442703220000000002552.560000000000326.780000000002879.34
04120448041010200237.9363451200268.213442701220000000001106.000000000000110.540000000001216.54
04120448061020200237.9363451200268.213442702220000000003454.750000000000058.420000000003513.17
04120448081010200237.9363451200268.213442701130000000000171.000000000000197.260000000000368.26
04120448091010200237.9363451200268.213442703320000000001124.930000000000444.920000000001569.85
04120456011040200257.6332330800290.416734633320000000006404.090000000000321.940000000006726.03
04120456121010200257.6332330800290.416734634310000000000615.000000000000300.560000000000915.56
04120456131030200257.6332330800290.416734631220000000001838.770000000000379.300000000002218.07
04120456031010200257.6332330800290.416734633320000000005554.630000000000563.710000000006118.35
04120456041010200257.6332330800290.416734631310000000000235.000000000000140.900000000000375.90
04120456051010200257.6332330800290.416734633320000000000303.700000000000533.440000000000837.14
04120456061020200257.6332330800290.416734633320000000000862.170000000000035.780000000000897.95
04120456071010200257.6332330800290.416734633320000000000276.670000000000186.040000000000462.71
04120456081010200257.6332330800290.416734633310000000000276.670000000000410.050000000000686.71
04120456091010200257.6332330800290.416734633310000000004916.050000000000599.010000000005515.06
04120464011010200068.6630402800077.400324913220000000000936.520000000000285.390000000001221.91
04120464101010200068.6630402800077.400324913320000000000974.580000000000206.560000000001181.14
04120464111010200068.6630402800077.400324913220000000000415.690000000000161.470000000000577.16
04120464121010200068.6630402800077.400324912230000000000076.250000000000421.710000000000497.96
04120464131010200068.6630402800077.400324913320000000000369.670000000000272.140000000000641.81
04120464021010200068.6630402800077.400324914320000000006941.880000000000352.600000000007294.48
04120464031010200068.6630402800077.400324913330000000000951.020000000000303.630000000001254.65
04120464051010200068.6630402800077.400324912220000000000344.280000000000359.960000000000704.25
04120464061020200068.6630402800077.400324913320000000001712.240000000001057.970000000002770.21
04120464071010200068.6630402800077.400324915320000000011721.670000000000030.470000000011752.13
04120464081010200068.6630402800077.400324912330000000001009.350000000000292.020000000001301.37
04120464091010200068.6630402800077.400324913320000000001575.540000000000217.970000000001793.50
04120472011020200303.5648242200342.193062372310000000000806.280000000000425.000000000001231.28
04120472101020200303.5648242200342.193062372310000000000624.000000000000166.500000000000790.50
04120472111010200303.5648242200342.193062372320000000001965.630000000000206.130000000002171.75
04120472121010200303.5648242200342.193062375310000000000824.000000000000240.240000000001064.24
04120472131020200303.5648242200342.193062372320000000003515.460000000000303.000000000003818.46
04120472031020200303.5648242200342.193062374310000000005111.250000000000306.000000000005417.25
04120472091010200303.5648242200342.193062375310000000002286.300000000000153.560000000002439.86
04120480011010200190.1909774400214.392537655310000000003918.650000000000814.660000000004733.31
04120480101010200190.1909774400214.392537655310000000010599.290000000000000.000000000010599.29
04120480131010200190.1909774400214.392537653310000000003703.640000000000196.190000000003899.82
04120480021010200190.1909774400214.392537651120000000009955.210000000000163.480000000010118.69
04120480031010200190.1909774400214.392537655320000000001445.420000000000509.710000000001955.13
04120480041010200190.1909774400214.392537653310000000000415.000000000000489.660000000000904.66
04120480051010200190.1909774400214.392537651310000000002884.000000000001043.210000000003927.21
04120480061020200190.1909774400214.392537651220000000001275.520000000000256.180000000001531.70
04120480071010200190.1909774400214.392537653320000000002014.730000000000372.220000000002386.95
04120480091020200190.1909774400214.392537655320000000016048.000000000002832.670000000018880.67
04120499011010200150.1834258800169.294075992310000000001281.290000000000354.050000000001635.34
04120499101020200150.1834258800169.294075991220000000002230.410000000000408.290000000002638.69
04120499121020200150.1834258800169.294075993320000000001103.150000000000642.970000000001746.12
04120499131010200150.1834258800169.294075991320000000002262.500000000000008.500000000002271.00
04120499021010200150.1834258800169.294075991120000000001549.190000000000476.190000000002025.38
04120499031020200150.1834258800169.294075994310000000000115.480000000000235.100000000000350.57
04120499041010200150.1834258800169.294075991220000000001317.750000000000445.090000000001762.84
04120499051020200150.1834258800169.294075993220000000000288.330000000000132.630000000000420.96
04120499061010200150.1834258800169.294075991220000000001528.040000000000227.620000000001755.66
04120499071020200150.1834258800169.294075994310000000002739.910000000000388.010000000003127.92
04120499081010200150.1834258800169.294075991220000000001594.860000000000666.950000000002261.81
04120499091020200150.1834258800169.294075993320000000000876.150000000000356.400000000001232.55
04120502011010200211.8305131600238.785676793220000000019392.890000000000629.320000000020022.20
04120502101010200211.8305131600238.785676793320000000001126.250000000000322.220000000001448.47
04120502111010200211.8305131600238.785676793320000000001189.000000000000215.000000000001404.00
04120502121020200211.8305131600238.785676792230000000000220.780000000001750.950000000001971.73
04120502131010200211.8305131600238.785676793310000000003468.180000000001038.540000000004506.71
04120502141020200211.8305131600238.785676791220000000000736.630000000000289.020000000001025.65
04120502151010200211.8305131600238.785676793220000000000495.630000000000098.200000000000593.83
04120502161010200211.8305131600238.785676791130000000000270.780000000000219.960000000000490.74
04120502171020200211.8305131600238.785676793310000000001105.250000000000373.860000000001479.12
04120502181010200211.8305131600238.785676793320000000000814.400000000000202.370000000001016.77
04120502191020200211.8305131600238.785676793310000000002609.770000000000366.810000000002976.57
04120502021010200211.8305131600238.785676792220000000001147.500000000000219.520000000001367.02
04120502201010200211.8305131600238.785676793220000000000750.000000000000898.540000000001648.54
04120502031010200211.8305131600238.785676793320000000003733.330000000001492.400000000005225.73
04120502041010200211.8305131600238.785676791230000000000353.880000000000696.760000000001050.63
04120502051020200211.8305131600238.785676792220000000000556.000000000001902.830000000002458.83
04120502061020200211.8305131600238.785676793310000000000323.160000000000316.730000000000639.89
04120502071010200211.8305131600238.785676795320000000000490.830000000000608.170000000001098.99
04120502081020200211.8305131600238.785676793320000000001021.710000000000582.370000000001604.09
04120502091010200211.8305131600238.785676792220000000000304.210000000000328.970000000000633.18
04120510101010200177.9341324400200.576024702320000000000711.290000000000250.480000000000961.77
04120510111020200177.9341324400200.576024703310000000005000.000000000000272.480000000005272.48
04120510121020200177.9341324400200.576024702220000000001422.420000000000114.450000000001536.87
04120510131010200177.9341324400200.576024703220000000001162.670000000000161.380000000001324.05
04120510021020200177.9341324400200.576024703220000000003226.490000000000208.760000000003435.25
04120510031010200177.9341324400200.576024703320000000001334.270000000000212.170000000001546.44
04120510041010200177.9341324400200.576024703310000000000981.680000000000208.400000000001190.08
04120510051010200177.9341324400200.576024701130000000000882.590000000000498.120000000001380.71
04120510061020200177.9341324400200.576024701120000000001165.680000000000470.610000000001636.29
04120510071020200177.9341324400200.576024703220000000004530.250000000000244.040000000004774.29
04120510081010200177.9341324400200.576024702320000000000539.440000000000321.240000000000860.68
04120510091010200177.9341324400200.576024702130000000000437.100000000000121.340000000000558.44
04120529011010200203.6437804300229.557192731230000000000454.170000000000116.580000000000570.75
04120529101020200203.6437804300229.557192734320000000002684.020000000000531.320000000003215.33
04120529111010200203.6437804300229.557192734320000000000884.000000000000200.000000000001084.00
04120529121010200203.6437804300229.557192734310000000000614.330000000000045.620000000000659.95
04120529131020200203.6437804300229.557192733120000000001469.890000000000119.180000000001589.07
04120529141020200203.6437804300229.557192732220000000000698.610000000000455.050000000001153.66
04120529151020200203.6437804300229.557192731130000000001041.080000000000445.530000000001486.61
04120529161010200203.6437804300229.557192733110000000002141.530000000000336.000000000002477.53
04120529171010200203.6437804300229.557192731120000000000194.180000000000446.680000000000640.86
04120529181010200203.6437804300229.557192732220000000000608.210000000000196.000000000000804.21
04120529191010200203.6437804300229.557192735310000000001655.960000000000284.270000000001940.22
04120529021020200203.6437804300229.557192731130000000000446.000000000000096.670000000000542.67
04120529031010200203.6437804300229.557192733220000000000749.790000000000100.000000000000849.79
04120529041010200203.6437804300229.557192732220000000000490.000000000000080.000000000000570.00
04120529061020200203.6437804300229.557192734310000000001125.320000000000200.000000000001325.32
04120529071010200203.6437804300229.557192733320000000001107.100000000000238.670000000001345.77
04120529081020200203.6437804300229.557192731220000000000963.850000000000070.000000000001033.85
04120529091020200203.6437804300229.557192733220000000000681.540000000000224.410000000000905.95
04120537011020300405.1970000000369.302929664320000000001229.970000000000157.500000000001387.47
04120537101010300405.1970000000369.302929661130000000000485.280000000000158.630000000000643.90
04120537111020300405.1970000000369.302929662230000000000888.030000000000143.620000000001031.64
04120537121010300405.1970000000369.302929663310000000000846.100000000000186.480000000001032.58
04120537131020300405.1970000000369.302929662220000000000682.500000000000186.640000000000869.14
04120537151010300405.1970000000369.302929663320000000001169.830000000000103.000000000001272.83
04120537171020300405.1970000000369.302929663320000000002417.810000000000228.300000000002646.11
04120537181020300405.1970000000369.302929663320000000001241.000000000000578.470000000001819.47
04120537191020300405.1970000000369.302929661220000000000767.220000000000103.000000000000870.22
04120537021020300405.1970000000369.302929664210000000001450.700000000000164.350000000001615.05
04120537201010300405.1970000000369.302929662130000000001937.800000000000155.410000000002093.22
04120537211010300405.1970000000369.302929663310000000000226.940000000000045.320000000000272.26
04120537221010300405.1970000000369.302929661310000000000762.710000000000080.450000000000843.16
04120537231010300405.1970000000369.302929664310000000000883.020000000000288.180000000001171.20
04120537241020300405.1970000000369.302929661320000000000989.220000000000327.920000000001317.14
04120537031020300405.1970000000369.302929663230000000000223.500000000000104.710000000000328.21
04120537041020300405.1970000000369.302929664220000000001033.850000000000248.050000000001281.90
04120537051020300405.1970000000369.302929662220000000000561.730000000000147.750000000000709.48
04120537071020300405.1970000000369.302929663220000000000636.250000000000315.000000000000951.25
04120537081010300405.1970000000369.302929664220000000001418.750000000000157.500000000001576.25
04120545011020300092.3007127200084.124323772220000000001712.020000000000603.450000000002315.47
04120545111010300092.3007127200084.124323772220000000000420.000000000000424.920000000000844.92
04120545121010300092.3007127200084.124323773220000000000420.000000000000248.830000000000668.83
04120545131010300092.3007127200084.124323773220000000000420.000000000000323.340000000000743.34
04120545141010300092.3007127200084.124323772220000000000647.330000000000395.250000000001042.59
04120545151010300092.3007127200084.124323772220000000000236.000000000000401.240000000000637.24
04120545161020300092.3007127200084.124323773220000000000460.690000000000602.990000000001063.69
04120545171020300092.3007127200084.124323773130000000000868.670000000000342.380000000001211.05
04120545181020300092.3007127200084.124323773320000000001090.250000000000654.910000000001745.16
04120545021010300092.3007127200084.124323773310000000001877.230000000000553.270000000002430.50
04120545031010300092.3007127200084.124323771130000000000187.250000000000312.270000000000499.52
04120545041010300092.3007127200084.124323773310000000000661.250000000000197.190000000000858.44
04120545051020300092.3007127200084.124323772330000000000890.340000000000800.490000000001690.83
04120545071020300092.3007127200084.124323772220000000000647.000000000000609.030000000001256.03
04120545081010300092.3007127200084.124323773320000000000529.590000000000440.800000000000970.39
04120545091010300092.3007127200084.124323771120000000000791.670000000000814.750000000001606.42
04120553011020300238.0892782600216.998319303220000000000415.000000000000719.890000000001134.89
04120553101010300238.0892782600216.998319303220000000001500.000000000000134.050000000001634.05
04120553111010300238.0892782600216.998319302130000000000507.750000000000366.330000000000874.08
04120553121010300238.0892782600216.998319303320000000002498.000000000000380.510000000002878.51
04120553131020300238.0892782600216.998319302320000000001083.580000000000224.090000000001307.67
04120553151010300238.0892782600216.998319302220000000000415.000000000000276.220000000000691.22
04120553171010300238.0892782600216.998319301130000000000247.500000000000394.890000000000642.39
04120553191020300238.0892782600216.998319301130000000000438.080000000000231.860000000000669.94
04120553211020300238.0892782600216.998319303320000000000828.900000000000386.390000000001215.29
04120553221010300238.0892782600216.998319303220000000000595.500000000000121.710000000000717.21
04120553231010300238.0892782600216.998319304310000000002255.000000000000541.990000000002796.99
04120553241010300238.0892782600216.998319302130000000000708.750000000000346.310000000001055.06
04120553031020300238.0892782600216.998319302220000000000676.500000000000257.390000000000933.89
04120553051010300238.0892782600216.998319302220000000000500.000000000000434.210000000000934.21
04120553061010300238.0892782600216.998319302220000000000066.670000000000468.020000000000534.69
04120553071020300238.0892782600216.998319301220000000000600.000000000000457.580000000001057.58
04120553081010300238.0892782600216.998319301130000000000726.390000000000308.860000000001035.25
04120561101020400256.8752884700289.562342533320000000001680.470000000000155.040000000001835.50
04120561121020400256.8752884700289.562342533220000000000588.300000000000291.340000000000879.64
04120561131020400256.8752884700289.562342533220000000000588.300000000000341.740000000000930.04
04120561141020400256.8752884700289.562342535310000000000571.820000000000115.400000000000687.22
04120561151030400256.8752884700289.562342535310000000000888.950000000000522.080000000001411.03
04120561161010400256.8752884700289.562342533320000000001260.000000000000210.000000000001470.00
04120561171020400256.8752884700289.562342533230000000001370.390000000000359.180000000001729.57
04120561181010400256.8752884700289.562342531130000000000531.840000000000124.650000000000656.49
04120561191010400256.8752884700289.562342532320000000000845.410000000000091.360000000000936.77
04120561021010400256.8752884700289.562342535320000000000219.500000000000157.500000000000377.00
04120561201020400256.8752884700289.562342532220000000000419.460000000000104.520000000000523.98
04120561211010400256.8752884700289.562342535310000000000075.560000000000201.870000000000277.43
04120561221020400256.8752884700289.562342531130000000000654.550000000000136.890000000000791.44
04120561231020400256.8752884700289.562342533310000000000668.530000000000332.370000000001000.90
04120561031010400256.8752884700289.562342533320000000000416.860000000000043.900000000000460.76
04120561041030400256.8752884700289.562342533220000000001329.120000000000252.380000000001581.50
04120561051010400256.8752884700289.562342533230000000000548.750000000000262.500000000000811.25
04120561061010400256.8752884700289.562342532320000000000161.580000000000021.780000000000183.36
04120561071010400256.8752884700289.562342533220000000000093.540000000000280.330000000000373.87
04120561081020400256.8752884700289.562342533220000000000779.660000000000105.000000000000884.66
04120561091010400256.8752884700289.562342531230000000000318.000000000000216.870000000000534.87
04120570011020400177.4854545500200.070253113220000000000970.050000000000196.930000000001166.98
04120570101010400177.4854545500200.070253111130000000000640.760000000001047.730000000001688.50
04120570111010400177.4854545500200.070253114310000000000213.380000000000628.150000000000841.52
04120570121020400177.4854545500200.070253114130000000000423.170000000000370.120000000000793.29
04120570131020400177.4854545500200.070253112220000000000303.590000000000411.200000000000714.79
04120570141020400177.4854545500200.070253112330000000000273.580000000000478.350000000000751.93
04120570151020400177.4854545500200.070253113310000000000224.510000000000583.760000000000808.27
04120570161020400177.4854545500200.070253111220000000000497.030000000000542.050000000001039.09
04120570171010400177.4854545500200.070253113320000000000292.220000000000639.940000000000932.16
04120570181010400177.4854545500200.070253113310000000001038.750000000001385.990000000002424.74
04120570021010400177.4854545500200.070253111230000000000135.250000000000244.980000000000380.23
04120570031010400177.4854545500200.070253112120000000000257.500000000000305.830000000000563.33
04120570041010400177.4854545500200.070253112220000000000228.310000000000514.430000000000742.74
04120570051010400177.4854545500200.070253112220000000000228.750000000000293.750000000000522.51
04120570061010400177.4854545500200.070253112310000000001759.930000000000202.060000000001961.99
04120570071010400177.4854545500200.070253111220000000000165.000000000000374.000000000000539.00
04120570081010400177.4854545500200.070253112220000000000110.000000000000730.940000000000840.94
04120570091010400177.4854545500200.070253112230000000000505.370000000000545.860000000001051.22
04120588011010400295.9957876200333.660875482210000000000600.550000000001013.310000000001613.86
04120588101020400295.9957876200333.660875483220000000000052.500000000000137.840000000000190.34
04120588111010400295.9957876200333.660875485310000000000081.750000000000203.110000000000284.86
04120588121010400295.9957876200333.660875482230000000000137.240000000000364.310000000000501.54
04120588131010400295.9957876200333.660875482220000000000115.990000000000405.670000000000521.66
04120588141010400295.9957876200333.660875485320000000000052.500000000001112.430000000001164.93
04120588151010400295.9957876200333.660875482320000000000532.090000000000195.130000000000727.23
04120588161010400295.9957876200333.660875482210000000000390.830000000000141.220000000000532.06
04120588171010400295.9957876200333.660875485320000000000824.150000000000359.750000000001183.91
04120588021010400295.9957876200333.660875482210000000000230.330000000000140.000000000000370.33
04120588031010400295.9957876200333.660875482230000000000364.180000000000305.400000000000669.58
04120588041010400295.9957876200333.660875482310000000001272.000000000000694.990000000001966.99
04120588051010400295.9957876200333.660875481220000000000106.000000000000105.000000000000211.00
04120588061010400295.9957876200333.660875484310000000000175.680000000000189.650000000000365.33
04120588071010400295.9957876200333.660875483210000000000323.200000000000105.000000000000428.20
04120588081020400295.9957876200333.660875485310000000000530.000000000000216.250000000000746.25
04120596011010400154.1550324700173.771064472220000000000313.330000000000129.500000000000442.83
04120596101030400154.1550324700173.771064475320000000000520.000000000000808.060000000001328.06
04120596111010400154.1550324700173.771064472310000000000312.000000000000220.800000000000532.80
04120596121010400154.1550324700173.771064473310000000000280.000000000000133.050000000000413.05
04120596131010400154.1550324700173.771064473310000000001040.000000000002937.800000000003977.80
04120596141010400154.1550324700173.771064473210000000000942.950000000000351.230000000001294.18
04120596171010400154.1550324700173.771064473220000000000386.400000000000146.560000000000532.96
04120596181020400154.1550324700173.771064472220000000000504.480000000000270.490000000000774.97
04120596021010400154.1550324700173.771064473120000000000864.000000000000656.330000000001520.33
04120596031010400154.1550324700173.771064473310000000000549.960000000001285.910000000001835.87
04120596041010400154.1550324700173.771064472120000000000420.000000000000210.690000000000630.69
04120596061010400154.1550324700173.771064475320000000000515.000000000000168.520000000000683.52
04120596081010400154.1550324700173.771064471120000000000105.000000000000103.000000000000208.00
04120596091010400154.1550324700173.771064475310000000002600.000000000000257.500000000002857.50
04120600011010400209.6887578100236.371385792230000000000500.000000000000676.840000000001176.84
04120600101030400209.6887578100236.371385794320000000000330.000000000000952.870000000001282.87
04120600111010400209.6887578100236.371385793320000000000165.000000000000281.870000000000446.87
04120600121020400209.6887578100236.371385793320000000000824.000000000000142.480000000000966.48
04120600131010400209.6887578100236.371385792320000000000350.000000000000120.000000000000470.00
04120600141010400209.6887578100236.371385794320000000001000.000000000000000.000000000001000.00
04120600151020400209.6887578100236.371385792320000000000294.000000000000114.430000000000408.43
04120600161030400209.6887578100236.371385794320000000000125.000000000000070.640000000000195.64
04120600171040400209.6887578100236.371385794320000000000198.500000000000238.950000000000437.45
04120600181010400209.6887578100236.371385792220000000000050.000000000000043.580000000000093.58
04120600021010400209.6887578100236.371385792220000000000333.330000000000864.430000000001197.77
04120600031020400209.6887578100236.371385795320000000001969.850000000001221.620000000003191.47
04120600041010400209.6887578100236.371385791220000000000612.000000000001210.940000000001822.94
04120600051010400209.6887578100236.371385791220000000000600.000000000001123.100000000001723.10
04120600061010400209.6887578100236.371385792220000000000500.000000000000606.990000000001106.99
04120600071020400209.6887578100236.371385794320000000002312.000000000001208.210000000003520.21
04120600081010400209.6887578100236.371385792220000000000312.000000000001037.250000000001349.25
04120600091020400209.6887578100236.371385791220000000000606.390000000000133.550000000000739.94
04120618011020400167.1090909100188.373510391120000000000525.000000000000569.890000000001094.89
04120618101010400167.1090909100188.373510393220000000000285.900000000000275.890000000000561.78
04120618111010400167.1090909100188.373510393330000000000876.960000000000013.870000000000890.83
04120618121010400167.1090909100188.373510391230000000000717.490000000000215.070000000000932.56
04120618141010400167.1090909100188.373510393320000000002296.300000000000536.080000000002832.38
04120618151010400167.1090909100188.373510391320000000000752.170000000001008.220000000001760.39
04120618161020400167.1090909100188.373510392310000000000531.450000000000154.500000000000685.95
04120618171020400167.1090909100188.373510394320000000007416.000000000000296.580000000007712.58
04120618021020400167.1090909100188.373510391130000000000599.780000000000653.800000000001253.58
04120618031010400167.1090909100188.373510394310000000000605.960000000000296.140000000000902.10
04120618041010400167.1090909100188.373510391320000000000415.000000000000165.080000000000580.08
04120618051020400167.1090909100188.373510393310000000003897.000000000002229.930000000006126.93
04120618061020400167.1090909100188.373510393220000000001664.500000000000501.060000000002165.56
04120618071010400167.1090909100188.373510391230000000000145.250000000000168.740000000000313.99
04120618091010400167.1090909100188.373510393220000000000597.500000000000116.850000000000714.35
04120626011020400296.8501724400334.623979693230000000000624.000000000001245.310000000001869.31
04120626101010400296.8501724400334.623979691230000000000200.000000000000338.580000000000538.58
04120626111030400296.8501724400334.623979695310000000001053.420000000001170.640000000002224.06
04120626121020400296.8501724400334.623979692230000000000315.000000000000771.670000000001086.67
04120626131010400296.8501724400334.623979692220000000000649.860000000000388.820000000001038.68
04120626141010400296.8501724400334.623979692230000000000390.530000000000493.690000000000884.23
04120626151010400296.8501724400334.623979693220000000001121.030000000000757.210000000001878.25
04120626161010400296.8501724400334.623979694310000000000715.690000000000591.910000000001307.60
04120626171010400296.8501724400334.623979692220000000001609.170000000000188.030000000001797.20
04120626031010400296.8501724400334.623979694310000000001219.190000000000923.850000000002143.04
04120626041010400296.8501724400334.623979694310000000001056.400000000000693.160000000001749.56
04120626051010400296.8501724400334.623979695320000000001286.110000000000357.860000000001643.97
04120626061010400296.8501724400334.623979692230000000000677.670000000000284.140000000000961.80
04120626071010400296.8501724400334.623979691230000000000739.020000000001371.510000000002110.53
04120626081010400296.8501724400334.623979695310000000006132.740000000000616.580000000006749.33
04120626091010400296.8501724400334.623979692320000000000537.200000000000090.530000000000627.73
04120634011010400102.6736363600115.738726133230000000000312.000000000000251.340000000000563.34
04120634111010400102.6736363600115.738726133120000000000101.580000000000826.360000000000927.94
04120634121010400102.6736363600115.738726133230000000000971.720000000000339.270000000001310.99
04120634131010400102.6736363600115.738726132230000000000265.000000000000030.300000000000295.30
04120634141020400102.6736363600115.738726131220000000000402.950000000000576.780000000000979.73
04120634151010400102.6736363600115.738726133220000000000340.080000000000382.300000000000722.39
04120634161010400102.6736363600115.738726132230000000001137.280000000000033.300000000001170.58
04120634171010400102.6736363600115.738726132130000000000141.670000000002088.430000000002230.09
04120634181010400102.6736363600115.738726133220000000001080.280000000000178.950000000001259.23
04120634191020400102.6736363600115.738726132120000000000220.400000000000891.140000000001111.54
04120634021010400102.6736363600115.738726132220000000001250.450000000000191.130000000001441.58
04120634201020400102.6736363600115.738726132320000000000388.000000000001146.490000000001534.49
04120634031010400102.6736363600115.738726132120000000000666.500000000000525.490000000001191.99
04120634041010400102.6736363600115.738726131130000000000409.300000000000305.550000000000714.85
04120634051010400102.6736363600115.738726133220000000000520.000000000000337.580000000000857.58
04120634061010400102.6736363600115.738726134320000000001484.390000000000279.670000000001764.06
04120634071010400102.6736363600115.738726134320000000001114.750000000000293.400000000001408.15
04120634081010400102.6736363600115.738726133220000000000392.000000000000244.540000000000636.54
04120634091010400102.6736363600115.738726131320000000000046.320000000000733.750000000000780.07
04120642011010400206.2405393600232.484385942320000000000341.250000000000302.890000000000644.14
04120642111010400206.2405393600232.484385944310000000000499.930000000000564.590000000001064.52
04120642131020400206.2405393600232.484385942220000000000297.000000000000756.740000000001053.74
04120642141020400206.2405393600232.484385942220000000000134.490000000000296.730000000000431.22
04120642151010400206.2405393600232.484385941230000000000313.050000000000425.890000000000738.94
04120642161020400206.2405393600232.484385944310000000003633.330000000001289.860000000004923.19
04120642171010400206.2405393600232.484385943220000000000610.900000000000561.730000000001172.63
04120642181020400206.2405393600232.484385942320000000000516.670000000000681.420000000001198.09
04120642031020400206.2405393600232.484385945320000000001277.760000000000878.770000000002156.53
04120642041020400206.2405393600232.484385943310000000000863.170000000000601.040000000001464.20
04120642051020400206.2405393600232.484385942230000000000880.210000000001090.900000000001971.11
04120642061020400206.2405393600232.484385941130000000000666.990000000000773.990000000001440.98
04120642071010400206.2405393600232.484385943220000000001182.800000000000572.150000000001754.95
04120642081010400206.2405393600232.484385941230000000000941.880000000000754.340000000001696.23
04120642091020400206.2405393600232.484385942220000000000568.570000000000446.800000000001015.37
04120650011010400243.4455944100274.423736951230000000001086.720000000001365.320000000002452.04
04120650101020400243.4455944100274.423736953220000000002551.820000000000987.000000000003538.83
04120650111010400243.4455944100274.423736953220000000000315.000000000000487.830000000000802.83
04120650121020400243.4455944100274.423736953220000000000665.920000000000174.880000000000840.81
04120650131010400243.4455944100274.423736951220000000000315.000000000001221.890000000001536.89
04120650141010400243.4455944100274.423736953220000000000796.370000000000462.670000000001259.04
04120650151020400243.4455944100274.423736953130000000000236.250000000000746.730000000000982.98
04120650181010400243.4455944100274.423736951120000000000209.250000000001003.420000000001212.67
04120650021010400243.4455944100274.423736951310000000000306.730000000000401.630000000000708.36
04120650031010400243.4455944100274.423736952220000000000639.920000000000084.900000000000724.82
04120650071010400243.4455944100274.423736951230000000000123.740000000000482.510000000000606.25
04120650081010400243.4455944100274.423736951220000000000210.000000000000884.680000000001094.68
04120650091010400243.4455944100274.423736952210000000000489.410000000000738.980000000001228.39
04120669011010400308.1911931800347.408130901130000000000835.770000000002121.260000000002957.03
04120669101020400308.1911931800347.408130901230000000000155.270000000000598.010000000000753.28
04120669111010400308.1911931800347.408130901130000000000288.600000000000633.560000000000922.16
04120669121020400308.1911931800347.408130901130000000001210.060000000000369.050000000001579.11
04120669131020400308.1911931800347.408130902220000000000188.380000000000767.250000000000955.63
04120669151010400308.1911931800347.408130902130000000000901.440000000000366.220000000001267.65
04120669161020400308.1911931800347.408130901130000000000300.000000000000373.550000000000673.55
04120669171010400308.1911931800347.408130902220000000001703.830000000001730.290000000003434.12
04120669181010400308.1911931800347.408130902220000000000688.040000000000719.040000000001407.08
04120669021010400308.1911931800347.408130901320000000000285.920000000000872.540000000001158.46
04120669031030400308.1911931800347.408130901220000000000071.700000000000382.520000000000454.22
04120669041010400308.1911931800347.408130901220000000000884.220000000000829.950000000001714.17
04120669051010400308.1911931800347.408130901220000000000209.500000000001550.130000000001759.63
04120669061010400308.1911931800347.408130904310000000001278.500000000001291.420000000002569.92
04120669071020400308.1911931800347.408130902320000000000944.000000000000634.220000000001578.22
04120669091020400308.1911931800347.408130902230000000000411.700000000000751.150000000001162.85
04130010011010100753.0489758700916.531898663230000000000518.330000000002265.030000000002783.36
04130010101010100753.0489758700916.531898664310000000003376.120000000000000.000000000003376.12
04130010121010100753.0489758700916.531898663310000000002751.330000000000564.050000000003315.38
04130010131010100753.0489758700916.531898663210000000002347.190000000000310.400000000002657.59
04130010041020100753.0489758700916.531898663310000000006874.170000000000630.000000000007504.17
04130010051020100753.0489758700916.531898663320000000004704.400000000000238.480000000004942.88
04130010071020100753.0489758700916.531898661320000000000708.040000000000502.170000000001210.22
04130010081010100753.0489758700916.531898664310000000000500.000000000000124.330000000000624.33
04130010091010100753.0489758700916.531898661220000000001200.000000000000715.200000000001915.20
04130028011010100510.8278839600621.725897501230000000000530.000000000000527.910000000001057.91
04130028101010100510.8278839600621.725897501230000000001555.560000000000130.010000000001685.57
04130028111010100510.8278839600621.725897503220000000001260.000000000001050.000000000002310.00
04130028121010100510.8278839600621.725897503230000000002105.760000000000000.000000000002105.76
04130028021030100510.8278839600621.725897503320000000002712.300000000000199.300000000002911.60
04130028031010100510.8278839600621.725897504130000000001581.420000000000569.940000000002151.35
04130028041010100510.8278839600621.725897504310000000000424.340000000000157.820000000000582.16
04130028051010100510.8278839600621.725897501310000000000439.900000000001041.350000000001481.25
04130028061010100510.8278839600621.725897503310000000000700.000000000000315.000000000001015.00
04130028071010100510.8278839600621.725897503310000000004228.930000000000768.220000000004997.15
04130028081020100510.8278839600621.725897502220000000000700.080000000000000.000000000000700.08
04130028091040100510.8278839600621.725897503220000000001289.690000000000319.750000000001609.43
04130036011010100558.3682831100679.587064161320000000001428.190000000000000.000000000001428.19
04130036101010100558.3682831100679.587064163210000000000987.380000000000798.890000000001786.27
04130036111010100558.3682831100679.587064162210000000000286.990000000002552.090000000002839.08
04130036121010100558.3682831100679.587064165310000000000084.480000000000208.670000000000293.15
04130036021020100558.3682831100679.587064161210000000000528.000000000000322.680000000000850.68
04130036031010100558.3682831100679.587064161210000000000182.590000000000162.470000000000345.06
04130036041020100558.3682831100679.587064162230000000004195.420000000000012.000000000004207.42
04130036061030100558.3682831100679.587064161220000000000458.150000000000116.240000000000574.39
04130036071010100558.3682831100679.587064161120000000001257.930000000000105.000000000001362.93
04130036081020100558.3682831100679.587064161310000000000706.230000000000068.770000000000775.00
04130036091010100558.3682831100679.587064164210000000004645.950000000000012.820000000004658.77
04130044011020100635.0253269300772.885944002320000000001650.000000000000461.000000000002111.00
04130044111010100635.0253269300772.885944002220000000000641.880000000000505.840000000001147.72
04130044121010100635.0253269300772.885944001130000000000854.800000000000000.000000000000854.80
04130044131010100635.0253269300772.885944001230000000000840.000000000000146.700000000000986.70
04130044021010100635.0253269300772.885944002220000000000826.280000000000066.230000000000892.52
04130044031010100635.0253269300772.885944004310000000001319.900000000000085.030000000001404.93
04130044051040100635.0253269300772.885944003220000000002872.200000000000069.110000000002941.31
04130044061010100635.0253269300772.885944002320000000000974.190000000000069.060000000001043.25
04130044071010100635.0253269300772.885944002220000000000463.330000000000210.000000000000673.33
04130044081010100635.0253269300772.885944004310000000001420.770000000000053.000000000001473.77
04130044091010100635.0253269300772.885944005310000000001253.970000000000100.500000000001354.47
04130052011030100579.4556483500705.252384103210000000002036.520000000000851.000000000002887.52
04130052101010100579.4556483500705.252384103220000000000127.170000000000104.000000000000231.17
04130052121010100579.4556483500705.252384104320000000000779.350000000000000.000000000000779.35
04130052131020100579.4556483500705.252384103220000000000951.750000000000260.000000000001211.75
04130052031010100579.4556483500705.252384103320000000000644.400000000000058.800000000000703.20
04130052041010100579.4556483500705.252384104310000000002168.700000000000840.000000000003008.70
04130052051010100579.4556483500705.252384104310000000000670.930000000000584.500000000001255.43
04130052061010100579.4556483500705.252384103110000000000468.620000000000041.690000000000510.31
04130052071020100579.4556483500705.252384103320000000000866.000000000000009.110000000000875.11
04130052081020100579.4556483500705.252384103220000000001156.910000000000239.700000000001396.61
04130052091010100579.4556483500705.252384103230000000000671.100000000000077.040000000000748.14
04130060011010100760.2792942100925.331880623220000000003087.000000000000315.000000000003402.00
04130060111010100760.2792942100925.331880623220000000001484.670000000000378.000000000001862.67
04130060121010100760.2792942100925.331880623220000000002339.570000000000735.000000000003074.57
04130060131010100760.2792942100925.331880623220000000002883.000000000000315.000000000003198.00
04130060021030100760.2792942100925.331880622220000000001408.000000000000029.460000000001437.46
04130060031010100760.2792942100925.331880623230000000001331.700000000000000.000000000001331.70
04130060041040100760.2792942100925.331880623220000000003789.000000000000630.000000000004419.00
04130060051020100760.2792942100925.331880622220000000000879.900000000000000.000000000000879.90
04130060061010100760.2792942100925.331880623320000000001475.000000000000000.000000000001475.00
04130060091010100760.2792942100925.331880621220000000000895.370000000000434.670000000001330.04
04130079011010100640.4781756200779.522577104310000000001420.480000000000260.000000000001680.48
04130079101010100640.4781756200779.522577102320000000000619.220000000000396.710000000001015.93
04130079111010100640.4781756200779.522577103320000000001161.200000000000204.000000000001365.20
04130079131010100640.4781756200779.522577104310000000008026.860000000000391.380000000008418.24
04130079021010100640.4781756200779.522577104220000000000000.000000000000208.000000000000208.00
04130079031010100640.4781756200779.522577104310000000001260.000000000000416.000000000001676.00
04130079051010100640.4781756200779.522577103220000000000981.000000000000154.500000000001135.50
04130079061010100640.4781756200779.522577102220000000001201.670000000000195.700000000001397.37
04130079081010100640.4781756200779.522577103220000000000312.000000000000206.000000000000518.00
04130079091010100640.4781756200779.522577104310000000002120.000000000000154.500000000002274.50
04130087011020100458.6935456700558.273471974310000000002073.380000000000364.000000000002437.38
04130087111020100458.6935456700558.273471972310000000001472.750000000000437.260000000001910.01
04130087121010100458.6935456700558.273471971320000000001322.080000000000309.000000000001631.08
04130087131020100458.6935456700558.273471973120000000000871.500000000000206.000000000001077.50
04130087021010100458.6935456700558.273471973320000000001215.670000000000000.000000000001215.67
04130087031030100458.6935456700558.273471973220000000000630.000000000000000.000000000000630.00
04130087041020100458.6935456700558.273471974310000000002415.590000000000000.000000000002415.59
04130087051040100458.6935456700558.273471974320000000003507.970000000000353.600000000003861.57
04130087061020100458.6935456700558.273471972130000000000127.970000000000149.870000000000277.85
04130087071010100458.6935456700558.273471973220000000001622.040000000000213.130000000001835.17
04130087081010100458.6935456700558.273471972130000000000468.810000000000345.130000000000813.95
04130087091010100458.6935456700558.273471971130000000002089.410000000000315.830000000002405.24
04130095011010100365.1893556600444.470020203310000000000726.440000000000255.700000000000982.14
04130095101020100365.1893556600444.470020203120000000002527.250000000000412.000000000002939.25
04130095111030100365.1893556600444.470020203310000000002560.500000000000515.000000000003075.50
04130095121010100365.1893556600444.470020203220000000004576.000000000000721.000000000005297.00
04130095021010100365.1893556600444.470020204310000000000451.310000000000206.000000000000657.31
04130095031010100365.1893556600444.470020201130000000000451.310000000000276.660000000000727.98
04130095041010100365.1893556600444.470020201120000000000208.000000000000657.000000000000865.00
04130095051010100365.1893556600444.470020203310000000001782.900000000000412.000000000002194.90
04130095061010100365.1893556600444.470020201230000000000963.890000000000223.830000000001187.72
04130095071020100365.1893556600444.470020202120000000000484.940000000000064.890000000000549.83
04130095081010100365.1893556600444.470020203230000000000133.750000000000245.000000000000378.75
04130095091030100365.1893556600444.470020202220000000000139.580000000001067.590000000001207.17
04130109011010100444.1435366200540.564733433310000000001683.090000000000412.000000000002095.09
04130109101020100444.1435366200540.564733434320000000001398.670000000000510.000000000001908.67
04130109111020100444.1435366200540.564733435310000000000991.270000000000357.000000000001348.27
04130109121020100444.1435366200540.564733432320000000001022.130000000000510.000000000001532.13
04130109131010100444.1435366200540.564733435310000000001102.890000000000000.000000000001102.89
04130109021010100444.1435366200540.564733433320000000001339.000000000000000.000000000001339.00
04130109031010100444.1435366200540.564733431220000000000824.000000000000587.060000000001411.06
04130109041010100444.1435366200540.564733433220000000001580.200000000000435.370000000002015.57
04130109051010100444.1435366200540.564733433220000000000507.500000000000005.200000000000512.70
04130109061010100444.1435366200540.564733433320000000002796.630000000000309.000000000003105.63
04130109071010100444.1435366200540.564733432310000000000312.000000000000000.000000000000312.00
04130109081020100444.1435366200540.564733434330000000002004.630000000000655.010000000002659.64
04130109091010100444.1435366200540.564733432310000000000634.810000000000000.000000000000634.81
04130117011020100437.0215272500531.896573753320000000005009.930000000000239.930000000005249.86
04130117101010100437.0215272500531.896573753220000000001373.140000000000357.000000000001730.14
04130117111020100437.0215272500531.896573754320000000002279.050000000000510.000000000002789.05
04130117121020100437.0215272500531.896573755310000000000800.600000000000000.000000000000800.60
04130117131010100437.0215272500531.896573755310000000004280.000000000000561.000000000004841.00
04130117021020100437.0215272500531.896573753310000000002745.340000000000532.540000000003277.88
04130117031010100437.0215272500531.896573753110000000000866.660000000000360.400000000001227.05
04130117051010100437.0215272500531.896573755320000000006462.330000000001014.970000000007477.30
04130117061010100437.0215272500531.896573754310000000002332.880000000000403.930000000002736.80
04130117071010100437.0215272500531.896573752130000000000574.090000000000659.560000000001233.65
04130117081010100437.0215272500531.896573753310000000000817.750000000000675.830000000001493.58
04130117091010100437.0215272500531.896573755310000000001997.800000000000346.460000000002344.25
04130125011020100425.1342995200517.428692174320000000000052.500000000000470.700000000000523.20
04130125101010100425.1342995200517.428692173320000000001324.500000000000633.300000000001957.80
04130125121010100425.1342995200517.428692174320000000001093.150000000000469.570000000001562.72
04130125131030100425.1342995200517.428692173320000000002969.130000000000515.000000000003484.13
04130125021010100425.1342995200517.428692173220000000000840.000000000000520.000000000001360.00
04130125031010100425.1342995200517.428692174310000000008400.000000000002080.000000000010480.00
04130125041010100425.1342995200517.428692174310000000010900.000000000000936.000000000011836.00
04130125051010100425.1342995200517.428692174320000000000063.750000000000745.430000000000809.18
04130125061010100425.1342995200517.428692174310000000000402.500000000000387.030000000000789.53
04130125071010100425.1342995200517.428692175310000000001433.870000000000133.700000000001567.57
04130125081010100425.1342995200517.428692174310000000001525.280000000000282.800000000001808.08
04130125091010100425.1342995200517.428692173120000000001294.480000000000106.900000000001401.38
04130133011010100725.9083269500883.499159394310000000001560.000000000000306.000000000001866.00
04130133101010100725.9083269500883.499159393320000000000917.780000000000000.000000000000917.78
04130133111010100725.9083269500883.499159393220000000000769.170000000000350.000000000001119.17
04130133131010100725.9083269500883.499159394320000000000557.380000000000000.000000000000557.38
04130133021010100725.9083269500883.499159394310000000001412.670000000000510.000000000001922.67
04130133031010100725.9083269500883.499159394310000000006035.390000000000000.000000000006035.39
04130133061010100725.9083269500883.499159393310000000000192.300000000000000.000000000000192.30
04130133071010100725.9083269500883.499159393320000000000873.650000000000433.000000000001306.65
04130133081010100725.9083269500883.499159393320000000002042.150000000000252.500000000002294.65
04130141011020100442.4606828500538.516541061130000000000473.680000000000143.630000000000617.31
04130141101010100442.4606828500538.516541064220000000000983.600000000000353.500000000001337.10
04130141111010100442.4606828500538.516541062220000000000415.000000000000505.000000000000920.00
04130141131010100442.4606828500538.516541064210000000001425.000000000000101.000000000001526.00
04130141021050100442.4606828500538.516541062310000000002662.400000000001303.670000000003966.07
04130141031010100442.4606828500538.516541063220000000002172.500000000000306.000000000002478.50
04130141041020100442.4606828500538.516541063310000000000444.010000000000000.000000000000444.01
04130141061010100442.4606828500538.516541061220000000000795.000000000000528.380000000001323.38
04130141071010100442.4606828500538.516541061310000000000242.920000000000173.400000000000416.32
04130141081010100442.4606828500538.516541061130000000000100.000000000000000.000000000000100.00
04130150011010100563.2098550700685.479715613320000000004384.670000000000309.040000000004693.71
04130150101020100563.2098550700685.479715613220000000000262.500000000000085.330000000000347.83
04130150111010100563.2098550700685.479715614220000000000420.000000000000178.410000000000598.41
04130150131010100563.2098550700685.479715612120000000001171.500000000000208.830000000001380.33
04130150021010100563.2098550700685.479715611220000000000450.620000000000223.110000000000673.73
04130150031010100563.2098550700685.479715613320000000000454.500000000000115.650000000000570.15
04130150041010100563.2098550700685.479715614310000000001185.950000000000511.580000000001697.53
04130150051010100563.2098550700685.479715614320000000002650.000000000000204.000000000002854.00
04130150061010100563.2098550700685.479715613220000000003561.500000000000306.000000000003867.50
04130150071010100563.2098550700685.479715611130000000000181.800000000000051.000000000000232.80
04130150091020100563.2098550700685.479715612120000000001457.650000000000102.000000000001559.65
04130168011010100689.3797621400839.040437664310000000005005.000000000000408.000000000005413.00
04130168101010100689.3797621400839.040437663310000000006000.000000000001405.730000000007405.73
04130168111010100689.3797621400839.040437662320000000001189.250000000000647.820000000001837.07
04130168131010100689.3797621400839.040437663310000000002839.700000000000922.570000000003762.27
04130168021010100689.3797621400839.040437663320000000001489.250000000000306.000000000001795.25
04130168031010100689.3797621400839.040437661220000000000318.150000000000249.070000000000567.22
04130168041010100689.3797621400839.040437665310000000005004.250000000000510.000000000005514.25
04130168061010100689.3797621400839.040437664310000000002359.000000000000635.000000000002994.00
04130168081010100689.3797621400839.040437664310000000003330.780000000000404.000000000003734.78
04130168091010100689.3797621400839.040437663310000000001220.420000000000606.000000000001826.42
04130176011020100541.1962620500658.687088764220000000001519.940000000000510.000000000002029.94
04130176111020100541.1962620500658.687088763320000000001833.880000000000196.730000000002030.61
04130176121040100541.1962620500658.687088763320000000003195.590000000000388.000000000003583.59
04130176131020100541.1962620500658.687088763220000000000415.000000000000503.500000000000918.50
04130176021010100541.1962620500658.687088764310000000002276.670000000000408.000000000002684.67
04130176041010100541.1962620500658.687088764310000000001349.330000000000306.000000000001655.33
04130176051010100541.1962620500658.687088764320000000002856.250000000000276.000000000003132.25
04130176071020100541.1962620500658.687088763320000000001557.000000000000404.000000000001961.00
04130176081020100541.1962620500658.687088763320000000000985.500000000000303.000000000001288.50
04130176091010100541.1962620500658.687088763310000000000657.000000000000303.000000000000960.00
04130184011010100660.5159420300803.910435903220000000000525.000000000000224.890000000000749.89
04130184101020100660.5159420300803.910435904310000000002718.900000000000000.000000000002718.90
04130184111010100660.5159420300803.910435904310000000000547.080000000000000.000000000000547.08
04130184121030100660.5159420300803.910435903320000000000898.610000000000353.500000000001252.11
04130184031010100660.5159420300803.910435901230000000000728.000000000000174.450000000000902.45
04130184051010100660.5159420300803.910435904310000000000936.000000000000000.000000000000936.00
04130184061010100660.5159420300803.910435904310000000001501.150000000000357.000000000001858.15
04130184071010100660.5159420300803.910435903320000000000899.500000000000000.000000000000899.50
04130184081020100660.5159420300803.910435904310000000001332.170000000000408.000000000001740.17
04130184091010100660.5159420300803.910435903310000000000876.670000000000000.000000000000876.67
04130192011010100631.7432321600768.891323934310000000003896.610000000000150.000000000004046.61
04130192101010100631.7432321600768.891323933320000000001536.250000000000294.000000000001830.25
04130192111020100631.7432321600768.891323933320000000005161.100000000000000.000000000005161.10
04130192121020100631.7432321600768.891323931130000000001252.500000000000098.000000000001350.50
04130192021010100631.7432321600768.891323933320000000001336.000000000000250.000000000001586.00
04130192031010100631.7432321600768.891323931320000000000504.530000000000200.000000000000704.53
04130192041030100631.7432321600768.891323934320000000001813.830000000000700.000000000002513.83
04130192051010100631.7432321600768.891323933320000000000650.000000000000017.150000000000667.15
04130192071010100631.7432321600768.891323933310000000004017.920000000000560.660000000004578.58
04130192081010100631.7432321600768.891323934310000000003615.750000000000454.170000000004069.92
04130192091010100631.7432321600768.891323933310000000001287.000000000000223.050000000001510.05
04130206011010100885.7090713901077.991794533220000000000870.000000000000150.000000000001020.00
04130206101010100885.7090713901077.991794531130000000000099.000000000000198.000000000000297.00
04130206111010100885.7090713901077.991794533120000000000198.000000000000297.000000000000495.00
04130206121010100885.7090713901077.991794533220000000001037.740000000000148.500000000001186.24
04130206131010100885.7090713901077.991794532220000000000279.400000000000227.700000000000507.10
04130206051010100885.7090713901077.991794535220000000002000.000000000000750.000000000002750.00
04130206061020100885.7090713901077.991794532220000000000650.000000000000047.000000000000697.00
04130206081020100885.7090713901077.991794532320000000000726.630000000000183.000000000000909.63
04130206091010100885.7090713901077.991794531230000000000411.800000000000000.000000000000411.80
04130214011010100681.4005431400829.328972714310000000001283.500000000000600.000000000001883.50
04130214101010100681.4005431400829.328972715310000000009060.580000000000000.000000000009060.58
04130214111010100681.4005431400829.328972715310000000013114.420000000000891.000000000014005.42
04130214121010100681.4005431400829.328972714310000000010070.000000000000990.000000000011060.00
04130214131010100681.4005431400829.328972714310000000015045.580000000001045.080000000016090.67
04130214021020100681.4005431400829.328972714320000000001634.450000000000500.000000000002134.45
04130214031020100681.4005431400829.328972714320000000001368.000000000000430.000000000001798.00
04130214041010100681.4005431400829.328972715310000000002768.670000000000450.000000000003218.67
04130214051020100681.4005431400829.328972714320000000001298.000000000000450.000000000001748.00
04130214061010100681.4005431400829.328972715310000000021000.000000000000517.100000000021517.10
04130214091010100681.4005431400829.328972715310000000006024.500000000000950.960000000006975.46
04130222011020100505.9321977700615.767383904310000000001060.800000000000600.000000000001660.80
04130222101010100505.9321977700615.767383903220000000000455.410000000000294.000000000000749.41
04130222111010100505.9321977700615.767383904210000000003000.000000000000294.000000000003294.00
04130222121010100505.9321977700615.767383903220000000001875.000000000000271.010000000002146.01
04130222131010100505.9321977700615.767383904310000000004178.330000000000245.000000000004423.33
04130222021010100505.9321977700615.767383904310000000001188.000000000000000.000000000001188.00
04130222031020100505.9321977700615.767383904310000000001290.000000000000500.000000000001790.00
04130222041020100505.9321977700615.767383904310000000001989.680000000000450.000000000002439.68
04130222051010100505.9321977700615.767383904310000000002961.060000000000000.000000000002961.06
04130222061030100505.9321977700615.767383903220000000001844.350000000000728.710000000002573.05
04130222081010100505.9321977700615.767383903220000000003388.920000000000087.000000000003475.92
04130222091010100505.9321977700615.767383905310000000004950.000000000000270.610000000005220.61
04130230011010100491.7858426200598.549930373320000000004208.500000000000400.000000000004608.50
04130230101010100491.7858426200598.549930373220000000001313.000000000000392.000000000001705.00
04130230121010100491.7858426200598.549930373220000000000976.240000000000490.000000000001466.24
04130230131010100491.7858426200598.549930374310000000002000.000000000000000.000000000002000.00
04130230021010100491.7858426200598.549930372320000000000714.170000000000200.000000000000914.17
04130230041010100491.7858426200598.549930373310000000000474.300000000000442.000000000000916.30
04130230051010100491.7858426200598.549930373310000000000569.330000000000000.000000000000569.33
04130230061020100491.7858426200598.549930374310000000012396.000000000000430.000000000012826.00
04130230071020100491.7858426200598.549930373220000000001495.750000000000633.270000000002129.02
04130230081010100491.7858426200598.549930372210000000000889.440000000000000.000000000000889.44
04130230091010100491.7858426200598.549930374220000000000547.900000000000579.070000000001126.97
04130249101010200767.0144462300933.529198282310000000000980.870000000000337.490000000001318.36
04130249111020200767.0144462300933.529198285310000000004451.150000000000000.000000000004451.15
04130249121010200767.0144462300933.529198281130000000000473.550000000000416.000000000000889.55
04130249131010200767.0144462300933.529198284310000000000952.860000000000690.700000000001643.56
04130249031020200767.0144462300933.529198282220000000000951.320000000000014.000000000000965.32
04130249041020200767.0144462300933.529198283310000000001296.170000000000472.500000000001768.67
04130249051020200767.0144462300933.529198281330000000000794.370000000000005.580000000000799.95
04130249061010200767.0144462300933.529198282320000000000928.720000000000311.430000000001240.15
04130249071010200767.0144462300933.529198283330000000000630.000000000000312.150000000000942.15
04130249081020200767.0144462300933.529198284310000000001577.490000000000196.240000000001773.73
04130257101010201084.9703003201320.511575234310000000003781.670000000000366.660000000004148.33
04130257111010201084.9703003201320.511575234310000000002325.500000000000097.280000000002422.78
04130257121010201084.9703003201320.511575235310000000011132.470000000000927.000000000012059.47
04130257131010201084.9703003201320.511575234310000000007762.750000000000866.760000000008629.51
04130257151010201084.9703003201320.511575234310000000006453.330000000000068.420000000006521.76
04130257171010201084.9703003201320.511575233210000000001615.970000000000000.000000000001615.97
04130257181010201084.9703003201320.511575233310000000003295.420000000000562.000000000003857.42
04130257191020201084.9703003201320.511575234310000000012651.830000000000804.000000000013455.83
04130257201010201084.9703003201320.511575234310000000004617.500000000001535.000000000006152.50
04130257051010201084.9703003201320.511575233220000000000496.430000000000037.090000000000533.52
04130257071010201084.9703003201320.511575234310000000008480.000000000000000.000000000008480.00
04130257091010201084.9703003201320.511575235310000000015750.000000000001452.000000000017202.00
04130265101010200410.5401639300499.666247473220000000002592.950000000000606.310000000003199.26
04130265121010200410.5401639300499.666247474320000000001518.640000000000000.000000000001518.64
04130265131010200410.5401639300499.666247474310000000001705.000000000001027.870000000002732.87
04130265031020200410.5401639300499.666247474310000000003501.750000000000103.580000000003605.33
04130265041010200410.5401639300499.666247473310000000001090.500000000000000.000000000001090.50
04130265061010200410.5401639300499.666247471310000000001224.000000000000324.150000000001548.15
04130265071010200410.5401639300499.666247473320000000000625.000000000000262.280000000000887.28
04130265091010200410.5401639300499.666247474310000000000810.090000000000479.180000000001289.27
04130273011010200537.3389694000653.992398423220000000000817.500000000000000.000000000000817.50
04130273101010200537.3389694000653.992398425310000000001617.170000000000255.750000000001872.91
04130273111010200537.3389694000653.992398423310000000001868.900000000000306.000000000002174.90
04130273121010200537.3389694000653.992398422220000000000453.530000000000102.000000000000555.53
04130273131010200537.3389694000653.992398422120000000000191.760000000000089.250000000000281.01
04130273021010200537.3389694000653.992398423220000000000814.460000000000124.800000000000939.26
04130273031010200537.3389694000653.992398424310000000004448.750000000001423.330000000005872.08
04130273041010200537.3389694000653.992398423210000000001388.010000000000257.500000000001645.51
04130273051010200537.3389694000653.992398422230000000000519.310000000000103.000000000000622.31
04130273061010200537.3389694000653.992398421130000000000693.190000000000497.760000000001190.95
04130273071010200537.3389694000653.992398423220000000000618.900000000000206.000000000000824.90
04130273081010200537.3389694000653.992398421130000000000641.710000000000103.000000000000744.71
04130281011010200907.4823874801104.491981603220000000010539.000000000000202.100000000010741.10
04130281111010200907.4823874801104.491981603320000000005616.610000000000404.000000000006020.61
04130281121010200907.4823874801104.491981603320000000000757.100000000000000.000000000000757.10
04130281131010200907.4823874801104.491981604310000000006680.000000000000300.000000000006980.00
04130281031010200907.4823874801104.491981603310000000001985.330000000000606.830000000002592.16
04130281041010200907.4823874801104.491981603220000000000767.550000000000391.500000000001159.05
04130281051010200907.4823874801104.491981604220000000002830.320000000000532.320000000003362.64
04130281071010200907.4823874801104.491981603220000000000630.000000000000056.310000000000686.31
04130281081010200907.4823874801104.491981604310000000002287.380000000000185.000000000002472.38
04130281091010200907.4823874801104.491981604310000000012198.000000000000606.000000000012804.00
04130290011010200293.1901077600356.840118974220000000003093.600000000000225.000000000003318.60
04130290101010200293.1901077600356.840118974310000000004448.610000000000495.000000000004943.61
04130290111020200293.1901077600356.840118974220000000003711.910000000000538.000000000004249.91
04130290121020200293.1901077600356.840118975320000000002171.000000000000495.000000000002666.00
04130290021010200293.1901077600356.840118974220000000002055.000000000000120.250000000002175.25
04130290041010200293.1901077600356.840118973310000000001081.580000000001000.000000000002081.58
04130290051010200293.1901077600356.840118974310000000002174.200000000000000.000000000002174.20
04130290061020200293.1901077600356.840118974310000000001973.100000000000500.000000000002473.10
04130290071010200293.1901077600356.840118974310000000008826.100000000000748.500000000009574.60
04130290081010200293.1901077600356.840118974310000000013673.710000000000611.470000000014285.18
04130290091010200293.1901077600356.840118974310000000007223.830000000000594.000000000007817.83
04130303011010200565.9618147200688.829111044320000000002135.500000000000000.000000000002135.50
04130303101010200565.9618147200688.829111043320000000002475.000000000000445.500000000002920.50
04130303111010200565.9618147200688.829111043310000000002750.000000000000343.000000000003093.00
04130303121010200565.9618147200688.829111043320000000001086.160000000000392.000000000001478.16
04130303131010200565.9618147200688.829111042220000000000641.670000000000441.000000000001082.67
04130303021010200565.9618147200688.829111044220000000001627.500000000000000.000000000001627.50
04130303031020200565.9618147200688.829111044310000000003304.350000000000000.000000000003304.35
04130303041010200565.9618147200688.829111044320000000001854.300000000000000.000000000001854.30
04130303051020200565.9618147200688.829111043220000000000297.000000000000140.000000000000437.00
04130303061010200565.9618147200688.829111043220000000000299.480000000000200.000000000000499.48
04130303071010200565.9618147200688.829111044310000000003086.040000000000990.000000000004076.04
04130303081010200565.9618147200688.829111044310000000001980.000000000000990.000000000002970.00
04130303091010200565.9618147200688.829111043320000000000476.240000000000396.000000000000872.24
04130311011010300579.4507878400705.246468404220000000002134.500000000000378.590000000002513.09
04130311101010300579.4507878400705.246468406330000000003931.680000000000000.000000000003931.68
04130311111010300579.4507878400705.246468405310000000005620.050000000000601.110000000006221.16
04130311121010300579.4507878400705.246468402120000000000196.530000000000468.000000000000664.53
04130311021010300579.4507878400705.246468403220000000003434.880000000000536.950000000003971.82
04130311031010300579.4507878400705.246468403220000000000870.390000000000000.000000000000870.39
04130311041030300579.4507878400705.246468403320000000002923.980000000000385.050000000003309.03
04130311051010300579.4507878400705.246468403220000000001445.830000000000367.500000000001813.33
04130311071010300579.4507878400705.246468403220000000001312.940000000000000.000000000001312.94
04130311081010300579.4507878400705.246468403320000000003086.190000000000315.000000000003401.19
04130311091010300579.4507878400705.246468403310000000001762.800000000000262.500000000002025.30
04130320011020300416.0553961600506.378807244320000000003325.830000000000347.170000000003673.00
04130320101020300416.0553961600506.378807242220000000001072.090000000000325.500000000001397.59
04130320111010300416.0553961600506.378807241120000000001057.280000000000210.000000000001267.28
04130320121010300416.0553961600506.378807243320000000002263.390000000000420.000000000002683.39
04130320131010300416.0553961600506.378807244320000000003473.760000000000472.500000000003946.26
04130320021010300416.0553961600506.378807243220000000002104.170000000000420.000000000002524.17
04130320031020300416.0553961600506.378807243310000000002120.000000000000411.950000000002531.95
04130320041020300416.0553961600506.378807244320000000001935.980000000000000.000000000001935.98
04130320051010300416.0553961600506.378807243310000000001809.180000000000315.000000000002124.18
04130320061020300416.0553961600506.378807244310000000004000.000000000000525.000000000004525.00
04130320071020300416.0553961600506.378807243220000000001801.330000000000302.800000000002104.14
04130320081010300416.0553961600506.378807244310000000005030.000000000000525.000000000005555.00
04130320091030300416.0553961600506.378807244310000000004510.000000000000630.000000000005140.00
04130338011040300648.9964403000789.890111692220000000001233.540000000000829.830000000002063.37
04130338111010300648.9964403000789.890111693310000000001899.330000000000530.020000000002429.35
04130338121010300648.9964403000789.890111691320000000001785.000000000001038.200000000002823.20
04130338131010300648.9964403000789.890111693310000000005332.190000000000574.170000000005906.35
04130338031040300648.9964403000789.890111693310000000008148.830000000000620.070000000008768.90
04130338051010300648.9964403000789.890111693320000000000742.000000000000525.000000000001267.00
04130338061010300648.9964403000789.890111694310000000000996.040000000000737.000000000001733.04
04130338071010300648.9964403000789.890111694310000000022392.500000000001260.000000000023652.50
04130338091010300648.9964403000789.890111691220000000002202.140000000000735.000000000002937.14
04130346011010301217.9355695001482.342896333220000000002491.270000000000213.740000000002705.01
04130346111010301217.9355695001482.342896333220000000003359.020000000000255.070000000003614.08
04130346121010301217.9355695001482.342896334310000000001601.690000000000244.260000000001845.95
04130346131020301217.9355695001482.342896334220000000002723.730000000000333.590000000003057.32
04130346031010301217.9355695001482.342896333310000000000840.000000000000315.000000000001155.00
04130346051040301217.9355695001482.342896336310000000005664.000000000000192.960000000005856.96
04130346061020301217.9355695001482.342896333130000000000943.840000000000157.500000000001101.34
04130346071020301217.9355695001482.342896333310000000001198.400000000000092.320000000001290.72
04130346081010301217.9355695001482.342896333230000000000776.890000000000235.750000000001012.64
04130346091020301217.9355695001482.342896334220000000000862.270000000000218.490000000001080.76
04130354011010300721.6096837900878.267303693310000000000831.300000000000180.470000000001011.77
04130354101010300721.6096837900878.267303692120000000001732.930000000000241.800000000001974.73
04130354111010300721.6096837900878.267303693220000000001415.580000000000312.000000000001727.58
04130354121020300721.6096837900878.267303693310000000005703.670000000000000.000000000005703.67
04130354131010300721.6096837900878.267303693120000000000837.920000000000156.000000000000993.92
04130354021010300721.6096837900878.267303691320000000001524.600000000000289.530000000001814.13
04130354041010300721.6096837900878.267303691220000000000731.530000000000530.500000000001262.03
04130354051010300721.6096837900878.267303693110000000000848.460000000001050.000000000001898.46
04130354071020300721.6096837900878.267303694220000000004285.500000000000440.560000000004726.06
04130354081020300721.6096837900878.267303693220000000000290.830000000000136.500000000000427.33
04130354091010300721.6096837900878.267303694320000000002002.500000000000430.100000000002432.59
04130362011030300289.3503546100352.166775853320000000000081.850000000000312.000000000000393.85
04130362101010300289.3503546100352.166775851120000000001050.000000000000000.000000000001050.00
04130362111010300289.3503546100352.166775851120000000000468.500000000000176.750000000000645.25
04130362121010300289.3503546100352.166775851220000000000369.450000000000101.000000000000470.45
04130362131010300289.3503546100352.166775851120000000000387.750000000000000.000000000000387.75
04130362021020300289.3503546100352.166775855310000000001555.580000000000260.000000000001815.58
04130362031010300289.3503546100352.166775854220000000000520.000000000000220.000000000000740.00
04130362041020300289.3503546100352.166775853220000000000612.500000000000000.000000000000612.50
04130362051010300289.3503546100352.166775853220000000001032.750000000000236.390000000001269.14
04130362061020300289.3503546100352.166775853320000000000760.380000000000000.000000000000760.38
04130362071010300289.3503546100352.166775854320000000001750.000000000000000.000000000001750.00
04130362081010300289.3503546100352.166775853220000000001059.000000000000309.000000000001368.00
04130362091020300289.3503546100352.166775854320000000001176.640000000000000.000000000001176.64
04130370011010300518.3035714300630.824516904310000000005250.000000000000480.670000000005730.67
04130370101010300518.3035714300630.824516903310000000002070.140000000000010.300000000002080.44
04130370121010300518.3035714300630.824516902310000000000315.000000000000169.140000000000484.14
04130370131010300518.3035714300630.824516903310000000002700.560000000000210.470000000002911.03
04130370021010300518.3035714300630.824516903320000000000534.300000000000291.170000000000825.47
04130370031010300518.3035714300630.824516902320000000000752.500000000000389.000000000001141.50
04130370041010300518.3035714300630.824516901230000000000520.000000000000051.080000000000571.08
04130370051010300518.3035714300630.824516904320000000005919.170000000000515.000000000006434.17
04130370061010300518.3035714300630.824516903220000000001439.250000000000322.000000000001761.25
04130370071010300518.3035714300630.824516902320000000000910.000000000000412.000000000001322.00
04130370081010300518.3035714300630.824516905310000000004910.500000000000412.000000000005322.50
04130370091010300518.3035714300630.824516904310000000005771.150000000001030.000000000006801.15
04130389011020300874.7479338801064.651052444320000000001635.000000000000240.770000000001875.77
04130389101010300874.7479338801064.651052441230000000000456.840000000000192.260000000000649.10
04130389111010300874.7479338801064.651052444330000000000476.210000000000179.070000000000655.28
04130389121020300874.7479338801064.651052443220000000002808.000000000000434.850000000003242.85
04130389141010300874.7479338801064.651052443220000000001825.510000000000265.300000000002090.81
04130389151020300874.7479338801064.651052445310000000002552.670000000000255.000000000002807.67
04130389161010300874.7479338801064.651052443220000000001352.000000000000753.330000000002105.33
04130389021020300874.7479338801064.651052443220000000001035.500000000000000.000000000001035.50
04130389031020300874.7479338801064.651052444320000000002415.590000000000316.440000000002732.03
04130389041020300874.7479338801064.651052444320000000000772.390000000000000.000000000000772.39
04130389051010300874.7479338801064.651052443220000000003268.500000000000206.000000000003474.50
04130389061020300874.7479338801064.651052444210000000002784.000000000000515.930000000003299.93
04130389071010300874.7479338801064.651052442220000000001383.800000000000000.000000000001383.80
04130389081020300874.7479338801064.651052443320000000003591.000000000000289.200000000003880.20
04130389091010300874.7479338801064.651052444320000000001805.250000000000046.360000000001851.61
04130397011020300584.0499563900710.844091963230000000000779.540000000000435.280000000001214.82
04130397101010300584.0499563900710.844091963320000000000873.780000000000412.000000000001285.78
04130397111010300584.0499563900710.844091963320000000000469.000000000001030.000000000001499.00
04130397121010300584.0499563900710.844091963320000000000551.250000000000309.000000000000860.25
04130397131020300584.0499563900710.844091963220000000001050.000000000000000.000000000001050.00
04130397021010300584.0499563900710.844091964310000000004073.660000000000597.470000000004671.13
04130397031070300584.0499563900710.844091963210000000004462.240000000000387.420000000004849.66
04130397041010300584.0499563900710.844091962320000000000412.000000000000501.590000000000913.59
04130397051010300584.0499563900710.844091963330000000001116.680000000000205.960000000001322.64
04130397061020300584.0499563900710.844091962230000000000226.670000000000317.550000000000544.22
04130397071020300584.0499563900710.844091961220000000000313.330000000000360.500000000000673.83
04130397081010300584.0499563900710.844091962320000000000525.900000000000003.120000000000529.02
04130397091020300584.0499563900710.844091963230000000000451.700000000000325.520000000000777.22
04130400011010300461.4252645500561.598232474310000000002575.000000000000000.000000000002575.00
04130400101040300461.4252645500561.598232473220000000002170.550000000000030.380000000002200.93
04130400111020300461.4252645500561.598232472130000000000537.900000000000127.500000000000665.40
04130400121020300461.4252645500561.598232474220000000000256.700000000000000.000000000000256.70
04130400131020300461.4252645500561.598232474220000000001391.510000000000120.650000000001512.16
04130400021010300461.4252645500561.598232473320000000001128.750000000000000.000000000001128.75
04130400031010300461.4252645500561.598232471130000000001081.500000000000412.000000000001493.50
04130400051010300461.4252645500561.598232473220000000000585.000000000000531.650000000001116.65
04130400061010300461.4252645500561.598232473220000000001050.000000000000206.000000000001256.00
04130400071020300461.4252645500561.598232473320000000001631.880000000000309.000000000001940.88
04130400081010300461.4252645500561.598232474310000000000957.380000000000412.000000000001369.38
04130400091010300461.4252645500561.598232474320000000003891.250000000000618.000000000004509.25
04130419011010300737.3286290300897.398748243220000000001078.500000000000161.400000000001239.90
04130419101050300737.3286290300897.398748245220000000000728.000000000000131.480000000000859.48
04130419111010300737.3286290300897.398748244220000000001208.790000000000000.000000000001208.79
04130419121020300737.3286290300897.398748243220000000001184.450000000000150.000000000001334.45
04130419131020300737.3286290300897.398748243120000000000817.500000000000000.000000000000817.50
04130419051010300737.3286290300897.398748244220000000001018.420000000000000.000000000001018.42
04130419071010300737.3286290300897.398748242120000000000525.000000000000101.000000000000626.00
04130419091010300737.3286290300897.398748241120000000000440.200000000000000.000000000000440.20
04130427011010300415.6887571600505.932572873220000000000656.410000000000996.430000000001652.84
04130427101030300415.6887571600505.932572874310000000002651.640000000000303.000000000002954.64
04130427111010300415.6887571600505.932572874310000000000945.000000000000505.000000000001450.00
04130427131020300415.6887571600505.932572874310000000009157.390000000000606.000000000009763.39
04130427021010300415.6887571600505.932572874330000000005151.700000000000471.260000000005622.96
04130427041010300415.6887571600505.932572873330000000001120.920000000000306.000000000001426.92
04130427051010300415.6887571600505.932572873310000000001200.000000000000561.400000000001761.40
04130427071010300415.6887571600505.932572872220000000000950.840000000000255.000000000001205.84
04130427081010300415.6887571600505.932572873220000000004167.000000000000510.000000000004677.00
04130427091010300415.6887571600505.932572873310000000002120.000000000000612.000000000002732.00
04130435011010300572.7890002200697.138442162120000000000424.200000000000354.320000000000778.52
04130435101010300572.7890002200697.138442161220000000000824.000000000000021.200000000000845.20
04130435111010300572.7890002200697.138442162220000000000696.900000000000000.000000000000696.90
04130435131010300572.7890002200697.138442162220000000000262.500000000000000.000000000000262.50
04130435021020300572.7890002200697.138442162330000000001242.460000000000261.180000000001503.64
04130435031030300572.7890002200697.138442162310000000001922.880000000000013.870000000001936.74
04130435041010300572.7890002200697.138442163220000000000620.720000000000209.430000000000830.15
04130435051010300572.7890002200697.138442162320000000000861.870000000000153.000000000001014.87
04130435061010300572.7890002200697.138442163310000000001789.420000000000678.430000000002467.85
04130435071010300572.7890002200697.138442164310000000000795.080000000000452.600000000001247.68
04130435081010300572.7890002200697.138442164310000000001111.000000000000000.000000000001111.00
04130435091020300572.7890002200697.138442163220000000000866.250000000000357.000000000001223.25
04130443011030300658.0249074600800.878610994320000000002070.500000000000510.000000000002580.50
04130443101010300658.0249074600800.878610991320000000001074.500000000000132.670000000001207.17
04130443111010300658.0249074600800.878610991220000000003218.200000000000300.000000000003518.20
04130443121010300658.0249074600800.878610995310000000003255.000000000000002.000000000003257.00
04130443131010300658.0249074600800.878610992320000000000651.580000000000000.000000000000651.58
04130443021020300658.0249074600800.878610993230000000001573.460000000000000.000000000001573.46
04130443041010300658.0249074600800.878610995320000000001432.150000000000128.090000000001560.24
04130443051010300658.0249074600800.878610993330000000000789.080000000000510.000000000001299.08
04130443071010300658.0249074600800.878610993220000000001111.450000000000000.000000000001111.45
04130443081030300658.0249074600800.878610992220000000001518.000000000000505.000000000002023.00
04130443091010300658.0249074600800.878610993310000000001899.000000000000303.000000000002202.00
04130451011010300721.2352504600877.811582883120000000000312.000000000000109.420000000000421.42
04130451101010300721.2352504600877.811582883320000000000804.000000000000150.000000000000954.00
04130451111020300721.2352504600877.811582884220000000000280.000000000000100.000000000000380.00
04130451121010300721.2352504600877.811582882220000000000409.500000000000100.000000000000509.50
04130451021030300721.2352504600877.811582883220000000001737.910000000000256.510000000001994.42
04130451031010300721.2352504600877.811582883310000000003185.530000000000306.000000000003491.53
04130451041010300721.2352504600877.811582883220000000000583.000000000000000.000000000000583.00
04130451051010300721.2352504600877.811582882130000000000965.160000000000076.500000000001041.66
04130451061010300721.2352504600877.811582882130000000000370.330000000000051.000000000000421.33
04130451071010300721.2352504600877.811582881130000000000420.000000000000050.500000000000470.50
04130451081010300721.2352504600877.811582881130000000000157.500000000000025.250000000000182.75
04130460011010301070.6170755901303.042341841220000000000914.050000000000495.280000000001409.33
04130460101010301070.6170755901303.042341843220000000000994.000000000000151.500000000001145.50
04130460111010301070.6170755901303.042341843220000000000454.500000000000000.000000000000454.50
04130460131010301070.6170755901303.042341842220000000001077.500000000000000.000000000001077.50
04130460031010301070.6170755901303.042341845310000000006825.940000000000150.390000000006976.32
04130460051010301070.6170755901303.042341843310000000002237.600000000000266.980000000002504.58
04130460061010301070.6170755901303.042341841130000000000636.000000000000102.000000000000738.00
04130460081020301070.6170755901303.042341842130000000000530.000000000000051.000000000000581.00
04130478101020300432.1049282500525.912607294310000000001447.670000000000490.000000000001937.67
04130478111020300432.1049282500525.912607293320000000001408.530000000000000.000000000001408.53
04130478121010300432.1049282500525.912607293320000000001483.860000000000294.000000000001777.86
04130478131020300432.1049282500525.912607294310000000001709.680000000000392.000000000002101.68
04130478021010300432.1049282500525.912607293220000000001118.830000000000200.000000000001318.83
04130478031010300432.1049282500525.912607294220000000000621.670000000000150.000000000000771.67
04130478041020300432.1049282500525.912607292120000000000727.100000000000000.000000000000727.10
04130478051010300432.1049282500525.912607292220000000000100.000000000000150.000000000000250.00
04130478061010300432.1049282500525.912607292120000000000250.000000000000078.670000000000328.67
04130478071010300432.1049282500525.912607293310000000001309.370000000000247.500000000001556.87
04130478081020300432.1049282500525.912607293110000000002208.380000000000198.000000000002406.38
04130478091010300432.1049282500525.912607293310000000001831.350000000000198.000000000002029.35
04130486011020300955.0925078001162.438005532220000000000341.250000000000200.000000000000541.25
04130486101010300955.0925078001162.438005534220000000001150.000000000000350.000000000001500.00
04130486111010300955.0925078001162.438005534320000000000980.000000000000300.000000000001280.00
04130486121010300955.0925078001162.438005533220000000001174.100000000000200.000000000001374.10
04130486131010300955.0925078001162.438005532120000000000175.000000000000148.500000000000323.50
04130486141010300955.0925078001162.438005531120000000000233.330000000000148.500000000000381.83
04130486151010300955.0925078001162.438005533220000000000682.980000000000000.000000000000682.98
04130486161010300955.0925078001162.438005532220000000000198.000000000000237.600000000000435.60
04130486171020300955.0925078001162.438005534320000000001855.810000000000396.000000000002251.81
04130486181020300955.0925078001162.438005534310000000001738.040000000000000.000000000001738.04
04130486191020300955.0925078001162.438005534320000000001167.330000000000396.000000000001563.33
04130486021030300955.0925078001162.438005533230000000000536.000000000000211.170000000000747.17
04130486201020300955.0925078001162.438005533310000000001605.210000000000000.000000000001605.21
04130486211010300955.0925078001162.438005533320000000000808.330000000000147.000000000000955.33
04130486221010300955.0925078001162.438005532120000000001195.590000000000245.000000000001440.59
04130486231010300955.0925078001162.438005532130000000000316.940000000000294.000000000000610.94
04130486241010300955.0925078001162.438005532130000000001336.090000000000294.000000000001630.09
04130486031040300955.0925078001162.438005533320000000001566.000000000000200.000000000001766.00
04130486041020300955.0925078001162.438005531120000000000698.450000000000100.000000000000798.45
04130486051020300955.0925078001162.438005532130000000000520.920000000000100.000000000000620.92
04130486061010300955.0925078001162.438005534310000000000645.000000000000250.000000000000895.00
04130486071010300955.0925078001162.438005534220000000001809.000000000000000.000000000001809.00
04130486081010300955.0925078001162.438005533320000000001588.000000000000311.670000000001899.67
04130486091010300955.0925078001162.438005531220000000000475.000000000000682.000000000001157.00
04130494011010300469.9917695500572.024480093220000000000626.750000000000000.000000000000626.75
04130494101010300469.9917695500572.024480094220000000001351.330000000000346.500000000001697.83
04130494111010300469.9917695500572.024480094220000000001142.600000000000396.000000000001538.60
04130494121020300469.9917695500572.024480094220000000001208.900000000000445.500000000001654.40
04130494131010300469.9917695500572.024480094220000000000445.500000000000000.000000000000445.50
04130494021010300469.9917695500572.024480093220000000000477.500000000000300.000000000000777.50
04130494031010300469.9917695500572.024480091320000000000098.500000000000230.000000000000328.50
04130494041020300469.9917695500572.024480092320000000000765.000000000000500.000000000001265.00
04130494051010300469.9917695500572.024480094310000000002750.000000000000443.740000000003193.74
04130494061010300469.9917695500572.024480092330000000002273.580000000000030.350000000002303.93
04130494081010300469.9917695500572.024480093310000000031325.090000000000490.000000000031815.09
04130494091020300469.9917695500572.024480093220000000002000.000000000000432.080000000002432.08
04130508011020300456.5980464000555.723050963230000000000750.880000000000300.000000000001050.88
04130508101010300456.5980464000555.723050964310000000003621.880000000000346.500000000003968.38
04130508111020300456.5980464000555.723050962220000000000500.250000000000281.200000000000781.45
04130508121020300456.5980464000555.723050962220000000000859.420000000000198.000000000001057.42
04130508131010300456.5980464000555.723050963220000000000759.600000000000380.200000000001139.80
04130508021010300456.5980464000555.723050961120000000000400.000000000000100.000000000000500.00
04130508031020300456.5980464000555.723050962310000000001494.000000000000150.000000000001644.00
04130508041010300456.5980464000555.723050961220000000000615.130000000000120.400000000000735.53
04130508051010300456.5980464000555.723050962220000000000990.000000000000213.000000000001203.00
04130508061010300456.5980464000555.723050962120000000000100.000000000000300.000000000000400.00
04130508071010300456.5980464000555.723050962230000000000247.280000000000300.000000000000547.28
04130508081020300456.5980464000555.723050962220000000001434.000000000000326.100000000001760.10
04130508091020300456.5980464000555.723050962220000000000356.000000000000000.000000000000356.00
04130516011010300503.2883809500612.549608533320000000000620.630000000000126.670000000000747.29
04130516101010300503.2883809500612.549608533320000000000470.000000000000254.800000000000724.80
04130516111010300503.2883809500612.549608533220000000002500.000000000000274.400000000002774.40
04130516121010300503.2883809500612.549608534320000000002000.000000000000196.000000000002196.00
04130516131010300503.2883809500612.549608533320000000001212.000000000000245.000000000001457.00
04130516021010300503.2883809500612.549608534220000000000400.000000000000230.290000000000630.29
04130516031010300503.2883809500612.549608531120000000000375.000000000000000.000000000000375.00
04130516041010300503.2883809500612.549608534320000000001662.750000000000150.000000000001812.75
04130516051020300503.2883809500612.549608532320000000000554.170000000000141.670000000000695.83
04130516061020300503.2883809500612.549608533310000000001666.670000000000000.000000000001666.67
04130516071030300503.2883809500612.549608534320000000001989.870000000000693.000000000002682.87
04130516091020300503.2883809500612.549608533220000000000550.000000000000110.120000000000660.12
04130524011020400802.7272855100976.995104812230000000003985.000000000000233.000000000004218.00
04130524101010400802.7272855100976.995104813310000000001477.500000000000338.750000000001816.25
04130524111010400802.7272855100976.995104813220000000001253.330000000000105.000000000001358.33
04130524121030400802.7272855100976.995104813220000000001335.940000000000332.500000000001668.44
04130524131020400802.7272855100976.995104813220000000000869.820000000000208.000000000001077.82
04130524021010400802.7272855100976.995104813330000000001363.720000000000210.000000000001573.72
04130524041010400802.7272855100976.995104812230000000000201.740000000000000.000000000000201.74
04130524051050400802.7272855100976.995104811120000000001451.780000000000258.110000000001709.89
04130524061010400802.7272855100976.995104813230000000000604.400000000000251.030000000000855.43
04130524081010400802.7272855100976.995104813220000000001235.770000000000000.000000000001235.77
04130532101010400356.8576923100434.329597103220000000000525.000000000000315.000000000000840.00
04130532111010400356.8576923100434.329597103220000000000735.000000000000312.000000000001047.00
04130532121030400356.8576923100434.329597104220000000008262.750000000000693.330000000008956.08
04130532131010400356.8576923100434.329597103220000000001160.810000000000208.000000000001368.81
04130532031020400356.8576923100434.329597101130000000000840.800000000000003.210000000000844.01
04130532041010400356.8576923100434.329597102220000000003636.170000000000439.000000000004075.17
04130532051010400356.8576923100434.329597104310000000005549.200000000000000.000000000005549.20
04130532061010400356.8576923100434.329597101220000000001173.530000000000315.000000000001488.53
04130532071010400356.8576923100434.329597103120000000001387.770000000000563.280000000001951.05
04130532081010400356.8576923100434.329597104120000000001533.910000000001646.230000000003180.14
04130532091020400356.8576923100434.329597101130000000000210.000000000000052.500000000000262.50
04130540011010400726.7848279800884.565944121130000000001126.020000000000018.360000000001144.38
04130540101010400726.7848279800884.565944122220000000001228.750000000000257.500000000001486.25
04130540111010400726.7848279800884.565944123320000000002371.350000000000495.130000000002866.48
04130540121010400726.7848279800884.565944123220000000001477.670000000000356.810000000001834.48
04130540131010400726.7848279800884.565944124220000000000704.080000000000000.000000000000704.08
04130540021010400726.7848279800884.565944124320000000001029.500000000000245.140000000001274.64
04130540031030400726.7848279800884.565944123220000000001576.400000000000618.000000000002194.40
04130540041010400726.7848279800884.565944122230000000000220.140000000000000.000000000000220.14
04130540051010400726.7848279800884.565944123310000000000473.200000000000000.000000000000473.20
04130540061010400726.7848279800884.565944121320000000000730.700000000000257.500000000000988.20
04130540081010400726.7848279800884.565944122220000000003276.020000000000344.000000000003620.02
04130540091020400726.7848279800884.565944123320000000003065.310000000000413.000000000003478.31
04130559011010400692.8327049300843.242995951220000000000416.000000000000000.000000000000416.00
04130559101010400692.8327049300843.242995954220000000000515.000000000000000.000000000000515.00
04130559111010400692.8327049300843.242995953320000000000466.160000000000353.500000000000819.66
04130559131010400692.8327049300843.242995953320000000002004.000000000000200.000000000002204.00
04130559021010400692.8327049300843.242995953220000000002724.000000000000153.000000000002877.00
04130559031010400692.8327049300843.242995951120000000002131.960000000000378.180000000002510.14
04130559041040400692.8327049300843.242995954320000000007265.580000000000510.000000000007775.58
04130559051030400692.8327049300843.242995953210000000001263.000000000000259.400000000001522.40
04130559061010400692.8327049300843.242995954220000000003054.170000000000168.300000000003222.47
04130559081010400692.8327049300843.242995955310000000003645.850000000000303.000000000003948.85
04130559091010400692.8327049300843.242995951320000000000784.250000000000404.000000000001188.25
04130567011020400653.8228673000795.764330292320000000000447.730000000000190.000000000000637.73
04130567101010400653.8228673000795.764330292330000000000811.460000000000130.990000000000942.45
04130567111030400653.8228673000795.764330293320000000001108.720000000000346.500000000001455.22
04130567121020400653.8228673000795.764330292330000000001598.230000000000247.500000000001845.73
04130567131010400653.8228673000795.764330292220000000000409.020000000000000.000000000000409.02
04130567021010400653.8228673000795.764330294320000000001770.500000000000000.000000000001770.50
04130567031010400653.8228673000795.764330293220000000003103.040000000000000.000000000003103.04
04130567041010400653.8228673000795.764330294220000000003081.500000000000000.000000000003081.50
04130567061010400653.8228673000795.764330293110000000001225.000000000000200.000000000001425.00
04130567071010400653.8228673000795.764330292220000000000125.000000000000300.000000000000425.00
04130567081010400653.8228673000795.764330292120000000000310.880000000000200.000000000000510.88
04130567091010400653.8228673000795.764330291220000000001062.970000000000797.380000000001860.35
04130575011020400567.4173104900690.600587203210000000000700.000000000000000.000000000000700.00
04130575101020400567.4173104900690.600587204310000000001358.920000000000396.000000000001754.92
04130575111010400567.4173104900690.600587203120000000001076.000000000000323.020000000001399.02
04130575121010400567.4173104900690.600587202230000000000400.000000000000000.000000000000400.00
04130575131010400567.4173104900690.600587203310000000000705.930000000000000.000000000000705.93
04130575021020400567.4173104900690.600587201310000000002104.000000000000401.670000000002505.67
04130575031010400567.4173104900690.600587203220000000000495.000000000000000.000000000000495.00
04130575041010400567.4173104900690.600587202220000000000800.000000000000000.000000000000800.00
04130575051010400567.4173104900690.600587204310000000000780.000000000000408.470000000001188.47
04130575061010400567.4173104900690.600587204310000000000794.000000000000000.000000000000794.00
04130575071020400567.4173104900690.600587204310000000001323.000000000000021.760000000001344.76
04130575081020400567.4173104900690.600587204310000000000859.330000000000000.000000000000859.33
04130575091020400567.4173104900690.600587204310000000003234.670000000000445.500000000003680.17
04130583011030500552.9186602900692.002745453220000000002044.600000000000239.900000000002284.50
04130583101010500552.9186602900692.002745453310000000004291.570000000001411.190000000005702.75
04130583111010500552.9186602900692.002745451310000000000424.000000000000262.430000000000686.43
04130583121010500552.9186602900692.002745453220000000000897.570000000000053.620000000000951.19
04130583021010500552.9186602900692.002745453220000000004229.310000000000732.140000000004961.45
04130583031020500552.9186602900692.002745453220000000000193.880000000000281.160000000000475.05
04130583041010500552.9186602900692.002745453210000000002891.350000000000914.430000000003805.78
04130583051010500552.9186602900692.002745453310000000005006.990000000001258.630000000006265.61
04130583061020500552.9186602900692.002745453310000000001801.460000000002297.510000000004098.98
04130583081010500552.9186602900692.002745453320000000001970.010000000000436.230000000002406.25
04130583091040500552.9186602900692.002745453320000000004458.650000000001628.000000000006086.65
04130591011010500511.4941471600640.158091121230000000000293.270000000000346.760000000000640.03
04130591101010500511.4941471600640.158091123320000000000605.670000000000028.250000000000633.92
04130591111020500511.4941471600640.158091125320000000003592.180000000000219.480000000003811.66
04130591121010500511.4941471600640.158091123220000000001351.190000000000017.080000000001368.27
04130591131010500511.4941471600640.158091121220000000000040.000000000000052.430000000000092.43
04130591021010500511.4941471600640.158091121230000000000444.000000000000182.460000000000626.46
04130591031010500511.4941471600640.158091123220000000002981.000000000000367.740000000003348.74
04130591041010500511.4941471600640.158091123310000000001624.560000000000079.590000000001704.16
04130591051010500511.4941471600640.158091122120000000000478.600000000000105.000000000000583.60
04130591061020500511.4941471600640.158091123220000000000156.810000000000093.290000000000250.11
04130591071020500511.4941471600640.158091125310000000001295.970000000000083.180000000001379.16
04130591081020500511.4941471600640.158091124330000000002760.060000000000125.400000000002885.46
04130591091020500511.4941471600640.158091123220000000001129.910000000000105.720000000001235.63
04130605011010500421.3756823800527.370750921310000000000781.540000000000104.000000000000885.54
04130605101010500421.3756823800527.370750925310000000004180.000000000000721.000000000004901.00
04130605111010500421.3756823800527.370750923220000000000648.250000000000206.000000000000854.25
04130605121010500421.3756823800527.370750922220000000001013.840000000000425.520000000001439.36
04130605131010500421.3756823800527.370750923320000000000365.950000000000124.740000000000490.69
04130605021010500421.3756823800527.370750923310000000000540.070000000000095.170000000000635.24
04130605031010500421.3756823800527.370750925320000000000385.270000000000000.000000000000385.27
04130605041010500421.3756823800527.370750923310000000000392.400000000000305.610000000000698.01
04130605051010500421.3756823800527.370750923220000000000474.430000000000154.500000000000628.93
04130605061010500421.3756823800527.370750923220000000000112.670000000000154.500000000000267.17
04130605071010500421.3756823800527.370750926320000000000617.250000000000196.300000000000813.55
04130605081010500421.3756823800527.370750923220000000000672.250000000000103.000000000000775.25
04130605091010500421.3756823800527.370750923320000000000424.170000000000206.000000000000630.17
04130613101020500657.5657894700822.973367173320000000000306.690000000000147.000000000000453.69
04130613121010500657.5657894700822.973367174320000000002543.000000000000313.520000000002856.52
04130613131010500657.5657894700822.973367173320000000001335.240000000000308.480000000001643.72
04130613021030500657.5657894700822.973367174310000000000626.670000000000229.510000000000856.18
04130613031020500657.5657894700822.973367173310000000001498.670000000000870.430000000002369.10
04130613041010500657.5657894700822.973367175310000000001528.930000000000841.090000000002370.02
04130613051030500657.5657894700822.973367174310000000002588.270000000000128.750000000002717.02
04130613061010500657.5657894700822.973367175310000000000451.310000000000000.000000000000451.31
04130621011010500444.6018578900556.439361502120000000000880.430000000000149.430000000001029.87
04130621101010500444.6018578900556.439361502320000000000087.870000000000101.000000000000188.87
04130621111010500444.6018578900556.439361502320000000001579.130000000000505.000000000002084.13
04130621121010500444.6018578900556.439361503310000000000242.080000000000200.000000000000442.08
04130621131010500444.6018578900556.439361503220000000000299.580000000000250.000000000000549.58
04130621021010500444.6018578900556.439361503320000000000336.000000000000408.000000000000744.00
04130621031010500444.6018578900556.439361503320000000000247.450000000000303.110000000000550.56
04130621041010500444.6018578900556.439361502220000000000405.770000000000089.940000000000495.71
04130621051010500444.6018578900556.439361501120000000000280.100000000000185.190000000000465.29
04130621061010500444.6018578900556.439361503310000000001056.670000000000036.920000000001093.59
04130621071010500444.6018578900556.439361503320000000000608.730000000000255.000000000000863.73
04130621081010500444.6018578900556.439361506310000000000685.900000000000404.000000000001089.90
04130621091010500444.6018578900556.439361501120000000000076.070000000000202.000000000000278.07
04130630101010500351.5243852500439.948688942310000000000993.750000000000312.960000000001306.71
04130630111020500351.5243852500439.948688945320000000002769.480000000000386.730000000003156.21
04130630121010500351.5243852500439.948688944310000000004040.000000000000088.100000000004128.10
04130630131020500351.5243852500439.948688942220000000001706.510000000000513.130000000002219.64
04130630021010500351.5243852500439.948688943310000000004602.000000000001967.900000000006569.90
04130630041010500351.5243852500439.948688942220000000001659.800000000000004.290000000001664.09
04130630051010500351.5243852500439.948688942120000000000390.100000000000054.420000000000444.52
04130630061010500351.5243852500439.948688942120000000000324.500000000000302.020000000000626.52
04130630071010500351.5243852500439.948688941120000000000944.060000000000299.460000000001243.52
04130630081010500351.5243852500439.948688945310000000015887.700000000000396.670000000016284.37
04130648011020600635.4779106000795.329386392120000000001252.750000000000221.530000000001474.28
04130648101030600635.4779106000795.329386395220000000000795.970000000000676.880000000001472.84
04130648111030600635.4779106000795.329386393220000000000622.290000000000167.240000000000789.53
04130648121010600635.4779106000795.329386393220000000000684.310000000000157.700000000000842.01
04130648131020600635.4779106000795.329386393310000000001325.830000000000000.000000000001325.83
04130648021010600635.4779106000795.329386392220000000001950.860000000000630.470000000002581.33
04130648031010600635.4779106000795.329386393320000000002041.980000000000129.490000000002171.47
04130648041010600635.4779106000795.329386393130000000000652.490000000000401.850000000001054.34
04130648051020600635.4779106000795.329386393320000000000995.800000000000150.030000000001145.82
04130648061020600635.4779106000795.329386391220000000001608.750000000000064.190000000001672.94
04130648071020600635.4779106000795.329386391120000000004182.570000000000115.570000000004298.14
04130648081020600635.4779106000795.329386392230000000000630.970000000000270.770000000000901.74
04130648091010600635.4779106000795.329386391220000000000970.710000000000221.110000000001191.82
04130656011010600596.8895476500747.034302462330000000001064.170000000000083.200000000001147.37
04130656101020600596.8895476500747.034302461220000000000575.750000000000083.100000000000658.85
04130656111020600596.8895476500747.034302463220000000001707.770000000000232.850000000001940.63
04130656131010600596.8895476500747.034302463320000000000499.200000000000080.900000000000580.10
04130656021030600596.8895476500747.034302463220000000001085.330000000000312.000000000001397.33
04130656031020600596.8895476500747.034302461110000000000427.450000000000106.630000000000534.08
04130656041020600596.8895476500747.034302465220000000004613.350000000000126.550000000004739.90
04130656051010600596.8895476500747.034302462320000000001164.000000000000309.000000000001473.00
04130656061020600596.8895476500747.034302464310000000004369.250000000000403.570000000004772.82
04130656071010600596.8895476500747.034302462220000000000904.250000000000367.540000000001271.79
04130656081010600596.8895476500747.034302461120000000001142.780000000000459.140000000001601.93
04130656091010600596.8895476500747.034302463120000000001089.400000000000056.530000000001145.93
04130664101020600539.7403846200675.509536594310000000002062.500000000000252.500000000002315.00
04130664111020600539.7403846200675.509536595310000000001060.000000000000000.000000000001060.00
04130664121020600539.7403846200675.509536593320000000000770.000000000000252.500000000001022.50
04130664131020600539.7403846200675.509536593220000000001162.080000000000049.900000000001211.98
04130664021010600539.7403846200675.509536591330000000000352.750000000000074.150000000000426.90
04130664031010600539.7403846200675.509536593320000000001013.220000000000261.630000000001274.85
04130664041020600539.7403846200675.509536592310000000000954.790000000000076.500000000001031.29
04130664051020600539.7403846200675.509536592320000000000858.730000000000005.200000000000863.93
04130664061010600539.7403846200675.509536591330000000000265.000000000000000.000000000000265.00
04130664071010600539.7403846200675.509536591220000000000443.800000000000610.400000000001054.20
04130664081020600539.7403846200675.509536593320000000001164.370000000000528.180000000001692.55
04130664091010600539.7403846200675.509536593320000000000635.440000000000000.000000000000635.44
04130672011010600419.2688081100524.733902353220000000000525.000000000000154.010000000000679.01
04130672101010600419.2688081100524.733902352310000000001013.190000000000050.060000000001063.25
04130672111020600419.2688081100524.733902353220000000002086.650000000000000.000000000002086.65
04130672121030600419.2688081100524.733902353310000000001336.670000000000092.170000000001428.84
04130672131010600419.2688081100524.733902351220000000000930.000000000000037.880000000000967.88
04130672021020600419.2688081100524.733902352330000000001253.830000000000000.000000000001253.83
04130672031010600419.2688081100524.733902355310000000003925.620000000000000.000000000003925.62
04130672041010600419.2688081100524.733902352310000000002605.100000000000000.000000000002605.10
04130672051030600419.2688081100524.733902354320000000001071.820000000000487.990000000001559.81
04130672061010600419.2688081100524.733902354310000000000862.890000000000206.400000000001069.29
04130672071010600419.2688081100524.733902352220000000001271.990000000000104.840000000001376.83
04130672081020600419.2688081100524.733902353310000000001466.520000000000081.130000000001547.65
04130672091010600419.2688081100524.733902353320000000000985.280000000000056.670000000001041.94
04130680011030600306.3354166700383.392648123220000000000450.280000000000100.000000000000550.28
04130680101020600306.3354166700383.392648123220000000000576.180000000000118.560000000000694.74
04130680111010600306.3354166700383.392648121220000000000178.000000000000038.900000000000216.90
04130680121010600306.3354166700383.392648124220000000002691.430000000000688.940000000003380.37
04130680131010600306.3354166700383.392648121230000000000100.000000000000307.520000000000407.52
04130680021010600306.3354166700383.392648123310000000001000.000000000000230.810000000001230.81
04130680031010600306.3354166700383.392648123320000000000792.000000000000000.000000000000792.00
04130680041030600306.3354166700383.392648123220000000001826.500000000000300.000000000002126.50
04130680051010600306.3354166700383.392648123330000000003315.000000000000250.000000000003565.00
04130680071020600306.3354166700383.392648123320000000002566.050000000000081.170000000002647.22
04130680081010600306.3354166700383.392648122320000000000594.000000000000074.250000000000668.25
04130680091010600306.3354166700383.392648123310000000002818.260000000000380.500000000003198.76
04130699011010600542.8939342600679.456346804320000000003702.000000000000500.000000000004202.00
04130699101030600542.8939342600679.456346803310000000001108.280000000000000.000000000001108.28
04130699111010600542.8939342600679.456346804230000000000800.000000000000345.670000000001145.67
04130699121010600542.8939342600679.456346803310000000000931.680000000000207.980000000001139.66
04130699131010600542.8939342600679.456346801220000000000707.000000000000490.000000000001197.00
04130699021010600542.8939342600679.456346804310000000000930.000000000000100.000000000001030.00
04130699031010600542.8939342600679.456346801320000000000774.780000000000247.050000000001021.83
04130699041010600542.8939342600679.456346803320000000001202.000000000000297.050000000001499.05
04130699051010600542.8939342600679.456346803320000000000880.080000000000200.000000000001080.08
04130699061020600542.8939342600679.456346802220000000000600.000000000000200.000000000000800.00
04130699071010600542.8939342600679.456346803320000000001076.240000000000247.500000000001323.74
04130699081010600542.8939342600679.456346801220000000000526.480000000000198.000000000000724.48
04130699091020600542.8939342600679.456346803310000000002201.930000000000000.000000000002201.93
04130702011010700470.6153846200588.996468373130000000000200.000000000000159.980000000000359.98
04130702101020700470.6153846200588.996468376310000000002317.220000000000566.380000000002883.60
04130702111010700470.6153846200588.996468373120000000001279.870000000000115.810000000001395.67
04130702121050700470.6153846200588.996468373220000000001034.850000000000312.000000000001346.85
04130702122070700470.6153846200588.996468372230000000000181.670000000000000.000000000000181.67
04130702131030700470.6153846200588.996468373220000000001381.680000000000364.000000000001745.68
04130702132050700470.6153846200588.996468373230000000000455.040000000000000.000000000000455.04
04130702133070700470.6153846200588.996468372130000000000636.000000000000000.000000000000636.00
04130702021010700470.6153846200588.996468373220000000000430.000000000000210.000000000000640.00
04130702031050700470.6153846200588.996468371130000000000518.330000000000113.070000000000631.41
04130702041010700470.6153846200588.996468371220000000001651.120000000000490.420000000002141.54
04130702061020700470.6153846200588.996468373230000000000504.860000000000054.240000000000559.09
04130702071020700470.6153846200588.996468375310000000000450.780000000000157.500000000000608.28
04130702081010700470.6153846200588.996468375220000000003824.610000000000037.480000000003862.09
04130702091010700470.6153846200588.996468375310000000000684.030000000000084.000000000000768.03
04130710011020700816.9145061101022.405503063320000000000208.520000000000519.730000000000728.25
04130710101010700816.9145061101022.405503061130000000000868.620000000000423.870000000001292.49
04130710111020700816.9145061101022.405503065310000000004415.070000000000184.040000000004599.12
04130710121010700816.9145061101022.405503061320000000000684.020000000000303.380000000000987.40
04130710131010700816.9145061101022.405503063220000000000648.290000000000336.200000000000984.49
04130710021010700816.9145061101022.405503065310000000000053.040000000001245.210000000001298.25
04130710031030700816.9145061101022.405503061320000000000163.780000000000218.220000000000382.00
04130710041020700816.9145061101022.405503061230000000000275.170000000000093.420000000000368.59
04130710051050700816.9145061101022.405503063320000000001554.250000000000114.730000000001668.98
04130710061020700816.9145061101022.405503063320000000001699.670000000000000.000000000001699.67
04130710071010700816.9145061101022.405503065320000000001892.380000000000412.000000000002304.38
04130710081010700816.9145061101022.405503063130000000000950.020000000000206.000000000001156.02
04130710082030700816.9145061101022.405503063130000000000242.670000000000000.000000000000242.67
04130710091010700816.9145061101022.405503061130000000000554.670000000000238.140000000000792.81
04130729101010700385.9500000000483.033904963320000000001506.890000000000200.000000000001706.89
04130729111040700385.9500000000483.033904963220000000001801.610000000000300.000000000002101.61
04130729121010700385.9500000000483.033904964310000000001608.610000000000300.000000000001908.61
04130729131010700385.9500000000483.033904964310000000004294.950000000000000.000000000004294.95
04130729021040700385.9500000000483.033904963230000000000575.830000000000102.000000000000677.83
04130729031010700385.9500000000483.033904964220000000000907.030000000000161.100000000001068.13
04130729041010700385.9500000000483.033904963220000000000343.000000000000082.610000000000425.61
04130729051010700385.9500000000483.033904961310000000000590.100000000000646.980000000001237.08
04130729061020700385.9500000000483.033904965310000000001675.890000000000210.380000000001886.27
04130729071010700385.9500000000483.033904963310000000002140.000000000000519.740000000002659.74
04130729081010700385.9500000000483.033904961310000000001050.000000000000334.910000000001384.91
04130729091010700385.9500000000483.033904963320000000001185.280000000000250.000000000001435.28
04130737011020700768.8666666700962.271455882220000000001784.400000000000286.380000000002070.78
04130737101020700768.8666666700962.271455883230000000000245.000000000000000.000000000000245.00
04130737111010700768.8666666700962.271455882220000000000638.220000000000050.500000000000688.72
04130737121020700768.8666666700962.271455882130000000000415.000000000000181.800000000000596.80
04130737131020700768.8666666700962.271455883220000000000820.000000000000400.000000000001220.00
04130737141010700768.8666666700962.271455882130000000000300.000000000000100.000000000000400.00
04130737021050700768.8666666700962.271455885320000000001401.510000000000108.670000000001510.18
04130737031010700768.8666666700962.271455881230000000001353.490000000000165.150000000001518.63
04130737041010700768.8666666700962.271455884310000000001185.340000000000100.930000000001286.27
04130737051010700768.8666666700962.271455881220000000000456.330000000000172.420000000000628.75
04130737061010700768.8666666700962.271455881220000000001225.120000000000279.600000000001504.72
04130737071010700768.8666666700962.271455883220000000001158.550000000000150.880000000001309.43
04130737081010700768.8666666700962.271455883220000000000807.330000000000153.000000000000960.33
04130737091020700768.8666666700962.271455883230000000000916.340000000000214.750000000001131.09
04130745011020700598.1882051300748.659631114320000000000161.050000000000213.350000000000374.40
04130745101020700598.1882051300748.659631114320000000000136.000000000000396.000000000000532.00
04130745111030700598.1882051300748.659631114320000000002077.280000000000198.000000000002275.28
04130745121020700598.1882051300748.659631114320000000002451.250000000000077.450000000002528.70
04130745131010700598.1882051300748.659631111220000000000513.480000000000178.200000000000691.68
04130745021020700598.1882051300748.659631113310000000000775.380000000000100.000000000000875.38
04130745031010700598.1882051300748.659631113310000000003663.020000000000589.740000000004252.76
04130745041010700598.1882051300748.659631111220000000000767.500000000000179.720000000000947.22
04130745051010700598.1882051300748.659631115320000000003535.800000000000451.670000000003987.46
04130745061020700598.1882051300748.659631112120000000001299.730000000000200.000000000001499.73
04130745071020700598.1882051300748.659631112130000000002789.130000000000000.000000000002789.13
04130745081010700598.1882051300748.659631113220000000000859.330000000000250.000000000001109.33
04130745091020700598.1882051300748.659631113220000000000229.680000000000201.210000000000430.89
04130753011040701022.8777258601280.177800802320000000000846.100000000000000.000000000000846.10
04130753101010701022.8777258601280.177800801120000000000392.040000000000099.000000000000491.04
04130753111010701022.8777258601280.177800801120000000000301.290000000000148.500000000000449.79
04130753121010701022.8777258601280.177800803120000000003926.330000000000148.500000000004074.83
04130753131010701022.8777258601280.177800801120000000000344.850000000000157.250000000000502.10
04130753021030701022.8777258601280.177800802320000000000800.280000000000100.000000000000900.28
04130753031020701022.8777258601280.177800803310000000000930.000000000000196.590000000001126.59
04130753041010701022.8777258601280.177800801130000000000422.000000000000249.400000000000671.40
04130753051010701022.8777258601280.177800801320000000000350.000000000000100.000000000000450.00
04130753061010701022.8777258601280.177800801320000000000420.000000000000150.000000000000570.00
04130753091010701022.8777258601280.177800803220000000000432.860000000000148.500000000000581.36
04130761011010800462.0664626500578.297105341120000000001068.420000000000210.000000000001278.42
04130761101010800462.0664626500578.297105341130000000000379.990000000000099.720000000000479.71
04130761111010800462.0664626500578.297105342220000000001801.000000000000420.000000000002221.00
04130761121090800462.0664626500578.297105341230000000000642.710000000000105.000000000000747.71
04130761131010800462.0664626500578.297105343310000000002002.000000000000157.500000000002159.50
04130761021010800462.0664626500578.297105341130000000001273.140000000000141.750000000001414.89
04130761031010800462.0664626500578.297105343310000000010901.240000000002100.000000000013001.24
04130761041010800462.0664626500578.297105343130000000000636.000000000000084.000000000000720.00
04130761051010800462.0664626500578.297105342130000000001026.670000000000084.000000000001110.67
04130761052060800462.0664626500578.297105342230000000000636.000000000000000.000000000000636.00
04130761061010800462.0664626500578.297105342130000000001946.610000000000079.030000000002025.64
04130761062070800462.0664626500578.297105342220000000001133.170000000000000.000000000001133.17
04130761081010800462.0664626500578.297105343220000000014618.820000000000806.780000000015425.60
04130761091010800462.0664626500578.297105345320000000001045.250000000000167.490000000001212.74
04130770011010800558.7144871800699.256485304330000000000451.660000000000048.970000000000500.63
04130770101010800558.7144871800699.256485304310000000002013.750000000000257.500000000002271.25
04130770111010800558.7144871800699.256485301220000000001176.380000000000072.950000000001249.33
04130770121010800558.7144871800699.256485301220000000000418.870000000000164.460000000000583.32
04130770131010800558.7144871800699.256485303220000000000624.000000000000073.440000000000697.44
04130770021010800558.7144871800699.256485301230000000000419.810000000000150.020000000000569.83
04130770031010800558.7144871800699.256485303220000000001178.840000000000175.230000000001354.07
04130770041010800558.7144871800699.256485303220000000000480.720000000000103.000000000000583.72
04130770051010800558.7144871800699.256485302130000000000336.750000000000115.950000000000452.70
04130770061060800558.7144871800699.256485305310000000002921.950000000000160.300000000003082.25
04130770071020800558.7144871800699.256485302220000000002958.750000000000324.300000000003283.05
04130770081010800558.7144871800699.256485303320000000020996.000000000000529.850000000021525.85
04130770091020800558.7144871800699.256485303220000000000936.000000000000206.000000000001142.00
04130788011010800447.0102685600559.453596535310000000000609.580000000000110.380000000000719.96
04130788101010800447.0102685600559.453596531220000000000463.500000000000269.330000000000732.83
04130788121010800447.0102685600559.453596533310000000002105.930000000000204.000000000002309.93
04130788131010800447.0102685600559.453596533320000000002611.420000000000264.600000000002876.02
04130788021020800447.0102685600559.453596533330000000001097.740000000000466.890000000001564.63
04130788031010800447.0102685600559.453596532230000000001551.380000000000206.000000000001757.38
04130788041020800447.0102685600559.453596534310000000002919.380000000000120.160000000003039.54
04130788051010800447.0102685600559.453596535220000000000891.570000000000309.000000000001200.57
04130788061010800447.0102685600559.453596533130000000004032.860000000000257.500000000004290.36
04130788071010800447.0102685600559.453596534320000000001251.250000000000618.000000000001869.25
04130788081010800447.0102685600559.453596532230000000000494.680000000000282.050000000000776.73
04130788091010800447.0102685600559.453596534320000000001283.310000000000589.800000000001873.11
04130796011010800438.5503770700548.865659183220000000000425.380000000000255.000000000000680.38
04130796101010800438.5503770700548.865659182220000000002598.330000000000042.570000000002640.90
04130796111020800438.5503770700548.865659181330000000002712.400000000000151.500000000002863.90
04130796121010800438.5503770700548.865659185310000000001450.240000000000555.500000000002005.74
04130796131010800438.5503770700548.865659183230000000000600.000000000000101.000000000000701.00
04130796021010800438.5503770700548.865659184220000000000485.830000000000076.500000000000562.33
04130796031010800438.5503770700548.865659183220000000002815.340000000000153.000000000002968.34
04130796041010800438.5503770700548.865659182220000000000291.500000000000000.000000000000291.50
04130796051010800438.5503770700548.865659183130000000001125.160000000000294.000000000001419.16
04130796061010800438.5503770700548.865659184330000000000167.920000000000008.400000000000176.32
04130796071010800438.5503770700548.865659183120000000001060.000000000000297.510000000001357.51
04130796081020800438.5503770700548.865659181130000000000653.720000000000204.000000000000857.72
04130796091020800438.5503770700548.865659184230000000000650.500000000000253.350000000000903.85
04130800011020800303.0465658300379.276502343320000000001646.430000000000306.000000000001952.43
04130800101010800303.0465658300379.276502341310000000002273.000000000000034.000000000002307.00
04130800111010800303.0465658300379.276502344320000000000472.500000000000202.000000000000674.50
04130800121010800303.0465658300379.276502342230000000001207.500000000000151.500000000001359.00
04130800131010800303.0465658300379.276502343310000000002182.820000000000144.330000000002327.15
04130800021010800303.0465658300379.276502343310000000000770.000000000000000.000000000000770.00
04130800031020800303.0465658300379.276502343220000000000699.330000000000357.000000000001056.33
04130800041020800303.0465658300379.276502343320000000000932.390000000000306.000000000001238.39
04130800051010800303.0465658300379.276502343210000000001086.620000000000225.880000000001312.50
04130800061020800303.0465658300379.276502343220000000000954.000000000000359.130000000001313.13
04130800071010800303.0465658300379.276502343220000000001036.940000000000199.370000000001236.30
04130800091010800303.0465658300379.276502342230000000000420.000000000000189.570000000000609.57
04130818011010800545.4173463400682.614511303310000000003596.080000000000000.000000000003596.08
04130818101010800545.4173463400682.614511303320000000000763.150000000000000.000000000000763.15
04130818111010800545.4173463400682.614511302320000000000234.600000000000198.000000000000432.60
04130818121010800545.4173463400682.614511305320000000000519.750000000000099.000000000000618.75
04130818021010800545.4173463400682.614511301220000000000200.000000000000670.290000000000870.29
04130818031010800545.4173463400682.614511301320000000000966.670000000000206.760000000001173.42
04130818041020800545.4173463400682.614511303320000000000800.000000000000393.010000000001193.01
04130818061020800545.4173463400682.614511303310000000005688.440000000000749.200000000006437.64
04130818071020800545.4173463400682.614511301220000000000241.250000000001117.160000000001358.41
04130818091010800545.4173463400682.614511304310000000000990.000000000000157.400000000001147.40
04130826011010900101.7186163000123.801186261130000000000371.000000000000107.190000000000478.19
04130826111010900101.7186163000123.801186261220000000001038.810000000000466.330000000001505.14
04130826121010900101.7186163000123.801186261230000000000415.000000000000260.000000000000675.00
04130826131010900101.7186163000123.801186263220000000000715.300000000000150.660000000000865.96
04130826141010900101.7186163000123.801186264310000000000515.000000000000309.000000000000824.00
04130826151010900101.7186163000123.801186263220000000000328.400000000000154.500000000000482.90
04130826161010900101.7186163000123.801186263310000000001113.640000000000101.490000000001215.13
04130826171020900101.7186163000123.801186265320000000002672.880000000000206.000000000002878.88
04130826181010900101.7186163000123.801186262230000000000540.440000000000309.000000000000849.44
04130826191020900101.7186163000123.801186263230000000000456.920000000000115.000000000000571.92
04130826021020900101.7186163000123.801186261330000000000764.530000000000352.700000000001117.23
04130826201020900101.7186163000123.801186263230000000000578.250000000000255.170000000000833.42
04130826031010900101.7186163000123.801186261220000000000531.830000000000210.000000000000741.83
04130826041020900101.7186163000123.801186261120000000000080.670000000000179.720000000000260.39
04130826051020900101.7186163000123.801186263210000000000141.330000000000373.240000000000514.57
04130826061010900101.7186163000123.801186263320000000000415.000000000000420.000000000000835.00
04130826071010900101.7186163000123.801186262320000000000392.250000000000315.000000000000707.25
04130826081010900101.7186163000123.801186263220000000000530.000000000002056.660000000002586.66
04130834011010900016.5714285700020.168997473120000000001288.600000000001432.660000000002721.26
04130834101010900016.5714285700020.168997473310000000001590.000000000000230.100000000001820.10
04130834111010900016.5714285700020.168997473310000000000991.980000000000156.000000000001147.98
04130834131010900016.5714285700020.168997472220000000000682.500000000000111.200000000000793.70
04130834141010900016.5714285700020.168997474310000000000109.500000000000314.670000000000424.17
04130834151010900016.5714285700020.168997472220000000000766.500000000000976.590000000001743.09
04130834161010900016.5714285700020.168997472310000000003037.500000000000539.230000000003576.73
04130834171010900016.5714285700020.168997473320000000000547.500000000000303.000000000000850.50
04130834181010900016.5714285700020.168997474320000000000870.280000000000303.000000000001173.28
04130834021010900016.5714285700020.168997471220000000000728.000000000000349.330000000001077.33
04130834201010900016.5714285700020.168997473320000000000657.000000000000202.000000000000859.00
04130834211010900016.5714285700020.168997472220000000000450.280000000000250.000000000000700.28
04130834221010900016.5714285700020.168997474320000000000225.000000000000427.830000000000652.83
04130834231010900016.5714285700020.168997473220000000000812.000000000000050.000000000000862.00
04130834241010900016.5714285700020.168997473220000000000415.000000000000200.000000000000615.00
04130834031010900016.5714285700020.168997473310000000000861.670000000000234.750000000001096.42
04130834041010900016.5714285700020.168997473310000000000615.390000000000211.770000000000827.16
04130834051020900016.5714285700020.168997471220000000000636.000000000000102.000000000000738.00
04130834061010900016.5714285700020.168997473310000000001272.000000000000145.770000000001417.77
04130834071010900016.5714285700020.168997472320000000000848.000000000000154.500000000001002.50
04130834091010900016.5714285700020.168997471220000000000424.000000000000236.030000000000660.03
04130842011010900034.1877124200041.609682742220000000000600.000000000000132.870000000000732.87
04130842101010900034.1877124200041.609682744310000000001980.000000000000711.690000000002691.69
04130842111010900034.1877124200041.609682743320000000001782.000000000000132.020000000001914.02
04130842121010900034.1877124200041.609682741230000000000846.280000000000114.200000000000960.48
04130842131010900034.1877124200041.609682742220000000000921.750000000000240.210000000001161.96
04130842141010900034.1877124200041.609682743320000000000361.380000000000151.460000000000512.84
04130842151020900034.1877124200041.609682743320000000001394.170000000000147.000000000001541.17
04130842161010900034.1877124200041.609682742230000000000437.100000000000147.000000000000584.10
04130842181010900034.1877124200041.609682743320000000000299.400000000000000.000000000000299.40
04130842021010900034.1877124200041.609682741220000000000553.000000000000092.470000000000645.47
04130842031010900034.1877124200041.609682744320000000001000.000000000000294.080000000001294.08
04130842041010900034.1877124200041.609682743220000000000492.000000000000331.690000000000823.69
04130842051010900034.1877124200041.609682742230000000000735.300000000000101.670000000000836.97
04130842061020900034.1877124200041.609682741120000000000332.000000000000214.580000000000546.58
04130842071020900034.1877124200041.609682743230000000000400.000000000000304.380000000000704.38
04130842081020900034.1877124200041.609682743320000000002780.000000000000146.840000000002926.84
04130842091010900034.1877124200041.609682743310000000000993.750000000000198.000000000001191.75
04130850011011000288.0670584200360.528970383210000000005434.130000000000447.120000000005881.25
04130850101011000288.0670584200360.528970385320000000001399.800000000000525.580000000001925.38
04130850121011000288.0670584200360.528970384320000000000451.660000000000289.330000000000740.99
04130850151021000288.0670584200360.528970382320000000000840.000000000000426.570000000001266.57
04130850171011000288.0670584200360.528970383320000000001699.450000000000416.000000000002115.45
04130850181011000288.0670584200360.528970383220000000001410.640000000000208.000000000001618.64
04130850021011000288.0670584200360.528970381220000000001328.700000000000213.360000000001542.06
04130850031021000288.0670584200360.528970382330000000001461.960000000000284.870000000001746.83
04130850041011000288.0670584200360.528970381230000000000453.480000000000225.700000000000679.18
04130850061021000288.0670584200360.528970384310000000003806.600000000000157.500000000003964.10
04130850071041000288.0670584200360.528970383220000000000649.020000000000101.980000000000751.00
04130869011031000164.0385034000205.301616432120000000000397.320000000000580.990000000000978.31
04130869101011000164.0385034000205.301616431320000000000586.670000000000335.200000000000921.87
04130869111011000164.0385034000205.301616433220000000001183.170000000000300.300000000001483.46
04130869121011000164.0385034000205.301616431220000000000066.250000000000494.140000000000560.39
04130869131021000164.0385034000205.301616432330000000000749.900000000000227.550000000000977.45
04130869141011000164.0385034000205.301616431230000000000525.000000000000107.550000000000632.55
04130869151011000164.0385034000205.301616432330000000000787.500000000000000.000000000000787.50
04130869161021000164.0385034000205.301616433320000000000220.830000000000250.200000000000471.04
04130869171021000164.0385034000205.301616433230000000002352.680000000000208.000000000002560.68
04130869181011000164.0385034000205.301616431120000000000448.440000000000132.450000000000580.89
04130869021011000164.0385034000205.301616434220000000000326.830000000000417.600000000000744.43
04130869061011000164.0385034000205.301616433220000000000977.850000000000219.190000000001197.04
04130869071031000164.0385034000205.301616431320000000000600.670000000000478.880000000001079.55
04130869081021000164.0385034000205.301616433320000000000108.000000000000561.350000000000669.35
04130869091011000164.0385034000205.301616431330000000000141.330000000001051.440000000001192.78
04130877011011000785.1399014800982.638146274310000000001093.440000000000104.000000000001197.44
04130877101021000785.1399014800982.638146273230000000000515.000000000000309.000000000000824.00
04130877111011000785.1399014800982.638146273320000000000360.500000000000103.000000000000463.50
04130877121011000785.1399014800982.638146272220000000000412.000000000000206.000000000000618.00
04130877131011000785.1399014800982.638146272310000000000309.330000000000601.260000000000910.59
04130877141011000785.1399014800982.638146272220000000000078.340000000000811.260000000000889.60
04130877151011000785.1399014800982.638146272310000000000097.450000000000488.220000000000585.67
04130877161011000785.1399014800982.638146272230000000000069.670000000000402.950000000000472.62
04130877171021000785.1399014800982.638146275310000000003600.470000000000321.050000000003921.51
04130877181021000785.1399014800982.638146273310000000000559.920000000000149.270000000000709.19
04130877191011000785.1399014800982.638146273310000000000156.000000000000031.550000000000187.55
04130877021021000785.1399014800982.638146274320000000003525.240000000000416.000000000003941.24
04130877201021000785.1399014800982.638146271130000000000034.830000000000154.000000000000188.83
04130877031011000785.1399014800982.638146274320000000000951.080000000000208.000000000001159.08
04130877041011000785.1399014800982.638146274330000000000842.600000000000193.920000000001036.52
04130877051011000785.1399014800982.638146271130000000000172.800000000000524.160000000000696.96
04130877061031000785.1399014800982.638146271220000000000673.000000000000000.000000000000673.00
04130877071011000785.1399014800982.638146271220000000000268.740000000000169.000000000000437.74
04130877081021000785.1399014800982.638146275310000000001245.000000000000309.000000000001554.00
04130877091041000785.1399014800982.638146273320000000000412.000000000000103.000000000000515.00
04130885011011000301.2164537000376.986034131130000000000770.440000000000156.000000000000926.44
04130885101011000301.2164537000376.986034131120000000000058.120000000000420.140000000000478.25
04130885111021000301.2164537000376.986034132230000000000851.440000000000061.800000000000913.24
04130885121031000301.2164537000376.986034132220000000000516.000000000000051.500000000000567.50
04130885131011000301.2164537000376.986034132230000000000364.000000000000103.000000000000467.00
04130885141021000301.2164537000376.986034134310000000000623.000000000000041.200000000000664.20
04130885151011000301.2164537000376.986034133120000000000830.000000000000199.440000000001029.44
04130885161011000301.2164537000376.986034133130000000000291.200000000000429.030000000000720.23
04130885181011000301.2164537000376.986034133330000000000539.440000000000265.000000000000804.44
04130885021011000301.2164537000376.986034131130000000000566.880000000000104.000000000000670.88
04130885031011000301.2164537000376.986034133220000000001535.300000000000208.000000000001743.30
04130885041011000301.2164537000376.986034133230000000000828.000000000000208.000000000001036.00
04130885051011000301.2164537000376.986034133320000000000478.000000000000128.530000000000606.53
04130885061011000301.2164537000376.986034131230000000000174.280000000000641.320000000000815.60
04130885071011000301.2164537000376.986034131220000000000027.700000000000559.010000000000586.71
04130885081011000301.2164537000376.986034133120000000000091.880000000000453.840000000000545.71
04130885091011000301.2164537000376.986034131220000000000119.960000000000574.460000000000694.43
04130893011041000441.6369047600552.728588372220000000000367.500000000000042.500000000000410.00
04130893012061000441.6369047600552.728588372220000000000509.600000000000016.810000000000526.41
04130893101091000441.6369047600552.728588372220000000001995.000000000000348.310000000002343.31
04130893111011000441.6369047600552.728588372220000000000404.000000000000051.000000000000455.00
04130893121021000441.6369047600552.728588372220000000000764.000000000000060.600000000000824.60
04130893131011000441.6369047600552.728588372220000000001283.000000000000101.000000000001384.00
04130893151021000441.6369047600552.728588372220000000000924.450000000000050.500000000000974.95
04130893161021000441.6369047600552.728588372130000000000386.200000000000058.400000000000444.60
04130893171011000441.6369047600552.728588371220000000001295.000000000000050.000000000001345.00
04130893181011000441.6369047600552.728588372220000000000850.000000000000060.000000000000910.00
04130893191011000441.6369047600552.728588372220000000000806.670000000000050.000000000000856.67
04130893021011000441.6369047600552.728588372220000000000291.200000000000045.900000000000337.10
04130893031031000441.6369047600552.728588372220000000000542.100000000000102.000000000000644.10
04130893041011000441.6369047600552.728588372220000000000316.670000000000051.000000000000367.67
04130893051081000441.6369047600552.728588372220000000001070.200000000000051.000000000001121.20
04130893061011000441.6369047600552.728588372220000000000478.400000000000030.600000000000509.00
04130893071031000441.6369047600552.728588372220000000001086.950000000000540.400000000001627.35
04130893081021000441.6369047600552.728588372220000000004302.000000000000051.000000000004353.00
04130893091011000441.6369047600552.728588372220000000000835.000000000000102.000000000000937.00
04130907011011000336.7638284000421.475183523220000000000664.600000000000838.960000000001503.56
04130907111011000336.7638284000421.475183521130000000000716.670000000001166.770000000001883.44
04130907121011000336.7638284000421.475183524310000000001193.050000000000196.180000000001389.23
04130907131011000336.7638284000421.475183522130000000000185.270000000000822.380000000001007.65
04130907141011000336.7638284000421.475183523220000000000450.280000000000610.790000000001061.06
04130907151021000336.7638284000421.475183523320000000001074.490000000000739.100000000001813.59
04130907161011000336.7638284000421.475183522220000000000242.420000000001046.810000000001289.22
04130907171011000336.7638284000421.475183522220000000000101.000000000000516.080000000000617.08
04130907181021000336.7638284000421.475183524230000000002189.500000000000378.000000000002567.50
04130907021021000336.7638284000421.475183521230000000000390.540000000000086.710000000000477.25
04130907031011000336.7638284000421.475183524220000000001320.800000000000157.210000000001478.01
04130907041011000336.7638284000421.475183521120000000003106.900000000000272.770000000003379.67
04130907061011000336.7638284000421.475183523220000000000416.250000000000225.570000000000641.82
04130907071011000336.7638284000421.475183522320000000000079.570000000000067.240000000000146.81
04130907081011000336.7638284000421.475183521120000000001459.890000000000480.750000000001940.64
04130907091011000336.7638284000421.475183521130000000000182.000000000001636.150000000001818.15
04130915011021001034.0497959201294.160152483320000000000450.280000000000245.100000000000695.38
04130915101011001034.0497959201294.160152483220000000000066.000000000000113.170000000000179.17
04130915121011001034.0497959201294.160152482130000000000020.630000000000091.320000000000111.95
04130915141021001034.0497959201294.160152481310000000000504.230000000000155.850000000000660.08
04130915151021001034.0497959201294.160152482220000000000546.090000000000124.400000000000670.49
04130915161041001034.0497959201294.160152484310000000001659.620000000000059.800000000001719.42
04130915171011001034.0497959201294.160152481220000000000691.080000000000090.060000000000781.14
04130915021021001034.0497959201294.160152483330000000000950.280000000000300.000000000001250.28
04130915031021001034.0497959201294.160152483320000000000635.280000000000250.000000000000885.28
04130915041011001034.0497959201294.160152483320000000000542.500000000000200.000000000000742.50
04130915051011001034.0497959201294.160152483220000000000040.000000000000110.740000000000150.74
04130915071011001034.0497959201294.160152483230000000000204.180000000000152.330000000000356.51
04130915081021001034.0497959201294.160152483220000000000450.280000000000190.400000000000640.68
04130915091011001034.0497959201294.160152482230000000000049.500000000000099.000000000000148.50
04130923011021100329.0579710100411.830954002220000000001390.300000000000446.570000000001836.87
04130923101011100329.0579710100411.830954002220000000000397.400000000000661.930000000001059.33
04130923111011100329.0579710100411.830954003220000000000964.950000000000771.270000000001736.22
04130923131021100329.0579710100411.830954003220000000000893.800000000000421.940000000001315.73
04130923141021100329.0579710100411.830954004220000000001410.700000000000276.260000000001686.96
04130923161011100329.0579710100411.830954001120000000000310.500000000000352.520000000000663.02
04130923031021100329.0579710100411.830954001220000000000444.520000000000343.610000000000788.13
04130923041021100329.0579710100411.830954001120000000000593.480000000000633.970000000001227.45
04130923061031100329.0579710100411.830954002220000000000641.030000000000455.340000000001096.38
04130923081011100329.0579710100411.830954002220000000000133.600000000000578.330000000000711.93
04130931011011100183.2921147000229.398382983220000000001260.000000000000207.570000000001467.57
04130931101021100183.2921147000229.398382981220000000000156.000000000000063.620000000000219.62
04130931111011100183.2921147000229.398382981220000000001186.630000000000149.390000000001336.03
04130931121011100183.2921147000229.398382983320000000000208.000000000000024.500000000000232.50
04130931131011100183.2921147000229.398382981220000000000993.750000000000129.140000000001122.89
04130931141011100183.2921147000229.398382985310000000006300.000000000000412.270000000006712.27
04130931151041100183.2921147000229.398382984320000000000883.040000000000258.000000000001141.04
04130931161021100183.2921147000229.398382983310000000001123.640000000000111.780000000001235.42
04130931181011100183.2921147000229.398382983320000000000695.220000000000075.420000000000770.64
04130931021011100183.2921147000229.398382984220000000000415.000000000000094.950000000000509.95
04130931031021100183.2921147000229.398382982220000000000643.950000000000109.940000000000753.89
04130931041021100183.2921147000229.398382983220000000000257.070000000000066.730000000000323.80
04130931051021100183.2921147000229.398382983220000000000657.610000000000087.100000000000744.71
04130931061021100183.2921147000229.398382983220000000000830.000000000000115.000000000000945.00
04130931081011100183.2921147000229.398382983220000000001219.070000000000195.880000000001414.95
04130931091021100183.2921147000229.398382982220000000000712.540000000000368.650000000001081.19
04130940011011100166.1223118300207.909597061120000000000104.000000000000190.540000000000294.54
04130940101011100166.1223118300207.909597061130000000000039.780000000000236.290000000000276.08
04130940111011100166.1223118300207.909597063220000000000900.550000000000409.440000000001309.99
04130940121011100166.1223118300207.909597062130000000000450.000000000000259.600000000000709.60
04130940131011100166.1223118300207.909597061130000000000382.000000000000273.260000000000655.26
04130940141011100166.1223118300207.909597062220000000000634.500000000000192.700000000000827.20
04130940151011100166.1223118300207.909597063330000000000800.000000000000340.490000000001140.49
04130940161011100166.1223118300207.909597061230000000000300.000000000000227.520000000000527.52
04130940171011100166.1223118300207.909597063230000000001104.170000000000126.870000000001231.04
04130940181011100166.1223118300207.909597063330000000000396.000000000000119.190000000000515.19
04130940191011100166.1223118300207.909597063220000000000555.900000000000185.270000000000741.17
04130940021011100166.1223118300207.909597062220000000000236.800000000000292.100000000000528.90
04130940201011100166.1223118300207.909597062130000000000346.500000000000128.440000000000474.94
04130940031011100166.1223118300207.909597062220000000000392.800000000000175.530000000000568.33
04130940041021100166.1223118300207.909597062130000000000419.580000000000378.600000000000798.18
04130940051021100166.1223118300207.909597062230000000000271.170000000000147.870000000000419.03
04130940061021100166.1223118300207.909597063320000000000492.000000000000212.500000000000704.50
04130940071011100166.1223118300207.909597061210000000000233.090000000000301.580000000000534.66
04130940081011100166.1223118300207.909597063310000000001103.400000000000333.040000000001436.44
04130940091011100166.1223118300207.909597063310000000000383.800000000000138.990000000000522.79
04130958011011200159.4328358200199.537414862130000000000344.500000000000462.170000000000806.67
04130958101021200159.4328358200199.537414861130000000000477.000000000002376.690000000002853.69
04130958111021200159.4328358200199.537414863320000000000277.400000000001220.590000000001497.99
04130958121021200159.4328358200199.537414861120000000000477.000000000001110.720000000001587.72
04130958131021200159.4328358200199.537414863220000000000708.430000000000422.230000000001130.67
04130958141011200159.4328358200199.537414861230000000000436.000000000000452.210000000000888.21
04130958151011200159.4328358200199.537414863230000000001299.320000000000430.440000000001729.76
04130958161011200159.4328358200199.537414864220000000000784.800000000000178.230000000000963.03
04130958171011200159.4328358200199.537414863220000000001071.470000000000386.970000000001458.43
04130958021011200159.4328358200199.537414862230000000000662.500000000000324.480000000000986.98
04130958031041200159.4328358200199.537414863130000000000978.320000000000491.320000000001469.64
04130958041021200159.4328358200199.537414861130000000000925.550000000000378.580000000001304.13
04130958051021200159.4328358200199.537414863320000000001694.530000000000868.630000000002563.16
04130958061011200159.4328358200199.537414863120000000001166.000000000000584.880000000001750.88
04130958071021200159.4328358200199.537414862320000000000840.930000000000633.080000000001474.02
04130958081011200159.4328358200199.537414863320000000001484.000000000001091.050000000002575.05
04130966011021200376.9230769200471.736301903230000000001256.280000000000220.100000000001476.38
04130966101021200376.9230769200471.736301902320000000000675.160000000000284.330000000000959.49
04130966111011200376.9230769200471.736301903320000000000944.730000000000129.930000000001074.66
04130966121011200376.9230769200471.736301902220000000001395.170000000000284.940000000001680.11
04130966131011200376.9230769200471.736301901220000000001702.550000000000290.420000000001992.97
04130966151011200376.9230769200471.736301901220000000000555.000000000000703.920000000001258.92
04130966161011200376.9230769200471.736301902220000000000420.000000000000737.060000000001157.06
04130966171031200376.9230769200471.736301902230000000000848.000000000000262.330000000001110.33
04130966181011200376.9230769200471.736301901220000000000534.240000000000471.720000000001005.96
04130966021011200376.9230769200471.736301902220000000000576.800000000000200.260000000000777.06
04130966031011200376.9230769200471.736301902230000000000594.600000000000182.430000000000777.03
04130966041011200376.9230769200471.736301905320000000001148.660000000000212.520000000001361.18
04130966051021200376.9230769200471.736301902220000000001241.770000000000384.420000000001626.19
04130966061011200376.9230769200471.736301901320000000000412.680000000000246.730000000000659.41
04130966071011200376.9230769200471.736301902220000000001007.030000000000175.440000000001182.47
04130966081011200376.9230769200471.736301901120000000000415.190000000000048.400000000000463.59
04130974011011200187.6898012400234.902286861130000000000581.850000000000104.000000000000685.85
04130974101011200187.6898012400234.902286862130000000000515.000000000000265.020000000000780.02
04130974111011200187.6898012400234.902286862120000000000416.000000000000173.430000000000589.43
04130974121011200187.6898012400234.902286863220000000000416.000000000000183.400000000000599.40
04130974131011200187.6898012400234.902286861220000000000660.000000000000234.010000000000894.01
04130974141011200187.6898012400234.902286862130000000000584.130000000000419.420000000001003.55
04130974151011200187.6898012400234.902286863220000000001193.000000000000343.110000000001536.11
04130974161021200187.6898012400234.902286862120000000001016.750000000000365.400000000001382.15
04130974171011200187.6898012400234.902286862220000000000416.000000000000319.360000000000735.36
04130974181021200187.6898012400234.902286863220000000000512.530000000000405.120000000000917.65
04130974021011200187.6898012400234.902286861230000000001197.520000000000392.890000000001590.40
04130974031011200187.6898012400234.902286861130000000000420.000000000000418.600000000000838.60
04130974041011200187.6898012400234.902286861130000000000262.500000000000104.000000000000366.50
04130974051021200187.6898012400234.902286862130000000000760.920000000000138.190000000000899.11
04130974061011200187.6898012400234.902286864220000000001390.800000000000291.800000000001682.60
04130974071011200187.6898012400234.902286861130000000000257.500000000000128.590000000000386.09
04130974081011200187.6898012400234.902286861130000000000451.500000000000241.520000000000693.02
04130974091011200187.6898012400234.902286861130000000000840.000000000000176.290000000001016.29
04130982011021200736.6199158500921.913186753220000000000468.000000000000102.000000000000570.00
04130982101011200736.6199158500921.913186754320000000000894.280000000000238.670000000001132.94
04130982111011200736.6199158500921.913186753220000000000677.940000000000000.000000000000677.94
04130982121021200736.6199158500921.913186752230000000000101.000000000000023.830000000000124.83
04130982131021200736.6199158500921.913186753220000000000397.150000000000060.600000000000457.75
04130982141011200736.6199158500921.913186753120000000000259.490000000000000.000000000000259.49
04130982151021200736.6199158500921.913186751220000000000345.330000000000116.200000000000461.53
04130982161011200736.6199158500921.913186751220000000000381.720000000000084.370000000000466.09
04130982171021200736.6199158500921.913186752130000000000214.320000000000101.000000000000315.32
04130982181021200736.6199158500921.913186754320000000001040.000000000000156.550000000001196.55
04130982191011200736.6199158500921.913186752220000000000228.220000000000050.500000000000278.72
04130982021011200736.6199158500921.913186753230000000000348.550000000000105.470000000000454.02
04130982201011200736.6199158500921.913186751130000000000123.220000000000070.030000000000193.25
04130982211011200736.6199158500921.913186754120000000000400.000000000000922.730000000001322.73
04130982221011200736.6199158500921.913186752120000000000625.000000000000459.190000000001084.19
04130982231011200736.6199158500921.913186754220000000000900.000000000001245.440000000002145.44
04130982031011200736.6199158500921.913186752320000000001232.770000000000153.000000000001385.77
04130982041011200736.6199158500921.913186752230000000000138.670000000000081.600000000000220.27
04130982051011200736.6199158500921.913186751210000000000712.850000000000278.390000000000991.24
04130982061011200736.6199158500921.913186751130000000000325.130000000000185.030000000000510.16
04130982071011200736.6199158500921.913186753220000000000138.330000000000107.200000000000245.54
04130982081011200736.6199158500921.913186752220000000000327.150000000000181.730000000000508.89
04130982091021200736.6199158500921.913186751130000000000389.760000000000061.530000000000451.29
04130990011011200586.7826087000734.385010602230000000001000.000000000000040.670000000001040.67
04130990101021200586.7826087000734.385010603220000000000694.000000000000099.000000000000793.00
04130990111011200586.7826087000734.385010603220000000000564.300000000000198.000000000000762.30
04130990121021200586.7826087000734.385010603220000000000991.000000000000148.500000000001139.50
04130990131011200586.7826087000734.385010603220000000001188.000000000000198.000000000001386.00
04130990141031200586.7826087000734.385010602130000000000665.760000000000111.910000000000777.68
04130990151011200586.7826087000734.385010603230000000000475.000000000000149.700000000000624.70
04130990161041200586.7826087000734.385010602120000000000568.460000000000198.720000000000767.18
04130990171011200586.7826087000734.385010604320000000000871.100000000000073.500000000000944.60
04130990181041200586.7826087000734.385010603320000000000796.640000000000178.680000000000975.32
04130990021011200586.7826087000734.385010602230000000001400.000000000000517.390000000001917.39
04130990031011200586.7826087000734.385010602230000000000390.100000000000259.120000000000649.22
04130990041011200586.7826087000734.385010603220000000000413.900000000000100.000000000000513.90
04130990051021200586.7826087000734.385010602230000000001233.330000000000406.080000000001639.42
04130990061011200586.7826087000734.385010601130000000000750.000000000000551.400000000001301.40
04130990071011200586.7826087000734.385010603120000000000800.000000000000401.300000000001201.30
04130990081011200586.7826087000734.385010603130000000001441.700000000000279.490000000001721.18
04131008101011300284.4812514400356.041170542310000000000525.000000000000335.610000000000860.61
04131008111021300284.4812514400356.041170543220000000000325.360000000000115.820000000000441.18
04131008121011300284.4812514400356.041170541230000000000479.800000000000015.750000000000495.55
04131008131031300284.4812514400356.041170543130000000001432.360000000000602.200000000002034.56
04131008151011300284.4812514400356.041170543230000000000391.620000000000653.410000000001045.03
04131008161011300284.4812514400356.041170543210000000000469.490000000000353.580000000000823.07
04131008171011300284.4812514400356.041170545310000000000375.600000000000256.230000000000631.83
04131008021011300284.4812514400356.041170541230000000000715.040000000000029.050000000000744.09
04131008031011300284.4812514400356.041170541320000000000848.000000000000052.500000000000900.50
04131008041011300284.4812514400356.041170542230000000000412.680000000000333.030000000000745.71
04131008061011300284.4812514400356.041170542220000000000593.730000000000341.450000000000935.18
04131008071011300284.4812514400356.041170542230000000000318.000000000000593.320000000000911.32
04131008081011300284.4812514400356.041170542320000000000415.000000000000036.050000000000451.05
04131008091071300284.4812514400356.041170542320000000000684.740000000000552.950000000001237.69
04131016101021300222.6501182000278.656706923230000000001109.780000000000337.010000000001446.79
04131016111031300222.6501182000278.656706922220000000000452.810000000000470.330000000000923.14
04131016121021300222.6501182000278.656706922230000000000829.500000000000194.650000000001024.15
04131016131051300222.6501182000278.656706922230000000001456.160000000000491.690000000001947.85
04131016141011300222.6501182000278.656706921210000000000953.010000000000369.120000000001322.13
04131016151011300222.6501182000278.656706921220000000000814.280000000000502.890000000001317.17
04131016171021300222.6501182000278.656706926320000000000978.600000000000709.240000000001687.84
04131016191011300222.6501182000278.656706924220000000000446.250000000000373.080000000000819.33
04131016021021300222.6501182000278.656706921220000000000030.920000000000084.000000000000114.92
04131016201021300222.6501182000278.656706922220000000000834.380000000000494.390000000001328.77
04131016031021300222.6501182000278.656706921220000000000046.250000000000091.020000000000137.27
04131016041011300222.6501182000278.656706921230000000000066.600000000000042.000000000000108.60
04131016051041300222.6501182000278.656706925310000000000176.430000000000069.370000000000245.80
04131016061031300222.6501182000278.656706923330000000000754.460000000000198.580000000000953.05
04131016071021300222.6501182000278.656706923130000000000341.000000000000304.180000000000645.18
04131024011011300449.2054814500562.201004883310000000002820.600000000000248.690000000003069.29
04131024101021300449.2054814500562.201004882230000000000520.000000000000103.000000000000623.00
04131024111031300449.2054814500562.201004883220000000000728.000000000000165.000000000000893.00
04131024131011300449.2054814500562.201004883330000000000783.390000000000206.000000000000989.39
04131024141021300449.2054814500562.201004883230000000000520.000000000000309.000000000000829.00
04131024151011300449.2054814500562.201004881230000000000416.000000000000290.600000000000706.60
04131024161011300449.2054814500562.201004884320000000000902.630000000000082.400000000000985.03
04131024171011300449.2054814500562.201004881230000000001188.850000000000354.240000000001543.09
04131024181011300449.2054814500562.201004884320000000000416.000000000000141.730000000000557.73
04131024021011300449.2054814500562.201004882230000000000556.500000000000292.160000000000848.66
04131024031011300449.2054814500562.201004883320000000000157.500000000000147.980000000000305.48
04131024041011300449.2054814500562.201004885310000000000654.000000000000213.160000000000867.16
04131024051011300449.2054814500562.201004881320000000000830.000000000000215.800000000001045.80
04131024061021300449.2054814500562.201004884220000000000872.930000000000103.000000000000975.93
04131024071021300449.2054814500562.201004884320000000001019.730000000000051.500000000001071.23
04131024081031300449.2054814500562.201004882130000000000480.670000000000061.800000000000542.47
04131024091011300449.2054814500562.201004882130000000000413.940000000000061.800000000000475.74
04131032011011300351.5723741700440.008749253220000000000651.200000000000918.150000000001569.35
04131032101021300351.5723741700440.008749253210000000001050.000000000000743.830000000001793.83
04131032121011300351.5723741700440.008749253210000000001235.800000000001133.830000000002369.63
04131032131021300351.5723741700440.008749253210000000001690.050000000000657.340000000002347.39
04131032141011300351.5723741700440.008749252120000000001201.250000000000426.910000000001628.16
04131032151011300351.5723741700440.008749252220000000000427.750000000000268.590000000000696.34
04131032161011300351.5723741700440.008749251220000000000314.880000000000469.760000000000784.63
04131032171011300351.5723741700440.008749252220000000000475.750000000000711.870000000001187.62
04131032181011300351.5723741700440.008749252220000000000808.180000000000302.570000000001110.74
04131032021011300351.5723741700440.008749252320000000000691.730000000000224.870000000000916.60
04131032031051300351.5723741700440.008749253310000000000903.520000000000474.850000000001378.37
04131032041011300351.5723741700440.008749254320000000001869.240000000000127.660000000001996.90
04131032051011300351.5723741700440.008749252320000000000458.330000000000332.920000000000791.25
04131032061011300351.5723741700440.008749252310000000000463.120000000000096.760000000000559.88
04131032071011300351.5723741700440.008749252220000000000285.000000000000342.830000000000627.82
04131032081011300351.5723741700440.008749251220000000000400.940000000000358.530000000000759.47
04131032091021300351.5723741700440.008749254220000000001270.500000000001085.630000000002356.13
04131040011021300107.2079586100134.175615732220000000000400.000000000000108.910000000000508.91
04131040101021300107.2079586100134.175615732130000000000544.830000000000275.640000000000820.47
04131040111031300107.2079586100134.175615732220000000000411.380000000000121.590000000000532.97
04131040121011300107.2079586100134.175615731220000000000417.780000000000214.710000000000632.49
04131040131021300107.2079586100134.175615731230000000000265.800000000000146.830000000000412.63
04131040141011300107.2079586100134.175615731120000000000050.000000000000420.930000000000470.93
04131040151011300107.2079586100134.175615733130000000000075.000000000000509.290000000000584.29
04131040161011300107.2079586100134.175615732130000000000125.000000000000390.510000000000515.51
04131040171011300107.2079586100134.175615732120000000000100.000000000000140.010000000000240.01
04131040181011300107.2079586100134.175615732120000000000200.000000000000706.200000000000906.20
04131040021021300107.2079586100134.175615732230000000000310.330000000000116.930000000000427.26
04131040031021300107.2079586100134.175615732220000000000859.330000000000152.350000000001011.68
04131040041021300107.2079586100134.175615733230000000000540.330000000000149.220000000000689.56
04131040051011300107.2079586100134.175615731230000000000763.830000000000217.640000000000981.46
04131040061011300107.2079586100134.175615733210000000000341.000000000000387.000000000000728.00
04131040071011300107.2079586100134.175615733130000000000559.100000000000192.630000000000751.73
04131040081011300107.2079586100134.175615733230000000000886.230000000000206.390000000001092.62
04131040091011300107.2079586100134.175615732230000000000930.200000000000110.530000000001040.73
04131059011021300165.4938271600207.123020032210000000000713.600000000000337.520000000001051.12
04131059101021300165.4938271600207.123020032330000000000297.000000000000099.000000000000396.00
04131059111021300165.4938271600207.123020033220000000000415.000000000000049.500000000000464.50
04131059121021300165.4938271600207.123020033320000000000565.000000000000128.700000000000693.70
04131059131021300165.4938271600207.123020033330000000000248.490000000000099.000000000000347.49
04131059141021300165.4938271600207.123020033320000000000704.460000000000147.000000000000851.46
04131059151021300165.4938271600207.123020033330000000000390.100000000000098.000000000000488.10
04131059161021300165.4938271600207.123020034320000000000390.100000000000156.800000000000546.90
04131059171021300165.4938271600207.123020033320000000000390.100000000000161.800000000000551.90
04131059181021300165.4938271600207.123020033320000000000400.980000000000196.000000000000596.98
04131059021021300165.4938271600207.123020033220000000001058.000000000000229.780000000001287.78
04131059031021300165.4938271600207.123020032220000000000056.000000000000294.790000000000350.79
04131059041021300165.4938271600207.123020032220000000000085.000000000000331.620000000000416.62
04131059051021300165.4938271600207.123020033320000000000850.750000000000224.080000000001074.83
04131059061031300165.4938271600207.123020032230000000000332.000000000000216.270000000000548.27
04131059071031300165.4938271600207.123020033220000000000392.250000000000538.840000000000931.09
04131059081041300165.4938271600207.123020033120000000000755.830000000000354.420000000001110.25
04131059091031300165.4938271600207.123020033220000000000761.500000000000148.500000000000910.00
04140015011030100062.8278463600062.552971195310000000007176.200000000001025.250000000008201.45
04140015111020100062.8278463600062.552971195330000000030910.560000000001948.700000000032859.26
04140015121020100062.8278463600062.552971191220000000001289.260000000000126.080000000001415.34
04140015131020100062.8278463600062.552971192220000000000903.320000000000417.550000000001320.87
04140015021020100062.8278463600062.552971191220000000001292.350000000000278.450000000001570.80
04140015031020100062.8278463600062.552971193320000000002698.800000000000018.660000000002717.46
04140015041010100062.8278463600062.552971193310000000002868.000000000000279.000000000003147.00
04140015051010100062.8278463600062.552971194310000000005498.930000000001418.600000000006917.53
04140015061010100062.8278463600062.552971192320000000000492.470000000000000.000000000000492.47
04140015071010100062.8278463600062.552971192220000000001348.890000000000024.030000000001372.93
04140015081030100062.8278463600062.552971193320000000005571.300000000000876.660000000006447.96
04140023011010100135.9946882600135.399704251310000000001094.580000000000157.500000000001252.08
04140023101020100135.9946882600135.399704253220000000000100.530000000000029.150000000000129.68
04140023111010100135.9946882600135.399704253320000000000757.830000000000064.030000000000821.86
04140023121020100135.9946882600135.399704256220000000000577.360000000000315.000000000000892.36
04140023131010100135.9946882600135.399704253220000000001259.700000000000420.000000000001679.70
04140023031010100135.9946882600135.399704254310000000000848.000000000000159.180000000001007.18
04140023051010100135.9946882600135.399704251130000000000979.300000000000199.690000000001178.99
04140023061010100135.9946882600135.399704252220000000000990.000000000000000.000000000000990.00
04140023071010100135.9946882600135.399704253310000000002400.500000000000000.000000000002400.50
04140023081010100135.9946882600135.399704252220000000001036.220000000000621.260000000001657.48
04140023091010100135.9946882600135.399704251130000000000453.480000000000105.000000000000558.48
04140031101010100181.8474929400181.051900471110000000000039.550000000000000.000000000000039.55
04140031131030100181.8474929400181.051900475310000000005736.800000000000798.660000000006535.46
04140031021010100181.8474929400181.051900473320000000000250.000000000000000.000000000000250.00
04140031051010100181.8474929400181.051900472220000000000839.000000000000694.880000000001533.88
04140031071040100181.8474929400181.051900473330000000006867.580000000000000.000000000006867.58
04140031091010100181.8474929400181.051900473310000000002112.300000000000525.000000000002637.30
04140040011020100127.6669737900127.108423983110000000000797.320000000000190.320000000000987.64
04140040101010100127.6669737900127.108423982220000000001858.330000000000170.800000000002029.13
04140040111030100127.6669737900127.108423985320000000002996.850000000000312.000000000003308.85
04140040121010100127.6669737900127.108423984220000000002952.200000000000225.500000000003177.70
04140040131010100127.6669737900127.108423982310000000001747.900000000000159.060000000001906.96
04140040021020100127.6669737900127.108423983230000000001378.320000000000105.700000000001484.02
04140040031010100127.6669737900127.108423982320000000001530.750000000000210.000000000001740.75
04140040041020100127.6669737900127.108423983320000000001479.230000000000382.950000000001862.18
04140040051010100127.6669737900127.108423985320000000002383.680000000000544.830000000002928.52
04140040071010100127.6669737900127.108423981230000000001150.920000000000262.500000000001413.42
04140058011090100262.6477595300261.498661581120000000001303.330000000000659.720000000001963.05
04140058121010100262.6477595300261.498661581220000000001157.870000000000319.610000000001477.48
04140058131010100262.6477595300261.498661582220000000006177.330000000000372.400000000006549.74
04140058021010100262.6477595300261.498661582220000000005202.280000000000072.830000000005275.12
04140058031010100262.6477595300261.498661585310000000009200.000000000000004.210000000009204.21
04140058041010100262.6477595300261.498661581130000000000400.800000000000000.000000000000400.80
04140058081010100262.6477595300261.498661582120000000000745.500000000000240.820000000000986.32
04140058091010100262.6477595300261.498661582220000000001231.540000000000166.250000000001397.80
04140066011010100237.8959189500236.855111633220000000000315.480000000000000.000000000000315.48
04140066101010100237.8959189500236.855111633320000000001084.000000000000015.000000000001099.00
04140066111010100237.8959189500236.855111634320000000002765.070000000000248.220000000003013.29
04140066121010100237.8959189500236.855111631320000000000866.340000000000220.350000000001086.70
04140066131010100237.8959189500236.855111633310000000001470.360000000000103.950000000001574.31
04140066021010100237.8959189500236.855111634310000000000170.740000000000872.330000000001043.07
04140066051010100237.8959189500236.855111633320000000000261.670000000000151.080000000000412.75
04140066061030100237.8959189500236.855111634220000000000562.880000000000287.050000000000849.94
04140066081010100237.8959189500236.855111632220000000001084.920000000000121.490000000001206.41
04140066091010100237.8959189500236.855111633310000000001748.500000000000191.170000000001939.67
04140074011020100191.8951156700191.055564314310000000000155.350000000000206.350000000000361.69
04140074101010100191.8951156700191.055564314320000000000948.080000000000313.330000000001261.41
04140074111010100191.8951156700191.055564313220000000000490.380000000000154.900000000000645.29
04140074121010100191.8951156700191.055564312120000000000573.900000000000162.770000000000736.67
04140074131010100191.8951156700191.055564312220000000000579.960000000000021.230000000000601.20
04140074031020100191.8951156700191.055564312220000000000053.000000000000000.000000000000053.00
04140074051010100191.8951156700191.055564313330000000000219.900000000000198.030000000000417.94
04140074061010100191.8951156700191.055564313320000000001430.810000000000210.000000000001640.81
04140074091010100191.8951156700191.055564314320000000002236.050000000000330.560000000002566.61
04140082101010100238.4797708500237.436409141120000000001385.850000000000146.190000000001532.04
04140082111010100238.4797708500237.436409141120000000005599.500000000000163.410000000005762.91
04140082121020100238.4797708500237.436409145310000000000791.670000000000212.920000000001004.58
04140082131010100238.4797708500237.436409141120000000000229.440000000000068.740000000000298.18
04140082021020100238.4797708500237.436409146120000000000063.000000000000131.880000000000194.88
04140082031010100238.4797708500237.436409144310000000001080.000000000000265.070000000001345.07
04140082041010100238.4797708500237.436409146130000000000448.880000000000157.500000000000606.38
04140082051010100238.4797708500237.436409141130000000000922.710000000000157.500000000001080.21
04140082061010100238.4797708500237.436409141220000000001575.650000000000334.480000000001910.13
04140082071020100238.4797708500237.436409141130000000000556.280000000000141.020000000000697.30
04140082081010100238.4797708500237.436409141130000000000267.970000000000078.750000000000346.72
04140090011020100139.9515993300139.339303622230000000001157.900000000000282.050000000001439.95
04140090101010100139.9515993300139.339303623220000000001064.620000000000176.600000000001241.22
04140090111010100139.9515993300139.339303621220000000000491.250000000000325.970000000000817.22
04140090121010100139.9515993300139.339303626310000000008054.420000000000101.620000000008156.04
04140090131020100139.9515993300139.339303622130000000001325.700000000000573.100000000001898.81
04140090021010100139.9515993300139.339303626310000000000541.000000000000190.180000000000731.18
04140090031020100139.9515993300139.339303623310000000000581.260000000000157.500000000000738.76
04140090041010100139.9515993300139.339303623310000000000636.000000000000153.500000000000789.50
04140090061010100139.9515993300139.339303623320000000002666.370000000000221.630000000002888.00
04140090071010100139.9515993300139.339303622220000000001889.500000000000250.170000000002139.67
04140090081010100139.9515993300139.339303622220000000000816.130000000000154.830000000000970.96
04140090091010100139.9515993300139.339303623220000000002501.320000000000000.000000000002501.32
04140104011010100175.5892535100174.821041171130000000000902.800000000000156.000000000001058.80
04140104101010100175.5892535100174.821041171320000000000188.720000000000262.500000000000451.22
04140104111010100175.5892535100174.821041173210000000000384.600000000000005.470000000000390.07
04140104121010100175.5892535100174.821041171120000000000309.000000000000122.130000000000431.13
04140104151010100175.5892535100174.821041175310000000001393.370000000000291.230000000001684.61
04140104161020100175.5892535100174.821041172310000000003404.700000000000263.450000000003668.15
04140104021010100175.5892535100174.821041174320000000000649.750000000000000.000000000000649.75
04140104031010100175.5892535100174.821041171110000000000607.400000000000104.000000000000711.40
04140104041010100175.5892535100174.821041172320000000001131.400000000000000.000000000001131.40
04140104081010100175.5892535100174.821041172220000000006053.450000000000249.230000000006302.68
04140104091010100175.5892535100174.821041173320000000000901.940000000000109.540000000001011.48
04140112011010100203.0286597700202.140398573220000000000459.270000000000148.430000000000607.69
04140112111010100203.0286597700202.140398571220000000000479.030000000000159.000000000000638.03
04140112121010100203.0286597700202.140398575320000000000735.520000000000003.600000000000739.12
04140112131010100203.0286597700202.140398576220000000000225.220000000000248.100000000000473.32
04140112021010100203.0286597700202.140398573220000000000418.870000000000000.000000000000418.87
04140112031010100203.0286597700202.140398574320000000000635.720000000000208.000000000000843.72
04140112051010100203.0286597700202.140398572230000000000415.000000000000066.220000000000481.22
04140112061010100203.0286597700202.140398571230000000000364.150000000000201.840000000000565.99
04140112081010100203.0286597700202.140398573320000000001378.000000000000175.100000000001553.10
04140112091010100203.0286597700202.140398573320000000000927.950000000000000.000000000000927.95
04140120101020100099.6352414300099.199331945310000000002334.500000000000391.030000000002725.53
04140120111020100099.6352414300099.199331944310000000003862.300000000000346.500000000004208.80
04140120121020100099.6352414300099.199331944310000000005148.080000000000175.340000000005323.42
04140120131020100099.6352414300099.199331942220000000002249.480000000000412.000000000002661.48
04140120021010100099.6352414300099.199331943220000000004137.730000000000526.830000000004664.57
04140120041030100099.6352414300099.199331943220000000003540.330000000000000.000000000003540.33
04140120051050100099.6352414300099.199331945310000000008776.050000000000630.830000000009406.88
04140120071030100099.6352414300099.199331943320000000000472.060000000000412.000000000000884.06
04140120081020100099.6352414300099.199331943320000000003714.230000000001034.210000000004748.43
04140120091010100099.6352414300099.199331944310000000005839.180000000000180.250000000006019.43
04140139011040100148.7119284400148.061305834310000000001939.380000000000167.560000000002106.93
04140139101010100148.7119284400148.061305834310000000000840.000000000000239.300000000001079.30
04140139111010100148.7119284400148.061305835320000000000586.170000000000153.000000000000739.17
04140139121010100148.7119284400148.061305833320000000001730.430000000000296.700000000002027.13
04140139131010100148.7119284400148.061305834220000000000940.240000000000204.000000000001144.24
04140139021020100148.7119284400148.061305833230000000003658.800000000000254.020000000003912.82
04140139031040100148.7119284400148.061305835230000000001081.600000000000000.000000000001081.60
04140139041020100148.7119284400148.061305834220000000000912.000000000000813.740000000001725.74
04140139051020100148.7119284400148.061305834310000000000853.120000000000000.000000000000853.12
04140139081010100148.7119284400148.061305832220000000000499.900000000000249.850000000000749.75
04140139091010100148.7119284400148.061305834310000000003019.500000000000206.000000000003225.50
04140147011010100090.5185185200090.122495184310000000005423.880000000000000.000000000005423.88
04140147101020100090.5185185200090.122495183320000000013254.250000000000458.070000000013712.32
04140147111020100090.5185185200090.122495184310000000002341.240000000000298.630000000002639.86
04140147121010100090.5185185200090.122495182220000000001798.610000000000357.430000000002156.05
04140147131020100090.5185185200090.122495181220000000001031.190000000000005.100000000001036.29
04140147141010100090.5185185200090.122495182220000000000296.550000000000216.450000000000513.01
04140147151010100090.5185185200090.122495185310000000008900.000000000000914.010000000009814.01
04140147161020100090.5185185200090.122495183120000000001006.540000000000408.000000000001414.54
04140147021010100090.5185185200090.122495181320000000000682.240000000000156.000000000000838.24
04140147031010100090.5185185200090.122495181220000000000600.000000000000000.000000000000600.00
04140147041010100090.5185185200090.122495183220000000000654.000000000000209.290000000000863.29
04140147051020100090.5185185200090.122495181220000000000525.000000000000000.000000000000525.00
04140147071010100090.5185185200090.122495183210000000001446.200000000000259.670000000001705.87
04140147091010100090.5185185200090.122495182220000000000450.610000000000206.000000000000656.61
04140155011010100305.2196534300303.884301182120000000000207.240000000000206.000000000000413.24
04140155101010100305.2196534300303.884301183220000000000997.350000000000265.000000000001262.35
04140155111010100305.2196534300303.884301183320000000000886.470000000000121.490000000001007.96
04140155121010100305.2196534300303.884301181130000000000543.420000000000282.000000000000825.42
04140155131010100305.2196534300303.884301181120000000000324.170000000000051.000000000000375.17
04140155021020100305.2196534300303.884301181120000000000835.320000000000088.290000000000923.61
04140155031010100305.2196534300303.884301182330000000000891.800000000000172.300000000001064.10
04140155041010100305.2196534300303.884301181120000000000338.200000000000038.820000000000377.02
04140155061010100305.2196534300303.884301183310000000001731.270000000000404.370000000002135.63
04140155071010100305.2196534300303.884301181120000000000420.000000000000138.600000000000558.60
04140155081010100305.2196534300303.884301186120000000001053.660000000000214.910000000001268.57
04140163011010100182.0498577600181.253379935320000000000719.340000000000286.380000000001005.72
04140163101010100182.0498577600181.253379934310000000001621.200000000000003.500000000001624.70
04140163111050100182.0498577600181.253379935310000000004109.830000000000435.870000000004545.70
04140163121010100182.0498577600181.253379931330000000000314.400000000000306.000000000000620.40
04140163021020100182.0498577600181.253379934310000000000867.480000000000043.600000000000911.08
04140163041010100182.0498577600181.253379933310000000001236.670000000000006.880000000001243.55
04140163051010100182.0498577600181.253379931330000000000628.800000000000019.860000000000648.66
04140163061010100182.0498577600181.253379931120000000001490.320000000000057.920000000001548.24
04140163071020100182.0498577600181.253379933320000000003187.940000000000515.000000000003702.94
04140163081010100182.0498577600181.253379933330000000001483.050000000000221.430000000001704.48
04140163091020100182.0498577600181.253379933210000000000590.700000000000023.920000000000614.62
04140171011010100246.5873177800245.508485121130000000000940.500000000000156.000000000001096.50
04140171101020100246.5873177800245.508485123310000000001396.840000000000129.620000000001526.46
04140171111020100246.5873177800245.508485122220000000001053.720000000000274.850000000001328.56
04140171121010100246.5873177800245.508485123210000000000952.430000000000351.850000000001304.28
04140171131010100246.5873177800245.508485121220000000001326.550000000000278.600000000001605.15
04140171141050100246.5873177800245.508485124310000000000990.680000000000103.000000000001093.68
04140171151010100246.5873177800245.508485124310000000000920.630000000000301.870000000001222.50
04140171161010100246.5873177800245.508485123230000000000524.040000000000309.000000000000833.04
04140171171010100246.5873177800245.508485121220000000000900.050000000000222.480000000001122.52
04140171181020100246.5873177800245.508485123320000000001104.600000000000134.600000000001239.20
04140171191010100246.5873177800245.508485121230000000000340.920000000000102.640000000000443.56
04140171021020100246.5873177800245.508485125310000000001063.380000000000155.540000000001218.92
04140171201030100246.5873177800245.508485122220000000000420.000000000000204.000000000000624.00
04140171041020100246.5873177800245.508485122120000000000468.980000000000095.330000000000564.31
04140171051020100246.5873177800245.508485123130000000001160.030000000000479.750000000001639.78
04140171061020100246.5873177800245.508485124310000000001967.300000000000254.150000000002221.45
04140171071010100246.5873177800245.508485122130000000000154.900000000000081.340000000000236.24
04140171081010100246.5873177800245.508485125310000000001127.720000000000416.000000000001543.72
04140180011010100237.2263821800236.188504114310000000000511.880000000000013.600000000000525.48
04140180111010100237.2263821800236.188504116310000000002464.000000000001298.420000000003762.42
04140180121020100237.2263821800236.188504111310000000000437.440000000000000.000000000000437.44
04140180021010100237.2263821800236.188504113320000000002171.830000000000130.000000000002301.83
04140180031020100237.2263821800236.188504113220000000000539.200000000000416.000000000000955.20
04140180051010100237.2263821800236.188504113220000000000512.400000000000257.000000000000769.40
04140180071020100237.2263821800236.188504113220000000000944.130000000000257.500000000001201.63
04140180081010100237.2263821800236.188504115320000000000992.560000000000231.150000000001223.71
04140180091020100237.2263821800236.188504114320000000001488.460000000000386.900000000001875.36
04140198011010100073.4695300500073.148096944210000000004160.000000000000068.270000000004228.27
04140198101020100073.4695300500073.148096943220000000002209.600000000000252.500000000002462.10
04140198121010100073.4695300500073.148096945310000000001566.080000000001036.680000000002602.76
04140198131010100073.4695300500073.148096945320000000005661.810000000000606.000000000006267.81
04140198141010100073.4695300500073.148096941220000000001040.000000000000000.000000000001040.00
04140198151010100073.4695300500073.148096943230000000005832.900000000000949.180000000006782.08
04140198171010100073.4695300500073.148096946320000000006131.000000000000000.000000000006131.00
04140198191010100073.4695300500073.148096946310000000041500.000000000001076.270000000042576.27
04140198031010100073.4695300500073.148096945320000000010573.830000000000612.000000000011185.83
04140198041010100073.4695300500073.148096943310000000001343.100000000000137.950000000001481.05
04140198061020100073.4695300500073.148096943320000000001031.470000000000024.750000000001056.22
04140198071010100073.4695300500073.148096943130000000000415.000000000000157.500000000000572.50
04140201011010100139.0013717400138.393233334310000000003284.740000000001519.300000000004804.04
04140201121020100139.0013717400138.393233332230000000000859.760000000000190.670000000001050.43
04140201151010100139.0013717400138.393233333320000000003158.500000000000015.500000000003174.00
04140201161020100139.0013717400138.393233333320000000004354.000000000000000.000000000004354.00
04140201181010100139.0013717400138.393233334220000000004073.270000000000550.220000000004623.48
04140201021020100139.0013717400138.393233334310000000005075.250000000000217.390000000005292.64
04140201201020100139.0013717400138.393233331220000000002812.100000000000423.840000000003235.94
04140201041020100139.0013717400138.393233335310000000005973.130000000000609.310000000006582.44
04140201051020100139.0013717400138.393233334320000000003334.250000000000340.500000000003674.75
04140201061020100139.0013717400138.393233333220000000001379.170000000000407.950000000001787.12
04140201091010100139.0013717400138.393233334310000000001152.000000000000318.900000000001470.90
04140210011010100182.0159666700181.219637121220000000000288.220000000000011.390000000000299.61
04140210111010100182.0159666700181.219637121130000000000450.620000000000000.000000000000450.62
04140210131020100182.0159666700181.219637124310000000003677.530000000000467.920000000004145.44
04140210031020100182.0159666700181.219637122220000000001404.420000000000306.000000000001710.42
04140210041010100182.0159666700181.219637121320000000002625.000000000000259.500000000002884.50
04140210051010100182.0159666700181.219637121320000000000573.830000000000056.580000000000630.42
04140210061010100182.0159666700181.219637121330000000000720.000000000000204.000000000000924.00
04140210081030100182.0159666700181.219637124320000000006109.600000000000520.000000000006629.60
04140228131010100173.0102880700172.253358833220000000000616.400000000000202.000000000000818.40
04140228021010100173.0102880700172.253358833310000000001121.700000000000201.140000000001322.84
04140228031010100173.0102880700172.253358832220000000000756.670000000000204.000000000000960.67
04140228041010100173.0102880700172.253358831320000000000930.000000000000213.000000000001143.00
04140228061010100173.0102880700172.253358833320000000000655.140000000000418.200000000001073.34
04140228071020100173.0102880700172.253358835310000000002998.910000000000663.250000000003662.16
04140228081010100173.0102880700172.253358834310000000003764.500000000000767.740000000004532.24
04140228091010100173.0102880700172.253358832320000000001368.450000000000041.070000000001409.52
04140236011010100099.2397268800098.805547784320000000006099.170000000000446.460000000006545.63
04140236101010100099.2397268800098.805547782230000000000336.670000000000365.250000000000701.92
04140236121010100099.2397268800098.805547783220000000001982.540000000000300.720000000002283.26
04140236131010100099.2397268800098.805547785310000000004564.520000000000366.930000000004931.44
04140236141010100099.2397268800098.805547783310000000000916.630000000000203.770000000001120.40
04140236161010100099.2397268800098.805547782230000000000680.880000000000692.580000000001373.46
04140236171010100099.2397268800098.805547783110000000001344.500000000000152.780000000001497.28
04140236201010100099.2397268800098.805547783320000000000963.500000000000353.500000000001317.00
04140236031020100099.2397268800098.805547784310000000004115.000000000000471.400000000004586.40
04140236041020100099.2397268800098.805547783220000000002576.740000000000370.330000000002947.07
04140236061020100099.2397268800098.805547785310000000005679.170000000000306.000000000005985.17
04140236081010100099.2397268800098.805547782220000000002464.350000000000336.540000000002800.89
04140236091020100099.2397268800098.805547783320000000002224.250000000000000.000000000002224.25
04140244011020100149.9920138900149.335790832220000000001377.640000000000196.860000000001574.50
04140244111030100149.9920138900149.335790831220000000001441.170000000000220.840000000001662.01
04140244121020100149.9920138900149.335790834310000000006008.270000000000597.030000000006605.30
04140244021010100149.9920138900149.335790832220000000000822.750000000000165.920000000000988.67
04140244051010100149.9920138900149.335790832310000000001171.670000000000306.000000000001477.67
04140244061020100149.9920138900149.335790832310000000006619.170000000000578.260000000007197.43
04140244071020100149.9920138900149.335790833310000000001452.750000000000502.820000000001955.57
04140244081010100149.9920138900149.335790835310000000006096.460000000000000.000000000006096.46
04140252011010100192.1765054200191.335722972220000000004518.140000000000374.650000000004892.79
04140252101030100192.1765054200191.335722971120000000000769.920000000000341.840000000001111.76
04140252121020100192.1765054200191.335722971120000000001599.490000000000198.300000000001797.79
04140252131010100192.1765054200191.335722971120000000000672.420000000000100.000000000000772.42
04140252151020100192.1765054200191.335722971120000000000925.880000000000217.110000000001142.99
04140252021010100192.1765054200191.335722971220000000000434.900000000000374.570000000000809.47
04140252031020100192.1765054200191.335722973220000000003094.080000000000283.900000000003377.98
04140252041010100192.1765054200191.335722971120000000001369.270000000000255.000000000001624.27
04140252051010100192.1765054200191.335722971120000000000444.520000000000032.870000000000477.39
04140252061010100192.1765054200191.335722973330000000003199.240000000000228.780000000003428.02
04140252071010100192.1765054200191.335722971120000000000184.420000000000121.240000000000305.66
04140260011010100165.9550579500165.228995732230000000000306.220000000000101.160000000000407.38
04140260101010100165.9550579500165.228995735310000000001882.410000000000246.670000000002129.08
04140260111010100165.9550579500165.228995731120000000000475.600000000000150.000000000000625.60
04140260121020100165.9550579500165.228995731120000000001042.010000000000170.600000000001212.61
04140260131010100165.9550579500165.228995733230000000001746.050000000000282.970000000002029.02
04140260021020100165.9550579500165.228995735310000000001980.540000000000167.200000000002147.74
04140260041020100165.9550579500165.228995736220000000001159.040000000000219.000000000001378.04
04140260071010100165.9550579500165.228995731220000000000527.480000000000196.460000000000723.94
04140260091020100165.9550579500165.228995731120000000000360.850000000000219.110000000000579.96
04140279011010100102.3833662100101.935433521220000000000562.510000000000234.340000000000796.85
04140279111010100102.3833662100101.935433522220000000000450.320000000000084.640000000000534.96
04140279121010100102.3833662100101.935433521220000000000210.000000000000101.000000000000311.00
04140279131010100102.3833662100101.935433523310000000001750.000000000000208.580000000001958.58
04140279151010100102.3833662100101.935433521130000000000025.000000000000000.000000000000025.00
04140279161010100102.3833662100101.935433521230000000000537.000000000000272.130000000000809.13
04140279021010100102.3833662100101.935433523220000000000402.750000000000024.750000000000427.50
04140279051020100102.3833662100101.935433523220000000001074.080000000000110.890000000001184.97
04140279061020100102.3833662100101.935433522220000000000361.500000000000437.670000000000799.17
04140279071010100102.3833662100101.935433525310000000001687.000000000000621.420000000002308.42
04140279081010100102.3833662100101.935433522220000000000986.760000000000210.000000000001196.76
04140279091020100102.3833662100101.935433522310000000002555.720000000000272.100000000002827.81
04140287111010100357.9583692200356.392282283310000000000410.000000000000210.000000000000620.00
04140287121010100357.9583692200356.392282283220000000000640.000000000000400.000000000001040.00
04140287131010100357.9583692200356.392282282230000000000875.500000000000178.580000000001054.08
04140287171010100357.9583692200356.392282283220000000001005.360000000000327.430000000001332.79
04140287191010100357.9583692200356.392282282320000000000503.750000000000000.000000000000503.75
04140287021010100357.9583692200356.392282282120000000000510.280000000000205.150000000000715.43
04140287221020100357.9583692200356.392282283310000000002453.530000000000212.480000000002666.01
04140287231010100357.9583692200356.392282284310000000000758.920000000000012.880000000000771.79
04140287241020100357.9583692200356.392282281320000000002639.450000000000000.000000000002639.45
04140287251020100357.9583692200356.392282282310000000001715.440000000000343.000000000002058.44
04140287261020100357.9583692200356.392282284310000000006167.880000000001155.000000000007322.88
04140287281020100357.9583692200356.392282283310000000008293.190000000000050.500000000008343.69
04140287041010100357.9583692200356.392282283220000000000647.300000000000355.000000000001002.30
04140287051010100357.9583692200356.392282281210000000000500.000000000000392.400000000000892.40
04140287081010100357.9583692200356.392282283310000000000590.000000000001155.000000000001745.00
04140295101030100159.3823489800158.685042702310000000004172.540000000000000.000000000004172.54
04140295121010100159.3823489800158.685042704310000000006893.590000000001029.580000000007923.18
04140295141010100159.3823489800158.685042705320000000003134.540000000000563.600000000003698.14
04140295151010100159.3823489800158.685042703320000000000554.500000000000000.000000000000554.50
04140295161010100159.3823489800158.685042702230000000001420.230000000000267.000000000001687.23
04140295021010100159.3823489800158.685042703310000000005930.960000000000500.000000000006430.96
04140295031020100159.3823489800158.685042704310000000001493.070000000000084.730000000001577.80
04140295051010100159.3823489800158.685042703220000000000565.610000000000000.000000000000565.61
04140295061020100159.3823489800158.685042703220000000001220.180000000000433.420000000001653.59
04140295091030100159.3823489800158.685042703320000000003896.190000000000148.500000000004044.69
04140309011010100098.9027380700098.470033323320000000001610.830000000000000.000000000001610.83
04140309012050100098.9027380700098.470033323220000000003000.000000000000000.000000000003000.00
04140309101010100098.9027380700098.470033323320000000004590.280000000002064.700000000006654.98
04140309111010100098.9027380700098.470033322220000000000940.680000000000000.000000000000940.68
04140309121010100098.9027380700098.470033321230000000002327.380000000000320.260000000002647.64
04140309021010100098.9027380700098.470033322220000000000664.480000000000000.000000000000664.48
04140309031020100098.9027380700098.470033323220000000001379.950000000000656.580000000002036.53
04140309051010100098.9027380700098.470033323210000000000800.000000000000009.900000000000809.90
04140309061030100098.9027380700098.470033323220000000005697.200000000000226.670000000005923.87
04140309071020100098.9027380700098.470033321220000000000502.650000000000014.070000000000516.72
04140309081010100098.9027380700098.470033325310000000004357.930000000000538.880000000004896.82
04140309091010100098.9027380700098.470033321210000000003203.180000000000302.900000000003506.08
04140317011010100170.0779103000169.333810382130000000000925.280000000000200.000000000001125.28
04140317101030100170.0779103000169.333810383320000000003883.810000000000692.140000000004575.95
04140317111010100170.0779103000169.333810385320000000003000.000000000000009.030000000003009.03
04140317131010100170.0779103000169.333810382230000000001143.430000000000289.550000000001432.98
04140317031010100170.0779103000169.333810383220000000000509.330000000000186.150000000000695.48
04140317041010100170.0779103000169.333810382120000000000619.750000000000119.000000000000738.75
04140317071020100170.0779103000169.333810382120000000001090.610000000000446.810000000001537.42
04140317091010100170.0779103000169.333810382220000000002329.600000000000466.910000000002796.51
04140325011010100094.8156896300094.400865942220000000000990.000000000000148.000000000001138.00
04140325121010100094.8156896300094.400865942220000000000458.580000000000388.330000000000846.91
04140325131010100094.8156896300094.400865943320000000001325.000000000000000.000000000001325.00
04140325141010100094.8156896300094.400865944320000000000916.670000000000128.700000000001045.37
04140325181010100094.8156896300094.400865943320000000000841.670000000000000.000000000000841.67
04140325021010100094.8156896300094.400865942320000000000960.500000000000000.000000000000960.50
04140325201010100094.8156896300094.400865943320000000000530.250000000000000.000000000000530.25
04140325051010100094.8156896300094.400865943220000000000640.770000000000218.750000000000859.52
04140325071010100094.8156896300094.400865942320000000000906.830000000000153.330000000001060.17
04140325081020100094.8156896300094.400865943320000000001869.000000000000234.970000000002103.97
04140325091010100094.8156896300094.400865943320000000000910.000000000000270.000000000001180.00
04140333011010100236.3386208800235.304626822220000000000120.600000000000157.500000000000278.10
04140333101010100236.3386208800235.304626822330000000000606.310000000001231.000000000001837.31
04140333111010100236.3386208800235.304626824210000000001292.160000000000084.330000000001376.49
04140333121010100236.3386208800235.304626824320000000000834.050000000000100.000000000000934.05
04140333131020100236.3386208800235.304626823320000000000752.400000000000000.000000000000752.40
04140333141010100236.3386208800235.304626822220000000000399.500000000000209.050000000000608.55
04140333151020100236.3386208800235.304626824310000000001341.660000000000239.790000000001581.45
04140333171010100236.3386208800235.304626823310000000000971.670000000000376.210000000001347.88
04140333181020100236.3386208800235.304626822220000000000595.180000000001155.000000000001750.18
04140333191010100236.3386208800235.304626821220000000000158.400000000000198.000000000000356.40
04140333021010100236.3386208800235.304626822220000000001077.730000000000200.000000000001277.73
04140333201010100236.3386208800235.304626823320000000003690.330000000000247.500000000003937.83
04140333211010100236.3386208800235.304626824310000000003366.670000000000024.030000000003390.70
04140333221010100236.3386208800235.304626823120000000000777.600000000000196.000000000000973.60
04140333231020100236.3386208800235.304626825320000000000580.470000000000166.340000000000746.81
04140333241010100236.3386208800235.304626823310000000000486.830000000000579.500000000001066.33
04140333251010100236.3386208800235.304626822320000000000430.720000000000000.000000000000430.72
04140333261020100236.3386208800235.304626824310000000000920.820000000000157.500000000001078.32
04140333271010100236.3386208800235.304626822210000000000404.000000000000009.680000000000413.68
04140333281010100236.3386208800235.304626821310000000000734.910000000000000.000000000000734.91
04140333041010100236.3386208800235.304626822320000000000525.000000000000278.830000000000803.83
04140333061020100236.3386208800235.304626822220000000001018.500000000000170.000000000001188.50
04140333071010100236.3386208800235.304626824220000000000180.000000000000200.000000000000380.00
04140333081010100236.3386208800235.304626824320000000000986.130000000000308.010000000001294.14
04140333091010100236.3386208800235.304626824210000000000362.000000000000150.000000000000512.00
04140341011020100148.2891261300147.640353302220000000000505.640000000000183.330000000000688.98
04140341111020100148.2891261300147.640353302320000000001605.410000000000174.450000000001779.86
04140341121010100148.2891261300147.640353303220000000000608.280000000000147.000000000000755.28
04140341131020100148.2891261300147.640353301230000000001447.600000000000245.000000000001692.60
04140341021020100148.2891261300147.640353303320000000001649.380000000000000.000000000001649.38
04140341041010100148.2891261300147.640353303230000000000610.600000000000010.530000000000621.13
04140341051010100148.2891261300147.640353303130000000000472.380000000000185.000000000000657.38
04140341061010100148.2891261300147.640353301230000000000964.500000000000000.000000000000964.50
04140341071010100148.2891261300147.640353303320000000001139.040000000000198.000000000001337.04
04140341081010100148.2891261300147.640353304320000000000473.250000000000165.050000000000638.30
04140341091010100148.2891261300147.640353303310000000001472.980000000000282.540000000001755.53
04140350011010100131.7599336000131.183476873330000000000902.000000000000260.500000000001162.50
04140350101010100131.7599336000131.183476872220000000001037.100000000000099.000000000001136.10
04140350111010100131.7599336000131.183476873310000000005895.170000000000000.000000000005895.17
04140350121010100131.7599336000131.183476873220000000000986.130000000000594.000000000001580.13
04140350131020100131.7599336000131.183476873310000000000906.160000000000520.000000000001426.16
04140350141010100131.7599336000131.183476871320000000000793.840000000000157.500000000000951.34
04140350151010100131.7599336000131.183476871310000000002600.000000000002123.200000000004723.20
04140350161030100131.7599336000131.183476872220000000002102.360000000000458.250000000002560.61
04140350031010100131.7599336000131.183476871220000000000441.310000000000442.400000000000883.71
04140350041010100131.7599336000131.183476874320000000000550.100000000000000.000000000000550.10
04140350061010100131.7599336000131.183476871320000000000573.710000000000300.000000000000873.71
04140350071010100131.7599336000131.183476873310000000000396.000000000000250.000000000000646.00
04140350081010100131.7599336000131.183476873210000000000931.270000000000352.200000000001283.47
04140350091030100131.7599336000131.183476872220000000000597.200000000000188.100000000000785.30
04140368011010100229.2320910300228.229188413320000000001126.250000000000266.670000000001392.92
04140368121020100229.2320910300228.229188413320000000001339.100000000000196.170000000001535.27
04140368131020100229.2320910300228.229188413320000000001756.670000000000178.650000000001935.31
04140368141010100229.2320910300228.229188413220000000001304.610000000000203.280000000001507.89
04140368151010100229.2320910300228.229188413320000000001442.620000000000115.710000000001558.33
04140368161010100229.2320910300228.229188413320000000000589.170000000000000.000000000000589.17
04140368021010100229.2320910300228.229188413320000000001110.500000000000158.000000000001268.50
04140368031020100229.2320910300228.229188411120000000001655.000000000000211.100000000001866.10
04140368041020100229.2320910300228.229188412220000000000626.670000000000141.000000000000767.67
04140368051010100229.2320910300228.229188413320000000000967.500000000000000.000000000000967.50
04140368091020100229.2320910300228.229188413220000000001224.460000000000178.200000000001402.66
04140376011010200118.9618249500114.828914751120000000000781.760000000000000.000000000000781.76
04140376101010200118.9618249500114.828914754310000000006873.290000000000032.670000000006905.97
04140376111010200118.9618249500114.828914754230000000003601.530000000000213.900000000003815.43
04140376121020200118.9618249500114.828914751120000000000494.630000000000017.330000000000511.96
04140376131010200118.9618249500114.828914752320000000000782.500000000000008.950000000000791.45
04140376021010200118.9618249500114.828914752220000000001898.150000000000099.870000000001998.01
04140376031010200118.9618249500114.828914753220000000001475.340000000000157.500000000001632.84
04140376041020200118.9618249500114.828914753120000000001208.490000000000000.000000000001208.49
04140376051010200118.9618249500114.828914751120000000000565.360000000000065.240000000000630.60
04140376061010200118.9618249500114.828914752320000000001120.550000000000000.000000000001120.55
04140376071010200118.9618249500114.828914751120000000000186.570000000000066.160000000000252.73
04140376081010200118.9618249500114.828914751220000000001357.180000000000510.580000000001867.76
04140376091010200118.9618249500114.828914752110000000008623.340000000000057.940000000008681.28
04140384011010200171.1993534500165.251634043330000000001482.020000000000115.100000000001597.12
04140384101010200171.1993534500165.251634043320000000001027.990000000000113.990000000001141.98
04140384111010200171.1993534500165.251634041220000000001291.640000000000131.340000000001422.98
04140384121010200171.1993534500165.251634043130000000000152.690000000000186.250000000000338.94
04140384031050200171.1993534500165.251634042220000000001024.380000000000275.950000000001300.33
04140384041010200171.1993534500165.251634045310000000004560.980000000000441.350000000005002.33
04140384051010200171.1993534500165.251634043130000000001853.520000000000160.250000000002013.77
04140384061010200171.1993534500165.251634043230000000000924.760000000000200.060000000001124.82
04140384071010200171.1993534500165.251634041130000000000415.000000000000105.000000000000520.00
04140384091020200171.1993534500165.251634042130000000001506.580000000000216.060000000001722.64
04140392011010200063.8263888900061.608965491120000000003923.480000000000104.000000000004027.48
04140392101010200063.8263888900061.608965493230000000000502.500000000000154.500000000000657.00
04140392111010200063.8263888900061.608965491130000000000916.040000000000118.150000000001034.19
04140392121010200063.8263888900061.608965493320000000000458.750000000000103.000000000000561.75
04140392131010200063.8263888900061.608965491220000000000758.600000000000266.050000000001024.65
04140392021010200063.8263888900061.608965491130000000000487.260000000000104.000000000000591.26
04140392031010200063.8263888900061.608965491120000000000882.170000000000162.000000000001044.17
04140392041010200063.8263888900061.608965491120000000000712.400000000000181.400000000000893.80
04140392051010200063.8263888900061.608965492120000000001316.530000000000329.770000000001646.29
04140392061010200063.8263888900061.608965493210000000001030.000000000000177.030000000001207.03
04140392081010200063.8263888900061.608965491120000000000845.640000000000021.780000000000867.42
04140392091010200063.8263888900061.608965496120000000000707.810000000000112.380000000000820.19
04140406011010200151.6317529900146.363841052310000000000685.700000000000187.200000000000872.90
04140406101010200151.6317529900146.363841054330000000000225.750000000000206.000000000000431.75
04140406111010200151.6317529900146.363841052320000000000188.720000000000102.000000000000290.72
04140406121020200151.6317529900146.363841051220000000002679.340000000000110.500000000002789.84
04140406131020200151.6317529900146.363841055310000000002955.330000000000102.000000000003057.33
04140406021010200151.6317529900146.363841053310000000000715.550000000000000.000000000000715.55
04140406031020200151.6317529900146.363841052220000000000335.790000000000214.280000000000550.07
04140406041010200151.6317529900146.363841051220000000000410.000000000000309.000000000000719.00
04140406051010200151.6317529900146.363841052220000000001320.710000000000189.180000000001509.89
04140406061010200151.6317529900146.363841051320000000000591.670000000000206.000000000000797.67
04140406071010200151.6317529900146.363841051320000000000363.940000000000211.950000000000575.89
04140406091010200151.6317529900146.363841051310000000001646.320000000000206.000000000001852.32
04140414011010200114.3617980000110.388699552230000000003404.670000000000306.000000000003710.67
04140414101020200114.3617980000110.388699552220000000001002.460000000000077.130000000001079.59
04140414111020200114.3617980000110.388699554310000000001433.510000000000267.540000000001701.05
04140414131030200114.3617980000110.388699553220000000000816.540000000000077.200000000000893.74
04140414021010200114.3617980000110.388699555310000000000549.020000000000183.730000000000732.75
04140414031010200114.3617980000110.388699551220000000000198.670000000000145.900000000000344.57
04140414041020200114.3617980000110.388699554320000000000781.580000000000207.270000000000988.85
04140414051020200114.3617980000110.388699553320000000001672.260000000000530.670000000002202.92
04140414061010200114.3617980000110.388699553310000000002003.270000000000042.700000000002045.97
04140414071030200114.3617980000110.388699554320000000007003.290000000000247.860000000007251.15
04140414081010200114.3617980000110.388699552320000000000533.200000000000000.000000000000533.20
04140414091040200114.3617980000110.388699553220000000002215.280000000001278.720000000003494.00
04140422011010200172.9738857800166.964516502210000000001026.200000000000146.560000000001172.76
04140422101010200172.9738857800166.964516501130000000000520.200000000000101.000000000000621.20
04140422111020200172.9738857800166.964516503320000000000529.200000000000150.000000000000679.20
04140422121020200172.9738857800166.964516502220000000002950.750000000000150.000000000003100.75
04140422131020200172.9738857800166.964516506210000000003288.000000000000150.000000000003438.00
04140422021010200172.9738857800166.964516501120000000000921.080000000000132.600000000001053.68
04140422022080200172.9738857800166.964516503320000000003134.050000000000000.000000000003134.05
04140422031010200172.9738857800166.964516501130000000000450.620000000000000.000000000000450.62
04140422041020200172.9738857800166.964516501220000000000782.520000000000138.750000000000921.27
04140422051020200172.9738857800166.964516503230000000001357.670000000000275.400000000001633.07
04140422061010200172.9738857800166.964516503220000000000856.090000000000178.500000000001034.59
04140422071020200172.9738857800166.964516502220000000000313.020000000000155.390000000000468.41
04140422081010200172.9738857800166.964516503230000000001813.670000000000220.540000000002034.21
04140422091020200172.9738857800166.964516504310000000001461.630000000000522.500000000001984.13
04140430011010200163.9629629600158.266646501220000000003188.520000000000100.000000000003288.52
04140430101010200163.9629629600158.266646501220000000000496.500000000000172.650000000000669.15
04140430111020200163.9629629600158.266646503220000000001560.640000000000134.840000000001695.48
04140430121020200163.9629629600158.266646501320000000000513.250000000000108.000000000000621.25
04140430131010200163.9629629600158.266646501230000000000961.620000000000120.310000000001081.93
04140430021010200163.9629629600158.266646501220000000000380.420000000000000.000000000000380.42
04140430041020200163.9629629600158.266646501320000000001284.660000000000434.280000000001718.93
04140430051030200163.9629629600158.266646503320000000001000.000000000000200.000000000001200.00
04140430061010200163.9629629600158.266646505220000000000487.400000000000151.930000000000639.33
04140430071020200163.9629629600158.266646501220000000001673.090000000000450.000000000002123.09
04140430091010200163.9629629600158.266646503220000000001164.000000000000116.390000000001280.39
04140449011010200198.9254619800192.014496453230000000001012.480000000000150.000000000001162.48
04140449101020200198.9254619800192.014496453320000000000346.670000000000100.000000000000446.67
04140449111010200198.9254619800192.014496455320000000001810.340000000000200.000000000002010.34
04140449121010200198.9254619800192.014496453220000000000120.000000000000100.000000000000220.00
04140449141020200198.9254619800192.014496451230000000000431.800000000000260.370000000000692.17
04140449151010200198.9254619800192.014496451220000000000387.380000000000148.500000000000535.88
04140449171020200198.9254619800192.014496453220000000000606.000000000000073.500000000000679.50
04140449181010200198.9254619800192.014496454310000000004047.540000000000294.000000000004341.54
04140449021010200198.9254619800192.014496452220000000001442.600000000000106.800000000001549.40
04140449201010200198.9254619800192.014496451120000000000456.780000000000098.000000000000554.78
04140449031010200198.9254619800192.014496452130000000000122.000000000000232.500000000000354.50
04140449041010200198.9254619800192.014496452130000000000200.000000000000241.590000000000441.59
04140449081010200198.9254619800192.014496455320000000000377.650000000000100.000000000000477.65
04140449091010200198.9254619800192.014496453220000000003960.750000000000148.130000000004108.87
04140457011010200119.8759604300115.711291813220000000003558.510000000000350.000000000003908.51
04140457101010200119.8759604300115.711291813310000000002196.470000000000209.400000000002405.87
04140457111010200119.8759604300115.711291812310000000000913.730000000000000.000000000000913.73
04140457121010200119.8759604300115.711291811110000000001150.110000000000135.080000000001285.19
04140457161010200119.8759604300115.711291811220000000001268.400000000000148.500000000001416.90
04140457181010200119.8759604300115.711291813310000000001683.330000000000000.000000000001683.33
04140457191010200119.8759604300115.711291813310000000005201.460000000000392.000000000005593.46
04140457201010200119.8759604300115.711291811120000000000891.670000000000085.890000000000977.56
04140457031010200119.8759604300115.711291812310000000000510.280000000000611.250000000001121.53
04140457041010200119.8759604300115.711291811220000000000615.710000000000157.900000000000773.61
04140457051010200119.8759604300115.711291813310000000002302.440000000000250.000000000002552.44
04140457071010200119.8759604300115.711291811120000000001779.790000000000107.200000000001886.99
04140457081010200119.8759604300115.711291813220000000000150.000000000000100.000000000000250.00
04140457091010200119.8759604300115.711291813310000000001772.000000000000148.600000000001920.60
04140465011020300039.2126577100039.041100253220000000000410.000000000000078.750000000000488.75
04140465131010300039.2126577100039.041100255310000000002511.870000000000434.910000000002946.77
04140465141010300039.2126577100039.041100253320000000000905.230000000000105.000000000001010.23
04140465151010300039.2126577100039.041100253320000000000444.050000000000185.400000000000629.45
04140465181010300039.2126577100039.041100253320000000000420.000000000001045.100000000001465.10
04140465191010300039.2126577100039.041100253320000000000415.000000000001040.000000000001455.00
04140465021020300039.2126577100039.041100252220000000000566.800000000000191.620000000000758.42
04140465201010300039.2126577100039.041100253320000000000726.820000000000160.400000000000887.22
04140465221020300039.2126577100039.041100251220000000000425.000000000000199.000000000000624.00
04140465261010300039.2126577100039.041100254320000000000131.000000000000336.630000000000467.63
04140465031020300039.2126577100039.041100251220000000000963.400000000000052.500000000001015.90
04140465071020300039.2126577100039.041100251230000000000000.000000000000105.000000000000105.00
04140465081020300039.2126577100039.041100253310000000000795.000000000000101.220000000000896.22
04140473011010300022.8531951600022.753211223220000000000083.640000000001138.510000000001222.15
04140473101010300022.8531951600022.753211221320000000000630.000000000000284.440000000000914.44
04140473131010300022.8531951600022.753211223320000000000525.000000000001126.450000000001651.45
04140473141010300022.8531951600022.753211221220000000002652.720000000000872.630000000003525.35
04140473161010300022.8531951600022.753211223120000000000083.640000000000169.320000000000252.96
04140473181010300022.8531951600022.753211221220000000001047.200000000000231.420000000001278.62
04140473031010300022.8531951600022.753211223220000000001047.200000000000192.850000000001240.05
04140473041010300022.8531951600022.753211222220000000000000.000000000000312.660000000000312.66
04140473061010300022.8531951600022.753211223320000000000159.000000000001126.840000000001285.84
04140473071020300022.8531951600022.753211223320000000000883.810000000000121.900000000001005.71
04140473091030300022.8531951600022.753211223220000000000476.800000000001235.870000000001712.67
04140481011010300023.8336805600023.729406933220000000001795.450000000001234.310000000003029.75
04140481101020300023.8336805600023.729406931130000000000120.000000000001049.880000000001169.88
04140481111010300023.8336805600023.729406931220000000000830.000000000000130.360000000000960.36
04140481121020300023.8336805600023.729406933220000000000415.000000000001123.200000000001538.20
04140481131020300023.8336805600023.729406933320000000000780.200000000001098.110000000001878.31
04140481141020300023.8336805600023.729406931220000000000122.000000000001130.850000000001252.85
04140481151010300023.8336805600023.729406933220000000000182.000000000001809.610000000001991.61
04140481161010300023.8336805600023.729406933320000000000557.520000000000253.770000000000811.28
04140481171010300023.8336805600023.729406933220000000003471.570000000000050.730000000003522.30
04140481191020300023.8336805600023.729406933320000000000081.180000000000059.540000000000140.72
04140481021020300023.8336805600023.729406933220000000001696.380000000001062.010000000002758.40
04140481051020300023.8336805600023.729406932220000000000830.000000000000207.790000000001037.79
04140481061010300023.8336805600023.729406931320000000000510.880000000000052.000000000000562.88
04140481071030300023.8336805600023.729406933220000000000523.000000000001147.740000000001670.74
04140481091010300023.8336805600023.729406932220000000000082.000000000000237.730000000000319.73
04140490031010400074.7514285700072.154453101310000000000159.000000000000210.000000000000369.00
04140490041010400074.7514285700072.154453103320000000001248.000000000000155.000000000001403.00
04140490051020400074.7514285700072.154453103120000000003854.750000000000248.250000000004103.00
04140490071010400074.7514285700072.154453103320000000000078.490000000000103.000000000000181.49
04140503011010400174.7540121000168.682798593220000000001060.000000000000966.480000000002026.48
04140503131010400174.7540121000168.682798592220000000000000.000000000001641.680000000001641.68
04140503141010400174.7540121000168.682798593220000000001788.160000000001040.000000000002828.16
04140503171010400174.7540121000168.682798591220000000000312.000000000001105.090000000001417.09
04140503021020400174.7540121000168.682798593220000000000000.000000000001040.000000000001040.00
04140503031030400174.7540121000168.682798594220000000000159.000000000001112.060000000001271.06
04140503041020400174.7540121000168.682798593220000000001060.000000000001270.650000000002330.65
04140503051010400174.7540121000168.682798592220000000000424.000000000001862.370000000002286.37
04140503061010400174.7540121000168.682798595220000000000000.000000000001040.000000000001040.00
04140503071020400174.7540121000168.682798593220000000000473.380000000001596.750000000002070.12
04140503081020400174.7540121000168.682798593220000000000415.000000000001753.130000000002168.13
04140503091010400174.7540121000168.682798592220000000001060.000000000000558.420000000001618.42
04140511101010400246.1726508800237.620247953320000000000866.310000000001040.000000000001906.31
04140511111020400246.1726508800237.620247953220000000001408.060000000000154.500000000001562.56
04140511121010400246.1726508800237.620247953220000000000104.040000000001040.000000000001144.04
04140511131010400246.1726508800237.620247952220000000000476.800000000000145.040000000000621.84
04140511141010400246.1726508800237.620247952220000000000186.240000000001239.580000000001425.82
04140511151010400246.1726508800237.620247952220000000000404.620000000001088.100000000001492.72
04140511171020400246.1726508800237.620247951220000000000871.500000000000255.000000000001126.50
04140511181010400246.1726508800237.620247951220000000000879.500000000000190.970000000001070.47
04140511021010400246.1726508800237.620247952320000000000542.400000000000218.600000000000761.00
04140511041010400246.1726508800237.620247953310000000000515.000000000000052.000000000000567.00
04140511091010400246.1726508800237.620247953220000000000891.010000000001040.000000000001931.01
04140520011020400208.9520202000201.692717173320000000001887.970000000000299.630000000002187.60
04140520101020400208.9520202000201.692717173310000000000252.500000000000153.000000000000405.50
04140520121010400208.9520202000201.692717172120000000000212.100000000001040.000000000001252.10
04140520131010400208.9520202000201.692717173320000000000306.820000000001392.190000000001699.01
04140520181010400208.9520202000201.692717173220000000000843.800000000001088.430000000001932.23
04140520021010400208.9520202000201.692717172220000000004205.830000000001083.770000000005289.60
04140520031010400208.9520202000201.692717173220000000000512.420000000000173.900000000000686.32
04140520041010400208.9520202000201.692717173220000000000577.520000000001044.850000000001622.37
04140520051010400208.9520202000201.692717173220000000000200.000000000001348.990000000001548.99
04140520061010400208.9520202000201.692717173320000000000611.140000000000457.470000000001068.61
04140520071010400208.9520202000201.692717172310000000000880.300000000000169.800000000001050.10
04140520091010400208.9520202000201.692717172220000000001375.620000000000153.430000000001529.05
04140538011020400296.0863492100285.799870383230000000000378.000000000000314.480000000000692.48
04140538101010400296.0863492100285.799870381220000000000717.800000000000132.070000000000849.87
04140538111010400296.0863492100285.799870381220000000000309.000000000000084.340000000000393.34
04140538121020400296.0863492100285.799870382220000000000437.500000000000257.500000000000695.00
04140538141020400296.0863492100285.799870381110000000000114.240000000000189.030000000000303.27
04140538151010400296.0863492100285.799870382320000000000832.000000000000324.820000000001156.82
04140538161010400296.0863492100285.799870386130000000000104.040000000000108.000000000000212.04
04140538171050400296.0863492100285.799870386220000000000312.000000000001101.730000000001413.73
04140538021010400296.0863492100285.799870384310000000001005.110000000001040.000000000002045.11
04140538031010400296.0863492100285.799870384310000000000378.000000000000336.580000000000714.58
04140538041010400296.0863492100285.799870383230000000000792.000000000000237.480000000001029.48
04140538051010400296.0863492100285.799870384310000000000496.670000000000208.650000000000705.32
04140538061010400296.0863492100285.799870382230000000000665.810000000000172.380000000000838.19
04140538071010400296.0863492100285.799870382320000000000516.040000000000103.000000000000619.04
04140538091020400296.0863492100285.799870385320000000001590.860000000000215.750000000001806.61
04140546111010400515.0604241700497.166461276220000000000796.610000000000102.000000000000898.61
04140546121010400515.0604241700497.166461276220000000000415.000000000001073.000000000001488.00
04140546131010400515.0604241700497.166461276130000000000495.750000000001110.940000000001606.69
04140546141010400515.0604241700497.166461272220000000000416.000000000001086.360000000001502.36
04140546171010400515.0604241700497.166461276230000000000520.000000000000068.160000000000588.16
04140546191010400515.0604241700497.166461271220000000000560.000000000000211.400000000000771.40
04140546021010400515.0604241700497.166461271220000000000290.820000000000188.170000000000478.99
04140546201010400515.0604241700497.166461271220000000000387.500000000001169.670000000001557.17
04140546041010400515.0604241700497.166461272220000000000472.500000000001062.990000000001535.49
04140546051010400515.0604241700497.166461272220000000000435.750000000000097.610000000000533.36
04140546061010400515.0604241700497.166461276220000000000782.000000000001136.610000000001918.61
04140546071030400515.0604241700497.166461272220000000001323.250000000001090.140000000002413.39
04140546081090400515.0604241700497.166461276220000000000312.000000000001071.150000000001383.15
04140546091020400515.0604241700497.166461275220000000000286.620000000000056.040000000000342.66
04140554011020400202.5274725300195.491367813230000000000603.300000000001759.560000000002362.86
04140554101010400202.5274725300195.491367814220000000000312.400000000000158.110000000000470.51
04140554121010400202.5274725300195.491367814220000000000057.420000000001040.000000000001097.42
04140554131010400202.5274725300195.491367811230000000000140.580000000000313.410000000000453.99
04140554141010400202.5274725300195.491367811230000000000014.130000000000237.470000000000251.60
04140554151030400202.5274725300195.491367812220000000000073.920000000001040.000000000001113.92
04140554161010400202.5274725300195.491367814230000000000344.040000000000677.460000000001021.50
04140554171010400202.5274725300195.491367811330000000000120.780000000001925.950000000002046.73
04140554021010400202.5274725300195.491367816330000000001096.950000000000990.000000000002086.95
04140554031020400202.5274725300195.491367811220000000000102.000000000000350.190000000000452.19
04140554041010400202.5274725300195.491367814310000000000876.740000000000052.000000000000928.74
04140554051010400202.5274725300195.491367811310000000000683.290000000001040.000000000001723.29
04140554081010400202.5274725300195.491367811330000000000122.000000000001040.000000000001162.00
04150010011020100656.0007122500669.014492324310000000004483.970000000000480.450000000004964.42
04150010101010100656.0007122500669.014492324310000000002381.250000000000665.010000000003046.26
04150010051010100656.0007122500669.014492321220000000001425.220000000000164.270000000001589.49
04150010061010100656.0007122500669.014492326310000000016482.500000000000483.710000000016966.21
04150010071010100656.0007122500669.014492323310000000007681.170000000001173.250000000008854.42
04150010091010100656.0007122500669.014492324310000000002616.200000000000465.430000000003081.63
04150029011010100539.7232824400550.430344131320000000000277.500000000000032.820000000000310.32
04150029101020100539.7232824400550.430344134320000000004923.000000000000336.530000000005259.53
04150029111010100539.7232824400550.430344133220000000002003.830000000000412.780000000002416.61
04150029121010100539.7232824400550.430344133220000000005072.470000000000445.490000000005517.95
04150029131010100539.7232824400550.430344133220000000002946.170000000000364.000000000003310.17
04150029031010100539.7232824400550.430344133320000000001665.110000000000015.580000000001680.69
04150029041020100539.7232824400550.430344133210000000001268.870000000000072.170000000001341.04
04150029051020100539.7232824400550.430344132320000000003710.000000000000558.080000000004268.08
04150029061050100539.7232824400550.430344133220000000000328.330000000000210.000000000000538.33
04150029081010100539.7232824400550.430344133220000000001718.750000000000713.700000000002432.45
04150029091020100539.7232824400550.430344133220000000001892.250000000000000.000000000001892.25
04150037131010101149.3194444401172.119710055310000000000936.000000000000859.600000000001795.60
04150037021010101149.3194444401172.119710053320000000002330.170000000000578.770000000002908.93
04150037031020101149.3194444401172.119710054310000000013529.500000000002097.670000000015627.17
04150037041020101149.3194444401172.119710055310000000031347.830000000000691.390000000032039.22
04150037051010101149.3194444401172.119710054310000000000415.000000000001179.770000000001594.77
04150037061020101149.3194444401172.119710054310000000002182.130000000000021.870000000002204.00
04150037081010101149.3194444401172.119710053320000000002386.000000000000581.900000000002967.90
04150037091010101149.3194444401172.119710055310000000037141.250000000000746.800000000037888.05
04150045011020100950.5888429800969.446679423320000000004318.800000000000528.330000000004847.13
04150045101030100950.5888429800969.446679423320000000006954.410000000000564.070000000007518.47
04150045121020100950.5888429800969.446679423320000000001279.710000000001254.080000000002533.79
04150045131020100950.5888429800969.446679422110000000002181.830000000000550.300000000002732.13
04150045021010100950.5888429800969.446679425310000000002816.320000000000271.740000000003088.06
04150045031020100950.5888429800969.446679421130000000001778.180000000000721.000000000002499.18
04150045041010100950.5888429800969.446679423210000000002000.000000000000618.000000000002618.00
04150045051010100950.5888429800969.446679422210000000004128.740000000000721.000000000004849.74
04150045071010100950.5888429800969.446679422230000000002060.000000000000858.330000000002918.33
04150045081010100950.5888429800969.446679423310000000000654.000000000000183.230000000000837.23
04150045091010100950.5888429800969.446679425310000000001947.350000000000000.000000000001947.35
04150053011010100960.5818505300979.637928845310000000010187.500000000000017.680000000010205.18
04150053101010100960.5818505300979.637928843310000000008560.360000000000760.860000000009321.22
04150053121010100960.5818505300979.637928843310000000001222.960000000001070.550000000002293.51
04150053131010100960.5818505300979.637928843310000000004946.500000000000697.290000000005643.79
04150053021020100960.5818505300979.637928843310000000011225.770000000001078.360000000012304.13
04150053031010100960.5818505300979.637928844310000000010229.590000000000795.090000000011024.68
04150053061010100960.5818505300979.637928844310000000007510.970000000001020.000000000008530.97
04150053081010100960.5818505300979.637928843310000000007235.480000000000124.280000000007359.76
04150053091010100960.5818505300979.637928841310000000007052.580000000000829.180000000007881.76
04150061011020101419.0985658001447.250725224220000000001126.520000000000000.000000000001126.52
04150061121010101419.0985658001447.250725222220000000002586.250000000000673.480000000003259.72
04150061131010101419.0985658001447.250725222310000000002501.890000000000551.530000000003053.43
04150061041010101419.0985658001447.250725223210000000004959.340000000001143.060000000006102.40
04150061061020101419.0985658001447.250725221220000000001944.000000000001100.580000000003044.58
04150061081010101419.0985658001447.250725225310000000001342.820000000000255.270000000001598.09
04150061091020101419.0985658001447.250725223310000000004524.970000000000477.970000000005002.94
04150070011020100802.1800595200818.093753943310000000003250.700000000000822.060000000004072.76
04150070101010100802.1800595200818.093753943310000000007946.340000000000000.000000000007946.34
04150070111010100802.1800595200818.093753944310000000010601.440000000001339.280000000011940.73
04150070041010100802.1800595200818.093753944310000000014364.670000000000000.000000000014364.67
04150070051010100802.1800595200818.093753945310000000021163.860000000001081.420000000022245.28
04150070061010100802.1800595200818.093753944310000000002396.900000000001160.230000000003557.13
04150070071010100802.1800595200818.093753945310000000015531.000000000001856.670000000017387.67
04150070081010100802.1800595200818.093753944310000000017919.250000000000000.000000000017919.25
04150070091010100802.1800595200818.093753944310000000004968.750000000000610.180000000005578.93
04150088011020100768.9790019800784.234051894310000000002170.000000000000481.830000000002651.83
04150088121010100768.9790019800784.234051893320000000010100.000000000000946.670000000011046.67
04150088131020100768.9790019800784.234051893310000000002217.490000000000959.420000000003176.90
04150088021020100768.9790019800784.234051892330000000003246.280000000000392.190000000003638.47
04150088051020100768.9790019800784.234051893310000000003498.970000000000000.000000000003498.97
04150088071020100768.9790019800784.234051893320000000001586.000000000000258.020000000001844.02
04150088091010100768.9790019800784.234051895310000000017309.500000000000381.000000000017690.50
04150096011020200566.4452166200577.682389582320000000002359.750000000000212.450000000002572.20
04150096101010200566.4452166200577.682389585310000000002654.670000000000088.120000000002742.78
04150096111020200566.4452166200577.682389584310000000001524.970000000000565.830000000002090.80
04150096121010200566.4452166200577.682389583320000000001207.500000000000249.510000000001457.01
04150096131020200566.4452166200577.682389584320000000001303.400000000000272.750000000001576.15
04150096021020200566.4452166200577.682389583220000000002505.080000000000078.080000000002583.16
04150096031020200566.4452166200577.682389583210000000001882.750000000000315.000000000002197.75
04150096041010200566.4452166200577.682389583320000000000730.190000000000370.850000000001101.04
04150096051010200566.4452166200577.682389582220000000004837.670000000000249.820000000005087.49
04150096061010200566.4452166200577.682389581220000000001306.690000000000423.660000000001730.35
04150096081010200566.4452166200577.682389584310000000000724.000000000000534.480000000001258.48
04150096091010200566.4452166200577.682389584320000000008611.190000000000431.260000000009042.44
04150100011010201339.6279301201366.203546472330000000001929.080000000000408.260000000002337.33
04150100101010201339.6279301201366.203546473220000000000627.560000000000308.780000000000936.34
04150100121010201339.6279301201366.203546473210000000003442.250000000000016.500000000003458.75
04150100031020201339.6279301201366.203546474320000000004364.670000000000276.230000000004640.90
04150100041010201339.6279301201366.203546473320000000000510.000000000000575.880000000001085.88
04150100051010201339.6279301201366.203546473310000000003194.560000000000462.980000000003657.54
04150100061010201339.6279301201366.203546474320000000005013.890000000000005.220000000005019.11
04150100081010201339.6279301201366.203546474320000000002561.040000000000080.890000000002641.93
04150118011010200680.4526722000693.951531665310000000007270.330000000000621.100000000007891.43
04150118101010200680.4526722000693.951531663310000000001992.800000000000448.250000000002441.05
04150118111020200680.4526722000693.951531663320000000003543.250000000000423.200000000003966.45
04150118021020200680.4526722000693.951531663310000000002908.000000000000363.580000000003271.58
04150118031020200680.4526722000693.951531662220000000001976.250000000000431.660000000002407.91
04150118041020200680.4526722000693.951531663320000000001862.820000000000267.850000000002130.67
04150118051010200680.4526722000693.951531664310000000003709.290000000000131.620000000003840.91
04150118071010200680.4526722000693.951531662320000000001138.000000000000228.070000000001366.07
04150118091010200680.4526722000693.951531661220000000003194.560000000000321.950000000003516.51
04150126011010200760.4890577500775.575683665310000000003065.710000000000307.040000000003372.75
04150126101050200760.4890577500775.575683663320000000004700.060000000000400.240000000005100.30
04150126111010200760.4890577500775.575683663320000000000220.130000000000304.010000000000524.13
04150126131010200760.4890577500775.575683661320000000000676.010000000000650.970000000001326.97
04150126021010200760.4890577500775.575683663220000000000608.010000000000597.080000000001205.10
04150126031040200760.4890577500775.575683664310000000002567.800000000000419.410000000002987.21
04150126041010200760.4890577500775.575683662310000000001451.970000000000538.000000000001989.97
04150126061010200760.4890577500775.575683662320000000000693.850000000000031.500000000000725.35
04150126071010200760.4890577500775.575683663310000000000647.990000000000321.340000000000969.33
04150126081060200760.4890577500775.575683661130000000000582.030000000000000.000000000000582.03
04150126091010200760.4890577500775.575683662220000000002014.660000000000417.730000000002432.39
04150134011020200790.7695906400806.456923513230000000002552.000000000000322.020000000002874.02
04150134101020200790.7695906400806.456923512220000000000876.620000000000083.330000000000959.95
04150134111030200790.7695906400806.456923512220000000005892.890000000000241.170000000006134.06
04150134121030200790.7695906400806.456923513210000000001333.640000000000274.490000000001608.13
04150134131010200790.7695906400806.456923512310000000000835.000000000000027.300000000000862.30
04150134021010200790.7695906400806.456923511130000000000247.100000000000057.860000000000304.96
04150134031010200790.7695906400806.456923511220000000000555.390000000001236.290000000001791.68
04150134041010200790.7695906400806.456923513230000000000779.840000000000349.730000000001129.57
04150134051010200790.7695906400806.456923513310000000001475.000000000000318.490000000001793.49
04150134061010200790.7695906400806.456923512120000000001258.120000000000198.640000000001456.76
04150134071020200790.7695906400806.456923514310000000001575.000000000000326.930000000001901.93
04150142101040200690.8787375400704.584429892230000000002351.000000000001174.630000000003525.63
04150142111030200690.8787375400704.584429893230000000002884.090000000000822.030000000003706.12
04150142121020200690.8787375400704.584429892310000000005556.280000000001363.920000000006920.20
04150142131010200690.8787375400704.584429894320000000007152.550000000000475.390000000007627.94
04150142031010200690.8787375400704.584429892120000000002861.720000000000478.540000000003340.26
04150142041040200690.8787375400704.584429895310000000007233.560000000001394.780000000008628.35
04150142061010200690.8787375400704.584429893220000000001811.900000000000432.100000000002244.00
04150142071030200690.8787375400704.584429894310000000012390.580000000001031.110000000013421.69
04150142081010200690.8787375400704.584429894310000000001890.270000000000602.840000000002493.11
04150142091030200690.8787375400704.584429895310000000001590.000000000000364.140000000001954.14
04150150011040200903.4107515100921.332666244210000000002743.400000000000317.870000000003061.27
04150150101020200903.4107515100921.332666243310000000000650.660000000000160.030000000000810.69
04150150121010200903.4107515100921.332666242230000000001068.650000000000310.350000000001379.00
04150150131010200903.4107515100921.332666242220000000000830.000000000000224.000000000001054.00
04150150021020200903.4107515100921.332666242220000000002832.230000000000464.830000000003297.06
04150150031020200903.4107515100921.332666241230000000000773.140000000000360.930000000001134.07
04150150051020200903.4107515100921.332666244310000000005578.240000000000544.510000000006122.76
04150150081030200903.4107515100921.332666244310000000000105.950000000000094.740000000000200.69
04150150091010200903.4107515100921.332666243320000000001155.000000000000789.260000000001944.26
04150169011020201338.7365079401365.294440202320000000001392.090000000000260.000000000001652.09
04150169101010201338.7365079401365.294440203310000000003640.000000000000204.000000000003844.00
04150169111010201338.7365079401365.294440203230000000001297.200000000000306.000000000001603.20
04150169121010201338.7365079401365.294440203120000000000760.770000000000102.000000000000862.77
04150169122040201338.7365079401365.294440203120000000005518.670000000000000.000000000005518.67
04150169021020201338.7365079401365.294440205320000000000842.540000000000044.620000000000887.16
04150169031010201338.7365079401365.294440201230000000001339.630000000000139.590000000001479.22
04150169071020201338.7365079401365.294440201330000000000966.200000000000051.500000000001017.70
04150169081020201338.7365079401365.294440202230000000000831.630000000000186.390000000001018.01
04150169091020201338.7365079401365.294440202320000000001357.460000000000010.750000000001368.20
04150177011010201065.8532970901086.997756443220000000002245.080000000000273.930000000002519.02
04150177101020201065.8532970901086.997756443220000000000985.750000000000301.440000000001287.19
04150177121020201065.8532970901086.997756441120000000000550.630000000000026.920000000000577.54
04150177131010201065.8532970901086.997756442120000000000466.360000000000206.000000000000672.36
04150177021020201065.8532970901086.997756441210000000000544.930000000000071.710000000000616.64
04150177031020201065.8532970901086.997756443310000000000907.670000000000156.000000000001063.67
04150177041020201065.8532970901086.997756443220000000000376.600000000000258.040000000000634.64
04150177061010201065.8532970901086.997756442310000000000529.210000000000111.810000000000641.02
04150177071010201065.8532970901086.997756441120000000000558.320000000000174.290000000000732.61
04150177081010201065.8532970901086.997756441310000000000154.780000000000285.250000000000440.04
04150177091010201065.8532970901086.997756443220000000000684.970000000000387.750000000001072.72
04150185011030201040.0336700301060.665918133210000000001545.000000000000840.000000000002385.00
04150185101010201040.0336700301060.665918133310000000000824.000000000000109.490000000000933.49
04150185121020201040.0336700301060.665918133310000000003874.530000000000063.830000000003938.36
04150185131010201040.0336700301060.665918133210000000006481.600000000000583.210000000007064.81
04150185031010201040.0336700301060.665918132320000000000816.550000000000721.000000000001537.55
04150185041010201040.0336700301060.665918133120000000003197.030000000000806.280000000004003.31
04150185061010201040.0336700301060.665918131320000000001115.330000000000566.850000000001682.18
04150185081010201040.0336700301060.665918133210000000000134.000000000000178.330000000000312.33
04150193011010200911.8300119200929.918948431230000000000252.000000000000154.500000000000406.50
04150193101010200911.8300119200929.918948432320000000000094.380000000000203.690000000000298.06
04150193111020200911.8300119200929.918948431230000000000742.810000000000062.620000000000805.43
04150193121020200911.8300119200929.918948432230000000001979.070000000000360.070000000002339.13
04150193131020200911.8300119200929.918948434310000000002453.780000000000185.870000000002639.64
04150193021010200911.8300119200929.918948431110000000000584.970000000000388.300000000000973.27
04150193031010200911.8300119200929.918948433220000000000824.800000000000044.330000000000869.13
04150193041010200911.8300119200929.918948432220000000001477.380000000000506.000000000001983.38
04150193051010200911.8300119200929.918948435310000000000611.160000000000206.000000000000817.16
04150193061010200911.8300119200929.918948433220000000001197.000000000000309.000000000001506.00
04150193071020200911.8300119200929.918948433310000000001627.000000000000179.220000000001806.22
04150193081020200911.8300119200929.918948435310000000000884.000000000000309.000000000001193.00
04150207011020201247.7665291801272.519793753320000000001463.620000000000162.060000000001625.68
04150207101020201247.7665291801272.519793754310000000001456.000000000000204.000000000001660.00
04150207121010201247.7665291801272.519793751220000000001245.820000000000688.690000000001934.51
04150207131020201247.7665291801272.519793751220000000000493.190000000000102.000000000000595.19
04150207051020201247.7665291801272.519793751230000000001232.140000000000515.000000000001747.14
04150207061020201247.7665291801272.519793752220000000001286.820000000000076.750000000001363.57
04150207071020201247.7665291801272.519793753320000000000591.250000000000000.000000000000591.25
04150207081020201247.7665291801272.519793753310000000001604.480000000000013.000000000001617.48
04150207091010201247.7665291801272.519793752220000000000415.000000000000206.000000000000621.00
04150215121010201600.0611946501631.803301173320000000000809.050000000000222.660000000001031.71
04150215021010201600.0611946501631.803301173310000000004877.580000000000837.970000000005715.55
04150215031010201600.0611946501631.803301172320000000001624.200000000000228.780000000001852.98
04150215041010201600.0611946501631.803301174320000000001176.330000000000334.020000000001510.35
04150215071010201600.0611946501631.803301174320000000001965.080000000000956.200000000002921.28
04150215091030201600.0611946501631.803301173320000000001334.060000000000804.600000000002138.67
04150223101030201298.0068548401323.756789893220000000001051.250000000000410.330000000001461.58
04150223111040201298.0068548401323.756789893310000000003253.420000000000344.860000000003598.27
04150223121020201298.0068548401323.756789893320000000001937.010000000000558.000000000002495.01
04150223021020201298.0068548401323.756789893210000000002408.500000000000000.000000000002408.50
04150223031020201298.0068548401323.756789893320000000003169.980000000000195.440000000003365.41
04150223061020201298.0068548401323.756789893220000000002855.310000000000309.000000000003164.31
04150223071020201298.0068548401323.756789893220000000002471.130000000000257.500000000002728.63
04150223081010201298.0068548401323.756789892130000000001502.650000000001169.180000000002671.82
04150231011020201030.5561029001051.000334473220000000001871.430000000000124.890000000001996.32
04150231101010201030.5561029001051.000334473110000000001317.680000000000271.600000000001589.28
04150231131010201030.5561029001051.000334472220000000000791.650000000000456.800000000001248.45
04150231021010201030.5561029001051.000334472220000000000909.890000000000652.500000000001562.39
04150231041010201030.5561029001051.000334471310000000000404.000000000000085.680000000000489.68
04150231061010201030.5561029001051.000334472310000000000093.760000000000274.190000000000367.95
04150231071020201030.5561029001051.000334473310000000001386.780000000000364.400000000001751.17
04150231081040201030.5561029001051.000334472220000000000918.500000000000337.700000000001256.20
04150231091030201030.5561029001051.000334473320000000002882.730000000000372.040000000003254.77
04150240111010200934.8120000000953.356854523320000000003304.400000000000000.000000000003304.40
04150240131020200934.8120000000953.356854523220000000003259.920000000000020.110000000003280.02
04150240021020200934.8120000000953.356854523310000000001054.810000000000408.140000000001462.95
04150240031010200934.8120000000953.356854523230000000000901.400000000000587.670000000001489.07
04150240041010200934.8120000000953.356854522320000000000335.670000000000274.010000000000609.68
04150240051030200934.8120000000953.356854522230000000003132.940000000000658.770000000003791.71
04150240061010200934.8120000000953.356854522220000000000534.620000000001356.240000000001890.86
04150240081020200934.8120000000953.356854524210000000002044.770000000000624.240000000002669.02
04150240091010200934.8120000000953.356854523220000000003235.030000000000105.150000000003340.18
04150258011020200857.8752021600874.893780033310000000000494.560000000000204.250000000000698.80
04150258101020200857.8752021600874.893780033220000000000340.300000000000464.830000000000805.12
04150258121010200857.8752021600874.893780034220000000001440.120000000000550.580000000001990.71
04150258131010200857.8752021600874.893780032230000000000760.000000000000000.000000000000760.00
04150258021010200857.8752021600874.893780031220000000000447.900000000000298.720000000000746.62
04150258031010200857.8752021600874.893780035330000000002073.130000000000349.720000000002422.85
04150258041010200857.8752021600874.893780033220000000000823.730000000000210.230000000001033.96
04150258051030200857.8752021600874.893780031220000000002680.900000000000473.620000000003154.52
04150258081010200857.8752021600874.893780032320000000000820.150000000000596.310000000001416.46
04150258091010200857.8752021600874.893780035310000000002288.080000000000172.330000000002460.42
04150266101010201117.0120916101139.171442083310000000000622.000000000000138.630000000000760.63
04150266111020201117.0120916101139.171442084310000000004285.950000000000293.060000000004579.01
04150266121010201117.0120916101139.171442083310000000003373.690000000000400.000000000003773.69
04150266131010201117.0120916101139.171442082220000000000305.330000000000408.790000000000714.12
04150266041020201117.0120916101139.171442085310000000000837.400000000000363.050000000001200.45
04150266061010201117.0120916101139.171442081230000000001179.870000000000561.410000000001741.28
04150266081010201117.0120916101139.171442084310000000000348.420000000000505.000000000000853.42
04150266091030201117.0120916101139.171442083220000000002295.980000000000224.060000000002520.03
04150274011010201572.9015476201604.104859482220000000000408.300000000000102.000000000000510.30
04150274101010201572.9015476201604.104859483310000000000550.280000000000569.260000000001119.54
04150274111020201572.9015476201604.104859484310000000000840.000000000000863.850000000001703.85
04150274121020201572.9015476201604.104859481320000000002226.500000000000116.610000000002343.11
04150274021010201572.9015476201604.104859481320000000000551.820000000000331.760000000000883.58
04150274031010201572.9015476201604.104859483110000000000950.130000000000317.030000000001267.15
04150274041010201572.9015476201604.104859485310000000000909.540000000000846.440000000001755.98
04150274081010201572.9015476201604.104859483220000000000766.930000000000628.830000000001395.76
04150282011020201076.3127166601097.664670584310000000001411.330000000000298.720000000001710.06
04150282101030201076.3127166601097.664670583320000000000338.260000000000536.070000000000874.34
04150282121010201076.3127166601097.664670582310000000000262.080000000000156.860000000000418.94
04150282131020201076.3127166601097.664670582310000000000454.770000000000992.100000000001446.87
04150282021010201076.3127166601097.664670581130000000000551.670000000000188.720000000000740.39
04150282031020201076.3127166601097.664670583320000000004697.180000000000028.380000000004725.56
04150282041010201076.3127166601097.664670581130000000000671.670000000000208.000000000000879.67
04150282051010201076.3127166601097.664670582320000000000827.170000000000303.810000000001130.98
04150282071030201076.3127166601097.664670582320000000002511.610000000000453.060000000002964.67
04150290111020200873.5824277800890.912606504310000000001690.770000000000172.170000000001862.94
04150290121020200873.5824277800890.912606502220000000002573.180000000000105.950000000002679.13
04150290131010200873.5824277800890.912606501220000000001974.170000000000369.530000000002343.70
04150290021010200873.5824277800890.912606505310000000007903.500000000000575.630000000008479.13
04150290031010200873.5824277800890.912606505310000000006618.350000000000898.390000000007516.74
04150290041010200873.5824277800890.912606501220000000001291.480000000000312.000000000001603.48
04150290051010200873.5824277800890.912606501230000000000920.600000000000497.750000000001418.35
04150290061010200873.5824277800890.912606502320000000000450.620000000000840.000000000001290.62
04150290071020200873.5824277800890.912606502220000000000956.500000000000226.000000000001182.50
04150290081020200873.5824277800890.912606506310000000002878.930000000000000.000000000002878.93
04150290091010200873.5824277800890.912606502120000000001054.830000000000105.000000000001159.83
04150304011010200932.4744397800950.972921643320000000000484.280000000000332.480000000000816.75
04150304101010200932.4744397800950.972921642310000000004947.420000000000483.130000000005430.55
04150304111010200932.4744397800950.972921642120000000002397.960000000000283.680000000002681.64
04150304121010200932.4744397800950.972921643320000000000258.330000000000913.330000000001171.66
04150304131010200932.4744397800950.972921644310000000001874.400000000000000.000000000001874.40
04150304021010200932.4744397800950.972921643320000000000312.500000000000200.000000000000512.50
04150304031010200932.4744397800950.972921644320000000004099.800000000000514.970000000004614.77
04150304041010200932.4744397800950.972921645320000000014692.480000000000026.890000000014719.37
04150304051010200932.4744397800950.972921642320000000002718.200000000000864.960000000003583.16
04150304071020200932.4744397800950.972921645310000000008561.230000000000582.030000000009143.27
04150304081010200932.4744397800950.972921643220000000000400.000000000000121.000000000000521.00
04150304091020200932.4744397800950.972921643320000000000841.500000000000108.330000000000949.83
04150312101010200936.1473518800954.718697184320000000003939.500000000000487.130000000004426.63
04150312111010200936.1473518800954.718697184310000000002158.200000000000717.290000000002875.49
04150312121010200936.1473518800954.718697182120000000001152.310000000000417.290000000001569.60
04150312131010200936.1473518800954.718697181220000000001490.160000000000533.100000000002023.26
04150312021020200936.1473518800954.718697185210000000001871.250000000000000.000000000001871.25
04150312041020200936.1473518800954.718697183320000000003006.000000000000397.840000000003403.84
04150312051030200936.1473518800954.718697182220000000004325.750000000000463.470000000004789.22
04150312061010200936.1473518800954.718697182320000000003182.800000000000000.000000000003182.80
04150312071010200936.1473518800954.718697182210000000001342.000000000000350.260000000001692.26
04150312081010200936.1473518800954.718697183330000000004089.900000000000021.700000000004111.60
04150320011010200772.4551665400787.779176813320000000000835.570000000000232.830000000001068.40
04150320101010200772.4551665400787.779176813320000000003131.550000000000319.300000000003450.85
04150320111030200772.4551665400787.779176813230000000002901.750000000000247.500000000003149.25
04150320121010200772.4551665400787.779176813320000000001330.360000000000099.000000000001429.36
04150320131010200772.4551665400787.779176815310000000000444.000000000000152.830000000000596.83
04150320021020200772.4551665400787.779176812320000000000850.750000000000266.820000000001117.57
04150320031010200772.4551665400787.779176811320000000001045.980000000000686.030000000001732.00
04150320041030200772.4551665400787.779176811120000000000798.670000000000374.990000000001173.66
04150320051020200772.4551665400787.779176813320000000001000.000000000000840.000000000001840.00
04150320061020200772.4551665400787.779176813220000000003189.230000000000009.080000000003198.31
04150320071030200772.4551665400787.779176813320000000000485.620000000000087.250000000000572.87
04150320081010200772.4551665400787.779176811220000000001113.850000000000281.330000000001395.18
04150320091020200772.4551665400787.779176811120000000001263.660000000000200.000000000001463.66
04150339011020201152.0055187601174.859070872220000000000551.050000000000307.140000000000858.19
04150339101010201152.0055187601174.859070873310000000002214.090000000000320.600000000002534.69
04150339111010201152.0055187601174.859070871220000000001650.000000000000334.680000000001984.68
04150339121020201152.0055187601174.859070872210000000000898.480000000000077.130000000000975.61
04150339131020201152.0055187601174.859070871120000000001283.030000000000131.450000000001414.48
04150339141010201152.0055187601174.859070871230000000000439.900000000000228.600000000000668.50
04150339151010201152.0055187601174.859070876310000000000920.430000000000339.240000000001259.67
04150339161020201152.0055187601174.859070871220000000000210.000000000000154.080000000000364.08
04150339171020201152.0055187601174.859070873230000000001332.350000000000150.310000000001482.67
04150339181010201152.0055187601174.859070871220000000001051.930000000000099.090000000001151.02
04150339191010201152.0055187601174.859070874310000000000594.000000000000198.000000000000792.00
04150339201010201152.0055187601174.859070873320000000000400.000000000000099.000000000000499.00
04150339211010201152.0055187601174.859070872320000000001470.600000000000239.560000000001710.16
04150339231020201152.0055187601174.859070871320000000002964.600000000000000.000000000002964.60
04150339241010201152.0055187601174.859070872130000000000100.000000000000274.930000000000374.93
04150339251020201152.0055187601174.859070871130000000001165.780000000000206.120000000001371.90
04150339261020201152.0055187601174.859070871130000000001766.430000000000316.400000000002082.83
04150339271020201152.0055187601174.859070872220000000001532.740000000000339.440000000001872.18
04150339281010201152.0055187601174.859070871120000000000697.880000000000261.630000000000959.51
04150339041010201152.0055187601174.859070873220000000000955.130000000000133.510000000001088.64
04150339051010201152.0055187601174.859070871220000000000558.350000000000183.330000000000741.68
04150339061010201152.0055187601174.859070874320000000001414.500000000000170.030000000001584.53
04150339081010201152.0055187601174.859070873220000000001230.160000000000449.160000000001679.32
04150339091010201152.0055187601174.859070871220000000000815.230000000000162.050000000000977.27
04150347011020201596.7804335701628.457456161120000000000689.000000000000150.000000000000839.00
04150347101020201596.7804335701628.457456163210000000006034.440000000000098.000000000006132.44
04150347111020201596.7804335701628.457456161230000000000719.060000000000254.040000000000973.10
04150347131010201596.7804335701628.457456161310000000009245.000000000000202.330000000009447.33
04150347021010201596.7804335701628.457456165320000000000706.850000000000100.000000000000806.85
04150347031020201596.7804335701628.457456163310000000002816.460000000000270.040000000003086.50
04150347061010201596.7804335701628.457456162310000000001731.730000000000129.030000000001860.76
04150347071010201596.7804335701628.457456161220000000000981.700000000000148.500000000001130.20
04150347081020201596.7804335701628.457456162320000000000956.200000000000119.670000000001075.87
04150347091020201596.7804335701628.457456163220000000001371.330000000000418.730000000001790.06
04150355011010201154.5014285701177.404494682230000000000674.030000000000101.130000000000775.15
04150355101010201154.5014285701177.404494683320000000004380.030000000000397.580000000004777.60
04150355111010201154.5014285701177.404494682320000000001400.000000000000381.700000000001781.70
04150355121020201154.5014285701177.404494681120000000000537.080000000000196.000000000000733.08
04150355131020201154.5014285701177.404494683310000000001101.220000000000000.000000000001101.22
04150355031010201154.5014285701177.404494685310000000001200.000000000000000.000000000001200.00
04150355041010201154.5014285701177.404494684310000000000500.000000000000204.130000000000704.13
04150355051010201154.5014285701177.404494683220000000000534.000000000000125.000000000000659.00
04150355061010201154.5014285701177.404494683320000000002436.150000000000527.750000000002963.90
04150355091010201154.5014285701177.404494682220000000000821.210000000000099.000000000000920.21
04150363101010201089.8733061201111.494275802320000000002057.370000000000578.910000000002636.28
04150363111010201089.8733061201111.494275805320000000000865.000000000000528.530000000001393.53
04150363131010201089.8733061201111.494275802320000000001281.820000000000637.680000000001919.50
04150363021010201089.8733061201111.494275803310000000002652.000000000000322.830000000002974.83
04150363031030201089.8733061201111.494275804310000000001209.170000000000157.790000000001366.96
04150363041020201089.8733061201111.494275803230000000000940.000000000000300.000000000001240.00
04150363051020201089.8733061201111.494275805310000000003143.970000000000026.670000000003170.63
04150363061010201089.8733061201111.494275803220000000000643.640000000000377.050000000001020.69
04150363071020201089.8733061201111.494275801220000000000800.000000000000351.500000000001151.50
04150363081020201089.8733061201111.494275803320000000004132.720000000000328.880000000004461.60
04150371101010301284.7748774501438.881136953320000000000367.500000000000000.000000000000367.50
04150371121040301284.7748774501438.881136952320000000001098.750000000000285.930000000001384.68
04150371131010301284.7748774501438.881136951230000000000728.830000000000415.410000000001144.24
04150371021010301284.7748774501438.881136951320000000002264.770000000000722.480000000002987.25
04150371031020301284.7748774501438.881136951220000000001646.770000000000000.000000000001646.77
04150371051010301284.7748774501438.881136953320000000000059.880000000000205.490000000000265.37
04150371061010301284.7748774501438.881136952310000000003014.030000000000352.480000000003366.51
04150371071010301284.7748774501438.881136952320000000001308.330000000000000.000000000001308.33
04150371081010301284.7748774501438.881136951220000000000095.680000000000638.360000000000734.04
04150371091020301284.7748774501438.881136952220000000001779.070000000000210.000000000001989.07
04150380011020300596.4230582300667.962849513220000000001658.320000000000292.710000000001951.03
04150380101030300596.4230582300667.962849512210000000000287.330000000000368.220000000000655.56
04150380111010300596.4230582300667.962849511320000000000455.330000000000159.500000000000614.83
04150380121020300596.4230582300667.962849513120000000003031.350000000000234.510000000003265.86
04150380131010300596.4230582300667.962849513310000000000909.020000000000093.600000000001002.62
04150380031010300596.4230582300667.962849513220000000000599.080000000000431.610000000001030.69
04150380041020300596.4230582300667.962849513220000000001043.760000000000216.220000000001259.98
04150380051010300596.4230582300667.962849513220000000000811.700000000000101.360000000000913.06
04150380061010300596.4230582300667.962849512220000000000257.680000000000320.730000000000578.41
04150380071010300596.4230582300667.962849514310000000000756.000000000000316.540000000001072.54
04150380081010300596.4230582300667.962849512130000000004910.420000000000094.420000000005004.84
04150380091010300596.4230582300667.962849512320000000000751.910000000000211.940000000000963.84
04150398011020302234.5453346502502.574721942310000000001240.640000000000083.200000000001323.84
04150398111020302234.5453346502502.574721943310000000001212.020000000000216.740000000001428.76
04150398021050302234.5453346502502.574721941230000000001144.980000000000314.030000000001459.02
04150398031010302234.5453346502502.574721942220000000000473.200000000000268.840000000000742.04
04150398081020302234.5453346502502.574721942220000000000513.630000000000323.860000000000837.49
04150398091010302234.5453346502502.574721943220000000001306.040000000000000.000000000001306.04
04150401011010301306.0638191001462.723645932230000000001905.000000000000188.240000000002093.24
04150401101010301306.0638191001462.723645935220000000002200.000000000000000.000000000002200.00
04150401111010301306.0638191001462.723645933120000000000897.420000000000343.960000000001241.38
04150401121030301306.0638191001462.723645933320000000004171.130000000000635.630000000004806.77
04150401021010301306.0638191001462.723645935320000000000866.940000000000000.000000000000866.94
04150401031010301306.0638191001462.723645931220000000003835.950000000000000.000000000003835.95
04150401041020301306.0638191001462.723645933310000000000756.550000000000561.500000000001318.05
04150401051010301306.0638191001462.723645932210000000001083.000000000000640.050000000001723.05
04150401061010301306.0638191001462.723645933310000000001562.500000000000000.000000000001562.50
04150401091010301306.0638191001462.723645933320000000012110.570000000000839.340000000012949.91
04150410011010300615.6085585600689.449613471230000000000722.020000000000448.340000000001170.35
04150410101010300615.6085585600689.449613476220000000000153.540000000000169.610000000000323.15
04150410111020300615.6085585600689.449613471120000000000892.500000000000518.670000000001411.17
04150410131020300615.6085585600689.449613473310000000000786.700000000000134.470000000000921.17
04150410031020300615.6085585600689.449613471210000000000590.600000000000316.850000000000907.45
04150410041010300615.6085585600689.449613471120000000000510.750000000000155.260000000000666.01
04150410051010300615.6085585600689.449613473120000000000827.070000000000294.570000000001121.64
04150410071010300615.6085585600689.449613475210000000002226.580000000000556.200000000002782.78
04150410081020300615.6085585600689.449613471230000000004816.890000000000274.670000000005091.56
04150410091040300615.6085585600689.449613473210000000001484.750000000000294.580000000001779.33
04150428101010300989.4800724601108.166291733220000000002510.640000000000238.600000000002749.25
04150428111020300989.4800724601108.166291734310000000000357.830000000000157.280000000000515.11
04150428121020300989.4800724601108.166291732210000000000836.000000000000205.150000000001041.15
04150428131020300989.4800724601108.166291734310000000000670.000000000000225.400000000000895.40
04150428021020300989.4800724601108.166291732210000000005294.750000000000201.730000000005496.48
04150428031010300989.4800724601108.166291731220000000000085.850000000000204.000000000000289.85
04150428041020300989.4800724601108.166291733310000000001225.580000000000147.640000000001373.22
04150428051010300989.4800724601108.166291734310000000004123.750000000000402.640000000004526.39
04150428061010300989.4800724601108.166291731220000000000348.400000000000301.490000000000649.89
04150428071020300989.4800724601108.166291732220000000001274.240000000000149.140000000001423.38
04150428081010300989.4800724601108.166291733320000000000350.000000000000151.500000000000501.50
04150428091010300989.4800724601108.166291731120000000000735.400000000000257.010000000000992.41
04150436011010301290.5857605201445.389024191130000000001200.000000000000203.700000000001403.70
04150436101010301290.5857605201445.389024191220000000000805.960000000000560.870000000001366.83
04150436111010301290.5857605201445.389024193220000000001200.940000000000130.420000000001331.35
04150436121040301290.5857605201445.389024191130000000000473.200000000000154.260000000000627.46
04150436021010301290.5857605201445.389024195230000000001416.960000000000204.200000000001621.16
04150436031030301290.5857605201445.389024193130000000001145.820000000000202.150000000001347.96
04150436051020301290.5857605201445.389024192120000000001261.200000000000338.640000000001599.84
04150436061010301290.5857605201445.389024192120000000000522.500000000000511.400000000001033.90
04150436071010301290.5857605201445.389024193220000000000731.880000000000377.540000000001109.42
04150436081020301290.5857605201445.389024195230000000012394.080000000000395.140000000012789.23
04150436091010301290.5857605201445.389024191130000000001491.770000000000406.430000000001898.20
04150444011010300950.3145044501064.302889652310000000000808.660000000000137.970000000000946.63
04150444101020300950.3145044501064.302889651220000000001170.200000000000184.750000000001354.95
04150444121010300950.3145044501064.302889652210000000000472.030000000000169.830000000000641.86
04150444131010300950.3145044501064.302889652130000000000472.030000000000192.390000000000664.42
04150444021010300950.3145044501064.302889651130000000000147.000000000000117.810000000000264.81
04150444031010300950.3145044501064.302889651220000000000479.250000000000037.250000000000516.50
04150444041020300950.3145044501064.302889653320000000001085.580000000000026.380000000001111.96
04150444071010300950.3145044501064.302889652220000000000269.100000000000138.350000000000407.45
04150452011020300671.6321166200752.193088873220000000001690.410000000000154.760000000001845.17
04150452101010300671.6321166200752.193088873320000000002406.360000000000141.290000000002547.66
04150452111020300671.6321166200752.193088873220000000001620.210000000000143.270000000001763.48
04150452121020300671.6321166200752.193088872130000000000064.470000000000290.000000000000354.47
04150452131010300671.6321166200752.193088873230000000000430.350000000000492.800000000000923.14
04150452021010300671.6321166200752.193088873320000000000590.720000000000020.040000000000610.76
04150452041030300671.6321166200752.193088873310000000001356.000000000000000.000000000001356.00
04150452051010300671.6321166200752.193088871220000000000765.780000000000089.470000000000855.25
04150452071010300671.6321166200752.193088871130000000000626.480000000000015.830000000000642.31
04150452081010300671.6321166200752.193088873310000000003410.100000000000148.500000000003558.60
04150452091010300671.6321166200752.193088871220000000001080.000000000000198.000000000001278.00
04150460011010401646.4717948701843.962899454320000000000555.150000000000000.000000000000555.15
04150460101010401646.4717948701843.962899453320000000001413.340000000000297.410000000001710.75
04150460121020401646.4717948701843.962899453320000000001530.550000000000210.000000000001740.55
04150460131020401646.4717948701843.962899451220000000000339.170000000000103.580000000000442.75
04150460021010401646.4717948701843.962899453230000000000329.600000000000185.100000000000514.70
04150460031020401646.4717948701843.962899454320000000000835.670000000000465.710000000001301.37
04150460041020401646.4717948701843.962899451210000000001424.770000000000222.130000000001646.90
04150460051040401646.4717948701843.962899454320000000001908.000000000000210.000000000002118.00
04150460061010401646.4717948701843.962899452330000000001046.170000000000320.910000000001367.08
04150460071010401646.4717948701843.962899453320000000001498.570000000000855.480000000002354.04
04150460081010401646.4717948701843.962899451310000000000096.820000000000157.500000000000254.32
04150460091010401646.4717948701843.962899452220000000000415.000000000000105.000000000000520.00
04150479111020400850.3198529400952.314073262320000000000864.400000000000029.180000000000893.58
04150479131020400850.3198529400952.314073262220000000001019.480000000000234.520000000001254.00
04150479021010400850.3198529400952.314073263220000000001607.740000000000256.790000000001864.53
04150479031010400850.3198529400952.314073263310000000001098.330000000000240.490000000001338.81
04150479051010400850.3198529400952.314073262330000000001021.880000000000033.100000000001054.97
04150479061010400850.3198529400952.314073264310000000000852.360000000000105.000000000000957.36
04150479081010400850.3198529400952.314073265310000000000961.000000000000234.580000000001195.58
04150479091010400850.3198529400952.314073263220000000002257.060000000000267.470000000002524.52
04150487011010400465.7427733600521.607717443220000000000787.770000000000298.450000000001086.22
04150487111010400465.7427733600521.607717442110000000000831.020000000000182.750000000001013.77
04150487121010400465.7427733600521.607717443230000000000111.000000000000084.710000000000195.71
04150487131010400465.7427733600521.607717441320000000001837.090000000000448.340000000002285.43
04150487021020400465.7427733600521.607717442220000000000787.640000000000000.000000000000787.64
04150487041010400465.7427733600521.607717442310000000002497.920000000000407.940000000002905.86
04150487051010400465.7427733600521.607717444210000000001971.530000000000309.000000000002280.53
04150487061030400465.7427733600521.607717441230000000000756.030000000000293.680000000001049.71
04150487071020400465.7427733600521.607717442320000000000971.430000000000502.720000000001474.14
04150487081010400465.7427733600521.607717446310000000013274.000000000000351.100000000013625.10
04150487091020400465.7427733600521.607717443310000000001848.580000000000180.480000000002029.06
[truncated: 4,865,046 more chars]
