# Supplementary material for: Can a poverty-reducing and progressive tax and transfer system hurt the poor?
Source: J Dev Econ. 2016 Sep;122:63–75. doi: 10.1016/j.jdeveco.2016.04.001 (PMC4988485; doi:10.1016/j.jdeveco.2016.04.001)
Supplement: Supplementary file 1 — Supplementary material. [file mmc1.zip › data/POF0809/T_DESPESA_12MESES_S.txt]

071100190110100416.4973270400421.7785661410005010100999999.9911120101.1000000154.000000000779446.79010000000006209.560000000000338.270000000006547.82
071100190110100416.4973270400421.7785661411013010100000250.0000000101.1100000277.500000000117043.55000000000006209.560000000000338.270000000006547.82
071100191010100416.4973270400421.7785661410001010100000130.0006120101.0600000137.800000000697453.04000000000000309.330000000000169.130000000000478.47
071100191110100416.4973270400421.7785661410005010100000074.3201010101.0900000081.010000000034168.28000000000001018.290000000000191.650000000001209.94
071100191210100416.4973270400421.7785661410001010100000300.0007120101.0600000318.000000001609507.01000000000002434.700000000000472.530000000002907.23
071100190310100416.4973270400421.7785661410005010100000650.0004120101.0700000695.500000003520163.91000000000033267.290000000001955.300000000035222.59
071100190310100416.4973270400421.7785661410002010100001700.0004120101.0500001785.000000009034496.89000000000033267.290000000001955.300000000035222.59
071100190310100416.4973270400421.7785661412001010100003000.0000000101.1100003330.000000001404522.63000000000033267.290000000001955.300000000035222.59
071100190310100416.4973270400421.7785661412005010300003600.0000000101.1000000194.400000000081993.75010000000033267.290000000001955.300000000035222.59
071100190510100416.4973270400421.7785661412006010100000100.0000000101.1000000110.000000000046395.64000000000012125.390000000000836.820000000012962.21
071100190810100416.4973270400421.7785661410001010100000200.0006060101.0600000212.000000000536502.34000000000001013.500000000000147.080000000001160.58
071100190910100416.4973270400421.7785661411010010100000022.0000000101.0600000023.320000000009835.88000000000000227.250000000000085.020000000000312.27
071100271110100655.0741996200663.3806238111029010100000300.0000000101.0900000327.000000000216925.46000000000001603.770000000000623.850000000002227.62
071100271110100655.0741996200663.3806238111001010700001200.0000000101.0600001272.000000000843820.15000000000001603.770000000000623.850000000002227.62
071100271110100655.0741996200663.3806238111004010100000140.0000000101.0600000148.400000000098445.68000000000001603.770000000000623.850000000002227.62
071100271110100655.0741996200663.3806238111011010100000400.0000000101.0900000436.000000000289233.95000000000001603.770000000000623.850000000002227.62
071100271110100655.0741996200663.3806238111006010100001300.0000000101.0600001378.000000000914138.50000000000001603.770000000000623.850000000002227.62
071100271110100655.0741996200663.3806238111005010100001000.0000000101.0600001060.000000000703183.46000000000001603.770000000000623.850000000002227.62
071100271110100655.0741996200663.3806238111013010100003000.0000000101.0600003180.000000002109550.38000000000001603.770000000000623.850000000002227.62
071100271110100655.0741996200663.3806238111023010100000180.0000000101.0600000190.800000000126573.02000000000001603.770000000000623.850000000002227.62
071100271110100655.0741996200663.3806238111003010100000200.0000000101.0600000212.000000000140636.69000000000001603.770000000000623.850000000002227.62
071100271110100655.0741996200663.3806238111022010300000640.0000000101.0600000678.400000000450037.42000000000001603.770000000000623.850000000002227.62
071100271110100655.0741996200663.3806238112006010100000047.9400000101.0900000052.250000000034661.64000000000001603.770000000000623.850000000002227.62
071100271310100655.0741996200663.3806238110005010100000035.0002010101.0900000038.150000000025307.97000000000000784.420000000000069.290000000000853.71
071100270210100655.0741996200663.3806238110001010100000070.0004020101.0700000074.900000000099374.42000000000003501.180000000000095.050000000003596.23
071100270410100655.0741996200663.3806238110001010100000250.0005120101.0700000267.500000002129451.80000000000005916.380000000000164.600000000006080.98
071100270610100655.0741996200663.3806238110001010100000150.0005070101.0700000160.500000000745308.13000000000000531.270000000000058.570000000000589.83
071100270710100655.0741996200663.3806238110005010100000076.0001120101.0900000082.840000000659453.41000000000004005.630000000000217.560000000004223.19
071100270910100655.0741996200663.3806238111999010700006000.0000000101.1000006600.000000004378312.12000000000000901.820000000000772.130000000001673.94
071100270910100655.0741996200663.3806238111084010100001680.0000000101.0900001831.200000001214782.60000000000000901.820000000000772.130000000001673.94
071100351010100953.5366690200965.6276352810001010100000300.0005100101.0700000321.000000003099664.71000000000002528.430000000000010.000000000002538.43
071100351110100953.5366690200965.6276352810001010100000250.0007120101.0600000265.000000003070695.88000000000005066.670000000000000.000000000005066.67
071100351310100953.5366690200965.6276352811028010100000040.0000000101.0800000043.200000000041715.11000000000002340.000000000000280.020000000002620.02
071100351310100953.5366690200965.6276352811077040100000048.0000000101.0800000051.840000000050058.14000000000002340.000000000000280.020000000002620.02
071100351310100953.5366690200965.6276352811007010100000025.0000000101.0800000027.000000000026071.95000000000002340.000000000000280.020000000002620.02
071100351310100953.5366690200965.6276352811002010100000180.0000000101.0800000194.400000000187718.01000000000002340.000000000000280.020000000002620.02
071100351310100953.5366690200965.6276352811012010100000100.0000000101.0800000108.000000000104287.78000000000002340.000000000000280.020000000002620.02
071100351310100953.5366690200965.6276352811003010100000060.0000000101.0800000064.800000000062572.67000000000002340.000000000000280.020000000002620.02
071100351310100953.5366690200965.6276352811001010100000170.0000000101.0800000183.600000000177289.23000000000002340.000000000000280.020000000002620.02
071100351310100953.5366690200965.6276352811004010100000060.0000000101.0800000064.800000000062572.67000000000002340.000000000000280.020000000002620.02
071100351310100953.5366690200965.6276352811011010100000009.5000000101.0800000010.260000000009907.34000000000002340.000000000000280.020000000002620.02
071100351310100953.5366690200965.6276352811010010100000122.0000000101.0800000131.760000000127231.10000000000002340.000000000000280.020000000002620.02
071100351310100953.5366690200965.6276352812001010100001850.0000000101.0800001998.000000001929324.02000000000002340.000000000000280.020000000002620.02
071100350210100953.5366690200965.6276352810001010100000100.0005120101.0700000107.000000001239865.88000000000001330.000000000000008.710000000001338.71
071100350610100953.5366690200965.6276352810001010100000250.0005120101.0700000267.500000003099664.71000000000002615.000000000000000.000000000002615.00
071100350610100953.5366690200965.6276352811012010100000700.0000000101.1000000770.000000000743533.28000000000002615.000000000000000.000000000002615.00
071100350610100953.5366690200965.6276352811006010100002400.0000000101.0800002592.000000002502906.83000000000002615.000000000000000.000000000002615.00
071100350610100953.5366690200965.6276352811005010100002520.0000000101.0800002721.600000002628052.17000000000002615.000000000000000.000000000002615.00
071100350610100953.5366690200965.6276352811013010100006000.0000000101.0800006480.000000006257267.08000000000002615.000000000000000.000000000002615.00
071100350610100953.5366690200965.6276352811023010100000300.0000000101.0800000324.000000000312863.35000000000002615.000000000000000.000000000002615.00
071100350610100953.5366690200965.6276352811010010100000500.0000000101.0800000540.000000000521438.92000000000002615.000000000000000.000000000002615.00
071100350610100953.5366690200965.6276352811011010100000600.0000000101.1000000660.000000000637314.24000000000002615.000000000000000.000000000002615.00
071100350610100953.5366690200965.6276352811029010100001000.0000000101.1000001100.000000001062190.40000000000002615.000000000000000.000000000002615.00
071100350610100953.5366690200965.6276352811022010100000500.0000000101.0800000540.000000000521438.92000000000002615.000000000000000.000000000002615.00
071100350810100953.5366690200965.6276352810001010100000100.0001070101.0800000108.000000000730014.49000000000001662.670000000000027.040000000001689.70
071100431010100674.3179228200682.8683598610001010100000150.0009120101.0300000154.500000001266037.94000000000000936.000000000000012.600000000000948.60
071100431210100674.3179228200682.8683598610005010100000080.0001010101.0900000087.200000000059546.12000000000002451.880000000000610.730000000003062.61
071100431210100674.3179228200682.8683598611010010100000075.0000000101.0700000080.250000000054800.19000000000002451.880000000000610.730000000003062.61
071100431310100674.3179228200682.8683598610001010100000200.0010120101.0400000208.000000001704439.43000000000000969.580000000000000.000000000000969.58
071100430210100674.3179228200682.8683598610001010100000170.0007090101.0600000180.200000001107475.91000000000000398.640000000000260.870000000000659.51
071100430210100674.3179228200682.8683598612004010100000030.0000000101.0800000032.400000000022124.93000000000000398.640000000000260.870000000000659.51
071100430310100674.3179228200682.8683598610005010100000110.0001010101.0900000119.900000000081875.92000000000004472.150000000000187.190000000004659.34
071100430310100674.3179228200682.8683598612006020100000098.0000000101.0800000105.840000000072274.79000000000004472.150000000000187.190000000004659.34
071100430410100674.3179228200682.8683598610005010100000098.0002010101.0900000106.820000000072944.00000000000004297.060000000000595.680000000004892.74
071100430410100674.3179228200682.8683598612006010100000149.0800000101.0800000161.010000000109948.63000000000004297.060000000000595.680000000004892.74
071100430510100674.3179228200682.8683598611005010100000060.0000000101.0900000065.400000000044659.59000000000001698.330000000000476.930000000002175.26
071100430510100674.3179228200682.8683598611029010100999999.9900000101.0700002060.000000001406708.82010000000001698.330000000000476.930000000002175.26
071100430610100674.3179228200682.8683598610005010100000120.0001010101.0900000130.800000000089319.18000000000000721.000000000000365.060000000001086.06
071100430610100674.3179228200682.8683598612006010100000088.0000000101.0800000095.040000000064899.81000000000000721.000000000000365.060000000001086.06
071100430710100674.3179228200682.8683598610001010100000170.0008020101.0400000176.800000000241462.25000000000000711.160000000000000.000000000000711.16
071100510110100415.8726687700421.1459871111022010100000210.0000000101.0800000226.800000000095515.91000000000007742.020000000000026.930000000007768.95
071100510110100415.8726687700421.1459871111013010300000920.0000000101.0800000993.600000000418450.65000000000007742.020000000000026.930000000007768.95
071100510110100415.8726687700421.1459871111006010100000367.5000000101.0800000396.900000000167152.84000000000007742.020000000000026.930000000007768.95
071100510110100415.8726687700421.1459871111011010100000120.0000000101.0800000129.600000000054580.52000000000007742.020000000000026.930000000007768.95
071100510110100415.8726687700421.1459871111022080100000180.0000000101.0800000194.400000000081870.78000000000007742.020000000000026.930000000007768.95
071100510110100415.8726687700421.1459871111005010100000495.0000000101.0800000534.600000000225144.64000000000007742.020000000000026.930000000007768.95
071100510110100415.8726687700421.1459871111029010100000225.0000000101.0800000243.000000000102338.47000000000007742.020000000000026.930000000007768.95
071100510110100415.8726687700421.1459871112022010100999999.9900000101.0800000545.000000000229524.56010000000007742.020000000000026.930000000007768.95
071100511310100415.8726687700421.1459871110001010100000200.0010120101.0400000208.000000001051180.38000000000000645.540000000000050.570000000000696.10
071100510210100415.8726687700421.1459871110005010100000092.0001010101.0900000100.280000000042232.52000000000003680.540000000000302.570000000003983.11
071100510210100415.8726687700421.1459871111999010100000450.0000000101.1000000495.000000000208467.26000000000003680.540000000000302.570000000003983.11
071100510210100415.8726687700421.1459871112006010100000086.0000000101.0900000093.740000000039478.22000000000003680.540000000000302.570000000003983.11
071100510410100415.8726687700421.1459871110001010100000300.0008070101.0400000312.000000000919782.84000000000002372.470000000000136.170000000002508.64
071100510510100415.8726687700421.1459871112004010100000060.0000000101.0700000064.200000000027037.57000000000000427.450000000000159.970000000000587.42
071100510710100415.8726687700421.1459871110001010100000250.0009120101.0300000257.500000001301341.10000000000001845.430000000000000.000000000001845.43
071100510710100415.8726687700421.1459871112010030100000008.0000000101.0700000008.560000000003605.01000000000001845.430000000000000.000000000001845.43
071100510810100415.8726687700421.1459871110005010100000095.0004010101.0700000101.650000000042809.49000000000006631.360000000000300.530000000006931.89
071100510910100415.8726687700421.1459871112006070100000030.0000000101.0700000032.100000000013518.79000000000000554.270000000000323.160000000000877.43
071100600110100210.6527321200213.3238355610001010100000300.0010020101.0400000312.000000000133114.07000000000001104.600000000000201.900000000001306.50
071100601010100210.6527321200213.3238355610001010100000200.0012120101.0200000204.000000000522216.75000000000001641.060000000000000.000000000001641.06
071100601210100210.6527321200213.3238355610005010100000080.0001120101.0000000080.000000000204790.88000000000000650.280000000000120.000000000000770.28
071100601310100210.6527321200213.3238355610005010100000150.0001010101.0000000150.000000000031998.58000000000002125.680000000000309.340000000002435.02
071100600210100210.6527321200213.3238355611013010100000035.0000000101.0700000037.450000000007988.98000000000003325.430000000000356.470000000003681.89
071100600210100210.6527321200213.3238355611005010100000052.0000000101.0700000055.640000000011869.34000000000003325.430000000000356.470000000003681.89
071100600210100210.6527321200213.3238355611022010100000065.0000000101.0700000069.550000000014836.67000000000003325.430000000000356.470000000003681.89
071100600210100210.6527321200213.3238355612009010100000006.0000000101.0700000006.420000000001369.54000000000003325.430000000000356.470000000003681.89
071100600410100210.6527321200213.3238355611023010300000030.0000000101.0500000031.500000000006719.70000000000000685.670000000000265.750000000000951.42
071100600410100210.6527321200213.3238355611022010300000028.0000000101.0500000029.400000000006271.72000000000000685.670000000000265.750000000000951.42
071100600410100210.6527321200213.3238355611005010300000028.0000000101.0500000029.400000000006271.72000000000000685.670000000000265.750000000000951.42
071100600410100210.6527321200213.3238355611013010100000100.0000000101.0500000105.000000000022399.00000000000000685.670000000000265.750000000000951.42
071100600510100210.6527321200213.3238355610005010300000146.0011090101.0100000147.460000000283110.60000000000002035.450000000000144.410000000002179.85
071100600510100210.6527321200213.3238355611013010100001200.0000000101.0500001260.000000000268788.03000000000002035.450000000000144.410000000002179.85
071100600510100210.6527321200213.3238355611011010100000340.0000000101.0500000357.000000000076156.61000000000002035.450000000000144.410000000002179.85
071100600510100210.6527321200213.3238355611023010100000030.0000000101.0500000031.500000000006719.70000000000002035.450000000000144.410000000002179.85
071100600510100210.6527321200213.3238355611022010100000080.0000000101.0500000084.000000000017919.20000000000002035.450000000000144.410000000002179.85
071100600510100210.6527321200213.3238355611005010100000054.0000000101.0500000056.700000000012095.46000000000002035.450000000000144.410000000002179.85
071100600710100210.6527321200213.3238355610005010300000025.0004030101.0700000026.750000000017119.24000000000002835.230000000000291.290000000003126.51
071100600710100210.6527321200213.3238355611029010100000120.0000000101.0500000126.000000000026878.80000000000002835.230000000000291.290000000003126.51
071100600710100210.6527321200213.3238355612006010100000090.0000000101.0700000096.300000000020543.09000000000002835.230000000000291.290000000003126.51
071100600910100210.6527321200213.3238355610001010100000080.0012120101.0200000081.600000000208886.70000000000000679.910000000000000.000000000000679.91
071100781010100892.1060393300903.4180573911008010100000250.0000000101.0400000260.000000000234888.69000000000004028.580000000000752.740000000004781.32
071100781010100892.1060393300903.4180573911013010100000250.0000000101.0600000265.000000000239405.79000000000004028.580000000000752.740000000004781.32
071100781110100892.1060393300903.4180573911023010100000200.0000000101.0300000206.000000000186104.12000000000001529.330000000000400.000000000001929.33
071100781110100892.1060393300903.4180573911006010100000400.0000000101.0300000412.000000000372208.24000000000001529.330000000000400.000000000001929.33
071100781110100892.1060393300903.4180573911005010100000400.0000000101.0300000412.000000000372208.24000000000001529.330000000000400.000000000001929.33
071100781210100892.1060393300903.4180573910001010100000100.0001010101.0000000100.000000000090341.81000000000000434.170000000000118.670000000000552.84
071100781210100892.1060393300903.4180573912006010100000050.0000000101.0200000051.000000000046074.32000000000000434.170000000000118.670000000000552.84
071100780410100892.1060393300903.4180573911008010100002500.0000000101.0500002625.000000002371472.40000000000010376.500000000000591.700000000010968.20
071100780410100892.1060393300903.4180573911013010100001200.0000000101.0500001260.000000001138306.75000000000010376.500000000000591.700000000010968.20
071100780410100892.1060393300903.4180573912022010100000100.0000000101.0500000105.000000000094858.90000000000010376.500000000000591.700000000010968.20
071100780410100892.1060393300903.4180573912021010100000132.0000000101.0500000138.600000000125213.74000000000010376.500000000000591.700000000010968.20
071100780610100892.1060393300903.4180573910001010100000500.0011120101.0200000510.000000005528918.51000000000000865.620000000000000.000000000000865.62
071100860110100590.5079365100597.9956522610001010100000300.0001120101.0000000300.000000002152784.35000000000001684.530000000000000.000000000001684.53
071100861010100590.5079365100597.9956522610005010100000120.0002010101.0100000121.200000000072477.07000000000006204.870000000000484.900000000006689.77
071100861210100590.5079365100597.9956522611029010100000048.0000000101.0200000048.960000000029277.87000000000005500.000000000000025.500000000005525.50
071100861310100590.5079365100597.9956522610005010100000250.0002120101.0100000252.500000001811926.83000000000004462.470000000000000.000000000004462.47
071100860310100590.5079365100597.9956522611028010100000208.0000000101.0000000208.000000000124383.10000000000001512.130000000000552.990000000002065.11
071100860310100590.5079365100597.9956522611031030100001100.0000000101.0000001100.000000000657795.22000000000001512.130000000000552.990000000002065.11
071100860310100590.5079365100597.9956522611004010100000056.0000000101.0000000056.000000000033487.76000000000001512.130000000000552.990000000002065.11
071100860310100590.5079365100597.9956522611010010100000095.0000000101.0000000095.000000000056809.59000000000001512.130000000000552.990000000002065.11
071100860310100590.5079365100597.9956522611005010100000120.0000000101.0000000120.000000000071759.48000000000001512.130000000000552.990000000002065.11
071100860310100590.5079365100597.9956522611001010100000914.0000000101.0000000914.000000000546568.03000000000001512.130000000000552.990000000002065.11
071100860410100590.5079365100597.9956522611029010100000028.0000000101.0300000028.840000000017246.19000000000000557.620000000000171.250000000000728.87
071100860610100590.5079365100597.9956522610005010300000130.0002120101.0100000131.300000000942201.95000000000009770.120000000000218.700000000009988.82
071100940110100315.9712314800319.9777868910005010100000040.0001010101.0000000040.000000000012799.11000000000001489.640000000000241.570000000001731.21
071100940110100315.9712314800319.9777868912006010100000060.0000000101.0200000061.200000000019582.64000000000001489.640000000000241.570000000001731.21
071100941010100315.9712314800319.9777868911029010100000160.0000000101.0200000163.200000000052220.37000000000001202.850000000000198.000000000001400.85
071100941010100315.9712314800319.9777868911011010100000075.0000000101.0200000076.500000000024478.30000000000001202.850000000000198.000000000001400.85
071100941010100315.9712314800319.9777868911004010100000050.0000000100.9900000049.500000000015838.90000000000001202.850000000000198.000000000001400.85
071100941010100315.9712314800319.9777868911022010100000115.0000000100.9900000113.850000000036429.47000000000001202.850000000000198.000000000001400.85
071100941010100315.9712314800319.9777868911005010100000360.0000000100.9900000356.400000000114040.08000000000001202.850000000000198.000000000001400.85
071100941110100315.9712314800319.9777868911011010300001000.0000000101.0200001020.000000000326377.34000000000001483.860000000000200.320000000001684.18
071100941110100315.9712314800319.9777868911004010300000080.0000000100.9900000079.200000000025342.24000000000001483.860000000000200.320000000001684.18
071100941110100315.9712314800319.9777868911022010300000120.0000000100.9900000118.800000000038013.36000000000001483.860000000000200.320000000001684.18
071100941110100315.9712314800319.9777868911013010300000900.0000000100.9900000891.000000000285100.21000000000001483.860000000000200.320000000001684.18
071100941110100315.9712314800319.9777868911005010300000660.0000000100.9900000653.400000000209073.49000000000001483.860000000000200.320000000001684.18
071100941110100315.9712314800319.9777868911006010300001680.0000000100.9900001663.200000000532187.06000000000001483.860000000000200.320000000001684.18
071100941210100315.9712314800319.9777868910005010100000050.0002010101.0100000050.500000000016158.88000000000002264.470000000000161.540000000002426.01
071100941210100315.9712314800319.9777868911006010300000150.0000000100.9900000148.500000000047516.70000000000002264.470000000000161.540000000002426.01
071100940210100315.9712314800319.9777868910005010100000040.0001010101.0000000040.000000000012799.11000000000000762.080000000000135.810000000000897.88
071100940210100315.9712314800319.9777868912006010100000060.0000000101.0200000061.200000000019582.64000000000000762.080000000000135.810000000000897.88
071100940310100315.9712314800319.9777868911029010100000040.5000000101.0300000041.720000000013349.47000000000001150.950000000000227.080000000001378.03
071100940310100315.9712314800319.9777868911023010100000020.0000000101.0000000020.000000000006399.56000000000001150.950000000000227.080000000001378.03
071100940310100315.9712314800319.9777868911005010100000096.0000000101.0000000096.000000000030717.87000000000001150.950000000000227.080000000001378.03
071100940310100315.9712314800319.9777868911006010100000080.0000000101.0000000080.000000000025598.22000000000001150.950000000000227.080000000001378.03
071100940310100315.9712314800319.9777868911004010100000200.0000000101.0000000200.000000000063995.56000000000001150.950000000000227.080000000001378.03
071100940310100315.9712314800319.9777868911012010100000080.0000000101.0300000082.400000000026366.17000000000001150.950000000000227.080000000001378.03
071100940310100315.9712314800319.9777868911022010100000012.0000000101.0000000012.000000000003839.73000000000001150.950000000000227.080000000001378.03
071100940410100315.9712314800319.9777868910005010100000049.0002010101.0100000049.490000000015835.70000000000001516.180000000000186.350000000001702.53
071100940410100315.9712314800319.9777868911008010100000030.0000000101.0300000030.900000000009887.31000000000001516.180000000000186.350000000001702.53
071100940710100315.9712314800319.9777868910005010100000040.0004010101.0700000042.800000000013695.05030000000001611.730000000000142.270000000001754.00
071100940710100315.9712314800319.9777868911066010100000200.0000000101.0000000200.000000000063995.56030000000001611.730000000000142.270000000001754.00
071100940910100315.9712314800319.9777868911011010100000100.0000000101.0200000102.000000000032637.73000000000000792.000000000000220.750000000001012.75
071101080110200532.4342857100539.1856201912006050100000080.0000000101.1000000088.000000000047448.33000000000002216.880000000000669.810000000002886.69
071101081010200532.4342857100539.1856201911012010700999999.9900000101.0900000267.500000000144232.15010000000001750.720000000000442.290000000002193.01
071101081110200532.4342857100539.1856201910005010100000058.8003010101.0800000063.500000000034238.29000000000006178.920000000000618.690000000006797.60
071101081110200532.4342857100539.1856201912020010100000070.0000000101.0900000076.300000000041139.86000000000006178.920000000000618.690000000006797.60
071101081110200532.4342857100539.1856201912006010100000090.4300000101.0900000098.570000000053147.53000000000006178.920000000000618.690000000006797.60
071101081210200532.4342857100539.1856201910001010100000070.0007120101.0600000074.200000000480090.88000000000000945.000000000000012.000000000000957.00
071101080210200532.4342857100539.1856201912004010100000800.0000000101.1100000888.000000000478796.83000000000002896.880000000000017.330000000002914.21
071101080310200532.4342857100539.1856201910005010100000102.5805010101.0700000109.760000000059181.01000000000001402.420000000000408.500000000001810.92
071101080310200532.4342857100539.1856201912006010100000071.5800000101.1000000078.740000000042455.48000000000001402.420000000000408.500000000001810.92
071101080410200532.4342857100539.1856201910001010100000350.0005060101.0700000374.500000001211550.09000000000004763.920000000000000.000000000004763.92
071101080410200532.4342857100539.1856201912004010100000090.0000000101.1000000099.000000000053379.38000000000004763.920000000000000.000000000004763.92
071101080410200532.4342857100539.1856201912020010100000235.0000000101.1000000258.500000000139379.48000000000004763.920000000000000.000000000004763.92
071101080510200532.4342857100539.1856201910001010100000160.0005120101.0700000171.200000001107702.94000000000001495.350000000000035.000000000001530.35
071101080610200532.4342857100539.1856201910001010100000320.0005120101.0700000342.400000002215405.88000000000001696.000000000000000.000000000001696.00
071101080610200532.4342857100539.1856201912004010100000060.0000000101.1000000066.000000000035586.25000000000001696.000000000000000.000000000001696.00
071101080610200532.4342857100539.1856201913017010100000008.0000000100.8600000006.880000000003709.60000000000001696.000000000000000.000000000001696.00
071101080710200532.4342857100539.1856201910005010100000153.0006120101.0700000163.710000001059240.93000000000009976.180000000000690.380000000010666.56
071101080710200532.4342857100539.1856201911029010100001500.0000000101.0900001635.000000000881568.49000000000009976.180000000000690.380000000010666.56
071101080810200532.4342857100539.1856201910001010100000300.0006120101.0600000318.000000002057532.33000000000002336.310000000000002.600000000002338.91
071101080910200532.4342857100539.1856201910005010100000130.0001120101.0900000141.700000000916831.23000000000003107.560000000000242.300000000003349.86
071101160110200668.1424936400676.6146254610004010100000140.0007120101.0200000142.800000001159446.82000000000025495.720000000002326.140000000027821.86
071101160110200668.1424936400676.6146254610005010100000038.0002010101.0900000041.420000000028025.38000000000025495.720000000002326.140000000027821.86
071101160110200668.1424936400676.6146254610001010100001000.0007120101.0600001060.000000008606538.04000000000025495.720000000002326.140000000027821.86
071101160110200668.1424936400676.6146254612004010100000600.0000000101.0800000648.000000000438446.28000000000025495.720000000002326.140000000027821.86
071101161110200668.1424936400676.6146254610005010300000150.0009030101.0200000153.000000000310566.11000000000001473.250000000000000.000000000001473.25
071101161110200668.1424936400676.6146254610001010100000300.0009120101.0300000309.000000002508887.03000000000001473.250000000000000.000000000001473.25
071101161110200668.1424936400676.6146254611008010100000030.0000000101.0500000031.500000000021313.36000000000001473.250000000000000.000000000001473.25
071101161110200668.1424936400676.6146254611011010100000008.0000000101.0500000008.400000000005683.56000000000001473.250000000000000.000000000001473.25
071101161110200668.1424936400676.6146254611010010100000046.0000000101.0700000049.220000000033302.97000000000001473.250000000000000.000000000001473.25
071101161110200668.1424936400676.6146254611005010100000025.0000000101.0700000026.750000000018099.44000000000001473.250000000000000.000000000001473.25
071101161110200668.1424936400676.6146254611022010100999999.9900000101.0700000749.000000000506784.35010000000001473.250000000000000.000000000001473.25
071101161110200668.1424936400676.6146254611029010100000140.0000000101.0500000147.000000000099462.35000000000001473.250000000000000.000000000001473.25
071101161110200668.1424936400676.6146254612021010100000150.0000000101.0500000157.500000000106566.80000000000001473.250000000000000.000000000001473.25
071101161210200668.1424936400676.6146254610001010100001000.0009120101.0300001030.000000008362956.77000000000013122.490000000000000.000000000013122.49
071101161210200668.1424936400676.6146254610004010100000250.0009010101.0200000255.000000000172536.73000000000013122.490000000000000.000000000013122.49
071101160210200668.1424936400676.6146254611013010100000080.0000000101.0800000086.400000000058459.50000000000005336.830000000000041.860000000005378.69
071101160210200668.1424936400676.6146254611032010100000040.0000000101.0800000043.200000000029229.75000000000005336.830000000000041.860000000005378.69
071101160210200668.1424936400676.6146254611008010500000060.0000000101.0800000064.800000000043844.63000000000005336.830000000000041.860000000005378.69
071101160210200668.1424936400676.6146254612004010100006000.0000000101.0800006480.000000004384462.77000000000005336.830000000000041.860000000005378.69
071101160410200668.1424936400676.6146254610005010100000255.8601010101.0900000278.890000000188701.05000000000016354.200000000000684.740000000017038.94
071101160410200668.1424936400676.6146254611005010300000404.0000000101.0900000440.360000000297954.02000000000016354.200000000000684.740000000017038.94
071101160410200668.1424936400676.6146254611001010100000110.0000000101.0900000119.900000000081126.09000000000016354.200000000000684.740000000017038.94
071101160410200668.1424936400676.6146254611003010100000050.0000000101.0900000054.500000000036875.50000000000016354.200000000000684.740000000017038.94
071101160410200668.1424936400676.6146254611011010100000022.0000000101.0700000023.540000000015927.51000000000016354.200000000000684.740000000017038.94
071101160410200668.1424936400676.6146254611013010100003000.0000000101.0900003270.000000002212529.83000000000016354.200000000000684.740000000017038.94
071101160410200668.1424936400676.6146254612006010100000144.6600000101.0800000156.230000000105707.50000000000016354.200000000000684.740000000017038.94
071101160810200668.1424936400676.6146254610005010300000800.0007030101.0300000824.000000001672591.35000000000003090.000000000000554.580000000003644.58
071101160810200668.1424936400676.6146254612006010100000200.0000000101.0700000214.000000000144795.53000000000003090.000000000000554.580000000003644.58
071101160910200668.1424936400676.6146254610001010300000650.0009080101.0300000669.500000003623947.93000000000000287.500000000000000.000000000000287.50
071101240110200347.9206192800352.3322970010002010100000165.0007120101.0400000171.600000000725522.67000000000001996.930000000000520.000000000002516.93
071101240110200347.9206192800352.3322970011005010100000083.0000000101.0800000089.640000000031583.07000000000001996.930000000000520.000000000002516.93
071101240110200347.9206192800352.3322970011013010100000200.0000000101.0800000216.000000000076103.78000000000001996.930000000000520.000000000002516.93
071101240110200347.9206192800352.3322970011022010100999999.9900000101.0800000033.660000000011859.51010000000001996.930000000000520.000000000002516.93
071101241010200347.9206192800352.3322970010005010100000140.0011010101.1000000154.000000000054259.17000000000007655.960000000000649.640000000008305.60
071101241010200347.9206192800352.3322970012006010100000090.0000000101.0700000096.300000000033929.60000000000007655.960000000000649.640000000008305.60
071101240410200347.9206192800352.3322970011013010100000050.0000000101.0900000054.500000000019202.11000000000002276.210000000000309.000000000002585.21
071101240910200347.9206192800352.3322970010005010100000050.0003010101.0800000054.000000000019025.94000000000000119.180000000000535.400000000000654.58
071101321110200410.8736511300416.0835812910001010100000450.0012120101.0200000459.000000002291788.37000000000002672.230000000000000.000000000002672.23
071101320410200410.8736511300416.0835812910001010100000600.0011090101.0200000612.000000002291788.37000000000009381.930000000000140.070000000009522.00
071101320410200410.8736511300416.0835812910004010100000400.0011090101.0200000408.000000001527858.91000000000009381.930000000000140.070000000009522.00
071101320410200410.8736511300416.0835812912004010100000200.0000000101.0500000210.000000000087377.55000000000009381.930000000000140.070000000009522.00
071101320510200410.8736511300416.0835812910001010100001200.0011120101.0200001224.000000006111435.64000000000014963.750000000000000.000000000014963.75
071101320510200410.8736511300416.0835812910004010100000400.0011120101.0200000408.000000002037145.21000000000014963.750000000000000.000000000014963.75
071101320510200410.8736511300416.0835812911013010100000100.0000000101.0500000105.000000000043688.78000000000014963.750000000000000.000000000014963.75
071101320510200410.8736511300416.0835812911010010100000070.0000000101.0500000073.500000000030582.14000000000014963.750000000000000.000000000014963.75
071101320510200410.8736511300416.0835812911008010100000160.0000000101.0500000168.000000000069902.04000000000014963.750000000000000.000000000014963.75
071101320610200410.8736511300416.0835812910001010100000450.0011110101.0200000459.000000002100806.00000000000005300.000000000000066.540000000005366.54
071101320610200410.8736511300416.0835812910001010100000400.0011010101.0200000408.000000000169762.10000000000005300.000000000000066.540000000005366.54
071101320610200410.8736511300416.0835812912004010100000080.0000000101.0500000084.000000000034951.02000000000005300.000000000000066.540000000005366.54
071101320710200410.8736511300416.0835812910005010300000074.0003030101.0800000079.920000000099760.20000000000024997.290000000000765.990000000025763.28
071101320710200410.8736511300416.0835812910004010100000470.0012120101.0200000479.400000002393645.63000000000024997.290000000000765.990000000025763.28
071101320710200410.8736511300416.0835812912002010300270000.0000000101.0400280800.000000116836269.63000000000024997.290000000000765.990000000025763.28
071101320710200410.8736511300416.0835812912006010300000122.5400000101.0300000126.220000000052518.07000000000024997.290000000000765.990000000025763.28
071101320910200410.8736511300416.0835812911005010100000600.0000000101.0600000636.000000000264629.16000000000017895.110000000001577.620000000019472.73
071101320910200410.8736511300416.0835812911006010100000230.0000000101.0600000243.800000000101441.18000000000017895.110000000001577.620000000019472.73
071101320910200410.8736511300416.0835812911010010100000500.0000000101.0600000530.000000000220524.30000000000017895.110000000001577.620000000019472.73
071101320910200410.8736511300416.0835812911011010100000630.0000000101.0400000655.200000000272617.96000000000017895.110000000001577.620000000019472.73
071101320910200410.8736511300416.0835812911013010100001200.0000000101.0600001272.000000000529258.32000000000017895.110000000001577.620000000019472.73
071101320910200410.8736511300416.0835812911003010100000080.0000000101.0600000084.800000000035283.89000000000017895.110000000001577.620000000019472.73
071101320910200410.8736511300416.0835812911022010100000350.0000000101.0600000371.000000000154367.01000000000017895.110000000001577.620000000019472.73
071101320910200410.8736511300416.0835812911012010100000400.0000000101.0400000416.000000000173090.77000000000017895.110000000001577.620000000019472.73
071101320910200410.8736511300416.0835812911004010100000300.0000000101.0600000318.000000000132314.58000000000017895.110000000001577.620000000019472.73
071101400110200396.8009309300401.8324172211003010300000290.0000000101.0700000310.300000000124688.60000000000001154.290000000000443.670000000001597.96
071101401010200396.8009309300401.8324172211003020300000450.0000000101.0500000472.500000000189865.82000000000002774.730000000000360.950000000003135.68
071101401010200396.8009309300401.8324172211012010100000080.0000000101.0500000084.000000000033753.92000000000002774.730000000000360.950000000003135.68
071101401010200396.8009309300401.8324172211022010100000220.0000000101.0500000231.000000000092823.29000000000002774.730000000000360.950000000003135.68
071101401010200396.8009309300401.8324172211011010100000300.0000000101.0500000315.000000000126577.21000000000002774.730000000000360.950000000003135.68
071101401010200396.8009309300401.8324172211006010100000220.0000000101.0500000231.000000000092823.29000000000002774.730000000000360.950000000003135.68
071101401010200396.8009309300401.8324172211013010100000100.0000000101.0500000105.000000000042192.40000000000002774.730000000000360.950000000003135.68
071101401110200396.8009309300401.8324172211022010100000150.0000000101.0500000157.500000000063288.61000000000003403.020000000000798.320000000004201.34
071101401110200396.8009309300401.8324172211006010100000200.0000000101.0500000210.000000000084384.81000000000003403.020000000000798.320000000004201.34
071101401110200396.8009309300401.8324172211005010100000320.0000000101.0500000336.000000000135015.69000000000003403.020000000000798.320000000004201.34
071101401110200396.8009309300401.8324172211013010100000700.0000000101.0500000735.000000000295346.83000000000003403.020000000000798.320000000004201.34
071101401410200396.8009309300401.8324172211005010100000360.0000000101.0500000378.000000000151892.65000000000000473.580000000000102.000000000000575.58
071101401410200396.8009309300401.8324172211086010100000049.0000000101.0500000051.450000000020674.28000000000000473.580000000000102.000000000000575.58
071101401410200396.8009309300401.8324172211022010100000115.0000000101.0500000120.750000000048521.26000000000000473.580000000000102.000000000000575.58
071101401410200396.8009309300401.8324172211029010100000159.0000000101.0500000166.950000000067085.92000000000000473.580000000000102.000000000000575.58
071101401410200396.8009309300401.8324172211011010100000072.0000000101.0500000075.600000000030378.53000000000000473.580000000000102.000000000000575.58
071101401710200396.8009309300401.8324172210001010100000300.0012080101.0200000306.000000000983685.76000000000004390.170000000000000.000000000004390.17
071101401710200396.8009309300401.8324172212004010100002000.0000000101.0400002080.000000000835811.43000000000004390.170000000000000.000000000004390.17
071101401810200396.8009309300401.8324172210001010100000400.0012080101.0200000408.000000001311581.01000000000004648.400000000000000.000000000004648.40
071101402110200396.8009309300401.8324172210005010100000115.0002010101.0900000125.350000000050369.69000000000002477.750000000000395.590000000002873.34
071101402410200396.8009309300401.8324172212010030100000006.0000000101.0300000006.180000000002483.32000000000001341.670000000000302.490000000001644.15
071101402610200396.8009309300401.8324172210005010100000150.0001120101.0000000150.000000000723298.35000000000000850.000000000000050.000000000000900.00
071101402810200396.8009309300401.8324172210001010100000150.0001120101.0000000150.000000000723298.35000000000000600.000000000000000.000000000000600.00
071101400310200396.8009309300401.8324172210001010100000150.0010040101.0400000156.000000000250743.43000000000001295.520000000000081.630000000001377.15
071101400310200396.8009309300401.8324172212004010100000035.0000000101.0500000036.750000000014767.34000000000001295.520000000000081.630000000001377.15
071101400510200396.8009309300401.8324172212004010100000050.0000000101.0500000052.500000000021096.20000000000001284.350000000000081.600000000001365.95
071101590110200428.7806584600434.2176517510001010100000770.0001120101.0000000770.000000004012171.10000000000004387.830000000000000.000000000004387.83
071101590110200428.7806584600434.2176517510005010100000136.0001010101.0000000136.000000000059053.60000000000004387.830000000000000.000000000004387.83
071101590110200428.7806584600434.2176517511008010100000050.0000000101.0300000051.500000000022362.21000000000004387.830000000000000.000000000004387.83
071101590110200428.7806584600434.2176517512006010100000050.0000000101.0200000051.000000000022145.10000000000004387.830000000000000.000000000004387.83
071101591010200428.7806584600434.2176517510005010100000030.0003010101.0000000030.000000000013026.53000000000005377.890000000001733.020000000007110.91
071101591010200428.7806584600434.2176517510004010100000200.0003120101.0000000200.000000001042122.36000000000005377.890000000001733.020000000007110.91
071101591010200428.7806584600434.2176517510002010300000300.0003120100.9900000297.000000001547551.71000000000005377.890000000001733.020000000007110.91
071101591010200428.7806584600434.2176517512006010100000075.0000000101.0200000076.500000000033217.65000000000005377.890000000001733.020000000007110.91
071101591110200428.7806584600434.2176517511013010300002500.0000000100.9900002475.000000001074688.69000000000007495.000000000002021.950000000009516.95
071101591110200428.7806584600434.2176517511008010300002000.0000000101.0200002040.000000000885804.01000000000007495.000000000002021.950000000009516.95
071101591110200428.7806584600434.2176517512006040100001800.0000000101.0200000035.350000000015349.59010000000007495.000000000002021.950000000009516.95
071101591310200428.7806584600434.2176517510001010100000100.0004120100.9900000099.000000000515850.57000000000001966.900000000000000.000000000001966.90
071101590310200428.7806584600434.2176517510001010100000400.0002120101.0100000404.000000002105087.18000000000009512.500000000000117.700000000009630.20
071101590410200428.7806584600434.2176517510005010100000310.0002010101.0100000313.100000000135953.55000000000012482.000000000000047.850000000012529.85
071101590410200428.7806584600434.2176517510001010100001600.0002010101.0100001616.000000000701695.73000000000012482.000000000000047.850000000012529.85
071101590410200428.7806584600434.2176517511029010100000020.0000000101.0300000020.600000000008944.88000000000012482.000000000000047.850000000012529.85
071101590410200428.7806584600434.2176517511010010100000010.0000000101.0000000010.000000000004342.18000000000012482.000000000000047.850000000012529.85
071101590410200428.7806584600434.2176517512006010100000275.0000000101.0200000280.500000000121798.05000000000012482.000000000000047.850000000012529.85
071101590410200428.7806584600434.2176517512004010100006000.0000000101.0300006180.000000002683465.09000000000012482.000000000000047.850000000012529.85
071101590510200428.7806584600434.2176517510001010100000350.0002120101.0100000353.500000001841951.28000000000004539.000000000000031.720000000004570.72
071101590510200428.7806584600434.2176517512004010100001800.0000000101.0300001854.000000000805039.53000000000004539.000000000000031.720000000004570.72
071101590610200428.7806584600434.2176517510005010100000250.0001010101.0000000250.000000000108554.41000000000004951.250000000000179.170000000005130.42
071101590610200428.7806584600434.2176517511029010100002000.0000000101.0300002060.000000000894488.36000000000004951.250000000000179.170000000005130.42
071101590610200428.7806584600434.2176517511002010100000540.0000000101.0000000540.000000000234477.53000000000004951.250000000000179.170000000005130.42
071101590610200428.7806584600434.2176517511013010100006000.0000000101.0000006000.000000002605305.91000000000004951.250000000000179.170000000005130.42
071101590610200428.7806584600434.2176517511005010100000660.0000000101.0000000660.000000000286583.65000000000004951.250000000000179.170000000005130.42
071101590610200428.7806584600434.2176517511006010100000800.0000000101.0000000800.000000000347374.12000000000004951.250000000000179.170000000005130.42
071101590610200428.7806584600434.2176517511011010100000200.0000000101.0300000206.000000000089448.84000000000004951.250000000000179.170000000005130.42
071101590610200428.7806584600434.2176517511004010100001600.0000000101.0000001600.000000000694748.24000000000004951.250000000000179.170000000005130.42
071101590610200428.7806584600434.2176517511001010100003000.0000000101.0000003000.000000001302652.96000000000004951.250000000000179.170000000005130.42
071101590610200428.7806584600434.2176517511023010100000165.0000000101.0000000165.000000000071645.91000000000004951.250000000000179.170000000005130.42
071101590610200428.7806584600434.2176517511022010100000135.0000000101.0000000135.000000000058619.38000000000004951.250000000000179.170000000005130.42
071101590610200428.7806584600434.2176517511003010100001800.0000000101.0000001800.000000000781591.77000000000004951.250000000000179.170000000005130.42
071101590610200428.7806584600434.2176517511010010100000700.0000000101.0000000700.000000000303952.36000000000004951.250000000000179.170000000005130.42
071101590610200428.7806584600434.2176517511012010100000120.0000000101.0300000123.600000000053669.30000000000004951.250000000000179.170000000005130.42
071101590710200428.7806584600434.2176517510005010100000150.0002010101.0100000151.500000000065783.97000000000005120.810000000000943.360000000006064.17
071101590910200428.7806584600434.2176517510001010100000200.0003040101.0000000200.000000000347374.12000000000001644.500000000000007.920000000001652.42
071101590910200428.7806584600434.2176517512004010100000200.0000000101.0200000204.000000000088580.40000000000001644.500000000000007.920000000001652.42
071101670110200315.0468811500319.0417156810001010100000250.0001090101.0000000250.000000000717843.86000000000000959.100000000000000.000000000000959.10
071101671010200315.0468811500319.0417156810005010300000049.0003020101.0000000049.000000000031266.09000000000002751.410000000000387.830000000003139.24
071101671110200315.0468811500319.0417156811007010100000130.0000000100.9900000128.700000000041060.67000000000001486.560000000000517.570000000002004.13
071101671110200315.0468811500319.0417156811029010100000350.0000000101.0200000357.000000000113897.89000000000001486.560000000000517.570000000002004.13
071101671110200315.0468811500319.0417156811012010100000060.0000000101.0200000061.200000000019525.35000000000001486.560000000000517.570000000002004.13
071101671110200315.0468811500319.0417156811022010100000250.0000000100.9900000247.500000000078962.82000000000001486.560000000000517.570000000002004.13
071101671110200315.0468811500319.0417156811008010100000140.0000000101.0200000142.800000000045559.16000000000001486.560000000000517.570000000002004.13
071101671110200315.0468811500319.0417156811009010100000069.5000000101.0200000070.890000000022616.87000000000001486.560000000000517.570000000002004.13
071101671110200315.0468811500319.0417156811004010100000400.0000000100.9900000396.000000000126340.52000000000001486.560000000000517.570000000002004.13
071101671110200315.0468811500319.0417156811011010100000280.0000000101.0200000285.600000000091118.31000000000001486.560000000000517.570000000002004.13
071101671110200315.0468811500319.0417156811006010100000500.0000000100.9900000495.000000000157925.65000000000001486.560000000000517.570000000002004.13
071101671110200315.0468811500319.0417156811005010100000840.0000000100.9900000831.600000000265315.09000000000001486.560000000000517.570000000002004.13
071101671110200315.0468811500319.0417156811080010100003000.0000000101.0100003030.000000000966696.40000000000001486.560000000000517.570000000002004.13
071101671110200315.0468811500319.0417156811013010100000600.0000000100.9900000594.000000000189510.78000000000001486.560000000000517.570000000002004.13
071101671110200315.0468811500319.0417156812012010100000023.0000000101.0100000023.230000000007411.34000000000001486.560000000000517.570000000002004.13
071101671310200315.0468811500319.0417156810005010100000062.7102120101.0100000063.340000000242497.23000000000002175.070000000000413.240000000002588.32
071101671310200315.0468811500319.0417156812006050300000056.4000000101.0100000056.960000000018172.62000000000002175.070000000000413.240000000002588.32
071101671310200315.0468811500319.0417156812006020100000103.0200000101.0100000104.050000000033196.29000000000002175.070000000000413.240000000002588.32
071101670210200315.0468811500319.0417156810005010100000072.0012010101.0100000072.720000000023200.71000000000003258.330000000000168.940000000003427.27
071101670310200315.0468811500319.0417156810002010300000250.0011080101.0200000255.000000000650845.10000000000001990.000000000000874.470000000002864.47
071101670310200315.0468811500319.0417156811009050100000010.0000000101.0300000010.300000000003286.13000000000001990.000000000000874.470000000002864.47
071101670310200315.0468811500319.0417156811008010100000300.0000000101.0300000309.000000000098583.89000000000001990.000000000000874.470000000002864.47
071101670310200315.0468811500319.0417156811010010100000010.0000000101.0000000010.000000000003190.42000000000001990.000000000000874.470000000002864.47
071101670410200315.0468811500319.0417156810001010100000415.0002120101.0100000419.150000001604716.02000000000012065.670000000000090.000000000012155.67
071101670610200315.0468811500319.0417156810005010300000023.0002010101.0100000023.230000000007411.34000000000000910.350000000000119.750000000001030.10
071101670710200315.0468811500319.0417156810002010100000092.0003120100.9900000091.080000000348699.83000000000008655.000000000000376.530000000009031.52
071101670710200315.0468811500319.0417156810005010100000223.0002120101.0100000225.230000000862293.19000000000008655.000000000000376.530000000009031.52
071101670710200315.0468811500319.0417156811022010100000034.0000000100.9900000033.660000000010738.94000000000008655.000000000000376.530000000009031.52
071101670710200315.0468811500319.0417156811012010100000354.0000000101.0200000361.080000000115199.58000000000008655.000000000000376.530000000009031.52
071101670710200315.0468811500319.0417156811031020100000130.0000000100.9900000128.700000000041060.67000000000008655.000000000000376.530000000009031.52
071101670710200315.0468811500319.0417156811013010100000380.0000000100.9900000376.200000000120023.49000000000008655.000000000000376.530000000009031.52
071101670710200315.0468811500319.0417156811001010100000052.0000000100.9900000051.480000000016424.27000000000008655.000000000000376.530000000009031.52
071101670810200315.0468811500319.0417156810002010100000090.0003120100.9900000089.100000000341119.40000000000001379.900000000000554.170000000001934.07
071101670810200315.0468811500319.0417156811013010100000300.0000000100.9900000297.000000000094755.39000000000001379.900000000000554.170000000001934.07
071101670810200315.0468811500319.0417156811009010300000400.0000000101.0200000408.000000000130169.02000000000001379.900000000000554.170000000001934.07
071101750110300406.1300959200428.9101334010001010100000210.0004120101.0700000224.700000001156513.28000000000003298.000000000000000.000000000003298.00
071101750110300406.1300959200428.9101334011006010100001100.0000000101.1100001221.000000000523699.27000000000003298.000000000000000.000000000003298.00
071101750110300406.1300959200428.9101334011005010100001000.0000000101.1100001110.000000000476090.25000000000003298.000000000000000.000000000003298.00
071101750110300406.1300959200428.9101334011013010100001200.0000000101.1100001332.000000000571308.30000000000003298.000000000000000.000000000003298.00
071101750110300406.1300959200428.9101334011029010100001150.0000000101.1100001276.500000000547503.79000000000003298.000000000000000.000000000003298.00
071101750110300406.1300959200428.9101334011022010100000415.0000000101.1100000460.650000000197577.45000000000003298.000000000000000.000000000003298.00
071101750110300406.1300959200428.9101334011011010100000470.0000000101.1100000521.700000000223762.42000000000003298.000000000000000.000000000003298.00
071101751010300406.1300959200428.9101334011023020100000075.0000000101.0600000079.500000000034098.36000000000000547.000000000000353.530000000000900.53
071101751010300406.1300959200428.9101334011022010100000120.0000000101.0600000127.200000000054557.37000000000000547.000000000000353.530000000000900.53
071101751010300406.1300959200428.9101334011008010100000037.0000000101.0900000040.330000000017297.95000000000000547.000000000000353.530000000000900.53
071101751010300406.1300959200428.9101334011010010300000013.5000000101.0600000014.310000000006137.70000000000000547.000000000000353.530000000000900.53
071101751010300406.1300959200428.9101334011028010300000011.0000000101.0600000011.660000000005001.09000000000000547.000000000000353.530000000000900.53
071101751010300406.1300959200428.9101334011001040300000500.0000000101.0600000530.000000000227322.37000000000000547.000000000000353.530000000000900.53
071101751010300406.1300959200428.9101334011007010100000100.0000000101.0600000106.000000000045464.47000000000000547.000000000000353.530000000000900.53
071101751010300406.1300959200428.9101334011029030300000088.0000000101.0900000095.920000000041141.06000000000000547.000000000000353.530000000000900.53
071101751010300406.1300959200428.9101334011011010100000084.9000000101.0900000092.540000000039691.34000000000000547.000000000000353.530000000000900.53
071101751010300406.1300959200428.9101334011009010100000004.0000000101.0900000004.360000000001870.05000000000000547.000000000000353.530000000000900.53
071101751210300406.1300959200428.9101334010005010300000096.0006120101.0700000102.720000000528691.79000000000003619.710000000000507.500000000004127.22
071101751210300406.1300959200428.9101334012006010100000048.7800000101.0900000053.170000000022805.15000000000003619.710000000000507.500000000004127.22
071101751310300406.1300959200428.9101334010005010300000100.0004120101.0700000107.000000000550720.61000000000003385.930000000000129.870000000003515.80
071101750210300406.1300959200428.9101334010005010100000103.0004120101.0700000110.210000000567242.23000000000009057.500000000000332.090000000009389.59
071101750410300406.1300959200428.9101334010005010100000123.0003120101.0800000132.840000000683717.07000000000006673.400000000000147.660000000006821.06
071101750510300406.1300959200428.9101334010005010100000130.0005120101.0700000139.100000000715936.79000000000002042.000000000000280.900000000002322.90
071101750610300406.1300959200428.9101334010001010100000450.0005060101.0700000481.500000001239121.38000000000001283.250000000000053.380000000001336.63
071101750610300406.1300959200428.9101334010005010100000008.0005060101.0700000008.560000000022028.82000000000001283.250000000000053.380000000001336.63
071101750610300406.1300959200428.9101334012004010100000045.0000000101.1000000049.500000000021231.05000000000001283.250000000000053.380000000001336.63
071101750710300406.1300959200428.9101334011006010300000280.0000000101.0600000296.800000000127300.53000000000000955.200000000000501.180000000001456.38
071101750710300406.1300959200428.9101334011001010300000045.0000000101.0600000047.700000000020459.01000000000000955.200000000000501.180000000001456.38
071101750710300406.1300959200428.9101334011022010100000080.0000000101.0600000084.800000000036371.58000000000000955.200000000000501.180000000001456.38
071101750710300406.1300959200428.9101334011005010300000070.0000000101.0600000074.200000000031825.13000000000000955.200000000000501.180000000001456.38
071101750710300406.1300959200428.9101334011009030100000040.0000000101.0900000043.600000000018700.48000000000000955.200000000000501.180000000001456.38
071101750710300406.1300959200428.9101334011013010100000250.0000000101.0600000265.000000000113661.19000000000000955.200000000000501.180000000001456.38
071101750910300406.1300959200428.9101334010005010300000023.9405020101.0700000025.620000000021977.36000000000001845.270000000000792.950000000002638.22
071101750910300406.1300959200428.9101334012006010100000032.4300000101.0900000035.350000000015161.97000000000001845.270000000000792.950000000002638.22
071101831010300344.8741749200364.2183375610002010300000350.0006040101.0500000367.500000000535400.96000000000003882.840000000000245.720000000004128.56
071101831010300344.8741749200364.2183375612004010100000030.0000000101.0900000032.700000000011909.94000000000003882.840000000000245.720000000004128.56
071101831010300344.8741749200364.2183375612002010300001500.0000000101.0900001635.000000000595496.98000000000003882.840000000000245.720000000004128.56
071101831110300344.8741749200364.2183375611032030100000120.0000000101.0600000127.200000000046328.57000000000001400.230000000000184.450000000001584.68
071101831110300344.8741749200364.2183375611022010100000017.0000000101.0600000018.020000000006563.21000000000001400.230000000000184.450000000001584.68
071101831110300344.8741749200364.2183375611008010300000200.0000000101.0900000218.000000000079399.60000000000001400.230000000000184.450000000001584.68
071101831110300344.8741749200364.2183375611013010100000120.0000000101.0600000127.200000000046328.57000000000001400.230000000000184.450000000001584.68
071101831110300344.8741749200364.2183375611023010100000007.0000000101.0600000007.420000000002702.50000000000001400.230000000000184.450000000001584.68
071101831210300344.8741749200364.2183375610005010300000023.5304040101.0700000025.180000000036684.07000000000003570.200000000000256.360000000003826.56
071101831210300344.8741749200364.2183375612001010100011030.0000000101.0900012022.700000004378887.81000000000003570.200000000000256.360000000003826.56
071101830310300344.8741749200364.2183375610001010100000150.0004120101.0700000160.500000000701484.52000000000000992.000000000000000.000000000000992.00
071101830810300344.8741749200364.2183375610001010100000320.0006120101.0600000339.200000001482514.32000000000001316.130000000000010.200000000001326.33
071101911210300275.2661752700290.7059908610011010100000015.0007120101.0300000015.450000000053896.89000000000001749.210000000000327.330000000002076.54
071101911210300275.2661752700290.7059908611012010200000180.0000000101.0800000194.400000000056513.24000000000001749.210000000000327.330000000002076.54
071101910710300275.2661752700290.7059908612022010100000500.0000000101.0900000545.000000000158434.77000000000002475.000000000000580.580000000003055.58
071101910710300275.2661752700290.7059908612004010100000250.0000000101.0900000272.500000000079217.38000000000002475.000000000000580.580000000003055.58
071101910910300275.2661752700290.7059908611031040300000230.0000000101.0600000243.800000000070874.12000000000002136.970000000000620.200000000002757.16
071102051110300450.1918371900475.4433194710001010100000150.0009120101.0300000154.500000000881471.91000000000001597.270000000000033.430000000001630.70
071102051210300450.1918371900475.4433194710002010100000700.0009020101.0300000721.000000000685589.27000000000000941.670000000000587.330000000001529.00
071102051210300450.1918371900475.4433194712002010300008500.0000000101.0500008925.000000004243331.63000000000000941.670000000000587.330000000001529.00
071102051210300450.1918371900475.4433194712004010100000080.0000000101.0500000084.000000000039937.24000000000000941.670000000000587.330000000001529.00
071102050210300450.1918371900475.4433194710001010100000015.0007110101.0600001616.000000008451480.45010000000000949.980000000000068.900000000001018.88
071102050310300450.1918371900475.4433194710005010300000084.0007050101.0300000086.520000000205676.78000000000001308.000000000000016.170000000001324.17
071102050610300450.1918371900475.4433194710001010100000280.0008070101.0400000291.200000000969143.66000000000002060.000000000000000.000000000002060.00
071102050910300450.1918371900475.4433194710005010100000052.0004120101.0700000055.640000000317444.00000000000001348.190000000000407.860000000001756.05
071102131110300442.7401302400467.5736426010001010100000250.0010060101.0400000260.000000000729414.88000000000003744.350000000003534.040000000007278.39
071102131110300442.7401302400467.5736426011022010100000700.0000000101.0700000749.000000000350212.66000000000003744.350000000003534.040000000007278.39
071102131210300442.7401302400467.5736426010001010100000150.0010060101.0400000156.000000000437648.93000000000001658.910000000000160.690000000001819.60
071102130210300442.7401302400467.5736426012001010100017000.0000000101.0800018360.000000008584652.08000000000000903.320000000000156.000000000001059.32
071102130310300442.7401302400467.5736426010005010100000023.0004010101.0700000024.610000000011506.99000000000001285.090000000000116.060000000001401.15
071102130310300442.7401302400467.5736426011011010200000200.0000000101.0700000214.000000000100060.76000000000001285.090000000000116.060000000001401.15
071102130310300442.7401302400467.5736426011004010100000060.0000000101.0900000065.400000000030579.32000000000001285.090000000000116.060000000001401.15
071102130310300442.7401302400467.5736426011023010100000060.0000000101.0900000065.400000000030579.32000000000001285.090000000000116.060000000001401.15
071102130310300442.7401302400467.5736426011022010100000040.0000000101.0900000043.600000000020386.21000000000001285.090000000000116.060000000001401.15
071102130310300442.7401302400467.5736426011005010300000120.0000000101.0900000130.800000000061158.63000000000001285.090000000000116.060000000001401.15
071102130310300442.7401302400467.5736426011006010100000020.0000000101.0900000021.800000000010193.11000000000001285.090000000000116.060000000001401.15
071102130510300442.7401302400467.5736426011023010100000020.0000000101.0900000021.800000000010193.11000000000001327.310000000000123.600000000001450.91
071102130510300442.7401302400467.5736426011005010100000225.0000000101.0900000245.250000000114672.44000000000001327.310000000000123.600000000001450.91
071102130710300442.7401302400467.5736426010005010100000043.0004010101.0700000046.010000000021513.06000000000000553.050000000000103.170000000000656.22
071102130810300442.7401302400467.5736426010005010100000024.3809010101.0200000024.870000000011628.56000000000000931.480000000000326.060000000001257.54
071102130810300442.7401302400467.5736426011029010100000007.0000000101.0500000007.350000000003436.67000000000000931.480000000000326.060000000001257.54
071102130810300442.7401302400467.5736426011007010100000115.0000000101.0700000123.050000000057534.94000000000000931.480000000000326.060000000001257.54
071102130810300442.7401302400467.5736426011036010100000085.0000000101.0700000090.950000000042525.82000000000000931.480000000000326.060000000001257.54
071102130810300442.7401302400467.5736426011002010100000120.0000000101.0700000128.400000000060036.46000000000000931.480000000000326.060000000001257.54
071102130810300442.7401302400467.5736426011013010100000800.0000000101.0700000856.000000000400243.04000000000000931.480000000000326.060000000001257.54
071102130810300442.7401302400467.5736426011005010100000250.0000000101.0700000267.500000000125075.95000000000000931.480000000000326.060000000001257.54
071102130810300442.7401302400467.5736426011006010100000200.0000000101.0700000214.000000000100060.76000000000000931.480000000000326.060000000001257.54
071102130810300442.7401302400467.5736426011010010100000030.0000000101.0700000032.100000000015009.11000000000000931.480000000000326.060000000001257.54
071102130810300442.7401302400467.5736426011011010100000130.0000000101.0500000136.500000000063823.80000000000000931.480000000000326.060000000001257.54
071102130810300442.7401302400467.5736426011004010100000100.0000000101.0700000107.000000000050030.38000000000000931.480000000000326.060000000001257.54
071102130810300442.7401302400467.5736426011003010100000172.0000000101.0700000184.040000000086052.25000000000000931.480000000000326.060000000001257.54
071102130810300442.7401302400467.5736426011009010100000018.0000000101.0500000018.900000000008837.14000000000000931.480000000000326.060000000001257.54
071102130810300442.7401302400467.5736426011008010100000103.0000000101.0500000108.150000000050568.09000000000000931.480000000000326.060000000001257.54
071102130810300442.7401302400467.5736426011022010100000080.0000000101.0700000085.600000000040024.30000000000000931.480000000000326.060000000001257.54
071102130810300442.7401302400467.5736426011012010100000050.0000000101.0500000052.500000000024547.62000000000000931.480000000000326.060000000001257.54
071102130810300442.7401302400467.5736426012001010100007500.0000000101.0500007875.000000003682142.44000000000000931.480000000000326.060000000001257.54
071102130810300442.7401302400467.5736426012004010100000020.0000000101.0500000021.000000000009819.05000000000000931.480000000000326.060000000001257.54
071102211010300504.9124259300533.2332130410005010100000107.0001010101.0900000116.630000000062190.99000000000000767.520000000000196.280000000000963.80
071102211110300504.9124259300533.2332130410005010100000160.0001010101.0900000174.400000000092995.87000000000000635.970000000000047.270000000000683.23
071102211110300504.9124259300533.2332130411029010100999999.9900000101.0700000363.800000000193990.24010000000000635.970000000000047.270000000000683.23
071102211210300504.9124259300533.2332130410001010100000120.0008060101.0400000124.800000000399285.03000000000000235.000000000000030.900000000000265.90
071102211210300504.9124259300533.2332130411012010100000030.3600000101.0700000032.490000000017324.75000000000000235.000000000000030.900000000000265.90
071102211210300504.9124259300533.2332130412004010100000027.0000000101.0700000028.890000000015405.11000000000000235.000000000000030.900000000000265.90
071102211410300504.9124259300533.2332130410005010100000052.0003010101.0800000056.160000000029946.38000000000000604.120000000000130.590000000000734.71
071102211410300504.9124259300533.2332130411029010100000090.0000000101.0500000094.500000000050390.54000000000000604.120000000000130.590000000000734.71
071102211410300504.9124259300533.2332130411005010100000050.0000000101.0700000053.500000000028527.98000000000000604.120000000000130.590000000000734.71
071102211510300504.9124259300533.2332130410001010100000100.0009120101.0300000103.000000000659076.25000000000000634.810000000000000.000000000000634.81
071102211610300504.9124259300533.2332130410005010100000076.0011010101.1000000083.600000000044578.30000000000001763.150000000000492.280000000002255.43
071102211810300504.9124259300533.2332130410005010300000025.0009120101.0200000025.500000000163169.36000000000000626.590000000000097.160000000000723.74
071102210310300504.9124259300533.2332130410005010100000026.0005090101.0700000027.820000000133510.93000000000001351.130000000000543.920000000001895.05
071102210410300504.9124259300533.2332130411013010100000050.0000000101.0800000054.000000000028794.59000000000001837.500000000000268.220000000002105.72
071102210410300504.9124259300533.2332130411999010100000188.0000000101.1000000206.800000000110272.63000000000001837.500000000000268.220000000002105.72
071102210910300504.9124259300533.2332130412001010100006000.0000000101.0700006420.000000003423357.23000000000000161.000000000000051.500000000000212.50
071102300110300397.2897273900419.5739042310005010300000035.0010120101.0200000035.700000000179745.46000000000000870.200000000000260.100000000001130.30
071102301110300397.2897273900419.5739042310005010100000140.0003120101.0800000151.200000000761274.89000000000002312.000000000000555.800000000002867.80
071102301310300397.2897273900419.5739042310005010100000120.0001060101.0000000120.000000000302093.21000000000000000.000000000000636.750000000000636.75
071102301310300397.2897273900419.5739042311013010100001200.0000000101.0300001236.000000000518593.35000000000000000.000000000000636.750000000000636.75
071102301310300397.2897273900419.5739042311008010100002000.0000000101.0300002060.000000000864322.24000000000000000.000000000000636.750000000000636.75
071102300210300397.2897273900419.5739042310001010100000210.0010080101.0400000218.400000000733079.53000000000000808.170000000000000.000000000000808.17
071102300710300397.2897273900419.5739042311016010100003000.0000000101.0500003150.000000001321657.80000000000001785.670000000000306.000000000002091.67
071102300710300397.2897273900419.5739042311080010100001200.0000000101.0600001272.000000000533698.01000000000001785.670000000000306.000000000002091.67
071102300810300397.2897273900419.5739042310001010100000250.0011120101.0200000255.000000001283896.15000000000001498.650000000000000.000000000001498.65
071102480210301128.1374007901191.4151842510001010100000200.0003080101.0000000200.000000001906264.29000000000003485.580000000000000.000000000003485.58
071102480310301128.1374007901191.4151842510005010100000046.0005120101.0700000049.220000000703697.46000000000001610.670000000000312.890000000001923.56
071102480810301128.1374007901191.4151842511999010100006500.0000000101.0500006825.000000008131408.63000000000000353.500000000000320.900000000000674.40
071102560110300988.9436619701044.4139999410005010100000120.0009120101.0200000122.400000001534035.28000000000001325.240000000000099.580000000001424.83
071102560110300988.9436619701044.4139999411005010100000200.0000000101.0500000210.000000000219326.94000000000001325.240000000000099.580000000001424.83
071102560110300988.9436619701044.4139999411002010100000350.0000000101.0500000367.500000000383822.14000000000001325.240000000000099.580000000001424.83
071102560110300988.9436619701044.4139999411013010100000250.0000000101.0500000262.500000000274158.67000000000001325.240000000000099.580000000001424.83
071102560110300988.9436619701044.4139999411010010100000200.0000000101.0500000210.000000000219326.94000000000001325.240000000000099.580000000001424.83
071102561010300988.9436619701044.4139999412004010100000030.0000000101.0300000030.900000000032272.39000000000000583.610000000000155.050000000000738.66
071102560610300988.9436619701044.4139999410005010300000110.0011120101.0100000111.100000001392412.74000000000003061.240000000001529.870000000004591.11
071102640110300338.8888888900357.8973338810005010500000075.0404010101.0700000080.290000000028735.58000000000001815.060000000000543.120000000002358.17
071102640110300338.8888888900357.8973338811022010100000088.4600000101.0300000091.110000000032608.03000000000001815.060000000000543.120000000002358.17
071102640110300338.8888888900357.8973338811022070100000088.5400000101.0300000091.200000000032640.24000000000001815.060000000000543.120000000002358.17
071102640110300338.8888888900357.8973338811005010100000288.0000000101.0300000296.640000000106166.67000000000001815.060000000000543.120000000002358.17
071102640110300338.8888888900357.8973338811013010100000400.0000000101.0300000412.000000000147453.70000000000001815.060000000000543.120000000002358.17
071102641110300338.8888888900357.8973338810002010300000300.0003120100.9900000297.000000001275546.10000000000003322.910000000000176.530000000003499.44
071102641110300338.8888888900357.8973338811024020100000240.0000000100.9900000237.600000000085036.41000000000003322.910000000000176.530000000003499.44
071102641110300338.8888888900357.8973338811013010100000050.0000000100.9900000049.500000000017715.92000000000003322.910000000000176.530000000003499.44
071102641210300338.8888888900357.8973338810005010100000126.5104010100.9900000125.240000000044823.06000000000002851.030000000000381.560000000003232.60
071102641310300338.8888888900357.8973338810005010100000177.0003010101.0000000177.000000000063347.83000000000002315.430000000000475.250000000002790.68
071102640310300338.8888888900357.8973338811008010100000500.0000000101.0300000515.000000000184317.13000000000008008.500000000000105.710000000008114.21
071102640310300338.8888888900357.8973338811013010100000200.0000000101.0300000206.000000000073726.85000000000008008.500000000000105.710000000008114.21
071102640510300338.8888888900357.8973338810001010100000350.0002120101.0100000353.500000001518200.49000000000001087.300000000000000.000000000001087.30
071102640710300338.8888888900357.8973338810005010100000160.0004010101.0700000171.200000000061272.02000000000007507.990000000000369.070000000007877.06
071102640710300338.8888888900357.8973338811008010100000450.0000000101.0300000463.500000000165885.41000000000007507.990000000000369.070000000007877.06
071102640810300338.8888888900357.8973338810005010100000100.0002010101.0100000101.000000000036147.63000000000005137.710000000000308.660000000005446.37
071102640810300338.8888888900357.8973338811013010300001000.0000000101.0000001000.000000000357897.33000000000005137.710000000000308.660000000005446.37
071102640810300338.8888888900357.8973338811999010300000500.0000000101.0100000505.000000000180738.15000000000005137.710000000000308.660000000005446.37
071102640910300338.8888888900357.8973338811999010100002000.0000000101.0100002020.000000000722952.61000000000005328.520000000000707.650000000006036.17
071102720110300308.6335816600325.9449915510005010100000130.0004010101.0700000139.100000000045338.95000000000012867.670000000000688.410000000013556.08
071102721010300308.6335816600325.9449915510011010100999999.9910010101.0200000015.450000000005035.85010000000001298.750000000000288.750000000001587.50
071102721110300308.6335816600325.9449915510005010100000030.2303010101.0000000030.230000000009853.32000000000001300.030000000000610.580000000001910.61
071102721110300308.6335816600325.9449915511013010100000300.0000000100.9900000297.000000000096805.66000000000001300.030000000000610.580000000001910.61
071102721110300308.6335816600325.9449915511005010100000100.0000000100.9900000099.000000000032268.55000000000001300.030000000000610.580000000001910.61
071102721110300308.6335816600325.9449915511006010300000175.0000000100.9900000173.250000000056469.97000000000001300.030000000000610.580000000001910.61
071102721110300308.6335816600325.9449915511011010300000100.0000000101.0200000102.000000000033246.39000000000001300.030000000000610.580000000001910.61
071102721110300308.6335816600325.9449915511022010100000080.0000000100.9900000079.200000000025814.84000000000001300.030000000000610.580000000001910.61
071102721210300308.6335816600325.9449915510005010100999999.9905010101.0700000040.330000000013145.36010000000001636.260000000000319.770000000001956.03
071102721210300308.6335816600325.9449915511011020100000050.0000000101.0200000051.000000000016623.19000000000001636.260000000000319.770000000001956.03
071102721210300308.6335816600325.9449915512022010300000220.0000000101.0200000224.400000000073142.06000000000001636.260000000000319.770000000001956.03
071102721310300308.6335816600325.9449915510001010100000300.0004120100.9900000297.000000001161667.95000000000000210.090000000000141.870000000000351.96
071102721310300308.6335816600325.9449915512004010100000180.0000000101.0200000183.600000000059843.50000000000000210.090000000000141.870000000000351.96
071102720210300308.6335816600325.9449915510005010100000040.0004010101.0700000042.800000000013950.45000000000001020.000000000000113.100000000001133.10
071102720210300308.6335816600325.9449915511066010100000200.0000000101.0000000200.000000000065189.00000000000001020.000000000000113.100000000001133.10
071102720410300308.6335816600325.9449915511012010100000050.0000000101.0300000051.500000000016786.17000000000001505.000000000000150.000000000001655.00
071102720410300308.6335816600325.9449915511008010100000160.0000000101.0300000164.800000000053715.73000000000001505.000000000000150.000000000001655.00
071102720410300308.6335816600325.9449915511009010100000030.0000000101.0300000030.900000000010071.70000000000001505.000000000000150.000000000001655.00
071102720410300308.6335816600325.9449915512001030100010500.0000000101.0300010815.000000003525095.08000000000001505.000000000000150.000000000001655.00
071102720410300308.6335816600325.9449915512028010100012000.0000000101.0300012360.000000004028680.10000000000001505.000000000000150.000000000001655.00
071102720510300308.6335816600325.9449915510005010100000049.9602010101.0100000050.460000000016447.18000000000004105.460000000000731.930000000004837.39
071102720610300308.6335816600325.9449915510005010100000036.0005010101.0700000038.520000000012555.40000000000002388.380000000000655.660000000003044.05
071102720710300308.6335816600325.9449915510001010100000400.0003050101.0000000400.000000000651889.98000000000005012.750000000000046.650000000005059.40
071102720710300308.6335816600325.9449915512004010100000350.0000000101.0200000357.000000000116362.36000000000005012.750000000000046.650000000005059.40
071102720810300308.6335816600325.9449915510005010100000052.0005010101.0700000055.640000000018135.58000000000004488.740000000000211.140000000004699.88
071102720810300308.6335816600325.9449915510002010100000500.0003120100.9900000495.000000001936113.25000000000004488.740000000000211.140000000004699.88
071102720810300308.6335816600325.9449915511005010100000090.0000000100.9900000089.100000000029041.70000000000004488.740000000000211.140000000004699.88
071102720910300308.6335816600325.9449915510005010100000075.0005010101.0700000080.250000000026157.09000000000005122.500000000000537.900000000005660.40
071102720910300308.6335816600325.9449915512022010100000230.0000000101.0200000234.600000000076466.70000000000005122.500000000000537.900000000005660.40
071102800110300395.6206978400417.8112579910001010300000150.0002120101.0100000151.500000000759580.87000000000003572.000000000000000.000000000003572.00
071102801010300395.6206978400417.8112579910005010100000200.0009060101.0200000204.000000000511400.98000000000001269.300000000000290.000000000001559.30
071102801010300395.6206978400417.8112579911008010100000250.0000000101.0200000255.000000000106541.87000000000001269.300000000000290.000000000001559.30
071102801010300395.6206978400417.8112579911009020100000025.0000000101.0200000025.500000000010654.19000000000001269.300000000000290.000000000001559.30
071102801310300395.6206978400417.8112579910005010100000175.0004010100.9900000173.250000000072385.80000000000002000.000000000000461.840000000002461.84
071102800210300395.6206978400417.8112579910001010300001200.0011080101.0200001224.000000004091207.84000000000001562.680000000000370.000000000001932.68
071102800410300395.6206978400417.8112579910001010100000050.0004010101.0700000053.500000000022352.90000000000000650.000000000000100.000000000000750.00
071102800510300395.6206978400417.8112579910005010100999999.9904010101.0700000150.000000000062671.69010000000000900.000000000000337.500000000001237.50
071102800510300395.6206978400417.8112579911022010100000080.0000000101.0000000080.000000000033424.90000000000000900.000000000000337.500000000001237.50
071102800510300395.6206978400417.8112579911005010100000138.0000000101.0000000138.000000000057657.95000000000000900.000000000000337.500000000001237.50
071102800610300395.6206978400417.8112579910005010300000027.0004020101.0700000028.890000000024141.13000000000000356.670000000000347.430000000000704.09
071102800710300395.6206978400417.8112579910001010100999999.9903050101.0000000459.000000000958876.84010000000001980.000000000000000.000000000001980.00
071102800810300395.6206978400417.8112579910005010300000047.8405020101.0700000051.190000000042775.52000000000000509.250000000000238.970000000000748.22
071102800910300395.6206978400417.8112579910001010100999999.9903050101.0000000459.000000000958876.84010000000001769.470000000000000.000000000001769.47
071102990110400356.0924499200376.0658511410005010100999999.9904010101.0700000083.600000000031439.11010000000000331.500000000000360.580000000000692.08
071102991110400356.0924499200376.0658511410001010100000230.0006120101.0600000243.800000001100218.25000000000002660.170000000000000.000000000002660.17
071102991110400356.0924499200376.0658511413002010100000047.0000000101.0900000051.230000000019265.85000000000002660.170000000000000.000000000002660.17
071102990310400356.0924499200376.0658511410001010100000400.0003120101.0700000428.000000001931474.21000000000005300.000000000000000.460000000005300.46
071102990310400356.0924499200376.0658511412999010100000300.0000000101.1100000333.000000000125229.93000000000005300.000000000000000.460000000005300.46
071102990310400356.0924499200376.0658511412006050100000081.4800000101.1000000089.630000000033706.78000000000005300.000000000000000.460000000005300.46
071102990410400356.0924499200376.0658511410001010100000070.0005060101.0700000074.900000000169003.99000000000000169.500000000000000.000000000000169.50
071102990410400356.0924499200376.0658511412004010100000030.0000000101.1000000033.000000000012410.17000000000000169.500000000000000.000000000000169.50
071102990610400356.0924499200376.0658511410001010100000600.0005070101.0700000642.000000001690039.94000000000005512.750000000000135.800000000005648.55
071102990610400356.0924499200376.0658511412004010100000200.0000000101.1000000220.000000000082734.49000000000005512.750000000000135.800000000005648.55
071102990710400356.0924499200376.0658511410001010100000150.0006020101.0600000159.000000000119588.94000000000000250.000000000000012.630000000000262.63
071102990910400356.0924499200376.0658511410001010100000198.0006120101.0600000209.880000000947144.41000000000002021.650000000000000.000000000002021.65
071102990910400356.0924499200376.0658511413002010100000077.0000000101.0900000083.930000000031563.21000000000002021.650000000000000.000000000002021.65
071103020110400488.8295847800516.2482773810005010100000041.4704010101.0700000044.370000000022905.94000000000000291.510000000000153.800000000000445.31
071103021110400488.8295847800516.2482773810005010100000040.0006100101.0700000042.800000000220954.26000000000000520.090000000000323.190000000000843.28
071103021310400488.8295847800516.2482773810005010100000045.0005100101.0700000048.150000000248573.55000000000002063.750000000000117.380000000002181.13
071103020210400488.8295847800516.2482773810005010100000023.7104040101.0700000025.370000000052388.88000000000000830.000000000000440.130000000001270.13
071103020210400488.8295847800516.2482773811999010100006000.0000000101.1100006660.000000003438213.53000000000000830.000000000000440.130000000001270.13
071103020210400488.8295847800516.2482773812004010100000250.0000000101.1100000277.500000000143258.90000000000000830.000000000000440.130000000001270.13
071103020210400488.8295847800516.2482773812001010100062000.0000000101.1100068820.000000035528206.45000000000000830.000000000000440.130000000001270.13
071103020410400488.8295847800516.2482773812004010100000030.0000000101.1000000033.000000000017036.19000000000000311.980000000000049.230000000000361.21
071103020710400488.8295847800516.2482773811011010100000057.0000000101.0900000062.130000000032074.51000000000000326.900000000000078.750000000000405.65
071103020710400488.8295847800516.2482773811006010100000120.0000000101.0600000127.200000000065666.78000000000000326.900000000000078.750000000000405.65
071103020710400488.8295847800516.2482773811005010100000060.0000000101.0600000063.600000000032833.39000000000000326.900000000000078.750000000000405.65
071103020810400488.8295847800516.2482773810001010100000150.0006110101.0600000159.000000000902918.24000000000002334.680000000000000.000000000002334.68
071103100110400371.1167935500391.9329176212022010100000060.0000000101.1000000066.000000000025867.57000000000003125.920000000000081.320000000003207.23
071103101210400371.1167935500391.9329176210005010100000021.0005010101.0700000022.470000000008806.73000000000000601.330000000000122.930000000000724.26
071103101310400371.1167935500391.9329176210005010100000037.0001010101.0900000040.330000000015806.65000000000000416.000000000000039.110000000000455.11
071103100410400371.1167935500391.9329176210005010100000120.0003120101.0800000129.600000000609534.07000000000000823.630000000000059.190000000000882.81
071103100510400371.1167935500391.9329176210001010100000200.0005020101.0700000214.000000000167747.29000000000000277.650000000000000.000000000000277.65
071103100810400371.1167935500391.9329176210001010300000090.0006120101.0600000095.400000000448684.80000000000000875.940000000000000.000000000000875.94
071103100910400371.1167935500391.9329176211005010100000025.0000000101.0600000026.500000000010386.22000000000000634.420000000000073.500000000000707.92
071103100910400371.1167935500391.9329176211013010100000060.0000000101.0600000063.600000000024926.93000000000000634.420000000000073.500000000000707.92
071103290110400357.0302927500377.0562980410001010300000120.0007020101.0600000127.200000000095923.12000000000000436.000000000000000.000000000000436.00
071103291010400357.0302927500377.0562980410001010300000110.0009120101.0300000113.300000000512645.74000000000001042.500000000000018.000000000001060.50
071103291310400357.0302927500377.0562980410005010100000054.0005010101.0700000057.780000000021786.31000000000000096.980000000000097.190000000000194.16
071103290710400357.0302927500377.0562980410005010100000045.8405120101.0700000049.050000000221935.34000000000000206.000000000000238.250000000000444.25
071103371010400375.3389501100396.3918970210001010100000280.0009050101.0300000288.400000000571597.12000000000000955.250000000000000.000000000000955.25
071103371310400375.3389501100396.3918970210005010100000039.0009010101.0200000039.780000000015768.47000000000000684.050000000000254.190000000000938.24
071103370310400375.3389501100396.3918970211999010100001500.0000000101.1000001650.000000000654046.63000000000000678.000000000000421.000000000001099.00
071103370410400375.3389501100396.3918970210005010100000037.0001010101.0900000040.330000000015986.49000000000000384.200000000000091.910000000000476.11
071103370610400375.3389501100396.3918970210005010100000054.0005010101.0700000057.780000000022903.52000000000001153.690000000000000.000000000001153.69
071103370710400375.3389501100396.3918970211999010100000130.0000000101.0900000141.700000000056168.73000000000000726.100000000000194.500000000000920.60
071103370710400375.3389501100396.3918970211013010100000070.0000000101.0700000074.900000000029689.75000000000000726.100000000000194.500000000000920.60
071103370910400375.3389501100396.3918970210001010100000415.0009100101.0300000427.450000001694377.16000000000012480.000000000000000.000000000012480.00
071103451010400414.4616844700437.7090448610005010100000120.0012010101.1000000132.000000000057777.59000000000006038.400000000000370.150000000006408.55
071103451110400414.4616844700437.7090448610005010100000220.0009010101.0200000224.400000000098221.91000000000002154.130000000000397.790000000002551.91
071103451110400414.4616844700437.7090448611016010300000560.0000000101.0700000599.200000000262275.26000000000002154.130000000000397.790000000002551.91
071103451210400414.4616844700437.7090448610001010100000300.0010060101.0400000312.000000000819391.33000000000002558.500000000000290.490000000002848.99
071103450210400414.4616844700437.7090448611029010100000043.0000000101.0700000046.010000000020138.99000000000003128.050000000000265.960000000003394.01
071103450210400414.4616844700437.7090448612001010100017800.0000000101.0700019046.000000008336606.47000000000003128.050000000000265.960000000003394.01
071103450210400414.4616844700437.7090448612004010100000030.0000000101.0700000032.100000000014050.46000000000003128.050000000000265.960000000003394.01
071103450210400414.4616844700437.7090448612022010100000132.0000000101.0700000141.240000000061822.03000000000003128.050000000000265.960000000003394.01
071103450310400414.4616844700437.7090448610005010100000032.0001010101.0900000034.880000000015267.29000000000001860.250000000000254.590000000002114.84
071103450310400414.4616844700437.7090448611006010100000100.0000000101.0900000109.000000000047710.29000000000001860.250000000000254.590000000002114.84
071103450310400414.4616844700437.7090448611012010100000200.0000000101.0700000214.000000000093669.74000000000001860.250000000000254.590000000002114.84
071103450310400414.4616844700437.7090448611022010100000025.0000000101.0900000027.250000000011927.57000000000001860.250000000000254.590000000002114.84
071103450310400414.4616844700437.7090448611010010100000060.0000000101.0900000065.400000000028626.17000000000001860.250000000000254.590000000002114.84
071103450310400414.4616844700437.7090448611014010100000015.0000000101.0900000016.350000000007156.54000000000001860.250000000000254.590000000002114.84
071103450310400414.4616844700437.7090448611005010100000200.0000000101.0900000218.000000000095420.57000000000001860.250000000000254.590000000002114.84
071103450310400414.4616844700437.7090448611028010100000024.0000000101.0900000026.160000000011450.47000000000001860.250000000000254.590000000002114.84
071103450310400414.4616844700437.7090448611004010100000020.0000000101.0900000021.800000000009542.06000000000001860.250000000000254.590000000002114.84
071103450310400414.4616844700437.7090448611028020100000004.0000000101.0900000004.360000000001908.41000000000001860.250000000000254.590000000002114.84
071103450310400414.4616844700437.7090448611002010100000220.0000000101.0900000239.800000000104962.63000000000001860.250000000000254.590000000002114.84
071103450310400414.4616844700437.7090448611011010100000015.0000000101.0700000016.050000000007025.23000000000001860.250000000000254.590000000002114.84
071103450410400414.4616844700437.7090448610001010100000150.0008120101.0400000156.000000000819391.33000000000000732.930000000000000.000000000000732.93
071103450510400414.4616844700437.7090448610005010100000050.0001010101.0900000054.500000000023855.14000000000003153.990000000000004.250000000003158.24
071103450510400414.4616844700437.7090448612010030100000070.0000000101.0800000075.600000000033090.80000000000003153.990000000000004.250000000003158.24
071103450810400414.4616844700437.7090448610001010100000130.0009090101.0300000133.900000000527483.17000000000002855.060000000000000.000000000002855.06
071103530110400563.9915196700595.6260823010001010100000150.0010010101.0400000156.000000000092917.67000000000001469.230000000000118.300000000001587.53
071103530110400563.9915196700595.6260823011039010100999999.9900000101.0700000108.000000000064327.62010000000001469.230000000000118.300000000001587.53
071103530210400563.9915196700595.6260823010005010100000500.0001010101.0900000545.000000000324616.21000000000002756.630000000001499.580000000004256.22
071103530410400563.9915196700595.6260823010005010100000048.0001020101.0900000052.320000000062326.31000000000001979.590000000000405.830000000002385.42
071103530410400563.9915196700595.6260823012022010100000100.0000000101.0500000105.000000000062540.74000000000001979.590000000000405.830000000002385.42
071103530510400563.9915196700595.6260823011005010300000500.0000000101.0500000525.000000000312703.69000000000002009.150000000000306.000000000002315.15
071103530510400563.9915196700595.6260823011022080100000100.0000000101.0500000105.000000000062540.74000000000002009.150000000000306.000000000002315.15
071103530510400563.9915196700595.6260823011006010300000800.0000000101.0500000840.000000000500325.91000000000002009.150000000000306.000000000002315.15
071103530510400563.9915196700595.6260823011011010400000700.0000000101.0500000735.000000000437785.17000000000002009.150000000000306.000000000002315.15
071103530510400563.9915196700595.6260823011022010100000100.0000000101.0500000105.000000000062540.74000000000002009.150000000000306.000000000002315.15
071103530610400563.9915196700595.6260823010001010100000180.0011120101.0200000183.600000001312283.38000000000001315.700000000000000.000000000001315.70
071103530810400563.9915196700595.6260823010001010100000120.0011120101.0200000122.400000000874855.59000000000001545.000000000000000.000000000001545.00
071103610110400863.9502734100912.4096705410005010300000058.0010060101.0200000059.160000000323868.94000000000002063.330000000000291.720000000002355.05
071103611010400863.9502734100912.4096705410001010100000200.0012120101.0200000204.000000002233578.87000000000001331.130000000000477.370000000001808.50
071103611210400863.9502734100912.4096705410001010100000180.0001010101.0000000180.000000000164233.74000000000000796.080000000000038.710000000000834.79
071103610610400863.9502734100912.4096705410005010100000035.0002010101.0900000038.150000000034808.43000000000000662.620000000000302.820000000000965.44
071103610610400863.9502734100912.4096705411081010100000600.0000000101.0600000636.000000000580292.55000000000000662.620000000000302.820000000000965.44
071103700110400457.1528173000482.7947443910005010300000216.0001120101.0000000216.000000001251403.98000000000002310.400000000000284.000000000002594.40
071103701310400457.1528173000482.7947443911029010100000048.0000000101.0200000048.960000000023637.63030000000000557.620000000000021.250000000000578.87
071103700210400457.1528173000482.7947443910005010300000120.0005120101.0700000128.400000000743890.14000000000001291.730000000000371.600000000001663.33
071103880110400330.3065444000348.8336014610001010300000350.0001060101.0000000350.000000000732550.56000000000003470.000000000000000.000000000003470.00
071103881110400330.3065444000348.8336014610005010100000333.0001120101.0000000333.000000001393939.07000000000003742.500000000000127.350000000003869.85
071103881210400330.3065444000348.8336014610001010100000370.0003010101.0000000370.000000000129068.43000000000002101.010000000000790.030000000002891.04
071103881210400330.3065444000348.8336014611999010100015000.0000000101.0100015150.000000005284829.06000000000002101.010000000000790.030000000002891.04
071103881210400330.3065444000348.8336014612002010300000060.0000000101.0200000061.200000000021348.62000000000002101.010000000000790.030000000002891.04
071103881310400330.3065444000348.8336014610005010100000170.0011010101.0100000171.700000000059894.73000000000000740.670000000000381.690000000001122.36
071103880410400330.3065444000348.8336014610005010300000050.0007020101.0300000051.500000000035929.86000000000001427.590000000001629.770000000003057.36
071103880510400330.3065444000348.8336014610001010100000270.0002010101.0100000272.700000000095126.92000000000001103.850000000000018.060000000001121.91
071103880610400330.3065444000348.8336014611012010100999999.9900000101.0300000084.000000000029302.02010000000008116.130000000000299.340000000008415.47
071103880610400330.3065444000348.8336014611002010100999999.9900000101.0000000367.500000000128196.35010000000008116.130000000000299.340000000008415.47
071103880610400330.3065444000348.8336014611029010100999999.9900000101.0300000046.010000000016049.83010000000008116.130000000000299.340000000008415.47
071103880610400330.3065444000348.8336014611023010100999999.9900000101.0000000007.420000000002588.35010000000008116.130000000000299.340000000008415.47
071103880610400330.3065444000348.8336014611022010100999999.9900000101.0000000371.000000000129417.27010000000008116.130000000000299.340000000008415.47
071103880610400330.3065444000348.8336014611008010100999999.9900000101.0300000206.000000000071859.72010000000008116.130000000000299.340000000008415.47
071103880610400330.3065444000348.8336014611009010100999999.9900000101.0300000043.600000000015209.15010000000008116.130000000000299.340000000008415.47
071103880610400330.3065444000348.8336014611003010100999999.9900000101.0000000084.800000000029581.09010000000008116.130000000000299.340000000008415.47
071103880610400330.3065444000348.8336014611001010100999999.9900000101.0000000280.000000000097673.41010000000008116.130000000000299.340000000008415.47
071103880610400330.3065444000348.8336014611004010100999999.9900000101.0000000318.000000000110929.09010000000008116.130000000000299.340000000008415.47
071103880610400330.3065444000348.8336014611011010100999999.9900000101.0300000655.200000000228555.78010000000008116.130000000000299.340000000008415.47
071103880610400330.3065444000348.8336014611005010100000028.0000000101.0000000028.000000000009767.34000000000008116.130000000000299.340000000008415.47
071103880610400330.3065444000348.8336014611006010100002500.0000000101.0000002500.000000000872084.00000000000008116.130000000000299.340000000008415.47
071103880610400330.3065444000348.8336014611010010100999999.9900000101.0000000006.540000000002281.37010000000008116.130000000000299.340000000008415.47
071103880610400330.3065444000348.8336014611013010100000640.0000000101.0000000640.000000000223253.50000000000008116.130000000000299.340000000008415.47
071103880610400330.3065444000348.8336014612021010100000050.0000000101.0300000051.500000000017964.93000000000008116.130000000000299.340000000008415.47
071103880610400330.3065444000348.8336014612001010100050000.0000000101.0300051500.000000017964930.48000000000008116.130000000000299.340000000008415.47
071103880710400330.3065444000348.8336014610001010100000500.0003120101.0000000500.000000002093001.61000000000018803.360000000000000.000000000018803.36
071103880810400330.3065444000348.8336014610001010100000300.0004120100.9900000297.000000001243242.96030000000008230.800000000000000.000000000008230.80
071103880810400330.3065444000348.8336014612004010100000180.0000000101.0200000183.600000000064045.85030000000008230.800000000000000.000000000008230.80
071103960110400619.8402822900654.6074295710005010100000003.2802010101.0100000154.000000000100809.54010000000000351.930000000000270.670000000000622.59
071103960110400619.8402822900654.6074295711013010100000300.0000000101.0000000300.000000000196382.23000000000000351.930000000000270.670000000000622.59
071103960110400619.8402822900654.6074295711001010300000400.0000000101.0000000400.000000000261842.97000000000000351.930000000000270.670000000000622.59
071103960110400619.8402822900654.6074295712022010300000300.0000000101.0300000309.000000000202273.70000000000000351.930000000000270.670000000000622.59
071103961110400619.8402822900654.6074295710001010100000180.0004060100.9900000178.200000000699906.26000000000000368.690000000000000.000000000000368.69
071103960210400619.8402822900654.6074295710005010100000038.0402010101.0100000038.420000000025150.02000000000000499.380000000000146.800000000000646.18
071103960310400619.8402822900654.6074295710001010100000200.0002060101.0100000202.000000000793384.20000000000001208.010000000000008.580000000001216.59
071103960410400619.8402822900654.6074295711999010300006000.0000000101.0100006060.000000003966921.02000000000000107.530000000000291.250000000000398.78
071103960610400619.8402822900654.6074295711013010100000150.0000000101.0000000150.000000000098191.11000000000000406.080000000000309.900000000000715.98
071103960710400619.8402822900654.6074295710005010100000026.0003010101.0000000026.000000000017019.79000000000001218.710000000000444.720000000001663.43
071103960910400619.8402822900654.6074295710001010100000080.0003060101.0000000080.000000000314211.57000000000000222.260000000000000.000000000000222.26
071104000110500416.1886470300439.5328736010001010100000220.0004120101.0700000235.400000001241592.46000000000001113.200000000000000.000000000001113.20
071104001110500416.1886470300439.5328736010005010100000024.4905120101.0700000026.200000000138189.14000000000002272.670000000000183.800000000002456.47
071104001210500416.1886470300439.5328736011008010300000500.0000000101.0900000545.000000000239545.42000000000004072.030000000000367.500000000004439.53
071104001210500416.1886470300439.5328736011086010300000800.0000000101.0600000848.000000000372723.88000000000004072.030000000000367.500000000004439.53
071104001210500416.1886470300439.5328736011010010300000098.0000000101.0600000103.880000000045658.67000000000004072.030000000000367.500000000004439.53
071104001210500416.1886470300439.5328736011006010300001140.0000000101.0600001208.400000000531131.52000000000004072.030000000000367.500000000004439.53
071104001210500416.1886470300439.5328736011005010100000468.0000000101.0600000496.080000000218043.47000000000004072.030000000000367.500000000004439.53
071104001210500416.1886470300439.5328736011013010100001800.0000000101.0600001908.000000000838628.72000000000004072.030000000000367.500000000004439.53
071104001210500416.1886470300439.5328736011022010100000135.0000000101.0600000143.100000000062897.15000000000004072.030000000000367.500000000004439.53
071104001310500416.1886470300439.5328736010005010100000020.0005120101.0700000021.400000000112872.04000000000001005.670000000000134.600000000001140.27
071104000210500416.1886470300439.5328736012001010100010000.0000000101.1100011100.000000004878814.90000000000001393.850000000000000.000000000001393.85
071104000210500416.1886470300439.5328736012004010100000080.0000000101.1100000088.800000000039030.52000000000001393.850000000000000.000000000001393.85
071104000310500416.1886470300439.5328736011005010100000052.0000000101.0800000056.160000000024684.17000000000002106.550000000000210.000000000002316.55
071104000310500416.1886470300439.5328736011002010300000138.2000000101.0800000149.260000000065604.68000000000002106.550000000000210.000000000002316.55
071104000310500416.1886470300439.5328736011029010100000096.0000000101.1000000105.600000000046414.67000000000002106.550000000000210.000000000002316.55
071104000310500416.1886470300439.5328736011012010300000426.9600000101.1000000469.660000000206431.01000000000002106.550000000000210.000000000002316.55
071104000310500416.1886470300439.5328736011011010300000053.9400000101.1000000059.330000000026077.49000000000002106.550000000000210.000000000002316.55
071104000310500416.1886470300439.5328736011010010300000042.8400000101.0800000046.270000000020337.19000000000002106.550000000000210.000000000002316.55
071104000310500416.1886470300439.5328736011077040100000474.0000000101.0800000511.920000000225005.67000000000002106.550000000000210.000000000002316.55
071104000510500416.1886470300439.5328736011022010300000080.0000000101.0800000086.400000000037975.64000000000000749.740000000000157.500000000000907.24
071104000510500416.1886470300439.5328736011029010300000084.0000000101.1000000092.400000000040612.84000000000000749.740000000000157.500000000000907.24
071104000510500416.1886470300439.5328736011003010300000070.0000000101.0800000075.600000000033228.69000000000000749.740000000000157.500000000000907.24
071104000510500416.1886470300439.5328736011011010300000042.0000000101.1000000046.200000000020306.42000000000000749.740000000000157.500000000000907.24
071104000510500416.1886470300439.5328736011010010300000010.0000000101.0800000010.800000000004746.96000000000000749.740000000000157.500000000000907.24
071104000510500416.1886470300439.5328736011006010300000120.0000000101.0800000129.600000000056963.46000000000000749.740000000000157.500000000000907.24
071104000510500416.1886470300439.5328736011005010100000080.0000000101.0800000086.400000000037975.64000000000000749.740000000000157.500000000000907.24
071104000510500416.1886470300439.5328736011013010300000600.0000000101.0800000648.000000000284817.30000000000000749.740000000000157.500000000000907.24
071104000810500416.1886470300439.5328736010005010100000042.2504120101.0700000045.210000000238455.37000000000000243.600000000000543.040000000000786.64
071104000810500416.1886470300439.5328736011005010700999999.9900000101.0600000636.000000000279542.91010000000000243.600000000000543.040000000000786.64
071104000810500416.1886470300439.5328736011022010700999999.9900000101.0600000084.800000000037272.39010000000000243.600000000000543.040000000000786.64
071104000810500416.1886470300439.5328736011023010700999999.9900000101.0600000031.500000000013845.29010000000000243.600000000000543.040000000000786.64
071104000810500416.1886470300439.5328736011011010700999999.9900000101.0900000051.000000000022416.18010000000000243.600000000000543.040000000000786.64
071104000810500416.1886470300439.5328736011003010700999999.9900000101.0600000084.800000000037272.39010000000000243.600000000000543.040000000000786.64
071104000810500416.1886470300439.5328736011012010700999999.9900000101.0900000416.000000000182845.68010000000000243.600000000000543.040000000000786.64
071104000810500416.1886470300439.5328736011029010700999999.9900000101.0900000166.950000000073380.01010000000000243.600000000000543.040000000000786.64
071104000810500416.1886470300439.5328736011006010700999999.9900000101.0600000243.800000000107158.11010000000000243.600000000000543.040000000000786.64
071104000810500416.1886470300439.5328736011010010700999999.9900000101.0600000073.500000000032305.67010000000000243.600000000000543.040000000000786.64
071104181010500361.0319314600381.2823906411012020700003000.0000000101.0900003270.000000001246793.42000000000001292.000000000003039.500000000004331.50
071104181010500361.0319314600381.2823906411013040100001500.0000000101.0600001590.000000000606239.00000000000001292.000000000003039.500000000004331.50
071104181010500361.0319314600381.2823906411999010700025500.0000000101.1000028050.000000010694971.06000000000001292.000000000003039.500000000004331.50
071104181110500361.0319314600381.2823906410005010100000112.5403120101.0800000121.540000000556092.74000000000004276.090000000000138.660000000004414.74
071104180710500361.0319314600381.2823906410001010100000150.0006060101.0600000159.000000000363743.40000000000005467.670000000000004.540000000005472.21
071104260110501060.0856565701119.5463841110001010100000230.0007120101.0600000243.800000003275344.90000000000001523.000000000003606.010000000005129.01
071104261110501060.0856565701119.5463841110005010100000231.0007120101.0300000237.930000003196484.05000000000002055.940000000000000.000000000002055.94
071104261210501060.0856565701119.5463841110005010100000056.4209120101.0200000057.550000000773158.73000000000016581.830000000001204.120000000017785.94
071104261210501060.0856565701119.5463841111013010300007000.0000000101.0700007490.000000008385402.42000000000016581.830000000001204.120000000017785.94
071104261210501060.0856565701119.5463841111999010300013500.0000000101.0900014715.000000016474125.04000000000016581.830000000001204.120000000017785.94
071104261210501060.0856565701119.5463841112001030100013000.0000000101.0500013650.000000015281808.14000000000016581.830000000001204.120000000017785.94
071104261210501060.0856565701119.5463841112002010300005186.0000000101.0500005445.300000006096265.93000000000016581.830000000001204.120000000017785.94
071104261310501060.0856565701119.5463841110005010100000125.3004010101.0700000134.070000000150097.58000000000038276.330000000000616.200000000038892.54
071104261310501060.0856565701119.5463841111008010100000420.0000000101.0500000441.000000000493719.96000000000038276.330000000000616.200000000038892.54
071104261310501060.0856565701119.5463841111013010100000580.0000000101.0700000620.600000000694790.49000000000038276.330000000000616.200000000038892.54
071104260210501060.0856565701119.5463841110005010100000615.5003010101.0800000664.740000000744207.26000000000044018.750000000000630.010000000044648.76
071104260310501060.0856565701119.5463841110005010100000122.0003010101.0800000131.760000000147511.43000000000014986.100000000000658.520000000015644.62
071104260310501060.0856565701119.5463841110001010300000300.0004080101.0700000321.000000002874995.11000000000014986.100000000000658.520000000015644.62
071104260310501060.0856565701119.5463841112001010100125000.0000000101.0700133750.000000149739328.87000000000014986.100000000000658.520000000015644.62
071104260310501060.0856565701119.5463841112004010100000065.0000000101.0700000069.550000000077864.45000000000014986.100000000000658.520000000015644.62
071104260410501060.0856565701119.5463841110005010100000336.1103120101.0800000363.000000004876744.05000000000007443.250000000001109.000000000008552.25
071104260410501060.0856565701119.5463841111008010100001200.0000000101.0700001284.000000001437497.56000000000007443.250000000001109.000000000008552.25
071104260410501060.0856565701119.5463841111029010100000210.0000000101.0700000224.700000000251562.07000000000007443.250000000001109.000000000008552.25
071104260410501060.0856565701119.5463841111012010100000250.0000000101.0700000267.500000000299478.66000000000007443.250000000001109.000000000008552.25
071104260410501060.0856565701119.5463841111022010100000180.0000000101.0900000196.200000000219655.00000000000007443.250000000001109.000000000008552.25
071104260410501060.0856565701119.5463841111010010100000050.0000000101.0900000054.500000000061015.28000000000007443.250000000001109.000000000008552.25
071104260410501060.0856565701119.5463841111006010100000240.0000000101.0900000261.600000000292873.33000000000007443.250000000001109.000000000008552.25
071104260410501060.0856565701119.5463841111005010100000540.0000000101.0900000588.600000000658965.00000000000007443.250000000001109.000000000008552.25
071104260410501060.0856565701119.5463841111028010100000240.0000000101.0900000261.600000000292873.33000000000007443.250000000001109.000000000008552.25
071104260410501060.0856565701119.5463841111013010300002400.0000000101.0900002616.000000002928733.34000000000007443.250000000001109.000000000008552.25
071104260410501060.0856565701119.5463841111011010100000020.0000000101.0700000021.400000000023958.29000000000007443.250000000001109.000000000008552.25
071104260410501060.0856565701119.5463841111009010100000100.0000000101.0700000107.000000000119791.46000000000007443.250000000001109.000000000008552.25
071104260410501060.0856565701119.5463841111001010100001680.0000000101.0900001831.200000002050113.34000000000007443.250000000001109.000000000008552.25
071104260410501060.0856565701119.5463841111003010100000085.0000000101.0900000092.650000000103725.97000000000007443.250000000001109.000000000008552.25
071104260410501060.0856565701119.5463841111004010100000130.0000000101.0900000141.700000000158639.72000000000007443.250000000001109.000000000008552.25
071104260510501060.0856565701119.5463841110001010100000180.0008060101.0400000187.200000001257474.50000000000000555.630000000000025.550000000000581.18
071104260510501060.0856565701119.5463841112003010100999999.9900000101.0700001248.000000001397193.89010000000000555.630000000000025.550000000000581.18
071104260610501060.0856565701119.5463841110001010100000420.0008120101.0400000436.800000005868214.33000000000003550.580000000000159.510000000003710.09
071104260610501060.0856565701119.5463841112022010100000250.0000000101.0700000267.500000000299478.66000000000003550.580000000000159.510000000003710.09
071104260810501060.0856565701119.5463841110001010100000480.0008120101.0400000499.200000006706530.66000000000003579.300000000000059.770000000003639.07
071104260810501060.0856565701119.5463841111010010100000035.0000000101.0900000038.150000000042710.69000000000003579.300000000000059.770000000003639.07
071104260810501060.0856565701119.5463841112004010100000060.0000000101.0700000064.200000000071874.88000000000003579.300000000000059.770000000003639.07
071104260910501060.0856565701119.5463841110005010100000152.7005120101.0700000163.390000002195072.20000000000001650.900000000000432.590000000002083.49
071104341210500839.3193717300886.3972094310005010100000060.0003120101.0800000064.800000000689262.47000000000007008.600000000000446.710000000007455.31
071104340310500839.3193717300886.3972094311005010100000028.0000000101.0900000030.520000000027052.84000000000000919.960000000000053.670000000000973.63
071104340310500839.3193717300886.3972094311010010100000042.5000000101.0900000046.330000000041066.78000000000000919.960000000000053.670000000000973.63
071104340310500839.3193717300886.3972094311012010100000052.5000000101.0700000056.180000000049797.80000000000000919.960000000000053.670000000000973.63
071104340310500839.3193717300886.3972094312028010100006000.0000000101.0700006420.000000005690670.08000000000000919.960000000000053.670000000000973.63
071104340410500839.3193717300886.3972094311036010100000120.0000000101.0900000130.800000000115940.75000000000000824.000000000000103.000000000000927.00
071104340510500839.3193717300886.3972094310001010100000050.0008020101.0400000052.000000000092185.31000000000000412.000000000000026.780000000000438.78
071104340610500839.3193717300886.3972094310001010100000150.0008080101.0400000156.000000001106223.72000000000001365.000000000000000.000000000001365.00
071104340910500839.3193717300886.3972094311004011000001500.0000000101.0700001605.000000001422667.52000000000002080.000000000000398.380000000002478.38
071104340910500839.3193717300886.3972094311003010100000700.0000000101.0700000749.000000000663911.51000000000002080.000000000000398.380000000002478.38
071104340910500839.3193717300886.3972094311007010100000100.0000000101.0700000107.000000000094844.50000000000002080.000000000000398.380000000002478.38
071104340910500839.3193717300886.3972094311022011000000400.0000000101.0700000428.000000000379378.01000000000002080.000000000000398.380000000002478.38
071104340910500839.3193717300886.3972094311012010100000200.0000000101.0500000210.000000000186143.41000000000002080.000000000000398.380000000002478.38
071104340910500839.3193717300886.3972094311011010100001200.0000000101.0500001260.000000001116860.48000000000002080.000000000000398.380000000002478.38
071104340910500839.3193717300886.3972094311029010100002200.0000000101.0500002310.000000002047577.55000000000002080.000000000000398.380000000002478.38
071104340910500839.3193717300886.3972094311010010100002000.0000000101.0700002140.000000001896890.03000000000002080.000000000000398.380000000002478.38
071104340910500839.3193717300886.3972094311006010100001800.0000000101.0700001926.000000001707201.03000000000002080.000000000000398.380000000002478.38
071104340910500839.3193717300886.3972094311005010100002250.0000000101.0700002407.500000002134001.28000000000002080.000000000000398.380000000002478.38
071104340910500839.3193717300886.3972094311002010100000400.0000000101.0700000428.000000000379378.01000000000002080.000000000000398.380000000002478.38
071104420110500576.7441860500609.0940520210005010100000048.0004010101.0700000051.360000000031283.07000000000001200.500000000000314.570000000001515.07
071104421010500576.7441860500609.0940520211013010100000700.0000000101.0600000742.000000000451947.79000000000000900.550000000000297.910000000001198.46
071104421010500576.7441860500609.0940520211005010300004000.0000000101.0600004240.000000002582558.78000000000000900.550000000000297.910000000001198.46
071104421010500576.7441860500609.0940520211006010100000700.0000000101.0600000742.000000000451947.79000000000000900.550000000000297.910000000001198.46
071104421110500576.7441860500609.0940520212022010100000032.0000000101.0400000033.280000000020270.65000000000003278.040000000000289.350000000003567.39
071104421210500576.7441860500609.0940520210005010100000130.0011120101.0100000131.300000000959688.59000000000002974.250000000000011.870000000002986.11
071104421210500576.7441860500609.0940520211002010100000160.0000000101.0600000169.600000000103302.35000000000002974.250000000000011.870000000002986.11
071104421210500576.7441860500609.0940520211006010100001250.0000000101.0600001325.000000000807049.62000000000002974.250000000000011.870000000002986.11
071104421210500576.7441860500609.0940520211010010100000074.0000000101.0600000078.440000000047777.34000000000002974.250000000000011.870000000002986.11
071104421210500576.7441860500609.0940520211011010100000246.0000000101.0400000255.840000000155830.62000000000002974.250000000000011.870000000002986.11
071104421210500576.7441860500609.0940520211086010100000075.0000000101.0600000079.500000000048422.98000000000002974.250000000000011.870000000002986.11
071104421210500576.7441860500609.0940520211003010100000460.0000000101.0600000487.600000000296994.26000000000002974.250000000000011.870000000002986.11
071104421210500576.7441860500609.0940520211022010100000295.0000000101.0600000312.700000000190463.71000000000002974.250000000000011.870000000002986.11
071104421210500576.7441860500609.0940520211005010100000870.0000000101.0600000922.200000000561706.53000000000002974.250000000000011.870000000002986.11
071104421210500576.7441860500609.0940520211029010100000525.0000000101.0400000546.000000000332565.35000000000002974.250000000000011.870000000002986.11
071104421210500576.7441860500609.0940520211023010100000060.0000000101.0600000063.600000000038738.38000000000002974.250000000000011.870000000002986.11
071104421310500576.7441860500609.0940520210005010100000060.0001010101.0000000060.000000000036545.64000000000001885.720000000000134.420000000002020.14
071104421310500576.7441860500609.0940520212004010100000600.0000000101.0300000618.000000000376420.12000000000001885.720000000000134.420000000002020.14
071104420210500576.7441860500609.0940520210005010100000058.0003010101.0800000062.640000000038153.65000000000001148.120000000000198.780000000001346.90
071104420310500576.7441860500609.0940520210001010100000130.0011120101.0200000132.600000000969190.46000000000000925.470000000000044.000000000000969.47
071104420310500576.7441860500609.0940520211031040300000225.0000000101.0500000236.250000000143898.47000000000000925.470000000000044.000000000000969.47
071104420410500576.7441860500609.0940520210005010300000176.0009030101.0200000179.520000000328033.69000000000001284.800000000000152.740000000001437.53
071104420410500576.7441860500609.0940520212004010100000025.0000000101.0500000026.250000000015988.72000000000001284.800000000000152.740000000001437.53
071104420610500576.7441860500609.0940520210005010100000048.0006010101.0700000051.360000000031283.07000000000001862.850000000000000.000000000001862.85
071104420710500576.7441860500609.0940520210001010100000100.0011120101.0200000102.000000000745531.12000000000001060.000000000000014.000000000001074.00
071104420710500576.7441860500609.0940520211032030100000112.0000000101.0500000117.600000000071629.46000000000001060.000000000000014.000000000001074.00
071104420710500576.7441860500609.0940520211012010100000013.5000000101.0500000014.180000000008636.95000000000001060.000000000000014.000000000001074.00
071104420710500576.7441860500609.0940520212004010100000150.0000000101.0500000157.500000000095932.31000000000001060.000000000000014.000000000001074.00
071104420810500576.7441860500609.0940520210001010100000160.0011010101.0200000163.200000000099404.15000000000000639.140000000000098.050000000000737.19
071104500110501595.1500000001684.6227505811013010100000410.0000000101.0700000438.700000000739044.00000000000001678.790000000000012.000000000001690.79
071104501010501595.1500000001684.6227505810002010100000152.5612120101.0100000154.090000003115002.24000000000003913.890000000000427.830000000004341.72
071104501110501595.1500000001684.6227505811013010100000300.0000000101.0600000318.000000000535710.03000000000000830.000000000000468.330000000001298.33
071104501110501595.1500000001684.6227505812004010100000050.0000000101.0400000052.000000000087600.38000000000000830.000000000000468.330000000001298.33
071104501310501595.1500000001684.6227505811013010100000200.0000000101.0300000206.000000000347032.29000000000000900.550000000000936.670000000001837.22
071104501310501595.1500000001684.6227505811005010100000120.0000000101.0300000123.600000000208219.37000000000000900.550000000000936.670000000001837.22
071104501310501595.1500000001684.6227505811006010100000200.0000000101.0300000206.000000000347032.29000000000000900.550000000000936.670000000001837.22
071104500310501595.1500000001684.6227505810002010300001726.0010120101.0200001760.520000035589744.54000000000001571.400000000000408.000000000001979.40
071104500510501595.1500000001684.6227505810005010100000143.0603010101.0800000154.500000000260274.21000000000002516.220000000000599.130000000003115.34
071104500910501595.1500000001684.6227505810001010100000300.0012120101.0200000306.000000006185934.74000000000000999.760000000000000.000000000000999.76
071104500910501595.1500000001684.6227505812022010100000150.0000000101.0400000156.000000000262801.15000000000000999.760000000000000.000000000000999.76
071104690210500411.3796296300434.4541160410005010100000050.9105010101.0700000054.470000000023664.72000000000003120.000000000000250.460000000003370.46
071104690610500411.3796296300434.4541160411013010100000600.0000000101.0500000630.000000000273706.09000000000001010.000000000000153.000000000001163.00
071104690610500411.3796296300434.4541160411001010300003200.0000000101.0500003360.000000001459765.83000000000001010.000000000000153.000000000001163.00
071104690610500411.3796296300434.4541160411005010300000160.0000000101.0500000168.000000000072988.29000000000001010.000000000000153.000000000001163.00
071104771010500341.0937500000360.2258667410002010100000857.0003120100.9900000848.430000003667517.19000000000000557.620000000000813.250000000001370.87
071104770210500341.0937500000360.2258667410005010100000130.0003120101.0800000140.400000000606908.54000000000002628.100000000000086.270000000002714.37
071104770710500341.0937500000360.2258667410005010100000065.0009060101.0200000066.300000000143297.85000000000006513.030000000000366.850000000006879.88
071104770810500341.0937500000360.2258667410005010100000112.0009060101.0200000114.240000000246913.22000000000000845.750000000000042.880000000000888.63
071104770810500341.0937500000360.2258667411010010100000003.5000000101.0000000003.500000000001260.79000000000000845.750000000000042.880000000000888.63
071104770810500341.0937500000360.2258667411002010100000020.0000000101.0000000020.000000000007204.52000000000000845.750000000000042.880000000000888.63
071104850110500580.1820601200612.7247581510001010100000100.0001120101.0000000100.000000000735269.71000000000001318.130000000000180.670000000001498.80
071104851110500580.1820601200612.7247581510001010100000160.0004120100.9900000158.400000001164667.22000000000002297.110000000000000.000000000002297.11
071104850310500580.1820601200612.7247581511001010100000280.0000000101.0000000280.000000000171562.93000000000001350.830000000000400.000000000001750.83
071104850310500580.1820601200612.7247581511005010100000050.0000000101.0000000050.000000000030636.24000000000001350.830000000000400.000000000001750.83
071104850410500580.1820601200612.7247581511013010100000800.0000000101.0000000800.000000000490179.81000000000000662.380000000000310.070000000000972.44
071104850410500580.1820601200612.7247581511001010100001028.0000000101.0000001028.000000000629881.05000000000000662.380000000000310.070000000000972.44
071104850410500580.1820601200612.7247581511022010100000025.0000000101.0000000025.000000000015318.12000000000000662.380000000000310.070000000000972.44
071104850410500580.1820601200612.7247581511002010100000400.0000000101.0000000400.000000000245089.90000000000000662.380000000000310.070000000000972.44
071104931110600340.2558561600359.3409750310005010300000023.0006120101.0700000024.610000000106120.58000000000000376.960000000000185.390000000000562.35
071104931310600340.2558561600359.3409750310001010100000230.0007120101.0600000243.800000001051287.96000000000001076.020000000000000.000000000001076.02
071104930410600340.2558561600359.3409750310001010100000415.0005120101.0700000444.050000001914784.32000000000006255.330000000000085.240000000006340.57
071104930710600340.2558561600359.3409750310001010100000300.0005120101.0700000321.000000001384181.44000000000004326.540000000000079.200000000004405.74
071105070110600438.1980909100462.7768380512004010100000120.0000000101.1100000133.200000000061641.87000000000000680.330000000000839.790000000001520.12
071105070110600438.1980909100462.7768380512028010100007000.0000000101.1100007770.000000003595776.03000000000000680.330000000000839.790000000001520.12
071105071110600438.1980909100462.7768380511013010100000030.0000000101.0800000032.400000000014993.97000000000002100.000000000000547.000000000002647.00
071105071110600438.1980909100462.7768380512001010100025000.0000000101.0800027000.000000012494974.63000000000002100.000000000000547.000000000002647.00
071105070210600438.1980909100462.7768380510001010100000150.0004120101.0700000160.500000000891308.19000000000001432.750000000000026.490000000001459.25
071105070610600438.1980909100462.7768380511001020100000100.0000000101.0800000108.000000000049979.90000000000001211.260000000000157.500000000001368.76
071105070710600438.1980909100462.7768380510005010100000060.0004120101.0700000064.200000000356523.28000000000000966.000000000000446.180000000001412.18
071105070810600438.1980909100462.7768380510001010300000180.0006050101.0600000190.800000000441489.10000000000001186.800000000000000.000000000001186.80
071105150110600374.2098064000395.1994190810001010100000075.0007050101.0600000079.500000000157091.77000000000000768.730000000000022.080000000000790.81
071105150110600374.2098064000395.1994190812004010100000020.0000000101.0800000021.600000000008536.31000000000000768.730000000000022.080000000000790.81
071105151210600374.2098064000395.1994190810005010100000090.0002010101.0900000098.100000000038769.06000000000001080.470000000000303.980000000001384.44
071105151310600374.2098064000395.1994190810005010100000029.0005010101.0700000031.030000000012263.04000000000001677.620000000000094.700000000001772.32
071105151310600374.2098064000395.1994190811013010100000500.0000000101.0700000535.000000000211431.69000000000001677.620000000000094.700000000001772.32
071105151310600374.2098064000395.1994190811005010100000200.0000000101.0700000214.000000000084572.68000000000001677.620000000000094.700000000001772.32
071105151310600374.2098064000395.1994190811006010100000075.0000000101.0700000080.250000000031714.75000000000001677.620000000000094.700000000001772.32
071105150210600374.2098064000395.1994190811004010100000040.0000000101.0800000043.200000000017072.61000000000001333.750000000000119.040000000001452.79
071105150210600374.2098064000395.1994190811006010100000210.0000000101.0800000226.800000000089631.23000000000001333.750000000000119.040000000001452.79
071105150210600374.2098064000395.1994190811001010100000180.0000000101.0800000194.400000000076826.77000000000001333.750000000000119.040000000001452.79
071105150310600374.2098064000395.1994190810005010100999999.9903060101.0800000040.330000000095630.36010000000000269.350000000000252.700000000000522.05
071105150410600374.2098064000395.1994190811002010100000338.0000000101.0900000368.420000000145599.37000000000000902.630000000000209.870000000001112.49
071105150410600374.2098064000395.1994190811032030100000180.0000000101.0900000196.200000000077538.13000000000000902.630000000000209.870000000001112.49
071105150410600374.2098064000395.1994190811008010100000050.0000000101.0700000053.500000000021143.17000000000000902.630000000000209.870000000001112.49
071105150410600374.2098064000395.1994190811010010100000006.0000000101.0900000006.540000000002584.60000000000000902.630000000000209.870000000001112.49
071105150410600374.2098064000395.1994190811006010100000220.0000000101.0900000239.800000000094768.82000000000000902.630000000000209.870000000001112.49
071105150410600374.2098064000395.1994190811005010100000420.0000000101.0900000457.800000000180922.29000000000000902.630000000000209.870000000001112.49
071105150510600374.2098064000395.1994190810005010100000031.8804010101.0700000034.110000000013480.25000000000000840.000000000000100.160000000000940.16
071105150610600374.2098064000395.1994190811005010100000060.0000000101.0900000065.400000000025846.04000000000000525.000000000000234.240000000000759.24
071105150610600374.2098064000395.1994190811022010100000040.0000000101.0900000043.600000000017230.69000000000000525.000000000000234.240000000000759.24
071105150610600374.2098064000395.1994190811013010100000020.0000000101.0900000021.800000000008615.35000000000000525.000000000000234.240000000000759.24
071105150910600374.2098064000395.1994190811008010100000260.0000000101.0500000273.000000000107889.44000000000004862.340000000000503.110000000005365.45
071105150910600374.2098064000395.1994190811011010100000018.0000000101.0500000018.900000000007469.27000000000004862.340000000000503.110000000005365.45
071105150910600374.2098064000395.1994190811022010100000080.0000000101.0700000085.600000000033829.07000000000004862.340000000000503.110000000005365.45
071105150910600374.2098064000395.1994190811005010100000160.0000000101.0700000171.200000000067658.14000000000004862.340000000000503.110000000005365.45
071105150910600374.2098064000395.1994190811006010100000022.5000000101.0700000024.080000000009516.40000000000004862.340000000000503.110000000005365.45
071105150910600374.2098064000395.1994190811010010100000001.5000000101.0700000001.610000000000636.27000000000004862.340000000000503.110000000005365.45
071105230110600641.3687222200677.3434103211011010100000037.5000000101.0800000040.500000000027432.41000000000005106.080000000000585.650000000005691.73
071105231010600641.3687222200677.3434103210005010300000240.0012120101.1000000264.000000002145823.92000000000000821.670000000000046.410000000000868.08
071105230210600641.3687222200677.3434103212002010300006000.0000000101.0800006480.000000004389185.30000000000000995.710000000000268.580000000001264.30
071105230510600641.3687222200677.3434103211022010100000060.0000000101.0900000065.400000000044298.26000000000000693.500000000000451.750000000001145.25
071105230510600641.3687222200677.3434103211013010100000100.0000000101.0900000109.000000000073830.43000000000000693.500000000000451.750000000001145.25
071105230510600641.3687222200677.3434103211004010700000600.0000000101.0900000654.000000000442982.59000000000000693.500000000000451.750000000001145.25
071105230510600641.3687222200677.3434103211006010100000100.0000000101.0900000109.000000000073830.43000000000000693.500000000000451.750000000001145.25
071105230510600641.3687222200677.3434103211005010100000150.0000000101.0900000163.500000000110745.65000000000000693.500000000000451.750000000001145.25
071105230510600641.3687222200677.3434103211029010100000340.0000000101.0700000363.800000000246417.53000000000000693.500000000000451.750000000001145.25
071105230510600641.3687222200677.3434103212002010300000620.0000000101.0700000663.400000000449349.62000000000000693.500000000000451.750000000001145.25
071105230810600641.3687222200677.3434103210001010100000120.0008080101.0400000124.800000000676259.66000000000001824.250000000000653.280000000002477.53
071105230910600641.3687222200677.3434103210005010100000064.0007120101.0300000065.920000000535805.73000000000000967.500000000000078.690000000001046.19
071105310110600559.8349593500591.2363784511006010100000159.0000000101.0700000170.130000000100587.05000000000000330.500000000000152.520000000000483.02
071105310110600559.8349593500591.2363784511004010100000100.0000000101.0700000107.000000000063262.29000000000000330.500000000000152.520000000000483.02
071105311010600559.8349593500591.2363784512006010100000040.0000000101.0300000041.200000000024358.94000000000001190.000000000000200.490000000001390.49
071105311110600559.8349593500591.2363784510005010100000115.0012010101.0100000116.150000000068672.11000000000001433.520000000000237.490000000001671.01
071105311110600559.8349593500591.2363784511022010100000200.0000000101.0600000212.000000000125342.11000000000001433.520000000000237.490000000001671.01
071105311110600559.8349593500591.2363784511005010100000100.0000000101.0600000106.000000000062671.06000000000001433.520000000000237.490000000001671.01
071105311110600559.8349593500591.2363784511006010100001500.0000000101.0600001590.000000000940065.84000000000001433.520000000000237.490000000001671.01
071105311210600559.8349593500591.2363784511008010100000200.0000000101.0300000206.000000000121794.69000000000001608.890000000000323.720000000001932.61
071105311210600559.8349593500591.2363784511003010300000150.0000000101.0300000154.500000000091346.02000000000001608.890000000000323.720000000001932.61
071105311210600559.8349593500591.2363784511010010300000070.0000000101.0300000072.100000000042628.14000000000001608.890000000000323.720000000001932.61
071105311210600559.8349593500591.2363784511006010300000500.0000000101.0300000515.000000000304486.73000000000001608.890000000000323.720000000001932.61
071105311210600559.8349593500591.2363784511005010300000210.0000000101.0300000216.300000000127884.43000000000001608.890000000000323.720000000001932.61
071105311210600559.8349593500591.2363784511013010300002000.0000000101.0300002060.000000001217946.94000000000001608.890000000000323.720000000001932.61
071105310210600559.8349593500591.2363784510001010100000150.0010120101.0400000156.000000001106794.50000000000000422.750000000000000.000000000000422.75
071105310210600559.8349593500591.2363784511013010100000350.0000000101.0700000374.500000000221418.02000000000000422.750000000000000.000000000000422.75
071105310210600559.8349593500591.2363784511006010100000200.0000000101.0700000214.000000000126524.58000000000000422.750000000000000.000000000000422.75
071105310210600559.8349593500591.2363784511005010100000060.0000000101.0700000064.200000000037957.38000000000000422.750000000000000.000000000000422.75
071105310210600559.8349593500591.2363784511022010100999999.9900000101.0700000540.000000000319267.64010000000000422.750000000000000.000000000000422.75
071105310310600559.8349593500591.2363784510005010100000027.0002010101.0900000029.430000000017400.09000000000002351.080000000000116.830000000002467.91
071105310310600559.8349593500591.2363784511999010100002000.0000000101.0800002160.000000001277070.58000000000002351.080000000000116.830000000002467.91
071105310310600559.8349593500591.2363784511013010100001000.0000000101.0500001050.000000000620798.20000000000002351.080000000000116.830000000002467.91
071105310410600559.8349593500591.2363784510001010100000100.0011120101.0200000102.000000000723673.33000000000000344.620000000000000.000000000000344.62
071105310510600559.8349593500591.2363784511022010100000250.0000000101.0500000262.500000000155199.55000000000003713.910000000000294.990000000004008.90
071105310510600559.8349593500591.2363784511003010100001500.0000000101.0500001575.000000000931197.30000000000003713.910000000000294.990000000004008.90
071105310510600559.8349593500591.2363784511001010100999999.9900000101.0500003000.000000001773709.14010000000003713.910000000000294.990000000004008.90
071105310510600559.8349593500591.2363784511004010100000700.0000000101.0500000735.000000000434558.74000000000003713.910000000000294.990000000004008.90
071105310510600559.8349593500591.2363784511006010100000690.0000000101.0500000724.500000000428350.76000000000003713.910000000000294.990000000004008.90
071105310510600559.8349593500591.2363784511029010100000480.0000000101.0500000504.000000000297983.13000000000003713.910000000000294.990000000004008.90
071105310510600559.8349593500591.2363784511023010100000144.0000000101.0500000151.200000000089394.94000000000003713.910000000000294.990000000004008.90
071105310510600559.8349593500591.2363784511005010100000750.0000000101.0500000787.500000000465598.65000000000003713.910000000000294.990000000004008.90
071105310710600559.8349593500591.2363784510001010100000150.0011120101.0200000153.000000001085509.99000000000001378.000000000000000.000000000001378.00
071105310710600559.8349593500591.2363784512008010300000200.0000000101.0700000214.000000000126524.58000000000001378.000000000000000.000000000001378.00
071105310710600559.8349593500591.2363784512013010100000100.0000000101.0700000107.000000000063262.29000000000001378.000000000000000.000000000001378.00
071105310810600559.8349593500591.2363784511006010100000220.0000000101.0600000233.200000000137876.32000000000002798.290000000000303.000000000003101.29
071105310910600559.8349593500591.2363784511010010100000120.0000000101.0600000127.200000000075205.27000000000005292.410000000000630.000000000005922.41
071105400110600341.8779217500361.0540230710005010100000050.0001120101.0000000050.000000000216632.41000000000001650.000000000000265.040000000001915.04
071105400110600341.8779217500361.0540230711005010300000750.0000000101.0300000772.500000000278914.23000000000001650.000000000000265.040000000001915.04
071105400110600341.8779217500361.0540230711006010300000200.0000000101.0300000206.000000000074377.13000000000001650.000000000000265.040000000001915.04
071105400110600341.8779217500361.0540230711001010300000500.0000000101.0300000515.000000000185942.82000000000001650.000000000000265.040000000001915.04
071105400110600341.8779217500361.0540230711013010300001500.0000000101.0300001545.000000000557828.47000000000001650.000000000000265.040000000001915.04
071105400110600341.8779217500361.0540230711008010100000200.0000000101.0300000206.000000000074377.13000000000001650.000000000000265.040000000001915.04
071105401010600341.8779217500361.0540230710001010100000300.0003060101.0000000300.000000000649897.24000000000000594.000000000000000.000000000000594.00
071105401010600341.8779217500361.0540230712004010100000050.0000000101.0200000051.000000000018413.76000000000000594.000000000000000.000000000000594.00
071105401010600341.8779217500361.0540230712003010100001200.0000000101.0400001248.000000000450595.42000000000000594.000000000000000.000000000000594.00
071105401110600341.8779217500361.0540230710001010100000150.0003120101.0000000150.000000000649897.24000000000000500.000000000000120.500000000000620.50
071105401210600341.8779217500361.0540230711004010100000049.0000000100.9900000048.510000000017514.73000000000000133.330000000000196.000000000000329.33
071105401210600341.8779217500361.0540230711022010100000115.0000000100.9900000113.850000000041106.00000000000000133.330000000000196.000000000000329.33
071105401210600341.8779217500361.0540230711029010100000159.0000000101.0200000162.180000000058555.74000000000000133.330000000000196.000000000000329.33
071105401210600341.8779217500361.0540230711005010100000360.0000000100.9900000356.400000000128679.65000000000000133.330000000000196.000000000000329.33
071105401210600341.8779217500361.0540230711011010100000075.0000000101.0200000076.500000000027620.63000000000000133.330000000000196.000000000000329.33
071105400410600341.8779217500361.0540230710005010300000086.0012040101.0100000086.860000000125444.61000000000001069.750000000000330.850000000001400.60
071105400510600341.8779217500361.0540230710005010100999999.9902010101.0100000154.000000000055602.32010000000000476.630000000000241.130000000000717.75
071105400710600341.8779217500361.0540230710001010100000150.0002120101.0100000151.500000000656396.21000000000001292.580000000000004.290000000001296.88
071105400910600341.8779217500361.0540230711002010300000130.0000000100.9900000128.700000000046467.65000000000002301.390000000000529.080000000002830.47
071105581010700459.7344322300465.5639233210005010100000138.6204120101.0700000148.320000000828629.29000000000001444.350000000000062.230000000001506.58
071105581110700459.7344322300465.5639233211001010100001200.0000000101.0600001272.000000000592197.31000000000001470.000000000000015.300000000001485.30
071105581110700459.7344322300465.5639233211031070100000240.0000000101.0600000254.400000000118439.46000000000001470.000000000000015.300000000001485.30
071105581110700459.7344322300465.5639233211077020100000380.0000000101.0600000402.800000000187529.15000000000001470.000000000000015.300000000001485.30
071105581110700459.7344322300465.5639233211007010100000200.0000000101.0600000212.000000000098699.55000000000001470.000000000000015.300000000001485.30
071105581110700459.7344322300465.5639233211008010100000400.0000000101.0900000436.000000000202985.87000000000001470.000000000000015.300000000001485.30
071105581310700459.7344322300465.5639233212004010100000060.0000000101.0900000065.400000000030447.88000000000001443.750000000000042.730000000001486.48
071105581510700459.7344322300465.5639233210005010100000055.7001120101.0900000060.710000000339172.63000000000001167.130000000000091.050000000001258.18
071105581510700459.7344322300465.5639233212006010100000053.4300000101.0900000058.240000000027114.44000000000001167.130000000000091.050000000001258.18
071105580210700459.7344322300465.5639233210005010100000058.0011120101.1000000063.800000000356435.74000000000002104.620000000000058.610000000002163.23
071105580210700459.7344322300465.5639233211011010300000140.0000000101.1100000155.400000000072348.63000000000002104.620000000000058.610000000002163.23
071105580210700459.7344322300465.5639233211005010300000285.0000000101.1100000316.350000000147281.15000000000002104.620000000000058.610000000002163.23
071105580210700459.7344322300465.5639233211006010300000600.0000000101.1100000666.000000000310065.57000000000002104.620000000000058.610000000002163.23
071105580210700459.7344322300465.5639233211024020300000400.0000000101.1100000444.000000000206710.38000000000002104.620000000000058.610000000002163.23
071105580310700459.7344322300465.5639233210005010100000062.0003120101.0800000066.960000000374089.92000000000000845.260000000000248.040000000001093.30
071105580510700459.7344322300465.5639233210002010100000500.0005030101.0500000525.000000000733263.18000000000000511.480000000000176.180000000000687.66
071105580510700459.7344322300465.5639233212001010100003000.0000000101.1000003300.000000001536360.95000000000000511.480000000000176.180000000000687.66
071105580610700459.7344322300465.5639233210005010100000053.0001120101.0900000057.770000000322747.53000000000001041.220000000000063.750000000001104.97
071105580810700459.7344322300465.5639233211005010100000045.0000000101.0800000048.600000000022626.41000000000000509.460000000000052.360000000000561.83
071105580810700459.7344322300465.5639233211022010100000030.0000000101.0800000032.400000000015084.27000000000000509.460000000000052.360000000000561.83
071105580810700459.7344322300465.5639233211006010100000100.0000000101.0800000108.000000000050280.90000000000000509.460000000000052.360000000000561.83
071105580910700459.7344322300465.5639233210001010100000140.0002090101.0800000151.200000000633539.39000000000002215.000000000000361.770000000002576.77
071105580910700459.7344322300465.5639233212010030100000007.5000000101.1000000008.250000000003840.90000000000002215.000000000000361.770000000002576.77
071105580910700459.7344322300465.5639233212001010100012000.0000000101.1000013200.000000006145443.79000000000002215.000000000000361.770000000002576.77
071105660110700237.3556857600240.3653860511008010300000150.0000000101.0800000162.000000000038939.19000000000001752.550000000000259.240000000002011.79
071105661010700237.3556857600240.3653860510005010100000080.0012120101.1000000088.000000000253825.85000000000001607.130000000000118.000000000001725.13
071105661010700237.3556857600240.3653860511004010100000054.0000000101.0900000058.860000000014147.91000000000001607.130000000000118.000000000001725.13
071105661010700237.3556857600240.3653860511005010100000249.0000000101.0900000271.410000000065237.57000000000001607.130000000000118.000000000001725.13
071105661010700237.3556857600240.3653860511013010100000600.0000000101.0900000654.000000000157198.96000000000001607.130000000000118.000000000001725.13
071105661010700237.3556857600240.3653860511006010100000220.0000000101.0900000239.800000000057639.62000000000001607.130000000000118.000000000001725.13
071105661010700237.3556857600240.3653860511008010100000008.0000000101.0700000008.560000000002057.53000000000001607.130000000000118.000000000001725.13
071105661110700237.3556857600240.3653860511013010100000100.0000000101.0700000107.000000000025719.10000000000001265.750000000000257.500000000001523.25
071105661110700237.3556857600240.3653860511008010100000053.0000000101.0500000055.650000000013376.33000000000001265.750000000000257.500000000001523.25
071105661210700237.3556857600240.3653860510001010100000200.0009010101.0300000206.000000000049515.27000000000001409.430000000000000.000000000001409.43
071105661310700237.3556857600240.3653860510005010100000071.0001030101.0900000077.390000000055805.63000000000001112.000000000000188.650000000001300.65
071105661410700237.3556857600240.3653860511001010300001600.0000000101.0700001712.000000000411505.54000000000000662.250000000000309.000000000000971.25
071105661410700237.3556857600240.3653860511022010100000030.0000000101.0700000032.100000000007715.73000000000000662.250000000000309.000000000000971.25
071105661410700237.3556857600240.3653860511008010100000148.0000000101.0500000155.400000000037352.78000000000000662.250000000000309.000000000000971.25
071105661410700237.3556857600240.3653860511005010100000090.0000000101.0700000096.300000000023147.19000000000000662.250000000000309.000000000000971.25
071105661510700237.3556857600240.3653860510005010100000049.0012010101.1000000053.900000000012955.69000000000001664.000000000000201.510000000001865.51
071105661710700237.3556857600240.3653860511042010100000100.0000000101.0700000107.000000000025719.10000000000000450.970000000000204.000000000000654.97
071105661710700237.3556857600240.3653860511005010100000030.0000000101.0700000032.100000000007715.73000000000000450.970000000000204.000000000000654.97
071105661710700237.3556857600240.3653860511002010100000150.0000000101.0700000160.500000000038578.64000000000000450.970000000000204.000000000000654.97
071105661810700237.3556857600240.3653860511999010100001500.0000000101.0800001620.000000000389391.93000000000002725.880000000000357.000000000003082.88
071105660210700237.3556857600240.3653860511008010100000150.0000000101.0800000162.000000000038939.19000000000001701.290000000000274.180000000001975.47
071105660210700237.3556857600240.3653860511005010100000115.0000000101.0800000124.200000000029853.38000000000001701.290000000000274.180000000001975.47
071105660210700237.3556857600240.3653860511013010300000300.0000000101.0800000324.000000000077878.39000000000001701.290000000000274.180000000001975.47
071105660210700237.3556857600240.3653860511006020100000091.0000000101.0800000098.280000000023623.11000000000001701.290000000000274.180000000001975.47
071105660210700237.3556857600240.3653860511004060100000340.0000000101.0800000367.200000000088262.17000000000001701.290000000000274.180000000001975.47
071105660210700237.3556857600240.3653860511023020100000045.0000000101.0800000048.600000000011681.76000000000001701.290000000000274.180000000001975.47
071105660210700237.3556857600240.3653860511011050100000018.0000000101.0800000019.440000000004672.70000000000001701.290000000000274.180000000001975.47
071105660210700237.3556857600240.3653860511029010100000260.0000000101.0800000280.800000000067494.60000000000001701.290000000000274.180000000001975.47
071105660210700237.3556857600240.3653860511022010100000140.0000000101.0800000151.200000000036343.25000000000001701.290000000000274.180000000001975.47
071105660310700237.3556857600240.3653860511006010100000400.0000000101.0800000432.000000000103837.85000000000001230.270000000000174.690000000001404.95
071105660410700237.3556857600240.3653860511999010300005000.0000000101.1000005500.000000001322009.62000000000004566.220000000000187.330000000004753.55
071105660510700237.3556857600240.3653860510005010100000054.0001010101.0900000058.860000000014147.91000000000000451.310000000000201.100000000000652.41
071105660610700237.3556857600240.3653860511999010300001500.0000000101.1000001650.000000000396602.89000000000001980.380000000000163.840000000002144.22
071105660810700237.3556857600240.3653860510005010300999999.9908030101.0200000056.710000000040893.36010000000002750.970000000000000.000000000002750.97
071105660810700237.3556857600240.3653860512022010300000110.0000000101.0700000117.700000000028291.01000000000002750.970000000000000.000000000002750.97
071105740110700498.0940476200504.4099435112001010100001500.0000000101.0500001575.000000000794445.66000000000000211.540000000000341.870000000000553.41
071105741710700498.0940476200504.4099435111029010100000140.0000000101.0200000142.800000000072029.74000000000001650.290000000000306.340000000001956.64
071105740210700498.0940476200504.4099435111029010100000200.0000000101.0500000210.000000000105926.09000000000000860.960000000000726.350000000001587.31
071105740210700498.0940476200504.4099435111011010100000015.0000000101.0500000015.750000000007944.46000000000000860.960000000000726.350000000001587.31
071105740210700498.0940476200504.4099435111013010100000300.0000000101.0500000315.000000000158889.13000000000000860.960000000000726.350000000001587.31
071105740210700498.0940476200504.4099435111004010100000300.0000000101.0500000315.000000000158889.13000000000000860.960000000000726.350000000001587.31
071105742010700498.0940476200504.4099435110011010100000050.0009010101.0200000051.000000000025724.91000000000000369.510000000000990.000000000001359.51
071105740310700498.0940476200504.4099435111013010100000070.0000000101.0500000073.500000000037074.13000000000001060.000000000000331.780000000001391.78
071105820110800967.9379157401022.2300310410005010100000103.7202060101.0900000113.050000000693378.63000000000001336.010000000000023.570000000001359.58
071105820110800967.9379157401022.2300310412006010100000042.5700000101.1000000046.830000000047871.03000000000001336.010000000000023.570000000001359.58
071105821010800967.9379157401022.2300310411010010300000500.0000000101.0600000530.000000000541781.92000000000000645.830000000000243.000000000000888.83
071105821010800967.9379157401022.2300310411006010300003500.0000000101.0600003710.000000003792473.42000000000000645.830000000000243.000000000000888.83
071105821010800967.9379157401022.2300310411005010300000021.0000000101.0600000022.260000000022754.84000000000000645.830000000000243.000000000000888.83
071105821010800967.9379157401022.2300310411013010100001200.0000000101.0600001272.000000001300276.60000000000000645.830000000000243.000000000000888.83
071105821010800967.9379157401022.2300310411003010300000300.0000000101.0600000318.000000000325069.15000000000000645.830000000000243.000000000000888.83
071105821010800967.9379157401022.2300310411022010300000250.0000000101.0600000265.000000000270890.96000000000000645.830000000000243.000000000000888.83
071105821010800967.9379157401022.2300310411029010300000480.0000000101.0900000523.200000000534830.75000000000000645.830000000000243.000000000000888.83
071105821010800967.9379157401022.2300310411007010300000090.0000000101.0600000095.400000000097520.74000000000000645.830000000000243.000000000000888.83
071105821010800967.9379157401022.2300310411011010300000120.0000000101.0900000130.800000000133707.69000000000000645.830000000000243.000000000000888.83
071105821010800967.9379157401022.2300310411004010300002270.0000000101.0600002406.200000002459689.90000000000000645.830000000000243.000000000000888.83
071105821010800967.9379157401022.2300310411001010300001000.0000000101.0600001060.000000001083563.83000000000000645.830000000000243.000000000000888.83
071105821210800967.9379157401022.2300310410005010100000033.7504120101.0700000036.110000000442952.72000000000001157.000000000000408.250000000001565.25
071105821210800967.9379157401022.2300310411005010100000300.0000000101.0600000318.000000000325069.15000000000001157.000000000000408.250000000001565.25
071105821210800967.9379157401022.2300310411006010100000250.0000000101.0600000265.000000000270890.96000000000001157.000000000000408.250000000001565.25
071105821210800967.9379157401022.2300310411010010100000150.0000000101.0600000159.000000000162534.57000000000001157.000000000000408.250000000001565.25
071105821210800967.9379157401022.2300310411029020300002200.0000000101.0900002398.000000002451307.61000000000001157.000000000000408.250000000001565.25
071105821210800967.9379157401022.2300310411001010300003000.0000000101.0600003180.000000003250691.50000000000001157.000000000000408.250000000001565.25
071105821210800967.9379157401022.2300310411013010100008800.0000000101.0600009328.000000009535361.73000000000001157.000000000000408.250000000001565.25
071105821210800967.9379157401022.2300310411009010100001000.0000000101.0900001090.000000001114230.73000000000001157.000000000000408.250000000001565.25
071105821210800967.9379157401022.2300310411012010100000150.0000000101.0900000163.500000000167134.61000000000001157.000000000000408.250000000001565.25
071105821210800967.9379157401022.2300310411007010100000150.0000000101.0600000159.000000000162534.57000000000001157.000000000000408.250000000001565.25
071105821210800967.9379157401022.2300310411002010100000700.0000000101.0600000742.000000000758494.68000000000001157.000000000000408.250000000001565.25
071105821210800967.9379157401022.2300310411011010100000200.0000000101.0900000218.000000000222846.15000000000001157.000000000000408.250000000001565.25
071105821210800967.9379157401022.2300310411003010100000600.0000000101.0600000636.000000000650138.30000000000001157.000000000000408.250000000001565.25
071105821210800967.9379157401022.2300310411022010100000250.0000000101.0600000265.000000000270890.96000000000001157.000000000000408.250000000001565.25
071105821310800967.9379157401022.2300310411005010200000200.0000000101.0600000212.000000000216712.77000000000000451.660000000000157.500000000000609.16
071105821410800967.9379157401022.2300310410005010100000035.0006120101.0700000037.450000000459390.18000000000000452.350000000000180.870000000000633.22
071105821410800967.9379157401022.2300310412006010100000020.0000000101.0900000021.800000000022284.61000000000000452.350000000000180.870000000000633.22
071105821510800967.9379157401022.2300310410001010100000075.0006120101.0600000079.500000000975207.45000000000000812.500000000000000.000000000000812.50
071105821610800967.9379157401022.2300310410005010100000030.0005120101.0700000032.100000000393763.01000000000000517.790000000000175.840000000000693.63
071105821610800967.9379157401022.2300310411022010100000200.0000000101.0600000212.000000000216712.77000000000000517.790000000000175.840000000000693.63
071105821610800967.9379157401022.2300310411006010100000300.0000000101.0600000318.000000000325069.15000000000000517.790000000000175.840000000000693.63
071105821610800967.9379157401022.2300310411005010100000300.0000000101.0600000318.000000000325069.15000000000000517.790000000000175.840000000000693.63
071105821610800967.9379157401022.2300310411013010100000600.0000000101.0600000636.000000000650138.30000000000000517.790000000000175.840000000000693.63
071105821610800967.9379157401022.2300310411029010100000100.0000000101.0900000109.000000000111423.07000000000000517.790000000000175.840000000000693.63
071105821610800967.9379157401022.2300310412006010100000015.0000000101.0900000016.350000000016713.46000000000000517.790000000000175.840000000000693.63
071105821710800967.9379157401022.2300310410001010100000150.0007120101.0600000159.000000001950414.90000000000000699.420000000000000.000000000000699.42
071105821710800967.9379157401022.2300310411029010100000012.0000000101.0800000012.960000000013248.10000000000000699.420000000000000.000000000000699.42
071105821910800967.9379157401022.2300310410001010100000060.0007120101.0600000063.600000000780165.96000000000002225.870000000000015.780000000002241.64
071105820310800967.9379157401022.2300310411007010100000110.0000000101.1100000122.100000000124814.29000000000001714.570000000000246.370000000001960.95
071105820310800967.9379157401022.2300310411022010100000020.0000000101.1100000022.200000000022693.51000000000001714.570000000000246.370000000001960.95
071105820310800967.9379157401022.2300310411004010100000120.0000000101.1100000133.200000000136161.04000000000001714.570000000000246.370000000001960.95
071105820310800967.9379157401022.2300310411006010100000150.0000000101.1100000166.500000000170201.30000000000001714.570000000000246.370000000001960.95
071105820310800967.9379157401022.2300310411013010100000100.0000000101.1100000111.000000000113467.53000000000001714.570000000000246.370000000001960.95
071105820310800967.9379157401022.2300310411005010100000048.0000000101.1100000053.280000000054464.42000000000001714.570000000000246.370000000001960.95
071105820410800967.9379157401022.2300310410005010100000101.4204060101.0700000108.520000000665594.42000000000000778.290000000000019.840000000000798.13
071105820410800967.9379157401022.2300310411005010100000125.0000000101.1100000138.750000000141834.42000000000000778.290000000000019.840000000000798.13
071105820410800967.9379157401022.2300310411022010100000060.0000000101.1100000066.600000000068080.52000000000000778.290000000000019.840000000000798.13
071105820410800967.9379157401022.2300310412006010100000050.7200000101.1000000055.790000000057030.21000000000000778.290000000000019.840000000000798.13
071105820510800967.9379157401022.2300310411077020100000300.0000000101.0800000324.000000000331202.53000000000000249.250000000000197.500000000000446.75
071105820610800967.9379157401022.2300310412001010900050000.0000000101.1000055000.000000056222651.71000000000000451.070000000005115.130000000005566.21
071105820610800967.9379157401022.2300310412004010100000040.0000000101.1000000044.000000000044978.12000000000000451.070000000005115.130000000005566.21
071105820710800967.9379157401022.2300310410001010100000150.0005070101.0700000160.500000001148475.44000000000001356.840000000000013.430000000001370.27
071105820710800967.9379157401022.2300310412009010100000006.9000000101.1000000007.590000000007758.73000000000001356.840000000000013.430000000001370.27
071105820710800967.9379157401022.2300310412004010100000015.0000000101.1000000016.500000000016866.80000000000001356.840000000000013.430000000001370.27
071105820810800967.9379157401022.2300310411022010700999999.9900000101.0800000157.500000000161001.23010000000000995.850000000000145.780000000001141.63
071105820810800967.9379157401022.2300310411005010100000042.0000000101.0800000045.360000000046368.35000000000000995.850000000000145.780000000001141.63
071105901110800647.0588235300683.3526722110011010100000350.0001010101.0900000381.500000000260699.04000000000000949.390000000000525.000000000001474.39
071105901210800647.0588235300683.3526722110011010100000015.0006010101.0700000016.050000000010967.81000000000001063.860000000000732.860000000001796.72
071105901310800647.0588235300683.3526722110011010100000065.0005120101.0700000069.550000000570326.14000000000001050.000000000000425.370000000001475.37
071105901310800647.0588235300683.3526722111999010100000800.0000000101.1000000880.000000000601350.35000000000001050.000000000000425.370000000001475.37
071105901310800647.0588235300683.3526722111013010100000400.0000000101.0600000424.000000000289741.53000000000001050.000000000000425.370000000001475.37
071105901410800647.0588235300683.3526722112001010100008500.0000000101.0900009265.000000006331262.51000000000001176.690000000000346.430000000001523.12
071105901510800647.0588235300683.3526722110005010100000012.0009120101.1100000013.320000000109227.09000000000000895.700000000000162.570000000001058.27
071105900410800647.0588235300683.3526722111013010100002000.0000000101.0800002160.000000001476041.77000000000007965.420000000000373.900000000008339.32
071105900410800647.0588235300683.3526722111029010100000750.0000000101.1000000825.000000000563765.95000000000007965.420000000000373.900000000008339.32
071105900410800647.0588235300683.3526722111005010100000600.0000000101.0800000648.000000000442812.53000000000007965.420000000000373.900000000008339.32
071105900410800647.0588235300683.3526722111010010100000200.0000000101.0800000216.000000000147604.18000000000007965.420000000000373.900000000008339.32
071105900410800647.0588235300683.3526722111004060100001400.0000000101.0800001512.000000001033229.24000000000007965.420000000000373.900000000008339.32
071105900410800647.0588235300683.3526722111008010100000180.0000000101.1000000198.000000000135303.83000000000007965.420000000000373.900000000008339.32
071105900410800647.0588235300683.3526722111006010100000720.0000000101.0800000777.600000000531375.04000000000007965.420000000000373.900000000008339.32
071105900510800647.0588235300683.3526722111029040100000165.8000000101.1000000182.380000000124629.86000000000000817.230000000000157.500000000000974.73
071105900510800647.0588235300683.3526722111011050100000014.5800000101.1000000016.040000000010960.98000000000000817.230000000000157.500000000000974.73
071105900910800647.0588235300683.3526722111013010300004000.0000000101.0800004320.000000002952083.54000000000000178.750000000000506.770000000000685.52
071105900910800647.0588235300683.3526722112002010300006000.0000000101.1000006600.000000004510127.64000000000000178.750000000000506.770000000000685.52
071106040110800231.9337712100244.9430508811005010100000052.0000000101.0800000056.160000000013756.00000000000001029.190000000000392.170000000001421.35
071106041110800231.9337712100244.9430508810011010100000015.0009120101.0200000015.300000000044971.54000000000000381.330000000000179.210000000000560.54
071106041210800231.9337712100244.9430508810011010100000015.0009110101.0200000015.300000000041223.92000000000000079.390000000000111.760000000000191.15
071106041310800231.9337712100244.9430508810011010100000015.0009120101.0200000015.300000000044971.54000000000000591.040000000000175.490000000000766.53
071106040210800231.9337712100244.9430508811005010100000100.0000000101.0800000108.000000000026453.85000000000000132.280000000000206.410000000000338.69
071106040610800231.9337712100244.9430508810011010100000015.0008120101.0200000015.300000000044971.54000000000000571.850000000000351.770000000000923.62
071106121010800437.8208333300462.3784199110011010100999999.9906120101.0700000081.600000000452760.95010000000000450.620000000000949.810000000001400.43
071106121010800437.8208333300462.3784199112028010100035000.0000000101.0500036750.000000016992406.93000000000000450.620000000000949.810000000001400.43
071106121810800437.8208333300462.3784199111999010300003800.0000000101.0300003914.000000001809749.14000000000000399.530000000000649.100000000001048.63
071106120610800437.8208333300462.3784199111005010300000330.0000000101.0500000346.500000000160214.12000000000003280.620000000000393.140000000003673.76
071106120610800437.8208333300462.3784199111013010100000100.0000000101.0500000105.000000000048549.73000000000003280.620000000000393.140000000003673.76
071106120610800437.8208333300462.3784199111022010300000150.0000000101.0500000157.500000000072824.60000000000003280.620000000000393.140000000003673.76
071106120910800437.8208333300462.3784199111004010100000200.0000000101.0500000210.000000000097099.47000000000000920.710000000000160.020000000001080.73
071106120910800437.8208333300462.3784199111008010100000050.0000000101.0500000052.500000000024274.87000000000000920.710000000000160.020000000001080.73
071106120910800437.8208333300462.3784199111011010100000030.0000000101.0500000031.500000000014564.92000000000000920.710000000000160.020000000001080.73
071106120910800437.8208333300462.3784199111013010100000300.0000000101.0500000315.000000000145649.20000000000000920.710000000000160.020000000001080.73
071106120910800437.8208333300462.3784199111029010100000080.0000000101.0500000084.000000000038839.79000000000000920.710000000000160.020000000001080.73
071106120910800437.8208333300462.3784199111005010100000060.0000000101.0500000063.000000000029129.84000000000000920.710000000000160.020000000001080.73
071106200110800591.3479853500624.5169856311072010100000350.0000000101.0300000360.500000000225138.37000000000005203.030000000000344.050000000005547.08
071106200110800591.3479853500624.5169856312004010100000090.0000000101.0300000092.700000000057892.72000000000005203.030000000000344.050000000005547.08
071106201310800591.3479853500624.5169856310011010100999999.9905010101.0700000081.600000000050960.59010000000000819.170000000000939.350000000001758.51
071106201410800591.3479853500624.5169856311008010100000120.0000000101.0200000122.400000000076440.88000000000003498.470000000000890.990000000004389.46
071106201410800591.3479853500624.5169856311009010100000015.0000000101.0200000015.300000000009555.11000000000003498.470000000000890.990000000004389.46
071106201710800591.3479853500624.5169856310011010100000020.0009010101.0200000020.400000000012740.15000000000006583.060000000000448.830000000007031.89
071106201710800591.3479853500624.5169856312004010100000080.0000000101.0200000081.600000000050960.59000000000006583.060000000000448.830000000007031.89
071106201710800591.3479853500624.5169856312001030100055000.0000000101.0200056100.000000035035402.89000000000006583.060000000000448.830000000007031.89
071106201710800591.3479853500624.5169856312028010100055000.0000000101.0200056100.000000035035402.89000000000006583.060000000000448.830000000007031.89
071106201810800591.3479853500624.5169856310001010100001200.0004120100.9900001188.000000008903114.15000000000003239.140000000000063.090000000003302.23
071106200410800591.3479853500624.5169856311005010100000500.0000000101.0000000500.000000000312258.49000000000005096.000000000001255.880000000006351.88
071106200410800591.3479853500624.5169856311004060100000500.0000000101.0000000500.000000000312258.49000000000005096.000000000001255.880000000006351.88
071106200410800591.3479853500624.5169856311029020100000700.0000000101.0300000721.000000000450276.75000000000005096.000000000001255.880000000006351.88
071106200410800591.3479853500624.5169856311012010100000300.0000000101.0300000309.000000000192975.75000000000005096.000000000001255.880000000006351.88
071106200410800591.3479853500624.5169856311008010100000600.0000000101.0300000618.000000000385951.50000000000005096.000000000001255.880000000006351.88
071106200410800591.3479853500624.5169856311003020100000200.0000000101.0000000200.000000000124903.40000000000005096.000000000001255.880000000006351.88
071106200410800591.3479853500624.5169856311013010100002000.0000000101.0000002000.000000001249033.97000000000005096.000000000001255.880000000006351.88
071106200410800591.3479853500624.5169856311006010100001000.0000000101.0000001000.000000000624516.99000000000005096.000000000001255.880000000006351.88
071106200410800591.3479853500624.5169856311011010100000500.0000000101.0300000515.000000000321626.25000000000005096.000000000001255.880000000006351.88
071106200410800591.3479853500624.5169856311001040100000500.0000000101.0000000500.000000000312258.49000000000005096.000000000001255.880000000006351.88
071106200410800591.3479853500624.5169856312022010100000100.0000000101.0300000103.000000000064325.25000000000005096.000000000001255.880000000006351.88
071106200610800591.3479853500624.5169856310011010100000010.0009010101.0200000010.200000000006370.07000000000000797.250000000001350.580000000002147.83
071106200810800591.3479853500624.5169856311016010100003500.0000000101.0000003500.000000002185809.45000000000001924.920000000000540.660000000002465.58
071106200810800591.3479853500624.5169856312006060100000010.0000000101.0200000010.200000000006370.07000000000001924.920000000000540.660000000002465.58
071106391010800551.5347826100582.4706407110001010100000300.0002010101.0100000303.000000000176488.60000000000002536.600000000000190.370000000002726.97
071106391010800551.5347826100582.4706407111005010100000200.0000000101.0000000200.000000000116494.13000000000002536.600000000000190.370000000002726.97
071106391010800551.5347826100582.4706407112004010100000200.0000000101.0300000206.000000000119988.95000000000002536.600000000000190.370000000002726.97
071106391110800551.5347826100582.4706407112004010100000015.0000000101.0300000015.450000000008999.17000000000000600.000000000000138.750000000000738.75
071106391310800551.5347826100582.4706407111006010100000500.0000000101.0000000500.000000000291235.32000000000003660.420000000000249.410000000003909.83
071106391310800551.5347826100582.4706407111010010100000060.0000000101.0000000060.000000000034948.24000000000003660.420000000000249.410000000003909.83
071106391310800551.5347826100582.4706407111005010100000475.0000000101.0000000475.000000000276673.55000000000003660.420000000000249.410000000003909.83
071106391310800551.5347826100582.4706407111013010100000900.0000000101.0000000900.000000000524223.58000000000003660.420000000000249.410000000003909.83
071106391310800551.5347826100582.4706407111003040100000070.0000000101.0000000070.000000000040772.94000000000003660.420000000000249.410000000003909.83
071106391310800551.5347826100582.4706407111029010100000450.0000000101.0300000463.500000000269975.14000000000003660.420000000000249.410000000003909.83
071106391510800551.5347826100582.4706407111999010100000400.0000000101.0100000404.000000000235318.14000000000008022.000000000000151.500000000008173.50
071106391610800551.5347826100582.4706407112004010100000080.0000000101.0300000082.400000000047995.58000000000000700.000000000000000.000000000000700.00
071106391610800551.5347826100582.4706407112001010100010000.0000000101.0300010300.000000005999447.60000000000000700.000000000000000.000000000000700.00
071106391710800551.5347826100582.4706407110005010100000035.0003120101.0000000035.000000000244637.67000000000000968.870000000000072.250000000001041.12
071106391910800551.5347826100582.4706407110001010100000100.0003100101.0000000100.000000000582470.64000000000000645.000000000000000.000000000000645.00
071106390310800551.5347826100582.4706407111022010100000095.0000000101.0300000097.850000000056994.75000000000000984.000000000000157.450000000001141.45
071106390310800551.5347826100582.4706407111011010100000050.0000000101.0300000051.500000000029997.24000000000000984.000000000000157.450000000001141.45
071106390310800551.5347826100582.4706407111006010100000100.0000000101.0300000103.000000000059994.48000000000000984.000000000000157.450000000001141.45
071106390310800551.5347826100582.4706407111013010100000180.0000000101.0300000185.400000000107990.06000000000000984.000000000000157.450000000001141.45
071106390310800551.5347826100582.4706407111005010100000080.0000000101.0300000082.400000000047995.58000000000000984.000000000000157.450000000001141.45
071106390310800551.5347826100582.4706407112004010100000030.0000000101.0300000030.900000000017998.34000000000000984.000000000000157.450000000001141.45
071106390510800551.5347826100582.4706407111008010100000150.0000000101.0300000154.500000000089991.71000000000000495.000000000000100.000000000000595.00
071106390610800551.5347826100582.4706407111005010100000170.0000000101.0000000170.000000000099020.01000000000000800.000000000000230.330000000001030.33
071106390710800551.5347826100582.4706407111004010100000150.0000000101.0000000150.000000000087370.60000000000000600.000000000000200.000000000000800.00
071106390910800551.5347826100582.4706407110001010100000100.0002040101.0100000101.000000000235318.14000000000000783.330000000000016.330000000000799.67
071106390910800551.5347826100582.4706407112004010100000045.0000000101.0300000046.350000000026997.51000000000000783.330000000000016.330000000000799.67
071106471010900562.0008680600593.5237740511010010100000002.9000000101.0600000003.070000000001822.12000000000000618.020000000000381.550000000000999.57
071106471010900562.0008680600593.5237740511006010300001200.0000000101.0600001272.000000000754962.24000000000000618.020000000000381.550000000000999.57
071106471010900562.0008680600593.5237740511005010100000100.0000000101.0600000106.000000000062913.52000000000000618.020000000000381.550000000000999.57
071106471010900562.0008680600593.5237740511013010100000650.0000000101.0600000689.000000000408937.88000000000000618.020000000000381.550000000000999.57
071106471010900562.0008680600593.5237740511022010700000040.0000000101.0600000042.400000000025165.41000000000000618.020000000000381.550000000000999.57
071106471110900562.0008680600593.5237740511011010100000025.5000000101.0900000027.800000000016499.96000000000000158.880000000000393.940000000000552.82
071106471110900562.0008680600593.5237740511010010100000002.5000000101.0600000002.650000000001572.84000000000000158.880000000000393.940000000000552.82
071106471310900562.0008680600593.5237740511002010100000550.0000000101.0600000583.000000000346024.36000000000001243.000000000000478.870000000001721.88
071106471310900562.0008680600593.5237740511013010100003000.0000000101.0600003180.000000001887405.60000000000001243.000000000000478.870000000001721.88
071106471310900562.0008680600593.5237740511005010300000880.0000000101.0600000932.800000000553638.98000000000001243.000000000000478.870000000001721.88
071106471310900562.0008680600593.5237740511010010300000400.0000000101.0600000424.000000000251654.08000000000001243.000000000000478.870000000001721.88
071106471310900562.0008680600593.5237740511012010300000100.0000000101.0900000109.000000000064694.09000000000001243.000000000000478.870000000001721.88
071106471310900562.0008680600593.5237740511022010100000120.0000000101.0600000127.200000000075496.22000000000001243.000000000000478.870000000001721.88
071106471310900562.0008680600593.5237740511003010300000280.0000000101.0600000296.800000000176157.86000000000001243.000000000000478.870000000001721.88
071106471310900562.0008680600593.5237740511001010300003400.0000000101.0600003604.000000002139059.68000000000001243.000000000000478.870000000001721.88
071106471310900562.0008680600593.5237740511004010700004000.0000000101.0600004240.000000002516540.80000000000001243.000000000000478.870000000001721.88
071106471310900562.0008680600593.5237740511011010100000079.0000000101.0900000086.110000000051108.33000000000001243.000000000000478.870000000001721.88
071106471310900562.0008680600593.5237740511029010100001700.0000000101.0900001853.000000001099799.55000000000001243.000000000000478.870000000001721.88
071106471310900562.0008680600593.5237740511006010300000050.0000000101.0600000053.000000000031456.76000000000001243.000000000000478.870000000001721.88
071106471410900562.0008680600593.5237740511022011000000200.0000000101.0600000212.000000000125827.04000000000001102.780000000000394.060000000001496.83
071106471410900562.0008680600593.5237740511004011000001000.0000000101.0600001060.000000000629135.20000000000001102.780000000000394.060000000001496.83
071106471510900562.0008680600593.5237740511013010100000600.0000000101.0600000636.000000000377481.12000000000002193.030000000000305.920000000002498.95
071106471510900562.0008680600593.5237740511005010100000120.0000000101.0600000127.200000000075496.22000000000002193.030000000000305.920000000002498.95
071106471510900562.0008680600593.5237740511011010100000042.0000000101.0900000045.780000000027171.52000000000002193.030000000000305.920000000002498.95
071106471510900562.0008680600593.5237740511010010100000105.0000000101.0600000111.300000000066059.20000000000002193.030000000000305.920000000002498.95
071106471510900562.0008680600593.5237740511001010100000090.0000000101.0600000095.400000000056622.17000000000002193.030000000000305.920000000002498.95
071106471510900562.0008680600593.5237740511012010100000022.0000000101.0900000023.980000000014232.70000000000002193.030000000000305.920000000002498.95
071106471510900562.0008680600593.5237740511006010100000085.0000000101.0600000090.100000000053476.49000000000002193.030000000000305.920000000002498.95
071106471510900562.0008680600593.5237740512001010100015000.0000000101.0900016350.000000009704113.71000000000002193.030000000000305.920000000002498.95
071106471510900562.0008680600593.5237740512028010100014000.0000000101.0900015260.000000009057172.79000000000002193.030000000000305.920000000002498.95
071106471610900562.0008680600593.5237740511011010100000040.0000000101.0800000043.200000000025640.23000000000000923.650000000000286.740000000001210.39
071106471710900562.0008680600593.5237740511029010100000018.0000000101.0800000019.440000000011538.10000000000001072.750000000000180.180000000001252.93
071106471710900562.0008680600593.5237740511012010100000007.5000000101.0800000008.100000000004807.54000000000001072.750000000000180.180000000001252.93
071106471710900562.0008680600593.5237740511002010100000140.0000000101.0800000151.200000000089740.79000000000001072.750000000000180.180000000001252.93
071106471710900562.0008680600593.5237740511003010100000050.0000000101.0800000054.000000000032050.28000000000001072.750000000000180.180000000001252.93
071106471710900562.0008680600593.5237740511001010100000120.5000000101.0800000130.140000000077241.18000000000001072.750000000000180.180000000001252.93
071106471710900562.0008680600593.5237740511005010100000100.0000000101.0800000108.000000000064100.57000000000001072.750000000000180.180000000001252.93
071106471710900562.0008680600593.5237740511006010100000150.0000000101.0800000162.000000000096150.85000000000001072.750000000000180.180000000001252.93
071106471710900562.0008680600593.5237740511010010100000006.5900000101.0800000007.120000000004225.89000000000001072.750000000000180.180000000001252.93
071106471710900562.0008680600593.5237740511011010100000070.0000000101.0800000075.600000000044870.40000000000001072.750000000000180.180000000001252.93
071106470310900562.0008680600593.5237740511012010100000014.0000000101.1100000015.540000000009223.36000000000000406.930000000000029.460000000000436.39
071106470310900562.0008680600593.5237740511010010100000055.0000000101.1100000061.050000000036234.63000000000000406.930000000000029.460000000000436.39
071106470510900562.0008680600593.5237740511010010100000002.0000000101.0800000002.160000000001282.01000000000000806.220000000000340.800000000001147.02
071106470510900562.0008680600593.5237740511012010100000016.0000000101.1000000017.600000000010446.02000000000000806.220000000000340.800000000001147.02
071106470610900562.0008680600593.5237740510011010100000010.0010050101.1000000011.000000000032643.81000000000005073.560000000001067.690000000006141.24
071106470810900562.0008680600593.5237740510011010100000012.0009040101.1100000013.320000000031622.95000000000004801.950000000000278.730000000005080.68
071106470910900562.0008680600593.5237740510011010100000012.0009050101.1100000013.320000000039528.68000000000000705.420000000000354.150000000001059.57
071106550110900403.1321138200425.7439930011003010100000100.0000000101.0800000108.000000000045980.35000000000000971.470000000000132.100000000001103.57
071106550110900403.1321138200425.7439930011004010100000600.0000000101.0800000648.000000000275882.11000000000000971.470000000000132.100000000001103.57
071106550110900403.1321138200425.7439930011010010100000008.0000000101.0800000008.640000000003678.43000000000000971.470000000000132.100000000001103.57
071106550110900403.1321138200425.7439930011005010100000030.0000000101.0800000032.400000000013794.11000000000000971.470000000000132.100000000001103.57
071106550110900403.1321138200425.7439930011012010100000011.0000000101.0800000011.880000000005057.84000000000000971.470000000000132.100000000001103.57
071106550110900403.1321138200425.7439930011011010100000018.0000000101.0800000019.440000000008276.46000000000000971.470000000000132.100000000001103.57
071106550110900403.1321138200425.7439930011022010100000035.0000000101.0800000037.800000000016093.12000000000000971.470000000000132.100000000001103.57
071106550110900403.1321138200425.7439930011013010100000500.0000000101.0800000540.000000000229901.76000000000000971.470000000000132.100000000001103.57
071106551110900403.1321138200425.7439930011001010300000120.0000000101.0700000128.400000000054665.53000000000001689.300000000000657.260000000002346.56
071106551110900403.1321138200425.7439930011006010300000300.0000000101.0700000321.000000000136663.82000000000001689.300000000000657.260000000002346.56
071106551110900403.1321138200425.7439930011005010300000080.0000000101.0700000085.600000000036443.69000000000001689.300000000000657.260000000002346.56
071106551110900403.1321138200425.7439930011013010100000400.0000000101.0700000428.000000000182218.43000000000001689.300000000000657.260000000002346.56
071106551110900403.1321138200425.7439930011011010300000100.0000000101.0500000105.000000000044703.12000000000001689.300000000000657.260000000002346.56
071106551310900403.1321138200425.7439930011013010100000300.0000000101.0700000321.000000000136663.82000000000000797.110000000000154.500000000000951.61
071106551310900403.1321138200425.7439930011005010100000120.0000000101.0700000128.400000000054665.53000000000000797.110000000000154.500000000000951.61
071106551310900403.1321138200425.7439930011006010100000122.0000000101.0700000130.540000000055576.62000000000000797.110000000000154.500000000000951.61
071106551310900403.1321138200425.7439930011022010100000180.0000000101.0700000192.600000000081998.29000000000000797.110000000000154.500000000000951.61
071106551310900403.1321138200425.7439930011012010100000320.0000000101.0500000336.000000000143049.98000000000000797.110000000000154.500000000000951.61
071106551610900403.1321138200425.7439930011007010100000030.0000000101.0700000032.100000000013666.38000000000000693.500000000002376.700000000003070.20
071106550210900403.1321138200425.7439930011008010100000720.0000000101.0800000777.600000000331058.53000000000001605.000000000000215.000000000001820.00
071106550210900403.1321138200425.7439930011009010100000080.0000000101.0800000086.400000000036784.28000000000001605.000000000000215.000000000001820.00
071106550510900403.1321138200425.7439930011006010100000720.0000000101.0900000784.800000000334123.89000000000001030.000000000000214.580000000001244.58
071106550510900403.1321138200425.7439930011012010100000100.0000000101.0700000107.000000000045554.61000000000001030.000000000000214.580000000001244.58
071106550510900403.1321138200425.7439930011005010100000360.0000000101.0900000392.400000000167061.94000000000001030.000000000000214.580000000001244.58
071106550510900403.1321138200425.7439930011011010100000035.0000000101.0700000037.450000000015944.11000000000001030.000000000000214.580000000001244.58
071106550510900403.1321138200425.7439930011003010100000280.0000000101.0900000305.200000000129937.07000000000001030.000000000000214.580000000001244.58
071106550510900403.1321138200425.7439930011022010100000080.0000000101.0900000087.200000000037124.88000000000001030.000000000000214.580000000001244.58
071106550910900403.1321138200425.7439930011005010100000048.0000000101.0900000052.320000000022274.93000000000001897.350000000000329.580000000002226.93
071106550910900403.1321138200425.7439930011029030100000070.0000000101.0700000074.900000000031888.23000000000001897.350000000000329.580000000002226.93
071106630110900248.8527199100262.8109917611008010300000060.0000000101.0500000063.000000000016557.09000000000000345.930000000000089.340000000000435.27
071106630110900248.8527199100262.8109917611029010300000212.5000000101.0500000223.130000000058641.02000000000000345.930000000000089.340000000000435.27
071106631010900248.8527199100262.8109917610011020100000010.0009010101.0200000010.200000000002680.67000000000000851.530000000000102.660000000000954.19
071106631110900248.8527199100262.8109917611012010300000570.0000000101.0400000592.800000000155794.36000000000003967.810000000000814.290000000004782.10
071106631110900248.8527199100262.8109917611006010100000205.0000000101.0600000217.300000000057108.83000000000003967.810000000000814.290000000004782.10
071106631110900248.8527199100262.8109917611011010300000593.0000000101.0400000616.720000000162080.79000000000003967.810000000000814.290000000004782.10
071106631110900248.8527199100262.8109917611004010100000350.0000000101.0600000371.000000000097502.88000000000003967.810000000000814.290000000004782.10
071106631110900248.8527199100262.8109917611022010100000040.0000000101.0600000042.400000000011143.19000000000003967.810000000000814.290000000004782.10
071106631110900248.8527199100262.8109917611013010100000800.0000000101.0600000848.000000000222863.72000000000003967.810000000000814.290000000004782.10
071106631110900248.8527199100262.8109917611029010100000140.0000000101.0400000145.600000000038265.28000000000003967.810000000000814.290000000004782.10
071106631110900248.8527199100262.8109917611065010100001220.0000000101.0500001281.000000000336660.88000000000003967.810000000000814.290000000004782.10
071106631110900248.8527199100262.8109917611005010100000414.0000000101.0600000438.840000000115331.98000000000003967.810000000000814.290000000004782.10
071106631210900248.8527199100262.8109917611029010300000480.0000000101.0400000499.200000000131195.25000000000002231.950000000000470.790000000002702.74
071106631210900248.8527199100262.8109917611002010100000200.0000000101.0600000212.000000000055715.93000000000002231.950000000000470.790000000002702.74
071106631210900248.8527199100262.8109917611012010100000140.0000000101.0400000145.600000000038265.28000000000002231.950000000000470.790000000002702.74
071106631210900248.8527199100262.8109917611003010100000600.0000000101.0600000636.000000000167147.79000000000002231.950000000000470.790000000002702.74
071106631210900248.8527199100262.8109917611001010100002780.0000000101.0600002946.800000000774451.43000000000002231.950000000000470.790000000002702.74
071106631210900248.8527199100262.8109917611004010100000210.0000000101.0600000222.600000000058501.73000000000002231.950000000000470.790000000002702.74
071106631210900248.8527199100262.8109917611011010300000260.0000000101.0400000270.400000000071064.09000000000002231.950000000000470.790000000002702.74
071106631210900248.8527199100262.8109917611010010300000120.0000000101.0600000127.200000000033429.56000000000002231.950000000000470.790000000002702.74
071106631210900248.8527199100262.8109917611005010300000330.0000000101.0600000349.800000000091931.28000000000002231.950000000000470.790000000002702.74
071106631210900248.8527199100262.8109917611006010300000330.0000000101.0600000349.800000000091931.28000000000002231.950000000000470.790000000002702.74
071106631210900248.8527199100262.8109917611013010100003500.0000000101.0600003710.000000000975028.78000000000002231.950000000000470.790000000002702.74
071106631210900248.8527199100262.8109917611007010100000200.0000000101.0600000212.000000000055715.93000000000002231.950000000000470.790000000002702.74
071106631410900248.8527199100262.8109917610011010100000080.0009010101.0200000081.600000000021445.38000000000002043.170000000000316.450000000002359.62
071106631410900248.8527199100262.8109917610013010100001200.0012010101.0100001212.000000000318526.92000000000002043.170000000000316.450000000002359.62
071106631710900248.8527199100262.8109917610011020100000017.0009010101.0200000017.340000000004557.14000000000001750.280000000000280.820000000002031.09
071106631810900248.8527199100262.8109917610011010100000020.0009010101.0200000020.400000000005361.34000000000004041.380000000000419.830000000004461.21
071106631810900248.8527199100262.8109917611005010100000150.0000000101.0300000154.500000000040604.30000000000004041.380000000000419.830000000004461.21
071106631810900248.8527199100262.8109917611006010100000075.0000000101.0300000077.250000000020302.15000000000004041.380000000000419.830000000004461.21
071106631810900248.8527199100262.8109917611004010100000530.0000000101.0300000545.900000000143468.52000000000004041.380000000000419.830000000004461.21
071106631810900248.8527199100262.8109917611029010100000150.0000000101.0300000154.500000000040604.30000000000004041.380000000000419.830000000004461.21
071106631810900248.8527199100262.8109917611019020100000030.0000000101.0300000030.900000000008120.86000000000004041.380000000000419.830000000004461.21
071106631810900248.8527199100262.8109917611013010100000120.0000000101.0300000123.600000000032483.44000000000004041.380000000000419.830000000004461.21
071106630210900248.8527199100262.8109917611013010100000240.0000000101.0700000256.800000000067489.86000000000000533.520000000000113.860000000000647.38
071106630210900248.8527199100262.8109917611999010100002000.0000000101.0800002160.000000000567671.74000000000000533.520000000000113.860000000000647.38
071106630410900248.8527199100262.8109917610011010100000010.0007010101.0300000010.300000000002706.95000000000000613.080000000000258.670000000000871.74
071106630610900248.8527199100262.8109917611011010100000100.0000000101.0500000105.000000000027595.15000000000000636.000000000001874.400000000002510.40
071106630710900248.8527199100262.8109917611023010800000100.0000000101.0500000105.000000000027595.15000000000000177.580000000000341.050000000000518.63
071106630710900248.8527199100262.8109917611022011100000020.0000000101.0500000021.000000000005519.03000000000000177.580000000000341.050000000000518.63
071106630710900248.8527199100262.8109917611005010100000068.0000000101.0500000071.400000000018764.70000000000000177.580000000000341.050000000000518.63
071106630810900248.8527199100262.8109917610011010100000050.0010010101.0200000051.000000000013403.36000000000004784.020000000001164.390000000005948.42
071106630810900248.8527199100262.8109917611032030300000210.0000000101.0500000220.500000000057949.82000000000004784.020000000001164.390000000005948.42
071106711410900497.7222286600525.6397140611011010100000006.0000000101.0200000006.120000000003216.92000000000001316.000000000000099.000000000001415.00
071106711710900497.7222286600525.6397140610011010100000020.0009010101.0200000020.400000000010723.05000000000000936.790000000000225.670000000001162.46
071106710210900497.7222286600525.6397140610011010100000152.7801010101.0000000152.780000000080307.24000000000001990.750000000000100.000000000002090.75
071106710310900497.7222286600525.6397140610011010100000010.0001010101.0000000010.000000000005256.40000000000001000.000000000000150.000000000001150.00
071106710410900497.7222286600525.6397140610011020100000128.5701010101.0000000128.570000000067581.50000000000001050.000000000000150.000000000001200.00
071106710510900497.7222286600525.6397140612004010300000150.0000000101.0300000154.500000000081211.34000000000000400.000000000000104.130000000000504.13
071106710710900497.7222286600525.6397140611029010100000075.0000000101.0300000077.250000000040605.67000000000003402.000000000000200.000000000003602.00
071106710710900497.7222286600525.6397140611011010100000009.0000000101.0300000009.270000000004872.68000000000003402.000000000000200.000000000003602.00
071106710710900497.7222286600525.6397140611004010100000200.0000000101.0000000200.000000000105127.94000000000003402.000000000000200.000000000003602.00
071106800111000093.4747706400098.7178166511001010100000420.0000000101.1100000466.200000000046022.25000000000001589.810000000000052.500000000001642.31
071106800111000093.4747706400098.7178166511005010100000142.0000000101.1100000157.620000000015559.90000000000001589.810000000000052.500000000001642.31
071106801211000093.4747706400098.7178166511022010100000300.0000000101.0800000324.000000000031984.57000000000000849.430000000000395.500000000001244.93
071106801211000093.4747706400098.7178166511002010100000250.0000000101.0800000270.000000000026653.81000000000000849.430000000000395.500000000001244.93
071106801211000093.4747706400098.7178166511029010100003000.0000000101.0800003240.000000000319845.73000000000000849.430000000000395.500000000001244.93
071106801211000093.4747706400098.7178166511007010100000450.0000000101.0800000486.000000000047976.86000000000000849.430000000000395.500000000001244.93
071106801211000093.4747706400098.7178166511023010100000060.0000000101.0800000064.800000000006396.91000000000000849.430000000000395.500000000001244.93
071106801211000093.4747706400098.7178166511008010100001450.0000000101.0800001566.000000000154592.10000000000000849.430000000000395.500000000001244.93
071106801211000093.4747706400098.7178166511004010100001300.0000000101.0800001404.000000000138599.81000000000000849.430000000000395.500000000001244.93
071106801211000093.4747706400098.7178166511001010100002000.0000000101.0800002160.000000000213230.48000000000000849.430000000000395.500000000001244.93
071106801211000093.4747706400098.7178166511011010100001500.0000000101.0800001620.000000000159922.86000000000000849.430000000000395.500000000001244.93
071106801211000093.4747706400098.7178166511010010100999999.9900000101.0800000003.070000000000303.06010000000000849.430000000000395.500000000001244.93
071106801211000093.4747706400098.7178166511006010100009000.0000000101.0800009720.000000000959537.18000000000000849.430000000000395.500000000001244.93
071106801211000093.4747706400098.7178166511005010100002244.0000000101.0800002423.520000000239244.60000000000000849.430000000000395.500000000001244.93
071106801211000093.4747706400098.7178166511013010200009000.0000000101.0800009720.000000000959537.18000000000000849.430000000000395.500000000001244.93
071106801411000093.4747706400098.7178166511006010700004400.0000000101.0900004796.000000000473450.65000000000003184.360000000000883.340000000004067.70
071106801411000093.4747706400098.7178166511005010700000840.0000000101.0900000915.600000000090386.03000000000003184.360000000000883.340000000004067.70
071106801411000093.4747706400098.7178166511010010700999999.9900000101.0900000424.000000000041856.35010000000003184.360000000000883.340000000004067.70
071106801411000093.4747706400098.7178166511022010700000500.0000000101.0900000545.000000000053801.21000000000003184.360000000000883.340000000004067.70
071106801411000093.4747706400098.7178166511004061000001000.0000000101.0900001090.000000000107602.42000000000003184.360000000000883.340000000004067.70
071106801411000093.4747706400098.7178166511023010700999999.9900000101.0900000048.600000000004797.69010000000003184.360000000000883.340000000004067.70
071106801411000093.4747706400098.7178166511013010100004000.0000000101.0900004360.000000000430409.68000000000003184.360000000000883.340000000004067.70
071106801411000093.4747706400098.7178166511011010700999999.9900000101.0700000155.400000000015340.75010000000003184.360000000000883.340000000004067.70
071106801411000093.4747706400098.7178166511004010100000250.0000000101.0900000272.500000000026900.61000000000003184.360000000000883.340000000004067.70
071106801411000093.4747706400098.7178166511003010700999999.9900000101.0900000296.800000000029299.45010000000003184.360000000000883.340000000004067.70
071106801411000093.4747706400098.7178166511002010700999999.9900000101.0900000160.500000000015844.21010000000003184.360000000000883.340000000004067.70
071106801411000093.4747706400098.7178166511029010700999999.9900000101.0700000280.800000000027719.96010000000003184.360000000000883.340000000004067.70
071106801511000093.4747706400098.7178166511013010100000250.0000000101.0900000272.500000000026900.61000000000000296.640000000000248.300000000000544.94
071106801511000093.4747706400098.7178166511999010100001750.0000000101.1000001925.000000000190031.80000000000000296.640000000000248.300000000000544.94
071106800211000093.4747706400098.7178166510011010100000035.0003010101.0800000037.800000000003731.53000000000001625.800000000000140.220000000001766.02
071106800311000093.4747706400098.7178166510005010300000320.0005030101.0700000342.400000000101402.94000000000000367.950000000000020.050000000000388.00
071106800411000093.4747706400098.7178166510005010100000060.0002010101.0900000065.400000000006456.15000000000000530.000000000000026.050000000000556.05
071107101011100224.5363010100237.1306529210005010100000053.0006120101.0700000056.710000000161372.15000000000001067.420000000000099.290000000001166.71
071107101111100224.5363010100237.1306529210002010300000500.0007120101.0400000520.000000001479695.27000000000002625.000000000000197.600000000002822.60
071107101111100224.5363010100237.1306529212002010300015000.0000000101.0800016200.000000003841516.58000000000002625.000000000000197.600000000002822.60
071107101611100224.5363010100237.1306529210005010100000056.0008030101.0200000057.120000000040634.71000000000000193.130000000000571.050000000000764.17
071107100811100224.5363010100237.1306529210005010300000060.0006120101.0700000064.200000000182685.46000000000001916.600000000000303.300000000002219.90
071107281611100583.6943390900616.4340425811008010100000060.0000000101.0300000061.800000000038095.62000000000002755.000000000000250.000000000003005.00
071107361811100219.6926579400232.0153275211005010100000130.0000000100.9900000128.700000000029860.37000000000000223.500000000000000.150000000000223.65
071200140110100162.6455083400148.2376787710005010100000150.0001120101.0900000163.500000000290842.33000000000006513.580000000001054.500000000007568.08
071200140110100162.6455083400148.2376787711029010100001500.0000000101.1100001665.000000000246815.74000000000006513.580000000001054.500000000007568.08
071200140110100162.6455083400148.2376787711002010100003000.0000000101.1100003330.000000000493631.47000000000006513.580000000001054.500000000007568.08
071200140110100162.6455083400148.2376787711009010100001200.0000000101.1100001332.000000000197452.59000000000006513.580000000001054.500000000007568.08
071200140110100162.6455083400148.2376787711003010300002000.0000000101.1100002220.000000000329087.65000000000006513.580000000001054.500000000007568.08
071200140110100162.6455083400148.2376787711001010100001668.0000000101.1100001851.480000000274459.10000000000006513.580000000001054.500000000007568.08
071200140110100162.6455083400148.2376787711004060100002000.0000000101.1100002220.000000000329087.65000000000006513.580000000001054.500000000007568.08
071200140110100162.6455083400148.2376787711010010100001500.0000000101.1100001665.000000000246815.74000000000006513.580000000001054.500000000007568.08
071200140110100162.6455083400148.2376787711006010100002880.0000000101.1100003196.800000000473886.21000000000006513.580000000001054.500000000007568.08
071200140110100162.6455083400148.2376787711005010300003000.0000000101.1100003330.000000000493631.47000000000006513.580000000001054.500000000007568.08
071200140110100162.6455083400148.2376787711013010300008500.0000000101.1100009435.000000001398622.50000000000006513.580000000001054.500000000007568.08
071200140110100162.6455083400148.2376787711022010700003000.0000000101.1100003330.000000000493631.47000000000006513.580000000001054.500000000007568.08
071200140110100162.6455083400148.2376787711023010700000800.0000000101.1100000888.000000000131635.06000000000006513.580000000001054.500000000007568.08
071200141010100162.6455083400148.2376787710001010100000250.0007120101.0600000265.000000000471395.82000000000002541.000000000000185.370000000002726.37
071200141110100162.6455083400148.2376787710005010100000078.0003010101.0800000084.240000000012487.54000000000003993.380000000000430.780000000004424.16
071200141110100162.6455083400148.2376787712006050100000035.2800000101.0900000038.460000000005701.22000000000003993.380000000000430.780000000004424.16
071200141210100162.6455083400148.2376787710005010100000200.0001010101.0900000218.000000000032315.81000000000001000.620000000000534.810000000001535.43
071200141210100162.6455083400148.2376787711999010300000900.0000000101.1000000990.000000000146755.30000000000001000.620000000000534.810000000001535.43
071200141210100162.6455083400148.2376787711011030100000300.0000000101.0800000324.000000000048029.01000000000001000.620000000000534.810000000001535.43
071200141210100162.6455083400148.2376787712006050100000031.0800000101.0900000033.880000000005022.29000000000001000.620000000000534.810000000001535.43
071200141310100162.6455083400148.2376787710001010100000250.0007120101.0600000265.000000000471395.82000000000003640.500000000000713.010000000004353.51
071200141310100162.6455083400148.2376787712006050100000008.4000000101.0900000009.160000000001357.86000000000003640.500000000000713.010000000004353.51
071200140210100162.6455083400148.2376787710005010100000079.5012010101.1000000087.450000000012963.39000000000003082.000000000001104.650000000004186.65
071200140210100162.6455083400148.2376787711029010100001300.0000000101.1100001443.000000000213906.97000000000003082.000000000001104.650000000004186.65
071200140310100162.6455083400148.2376787710005010300000130.0004100101.0700000139.100000000206198.61000000000006655.000000000000731.950000000007386.95
071200140410100162.6455083400148.2376787710001010300000200.0005020101.0700000214.000000000063445.73000000000000557.680000000000103.540000000000661.23
071200140410100162.6455083400148.2376787712004010100000050.0000000101.1000000055.000000000008153.07000000000000557.680000000000103.540000000000661.23
071200140510100162.6455083400148.2376787712002010300001000.0000000101.1000001100.000000000163061.45000000000000260.230000000000291.630000000000551.86
071200140610100162.6455083400148.2376787710001010300000200.0005120101.0700000214.000000000380674.36000000000001608.330000000000005.980000000001614.31
071200140610100162.6455083400148.2376787711011030300000200.0000000101.1000000220.000000000032612.29000000000001608.330000000000005.980000000001614.31
071200140610100162.6455083400148.2376787711006010100000900.0000000101.0800000972.000000000144087.02000000000001608.330000000000005.980000000001614.31
071200140610100162.6455083400148.2376787711005010300000300.0000000101.0800000324.000000000048029.01000000000001608.330000000000005.980000000001614.31
071200140610100162.6455083400148.2376787711003010300000490.0000000101.0800000529.200000000078447.38000000000001608.330000000000005.980000000001614.31
071200140610100162.6455083400148.2376787711005010100000450.0000000101.0800000486.000000000072043.51000000000001608.330000000000005.980000000001614.31
071200140610100162.6455083400148.2376787711029010100000400.0000000101.1000000440.000000000065224.58000000000001608.330000000000005.980000000001614.31
071200140610100162.6455083400148.2376787711011030100000260.0000000101.1000000286.000000000042395.98000000000001608.330000000000005.980000000001614.31
071200140610100162.6455083400148.2376787711023030100000260.0000000101.0800000280.800000000041625.14000000000001608.330000000000005.980000000001614.31
071200140610100162.6455083400148.2376787711010010100000250.0000000101.0800000270.000000000040024.17000000000001608.330000000000005.980000000001614.31
071200140610100162.6455083400148.2376787711022010100000260.0000000101.0800000280.800000000041625.14000000000001608.330000000000005.980000000001614.31
071200140710100162.6455083400148.2376787710001010100000180.0006120101.0600000190.800000000339404.99000000000000478.520000000000518.640000000000997.16
071200140910100162.6455083400148.2376787712006050100000004.0700000101.0900000004.440000000000658.18000000000002130.970000000000518.080000000002649.05
071200221010100110.6913523000100.8858424210001010100000270.0006120101.0600000286.200000000346482.34000000000001259.420000000000007.770000000001267.18
071200221110100110.6913523000100.8858424210001010100000180.0006120101.0600000190.800000000230988.22000000000003077.220000000001059.850000000004137.08
071200221210100110.6913523000100.8858424211001010100000480.0000000101.0600000508.800000000051330.72000000000001876.630000000000980.480000000002857.11
071200221210100110.6913523000100.8858424211003020100000240.0000000101.0600000254.400000000025665.36000000000001876.630000000000980.480000000002857.11
071200221210100110.6913523000100.8858424211005010100000264.0000000101.0600000279.840000000028231.89000000000001876.630000000000980.480000000002857.11
071200221210100110.6913523000100.8858424211051030100000200.0000000101.0600000212.000000000021387.80000000000001876.630000000000980.480000000002857.11
071200221210100110.6913523000100.8858424211013040100000200.0000000101.0600000212.000000000021387.80000000000001876.630000000000980.480000000002857.11
071200221210100110.6913523000100.8858424211012010100000200.0000000101.0900000218.000000000021993.11000000000001876.630000000000980.480000000002857.11
071200221310100110.6913523000100.8858424211006010100000030.0000000101.0600000031.800000000003208.17000000000001118.890000000000364.060000000001482.94
071200221310100110.6913523000100.8858424211005010100000033.0000000101.0600000034.980000000003528.99000000000001118.890000000000364.060000000001482.94
071200221310100110.6913523000100.8858424211013010100000250.0000000101.0600000265.000000000026734.75000000000001118.890000000000364.060000000001482.94
071200221310100110.6913523000100.8858424211004060100001000.0000000101.0600001060.000000000106938.99000000000001118.890000000000364.060000000001482.94
071200221310100110.6913523000100.8858424211011050100000027.5000000101.0900000029.980000000003024.56000000000001118.890000000000364.060000000001482.94
071200221310100110.6913523000100.8858424211008010300000300.0000000101.0900000327.000000000032989.67000000000001118.890000000000364.060000000001482.94
071200221310100110.6913523000100.8858424211029010100000150.0000000101.0900000163.500000000016494.84000000000001118.890000000000364.060000000001482.94
071200220210100110.6913523000100.8858424210001010100000150.0004010101.0700000160.500000000016192.18000000000000716.590000000000043.520000000000760.11
071200220210100110.6913523000100.8858424212004010100000050.0000000101.1100000055.500000000005599.16000000000000716.590000000000043.520000000000760.11
071200220310100110.6913523000100.8858424210005010100000100.0002010101.0900000109.000000000010996.56000000000002226.000000000000305.920000000002531.92
071200220410100110.6913523000100.8858424212006050100000004.3700000101.1000000004.810000000000485.26000000000000133.920000000000294.980000000000428.89
071200220510100110.6913523000100.8858424210005010100000620.0004010101.0700000054.060000000005453.89010000000000636.000000000000156.040000000000792.04
071200220510100110.6913523000100.8858424211013010100000030.0000000101.1100000033.300000000003359.50000000000000636.000000000000156.040000000000792.04
071200220510100110.6913523000100.8858424211033010300000700.0000000101.1100000777.000000000078388.30000000000000636.000000000000156.040000000000792.04
071200220510100110.6913523000100.8858424212004010100000030.0000000101.1100000033.300000000003359.50000000000000636.000000000000156.040000000000792.04
071200220610100110.6913523000100.8858424211077040100000200.0000000101.0800000216.000000000021791.34000000000002513.220000000000163.760000000002676.98
071200220610100110.6913523000100.8858424211004060100000500.0000000101.0800000540.000000000054478.35000000000002513.220000000000163.760000000002676.98
071200220610100110.6913523000100.8858424211011050100000020.0000000101.1000000022.000000000002219.49000000000002513.220000000000163.760000000002676.98
071200220610100110.6913523000100.8858424211003020100000080.0000000101.0800000086.400000000008716.54000000000002513.220000000000163.760000000002676.98
071200220610100110.6913523000100.8858424211029010100000070.0000000101.1000000077.000000000007768.21000000000002513.220000000000163.760000000002676.98
071200220610100110.6913523000100.8858424212006050300000062.7300000101.1000000069.000000000006961.12000000000002513.220000000000163.760000000002676.98
071200220710100110.6913523000100.8858424210001010300000130.0005120101.0700000139.100000000168398.65000000000000556.350000000000281.160000000000837.52
071200220810100110.6913523000100.8858424212006050300000033.3600000101.1000000036.700000000003702.51000000000001251.180000000000532.070000000001783.26
071200300110100179.1351134300163.2665646510001010100000090.0005060101.0700000096.300000000094335.42000000000000583.000000000000130.320000000000713.32
071200301310100179.1351134300163.2665646510005010300000156.0003030101.0800000168.480000000082521.45000000000002184.000000000000324.290000000002508.29
071200301310100179.1351134300163.2665646512006050100000043.4400000101.0900000047.350000000007730.67000000000002184.000000000000324.290000000002508.29
071200301310100179.1351134300163.2665646513013010100000090.0000000100.9400000084.600000000013812.35000000000002184.000000000000324.290000000002508.29
071200300410100179.1351134300163.2665646511005010300003220.0000000101.0800003477.600000000567775.81000000000004089.070000000000178.640000000004267.71
071200300410100179.1351134300163.2665646511021010300001340.0000000101.0800001447.200000000236279.37000000000004089.070000000000178.640000000004267.71
071200300410100179.1351134300163.2665646511022010300000850.0000000101.0800000918.000000000149878.71000000000004089.070000000000178.640000000004267.71
071200300410100179.1351134300163.2665646511003010300001550.0000000101.0800001674.000000000273308.23000000000004089.070000000000178.640000000004267.71
071200300410100179.1351134300163.2665646511004010300001129.0000000101.0800001219.320000000199074.19000000000004089.070000000000178.640000000004267.71
071200300410100179.1351134300163.2665646511011010300001884.6100000101.1000002073.070000000338463.02000000000004089.070000000000178.640000000004267.71
071200300410100179.1351134300163.2665646511010010100001275.9300000101.0800001378.000000000224981.33000000000004089.070000000000178.640000000004267.71
071200300410100179.1351134300163.2665646511006010300000720.0000000101.0800000777.600000000126956.08000000000004089.070000000000178.640000000004267.71
071200300410100179.1351134300163.2665646511013010100006000.0000000101.0800006480.000000001057967.34000000000004089.070000000000178.640000000004267.71
071200300510100179.1351134300163.2665646511022010100000160.0000000101.0800000172.800000000028212.46000000000006794.180000000000520.010000000007314.19
071200300510100179.1351134300163.2665646511006010100000600.0000000101.0800000648.000000000105796.73000000000006794.180000000000520.010000000007314.19
071200300510100179.1351134300163.2665646511011010100000420.0000000101.1000000462.000000000075429.15000000000006794.180000000000520.010000000007314.19
071200300510100179.1351134300163.2665646511013010100000900.0000000101.0800000972.000000000158695.10000000000006794.180000000000520.010000000007314.19
071200300510100179.1351134300163.2665646511005010100000450.0000000101.0800000486.000000000079347.55000000000006794.180000000000520.010000000007314.19
071200300510100179.1351134300163.2665646511023010100000225.0000000101.0800000243.000000000039673.78000000000006794.180000000000520.010000000007314.19
071200300510100179.1351134300163.2665646511001010100000286.8000000101.0800000309.740000000050570.19000000000006794.180000000000520.010000000007314.19
071200300610100179.1351134300163.2665646510005010100000032.0003010101.0800000034.560000000005642.49000000000002008.420000000000510.520000000002518.94
071200300710100179.1351134300163.2665646511006010300000300.0000000101.0600000318.000000000051918.77000000000000720.230000000000682.870000000001403.10
071200300710100179.1351134300163.2665646511001010300000100.0000000101.0600000106.000000000017306.26000000000000720.230000000000682.870000000001403.10
071200300810100179.1351134300163.2665646511013010300003450.0000000101.0600003657.000000000597065.83000000000001301.660000000000214.090000000001515.75
071200300810100179.1351134300163.2665646511011010100000150.0000000101.0900000163.500000000026694.08000000000001301.660000000000214.090000000001515.75
071200300810100179.1351134300163.2665646511004010100000120.0000000101.0600000127.200000000020767.51000000000001301.660000000000214.090000000001515.75
071200300810100179.1351134300163.2665646511029010100000350.0000000101.0900000381.500000000062286.19000000000001301.660000000000214.090000000001515.75
071200490110100174.1884348200158.7580838310005010100000098.0004120101.0700000104.860000000199768.47000000000000895.100000000000179.540000000001074.64
071200490110100174.1884348200158.7580838311002040100000115.0000000101.0800000124.200000000019717.75000000000000895.100000000000179.540000000001074.64
071200490110100174.1884348200158.7580838311010020100000105.0000000101.0800000113.400000000018003.17000000000000895.100000000000179.540000000001074.64
071200490110100174.1884348200158.7580838311022030100000070.0000000101.0800000075.600000000012002.11000000000000895.100000000000179.540000000001074.64
071200490110100174.1884348200158.7580838311013010100000300.0000000101.0800000324.000000000051437.62000000000000895.100000000000179.540000000001074.64
071200490110100174.1884348200158.7580838311022010100000210.0000000101.0800000226.800000000036006.33000000000000895.100000000000179.540000000001074.64
071200490110100174.1884348200158.7580838311006010100000290.0000000101.0800000313.200000000049723.03000000000000895.100000000000179.540000000001074.64
071200490110100174.1884348200158.7580838311005010100000280.0000000101.0800000302.400000000048008.44000000000000895.100000000000179.540000000001074.64
071200490110100174.1884348200158.7580838312006050100000001.0000000101.1000000001.100000000000174.63000000000000895.100000000000179.540000000001074.64
071200491110100174.1884348200158.7580838312006050300000021.6000000101.0900000023.540000000003737.17000000000000766.430000000000255.140000000001021.56
071200491210100174.1884348200158.7580838312006050100000062.6000000101.0900000068.230000000010832.06000000000003347.000000000000634.370000000003981.37
071200491310100174.1884348200158.7580838310005010100000068.2101010101.0900000074.350000000011803.66000000000004773.810000000000437.580000000005211.38
071200491310100174.1884348200158.7580838311999010300003185.0000000101.1000003503.500000000556208.95000000000004773.810000000000437.580000000005211.38
071200491310100174.1884348200158.7580838311013010300008525.0000000101.0800009207.000000001461685.68000000000004773.810000000000437.580000000005211.38
071200491310100174.1884348200158.7580838312006050300000041.7600000101.0900000045.520000000007226.67000000000004773.810000000000437.580000000005211.38
071200490210100174.1884348200158.7580838310005010100000161.0001120101.0900000175.490000000334325.47000000000002718.090000000000455.810000000003173.89
071200490310100174.1884348200158.7580838310001010100000400.0005060101.0700000428.000000000407690.76000000000004056.250000000000000.000000000004056.25
071200490310100174.1884348200158.7580838312004010100002800.0000000101.1000003080.000000000488974.90000000000004056.250000000000000.000000000004056.25
071200490410100174.1884348200158.7580838310005010100000062.9802120101.0900000068.650000000130784.91000000000004101.840000000000135.640000000004237.48
071200490410100174.1884348200158.7580838311043050100000300.0000000101.0800000324.000000000051437.62000000000004101.840000000000135.640000000004237.48
071200490410100174.1884348200158.7580838312006050300000062.2800000101.1000000068.510000000010876.52000000000004101.840000000000135.640000000004237.48
071200490610100174.1884348200158.7580838311005010100003000.0000000101.0600003180.000000000504850.71000000000007152.390000000000521.680000000007674.06
071200490610100174.1884348200158.7580838311004060200001000.0000000101.0600001060.000000000168283.57000000000007152.390000000000521.680000000007674.06
071200490610100174.1884348200158.7580838311011030300007000.0000000101.0900007630.000000001211324.18000000000007152.390000000000521.680000000007674.06
071200490610100174.1884348200158.7580838311006010100003000.0000000101.0600003180.000000000504850.71000000000007152.390000000000521.680000000007674.06
071200490610100174.1884348200158.7580838311016020300006000.0000000101.0600006360.000000001009701.41000000000007152.390000000000521.680000000007674.06
071200490610100174.1884348200158.7580838311022010100001500.0000000101.0600001590.000000000252425.35000000000007152.390000000000521.680000000007674.06
071200490610100174.1884348200158.7580838312006050300000036.6000000101.0900000039.890000000006332.86000000000007152.390000000000521.680000000007674.06
071200570110100587.7461818200535.6811300211011010700000050.0000000101.1100000055.500000000029730.30000000000000465.830000000005489.830000000005955.66
071200570110100587.7461818200535.6811300211006010100000300.0000000101.1100000333.000000000178381.82000000000000465.830000000005489.830000000005955.66
071200570110100587.7461818200535.6811300211005010100000087.0000000101.1100000096.570000000051730.73000000000000465.830000000005489.830000000005955.66
071200570110100587.7461818200535.6811300211013010100000070.0000000101.1100000077.700000000041622.42000000000000465.830000000005489.830000000005955.66
071200570110100587.7461818200535.6811300211023010700000100.0000000101.1100000111.000000000059460.61000000000000465.830000000005489.830000000005955.66
071200571010100587.7461818200535.6811300211010010100000100.0000000101.0800000108.000000000057853.56000000000005307.260000000000446.890000000005754.15
071200571010100587.7461818200535.6811300212006050100000035.0400000101.0900000038.190000000020457.66000000000005307.260000000000446.890000000005754.15
071200571110100587.7461818200535.6811300211006010100000425.0000000101.0800000459.000000000245877.64000000000001866.600000000000716.720000000002583.32
071200571110100587.7461818200535.6811300211023010100000900.0000000101.0800000972.000000000520682.06000000000001866.600000000000716.720000000002583.32
071200571110100587.7461818200535.6811300211029010100000850.0000000101.0800000918.000000000491755.28000000000001866.600000000000716.720000000002583.32
071200571110100587.7461818200535.6811300211002010100000140.0000000101.0800000151.200000000080994.99000000000001866.600000000000716.720000000002583.32
071200571110100587.7461818200535.6811300211012010100000070.0000000101.0800000075.600000000040497.49000000000001866.600000000000716.720000000002583.32
071200571110100587.7461818200535.6811300211022010100000400.0000000101.0800000432.000000000231414.25000000000001866.600000000000716.720000000002583.32
071200571110100587.7461818200535.6811300211008010100000040.0000000101.0800000043.200000000023141.42000000000001866.600000000000716.720000000002583.32
071200571110100587.7461818200535.6811300211003010100000400.0000000101.0800000432.000000000231414.25000000000001866.600000000000716.720000000002583.32
071200571110100587.7461818200535.6811300211001010100000600.0000000101.0800000648.000000000347121.37000000000001866.600000000000716.720000000002583.32
071200571110100587.7461818200535.6811300211004010100000070.0000000101.0800000075.600000000040497.49000000000001866.600000000000716.720000000002583.32
071200571110100587.7461818200535.6811300211011010100000500.0000000101.0800000540.000000000289267.81000000000001866.600000000000716.720000000002583.32
071200571110100587.7461818200535.6811300211010010100000100.0000000101.0800000108.000000000057853.56000000000001866.600000000000716.720000000002583.32
071200571110100587.7461818200535.6811300211005010100000300.0000000101.0800000324.000000000173560.69000000000001866.600000000000716.720000000002583.32
071200571110100587.7461818200535.6811300211013010100000150.0000000101.0800000162.000000000086780.34000000000001866.600000000000716.720000000002583.32
071200571110100587.7461818200535.6811300212006050100000004.8000000101.0900000005.230000000002801.61000000000001866.600000000000716.720000000002583.32
071200571310100587.7461818200535.6811300212006050100000005.0400000101.0900000005.490000000002940.89000000000001273.280000000000771.730000000002045.02
071200570210100587.7461818200535.6811300210001010100000080.0004090101.0700000085.600000000412688.74000000000000224.170000000000138.030000000000362.19
071200570210100587.7461818200535.6811300212004010100000100.0000000101.1100000111.000000000059460.61000000000000224.170000000000138.030000000000362.19
071200570410100587.7461818200535.6811300211004060100000100.0000000101.0800000108.000000000057853.56000000000000831.070000000000167.100000000000998.18
071200570410100587.7461818200535.6811300211011050100000004.5000000101.1000000004.950000000002651.62000000000000831.070000000000167.100000000000998.18
071200570410100587.7461818200535.6811300212006050100000001.8900000101.1000000002.080000000001114.22000000000000831.070000000000167.100000000000998.18
071200570510100587.7461818200535.6811300211072010100000012.0000000101.0800000012.960000000006942.43000000000001590.000000000000503.010000000002093.01
071200570510100587.7461818200535.6811300211004040100000013.0000000101.0800000014.040000000007520.96000000000001590.000000000000503.010000000002093.01
071200570510100587.7461818200535.6811300211011050100000005.5000000101.1000000006.050000000003240.87000000000001590.000000000000503.010000000002093.01
071200570510100587.7461818200535.6811300211022030100000250.0000000101.0800000270.000000000144633.91000000000001590.000000000000503.010000000002093.01
071200570510100587.7461818200535.6811300212006050100000084.0000000101.1000000092.400000000049496.94000000000001590.000000000000503.010000000002093.01
071200570710100587.7461818200535.6811300210001010100000050.0006060101.0600000053.000000000170346.60000000000001136.130000000000223.250000000001359.39
071200570710100587.7461818200535.6811300211013010100000020.0000000101.0600000021.200000000011356.44000000000001136.130000000000223.250000000001359.39
071200570710100587.7461818200535.6811300211004010100000060.0000000101.0600000063.600000000034069.32000000000001136.130000000000223.250000000001359.39
071200570710100587.7461818200535.6811300212004010100000020.0000000101.0900000021.800000000011677.85000000000001136.130000000000223.250000000001359.39
071200570810100587.7461818200535.6811300210002010100000200.0006120101.0500000210.000000001349916.45000000000000945.370000000000084.860000000001030.23
071200570910100587.7461818200535.6811300211011010100000015.0000000101.0900000016.350000000008758.39000000000000891.160000000000352.240000000001243.40
071200570910100587.7461818200535.6811300211004010100000360.0000000101.0600000381.600000000204415.92000000000000891.160000000000352.240000000001243.40
071200570910100587.7461818200535.6811300211013010100000150.0000000101.0600000159.000000000085173.30000000000000891.160000000000352.240000000001243.40
071200650110100184.9596150700168.5751072010002010300000028.0004060101.0500000029.400000000029736.65000000000000928.550000000000435.320000000001363.87
071200651010100184.9596150700168.5751072011011030100000280.0000000101.0900000305.200000000051449.12000000000003149.270000000000307.350000000003456.62
071200651010100184.9596150700168.5751072011029030100000450.0000000101.0900000490.500000000082686.09000000000003149.270000000000307.350000000003456.62
071200651010100184.9596150700168.5751072011022010100000170.0000000101.0600000180.200000000030377.23000000000003149.270000000000307.350000000003456.62
071200651010100184.9596150700168.5751072011006010100000340.0000000101.0600000360.400000000060754.47000000000003149.270000000000307.350000000003456.62
071200651010100184.9596150700168.5751072011005010100000900.0000000101.0600000954.000000000160820.65000000000003149.270000000000307.350000000003456.62
071200651010100184.9596150700168.5751072012006050300000084.2400000101.0900000091.820000000015478.57000000000003149.270000000000307.350000000003456.62
071200651110100184.9596150700168.5751072010005010100000089.0002080101.0900000097.010000000130827.77000000000000829.130000000000154.730000000000983.86
071200651110100184.9596150700168.5751072010002010300000029.6506120101.0500000031.130000000062972.92000000000000829.130000000000154.730000000000983.86
071200651110100184.9596150700168.5751072012006050100000018.3600000101.0900000020.010000000003373.19000000000000829.130000000000154.730000000000983.86
071200651210100184.9596150700168.5751072010005010100000080.0001120101.0900000087.200000000176396.99000000000002610.480000000000507.180000000003117.66
071200651210100184.9596150700168.5751072011033010100000160.0000000101.0600000169.600000000028590.34000000000002610.480000000000507.180000000003117.66
071200651210100184.9596150700168.5751072011024020200000240.0000000101.0600000254.400000000042885.51000000000002610.480000000000507.180000000003117.66
071200651210100184.9596150700168.5751072012006050100000010.6800000101.0900000011.640000000001962.21000000000002610.480000000000507.180000000003117.66
071200651310100184.9596150700168.5751072010002010300000029.8206110101.0500000031.310000000058058.95000000000002590.600000000000520.550000000003111.15
071200651310100184.9596150700168.5751072010005010100000417.0012060101.1000000458.700000000463952.41000000000002590.600000000000520.550000000003111.15
071200651310100184.9596150700168.5751072012006050100000021.7800000101.0900000023.740000000004001.97000000000002590.600000000000520.550000000003111.15
071200650310100184.9596150700168.5751072010001010100000250.0003120101.0700000267.500000000541126.09000000000003650.890000000000011.540000000003662.43
071200650310100184.9596150700168.5751072012006050100000003.2600000101.1000000003.590000000000605.18000000000003650.890000000000011.540000000003662.43
071200650510100184.9596150700168.5751072011013010100000500.0000000101.1100000555.000000000093559.18000000000000456.160000000000164.470000000000620.63
071200650510100184.9596150700168.5751072011029010100000200.0000000101.1100000222.000000000037423.67000000000000456.160000000000164.470000000000620.63
071200650510100184.9596150700168.5751072011004060100002000.0000000101.1100002220.000000000374236.74000000000000456.160000000000164.470000000000620.63
071200650510100184.9596150700168.5751072011011020700000025.0000000101.1100000027.750000000004677.96000000000000456.160000000000164.470000000000620.63
071200650510100184.9596150700168.5751072011012030100000060.0000000101.1100000066.600000000011227.10000000000000456.160000000000164.470000000000620.63
071200650510100184.9596150700168.5751072011011050100000070.0000000101.1100000077.700000000013098.29000000000000456.160000000000164.470000000000620.63
071200650510100184.9596150700168.5751072011003010700000200.0000000101.1100000222.000000000037423.67000000000000456.160000000000164.470000000000620.63
071200650610100184.9596150700168.5751072010002010300000042.0002100101.0800000045.360000000076465.67000000000002214.900000000000732.490000000002947.39
071200650610100184.9596150700168.5751072012006050300000070.0000000101.1000000077.000000000012980.28000000000002214.900000000000732.490000000002947.39
071200650710100184.9596150700168.5751072010005010300000102.7404070101.0700000109.930000000129720.23000000000001216.140000000000162.700000000001378.84
071200650710100184.9596150700168.5751072012006050300000024.0000000101.1000000026.400000000004450.38000000000001216.140000000000162.700000000001378.84
071200650810100184.9596150700168.5751072010005010300000045.0005120101.0700000048.150000000097402.70000000000002357.270000000000661.650000000003018.92
071200650810100184.9596150700168.5751072012006050300000022.4400000101.1000000024.680000000004160.43000000000002357.270000000000661.650000000003018.92
071200650910100184.9596150700168.5751072010005010300000280.0005120101.0700000299.600000000606061.23000000000006736.820000000000505.370000000007242.19
071200650910100184.9596150700168.5751072010002010300000057.0005120101.0500000059.850000000121070.64000000000006736.820000000000505.370000000007242.19
071200650910100184.9596150700168.5751072012006050300000066.7300000101.1000000073.400000000012373.41000000000006736.820000000000505.370000000007242.19
071200730110100223.7746587700203.9517495612006050100000002.0200000101.1000000002.220000000000452.77000000000001508.880000000000718.140000000002227.02
071200731010100223.7746587700203.9517495610005010100000210.0001010101.0900000228.900000000046684.56000000000005090.860000000000486.600000000005577.46
071200731010100223.7746587700203.9517495611013020300001000.0000000101.0600001060.000000000216188.85000000000005090.860000000000486.600000000005577.46
071200731010100223.7746587700203.9517495611005010300000600.0000000101.0600000636.000000000129713.31000000000005090.860000000000486.600000000005577.46
071200731010100223.7746587700203.9517495611022010100000150.0000000101.0600000159.000000000032428.33000000000005090.860000000000486.600000000005577.46
071200731010100223.7746587700203.9517495611028010100000200.0000000101.0600000212.000000000043237.77000000000005090.860000000000486.600000000005577.46
071200731010100223.7746587700203.9517495611002010300000500.0000000101.0600000530.000000000108094.43000000000005090.860000000000486.600000000005577.46
071200731010100223.7746587700203.9517495611029010300000500.0000000101.0900000545.000000000111153.70000000000005090.860000000000486.600000000005577.46
071200731010100223.7746587700203.9517495611006010100000300.0000000101.0600000318.000000000064856.66000000000005090.860000000000486.600000000005577.46
071200731010100223.7746587700203.9517495611001010300000500.0000000101.0600000530.000000000108094.43000000000005090.860000000000486.600000000005577.46
071200731010100223.7746587700203.9517495612022010100000060.0000000101.0900000065.400000000013338.44000000000005090.860000000000486.600000000005577.46
071200731010100223.7746587700203.9517495612009010100000030.0000000101.0900000032.700000000006669.22000000000005090.860000000000486.600000000005577.46
071200731010100223.7746587700203.9517495612004010100000050.0000000101.0900000054.500000000011115.37000000000005090.860000000000486.600000000005577.46
071200731010100223.7746587700203.9517495612006050300000017.5200000101.0900000019.100000000003895.48000000000005090.860000000000486.600000000005577.46
071200731110100223.7746587700203.9517495610005010300000053.0004030101.0700000056.710000000034698.31000000000002338.880000000000557.290000000002896.17
071200731110100223.7746587700203.9517495611022010100000008.0000000101.0600000008.480000000001729.51000000000002338.880000000000557.290000000002896.17
071200731110100223.7746587700203.9517495611006010100000060.0000000101.0600000063.600000000012971.33000000000002338.880000000000557.290000000002896.17
071200731110100223.7746587700203.9517495611005010100000035.0000000101.0600000037.100000000007566.61000000000002338.880000000000557.290000000002896.17
071200731210100223.7746587700203.9517495612002010300002300.0000000101.0900002507.000000000511307.04000000000003332.030000000000697.390000000004029.41
071200730210100223.7746587700203.9517495610001010100000100.0005050101.0700000107.000000000109114.19000000000000336.980000000000173.420000000000510.40
071200730210100223.7746587700203.9517495612004010100000050.0000000101.1000000055.000000000011217.35000000000000336.980000000000173.420000000000510.40
071200730410100223.7746587700203.9517495610001010100000300.0005040101.0700000321.000000000261874.05000000000003699.710000000000191.150000000003890.86
071200730410100223.7746587700203.9517495610001010100000250.0001050101.0800000270.000000000275334.86000000000003699.710000000000191.150000000003890.86
071200730410100223.7746587700203.9517495612006050100000005.8300000101.1000000006.410000000001307.33000000000003699.710000000000191.150000000003890.86
071200730410100223.7746587700203.9517495612004010100000050.0000000101.1000000055.000000000011217.35000000000003699.710000000000191.150000000003890.86
071200730410100223.7746587700203.9517495612022010100000030.0000000101.1000000033.000000000006730.41000000000003699.710000000000191.150000000003890.86
071200730410100223.7746587700203.9517495612009010100000029.0000000101.1000000031.900000000006506.06000000000003699.710000000000191.150000000003890.86
071200730710100223.7746587700203.9517495610005010300000022.2305040101.0700000023.790000000019408.05000000000002708.280000000000667.560000000003375.85
071200730710100223.7746587700203.9517495612006010300000067.9400000101.0900000074.050000000015102.63000000000002708.280000000000667.560000000003375.85
071200730710100223.7746587700203.9517495612006050300000074.8800000101.0900000081.620000000016646.54000000000002708.280000000000667.560000000003375.85
071200730810100223.7746587700203.9517495610001010100000250.0005080101.0700000267.500000000436456.74000000000001145.510000000000025.030000000001170.54
071200730810100223.7746587700203.9517495612006050300000022.6400000101.0900000024.680000000005033.53000000000001145.510000000000025.030000000001170.54
071200730910100223.7746587700203.9517495611009010300000300.0000000101.0900000327.000000000066692.22000000000004390.750000000001133.810000000005524.55
071200730910100223.7746587700203.9517495611008010300000400.0000000101.0900000436.000000000088922.96000000000004390.750000000001133.810000000005524.55
071200730910100223.7746587700203.9517495611013050100000350.0000000101.0600000371.000000000075666.10000000000004390.750000000001133.810000000005524.55
071200730910100223.7746587700203.9517495611004060100000060.0000000101.0600000063.600000000012971.33000000000004390.750000000001133.810000000005524.55
071200730910100223.7746587700203.9517495611011010200000700.0000000101.0900000763.000000000155615.18000000000004390.750000000001133.810000000005524.55
071200730910100223.7746587700203.9517495611006010100000600.0000000101.0600000636.000000000129713.31000000000004390.750000000001133.810000000005524.55
071200730910100223.7746587700203.9517495611013020200002300.0000000101.0600002438.000000000497234.37000000000004390.750000000001133.810000000005524.55
071200730910100223.7746587700203.9517495611023010100000225.0000000101.0600000238.500000000048642.49000000000004390.750000000001133.810000000005524.55
071200730910100223.7746587700203.9517495611022010100000500.0000000101.0600000530.000000000108094.43000000000004390.750000000001133.810000000005524.55
071200730910100223.7746587700203.9517495611002010300000300.0000000101.0600000318.000000000064856.66000000000004390.750000000001133.810000000005524.55
071200730910100223.7746587700203.9517495611005010200001300.0000000101.0600001378.000000000281045.51000000000004390.750000000001133.810000000005524.55
071200730910100223.7746587700203.9517495611012010100000050.0000000101.0900000054.500000000011115.37000000000004390.750000000001133.810000000005524.55
071200811010100279.9947527200255.1916289412006050100000000.2400000101.0900000000.260000000000066.35000000000002933.920000000000225.010000000003158.93
071200811110100279.9947527200255.1916289411013010100000600.0000000101.0800000648.000000000165364.18000000000001640.650000000000361.800000000002002.45
071200811110100279.9947527200255.1916289411023030100000075.0000000101.0800000081.000000000020670.52000000000001640.650000000000361.800000000002002.45
071200811110100279.9947527200255.1916289411022010100000150.0000000101.0800000162.000000000041341.04000000000001640.650000000000361.800000000002002.45
071200811110100279.9947527200255.1916289411029030100000654.0000000101.0800000706.320000000180246.95000000000001640.650000000000361.800000000002002.45
071200811110100279.9947527200255.1916289411022030100000150.0000000101.0800000162.000000000041341.04000000000001640.650000000000361.800000000002002.45
071200811110100279.9947527200255.1916289411006010100000175.0000000101.0800000189.000000000048231.22000000000001640.650000000000361.800000000002002.45
071200811110100279.9947527200255.1916289411005010100000525.0000000101.0800000567.000000000144693.65000000000001640.650000000000361.800000000002002.45
071200811210100279.9947527200255.1916289410005010100000087.0004060101.0700000093.090000000142534.73000000000005366.570000000000457.090000000005823.65
071200811210100279.9947527200255.1916289412006050100000038.4000000101.0900000041.860000000010682.32000000000005366.570000000000457.090000000005823.65
071200811310100279.9947527200255.1916289412006050100000033.2400000101.0900000036.230000000009245.59000000000001558.810000000000861.220000000002420.03
071200901310100152.2804121300138.7907667912006050100000030.8400000101.0900000033.620000000004666.15000000000003412.080000000000273.260000000003685.34
071200900310100152.2804121300138.7907667912004010100000050.0000000101.1100000055.500000000007702.89000000000000816.380000000000052.500000000000868.88
071200900310100152.2804121300138.7907667912028010100005500.0000000101.1100006105.000000000847317.63000000000000816.380000000000052.500000000000868.88
071200900510100152.2804121300138.7907667911013010100000160.0000000101.0800000172.800000000023983.04000000000001720.350000000001305.330000000003025.69
071200900510100152.2804121300138.7907667911001010300000700.0000000101.0800000756.000000000104925.82000000000001720.350000000001305.330000000003025.69
071200900510100152.2804121300138.7907667911012010300000110.0000000101.1000000121.000000000016793.68000000000001720.350000000001305.330000000003025.69
071200900510100152.2804121300138.7907667911010010100000002.5000000101.0800000002.700000000000374.74000000000001720.350000000001305.330000000003025.69
071200900510100152.2804121300138.7907667911009010700000300.0000000101.1000000330.000000000045800.95000000000001720.350000000001305.330000000003025.69
071200900510100152.2804121300138.7907667911023010300000160.0000000101.0800000172.800000000023983.04000000000001720.350000000001305.330000000003025.69
071200900610100152.2804121300138.7907667911011010100000005.5000000101.1000000006.050000000000839.68000000000001828.310000000000411.790000000002240.11
071200900610100152.2804121300138.7907667911004010100000150.0000000101.0800000162.000000000022484.10000000000001828.310000000000411.790000000002240.11
071200900710100152.2804121300138.7907667912001010100015000.0000000101.0900016350.000000002269229.04000000000000199.000000000000284.510000000000483.51
071200900810100152.2804121300138.7907667911029030700000120.0000000101.0900000130.800000000018153.83000000000000795.020000000000626.680000000001421.70
071200900810100152.2804121300138.7907667911006010700000600.0000000101.0600000636.000000000088270.93000000000000795.020000000000626.680000000001421.70
071200900810100152.2804121300138.7907667911001020300002090.0000000101.0600002215.400000000307477.06000000000000795.020000000000626.680000000001421.70
071200900810100152.2804121300138.7907667911008010700000030.0000000101.0900000032.700000000004538.46000000000000795.020000000000626.680000000001421.70
071200900810100152.2804121300138.7907667911011030700000500.0000000101.0900000545.000000000075640.97000000000000795.020000000000626.680000000001421.70
071200900810100152.2804121300138.7907667911003020300000300.0000000101.0600000318.000000000044135.46000000000000795.020000000000626.680000000001421.70
071200900810100152.2804121300138.7907667911003040300000075.0000000101.0600000079.500000000011033.87000000000000795.020000000000626.680000000001421.70
071200900810100152.2804121300138.7907667911022010100000080.0000000101.0600000084.800000000011769.46000000000000795.020000000000626.680000000001421.70
071200900810100152.2804121300138.7907667911029030100000073.0000000101.0900000079.570000000011043.58000000000000795.020000000000626.680000000001421.70
071200900810100152.2804121300138.7907667911022010700000120.0000000101.0600000127.200000000017654.19000000000000795.020000000000626.680000000001421.70
071200900810100152.2804121300138.7907667911005010700000240.0000000101.0600000254.400000000035308.37000000000000795.020000000000626.680000000001421.70
071200900810100152.2804121300138.7907667911006010100000600.0000000101.0600000636.000000000088270.93000000000000795.020000000000626.680000000001421.70
071200900810100152.2804121300138.7907667911005010100001024.0000000101.0600001085.440000000150649.05000000000000795.020000000000626.680000000001421.70
071200900910100152.2804121300138.7907667912006050300000035.7600000101.0900000038.980000000005410.06000000000002154.040000000000423.860000000002577.90
071201030110100135.5797170600123.5694901810005010100000222.1801120101.0900000242.180000000359112.71000000000002694.060000000000292.290000000002986.34
071201030110100135.5797170600123.5694901810002010100000287.0007120101.0400000298.480000000442596.26000000000002694.060000000000292.290000000002986.34
071201030110100135.5797170600123.5694901812006050100000060.4800000101.0900000065.920000000008145.70000000000002694.060000000000292.290000000002986.34
071201031110100135.5797170600123.5694901812006050100000098.0400000101.0700000104.900000000012962.44000000000010088.600000000002142.260000000012230.86
071201031210100135.5797170600123.5694901812006050100000117.7200000101.0700000125.960000000015564.81000000000001161.670000000000268.860000000001430.53
071201031310100135.5797170600123.5694901810001010100000600.0010120101.0400000624.000000000925288.34000000000001301.050000000000578.530000000001879.58
071201031310100135.5797170600123.5694901812006050100000026.4000000101.0700000028.250000000003490.84000000000001301.050000000000578.530000000001879.58
071201030210100135.5797170600123.5694901812006050100000145.0800000101.0900000158.140000000019541.28000000000004018.480000000000792.320000000004810.81
071201030310100135.5797170600123.5694901810005010300000033.3207080101.0300000034.320000000033927.24000000000003814.310000000000888.080000000004702.39
071201030310100135.5797170600123.5694901812006050100000018.4800000101.0900000020.140000000002488.69000000000003814.310000000000888.080000000004702.39
071201030510100135.5797170600123.5694901810005010100000248.0005010101.0700000265.360000000032790.40000000000021580.650000000001350.680000000022931.33
071201030510100135.5797170600123.5694901811009010500000800.0000000101.0700000856.000000000105775.48000000000021580.650000000001350.680000000022931.33
071201030510100135.5797170600123.5694901811007010300001188.0000000101.0900001294.920000000160012.60000000000021580.650000000001350.680000000022931.33
071201030510100135.5797170600123.5694901811022010100000050.0000000101.0900000054.500000000006734.54000000000021580.650000000001350.680000000022931.33
071201030510100135.5797170600123.5694901811003010300003900.0000000101.0900004251.000000000525293.90000000000021580.650000000001350.680000000022931.33
071201030510100135.5797170600123.5694901811004010500000288.0000000101.0900000313.920000000038790.93000000000021580.650000000001350.680000000022931.33
071201030510100135.5797170600123.5694901811006010100000180.0000000101.0900000196.200000000024244.33000000000021580.650000000001350.680000000022931.33
071201030510100135.5797170600123.5694901811005010100001280.0000000101.0900001395.200000000172404.15000000000021580.650000000001350.680000000022931.33
071201030510100135.5797170600123.5694901811013010100005900.0000000101.0900006431.000000000794675.39000000000021580.650000000001350.680000000022931.33
071201030510100135.5797170600123.5694901811029010500000014.8000000101.0700000015.840000000001957.34000000000021580.650000000001350.680000000022931.33
071201030510100135.5797170600123.5694901812005010100000180.0000000101.0800000194.400000000024021.91000000000021580.650000000001350.680000000022931.33
071201030510100135.5797170600123.5694901812006050100000278.8800000101.0800000301.190000000037217.89000000000021580.650000000001350.680000000022931.33
071201030610100135.5797170600123.5694901810005010300000027.0007060101.0300000027.810000000020618.81000000000006983.500000000000651.710000000007635.21
071201030610100135.5797170600123.5694901812006050100000070.4400000101.0800000076.080000000009401.17000000000006983.500000000000651.710000000007635.21
071201030810100135.5797170600123.5694901812006050100000045.3600000101.0700000048.540000000005998.06000000000001744.200000000000613.960000000002358.16
071201030910100135.5797170600123.5694901810001010100000550.0009060101.0300000566.500000000420012.70000000000009680.140000000000304.100000000009984.24
071201030910100135.5797170600123.5694901812006050100000042.7800000101.0700000045.770000000005655.78000000000009680.140000000000304.100000000009984.24
071201110110100161.1481413300146.8729548910001010100000080.0007030101.0600000084.800000000037364.48000000000000632.200000000000223.170000000000855.37
071201110110100161.1481413300146.8729548912004010100000030.0000000101.0800000032.400000000004758.68000000000000632.200000000000223.170000000000855.37
071201111010100161.1481413300146.8729548911013010100000600.0000000101.0700000642.000000000094292.44000000000004442.370000000000992.160000000005434.53
071201111010100161.1481413300146.8729548911022010300000030.0000000101.0700000032.100000000004714.62000000000004442.370000000000992.160000000005434.53
071201111010100161.1481413300146.8729548911009010300003000.0000000101.0500003150.000000000462649.81000000000004442.370000000000992.160000000005434.53
071201111010100161.1481413300146.8729548911001010300001000.0000000101.0700001070.000000000157154.06000000000004442.370000000000992.160000000005434.53
071201111010100161.1481413300146.8729548911005010300000060.0000000101.0700000064.200000000009429.24000000000004442.370000000000992.160000000005434.53
071201111010100161.1481413300146.8729548912006050100000071.7600000101.0700000076.780000000011276.91000000000004442.370000000000992.160000000005434.53
071201111110100161.1481413300146.8729548912006050100000025.4400000101.0700000027.220000000003997.88000000000000344.620000000000383.340000000000727.96
071201111210100161.1481413300146.8729548912006050100000017.8800000101.0700000019.130000000002809.68000000000000417.210000000000303.800000000000721.01
071201111310100161.1481413300146.8729548910005010100000085.8602010101.0900000093.590000000013745.84000000000001315.800000000000161.330000000001477.13
071201111310100161.1481413300146.8729548912006050100000011.7600000101.0700000012.580000000001847.66000000000001315.800000000000161.330000000001477.13
071201110210100161.1481413300146.8729548910005010100000095.7712120101.1000000105.350000000185676.79000000000001504.220000000000285.270000000001789.48
071201110210100161.1481413300146.8729548911005010700000700.0000000101.0800000756.000000000111035.95000000000001504.220000000000285.270000000001789.48
071201110210100161.1481413300146.8729548911006010700000700.0000000101.0800000756.000000000111035.95000000000001504.220000000000285.270000000001789.48
071201110210100161.1481413300146.8729548911022010700000325.0000000101.0800000351.000000000051552.41000000000001504.220000000000285.270000000001789.48
071201110210100161.1481413300146.8729548912006050100000032.6400000101.0900000035.580000000005225.74000000000001504.220000000000285.270000000001789.48
071201110410100161.1481413300146.8729548912006050100000080.2800000101.0900000087.510000000012852.85000000000000837.000000000000134.670000000000971.67
071201110510100161.1481413300146.8729548910001010100000200.0007010101.0600000212.000000000031137.07000000000002189.750000000000266.770000000002456.53
071201110510100161.1481413300146.8729548911004010100000175.0000000101.0800000189.000000000027758.99000000000002189.750000000000266.770000000002456.53
071201110510100161.1481413300146.8729548911011010100000300.0000000101.0800000324.000000000047586.84000000000002189.750000000000266.770000000002456.53
071201110510100161.1481413300146.8729548911006010100000175.0000000101.0800000189.000000000027758.99000000000002189.750000000000266.770000000002456.53
071201110510100161.1481413300146.8729548911005010100000578.0000000101.0800000624.240000000091683.97000000000002189.750000000000266.770000000002456.53
071201110510100161.1481413300146.8729548911013010300002000.0000000101.0800002160.000000000317245.58000000000002189.750000000000266.770000000002456.53
071201110510100161.1481413300146.8729548911003010100000500.0000000101.0800000540.000000000079311.40000000000002189.750000000000266.770000000002456.53
071201110510100161.1481413300146.8729548911029030100000130.0000000101.0800000140.400000000020620.96000000000002189.750000000000266.770000000002456.53
071201110510100161.1481413300146.8729548912006050100000001.2900000101.0900000001.410000000000207.09000000000002189.750000000000266.770000000002456.53
071201110510100161.1481413300146.8729548912004010100000050.0000000101.0800000054.000000000007931.14000000000002189.750000000000266.770000000002456.53
071201110610100161.1481413300146.8729548912006050100000036.8400000101.0800000039.790000000005844.07000000000010763.500000000000873.610000000011637.11
071201110710100161.1481413300146.8729548910005010100000091.3901010101.0900000099.620000000014631.48000000000001633.480000000000627.670000000002261.15
071201110710100161.1481413300146.8729548912006050100000016.4400000101.0800000017.760000000002608.46000000000001633.480000000000627.670000000002261.15
071201110810100161.1481413300146.8729548911009010100000160.0000000101.0700000171.200000000025144.65000000000001646.960000000000335.190000000001982.14
071201110810100161.1481413300146.8729548911005010100000111.0000000101.0900000120.990000000017770.16000000000001646.960000000000335.190000000001982.14
071201110810100161.1481413300146.8729548912006050100000060.0000000101.0800000064.800000000009517.37000000000001646.960000000000335.190000000001982.14
071201110910100161.1481413300146.8729548910002010100000500.0008030101.0300000515.000000000226918.72000000000001978.590000000000867.050000000002845.64
071201110910100161.1481413300146.8729548912006050100000064.6800000101.0800000069.850000000010259.08000000000001978.590000000000867.050000000002845.64
071201200110100228.1454025200207.9353142812006050100000087.9600000101.0800000095.000000000019753.85000000000003032.590000000001227.570000000004260.16
071201201010100228.1454025200207.9353142812006050100000008.1600000101.0700000008.730000000001815.28000000000000322.240000000000210.860000000000533.10
071201201110100228.1454025200207.9353142812006050100000086.0400000101.0700000092.060000000019142.53000000000001894.170000000000610.330000000002504.50
071201201310100228.1454025200207.9353142812006050100000006.4800000101.0700000006.930000000001440.99000000000000208.000000000000243.340000000000451.34
071201200210100228.1454025200207.9353142810001010100000300.0008120101.0400000312.000000000778509.82000000000004558.710000000000511.330000000005070.04
071201200210100228.1454025200207.9353142812006050100000069.3600000101.0800000074.910000000015576.43000000000004558.710000000000511.330000000005070.04
071201200310100228.1454025200207.9353142810001010100000200.0008060101.0400000208.000000000259503.27000000000001083.500000000000060.870000000001144.37
071201200310100228.1454025200207.9353142812006050100000055.5600000101.0800000060.000000000012476.12000000000001083.500000000000060.870000000001144.37
071201200410100228.1454025200207.9353142810001010100000600.0008120101.0400000624.000000001557019.63000000000015335.730000000000759.710000000016095.44
071201200410100228.1454025200207.9353142812006050100000036.0000000101.0800000038.880000000008084.53000000000015335.730000000000759.710000000016095.44
071201200510100228.1454025200207.9353142810005010300000022.0008030101.0200000022.440000000013998.21000000000003087.910000000000122.780000000003210.69
071201200510100228.1454025200207.9353142812006050100000028.2000000101.0800000030.460000000006333.71000000000003087.910000000000122.780000000003210.69
071201200810100228.1454025200207.9353142810005010100000094.8801010101.0900000103.420000000021504.67000000000005422.800000000000397.250000000005820.05
071201200810100228.1454025200207.9353142810002010100000100.0008120101.0300000103.000000000257008.05000000000005422.800000000000397.250000000005820.05
071201200810100228.1454025200207.9353142812006050100000068.1600000101.0800000073.610000000015306.12000000000005422.800000000000397.250000000005820.05
071201200910100228.1454025200207.9353142810005010300000032.2409090101.0200000032.880000000061532.22000000000017426.800000000001389.340000000018816.14
071201200910100228.1454025200207.9353142811999010100025000.0000000101.0900027250.000000005666237.31000000000017426.800000000001389.340000000018816.14
071201200910100228.1454025200207.9353142811013010100015000.0000000101.0700016050.000000003337361.79000000000017426.800000000001389.340000000018816.14
071201200910100228.1454025200207.9353142812006050100000497.8800000101.0700000532.730000000110773.38000000000017426.800000000001389.340000000018816.14
071201380120100212.0851340400193.2977325611029030100000034.0000000101.0700000036.380000000007032.17000000000000711.030000000000089.550000000000800.58
071201381110100212.0851340400193.2977325612006050100000015.3600000101.0700000016.440000000003177.81000000000001313.080000000000258.890000000001571.97
071201381210100212.0851340400193.2977325611028010100000036.0000000101.0700000038.520000000007445.83000000000000591.750000000000346.190000000000937.94
071201381210100212.0851340400193.2977325611028020100000006.9900000101.0700000007.480000000001445.87000000000000591.750000000000346.190000000000937.94
071201381210100212.0851340400193.2977325611005010100001550.0000000101.0700001658.500000000320584.29000000000000591.750000000000346.190000000000937.94
071201381210100212.0851340400193.2977325611013010300000600.0000000101.0700000642.000000000124097.14000000000000591.750000000000346.190000000000937.94
071201381210100212.0851340400193.2977325611011050100000020.0000000101.0500000021.000000000004059.25000000000000591.750000000000346.190000000000937.94
071201381210100212.0851340400193.2977325611001050300002086.1500000101.0700002232.180000000431475.33000000000000591.750000000000346.190000000000937.94
071201381210100212.0851340400193.2977325611006010100000900.0000000101.0700000963.000000000186145.72000000000000591.750000000000346.190000000000937.94
071201381210100212.0851340400193.2977325611004060300000400.0000000101.0700000428.000000000082731.43000000000000591.750000000000346.190000000000937.94
071201381210100212.0851340400193.2977325612006050100000005.5200000101.0700000005.910000000001142.39000000000000591.750000000000346.190000000000937.94
071201381310100212.0851340400193.2977325612006050100000005.2800000101.0700000005.650000000001092.13000000000002287.630000000000254.660000000002542.28
071201380210100212.0851340400193.2977325612006050100000018.8400000101.0800000020.350000000003933.61000000000000182.750000000000204.730000000000387.48
071201380310100212.0851340400193.2977325611004061100000020.0000000101.0900000021.800000000004213.89000000000000120.170000000000720.190000000000840.36
071201380310100212.0851340400193.2977325611011050700000005.0000000101.0700000005.350000000001034.14000000000000120.170000000000720.190000000000840.36
071201380410100212.0851340400193.2977325611013010100000300.0000000101.0900000327.000000000063208.36000000000001897.830000000000204.030000000002101.86
071201380410100212.0851340400193.2977325611999010300001200.0000000101.1000001320.000000000255153.01000000000001897.830000000000204.030000000002101.86
071201380510100212.0851340400193.2977325610005010100000027.0007010101.0300000027.810000000005375.61000000000001656.330000000000326.280000000001982.62
071201380710100212.0851340400193.2977325612006050100000005.4000000101.0700000005.780000000001117.26000000000000607.500000000000213.170000000000820.67
071201460110100218.8589003400199.4714498812006050100000013.4400000101.0900000014.650000000002922.26000000000001371.550000000000048.100000000001419.65
071201461010100218.8589003400199.4714498811999010100002000.0000000101.0800002160.000000000430858.33000000000000646.000000000000258.480000000000904.48
071201461110100218.8589003400199.4714498810005010100000076.8006120101.0700000082.180000000196710.77000000000001099.300000000000075.380000000001174.68
071201461110100218.8589003400199.4714498812006050100000016.2000000101.0700000017.330000000003456.84000000000001099.300000000000075.380000000001174.68
071201461210100218.8589003400199.4714498810005010100000120.0010120101.0200000122.400000000292983.67000000000001616.500000000000132.600000000001749.10
071201461310100218.8589003400199.4714498811013010100000250.0000000101.0700000267.500000000053358.61000000000000779.850000000000230.170000000001010.01
071201461310100218.8589003400199.4714498811004060100000180.0000000101.0700000192.600000000038418.20000000000000779.850000000000230.170000000001010.01
071201461310100218.8589003400199.4714498811009010100000130.0000000101.0500000136.500000000027227.85000000000000779.850000000000230.170000000001010.01
071201461310100218.8589003400199.4714498812006050100000021.0000000101.0700000022.470000000004482.12000000000000779.850000000000230.170000000001010.01
071201460210100218.8589003400199.4714498811023030100000155.0000000101.0800000167.400000000033391.52000000000002512.420000000000309.340000000002821.76
071201460210100218.8589003400199.4714498811022010100000300.0000000101.0800000324.000000000064628.75000000000002512.420000000000309.340000000002821.76
071201460210100218.8589003400199.4714498811029010100000285.0000000101.0800000307.800000000061397.31000000000002512.420000000000309.340000000002821.76
071201460210100218.8589003400199.4714498811029010300000998.0000000101.0800001077.840000000214998.31000000000002512.420000000000309.340000000002821.76
071201460210100218.8589003400199.4714498811001010300000889.0000000101.0800000960.120000000191516.53000000000002512.420000000000309.340000000002821.76
071201460210100218.8589003400199.4714498811013010100000250.0000000101.0800000270.000000000053857.29000000000002512.420000000000309.340000000002821.76
071201460210100218.8589003400199.4714498812006050100000029.2800000101.0900000031.920000000006367.13000000000002512.420000000000309.340000000002821.76
071201460310100218.8589003400199.4714498812006050100000016.6800000101.0900000018.180000000003626.39000000000001036.780000000000232.060000000001268.84
071201460410100218.8589003400199.4714498811999010100000320.0000000101.1000000352.000000000070213.95000000000000743.540000000000307.020000000001050.56
071201460410100218.8589003400199.4714498812006050100000032.1600000101.0800000034.730000000006927.64000000000000743.540000000000307.020000000001050.56
071201460710100218.8589003400199.4714498811022010300000107.0000000101.0700000114.490000000022837.49000000000001798.980000000000657.260000000002456.24
071201460710100218.8589003400199.4714498811006010300000260.0000000101.0700000278.200000000055492.96000000000001798.980000000000657.260000000002456.24
071201460710100218.8589003400199.4714498811033010300000700.0000000101.0700000749.000000000149404.12000000000001798.980000000000657.260000000002456.24
071201460710100218.8589003400199.4714498811005010300000300.0000000101.0700000321.000000000064030.34000000000001798.980000000000657.260000000002456.24
071201460710100218.8589003400199.4714498811013010100000200.0000000101.0700000214.000000000042686.89000000000001798.980000000000657.260000000002456.24
071201460710100218.8589003400199.4714498812006050100000031.8000000101.0700000034.030000000006788.01000000000001798.980000000000657.260000000002456.24
071201540110100131.2524832500119.6255811110002010100000072.0609010101.1300000081.430000000009741.11000000000002288.680000000000737.020000000003025.70
071201540110100131.2524832500119.6255811112006050100000076.0000000101.0900000082.840000000009909.78000000000002288.680000000000737.020000000003025.70
071201541010100131.2524832500119.6255811110005010100000200.0004010101.0700000214.000000000025599.87000000000004054.560000000000802.000000000004856.57
071201541010100131.2524832500119.6255811110002010100000936.0009120101.0300000964.080000001383943.56000000000004054.560000000000802.000000000004856.57
071201541010100131.2524832500119.6255811112006050100000089.1600000101.0700000095.400000000011412.28000000000004054.560000000000802.000000000004856.57
071201541110100131.2524832500119.6255811110005010100000200.0001010101.0900000218.000000000026078.38000000000001447.500000000000299.450000000001746.95
071201541110100131.2524832500119.6255811111999010100003000.0000000101.0900003270.000000000391175.65000000000001447.500000000000299.450000000001746.95
071201541110100131.2524832500119.6255811111013010100000600.0000000101.0700000642.000000000076799.62000000000001447.500000000000299.450000000001746.95
071201541210100131.2524832500119.6255811110001010100000250.0009020101.0300000257.500000000061607.17000000000001932.850000000000016.470000000001949.32
071201541210100131.2524832500119.6255811112006050100000075.3000000101.0700000080.570000000009638.23000000000001932.850000000000016.470000000001949.32
071201541310100131.2524832500119.6255811110002010100000048.0002040101.0800000051.840000000024805.56000000000000468.070000000000551.660000000001019.73
071201541310100131.2524832500119.6255811112006050100000012.6000000101.0700000013.480000000001612.55000000000000468.070000000000551.660000000001019.73
071201540310100131.2524832500119.6255811110001010100000400.0007120101.0600000424.000000000608654.96000000000007406.990000000000266.200000000007673.19
071201540310100131.2524832500119.6255811110005010100000150.0007010101.0300000154.500000000018482.15000000000007406.990000000000266.200000000007673.19
071201540310100131.2524832500119.6255811111008010100000080.0000000101.0800000086.400000000010335.65000000000007406.990000000000266.200000000007673.19
071201540310100131.2524832500119.6255811111013010100000200.0000000101.0800000216.000000000025839.13000000000007406.990000000000266.200000000007673.19
071201540310100131.2524832500119.6255811111009020100000045.0000000101.0800000048.600000000005813.80000000000007406.990000000000266.200000000007673.19
071201540410100131.2524832500119.6255811110001010100000650.0007080101.0600000689.000000000659376.20000000000013104.680000000000026.300000000013130.99
071201540410100131.2524832500119.6255811112004010100000250.0000000101.0800000270.000000000032298.91000000000013104.680000000000026.300000000013130.99
071201540410100131.2524832500119.6255811112006050100000009.6000000101.0900000010.460000000001251.28000000000013104.680000000000026.300000000013130.99
071201540610100131.2524832500119.6255811110005010100000328.0003010101.0800000354.240000000042376.17000000000006446.770000000000531.890000000006978.66
071201540610100131.2524832500119.6255811111013010100000500.0000000101.0900000545.000000000065195.94000000000006446.770000000000531.890000000006978.66
071201540610100131.2524832500119.6255811111081010100000200.0000000101.0900000218.000000000026078.38000000000006446.770000000000531.890000000006978.66
071201540610100131.2524832500119.6255811111012020100001000.0000000101.0700001070.000000000127999.37000000000006446.770000000000531.890000000006978.66
071201540610100131.2524832500119.6255811111010030100001000.0000000101.0900001090.000000000130391.88000000000006446.770000000000531.890000000006978.66
071201540610100131.2524832500119.6255811111008010500000800.0000000101.0700000856.000000000102399.50000000000006446.770000000000531.890000000006978.66
071201540610100131.2524832500119.6255811112006050100000093.6000000101.0800000101.090000000012092.95000000000006446.770000000000531.890000000006978.66
071201540710100131.2524832500119.6255811111999010100002500.0000000101.1000002750.000000000328970.35000000000010352.600000000000807.860000000011160.45
071201540710100131.2524832500119.6255811111013010100003500.0000000101.0900003815.000000000456371.59000000000010352.600000000000807.860000000011160.45
071201540710100131.2524832500119.6255811112006050100000169.0800000101.0800000182.610000000021844.83000000000010352.600000000000807.860000000011160.45
071201540810100131.2524832500119.6255811110005010300000045.0006040101.0700000048.150000000023039.89000000000004917.590000000000504.030000000005421.62
071201540810100131.2524832500119.6255811112006050100000108.0000000101.0800000116.640000000013953.13000000000004917.590000000000504.030000000005421.62
071201540910100131.2524832500119.6255811110005010100000380.0001010101.0900000414.200000000049548.92000000000005255.750000000000826.660000000006082.41
071201540910100131.2524832500119.6255811112006050100000070.4400000101.0800000076.080000000009101.11000000000005255.750000000000826.660000000006082.41
071201620110100219.4749326000200.0329113910005010100000120.0003120101.0800000129.600000000311091.18000000000000757.250000000000526.730000000001283.98
071201620110100219.4749326000200.0329113911022010100000200.0000000101.0900000218.000000000043607.17000000000000757.250000000000526.730000000001283.98
071201620110100219.4749326000200.0329113911013010100000300.0000000101.0900000327.000000000065410.76000000000000757.250000000000526.730000000001283.98
071201620110100219.4749326000200.0329113911005010100000360.0000000101.0900000392.400000000078492.91000000000000757.250000000000526.730000000001283.98
071201620110100219.4749326000200.0329113911010010100000050.0000000101.0900000054.500000000010901.79000000000000757.250000000000526.730000000001283.98
071201620110100219.4749326000200.0329113911012010100000015.0000000101.0700000016.050000000003210.53000000000000757.250000000000526.730000000001283.98
071201620110100219.4749326000200.0329113912006050100000018.6000000101.0800000020.090000000004018.66000000000000757.250000000000526.730000000001283.98
071201621110100219.4749326000200.0329113910001010100000200.0011060101.0900000218.000000000261643.05000000000001637.280000000000000.000000000001637.28
071201621110100219.4749326000200.0329113912006050100000003.4500000101.0700000003.690000000000738.12000000000001637.280000000000000.000000000001637.28
071201620210100219.4749326000200.0329113910005010100000075.0002120101.0900000081.750000000196232.29000000000001281.620000000000142.390000000001424.02
071201620210100219.4749326000200.0329113911022010100000020.0000000101.0900000021.800000000004360.72000000000001281.620000000000142.390000000001424.02
071201620210100219.4749326000200.0329113911005010100000070.0000000101.0900000076.300000000015262.51000000000001281.620000000000142.390000000001424.02
071201620310100219.4749326000200.0329113912006050100000015.2400000101.0800000016.460000000003292.54000000000001369.730000000000180.920000000001550.65
071201620410100219.4749326000200.0329113910005010300000075.0003120101.0800000081.000000000194431.99000000000001352.980000000000151.730000000001504.71
071201620410100219.4749326000200.0329113911004010100000470.0000000101.0900000512.300000000102476.86000000000001352.980000000000151.730000000001504.71
071201620410100219.4749326000200.0329113911013010100000100.0000000101.0900000109.000000000021803.59000000000001352.980000000000151.730000000001504.71
071201620410100219.4749326000200.0329113911029010100000035.0000000101.0700000037.450000000007491.23000000000001352.980000000000151.730000000001504.71
071201620410100219.4749326000200.0329113912006050100000026.6400000101.0800000028.770000000005754.95000000000001352.980000000000151.730000000001504.71
071201620510100219.4749326000200.0329113910005010100000102.0003120101.0800000110.160000000264427.51000000000001577.620000000000356.160000000001933.77
071201620510100219.4749326000200.0329113912006050100000036.6000000101.0800000039.530000000007907.30000000000001577.620000000000356.160000000001933.77
071201620810100219.4749326000200.0329113910005010100000078.0006120101.0700000083.460000000200336.96000000000000369.730000000000352.390000000000722.12
071201620810100219.4749326000200.0329113912006010100000007.5000000101.0800000008.100000000001620.27000000000000369.730000000000352.390000000000722.12
071201700110100229.3686765100209.0502254610005010100000092.0002120101.0900000100.280000000251562.68000000000003090.000000000000635.500000000003725.50
071201700110100229.3686765100209.0502254610002010300000039.0008050101.0300000040.170000000041987.74000000000003090.000000000000635.500000000003725.50
071201700110100229.3686765100209.0502254612006050100000044.6400000101.0800000048.210000000010078.31000000000003090.000000000000635.500000000003725.50
071201701010100229.3686765100209.0502254610002010100000037.0010040101.0200000037.740000000031558.22000000000002194.220000000000347.070000000002541.28
071201701010100229.3686765100209.0502254610005010300000043.0001120101.0900000046.870000000117578.21000000000002194.220000000000347.070000000002541.28
071201701010100229.3686765100209.0502254612006050100000063.7200000101.0700000068.180000000014253.04000000000002194.220000000000347.070000000002541.28
071201701110100229.3686765100209.0502254610001010100000050.0010080101.0400000052.000000000086964.89000000000000797.330000000000459.640000000001256.97
071201701110100229.3686765100209.0502254612006050100000010.6800000101.0700000011.430000000002389.44000000000000797.330000000000459.640000000001256.97
071201701210100229.3686765100209.0502254610002010100000037.9810030101.0200000038.740000000024295.82000000000001706.730000000000303.120000000002009.85
071201701210100229.3686765100209.0502254610005010300000057.0001120101.0900000062.130000000155859.49000000000001706.730000000000303.120000000002009.85
071201701210100229.3686765100209.0502254611008010300000220.0000000101.0500000231.000000000048290.60000000000001706.730000000000303.120000000002009.85
071201701210100229.3686765100209.0502254611077040300000150.0000000101.0700000160.500000000033552.56000000000001706.730000000000303.120000000002009.85
071201701210100229.3686765100209.0502254612006050100000027.9600000101.0700000029.920000000006254.78000000000001706.730000000000303.120000000002009.85
071201701310100229.3686765100209.0502254610001010100000100.0010060101.0400000104.000000000130447.34000000000000705.650000000000399.210000000001104.86
071201700210100229.3686765100209.0502254610002010100000048.0001050101.0900000052.320000000054687.54000000000006166.470000000000698.520000000006865.00
071201700210100229.3686765100209.0502254612006050100000033.1200000101.0800000035.770000000007477.73000000000006166.470000000000698.520000000006865.00
071201700310100229.3686765100209.0502254610002010300000384.0003120101.0700000410.880000001030734.68000000000003219.060000000000319.390000000003538.45
071201700310100229.3686765100209.0502254612006050100000033.1200000101.0800000035.770000000007477.73000000000003219.060000000000319.390000000003538.45
071201700410100229.3686765100209.0502254610002010300000027.4108120101.0300000028.230000000070817.85000000000001357.210000000000377.120000000001734.32
071201700410100229.3686765100209.0502254612022010100000030.0000000101.0700000032.100000000006710.51000000000001357.210000000000377.120000000001734.32
071201700410100229.3686765100209.0502254612006050100000023.5200000101.0800000025.400000000005309.88000000000001357.210000000000377.120000000001734.32
071201700510100229.3686765100209.0502254610001010100000100.0008070101.0400000104.000000000152188.56000000000000695.400000000000000.000000000000695.40
071201700510100229.3686765100209.0502254612004010100000040.0000000101.0700000042.800000000008947.35000000000000695.400000000000000.000000000000695.40
071201700610100229.3686765100209.0502254610005010100000096.7901120101.0900000105.500000000264657.59000000000001787.600000000000327.810000000002115.41
071201700610100229.3686765100209.0502254610002010100000044.3409120101.0300000045.670000000114567.89000000000001787.600000000000327.810000000002115.41
071201700610100229.3686765100209.0502254611003010100000670.0000000101.0700000716.900000000149868.11000000000001787.600000000000327.810000000002115.41
071201700610100229.3686765100209.0502254611029010100000110.0000000101.0500000115.500000000024145.30000000000001787.600000000000327.810000000002115.41
071201700610100229.3686765100209.0502254611022010100000120.0000000101.0700000128.400000000026842.05000000000001787.600000000000327.810000000002115.41
071201700610100229.3686765100209.0502254611006010100000310.0000000101.0700000331.700000000069341.96000000000001787.600000000000327.810000000002115.41
071201700610100229.3686765100209.0502254611005010100000646.0000000101.0700000691.220000000144499.70000000000001787.600000000000327.810000000002115.41
071201700610100229.3686765100209.0502254611013010100000500.0000000101.0700000535.000000000111841.87000000000001787.600000000000327.810000000002115.41
071201700610100229.3686765100209.0502254611004010100000300.0000000101.0700000321.000000000067105.12000000000001787.600000000000327.810000000002115.41
071201700610100229.3686765100209.0502254612006050100000041.0400000101.0700000043.910000000009179.40000000000001787.600000000000327.810000000002115.41
071201700710100229.3686765100209.0502254610002010100000048.0002040101.0800000051.840000000043348.65030000000001011.430000000000704.780000000001716.21
071201700710100229.3686765100209.0502254612006050100000012.6000000101.0700000013.480000000002818.00030000000001011.430000000000704.780000000001716.21
071201700810100229.3686765100209.0502254610002010100000031.0009030101.0300000031.930000000020024.92000000000001171.410000000000516.840000000001688.25
071201700810100229.3686765100209.0502254611005010100000280.0000000101.0700000299.600000000062631.45000000000001171.410000000000516.840000000001688.25
071201700810100229.3686765100209.0502254611029010100000200.0000000101.0500000210.000000000043900.55000000000001171.410000000000516.840000000001688.25
071201700810100229.3686765100209.0502254611022010100000300.0000000101.0700000321.000000000067105.12000000000001171.410000000000516.840000000001688.25
071201700810100229.3686765100209.0502254611011030100000200.0000000101.0500000210.000000000043900.55000000000001171.410000000000516.840000000001688.25
071201700810100229.3686765100209.0502254611006010100000300.0000000101.0700000321.000000000067105.12000000000001171.410000000000516.840000000001688.25
071201700810100229.3686765100209.0502254611013010100000450.0000000101.0700000481.500000000100657.68000000000001171.410000000000516.840000000001688.25
071201700810100229.3686765100209.0502254612006050100000031.6800000101.0700000033.900000000007086.80000000000001171.410000000000516.840000000001688.25
071201700910100229.3686765100209.0502254610002010100000036.5009060101.0300000037.600000000047161.73000000000001769.530000000000366.960000000002136.48
071201700910100229.3686765100209.0502254612006050100000030.8400000101.0700000033.000000000006898.66000000000001769.530000000000366.960000000002136.48
071201890110100175.4903072600159.9446308812006050100000006.2400000101.0700000006.680000000001068.43000000000000997.790000000002088.000000000003085.79
071201891210100175.4903072600159.9446308810005010300000030.0011100101.0100000030.300000000048463.22000000000005511.960000000000982.890000000006494.85
071201891210100175.4903072600159.9446308812006050100000098.1600000101.0200000100.120000000016013.66000000000005511.960000000000982.890000000006494.85
071201891310100175.4903072600159.9446308812006050100000043.3200000101.0200000044.190000000007067.95000000000000562.370000000001095.860000000001658.23
071201890310100175.4903072600159.9446308810005010100000090.0005010101.0700000096.300000000015402.67000000000008159.590000000000023.820000000008183.41
071201890310100175.4903072600159.9446308810001010100000500.0010120101.0400000520.000000000998054.50000000000008159.590000000000023.820000000008183.41
071201890310100175.4903072600159.9446308812006050100000022.4400000101.0700000024.010000000003840.27000000000008159.590000000000023.820000000008183.41
071201890410100175.4903072600159.9446308812006050100000015.8400000101.0700000016.950000000002711.06000000000000423.420000000000419.090000000000842.50
071201890510100175.4903072600159.9446308812006050100000016.5600000101.0700000017.720000000002834.22000000000000781.450000000000545.080000000001326.53
071201890710100175.4903072600159.9446308810005010100000138.0012010101.0100000139.380000000022293.08000000000000600.060000000000318.800000000000918.86
071201890710100175.4903072600159.9446308812006050100000005.7600000101.0300000005.930000000000948.47000000000000600.060000000000318.800000000000918.86
071201890810100175.4903072600159.9446308812006050100000005.7600000101.0300000005.930000000000948.47000000000001027.900000000000276.340000000001304.24
071201890910100175.4903072600159.9446308812006050100000004.4400000101.0300000004.570000000000730.95000000000002567.920000000000201.620000000002769.54
071201970110100187.7487595300171.1171774012006050100000004.5600000101.0700000004.880000000000835.05000000000000525.300000000000116.370000000000641.67
071201971110100187.7487595300171.1171774010005010100000089.0012120101.0100000089.890000000184580.68000000000002697.550000000000205.410000000002902.96
071201971110100187.7487595300171.1171774012006050100000012.0000000101.0300000012.360000000002115.01000000000002697.550000000000205.410000000002902.96
071201971210100187.7487595300171.1171774010005010100000094.0012010101.0100000094.940000000016245.86000000000001150.150000000000485.160000000001635.31
071201971210100187.7487595300171.1171774012006050100000010.8000000101.0300000011.120000000001902.82000000000001150.150000000000485.160000000001635.31
071201971310100187.7487595300171.1171774010001010100000200.0012120101.0200000204.000000000418894.85000000000000294.580000000000017.170000000000311.75
071201971310100187.7487595300171.1171774012006050100000010.0000000101.0300000010.300000000001762.51000000000000294.580000000000017.170000000000311.75
071201970210100187.7487595300171.1171774010005010100000050.0010010101.0200000051.000000000008726.98000000000000125.540000000000222.480000000000348.02
071201970210100187.7487595300171.1171774012006050100000038.0400000101.0700000040.700000000006964.47000000000000125.540000000000222.480000000000348.02
071201970310100187.7487595300171.1171774010005010100000095.0007010101.0300000097.850000000016743.82000000000000832.000000000000316.360000000001148.36
071201970310100187.7487595300171.1171774012006050100000079.7800000101.0700000085.360000000014606.56000000000000832.000000000000316.360000000001148.36
071201970410100187.7487595300171.1171774010005010100000095.6808010101.0200000097.590000000016699.33000000000001306.670000000000354.180000000001660.84
071201970410100187.7487595300171.1171774012006050100000048.1200000101.0700000051.490000000008810.82000000000001306.670000000000354.180000000001660.84
071201970610100187.7487595300171.1171774010005010100000059.0004010101.0700000063.130000000010802.63000000000000464.600000000000206.870000000000671.47
071201970610100187.7487595300171.1171774012006050100000006.0000000101.0700000006.420000000001098.57000000000000464.600000000000206.870000000000671.47
071201970710100187.7487595300171.1171774010005010100000125.8905010101.0700000134.700000000023049.48000000000002120.000000000000327.250000000002447.25
071201970710100187.7487595300171.1171774012006050100000014.6400000101.0700000015.660000000002679.69000000000002120.000000000000327.250000000002447.25
071201970810100187.7487595300171.1171774010005010100000080.0004010101.0700000085.600000000014647.63000000000001398.830000000000093.730000000001492.57
071201970810100187.7487595300171.1171774012006050100000015.3600000101.0700000016.440000000002813.17000000000001398.830000000000093.730000000001492.57
071201970910100187.7487595300171.1171774010005010100000097.0003010101.0800000104.760000000017926.24000000000004327.830000000000880.050000000005207.89
071201970910100187.7487595300171.1171774011999010100001100.0000000101.0800001188.000000000203287.21000000000004327.830000000000880.050000000005207.89
071201970910100187.7487595300171.1171774012006050100000014.7600000101.0700000015.790000000002701.94000000000004327.830000000000880.050000000005207.89
071202001010100167.4008029000152.5717291610001010100000200.0012120101.0200000204.000000000373495.59000000000002116.040000000000000.000000000002116.04
071202001110100167.4008029000152.5717291610005010100000297.0012120101.0100000299.970000000549203.30000000000000734.030000000000104.030000000000838.06
071202000210100167.4008029000152.5717291610001010100000150.0011120101.0200000153.000000000280121.69000000000003561.870000000000264.100000000003825.98
071202000210100167.4008029000152.5717291612006050100000015.3600000101.0700000016.440000000002508.28000000000003561.870000000000264.100000000003825.98
071202000310100167.4008029000152.5717291610005010100000140.0008010101.0200000142.800000000021787.24000000000003248.650000000000748.820000000003997.47
071202000310100167.4008029000152.5717291612006050100000033.1200000101.0700000035.440000000005407.14000000000003248.650000000000748.820000000003997.47
071202000410100167.4008029000152.5717291610001010100000150.0011120101.0200000153.000000000280121.69000000000001598.400000000000222.010000000001820.41
071202000410100167.4008029000152.5717291612006050100000025.8000000101.0700000027.610000000004212.51000000000001598.400000000000222.010000000001820.41
071202000510100167.4008029000152.5717291612006050100000012.0000000101.0700000012.840000000001959.02000000000001056.330000000000162.400000000001218.74
071202000610100167.4008029000152.5717291610005010100000137.0012120101.0100000138.370000000253336.20000000000001663.570000000000396.070000000002059.64
071202000710100167.4008029000152.5717291611013010100000200.0000000101.0500000210.000000000032040.06000000000001382.550000000000301.800000000001684.35
071202000710100167.4008029000152.5717291611006010100000100.0000000101.0500000105.000000000016020.03000000000001382.550000000000301.800000000001684.35
071202000710100167.4008029000152.5717291611005010100000050.0000000101.0500000052.500000000008010.02000000000001382.550000000000301.800000000001684.35
071202000810100167.4008029000152.5717291610005010100000114.0002120101.0900000124.260000000227502.76000000000000871.500000000000289.210000000001160.71
071202000810100167.4008029000152.5717291612006010100000200.0000000101.0700000214.000000000032650.35000000000000871.500000000000289.210000000001160.71
071202000910100167.4008029000152.5717291610001010100000200.0012060101.0200000204.000000000186747.80000000000000645.580000000000082.620000000000728.20
071202191010100149.1383024600135.9269985311999010300002000.0000000101.0300002060.000000000280009.62000000000004952.290000000000333.200000000005285.49
071202191010100149.1383024600135.9269985312006050100000035.2800000101.0200000035.990000000004892.01000000000004952.290000000000333.200000000005285.49
071202191210100149.1383024600135.9269985312006050100000057.3600000101.0200000058.510000000007953.09000000000004199.750000000000396.110000000004595.86
071202191310100149.1383024600135.9269985311013010100000100.0000000101.0300000103.000000000014000.48000000000001393.280000000001000.000000000002393.28
071202191310100149.1383024600135.9269985311009010100000500.0000000101.0300000515.000000000070002.40000000000001393.280000000001000.000000000002393.28
071202190310100149.1383024600135.9269985311999010100000700.0000000101.0800000756.000000000102760.81000000000001155.030000000000191.090000000001346.12
071202190310100149.1383024600135.9269985311013010100000100.0000000101.0500000105.000000000014272.33000000000001155.030000000000191.090000000001346.12
071202190310100149.1383024600135.9269985312006050100000051.9600000101.0700000055.600000000007557.54000000000001155.030000000000191.090000000001346.12
071202190410100149.1383024600135.9269985311999010100000800.0000000101.0800000864.000000000117440.93000000000003532.610000000000417.540000000003950.15
071202190410100149.1383024600135.9269985312004010100000030.0000000101.0500000031.500000000004281.70000000000003532.610000000000417.540000000003950.15
071202190410100149.1383024600135.9269985312006050100000005.6600000101.0700000006.060000000000823.72000000000003532.610000000000417.540000000003950.15
071202190610100149.1383024600135.9269985311999010100000460.0000000101.0500000483.000000000065652.74000000000002020.000000000000286.980000000002306.98
071202190610100149.1383024600135.9269985312006050100000042.0000000101.0300000043.260000000005880.20000000000002020.000000000000286.980000000002306.98
071202190710100149.1383024600135.9269985311013010300000250.0000000101.0600000265.000000000036020.65000000000001115.100000000000247.660000000001362.76
071202190710100149.1383024600135.9269985313013010100000030.0000000100.9700000029.100000000003955.48000000000001115.100000000000247.660000000001362.76
071202190810100149.1383024600135.9269985312006050100000048.6000000101.0300000050.060000000006804.51000000000001553.370000000000267.160000000001820.53
071202190910100149.1383024600135.9269985311999010300001500.0000000101.0500001575.000000000214085.02000000000000604.750000000000127.000000000000731.75
071202190910100149.1383024600135.9269985311013010100000200.0000000101.0600000212.000000000028816.52000000000000604.750000000000127.000000000000731.75
071202270110100151.4723768300138.0543106812002010300003000.0000000101.0500003150.000000000434871.08000000000003917.580000000000816.000000000004733.58
071202271010100151.4723768300138.0543106810005010100000083.0003120101.0800000089.640000000148502.26000000000000894.140000000000133.830000000001027.96
071202271210100151.4723768300138.0543106810001010100000200.0001060101.0000000200.000000000165665.17000000000002030.000000000000003.200000000002033.20
071202271310100151.4723768300138.0543106811999010100003000.0000000101.0300003090.000000000426587.82000000000005240.000000000000500.000000000005740.00
071202270310100151.4723768300138.0543106810005010100000109.0003120101.0800000117.720000000195021.04000000000001040.000000000000000.000000000001040.00
071202270410100151.4723768300138.0543106810001010300000280.0011050101.0200000285.600000000197141.56000000000003555.670000000000135.680000000003691.34
071202270410100151.4723768300138.0543106812004010100000080.0000000101.0500000084.000000000011596.56000000000003555.670000000000135.680000000003691.34
071202270510100151.4723768300138.0543106811029010900000072.0000000101.0500000075.600000000010436.91000000000000855.000000000000209.180000000001064.18
071202270510100151.4723768300138.0543106811004010100000750.0000000101.0500000787.500000000108717.77000000000000855.000000000000209.180000000001064.18
071202270510100151.4723768300138.0543106811011050100000018.8000000101.0500000019.740000000002725.19000000000000855.000000000000209.180000000001064.18
071202270610100151.4723768300138.0543106812010030100000100.0000000101.0700000107.000000000014771.81000000000001998.230000000000679.240000000002677.47
071202270710100151.4723768300138.0543106810001010100000200.0012060101.0200000204.000000000168978.48000000000001020.670000000000139.190000000001159.85
071202270810100151.4723768300138.0543106811005010100000200.0000000101.0600000212.000000000029267.51000000000001993.330000000000604.910000000002598.24
071202270810100151.4723768300138.0543106811022010100000150.0000000101.0600000159.000000000021950.64000000000001993.330000000000604.910000000002598.24
071202270810100151.4723768300138.0543106811006010100000350.0000000101.0600000371.000000000051218.15000000000001993.330000000000604.910000000002598.24
071202270910100151.4723768300138.0543106810005010100000064.0003120101.0800000069.120000000114507.77000000000002134.640000000000213.030000000002347.66
071202270910100151.4723768300138.0543106811023030100000320.0000000101.0600000339.200000000046828.02000000000002134.640000000000213.030000000002347.66
071202270910100151.4723768300138.0543106811022030100000320.0000000101.0600000339.200000000046828.02000000000002134.640000000000213.030000000002347.66
071202270910100151.4723768300138.0543106811011030100001200.0000000101.0400001248.000000000172291.78000000000002134.640000000000213.030000000002347.66
071202270910100151.4723768300138.0543106811029010300000360.0000000101.0400000374.400000000051687.53000000000002134.640000000000213.030000000002347.66
071202270910100151.4723768300138.0543106811004010100000800.0000000101.0600000848.000000000117070.06000000000002134.640000000000213.030000000002347.66
071202270910100151.4723768300138.0543106811003010100001200.0000000101.0600001272.000000000175605.08000000000002134.640000000000213.030000000002347.66
071202270910100151.4723768300138.0543106811001050300001242.0000000101.0600001316.520000000181751.26000000000002134.640000000000213.030000000002347.66
071202270910100151.4723768300138.0543106811010010300002600.0000000101.0600002756.000000000380477.68000000000002134.640000000000213.030000000002347.66
071202270910100151.4723768300138.0543106811013010300009000.0000000101.0600009540.000000001317038.12000000000002134.640000000000213.030000000002347.66
071202270910100151.4723768300138.0543106811033010100000350.0000000101.0600000371.000000000051218.15000000000002134.640000000000213.030000000002347.66
071202270910100151.4723768300138.0543106811011060100000007.0000000101.0400000007.280000000001005.04000000000002134.640000000000213.030000000002347.66
071202270910100151.4723768300138.0543106811002010300000900.0000000101.0600000954.000000000131703.81000000000002134.640000000000213.030000000002347.66
071202270910100151.4723768300138.0543106811012010300000600.0000000101.0400000624.000000000086145.89000000000002134.640000000000213.030000000002347.66
071202270910100151.4723768300138.0543106811028010300000360.0000000101.0600000381.600000000052681.52000000000002134.640000000000213.030000000002347.66
071202270910100151.4723768300138.0543106811011020300000345.0000000101.0400000358.800000000049533.89000000000002134.640000000000213.030000000002347.66
071202270910100151.4723768300138.0543106811005010100001809.0000000101.0600001917.540000000264724.66000000000002134.640000000000213.030000000002347.66
071202270910100151.4723768300138.0543106811022010100000340.0000000101.0600000360.400000000049754.77000000000002134.640000000000213.030000000002347.66
071202270910100151.4723768300138.0543106811006010100001125.0000000101.0600001192.500000000164629.77000000000002134.640000000000213.030000000002347.66
071202351110100290.2843101900264.5696937210005010100000117.0012120101.0100000118.170000000375170.41000000000003448.200000000000891.830000000004340.03
071202351210100290.2843101900264.5696937210005010100000200.0012120101.0100000202.000000000641316.94000000000000987.970000000000151.500000000001139.47
071202351310100290.2843101900264.5696937210005010100000128.0012120101.0100000129.280000000410442.84000000000001592.500000000000375.720000000001968.22
071202350310100290.2843101900264.5696937210005010100000160.0008120101.0200000163.200000000518133.29000000000001364.000000000000244.800000000001608.80
071202350610100290.2843101900264.5696937210001010100000250.0011040101.0200000255.000000000269861.09000000000000832.900000000000000.000000000000832.90
071202350710100290.2843101900264.5696937210005010100000038.4611120101.0100000038.840000000123310.64000000000001400.480000000000094.510000000001494.99
071202431110100212.5710903700193.7406408110001010100000100.0012120101.0200000102.000000000237138.54000000000000606.000000000000000.000000000000606.00
071202431210100212.5710903700193.7406408112028010100007000.0000000101.0400007280.000000001410431.87000000000000184.850000000000482.370000000000667.21
071202431210100212.5710903700193.7406408112004010100000045.0000000101.0400000046.800000000009067.06000000000000184.850000000000482.370000000000667.21
071202430610100212.5710903700193.7406408111008010100000080.0000000101.0500000084.000000000016274.21000000000000817.600000000000195.780000000001013.38
071202430610100212.5710903700193.7406408112004010100000060.0000000101.0500000063.000000000012205.66000000000000817.600000000000195.780000000001013.38
071202430610100212.5710903700193.7406408112028010900003000.0000000101.0500003150.000000000610283.02000000000000817.600000000000195.780000000001013.38
071202430610100212.5710903700193.7406408112028010100001200.0000000101.0500001260.000000000244113.21000000000000817.600000000000195.780000000001013.38
071202430710100212.5710903700193.7406408111004060700000080.0000000101.0500000084.000000000016274.21000000000000393.750000000000318.790000000000712.54
071202430710100212.5710903700193.7406408111011050100000004.0000000101.0500000004.200000000000813.71000000000000393.750000000000318.790000000000712.54
071202430710100212.5710903700193.7406408112004010100000035.0000000101.0500000036.750000000007119.97000000000000393.750000000000318.790000000000712.54
071202430710100212.5710903700193.7406408112001010100003000.0000000101.0500003150.000000000610283.02000000000000393.750000000000318.790000000000712.54
071202430810100212.5710903700193.7406408110002010100000050.0007120101.0400000052.000000000120894.16000000000000448.470000000000229.430000000000677.90
071202511110100166.2938119100151.5628001211013010100000080.0000000101.0300000082.400000000012488.77000000000000916.330000000000404.270000000001320.59
071202511110100166.2938119100151.5628001211004040700000250.0000000101.0300000257.500000000039027.42000000000000916.330000000000404.270000000001320.59
071202511110100166.2938119100151.5628001211011050100000007.5000000101.0300000007.730000000001171.58000000000000916.330000000000404.270000000001320.59
071202511310100166.2938119100151.5628001210002010100000115.4401120101.0000000115.440000000209956.92000000000001914.550000000001040.830000000002955.38
071202510210100166.2938119100151.5628001210002010300000056.0006060101.0500000058.800000000053471.36000000000003034.840000000000053.930000000003088.77
071202510210100166.2938119100151.5628001211022030200000100.0000000101.0500000105.000000000015914.09000000000003034.840000000000053.930000000003088.77
071202510210100166.2938119100151.5628001211005010200000675.0000000101.0500000708.750000000107420.13000000000003034.840000000000053.930000000003088.77
071202510210100166.2938119100151.5628001211006010200001200.0000000101.0500001260.000000000190969.13000000000003034.840000000000053.930000000003088.77
071202510210100166.2938119100151.5628001211013020400001500.0000000101.0500001575.000000000238711.41000000000003034.840000000000053.930000000003088.77
071202510210100166.2938119100151.5628001211077020100000078.0000000101.0500000081.900000000012412.99000000000003034.840000000000053.930000000003088.77
071202510210100166.2938119100151.5628001211022010200000500.0000000101.0500000525.000000000079570.47000000000003034.840000000000053.930000000003088.77
071202510210100166.2938119100151.5628001211001040100001898.0000000101.0500001992.900000000302049.50000000000003034.840000000000053.930000000003088.77
071202510210100166.2938119100151.5628001212004010100000150.0000000101.0500000157.500000000023871.14000000000003034.840000000000053.930000000003088.77
071202510610100166.2938119100151.5628001210005020100000078.0012120101.0100000078.780000000143281.41000000000000925.030000000000782.940000000001707.97
071202510710100166.2938119100151.5628001210005010100000340.0011010101.0100000343.400000000052046.67000000000003030.000000000000421.640000000003451.64
071202510710100166.2938119100151.5628001210002010100000023.0012120101.0100000023.230000000042249.65000000000003030.000000000000421.640000000003451.64
071202510710100166.2938119100151.5628001211013010100000150.0000000101.0600000159.000000000024098.49000000000003030.000000000000421.640000000003451.64
071202510710100166.2938119100151.5628001211008010100000200.0000000101.0400000208.000000000031525.06000000000003030.000000000000421.640000000003451.64
071202510810100166.2938119100151.5628001210001010100000300.0012120101.0200000306.000000000556538.60000000000003801.500000000000216.670000000004018.17
071202600110100289.9443195200264.2598208710001010100000150.0001120101.0000000150.000000000475667.68000000000000500.000000000000008.330000000000508.33
071202601210100289.9443195200264.2598208711006010100000300.0000000100.9900000297.000000000078485.17000000000001174.230000000000314.170000000001488.40
071202601210100289.9443195200264.2598208711001010100000200.0000000100.9900000198.000000000052323.44000000000001174.230000000000314.170000000001488.40
071202601210100289.9443195200264.2598208711005010100000200.0000000100.9900000198.000000000052323.44000000000001174.230000000000314.170000000001488.40
071202601210100289.9443195200264.2598208711013010100000150.0000000100.9900000148.500000000039242.58000000000001174.230000000000314.170000000001488.40
071202601310100289.9443195200264.2598208712006050100000017.4000000101.0100000017.570000000004643.05000000000000400.000000000000145.880000000000545.88
071202600810100289.9443195200264.2598208711047020100000050.0000000100.9900000049.500000000013080.86000000000000618.830000000000198.000000000000816.83
071202600810100289.9443195200264.2598208711029010100000157.5000000101.0200000160.650000000042453.34000000000000618.830000000000198.000000000000816.83
071202600810100289.9443195200264.2598208711004060100000180.0000000100.9900000178.200000000047091.10000000000000618.830000000000198.000000000000816.83
071202780110100177.9296357200162.1678732712006050100000026.8800000101.0200000027.420000000004446.64000000000001198.080000000000299.490000000001497.57
071202780210100177.9296357200162.1678732710005010100000060.1112010101.0100000060.710000000009845.21000000000002678.890000000000559.190000000003238.08
071202780210100177.9296357200162.1678732712006060100000033.9700000101.0200000034.650000000005619.12000000000002678.890000000000559.190000000003238.08
071202780310100177.9296357200162.1678732711001010100000260.0000000101.0300000267.800000000043428.56000000000000450.280000000000474.200000000000924.48
071202780310100177.9296357200162.1678732711005010100000200.0000000101.0300000206.000000000033406.58000000000000450.280000000000474.200000000000924.48
071202780310100177.9296357200162.1678732712006050100000013.4900000101.0200000013.760000000002231.43000000000000450.280000000000474.200000000000924.48
071202780410100177.9296357200162.1678732710005010100000084.0004010101.0700000089.880000000014575.65000000000001309.190000000000364.660000000001673.86
071202780410100177.9296357200162.1678732711008010700000200.0000000101.0300000206.000000000033406.58000000000001309.190000000000364.660000000001673.86
071202780410100177.9296357200162.1678732712006050100000041.2800000101.0200000042.110000000006828.89000000000001309.190000000000364.660000000001673.86
071202780510100177.9296357200162.1678732712006050100000054.9600000101.0200000056.060000000009091.13000000000008272.030000000000701.020000000008973.05
071202780610100177.9296357200162.1678732711023010100000450.0000000101.0000000450.000000000072975.54000000000001491.570000000000429.060000000001920.63
071202780610100177.9296357200162.1678732711029010100000696.0000000101.0300000716.880000000116254.90000000000001491.570000000000429.060000000001920.63
071202780610100177.9296357200162.1678732711022010100000250.0000000101.0000000250.000000000040541.97000000000001491.570000000000429.060000000001920.63
071202780610100177.9296357200162.1678732711006010100000900.0000000101.0000000900.000000000145951.09000000000001491.570000000000429.060000000001920.63
071202780610100177.9296357200162.1678732711005010100001332.0000000101.0000001332.000000000216007.61000000000001491.570000000000429.060000000001920.63
071202780610100177.9296357200162.1678732711011030100001140.0000000101.0300001174.200000000190417.52000000000001491.570000000000429.060000000001920.63
071202780610100177.9296357200162.1678732712006050100000015.7200000101.0200000016.030000000002599.55000000000001491.570000000000429.060000000001920.63
071202780810100177.9296357200162.1678732710005010100000134.0001010101.0000000134.000000000021730.50000000000004942.760000000000570.460000000005513.22
071202780810100177.9296357200162.1678732712006050100000035.7600000101.0200000036.480000000005915.88000000000004942.760000000000570.460000000005513.22
071202780910100177.9296357200162.1678732711006010100000280.0000000101.0000000280.000000000045407.00000000000002898.990000000000368.260000000003267.24
071202780910100177.9296357200162.1678732711005010100000320.0000000101.0000000320.000000000051893.72000000000002898.990000000000368.260000000003267.24
071202780910100177.9296357200162.1678732711022010100000050.0000000101.0000000050.000000000008108.39000000000002898.990000000000368.260000000003267.24
071202780910100177.9296357200162.1678732712006050100000023.4700000101.0200000023.940000000003882.30000000000002898.990000000000368.260000000003267.24
071202861010100204.9473647400186.7922571610005010300000055.0003070101.0000000055.000000000071915.02000000000005433.000000000000376.460000000005809.46
071202861010100204.9473647400186.7922571611999010300001164.7800000101.0100001176.430000000219748.02000000000005433.000000000000376.460000000005809.46
071202861010100204.9473647400186.7922571612006050100000066.9600000101.0200000068.300000000012757.91000000000005433.000000000000376.460000000005809.46
071202861210100204.9473647400186.7922571612006050100000072.2400000101.0200000073.680000000013762.85000000000007244.730000000000497.350000000007742.08
071202861310100204.9473647400186.7922571611004060100000120.0000000100.9900000118.800000000022190.92000000000002604.370000000000682.660000000003287.03
071202861310100204.9473647400186.7922571611006010300000600.0000000100.9900000594.000000000110954.60000000000002604.370000000000682.660000000003287.03
071202861310100204.9473647400186.7922571611005010300000550.0000000100.9900000544.500000000101708.38000000000002604.370000000000682.660000000003287.03
071202861310100204.9473647400186.7922571611013010100001000.0000000100.9900000990.000000000184924.33000000000002604.370000000000682.660000000003287.03
071202861310100204.9473647400186.7922571611022030100000100.0000000100.9900000099.000000000018492.43000000000002604.370000000000682.660000000003287.03
071202861310100204.9473647400186.7922571611022010300000100.0000000100.9900000099.000000000018492.43000000000002604.370000000000682.660000000003287.03
071202861310100204.9473647400186.7922571611029030300000300.0000000101.0200000306.000000000057158.43000000000002604.370000000000682.660000000003287.03
071202861310100204.9473647400186.7922571611023030300000080.0000000100.9900000079.200000000014793.95000000000002604.370000000000682.660000000003287.03
071202861310100204.9473647400186.7922571612006050100000045.8400000101.0200000046.760000000008734.41000000000002604.370000000000682.660000000003287.03
071202860310100204.9473647400186.7922571611029030100000130.0000000101.0300000133.900000000025011.48000000000000859.090000000000491.900000000001350.98
071202860310100204.9473647400186.7922571611002080100000096.0000000101.0000000096.000000000017932.06000000000000859.090000000000491.900000000001350.98
071202860310100204.9473647400186.7922571611022010100000050.0000000101.0000000050.000000000009339.61000000000000859.090000000000491.900000000001350.98
071202860310100204.9473647400186.7922571611013010100000360.0000000101.0000000360.000000000067245.21000000000000859.090000000000491.900000000001350.98
071202860310100204.9473647400186.7922571611005010100000160.0000000101.0000000160.000000000029886.76000000000000859.090000000000491.900000000001350.98
071202860310100204.9473647400186.7922571611010010100000070.0000000101.0000000070.000000000013075.46000000000000859.090000000000491.900000000001350.98
071202860310100204.9473647400186.7922571612006050100000049.0800000101.0200000050.060000000009350.82000000000000859.090000000000491.900000000001350.98
071202860410100204.9473647400186.7922571612006050100000031.2000000101.0200000031.820000000005943.73000000000001052.500000000000807.430000000001859.93
071202860510100204.9473647400186.7922571610005010100000139.2302010101.0100000140.620000000026266.73000000000002163.960000000001109.400000000003273.36
071202860510100204.9473647400186.7922571612006050100000078.4800000101.0200000080.050000000014952.72000000000002163.960000000001109.400000000003273.36
071202860610100204.9473647400186.7922571612006050100000019.3200000101.0200000019.710000000003681.68000000000000874.200000000000288.310000000001162.51
071202860810100204.9473647400186.7922571610005010100000500.0002010101.0100000505.000000000094330.09000000000002029.200000000000290.410000000002319.61
071202860810100204.9473647400186.7922571612006050100000062.1600000101.0200000063.400000000011842.63000000000002029.200000000000290.410000000002319.61
071202860910100204.9473647400186.7922571612006050100000091.5600000101.0200000093.390000000017444.53000000000003483.000000000000502.120000000003985.12
071202940110100149.0849952500135.8784135011999010300001000.0000000101.0100001010.000000000137237.20000000000002037.440000000000445.460000000002482.90
071202940110100149.0849952500135.8784135012006050100000086.1600000101.0200000087.880000000011940.99000000000002037.440000000000445.460000000002482.90
071202941010100149.0849952500135.8784135011022010100000160.0000000100.9900000158.400000000021523.14000000000003958.090000000000192.400000000004150.50
071202941010100149.0849952500135.8784135011006010100001200.0000000100.9900001188.000000000161423.56000000000003958.090000000000192.400000000004150.50
071202941010100149.0849952500135.8784135011029010100000200.0000000101.0200000204.000000000027719.20000000000003958.090000000000192.400000000004150.50
071202941010100149.0849952500135.8784135011005010100002000.0000000100.9900001980.000000000269039.26000000000003958.090000000000192.400000000004150.50
071202941010100149.0849952500135.8784135011004060100001000.0000000100.9900000990.000000000134519.63000000000003958.090000000000192.400000000004150.50
071202941010100149.0849952500135.8784135011023030100000130.0000000100.9900000128.700000000017487.55000000000003958.090000000000192.400000000004150.50
071202941010100149.0849952500135.8784135012006050100000042.7200000101.0100000043.150000000005863.15000000000003958.090000000000192.400000000004150.50
071202941110100149.0849952500135.8784135012006050100000006.0000000101.0100000006.060000000000823.42000000000000390.100000000000188.070000000000578.17
071202941210100149.0849952500135.8784135010005010100000012.0004100100.9900000011.880000000016142.36000000000002135.000000000000219.900000000002354.90
071202941210100149.0849952500135.8784135011999010100000060.0000000101.0100000060.600000000008234.23000000000002135.000000000000219.900000000002354.90
071202941210100149.0849952500135.8784135012006050100000041.0400000101.0100000041.450000000005632.16000000000002135.000000000000219.900000000002354.90
071202941310100149.0849952500135.8784135012006050100000019.0800000101.0100000019.270000000002618.38000000000001222.140000000003592.790000000004814.93
071202940210100149.0849952500135.8784135011999010100000450.0000000101.0100000454.500000000061756.74000000000001419.500000000000183.180000000001602.68
071202940210100149.0849952500135.8784135012006050100000008.2800000101.0200000008.450000000001148.17000000000001419.500000000000183.180000000001602.68
071202940410100149.0849952500135.8784135010001010100000130.0002120101.0100000131.300000000214090.03000000000000912.850000000000254.790000000001167.64
071202940510100149.0849952500135.8784135012006050100000018.0000000101.0200000018.360000000002494.73000000000001824.100000000000254.830000000002078.93
071202940610100149.0849952500135.8784135010005010100000035.0003020101.0000000035.000000000009511.49000000000004433.330000000000583.320000000005016.65
071202940610100149.0849952500135.8784135012006050100000030.6000000101.0200000031.210000000004240.77000000000004433.330000000000583.320000000005016.65
071202940710100149.0849952500135.8784135011004060300000050.0000000100.9900000049.500000000006725.98000000000000244.530000000000170.280000000000414.81
071202940810100149.0849952500135.8784135010005010100000045.0001010101.0000000045.000000000006114.53000000000001373.630000000000310.980000000001684.61
071202940810100149.0849952500135.8784135012006050100000106.6800000101.0200000108.810000000014784.93000000000001373.630000000000310.980000000001684.61
071202940910100149.0849952500135.8784135011013010100000180.0000000100.9900000178.200000000024213.53000000000001912.950000000000181.340000000002094.28
071202940910100149.0849952500135.8784135011999010300000500.0000000101.0100000505.000000000068618.60000000000001912.950000000000181.340000000002094.28
071202940910100149.0849952500135.8784135012006050100000031.2000000101.0200000031.820000000004323.65000000000001912.950000000000181.340000000002094.28
071203081310100352.2298989900321.0278793110002010300000730.0004120100.9800000715.400000002755960.14000000000009715.900000000000813.460000000010529.36
071203081310100352.2298989900321.0278793110004010100000239.0004120101.0000000239.000000000920707.96000000000009715.900000000000813.460000000010529.36
071203081310100352.2298989900321.0278793111999010100001280.0000000101.0100001292.800000000415024.84000000000009715.900000000000813.460000000010529.36
071203081410100352.2298989900321.0278793110004010100000100.0004030101.0000000100.000000000096308.36000000000000707.000000000000911.530000000001618.53
071203081410100352.2298989900321.0278793110002010100000280.0004030100.9800000274.400000000264270.15000000000000707.000000000000911.530000000001618.53
071203081410100352.2298989900321.0278793112006050100000001.0500000101.0100000001.060000000000340.29000000000000707.000000000000911.530000000001618.53
071203081510100352.2298989900321.0278793111999010100000970.0000000101.0100000979.700000000314511.01000000000001300.000000000000694.460000000001994.46
071203081510100352.2298989900321.0278793112006050100000008.4000000101.0100000008.480000000002722.32000000000001300.000000000000694.460000000001994.46
071203081610100352.2298989900321.0278793112006050100000061.3200000101.0100000061.930000000019881.26000000000001668.030000000000757.010000000002425.05
071203080210100352.2298989900321.0278793110004010100000100.0001120101.0000000100.000000000385233.46000000000002921.680000000000300.000000000003221.68
071203080310100352.2298989900321.0278793110005010100000147.0001120101.0000000147.000000000566293.18000000000001249.870000000000078.750000000001328.62
071203080610100352.2298989900321.0278793110002010100000160.0002120101.0000000160.000000000616373.53000000000001706.080000000000339.770000000002045.86
071203080610100352.2298989900321.0278793112029010300001920.0000000101.0300001977.600000000634864.73000000000001706.080000000000339.770000000002045.86
071203080710100352.2298989900321.0278793112010030100000042.0000000101.0200000042.840000000013752.83000000000000244.500000000000241.180000000000485.69
071203080810100352.2298989900321.0278793110002010100001115.0001120101.0000001115.000000004295353.03000000000001123.900000000000246.230000000001370.13
071203160110100200.8254374700183.0354677110005010100000209.2501010101.0000000209.250000000038300.17000000000007320.160000000000819.750000000008139.90
071203160110100200.8254374700183.0354677112006050100000106.6800000101.0200000108.810000000019916.09000000000007320.160000000000819.750000000008139.90
071203161010100200.8254374700183.0354677111002080300000350.0000000100.9900000346.500000000063421.79000000000004496.260000000001470.000000000005966.26
071203161010100200.8254374700183.0354677111999010100001000.0000000101.0100001010.000000000184865.82000000000004496.260000000001470.000000000005966.26
071203161010100200.8254374700183.0354677111013010100000400.0000000100.9900000396.000000000072482.05000000000004496.260000000001470.000000000005966.26
071203161110100200.8254374700183.0354677110005010100000142.0004010100.9900000140.580000000025731.13000000000003624.890000000000613.000000000004237.89
071203161110100200.8254374700183.0354677112006050100000068.4000000101.0100000069.080000000012644.09000000000003624.890000000000613.000000000004237.89
071203161210100200.8254374700183.0354677110005010100000028.6404100100.9900000028.350000000051890.56000000000013776.830000000000902.770000000014679.61
071203161210100200.8254374700183.0354677111999010300004700.0000000101.0100004747.000000000868869.37000000000013776.830000000000902.770000000014679.61
071203161210100200.8254374700183.0354677111999010100015000.0000000101.0100015150.000000002772987.34000000000013776.830000000000902.770000000014679.61
071203161210100200.8254374700183.0354677111013010300010000.0000000100.9900009900.000000001812051.13000000000013776.830000000000902.770000000014679.61
071203161210100200.8254374700183.0354677112006050100000105.9600000101.0100000107.020000000019588.46000000000013776.830000000000902.770000000014679.61
071203161210100200.8254374700183.0354677113013010100000030.0000000101.0000000030.000000000005491.06000000000013776.830000000000902.770000000014679.61
071203161310100200.8254374700183.0354677110001010100000700.0004030100.9900000693.000000000380530.74000000000006974.300000000000075.980000000007050.28
071203161310100200.8254374700183.0354677112012020100000004.4300000101.0100000004.470000000000818.17000000000006974.300000000000075.980000000007050.28
071203160310100200.8254374700183.0354677112006050100000099.0000000101.0200000100.980000000018482.92000000000001325.220000000003152.610000000004477.82
071203160410100200.8254374700183.0354677110001010100000280.0002120101.0100000282.800000000621149.16000000000007709.210000000000301.870000000008011.08
071203160410100200.8254374700183.0354677111999010100000600.0000000101.0100000606.000000000110919.49000000000007709.210000000000301.870000000008011.08
071203160410100200.8254374700183.0354677111029030100000180.0000000101.0300000185.400000000033934.78000000000007709.210000000000301.870000000008011.08
071203160410100200.8254374700183.0354677111004060100000200.0000000101.0000000200.000000000036607.09000000000007709.210000000000301.870000000008011.08
071203160410100200.8254374700183.0354677112006050100000046.9200000101.0200000047.860000000008760.08000000000007709.210000000000301.870000000008011.08
071203160510100200.8254374700183.0354677110005010100000268.0002010101.0100000270.680000000049544.04000000000009287.450000000001006.830000000010294.28
071203160510100200.8254374700183.0354677112006050100000162.4800000101.0200000165.730000000030334.47000000000009287.450000000001006.830000000010294.28
071203160610100200.8254374700183.0354677110005010300000034.4902010101.0100000034.830000000006375.13000000000003432.580000000000456.360000000003888.94
071203160610100200.8254374700183.0354677112006050100000066.8400000101.0200000068.180000000012479.36000000000003432.580000000000456.360000000003888.94
071203160810100200.8254374700183.0354677110005010100000120.0003040101.0000000120.000000000087857.02000000000002218.780000000001024.510000000003243.28
071203160810100200.8254374700183.0354677112006050100000042.9600000101.0200000043.820000000008020.61000000000002218.780000000001024.510000000003243.28
071203160910100200.8254374700183.0354677110002010100000450.0003120100.9900000445.500000000978507.61000000000009929.780000000000732.840000000010662.61
071203160910100200.8254374700183.0354677112006050100000042.9600000101.0200000043.820000000008020.61000000000009929.780000000000732.840000000010662.61
071203240110100205.4806579900187.2783090310002010300000200.0002030101.0000000200.000000000112366.99000000000001811.930000000000231.270000000002043.20
071203240110100205.4806579900187.2783090311999010300003000.0000000101.0100003030.000000000567453.28000000000001811.930000000000231.270000000002043.20
071203241010100205.4806579900187.2783090312006050100000030.9600000101.0200000031.580000000005914.25000000000000637.280000000000206.930000000000844.21
071203241110100205.4806579900187.2783090311999010300005000.0000000101.0100005050.000000000945755.46000000000003457.670000000000564.790000000004022.46
071203241110100205.4806579900187.2783090311013010300000450.0000000100.9900000445.500000000083432.49000000000003457.670000000000564.790000000004022.46
071203240210100205.4806579900187.2783090312006050100000020.2800000101.0200000020.690000000003874.79000000000000177.120000000000370.860000000000547.98
071203240310100205.4806579900187.2783090312006050100000048.8400000101.0200000049.820000000009330.21000000000000510.830000000000160.290000000000671.13
071203240410100205.4806579900187.2783090311011050100000005.0000000101.0300000005.150000000000964.48000000000001051.820000000000186.850000000001238.67
071203240410100205.4806579900187.2783090312001010100009000.0000000101.0300009270.000000001736069.92000000000001051.820000000000186.850000000001238.67
071203240510100205.4806579900187.2783090311006010100001200.0000000101.0300001236.000000000231475.99000000000000468.720000000000537.650000000001006.37
071203240510100205.4806579900187.2783090311999010300004000.0000000101.0300004120.000000000771586.63000000000000468.720000000000537.650000000001006.37
071203240610100205.4806579900187.2783090311999010100003000.0000000101.0100003030.000000000567453.28000000000002794.040000000000703.540000000003497.59
071203240710100205.4806579900187.2783090312006050100000051.7200000101.0200000052.750000000009878.93000000000000709.650000000000170.590000000000880.24
071203320110100163.3589743600148.8879429411013010100000180.0000000101.0000000180.000000000026799.83000000000001700.330000000000291.110000000001991.44
071203320110100163.3589743600148.8879429411029030100000192.0000000101.0300000197.760000000029444.08000000000001700.330000000000291.110000000001991.44
071203320110100163.3589743600148.8879429411022010100000150.0000000101.0000000150.000000000022333.19000000000001700.330000000000291.110000000001991.44
071203320110100163.3589743600148.8879429411006010100000560.0000000101.0000000560.000000000083377.25000000000001700.330000000000291.110000000001991.44
071203320110100163.3589743600148.8879429411011030100000198.0000000101.0300000203.940000000030364.21000000000001700.330000000000291.110000000001991.44
071203320110100163.3589743600148.8879429411005010100000323.0000000101.0000000323.000000000048090.81000000000001700.330000000000291.110000000001991.44
071203320110100163.3589743600148.8879429412004010100000100.0000000101.0300000103.000000000015335.46000000000001700.330000000000291.110000000001991.44
071203320210100163.3589743600148.8879429411004020100000040.0000000101.0000000040.000000000005955.52000000000000369.350000000000223.060000000000592.41
071203320210100163.3589743600148.8879429411011050100000008.0000000101.0300000008.240000000001226.84000000000000369.350000000000223.060000000000592.41
071203320210100163.3589743600148.8879429411029040100000127.5000000101.0300000131.330000000019553.45000000000000369.350000000000223.060000000000592.41
071203320410100163.3589743600148.8879429412012020100000022.2100000101.0200000022.650000000003372.31000000000001765.810000000000237.890000000002003.70
071203320610100163.3589743600148.8879429411004060100000765.0000000101.0000000765.000000000113899.28000000000000369.350000000000440.630000000000809.98
071203320610100163.3589743600148.8879429411011050100000060.0000000101.0300000061.800000000009201.27000000000000369.350000000000440.630000000000809.98
071203320610100163.3589743600148.8879429411011020100000035.0000000101.0300000036.050000000005367.41000000000000369.350000000000440.630000000000809.98
071203320610100163.3589743600148.8879429412034010300001000.0000000101.0100001010.000000000150376.82000000000000369.350000000000440.630000000000809.98
071203320710100163.3589743600148.8879429411004010100000337.0000000101.0000000337.000000000050175.24000000000001162.070000000000757.670000000001919.74
071203320710100163.3589743600148.8879429411006010100000150.0000000101.0000000150.000000000022333.19000000000001162.070000000000757.670000000001919.74
071203320710100163.3589743600148.8879429411022010100000120.0000000101.0000000120.000000000017866.55000000000001162.070000000000757.670000000001919.74
071203320710100163.3589743600148.8879429411029040300000357.0000000101.0300000367.710000000054747.59000000000001162.070000000000757.670000000001919.74
071203320710100163.3589743600148.8879429411011050100000016.5000000101.0300000017.000000000002531.10000000000001162.070000000000757.670000000001919.74
071203320810100163.3589743600148.8879429411004060100000100.0000000100.9900000099.000000000014739.91000000000000107.780000000000187.510000000000295.29
071203320810100163.3589743600148.8879429411013010100000100.0000000100.9900000099.000000000014739.91000000000000107.780000000000187.510000000000295.29
071203320810100163.3589743600148.8879429411011050100000018.0000000101.0200000018.360000000002733.58000000000000107.780000000000187.510000000000295.29
071203400110200217.7833927400245.4960527410005010100000020.0012010101.1000000022.000000000005400.91000000000000692.230000000000325.920000000001018.14
071203401110200217.7833927400245.4960527412006050300000015.2600000101.0900000016.630000000004082.60000000000000523.750000000000610.190000000001133.94
071203401210200217.7833927400245.4960527410005010100000022.0004010101.0700000023.540000000005778.98000000000000448.570000000000670.950000000001119.52
071203401210200217.7833927400245.4960527412006050300000004.0300000101.0900000004.390000000001077.73000000000000448.570000000000670.950000000001119.52
071203401310200217.7833927400245.4960527410001010100000200.0007030101.0600000212.000000000156135.49000000000003541.470000000000648.720000000004190.19
071203401310200217.7833927400245.4960527412004010100001600.0000000101.0800001728.000000000424217.18000000000003541.470000000000648.720000000004190.19
071203400410200217.7833927400245.4960527411004060100000450.0000000101.0800000486.000000000119311.08000000000000668.300000000000574.900000000001243.20
071203400410200217.7833927400245.4960527411022010100000120.0000000101.0800000129.600000000031816.29000000000000668.300000000000574.900000000001243.20
071203400410200217.7833927400245.4960527411011050100000055.0000000101.1000000060.500000000014852.51000000000000668.300000000000574.900000000001243.20
071203400410200217.7833927400245.4960527411006010100000300.0000000101.0800000324.000000000079540.72000000000000668.300000000000574.900000000001243.20
071203400410200217.7833927400245.4960527411005010100000155.0000000101.0800000167.400000000041096.04000000000000668.300000000000574.900000000001243.20
071203400410200217.7833927400245.4960527411013010100000180.0000000101.0800000194.400000000047724.43000000000000668.300000000000574.900000000001243.20
071203400410200217.7833927400245.4960527412006050100000016.2000000101.1000000017.820000000004374.74000000000000668.300000000000574.900000000001243.20
071203400610200217.7833927400245.4960527411002010700000300.0000000101.0800000324.000000000079540.72000000000000640.540000000000467.160000000001107.70
071203400610200217.7833927400245.4960527411029010100000100.0000000101.1000000110.000000000027004.57000000000000640.540000000000467.160000000001107.70
071203400610200217.7833927400245.4960527411010010100000200.0000000101.0800000216.000000000053027.15000000000000640.540000000000467.160000000001107.70
071203400610200217.7833927400245.4960527411006010100000450.0000000101.0800000486.000000000119311.08000000000000640.540000000000467.160000000001107.70
071203400610200217.7833927400245.4960527411005010100000300.0000000101.0800000324.000000000079540.72000000000000640.540000000000467.160000000001107.70
071203400610200217.7833927400245.4960527411013010100000350.0000000101.0800000378.000000000092797.51000000000000640.540000000000467.160000000001107.70
071203400610200217.7833927400245.4960527411022010100000100.0000000101.0800000108.000000000026513.57000000000000640.540000000000467.160000000001107.70
071203400610200217.7833927400245.4960527412006050300000076.2000000101.1000000083.820000000020577.48000000000000640.540000000000467.160000000001107.70
071203400710200217.7833927400245.4960527412006050300000188.2800000101.0900000205.230000000050383.15000000000010746.010000000001087.430000000011833.44
071203400910200217.7833927400245.4960527411080010100000070.0000000101.0900000076.300000000018731.35000000000002136.030000000001418.240000000003554.27
071203400910200217.7833927400245.4960527412006050300000090.8400000101.0900000099.020000000024309.02000000000002136.030000000001418.240000000003554.27
071203591210200195.5653294100220.4507690810005010100000015.0011030101.1000000016.500000000010912.31000000000000583.060000000000163.280000000000746.33
071203590410200195.5653294100220.4507690810005010100000036.0006060101.1100000039.960000000052855.28000000000000493.580000000000543.900000000001037.49
071203590510200195.5653294100220.4507690810005010100000076.0011120101.1000000083.600000000221156.21000000000001148.690000000000073.900000000001222.59
071203671010200164.5005789500185.4330685910005010100000058.0003010101.0800000062.640000000011615.53000000000014700.510000000001224.180000000015924.69
071203671010200164.5005789500185.4330685911999010100000830.0000000101.1000000913.000000000169300.39000000000014700.510000000001224.180000000015924.69
071203671010200164.5005789500185.4330685911013010100000150.0000000101.0600000159.000000000029483.86000000000014700.510000000001224.180000000015924.69
071203671010200164.5005789500185.4330685911013010100000120.0000000101.0600000127.200000000023587.09000000000014700.510000000001224.180000000015924.69
071203671010200164.5005789500185.4330685911013010100000030.0000000101.0600000031.800000000005896.77000000000014700.510000000001224.180000000015924.69
071203671010200164.5005789500185.4330685912022010300000400.0000000101.0900000436.000000000080848.82000000000014700.510000000001224.180000000015924.69
071203671010200164.5005789500185.4330685912006050300000078.2400000101.0900000085.280000000015813.73000000000014700.510000000001224.180000000015924.69
071203671110200164.5005789500185.4330685910005010100000026.0003010101.0800000028.080000000005206.96000000000003108.410000000000591.250000000003699.66
071203671110200164.5005789500185.4330685912006050100000006.7200000101.0900000007.320000000001357.37000000000003108.410000000000591.250000000003699.66
071203671310200164.5005789500185.4330685910005010100000023.0002010101.0900000025.070000000004648.81000000000003817.940000000000730.230000000004548.17
071203671310200164.5005789500185.4330685911022010100000140.0000000101.0600000148.400000000027518.27000000000003817.940000000000730.230000000004548.17
071203671310200164.5005789500185.4330685911011030100000176.0000000101.0900000191.840000000035573.48000000000003817.940000000000730.230000000004548.17
071203671310200164.5005789500185.4330685911005010100001400.0000000101.0600001484.000000000275182.67000000000003817.940000000000730.230000000004548.17
071203671310200164.5005789500185.4330685911006010100000990.0000000101.0600001049.400000000194593.46000000000003817.940000000000730.230000000004548.17
071203671310200164.5005789500185.4330685912006050300000029.5200000101.0900000032.180000000005967.24000000000003817.940000000000730.230000000004548.17
071203670310200164.5005789500185.4330685910005010100000014.7001010101.0900000016.020000000002970.64000000000001074.440000000000266.250000000001340.69
071203670310200164.5005789500185.4330685912006050100000013.0000000101.1000000014.300000000002651.69000000000001074.440000000000266.250000000001340.69
071203670410200164.5005789500185.4330685910005010100000021.4012010101.1000000023.540000000004365.09000000000000646.850000000000217.580000000000864.43
071203670410200164.5005789500185.4330685912006050100000023.7600000101.1000000026.140000000004847.22000000000000646.850000000000217.580000000000864.43
071203670510200164.5005789500185.4330685910005010100000037.0005010101.0700000039.590000000007341.30000000000001921.650000000000900.440000000002822.09
071203670510200164.5005789500185.4330685911999010300006638.0000000101.1100007368.180000001366304.23000000000001921.650000000000900.440000000002822.09
071203670510200164.5005789500185.4330685911013010100001900.0000000101.0800002052.000000000380508.66000000000001921.650000000000900.440000000002822.09
071203670510200164.5005789500185.4330685912006050100000043.0000000101.1000000047.300000000008770.98000000000001921.650000000000900.440000000002822.09
071203670610200164.5005789500185.4330685910001010300000120.0006020101.0600000127.200000000047174.17000000000002371.030000000000019.130000000002390.16
071203670610200164.5005789500185.4330685912006050100000019.3200000101.0900000021.060000000003905.22000000000002371.030000000000019.130000000002390.16
071203670710200164.5005789500185.4330685910005010100000013.0005010101.0700000013.910000000002579.37000000000003300.620000000000420.760000000003721.38
071203670710200164.5005789500185.4330685911006010100000350.0000000101.0600000371.000000000068795.67000000000003300.620000000000420.760000000003721.38
071203670710200164.5005789500185.4330685911011010100000750.0000000101.0900000817.500000000151591.53000000000003300.620000000000420.760000000003721.38
071203670710200164.5005789500185.4330685911005010100000180.0000000101.0600000190.800000000035380.63000000000003300.620000000000420.760000000003721.38
071203670710200164.5005789500185.4330685911008010100000043.0000000101.0900000046.870000000008691.25000000000003300.620000000000420.760000000003721.38
071203670710200164.5005789500185.4330685911013010100000015.0000000101.0600000015.900000000002948.39000000000003300.620000000000420.760000000003721.38
071203670710200164.5005789500185.4330685912006050300000026.6400000101.0900000029.040000000005384.98000000000003300.620000000000420.760000000003721.38
071203670810200164.5005789500185.4330685911005010300000730.0000000101.0600000773.800000000143488.11000000000001184.610000000000420.060000000001604.67
071203670810200164.5005789500185.4330685911006010300001630.0000000101.0600001727.800000000320391.26000000000001184.610000000000420.060000000001604.67
071203670810200164.5005789500185.4330685911013010100000225.0000000101.0600000238.500000000044225.79000000000001184.610000000000420.060000000001604.67
071203670810200164.5005789500185.4330685911022030100000120.0000000101.0600000127.200000000023587.09000000000001184.610000000000420.060000000001604.67
071203670810200164.5005789500185.4330685911029010100000380.0000000101.0900000414.200000000076806.38000000000001184.610000000000420.060000000001604.67
071203670810200164.5005789500185.4330685911022010100000150.0000000101.0600000159.000000000029483.86000000000001184.610000000000420.060000000001604.67
071203670810200164.5005789500185.4330685911022030100000080.0000000101.0600000084.800000000015724.72000000000001184.610000000000420.060000000001604.67
071203670810200164.5005789500185.4330685912006050300000034.5600000101.0900000037.670000000006985.26000000000001184.610000000000420.060000000001604.67
071203670910200164.5005789500185.4330685910001010100000060.0006010101.0600000063.600000000011793.54000000000000270.620000000000384.010000000000654.62
071203751310200124.8668923300140.7560457211028010100000074.0000000101.0800000079.920000000011249.22000000000000921.150000000000328.850000000001249.99
071203751310200124.8668923300140.7560457211013010100000038.0000000101.0800000041.040000000005776.63000000000000921.150000000000328.850000000001249.99
071203751310200124.8668923300140.7560457211001050100000128.0000000101.0800000138.240000000019458.12000000000000921.150000000000328.850000000001249.99
071203751310200124.8668923300140.7560457211005010100000075.0000000101.0800000081.000000000011401.24000000000000921.150000000000328.850000000001249.99
071203751310200124.8668923300140.7560457212006050100000028.2000000101.0900000030.740000000004326.84000000000000921.150000000000328.850000000001249.99
071203750210200124.8668923300140.7560457210005010100000063.0004010101.0700000067.410000000009488.37000000000000976.790000000000163.970000000001140.76
071203750210200124.8668923300140.7560457212006050100000039.6000000101.1000000043.560000000006131.33000000000000976.790000000000163.970000000001140.76
071203750210200124.8668923300140.7560457212006020100000006.3000000101.1000000006.930000000000975.44000000000000976.790000000000163.970000000001140.76
071203750310200124.8668923300140.7560457210005010100000080.0010010101.1000000088.000000000012386.53000000000000879.090000000000156.050000000001035.14
071203750310200124.8668923300140.7560457211032030300000120.0000000101.0800000129.600000000018241.98000000000000879.090000000000156.050000000001035.14
071203750310200124.8668923300140.7560457212006020100000007.2000000101.1000000007.920000000001114.79000000000000879.090000000000156.050000000001035.14
071203750410200124.8668923300140.7560457212006050100000002.0300000101.1000000002.230000000000313.89000000000000320.830000000000157.310000000000478.15
071203750510200124.8668923300140.7560457210001010100000080.0005060101.0700000085.600000000072292.31000000000000171.790000000000000.000000000000171.79
071203750610200124.8668923300140.7560457210005010300000118.3006020101.0700000126.580000000035633.80000000000001069.000000000000187.180000000001256.18
071203750610200124.8668923300140.7560457212006050300000016.6000000101.0900000018.090000000002546.28000000000001069.000000000000187.180000000001256.18
071203750610200124.8668923300140.7560457212006020300000002.4000000101.0900000002.620000000000368.78000000000001069.000000000000187.180000000001256.18
071203750710200124.8668923300140.7560457212006050300000014.4000000101.0900000015.700000000002209.87000000000000482.710000000000323.530000000000806.24
071203750810200124.8668923300140.7560457212006050300000014.4000000101.0900000015.700000000002209.87000000000000713.080000000000216.060000000000929.14
071203750910200124.8668923300140.7560457212006050300000013.2000000101.0900000014.390000000002025.48000000000002190.620000000000130.000000000002320.62
071203831110200236.0436953300266.0799556311013010100000120.0000000101.0800000129.600000000034483.96000000000000553.570000000000100.640000000000654.21
071203831110200236.0436953300266.0799556311011050100000020.0000000101.0800000021.600000000005747.33000000000000553.570000000000100.640000000000654.21
071203831110200236.0436953300266.0799556311012030100000240.0000000101.0800000259.200000000068967.92000000000000553.570000000000100.640000000000654.21
071203831110200236.0436953300266.0799556311051010100000060.0000000101.0800000064.800000000017241.98000000000000553.570000000000100.640000000000654.21
071203831110200236.0436953300266.0799556311038010100000080.0000000101.0800000086.400000000022989.31000000000000553.570000000000100.640000000000654.21
071203831110200236.0436953300266.0799556311042010100000018.0000000101.0800000019.440000000005172.59000000000000553.570000000000100.640000000000654.21
071203831110200236.0436953300266.0799556311011020100000028.0000000101.0800000030.240000000008046.26000000000000553.570000000000100.640000000000654.21
071203831110200236.0436953300266.0799556311029050100000333.0000000101.0800000359.640000000095693.00000000000000553.570000000000100.640000000000654.21
071203831110200236.0436953300266.0799556311004060100000959.0000000101.0800001035.720000000275584.33000000000000553.570000000000100.640000000000654.21
071203831110200236.0436953300266.0799556312012010100000025.0000000101.0900000027.250000000007250.68000000000000553.570000000000100.640000000000654.21
071203831210200236.0436953300266.0799556310005020100000039.0007010101.0300000040.170000000010688.43000000000000601.250000000000300.540000000000901.79
071203831210200236.0436953300266.0799556311004060100000050.0000000101.0800000054.000000000014368.32000000000000601.250000000000300.540000000000901.79
071203831210200236.0436953300266.0799556312012010100000025.0000000101.0900000027.250000000007250.68000000000000601.250000000000300.540000000000901.79
071203830310200236.0436953300266.0799556312004010100000080.0000000101.1100000088.800000000023627.90000000000001686.580000000000513.250000000002199.84
071203830810200236.0436953300266.0799556310005010100000045.0005060101.0700000048.150000000076870.50000000000007817.970000000001104.870000000008922.84
071203830810200236.0436953300266.0799556311029010300000500.0000000101.0900000545.000000000145013.58000000000007817.970000000001104.870000000008922.84
071203830810200236.0436953300266.0799556311022010100000350.0000000101.0600000371.000000000098715.66000000000007817.970000000001104.870000000008922.84
071203830810200236.0436953300266.0799556311008010300000080.0000000101.0900000087.200000000023202.17000000000007817.970000000001104.870000000008922.84
071203830810200236.0436953300266.0799556311011020300000045.0000000101.0900000049.050000000013051.22000000000007817.970000000001104.870000000008922.84
071203830810200236.0436953300266.0799556311006010300000360.0000000101.0600000381.600000000101536.11000000000007817.970000000001104.870000000008922.84
071203830810200236.0436953300266.0799556311005010300000300.0000000101.0600000318.000000000084613.43000000000007817.970000000001104.870000000008922.84
071203830810200236.0436953300266.0799556311013010100003000.0000000101.0600003180.000000000846134.26000000000007817.970000000001104.870000000008922.84
071203830810200236.0436953300266.0799556311001050300001190.0000000101.0600001261.400000000335633.26000000000007817.970000000001104.870000000008922.84
071203830810200236.0436953300266.0799556311077040300000600.0000000101.0600000636.000000000169226.85000000000007817.970000000001104.870000000008922.84
071203830810200236.0436953300266.0799556311010010300000080.0000000101.0600000084.800000000022563.58000000000007817.970000000001104.870000000008922.84
071203910110200279.5642301800315.1384232312006050300000018.6000000101.0900000020.270000000006387.86000000000001274.000000000000798.950000000002072.95
071203911010200279.5642301800315.1384232311001010300000287.5900000101.0700000307.720000000096974.40000000000002273.010000000000535.200000000002808.21
071203911010200279.5642301800315.1384232311029010300000199.5000000101.0500000209.480000000066015.20000000000002273.010000000000535.200000000002808.21
071203911010200279.5642301800315.1384232311028010300000028.5000000101.0700000030.500000000009611.72000000000002273.010000000000535.200000000002808.21
071203911010200279.5642301800315.1384232311011010100000200.0000000101.0500000210.000000000066179.07000000000002273.010000000000535.200000000002808.21
071203911010200279.5642301800315.1384232311005010100000209.0000000101.0700000223.630000000070474.41000000000002273.010000000000535.200000000002808.21
071203911010200279.5642301800315.1384232311013010100000650.0000000101.0700000695.500000000219178.77000000000002273.010000000000535.200000000002808.21
071203911010200279.5642301800315.1384232311022010100000080.0000000101.0700000085.600000000026975.85000000000002273.010000000000535.200000000002808.21
071203911010200279.5642301800315.1384232311023010100000087.5000000101.0700000093.630000000029506.41000000000002273.010000000000535.200000000002808.21
071203911010200279.5642301800315.1384232311004060100000151.0000000101.0700000161.570000000050916.92000000000002273.010000000000535.200000000002808.21
071203911010200279.5642301800315.1384232311006010100000160.0000000101.0700000171.200000000053951.70000000000002273.010000000000535.200000000002808.21
071203911010200279.5642301800315.1384232312006050300000054.4800000101.0700000058.290000000018369.42000000000002273.010000000000535.200000000002808.21
071203911110200279.5642301800315.1384232310002010100000130.0010120101.0200000132.600000000501448.26000000000000494.670000000000465.020000000000959.69
071203911110200279.5642301800315.1384232312006050300000035.7600000101.0700000038.260000000012057.20000000000000494.670000000000465.020000000000959.69
071203911210200279.5642301800315.1384232312006050100000015.3600000101.0700000016.440000000005180.88000000000000435.750000000000242.290000000000678.04
071203910410200279.5642301800315.1384232310002010300000200.0008120101.0300000206.000000000779022.18000000000004068.220000000001802.000000000005870.22
071203910410200279.5642301800315.1384232311029010100000900.0000000101.0700000963.000000000303478.30000000000004068.220000000001802.000000000005870.22
071203910410200279.5642301800315.1384232311013010100000400.0000000101.0900000436.000000000137400.35000000000004068.220000000001802.000000000005870.22
071203910410200279.5642301800315.1384232311011050100000190.0000000101.0700000203.300000000064067.64000000000004068.220000000001802.000000000005870.22
071203910410200279.5642301800315.1384232311004060100001800.0000000101.0900001962.000000000618301.59000000000004068.220000000001802.000000000005870.22
071203910410200279.5642301800315.1384232312006050100000007.6800000101.0800000008.290000000002612.50000000000004068.220000000001802.000000000005870.22
071203910510200279.5642301800315.1384232310001010100000300.0008010101.0400000312.000000000098323.19000000000001300.000000000000508.710000000001808.71
071203910710200279.5642301800315.1384232312006050100000013.4300000101.0700000014.370000000004528.54000000000000811.400000000000736.060000000001547.46
071203910810200279.5642301800315.1384232310002010300000125.0009120101.0300000128.750000000486888.86000000000002860.810000000000261.200000000003122.01
071203910810200279.5642301800315.1384232311010010100000300.0000000101.0700000321.000000000101159.43000000000002860.810000000000261.200000000003122.01
071203910810200279.5642301800315.1384232311002010100000500.0000000101.0700000535.000000000168599.06000000000002860.810000000000261.200000000003122.01
071203910810200279.5642301800315.1384232311005010100000700.0000000101.0700000749.000000000236038.68000000000002860.810000000000261.200000000003122.01
071203910810200279.5642301800315.1384232311006010100001815.0000000101.0700001942.050000000612014.57000000000002860.810000000000261.200000000003122.01
071203910810200279.5642301800315.1384232311011010100000300.0000000101.0500000315.000000000099268.60000000000002860.810000000000261.200000000003122.01
071203910810200279.5642301800315.1384232311004060100000140.0000000101.0700000149.800000000047207.74000000000002860.810000000000261.200000000003122.01
071203910810200279.5642301800315.1384232311001010100000500.0000000101.0700000535.000000000168599.06000000000002860.810000000000261.200000000003122.01
071203910810200279.5642301800315.1384232311013010100001550.0000000101.0700001658.500000000522657.07000000000002860.810000000000261.200000000003122.01
071203910810200279.5642301800315.1384232311029010100000500.0000000101.0500000525.000000000165447.67000000000002860.810000000000261.200000000003122.01
071203910810200279.5642301800315.1384232311023010100000090.0000000101.0700000096.300000000030347.83000000000002860.810000000000261.200000000003122.01
071203910810200279.5642301800315.1384232311012010100000100.0000000101.0500000105.000000000033089.53000000000002860.810000000000261.200000000003122.01
071203910810200279.5642301800315.1384232311022010100000200.0000000101.0700000214.000000000067439.62000000000002860.810000000000261.200000000003122.01
071203910910200279.5642301800315.1384232310002010100000220.0009120101.0300000226.600000000856924.40000000000002213.640000000000969.920000000003183.56
071203910910200279.5642301800315.1384232311029010100001200.0000000101.0500001260.000000000397074.41000000000002213.640000000000969.920000000003183.56
071203910910200279.5642301800315.1384232311022010100000130.0000000101.0700000139.100000000043835.75000000000002213.640000000000969.920000000003183.56
071203910910200279.5642301800315.1384232311005010100000480.0000000101.0700000513.600000000161855.09000000000002213.640000000000969.920000000003183.56
071203910910200279.5642301800315.1384232311006010100000350.0000000101.0700000374.500000000118019.34000000000002213.640000000000969.920000000003183.56
071203910910200279.5642301800315.1384232311004010300000360.0000000101.0700000385.200000000121391.32000000000002213.640000000000969.920000000003183.56
071203910910200279.5642301800315.1384232312006050100000020.6400000101.0700000022.080000000006958.26000000000002213.640000000000969.920000000003183.56
071204050110200116.2182402600131.0068636510005010100000080.0006010101.0700000085.600000000011214.19000000000001889.310000000000507.520000000002396.82
071204050110200116.2182402600131.0068636511005010100000840.0000000101.0800000907.200000000118849.43000000000001889.310000000000507.520000000002396.82
071204050110200116.2182402600131.0068636511006010100000990.0000000101.0800001069.200000000140072.54000000000001889.310000000000507.520000000002396.82
071204050110200116.2182402600131.0068636511013020100001750.0000000101.0800001890.000000000247602.97000000000001889.310000000000507.520000000002396.82
071204050110200116.2182402600131.0068636511022010100000150.0000000101.0800000162.000000000021223.11000000000001889.310000000000507.520000000002396.82
071204050110200116.2182402600131.0068636511010010300000300.0000000101.0800000324.000000000042446.22000000000001889.310000000000507.520000000002396.82
071204050110200116.2182402600131.0068636511011010100000140.0000000101.0800000151.200000000019808.24000000000001889.310000000000507.520000000002396.82
071204050110200116.2182402600131.0068636511001010300000095.0000000101.0800000102.600000000013441.30000000000001889.310000000000507.520000000002396.82
071204050110200116.2182402600131.0068636511012010700000040.0000000101.0800000043.200000000005659.50000000000001889.310000000000507.520000000002396.82
071204050110200116.2182402600131.0068636511031040300000511.0000000101.0800000551.880000000072300.07000000000001889.310000000000507.520000000002396.82
071204050110200116.2182402600131.0068636512001020100000072.0000000101.0800000077.760000000010187.09000000000001889.310000000000507.520000000002396.82
071204050110200116.2182402600131.0068636512006050100000007.6800000101.0900000008.370000000001096.53000000000001889.310000000000507.520000000002396.82
071204050110200116.2182402600131.0068636513013010100000015.0000000100.9400000014.100000000001847.20000000000001889.310000000000507.520000000002396.82
071204051110200116.2182402600131.0068636512006050100000006.4800000101.0700000006.930000000000907.88000000000000240.750000000000202.750000000000443.50
071204051210200116.2182402600131.0068636511023030700000050.0000000101.0700000053.500000000007008.87000000000002867.800000000000435.590000000003303.39
071204051210200116.2182402600131.0068636511002010100000250.0000000101.0700000267.500000000035044.34000000000002867.800000000000435.590000000003303.39
071204051210200116.2182402600131.0068636511012010100000005.9000000101.0500000006.200000000000812.24000000000002867.800000000000435.590000000003303.39
071204051210200116.2182402600131.0068636511010010100000105.0000000101.0700000112.350000000014718.62000000000002867.800000000000435.590000000003303.39
071204051210200116.2182402600131.0068636511003020100000060.0000000101.0700000064.200000000008410.64000000000002867.800000000000435.590000000003303.39
071204051210200116.2182402600131.0068636511013010100000735.0000000101.0700000786.450000000103030.35000000000002867.800000000000435.590000000003303.39
071204051210200116.2182402600131.0068636511036010100000050.0000000101.0700000053.500000000007008.87000000000002867.800000000000435.590000000003303.39
071204051210200116.2182402600131.0068636511029010100000045.0000000101.0500000047.250000000006190.07000000000002867.800000000000435.590000000003303.39
071204051210200116.2182402600131.0068636511022030700000020.0000000101.0700000021.400000000002803.55000000000002867.800000000000435.590000000003303.39
071204051210200116.2182402600131.0068636511022010100000036.0000000101.0700000038.520000000005046.38000000000002867.800000000000435.590000000003303.39
071204051210200116.2182402600131.0068636511001010100000132.0000000101.0700000141.240000000018503.41000000000002867.800000000000435.590000000003303.39
071204051210200116.2182402600131.0068636511006010100000150.0000000101.0700000160.500000000021026.60000000000002867.800000000000435.590000000003303.39
071204051210200116.2182402600131.0068636511005010100000078.0000000101.0700000083.460000000010933.83000000000002867.800000000000435.590000000003303.39
071204051210200116.2182402600131.0068636511003010100000630.0000000101.0700000674.100000000088311.73000000000002867.800000000000435.590000000003303.39
071204051210200116.2182402600131.0068636512006050100000005.0400000101.0700000005.390000000000706.13000000000002867.800000000000435.590000000003303.39
071204051310200116.2182402600131.0068636512006050100000007.6800000101.0700000008.220000000001076.88000000000000355.000000000000963.470000000001318.47
071204051410200116.2182402600131.0068636512006050100000007.6800000101.0700000008.220000000001076.88000000000001298.330000000000103.660000000001401.99
071204051610200116.2182402600131.0068636511006010100000300.0000000101.0700000321.000000000042053.20000000000001310.700000000000871.230000000002181.93
071204051610200116.2182402600131.0068636511005010100000176.0000000101.0700000188.320000000024671.21000000000001310.700000000000871.230000000002181.93
071204051610200116.2182402600131.0068636511023010100000040.0000000101.0700000042.800000000005607.09000000000001310.700000000000871.230000000002181.93
071204051610200116.2182402600131.0068636511004060100000080.0000000101.0700000085.600000000011214.19000000000001310.700000000000871.230000000002181.93
071204051610200116.2182402600131.0068636511011010100000084.0000000101.0500000088.200000000011554.81000000000001310.700000000000871.230000000002181.93
071204051610200116.2182402600131.0068636511022010100000100.0000000101.0700000107.000000000014017.73000000000001310.700000000000871.230000000002181.93
071204051610200116.2182402600131.0068636511029010100000060.0000000101.0500000063.000000000008253.43000000000001310.700000000000871.230000000002181.93
071204051610200116.2182402600131.0068636512006050100000011.8800000101.0700000012.710000000001665.10000000000001310.700000000000871.230000000002181.93
071204050210200116.2182402600131.0068636511006010100000400.0000000101.0800000432.000000000056594.97000000000002431.910000000000336.860000000002768.77
071204050210200116.2182402600131.0068636511005010100000905.0000000101.0800000977.400000000128046.11000000000002431.910000000000336.860000000002768.77
071204050210200116.2182402600131.0068636511011050100000010.0000000101.0800000010.800000000001414.87000000000002431.910000000000336.860000000002768.77
071204050210200116.2182402600131.0068636511022010100000050.0000000101.0800000054.000000000007074.37000000000002431.910000000000336.860000000002768.77
071204050210200116.2182402600131.0068636511013020300001000.0000000101.0800001080.000000000141487.41000000000002431.910000000000336.860000000002768.77
071204050210200116.2182402600131.0068636511004060100000105.0000000101.0800000113.400000000014856.18000000000002431.910000000000336.860000000002768.77
071204050210200116.2182402600131.0068636511011010100000020.0000000101.0800000021.600000000002829.75000000000002431.910000000000336.860000000002768.77
071204050210200116.2182402600131.0068636511023010100000120.0000000101.0800000129.600000000016978.49000000000002431.910000000000336.860000000002768.77
071204050210200116.2182402600131.0068636512002010300003000.0000000101.0800003240.000000000424462.24000000000002431.910000000000336.860000000002768.77
071204050310200116.2182402600131.0068636511006010100000300.0000000101.0800000324.000000000042446.22000000000000423.480000000000477.720000000000901.20
071204050310200116.2182402600131.0068636511005010100000240.0000000101.0800000259.200000000033956.98000000000000423.480000000000477.720000000000901.20
071204050310200116.2182402600131.0068636511013020100000500.0000000101.0800000540.000000000070743.71000000000000423.480000000000477.720000000000901.20
071204050310200116.2182402600131.0068636511022010300000120.0000000101.0800000129.600000000016978.49000000000000423.480000000000477.720000000000901.20
071204050310200116.2182402600131.0068636511001010100000100.0000000101.0800000108.000000000014148.74000000000000423.480000000000477.720000000000901.20
071204050310200116.2182402600131.0068636511010010100000150.0000000101.0800000162.000000000021223.11000000000000423.480000000000477.720000000000901.20
071204050310200116.2182402600131.0068636511011010300000080.0000000101.0800000086.400000000011318.99000000000000423.480000000000477.720000000000901.20
071204050310200116.2182402600131.0068636511029010100000210.0000000101.0800000226.800000000029712.36000000000000423.480000000000477.720000000000901.20
071204050310200116.2182402600131.0068636511028010100000050.0000000101.0800000054.000000000007074.37000000000000423.480000000000477.720000000000901.20
071204050410200116.2182402600131.0068636511005010200000050.0000000101.0800000054.000000000007074.37000000000001155.000000000000151.040000000001306.04
071204050510200116.2182402600131.0068636512006050100000001.0500000101.0800000001.130000000000148.04000000000000578.830000000000465.100000000001043.93
071204050610200116.2182402600131.0068636510005010100000053.0008010101.0200000054.060000000007082.23000000000001306.750000000000896.920000000002203.67
071204050610200116.2182402600131.0068636511013010200000255.0000000101.0900000277.950000000036413.36000000000001306.750000000000896.920000000002203.67
071204050610200116.2182402600131.0068636511011050200000075.0000000101.0700000080.250000000010513.30000000000001306.750000000000896.920000000002203.67
071204050610200116.2182402600131.0068636511029010200000260.0000000101.0700000278.200000000036446.11000000000001306.750000000000896.920000000002203.67
071204050610200116.2182402600131.0068636512006050100000016.5600000101.0800000017.880000000002342.40000000000001306.750000000000896.920000000002203.67
071204050710200116.2182402600131.0068636512006050300000012.0000000101.0800000012.960000000001697.85000000000000667.500000000000385.840000000001053.34
071204050810200116.2182402600131.0068636511077040100000111.0000000101.0900000120.990000000015850.52000000000001751.000000000000615.570000000002366.57
071204050810200116.2182402600131.0068636511011050100000020.0000000101.0700000021.400000000002803.55000000000001751.000000000000615.570000000002366.57
071204050810200116.2182402600131.0068636511004060100000400.0000000101.0900000436.000000000057118.99000000000001751.000000000000615.570000000002366.57
071204050810200116.2182402600131.0068636512006050300000007.9200000101.0800000008.550000000001120.11000000000001751.000000000000615.570000000002366.57
071204131010200354.4346842100399.5360474110005010100000080.0009010101.0200000081.600000000032602.14000000000001078.330000000000304.200000000001382.53
071204131110200354.4346842100399.5360474110001010100000100.0009060101.0300000103.000000000246913.28000000000000283.250000000000065.650000000000348.90
071204130210200354.4346842100399.5360474112012020100000015.0000000101.0900000016.350000000006532.41000000000000351.130000000000399.130000000000750.25
071204130210200354.4346842100399.5360474112006050100000048.2400000101.0900000052.580000000021007.61000000000000351.130000000000399.130000000000750.25
071204130510200354.4346842100399.5360474110005010100000021.2007030101.0300000021.840000000026177.60000000000001910.780000000000499.810000000002410.58
071204210110200148.9595905600167.9145091811005010100000104.0000000101.0900000113.360000000019034.79000000000000578.990000000000230.190000000000809.18
071204210110200148.9595905600167.9145091811010010100000100.0000000101.0900000109.000000000018302.68000000000000578.990000000000230.190000000000809.18
071204210110200148.9595905600167.9145091811001010100000100.0000000101.0900000109.000000000018302.68000000000000578.990000000000230.190000000000809.18
071204210110200148.9595905600167.9145091811013010100000300.0000000101.0900000327.000000000054908.04000000000000578.990000000000230.190000000000809.18
071204210110200148.9595905600167.9145091812006050100000053.4000000101.0800000057.670000000009683.63000000000000578.990000000000230.190000000000809.18
071204211010200148.9595905600167.9145091810005010100000031.0001120101.0900000033.790000000068085.98000000000000704.000000000000145.240000000000849.24
071204211010200148.9595905600167.9145091812006050100000030.8400000101.0700000033.000000000005541.18000000000000704.000000000000145.240000000000849.24
071204211110200148.9595905600167.9145091810005010100000061.0002120101.0900000066.490000000133975.63000000000000699.530000000000377.130000000001076.66
071204211110200148.9595905600167.9145091812006050100000028.4400000101.0700000030.430000000005109.64000000000000699.530000000000377.130000000001076.66
071204211210200148.9595905600167.9145091810001010100000050.0009080101.0300000051.500000000069180.78000000000000394.500000000000097.480000000000491.98
071204211210200148.9595905600167.9145091812006050100000004.5600000101.0700000004.880000000000819.42000000000000394.500000000000097.480000000000491.98
071204211310200148.9595905600167.9145091812006050100000037.0800000101.0700000039.680000000006662.85000000000000792.000000000000201.400000000000993.40
071204210210200148.9595905600167.9145091812006050100000014.8800000101.0800000016.070000000002698.39000000000001102.750000000000104.410000000001207.16
071204210310200148.9595905600167.9145091811032030100000140.0000000101.0900000152.600000000025623.75000000000001102.290000000000151.420000000001253.71
071204210310200148.9595905600167.9145091811013010100000050.0000000101.0900000054.500000000009151.34000000000001102.290000000000151.420000000001253.71
071204210310200148.9595905600167.9145091811005010100000048.0000000101.0900000052.320000000008785.29000000000001102.290000000000151.420000000001253.71
071204210310200148.9595905600167.9145091811001010300000090.0000000101.0900000098.100000000016472.41000000000001102.290000000000151.420000000001253.71
071204210310200148.9595905600167.9145091811010010100000110.0000000101.0900000119.900000000020132.95000000000001102.290000000000151.420000000001253.71
071204210310200148.9595905600167.9145091812006050100000019.6800000101.0800000021.250000000003568.18000000000001102.290000000000151.420000000001253.71
071204210410200148.9595905600167.9145091812006050100000061.9200000101.0800000066.870000000011228.44000000000003039.140000000000445.340000000003484.48
071204210610200148.9595905600167.9145091812006050100000009.0000000101.0800000009.720000000001632.13000000000000972.500000000000147.520000000001120.02
071204210710200148.9595905600167.9145091810001010100000050.0008060101.0400000052.000000000052389.33000000000000207.500000000000037.680000000000245.18
071204210810200148.9595905600167.9145091811004010100000600.0000000101.0900000654.000000000109816.09000000000001467.070000000000306.640000000001773.71
071204210810200148.9595905600167.9145091812006050100000007.8000000101.0800000008.420000000001413.84000000000001467.070000000000306.640000000001773.71
071204210910200148.9595905600167.9145091812006050100000022.9200000101.0800000024.750000000004155.88000000000001773.180000000000601.330000000002374.51
071204300110200120.4648015000135.7937944211005010100001320.0000000101.0900001438.800000000195380.11000000000001752.500000000000335.010000000002087.51
071204300110200120.4648015000135.7937944211006010100001470.0000000101.0900001602.300000000217582.40000000000001752.500000000000335.010000000002087.51
071204300110200120.4648015000135.7937944211013010100000680.0000000101.0900000741.200000000100650.36000000000001752.500000000000335.010000000002087.51
071204300110200120.4648015000135.7937944211011030100001622.0000000101.0700001735.540000000235675.56000000000001752.500000000000335.010000000002087.51
071204300110200120.4648015000135.7937944211022030100000300.0000000101.0900000327.000000000044404.57000000000001752.500000000000335.010000000002087.51
071204300110200120.4648015000135.7937944211022010100000200.0000000101.0900000218.000000000029603.05000000000001752.500000000000335.010000000002087.51
071204301010200120.4648015000135.7937944210005010100000036.0006010101.0700000038.520000000005230.78000000000006067.530000000001336.340000000007403.87
071204301010200120.4648015000135.7937944211012030300000580.0000000101.0500000609.000000000082698.42000000000006067.530000000001336.340000000007403.87
071204301010200120.4648015000135.7937944211999010300008000.0000000101.0800008640.000000001173258.38000000000006067.530000000001336.340000000007403.87
071204301010200120.4648015000135.7937944212012020100000250.0000000101.0700000006.190000000000840.56010000000006067.530000000001336.340000000007403.87
071204301110200120.4648015000135.7937944210005010100000055.0010010101.0200000056.100000000007618.03000000000001147.250000000000193.830000000001341.08
071204301110200120.4648015000135.7937944211999010100002000.0000000101.0800002160.000000000293314.60000000000001147.250000000000193.830000000001341.08
071204301110200120.4648015000135.7937944211013010100000275.0000000101.0700000294.250000000039957.32000000000001147.250000000000193.830000000001341.08
071204300210200120.4648015000135.7937944211008010100000300.0000000101.0700000321.000000000043589.81000000000003973.960000000000599.460000000004573.42
071204300210200120.4648015000135.7937944211013010100000160.0000000101.0900000174.400000000023682.44000000000003973.960000000000599.460000000004573.42
071204300310200120.4648015000135.7937944210001010100000600.0008120101.0400000624.000000001016823.93000000000002371.250000000001331.540000000003702.79
071204300310200120.4648015000135.7937944212006050100000048.0000000101.0800000051.840000000007039.55000000000002371.250000000001331.540000000003702.79
071204300410200120.4648015000135.7937944212012020100000005.7300000101.0800000006.190000000000840.56000000000001939.830000000001110.020000000003049.85
071204300510200120.4648015000135.7937944210001010100000450.0008050101.0400000468.000000000317757.48000000000020738.000000000000042.090000000020780.09
071204300510200120.4648015000135.7937944210005010100000142.0002010101.0900000154.780000000021018.16000000000020738.000000000000042.090000000020780.09
071204300510200120.4648015000135.7937944211080010100005000.0000000101.0900005450.000000000740076.18000000000020738.000000000000042.090000000020780.09
071204300510200120.4648015000135.7937944212006050100000097.0000000101.0800000104.760000000014225.76000000000020738.000000000000042.090000000020780.09
071204300710200120.4648015000135.7937944210001010100000600.0009120101.0300000618.000000001007046.78000000000009729.250000000000151.790000000009881.04
071204300910200120.4648015000135.7937944210001010100000150.0009050101.0300000154.500000000104900.71000000000000391.560000000000197.380000000000588.94
071204300910200120.4648015000135.7937944211011050100000002.5000000101.0500000002.630000000000357.14000000000000391.560000000000197.380000000000588.94
071204300910200120.4648015000135.7937944211004060100000060.0000000101.0700000064.200000000008717.96000000000000391.560000000000197.380000000000588.94
071204480110200237.9363451200268.2134427012006050100000013.4400000101.0700000014.380000000003856.91000000000001692.730000000000131.430000000001824.15
071204481010200237.9363451200268.2134427010005010100000063.8003010101.0800000068.900000000018479.91000000000000545.400000000000194.970000000000740.37
071204481010200237.9363451200268.2134427012006050100000015.0000000101.0300000015.450000000004143.90000000000000545.400000000000194.970000000000740.37
071204481110200237.9363451200268.2134427010005010100000077.0006010101.0700000082.390000000022098.11000000000000734.150000000000245.630000000000979.78
071204481210200237.9363451200268.2134427010005010100000090.5005120101.0700000096.840000000311685.48000000000000809.740000000000294.610000000001104.35
071204481210200237.9363451200268.2134427012006050100000015.0000000101.0300000015.450000000004143.90000000000000809.740000000000294.610000000001104.35
071204481310200237.9363451200268.2134427010005010100000143.0005010101.0700000153.010000000041039.34000000000000657.070000000000282.910000000000939.97
071204481310200237.9363451200268.2134427012006050100000085.5600000101.0300000088.130000000023637.65000000000000657.070000000000282.910000000000939.97
071204481410200237.9363451200268.2134427010001010100000250.0012120101.0200000255.000000000820733.13000000000001732.000000000000000.000000000001732.00
071204481510200237.9363451200268.2134427010005010100000109.0012120101.0100000110.090000000354331.41000000000003015.000000000000141.290000000003156.29
071204481510200237.9363451200268.2134427011022010100000150.0000000101.0600000159.000000000042645.94000000000003015.000000000000141.290000000003156.29
071204481510200237.9363451200268.2134427011006010100000200.0000000101.0600000212.000000000056861.25000000000003015.000000000000141.290000000003156.29
071204481510200237.9363451200268.2134427011013010100000100.0000000101.0600000106.000000000028430.62000000000003015.000000000000141.290000000003156.29
071204481510200237.9363451200268.2134427011005010100000150.0000000101.0600000159.000000000042645.94000000000003015.000000000000141.290000000003156.29
071204481510200237.9363451200268.2134427012006050100000013.0000000101.0300000013.390000000003591.38000000000003015.000000000000141.290000000003156.29
071204481610200237.9363451200268.2134427010005010100000130.0006010101.0700000139.100000000037308.49000000000002625.000000000000290.820000000002915.82
071204481610200237.9363451200268.2134427012006050100000022.0000000101.0300000022.660000000006077.72000000000002625.000000000000290.820000000002915.82
071204481710200237.9363451200268.2134427010001010100000200.0001070101.0000000200.000000000375498.82000000000000282.100000000000016.830000000000298.93
071204481710200237.9363451200268.2134427012006050100000010.8000000101.0200000011.020000000002955.71000000000000282.100000000000016.830000000000298.93
071204481810200237.9363451200268.2134427010005010100000043.0001120101.0000000043.000000000138398.14000000000000600.000000000000206.180000000000806.18
071204481810200237.9363451200268.2134427012006050100000009.6000000101.0200000009.790000000002625.81000000000000600.000000000000206.180000000000806.18
071204481910200237.9363451200268.2134427010005010300000033.6701120101.0000000033.670000000108368.96000000000000101.000000000000288.640000000000389.64
071204481910200237.9363451200268.2134427012006050100000012.0000000101.0200000012.240000000003282.93000000000000101.000000000000288.640000000000389.64
071204482010200237.9363451200268.2134427010005010100000130.0001120101.0000000130.000000000418412.97000000000001500.000000000000305.530000000001805.53
071204482010200237.9363451200268.2134427012006050100000010.8000000101.0200000011.020000000002955.71000000000001500.000000000000305.530000000001805.53
071204480310200237.9363451200268.2134427010001010100000150.0010050101.0400000156.000000000209206.49000000000002552.560000000000326.780000000002879.34
071204480610200237.9363451200268.2134427010005010100000080.0008010101.0200000081.600000000021886.22000000000003454.750000000000058.420000000003513.17
071204480610200237.9363451200268.2134427011999010100001274.0000000101.0800001375.920000000369040.24000000000003454.750000000000058.420000000003513.17
071204480610200237.9363451200268.2134427011013010100000300.0000000101.0500000315.000000000084487.23000000000003454.750000000000058.420000000003513.17
071204480610200237.9363451200268.2134427012006050100000023.4000000101.0700000025.040000000006716.06000000000003454.750000000000058.420000000003513.17
071204480810200237.9363451200268.2134427012006050100000015.0000000101.0700000016.050000000004304.83000000000000171.000000000000197.260000000000368.26
071204480910200237.9363451200268.2134427010005010100000130.0006010101.0700000139.100000000037308.49000000000001124.930000000000444.920000000001569.85
071204480910200237.9363451200268.2134427012006050100000015.0000000101.0300000015.450000000004143.90000000000001124.930000000000444.920000000001569.85
071204560110200257.6332330800290.4167346311999010700000300.0000000101.0800000324.000000000094095.02000000000006404.090000000000321.940000000006726.03
071204560110200257.6332330800290.4167346312006050100000007.6800000101.0700000008.220000000002387.23000000000006404.090000000000321.940000000006726.03
071204561210200257.6332330800290.4167346311999010700000030.0000000101.0300000030.900000000008973.88000000000000615.000000000000300.560000000000915.56
071204561210200257.6332330800290.4167346311013010100000800.0000000101.0300000824.000000000239303.39000000000000615.000000000000300.560000000000915.56
071204561310200257.6332330800290.4167346311004060100000700.0000000101.0300000721.000000000209390.47000000000001838.770000000000379.300000000002218.07
071204561310200257.6332330800290.4167346311011060100000003.5000000101.0300000003.610000000001048.40000000000001838.770000000000379.300000000002218.07
071204561310200257.6332330800290.4167346311029030100000175.0000000101.0300000180.250000000052347.62000000000001838.770000000000379.300000000002218.07
071204561310200257.6332330800290.4167346311999010100001400.0000000101.0300001442.000000000418780.93000000000001838.770000000000379.300000000002218.07
071204561310200257.6332330800290.4167346311013010100001600.0000000101.0300001648.000000000478606.78000000000001838.770000000000379.300000000002218.07
071204561310200257.6332330800290.4167346312006050100000002.8800000101.0200000002.940000000000853.83000000000001838.770000000000379.300000000002218.07
071204560310200257.6332330800290.4167346312006050100000049.2000000101.0700000052.640000000015287.54000000000005554.630000000000563.710000000006118.35
071204560410200257.6332330800290.4167346311029010100000151.2000000101.0500000158.760000000046106.56000000000000235.000000000000140.900000000000375.90
071204560510200257.6332330800290.4167346310005010100000012.5011120101.0100000012.630000000044015.56000000000000303.700000000000533.440000000000837.14
071204560510200257.6332330800290.4167346311999010300001000.0000000101.0800001080.000000000313650.07000000000000303.700000000000533.440000000000837.14
071204560510200257.6332330800290.4167346311013010300000600.0000000101.0500000630.000000000182962.54000000000000303.700000000000533.440000000000837.14
071204560510200257.6332330800290.4167346312006050100000066.0000000101.0700000070.620000000020509.23000000000000303.700000000000533.440000000000837.14
071204560610200257.6332330800290.4167346310001010100000100.0011030101.0200000102.000000000088867.52000000000000862.170000000000035.780000000000897.95
071204560610200257.6332330800290.4167346312006050100000014.0400000101.0700000015.020000000004362.06000000000000862.170000000000035.780000000000897.95
071204560710200257.6332330800290.4167346311011050100000010.0000000101.0400000010.400000000003020.33000000000000276.670000000000186.040000000000462.71
071204560710200257.6332330800290.4167346311004060100000100.0000000101.0600000106.000000000030784.17000000000000276.670000000000186.040000000000462.71
071204560710200257.6332330800290.4167346312006050100000002.6400000101.0300000002.720000000000789.93000000000000276.670000000000186.040000000000462.71
071204560810200257.6332330800290.4167346310005010100000025.0012010101.0100000025.250000000007333.02000000000000276.670000000000410.050000000000686.71
071204560810200257.6332330800290.4167346312006050100000006.0000000101.0300000006.180000000001794.78000000000000276.670000000000410.050000000000686.71
071204560910200257.6332330800290.4167346312006050100000003.8100000101.0300000003.920000000001138.43000000000004916.050000000000599.010000000005515.06
071204640110200068.6630402800077.4003249111005010100000190.0000000101.0500000199.500000000015441.36000000000000936.520000000000285.390000000001221.91
071204640110200068.6630402800077.4003249111011010100000075.0000000101.0500000078.750000000006095.28000000000000936.520000000000285.390000000001221.91
071204640110200068.6630402800077.4003249111002010100000050.0000000101.0500000052.500000000004063.52000000000000936.520000000000285.390000000001221.91
071204640110200068.6630402800077.4003249111010010100000050.0000000101.0500000052.500000000004063.52000000000000936.520000000000285.390000000001221.91
071204640110200068.6630402800077.4003249111032030100000120.0000000101.0500000126.000000000009752.44000000000000936.520000000000285.390000000001221.91
071204640110200068.6630402800077.4003249111013020100000045.0000000101.0500000047.250000000003657.17000000000000936.520000000000285.390000000001221.91
071204640110200068.6630402800077.4003249112006050100000025.8000000101.0700000027.610000000002137.02000000000000936.520000000000285.390000000001221.91
071204641010200068.6630402800077.4003249112006050100000038.8800000101.0300000040.050000000003099.88000000000000974.580000000000206.560000000001181.14
071204641110200068.6630402800077.4003249111004060700000100.0000000101.0600000106.000000000008204.43000000000000415.690000000000161.470000000000577.16
071204641110200068.6630402800077.4003249111004060100000160.0000000101.0600000169.600000000013127.10000000000000415.690000000000161.470000000000577.16
071204641110200068.6630402800077.4003249111011050100000009.0000000101.0400000009.360000000000724.47000000000000415.690000000000161.470000000000577.16
071204641110200068.6630402800077.4003249111011040100000100.0000000101.0400000104.000000000008049.63000000000000415.690000000000161.470000000000577.16
071204641110200068.6630402800077.4003249112006050100000012.0000000101.0300000012.360000000000956.67000000000000415.690000000000161.470000000000577.16
071204641310200068.6630402800077.4003249111013010100000025.0000000101.0600000026.500000000002051.11000000000000369.670000000000272.140000000000641.81
071204641310200068.6630402800077.4003249111008010100000117.0000000101.0400000121.680000000009418.07000000000000369.670000000000272.140000000000641.81
071204641310200068.6630402800077.4003249111009010100000018.0000000101.0400000018.720000000001448.93000000000000369.670000000000272.140000000000641.81
071204641310200068.6630402800077.4003249112006050100000025.0800000101.0300000025.830000000001999.25000000000000369.670000000000272.140000000000641.81
071204640210200068.6630402800077.4003249112006050100000037.6800000101.0700000040.320000000003120.78000000000006941.880000000000352.600000000007294.48
071204640310200068.6630402800077.4003249111011010100000050.0000000101.0500000052.500000000004063.52000000000000951.020000000000303.630000000001254.65
071204640310200068.6630402800077.4003249111011050100000108.0000000101.0500000113.400000000008777.20000000000000951.020000000000303.630000000001254.65
071204640310200068.6630402800077.4003249111004060300003000.0000000101.0500003150.000000000243811.02000000000000951.020000000000303.630000000001254.65
071204640310200068.6630402800077.4003249111075010300000700.0000000101.0500000735.000000000056889.24000000000000951.020000000000303.630000000001254.65
071204640310200068.6630402800077.4003249111013010100000250.0000000101.0500000262.500000000020317.59000000000000951.020000000000303.630000000001254.65
071204640310200068.6630402800077.4003249112006050100000004.5600000101.0700000004.880000000000377.71000000000000951.020000000000303.630000000001254.65
071204640510200068.6630402800077.4003249111011050100000030.0000000101.0500000031.500000000002438.11000000000000344.280000000000359.960000000000704.25
071204640510200068.6630402800077.4003249111004060100000250.0000000101.0500000262.500000000020317.59000000000000344.280000000000359.960000000000704.25
071204640510200068.6630402800077.4003249111029010100000175.0000000101.0500000183.750000000014222.31000000000000344.280000000000359.960000000000704.25
071204640510200068.6630402800077.4003249111013010100000150.0000000101.0500000157.500000000012190.55000000000000344.280000000000359.960000000000704.25
071204640710200068.6630402800077.4003249110001010100000280.0011040101.0200000285.600000000088422.13000000000011721.670000000000030.470000000011752.13
071204640910200068.6630402800077.4003249110001010100000100.0010060101.0400000104.000000000048297.80000000000001575.540000000000217.970000000001793.50
071204721010200303.5648242200342.1930623711999010100012000.0000000101.0500012600.000000004311632.59000000000000624.000000000000166.500000000000790.50
071204721210200303.5648242200342.1930623710001010100000130.0012120101.0200000132.600000000544497.60000000000000824.000000000000240.240000000001064.24
071204721310200303.5648242200342.1930623711999010100001686.0000000101.0500001770.300000000605784.38000000000003515.460000000000303.000000000003818.46
071204721310200303.5648242200342.1930623711033010100000700.0000000101.0600000742.000000000253907.25000000000003515.460000000000303.000000000003818.46
071204720910200303.5648242200342.1930623710005010100000027.0005060101.0700000028.890000000059315.75000000000002286.300000000000153.560000000002439.86
071204720910200303.5648242200342.1930623711999010100002000.0000000101.0800002160.000000000739137.01000000000002286.300000000000153.560000000002439.86
071204800110200190.1909774400214.3925376512006050100000131.1600000101.0700000140.340000000030087.85000000000003918.650000000000814.660000000004733.31
071204801010200190.1909774400214.3925376510001010100000200.0001120101.0000000200.000000000514542.09000000000010599.290000000000000.000000000010599.29
071204801010200190.1909774400214.3925376512006050100000061.3200000101.0200000062.550000000013410.25000000000010599.290000000000000.000000000010599.29
071204801310200190.1909774400214.3925376512006050100000044.8800000101.0200000045.780000000009814.89000000000003703.640000000000196.190000000003899.82
071204800210200190.1909774400214.3925376510001010100000420.0011060101.0200000428.400000000551074.58000000000009955.210000000000163.480000000010118.69
071204800210200190.1909774400214.3925376512006050100000045.8400000101.0700000049.050000000010515.95000000000009955.210000000000163.480000000010118.69
071204800310200190.1909774400214.3925376512006050100000003.2400000101.0700000003.470000000000743.94000000000001445.420000000000509.710000000001955.13
071204800410200190.1909774400214.3925376512006050100000015.2400000101.0700000016.310000000003496.74000000000000415.000000000000489.660000000000904.66
071204800510200190.1909774400214.3925376511023010100000180.0000000101.0500000189.000000000040520.19000000000002884.000000000001043.210000000003927.21
071204800510200190.1909774400214.3925376511008010300000600.0000000101.0500000630.000000000135067.30000000000002884.000000000001043.210000000003927.21
071204800510200190.1909774400214.3925376511005010300000220.0000000101.0500000231.000000000049524.68000000000002884.000000000001043.210000000003927.21
071204800510200190.1909774400214.3925376511006010300000550.0000000101.0500000577.500000000123811.69000000000002884.000000000001043.210000000003927.21
071204800510200190.1909774400214.3925376511022030100000300.0000000101.0500000315.000000000067533.65000000000002884.000000000001043.210000000003927.21
071204800510200190.1909774400214.3925376511013010300001000.0000000101.0500001050.000000000225112.16000000000002884.000000000001043.210000000003927.21
071204800510200190.1909774400214.3925376511004010100000500.0000000101.0500000525.000000000112556.08000000000002884.000000000001043.210000000003927.21
071204800510200190.1909774400214.3925376511029010300000300.0000000101.0500000315.000000000067533.65000000000002884.000000000001043.210000000003927.21
071204800510200190.1909774400214.3925376512006050100000043.3200000101.0700000046.350000000009937.09000000000002884.000000000001043.210000000003927.21
071204800610200190.1909774400214.3925376512006050100000036.3600000101.0300000037.450000000008029.00000000000001275.520000000000256.180000000001531.70
071204800710200190.1909774400214.3925376512006050100000006.0000000101.0300000006.180000000001324.95000000000002014.730000000000372.220000000002386.95
071204800910200190.1909774400214.3925376510005010300000300.0007050101.0300000309.000000000331236.47000000000016048.000000000002832.670000000018880.67
071204800910200190.1909774400214.3925376511013010300006000.0000000101.0600006360.000000001363536.54000000000016048.000000000002832.670000000018880.67
071204800910200190.1909774400214.3925376511005010800001050.0000000101.0600001113.000000000238618.89000000000016048.000000000002832.670000000018880.67
071204800910200190.1909774400214.3925376511006010100001200.0000000101.0600001272.000000000272707.31000000000016048.000000000002832.670000000018880.67
071204800910200190.1909774400214.3925376511001010300002205.0000000101.0600002337.300000000501099.68000000000016048.000000000002832.670000000018880.67
071204800910200190.1909774400214.3925376511023010800000400.0000000101.0600000424.000000000090902.44000000000016048.000000000002832.670000000018880.67
071204800910200190.1909774400214.3925376511009010800001380.0000000101.0400001435.200000000307696.17000000000016048.000000000002832.670000000018880.67
071204800910200190.1909774400214.3925376512006050100000069.4800000101.0300000071.560000000015341.93000000000016048.000000000002832.670000000018880.67
071204990110200150.1834258800169.2940759910001010100000200.0001030101.0000000200.000000000101576.45000000000001281.290000000000354.050000000001635.34
071204991010200150.1834258800169.2940759912006050100000014.7600000101.0200000015.060000000002549.57000000000002230.410000000000408.290000000002638.69
071204991210200150.1834258800169.2940759912006050100000038.1600000101.0200000038.920000000006588.93000000000001103.150000000000642.970000000001746.12
071204991310200150.1834258800169.2940759910001010100000465.0004120100.9900000460.350000000935214.33000000000002262.500000000000008.500000000002271.00
071204991310200150.1834258800169.2940759912006050100000026.8800000101.0100000027.150000000004596.33000000000002262.500000000000008.500000000002271.00
071204990210200150.1834258800169.2940759910001010100000200.0001120101.0000000200.000000000406305.78000000000001549.190000000000476.190000000002025.38
071204990210200150.1834258800169.2940759912006050100000002.4900000101.0200000002.540000000000430.01000000000001549.190000000000476.190000000002025.38
071204990310200150.1834258800169.2940759912006050100000000.5300000101.0200000000.540000000000091.42000000000000115.480000000000235.100000000000350.57
071204990410200150.1834258800169.2940759910005010100000050.0011010101.0100000050.500000000008549.35000000000001317.750000000000445.090000000001762.84
071204990410200150.1834258800169.2940759912006050100000002.4400000101.0200000002.490000000000421.54000000000001317.750000000000445.090000000001762.84
071204990510200150.1834258800169.2940759910001010100000100.0002120101.0100000101.000000000205184.42000000000000288.330000000000132.630000000000420.96
071204990610200150.1834258800169.2940759910005010100000048.0001010101.0000000048.000000000008126.12000000000001528.040000000000227.620000000001755.66
071204990610200150.1834258800169.2940759912006050100000000.6700000101.0200000000.680000000000115.12000000000001528.040000000000227.620000000001755.66
071204990710200150.1834258800169.2940759911999010100000400.0000000101.0100000404.000000000068394.81000000000002739.910000000000388.010000000003127.92
071204990710200150.1834258800169.2940759912006050100000001.5100000101.0200000001.540000000000260.71000000000002739.910000000000388.010000000003127.92
071204990810200150.1834258800169.2940759911010030100000008.0000000101.0000000008.000000000001354.35000000000001594.860000000000666.950000000002261.81
071204990810200150.1834258800169.2940759911011030100000070.0000000101.0300000072.100000000012206.10000000000001594.860000000000666.950000000002261.81
071204990810200150.1834258800169.2940759911027010100000004.5000000101.0000000004.500000000000761.82000000000001594.860000000000666.950000000002261.81
071204990810200150.1834258800169.2940759911010020100000285.0000000101.0000000285.000000000048248.81000000000001594.860000000000666.950000000002261.81
071204990810200150.1834258800169.2940759911022010100000050.0000000101.0000000050.000000000008464.70000000000001594.860000000000666.950000000002261.81
071204990810200150.1834258800169.2940759911005010100000175.0000000101.0000000175.000000000029626.46000000000001594.860000000000666.950000000002261.81
071204990910200150.1834258800169.2940759912006050100000014.8800000101.0200000015.180000000002569.88000000000000876.150000000000356.400000000001232.55
071205020110200211.8305131600238.7856767911013010100000375.0000000101.0300000386.250000000092230.97000000000019392.890000000000629.320000000020022.20
071205020110200211.8305131600238.7856767911006010100000140.0000000101.0300000144.200000000034432.89000000000019392.890000000000629.320000000020022.20
071205020110200211.8305131600238.7856767911029010100000480.0000000101.0300000494.400000000118055.64000000000019392.890000000000629.320000000020022.20
071205020110200211.8305131600238.7856767911022010100000040.0000000101.0300000041.200000000009837.97000000000019392.890000000000629.320000000020022.20
071205020110200211.8305131600238.7856767911001010300000200.0000000101.0300000206.000000000049189.85000000000019392.890000000000629.320000000020022.20
071205020110200211.8305131600238.7856767911005010100000920.0000000101.0300000947.600000000226273.31000000000019392.890000000000629.320000000020022.20
071205020110200211.8305131600238.7856767911004060100000200.0000000101.0300000206.000000000049189.85000000000019392.890000000000629.320000000020022.20
071205020110200211.8305131600238.7856767911011050100000008.0000000101.0300000008.240000000001967.59000000000019392.890000000000629.320000000020022.20
071205020110200211.8305131600238.7856767912001030100050000.0000000101.0300051500.000000012297462.35000000000019392.890000000000629.320000000020022.20
071205020110200211.8305131600238.7856767912028010100050000.0000000101.0300051500.000000012297462.35000000000019392.890000000000629.320000000020022.20
071205021010200211.8305131600238.7856767910005010100000070.0010010101.0200000071.400000000017049.30000000000001126.250000000000322.220000000001448.47
071205021010200211.8305131600238.7856767911012010100000050.0000000101.0200000051.000000000012178.07000000000001126.250000000000322.220000000001448.47
071205021010200211.8305131600238.7856767911022010100000070.0000000100.9900000069.300000000016547.85000000000001126.250000000000322.220000000001448.47
071205021010200211.8305131600238.7856767911029050100000144.0000000101.0200000146.880000000035072.84000000000001126.250000000000322.220000000001448.47
071205021010200211.8305131600238.7856767911008010100000225.0000000101.0200000229.500000000054801.31000000000001126.250000000000322.220000000001448.47
071205021010200211.8305131600238.7856767911011050100000007.0000000101.0200000007.140000000001704.93000000000001126.250000000000322.220000000001448.47
071205021010200211.8305131600238.7856767911004060100000100.0000000100.9900000099.000000000023639.78000000000001126.250000000000322.220000000001448.47
071205021010200211.8305131600238.7856767911006010100001267.0000000100.9900001254.330000000299516.04000000000001126.250000000000322.220000000001448.47
071205021010200211.8305131600238.7856767911010020100000050.0000000100.9900000049.500000000011819.89000000000001126.250000000000322.220000000001448.47
071205021010200211.8305131600238.7856767911013010100001100.0000000100.9900001089.000000000260037.60000000000001126.250000000000322.220000000001448.47
071205021010200211.8305131600238.7856767911005010100000420.0000000100.9900000415.800000000099287.08000000000001126.250000000000322.220000000001448.47
071205021010200211.8305131600238.7856767912006050100000040.0000000101.0200000040.800000000009742.46000000000001126.250000000000322.220000000001448.47
071205021110200211.8305131600238.7856767912006050100000040.0000000101.0200000040.800000000009742.46000000000001189.000000000000215.000000000001404.00
071205021210200211.8305131600238.7856767911011050100000014.0000000101.0200000014.280000000003409.86000000000000220.780000000001750.950000000001971.73
071205021210200211.8305131600238.7856767911029050100000084.0000000101.0200000085.680000000020459.16000000000000220.780000000001750.950000000001971.73
071205021210200211.8305131600238.7856767911004060700000400.0000000100.9900000396.000000000094559.13000000000000220.780000000001750.950000000001971.73
071205021310200211.8305131600238.7856767910005010100000022.0012010101.0100000022.220000000005305.82000000000003468.180000000001038.540000000004506.71
071205021310200211.8305131600238.7856767912006050100000066.9600000101.0200000068.300000000016309.06000000000003468.180000000001038.540000000004506.71
071205021410200211.8305131600238.7856767912006050100000011.2800000101.0200000011.510000000002748.42000000000000736.630000000000289.020000000001025.65
071205021510200211.8305131600238.7856767910005010100000014.0007060101.0300000014.420000000020659.74000000000000495.630000000000098.200000000000593.83
071205021510200211.8305131600238.7856767911011050100000021.0000000101.0200000021.420000000005114.79000000000000495.630000000000098.200000000000593.83
071205021510200211.8305131600238.7856767911004060100000150.0000000100.9900000148.500000000035459.67000000000000495.630000000000098.200000000000593.83
071205021510200211.8305131600238.7856767911011020100000025.0000000101.0200000025.500000000006089.03000000000000495.630000000000098.200000000000593.83
071205021510200211.8305131600238.7856767911013010100000100.0000000100.9900000099.000000000023639.78000000000000495.630000000000098.200000000000593.83
071205021510200211.8305131600238.7856767912006050100000029.5200000101.0200000030.110000000007189.84000000000000495.630000000000098.200000000000593.83
071205021710200211.8305131600238.7856767910005010100000027.0002010101.0100000027.270000000006511.69000000000001105.250000000000373.860000000001479.12
071205021710200211.8305131600238.7856767912006050100000030.1200000101.0100000030.420000000007263.86000000000001105.250000000000373.860000000001479.12
071205021810200211.8305131600238.7856767910005010100000010.0001010101.0000000010.000000000002387.86000000000000814.400000000000202.370000000001016.77
071205021810200211.8305131600238.7856767912006050100000045.6000000101.0100000046.060000000010998.47000000000000814.400000000000202.370000000001016.77
071205021910200211.8305131600238.7856767910005010100000011.4607010101.0300000011.800000000002817.67000000000002609.770000000000366.810000000002976.57
071205021910200211.8305131600238.7856767912006050100000009.6000000101.0100000009.700000000002316.22000000000002609.770000000000366.810000000002976.57
071205020210200211.8305131600238.7856767910005010100000055.0001010101.0000000055.000000000013133.21000000000001147.500000000000219.520000000001367.02
071205020310200211.8305131600238.7856767911001010100001120.0000000101.0300001153.600000000275463.16000000000003733.330000000001492.400000000005225.73
071205020310200211.8305131600238.7856767911003010100000900.0000000101.0300000927.000000000221354.32000000000003733.330000000001492.400000000005225.73
071205020310200211.8305131600238.7856767911022010100000730.0000000101.0300000751.900000000179542.95000000000003733.330000000001492.400000000005225.73
071205020310200211.8305131600238.7856767911012010100000150.0000000101.0300000154.500000000036892.39000000000003733.330000000001492.400000000005225.73
071205020310200211.8305131600238.7856767911004060100000700.0000000101.0300000721.000000000172164.47000000000003733.330000000001492.400000000005225.73
071205020310200211.8305131600238.7856767911013010100002800.0000000101.0300002884.000000000688657.89000000000003733.330000000001492.400000000005225.73
071205020310200211.8305131600238.7856767911005010100003120.0000000101.0300003213.600000000767361.65000000000003733.330000000001492.400000000005225.73
071205020310200211.8305131600238.7856767911006010100002280.0000000101.0300002348.400000000560764.28000000000003733.330000000001492.400000000005225.73
071205020310200211.8305131600238.7856767911011010100000700.0000000101.0300000721.000000000172164.47000000000003733.330000000001492.400000000005225.73
071205020310200211.8305131600238.7856767911029030100000840.0000000101.0300000865.200000000206597.37000000000003733.330000000001492.400000000005225.73
071205020410200211.8305131600238.7856767911004060700001000.0000000101.0300001030.000000000245949.25000000000000353.880000000000696.760000000001050.63
071205020410200211.8305131600238.7856767911011050100000021.0000000101.0300000021.630000000005164.93000000000000353.880000000000696.760000000001050.63
071205020410200211.8305131600238.7856767911029010100000144.0000000101.0300000148.320000000035416.69000000000000353.880000000000696.760000000001050.63
071205020610200211.8305131600238.7856767911013010100000030.0000000101.0000000030.000000000007163.57000000000000323.160000000000316.730000000000639.89
071205020610200211.8305131600238.7856767911004060100000260.0000000101.0000000260.000000000062084.28000000000000323.160000000000316.730000000000639.89
071205020610200211.8305131600238.7856767911029050100000216.0000000101.0300000222.480000000053125.04000000000000323.160000000000316.730000000000639.89
071205020610200211.8305131600238.7856767911011050100000024.0000000101.0300000024.720000000005902.78000000000000323.160000000000316.730000000000639.89
071205020610200211.8305131600238.7856767911004060900000120.0000000101.0000000120.000000000028654.28000000000000323.160000000000316.730000000000639.89
071205020710200211.8305131600238.7856767910005010100000030.0009010101.0200000030.600000000007306.84000000000000490.830000000000608.170000000001098.99
071205020710200211.8305131600238.7856767911999010100004300.0000000101.0100004343.000000001037046.19000000000000490.830000000000608.170000000001098.99
071205020810200211.8305131600238.7856767910005010100000012.0001010101.0000000012.000000000002865.43000000000001021.710000000000582.370000000001604.09
071205020810200211.8305131600238.7856767911005010100000136.0000000101.0000000136.000000000032474.85000000000001021.710000000000582.370000000001604.09
071205020810200211.8305131600238.7856767911022010100000010.0000000101.0000000010.000000000002387.86000000000001021.710000000000582.370000000001604.09
071205020810200211.8305131600238.7856767911011050100000021.0000000101.0300000021.630000000005164.93000000000001021.710000000000582.370000000001604.09
071205020810200211.8305131600238.7856767911004060100000200.0000000101.0000000200.000000000047757.14000000000001021.710000000000582.370000000001604.09
071205020810200211.8305131600238.7856767911029050100000064.0000000101.0300000065.920000000015740.75000000000001021.710000000000582.370000000001604.09
071205020810200211.8305131600238.7856767911013010100000060.0000000101.0000000060.000000000014327.14000000000001021.710000000000582.370000000001604.09
071205020810200211.8305131600238.7856767911022030100000050.0000000101.0000000050.000000000011939.28000000000001021.710000000000582.370000000001604.09
071205020810200211.8305131600238.7856767911013010100000050.0000000101.0000000050.000000000011939.28000000000001021.710000000000582.370000000001604.09
071205020910200211.8305131600238.7856767911011050100999999.9900000101.0200000057.120000000013639.44010000000000304.210000000000328.970000000000633.18
071205020910200211.8305131600238.7856767911004060100000500.0000000100.9900000495.000000000118198.91000000000000304.210000000000328.970000000000633.18
071205020910200211.8305131600238.7856767911013010100000300.0000000100.9900000297.000000000070919.35000000000000304.210000000000328.970000000000633.18
071205020910200211.8305131600238.7856767911004060700999999.9900000100.9900000021.800000000005205.53010000000000304.210000000000328.970000000000633.18
071205101010200177.9341324400200.5760247010005010300000061.0005120101.0700000065.270000000157099.17000000000000711.290000000000250.480000000000961.77
071205101010200177.9341324400200.5760247012006050100000010.4400000101.0200000010.650000000002136.13000000000000711.290000000000250.480000000000961.77
071205101110200177.9341324400200.5760247010005010100000130.0006120101.0700000139.100000000334801.50000000000005000.000000000000272.480000000005272.48
071205101110200177.9341324400200.5760247012006050100000167.1600000101.0100000168.830000000033863.25000000000005000.000000000000272.480000000005272.48
071205101210200177.9341324400200.5760247010001010100000180.0004060100.9900000178.200000000214455.89000000000001422.420000000000114.450000000001536.87
071205101310200177.9341324400200.5760247010005010100000055.0006120101.0700000058.850000000141646.79000000000001162.670000000000161.380000000001324.05
071205101310200177.9341324400200.5760247011029010300000210.0000000101.0200000214.200000000042963.38000000000001162.670000000000161.380000000001324.05
071205101310200177.9341324400200.5760247011022010300000100.0000000100.9900000099.000000000019857.03000000000001162.670000000000161.380000000001324.05
071205101310200177.9341324400200.5760247011001010300000340.0000000100.9900000336.600000000067513.89000000000001162.670000000000161.380000000001324.05
071205101310200177.9341324400200.5760247011004010300000100.0000000100.9900000099.000000000019857.03000000000001162.670000000000161.380000000001324.05
071205101310200177.9341324400200.5760247011006010100000760.0000000100.9900000752.400000000150913.40000000000001162.670000000000161.380000000001324.05
071205101310200177.9341324400200.5760247011005010100000200.0000000100.9900000198.000000000039714.05000000000001162.670000000000161.380000000001324.05
071205101310200177.9341324400200.5760247011013010100000300.0000000100.9900000297.000000000059571.08000000000001162.670000000000161.380000000001324.05
071205101310200177.9341324400200.5760247012006050100000010.0800000101.0100000010.180000000002041.86000000000001162.670000000000161.380000000001324.05
071205100210200177.9341324400200.5760247010005010100000095.0001120101.0000000095.000000000228656.67000000000003226.490000000000208.760000000003435.25
071205100210200177.9341324400200.5760247012006050100000073.4400000101.0200000074.910000000015025.15000000000003226.490000000000208.760000000003435.25
071205100310200177.9341324400200.5760247011005010100000200.0000000101.0000000200.000000000040115.20000000000001334.270000000000212.170000000001546.44
071205100310200177.9341324400200.5760247011029010100000100.0000000101.0300000103.000000000020659.33000000000001334.270000000000212.170000000001546.44
071205100310200177.9341324400200.5760247011022010100000100.0000000101.0000000100.000000000020057.60000000000001334.270000000000212.170000000001546.44
071205100310200177.9341324400200.5760247011001010100000150.0000000101.0000000150.000000000030086.40000000000001334.270000000000212.170000000001546.44
071205100310200177.9341324400200.5760247011008010300000100.0000000101.0300000103.000000000020659.33000000000001334.270000000000212.170000000001546.44
071205100310200177.9341324400200.5760247011013010100000400.0000000101.0000000400.000000000080230.41000000000001334.270000000000212.170000000001546.44
071205100310200177.9341324400200.5760247011006010100000300.0000000101.0000000300.000000000060172.81000000000001334.270000000000212.170000000001546.44
071205100310200177.9341324400200.5760247012006050100000007.6800000101.0200000007.830000000001570.51000000000001334.270000000000212.170000000001546.44
071205100410200177.9341324400200.5760247012006050100000030.1200000101.0200000030.720000000006161.70000000000000981.680000000000208.400000000001190.08
071205100510200177.9341324400200.5760247012006050100000028.5600000101.0200000029.130000000005842.78000000000000882.590000000000498.120000000001380.71
071205100610200177.9341324400200.5760247012006050100000015.2400000101.0200000015.540000000003116.95000000000001165.680000000000470.610000000001636.29
071205100710200177.9341324400200.5760247010005010300000123.0005120101.0700000131.610000000316773.73000000000004530.250000000000244.040000000004774.29
071205100710200177.9341324400200.5760247012006050100000168.7200000101.0200000172.090000000034517.13000000000004530.250000000000244.040000000004774.29
071205100910200177.9341324400200.5760247010005010300000074.4408120101.0200000075.930000000182756.85000000000000437.100000000000121.340000000000558.44
071205100910200177.9341324400200.5760247012006050100000040.8000000101.0200000041.620000000008347.97000000000000437.100000000000121.340000000000558.44
071205291010200203.6437804300229.5571927311006010100004000.0000000101.0000004000.000000000918228.77000000000002684.020000000000531.320000000003215.33
071205291010200203.6437804300229.5571927311012010700001500.0000000101.0300001545.000000000354665.86000000000002684.020000000000531.320000000003215.33
071205291010200203.6437804300229.5571927311022010100002600.0000000101.0000002600.000000000596848.70000000000002684.020000000000531.320000000003215.33
071205291010200203.6437804300229.5571927311003010100000750.0000000101.0000000750.000000000172167.89000000000002684.020000000000531.320000000003215.33
071205291010200203.6437804300229.5571927311011010100000512.2700000101.0300000527.640000000121123.56000000000002684.020000000000531.320000000003215.33
071205291010200203.6437804300229.5571927311005010100001650.0000000101.0000001650.000000000378769.37000000000002684.020000000000531.320000000003215.33
071205291010200203.6437804300229.5571927311001010100001627.0000000101.0000001627.000000000373489.55000000000002684.020000000000531.320000000003215.33
071205291010200203.6437804300229.5571927311002010700000500.0000000101.0000000500.000000000114778.60000000000002684.020000000000531.320000000003215.33
071205291010200203.6437804300229.5571927311029010700999999.9900000101.0300000130.800000000030026.08010000000002684.020000000000531.320000000003215.33
071205291010200203.6437804300229.5571927311013010100004000.0000000101.0000004000.000000000918228.77000000000002684.020000000000531.320000000003215.33
071205291210200203.6437804300229.5571927310005010100000055.0002010101.0100000055.550000000012751.90000000000000614.330000000000045.620000000000659.95
071205291210200203.6437804300229.5571927311011010100001000.0000000101.0300001030.000000000236443.91000000000000614.330000000000045.620000000000659.95
071205291210200203.6437804300229.5571927311013010100000075.0000000101.0000000075.000000000017216.79000000000000614.330000000000045.620000000000659.95
071205291310200203.6437804300229.5571927310005010100000044.0001120101.0000000044.000000000121206.20000000000001469.890000000000119.180000000001589.07
071205291310200203.6437804300229.5571927311004010100000900.0000000100.9900000891.000000000204535.46000000000001469.890000000000119.180000000001589.07
071205291310200203.6437804300229.5571927311013010100000100.0000000100.9900000099.000000000022726.16000000000001469.890000000000119.180000000001589.07
071205291310200203.6437804300229.5571927311032030100000100.0000000100.9900000099.000000000022726.16000000000001469.890000000000119.180000000001589.07
071205291310200203.6437804300229.5571927311011050100000056.0000000101.0200000057.120000000013112.31000000000001469.890000000000119.180000000001589.07
071205291310200203.6437804300229.5571927311023030100000400.0000000100.9900000396.000000000090904.65000000000001469.890000000000119.180000000001589.07
071205291310200203.6437804300229.5571927311008010100000100.0000000101.0200000102.000000000023414.83000000000001469.890000000000119.180000000001589.07
071205291310200203.6437804300229.5571927311029040100001000.0000000101.0200001020.000000000234148.34000000000001469.890000000000119.180000000001589.07
[truncated: 11,114,251 more chars]
