# Supplementary material for: Can a poverty-reducing and progressive tax and transfer system hurt the poor?
Source: J Dev Econ. 2016 Sep;122:63–75. doi: 10.1016/j.jdeveco.2016.04.001 (PMC4988485; doi:10.1016/j.jdeveco.2016.04.001)
Supplement: Supplementary file 1 — Supplementary material. [file mmc1.zip › data/POF0809/T_DESPESA_90DIAS_S.txt]

061100190110100416.4973270400421.7785661406002010000000083.501201.1600000096.860000000490241.66000000000006209.560000000000338.270000000006547.82
061100190110100416.4973270400421.7785661406001010000000071.011201.1200000079.530000000402528.59000000000006209.560000000000338.270000000006547.82
061100190110100416.4973270400421.7785661406004010000000024.871201.0200000025.370000000128406.27000000000006209.560000000000338.270000000006547.82
061100190110100416.4973270400421.7785661407001010100000105.000401.0200000107.100000000180689.94000000000006209.560000000000338.270000000006547.82
061100190110100416.4973270400421.7785661408013010100000090.000401.0800000097.200000000163987.51000000000006209.560000000000338.270000000006547.82
061100190110100416.4973270400421.7785661408011090100000020.000401.0600000021.200000000035766.82000000000006209.560000000000338.270000000006547.82
061100191010100416.4973270400421.7785661406001010000000060.001201.1200000067.200000000340122.24000000000000309.330000000000169.130000000000478.47
061100191010100416.4973270400421.7785661406002010000000050.001201.2300000061.500000000311272.58000000000000309.330000000000169.130000000000478.47
061100191010100416.4973270400421.7785661407001010100000075.000401.0100000075.750000000127798.91000000000000309.330000000000169.130000000000478.47
061100191110100416.4973270400421.7785661406002010000000015.331201.2300000018.860000000095456.93000000000001018.290000000000191.650000000001209.94
061100191110100416.4973270400421.7785661406001010000000026.301201.1200000029.460000000149107.16000000000001018.290000000000191.650000000001209.94
061100191110100416.4973270400421.7785661407001010100000056.000401.0100000056.560000000095423.18000000000001018.290000000000191.650000000001209.94
061100191210100416.4973270400421.7785661406002010000000070.371201.2100000085.150000000430973.34000000000002434.700000000000472.530000000002907.23
061100191210100416.4973270400421.7785661406001010000000026.301201.0600000027.880000000141110.24000000000002434.700000000000472.530000000002907.23
061100191210100416.4973270400421.7785661407001010100000068.000401.0000000068.000000000114723.77000000000002434.700000000000472.530000000002907.23
061100191210100416.4973270400421.7785661408010010100000002.000401.0600000002.120000000003576.68000000000002434.700000000000472.530000000002907.23
061100190310100416.4973270400421.7785661406002010000000612.091201.1500000703.900000003562679.19000000000033267.290000000001955.300000000035222.59
061100190310100416.4973270400421.7785661406007010000000160.001201.0500000168.000000000850305.59000000000033267.290000000001955.300000000035222.59
061100190310100416.4973270400421.7785661406005010000000092.001201.0500000096.600000000488925.71000000000033267.290000000001955.300000000035222.59
061100190310100416.4973270400421.7785661406004010000000192.191201.0200000196.030000000992175.03000000000033267.290000000001955.300000000035222.59
061100190310100416.4973270400421.7785661407001020100000105.000401.0200000107.100000000180689.94000000000033267.290000000001955.300000000035222.59
061100190410100416.4973270400421.7785661406001010000000045.891201.1200000051.400000000260153.02000000000002932.230000000000210.000000000003142.23
061100190410100416.4973270400421.7785661406002010000000076.441201.1600000088.670000000448789.27000000000002932.230000000000210.000000000003142.23
061100190410100416.4973270400421.7785661407001010100000057.000401.0200000058.140000000098088.82000000000002932.230000000000210.000000000003142.23
061100190510100416.4973270400421.7785661406001010000000029.771201.1200000033.340000000168745.17000000000012125.390000000000836.820000000012962.21
061100190510100416.4973270400421.7785661406002010000000149.601201.1600000173.540000000878345.43000000000012125.390000000000836.820000000012962.21
061100190510100416.4973270400421.7785661406004010000000034.211201.0200000034.890000000176590.25000000000012125.390000000000836.820000000012962.21
061100190510100416.4973270400421.7785661407001010100000064.000401.0200000065.280000000110134.82000000000012125.390000000000836.820000000012962.21
061100190510100416.4973270400421.7785661408008010100000210.000401.0500000220.500000000372008.70000000000012125.390000000000836.820000000012962.21
061100190510100416.4973270400421.7785661408013010100000180.000401.0700000192.600000000324938.21000000000012125.390000000000836.820000000012962.21
061100190510100416.4973270400421.7785661408009010100000015.000401.0500000015.750000000026572.05000000000012125.390000000000836.820000000012962.21
061100190710100416.4973270400421.7785661406001010000000026.001201.1200000029.120000000147386.30000000000000404.390000000000107.730000000000512.11
061100190710100416.4973270400421.7785661407001010100000035.000401.0100000035.350000000059639.49000000000000404.390000000000107.730000000000512.11
061100190810100416.4973270400421.7785661407002010100000007.000401.0700000007.490000000012636.49000000000001013.500000000000147.080000000001160.58
061100190810100416.4973270400421.7785661407001010100000070.000401.0100000070.700000000119278.98000000000001013.500000000000147.080000000001160.58
061100190910100416.4973270400421.7785661406002010000000010.001201.2000000012.000000000060736.11000000000000227.250000000000085.020000000000312.27
061100190910100416.4973270400421.7785661406001010000000010.001201.1200000011.200000000056687.04000000000000227.250000000000085.020000000000312.27
061100190910100416.4973270400421.7785661407001010100000018.000401.0100000018.180000000030671.74000000000000227.250000000000085.020000000000312.27
061100190910100416.4973270400421.7785661408011060100000006.000401.0500000006.300000000010628.82000000000000227.250000000000085.020000000000312.27
061100271010100655.0741996200663.3806238106002010000000066.811201.2400000082.840000000659453.41000000000001892.860000000000410.150000000002303.01
061100271010100655.0741996200663.3806238106001010000000042.001201.1200000047.040000000374465.09000000000001892.860000000000410.150000000002303.01
061100271010100655.0741996200663.3806238107001010100000072.000401.0000000072.000000000191053.62000000000001892.860000000000410.150000000002303.01
061100271010100655.0741996200663.3806238108008010100000200.000401.0500000210.000000000557239.72000000000001892.860000000000410.150000000002303.01
061100271110100655.0741996200663.3806238106002010000000105.171201.2400000130.410000001038137.61000000000001603.770000000000623.850000000002227.62
061100271110100655.0741996200663.3806238106004010000000049.091201.0200000050.070000000398585.61000000000001603.770000000000623.850000000002227.62
061100271110100655.0741996200663.3806238107001010100000102.000401.0000000102.000000000270659.29000000000001603.770000000000623.850000000002227.62
061100271110100655.0741996200663.3806238108010010100000008.000401.0500000008.400000000022289.59000000000001603.770000000000623.850000000002227.62
061100271310100655.0741996200663.3806238106001010000000039.451201.1200000044.180000000351697.87000000000000784.420000000000069.290000000000853.71
061100271310100655.0741996200663.3806238106004010000000034.031201.0200000034.710000000276311.30000000000000784.420000000000069.290000000000853.71
061100271310100655.0741996200663.3806238106002010000000063.021201.2400000078.140000000622038.74000000000000784.420000000000069.290000000000853.71
061100271310100655.0741996200663.3806238107001010100000105.000401.0000000105.000000000278619.86000000000000784.420000000000069.290000000000853.71
061100271310100655.0741996200663.3806238108006010100000260.000401.0500000273.000000000724411.64000000000000784.420000000000069.290000000000853.71
061100271310100655.0741996200663.3806238108011010100000520.000401.0500000546.000000001448823.28000000000000784.420000000000069.290000000000853.71
061100270210100655.0741996200663.3806238106002010000000063.171201.1500000072.650000000578335.23000000000003501.180000000000095.050000000003596.23
061100270210100655.0741996200663.3806238107001010700000034.000401.0200000034.680000000092024.16000000000003501.180000000000095.050000000003596.23
061100270210100655.0741996200663.3806238107001010100000035.000401.0200000035.700000000094730.75000000000003501.180000000000095.050000000003596.23
061100270310100655.0741996200663.3806238106002010000000054.321201.1500000062.470000000497296.65000000000001420.930000000000655.780000000002076.71
061100270310100655.0741996200663.3806238107001010100000092.000401.0200000093.840000000249006.55000000000001420.930000000000655.780000000002076.71
061100270310100655.0741996200663.3806238108005010100000019.500401.0800000021.060000000055883.18000000000001420.930000000000655.780000000002076.71
061100270310100655.0741996200663.3806238108013010100000030.000401.0800000032.400000000085974.13000000000001420.930000000000655.780000000002076.71
061100270310100655.0741996200663.3806238108022010100000010.000401.0800000010.800000000028658.04000000000001420.930000000000655.780000000002076.71
061100270410100655.0741996200663.3806238106002010000000132.291201.1800000156.100000001242644.58000000000005916.380000000000164.600000000006080.98
061100270410100655.0741996200663.3806238106008010000000060.001200.9800000058.800000000468081.37000000000005916.380000000000164.600000000006080.98
061100270410100655.0741996200663.3806238107001010100000105.000401.0200000107.100000000284192.26000000000005916.380000000000164.600000000006080.98
061100270610100655.0741996200663.3806238106002010000000005.001201.1800000005.900000000046967.35000000000000531.270000000000058.570000000000589.83
061100270610100655.0741996200663.3806238107001010100000024.000401.0200000024.480000000064958.23000000000000531.270000000000058.570000000000589.83
061100270710100655.0741996200663.3806238106009010000000107.001200.9800000104.860000000834745.11000000000004005.630000000000217.560000000004223.19
061100270710100655.0741996200663.3806238106004010000000059.001201.0200000060.180000000479066.95000000000004005.630000000000217.560000000004223.19
061100270710100655.0741996200663.3806238106002010000000059.001201.2100000071.390000000568304.91000000000004005.630000000000217.560000000004223.19
061100270710100655.0741996200663.3806238107001020100000036.000401.0100000036.360000000096482.08000000000004005.630000000000217.560000000004223.19
061100270710100655.0741996200663.3806238108013010100000050.000401.0700000053.500000000141963.45000000000004005.630000000000217.560000000004223.19
061100270710100655.0741996200663.3806238108009010100000100.000401.0500000105.000000000278619.86000000000004005.630000000000217.560000000004223.19
061100270710100655.0741996200663.3806238108010010100000040.000401.0700000042.800000000113570.76000000000004005.630000000000217.560000000004223.19
061100270810100655.0741996200663.3806238106002010000000087.631201.2100000106.030000000844058.97000000000000278.400000000000219.600000000000498.00
061100270810100655.0741996200663.3806238106001010000000040.821201.1200000045.720000000363957.15000000000000278.400000000000219.600000000000498.00
061100270810100655.0741996200663.3806238108010010100000002.000401.0700000002.140000000005678.54000000000000278.400000000000219.600000000000498.00
061100270910100655.0741996200663.3806238106001010000000056.001201.1200000062.720000000499286.79000000000000901.820000000000772.130000000001673.94
061100270910100655.0741996200663.3806238106002010000000042.001201.2100000050.820000000404556.04000000000000901.820000000000772.130000000001673.94
061100270910100655.0741996200663.3806238106004010000000040.001201.0200000040.800000000324791.15000000000000901.820000000000772.130000000001673.94
061100270910100655.0741996200663.3806238107001020100000024.000401.0100000024.240000000064321.39000000000000901.820000000000772.130000000001673.94
061100270910100655.0741996200663.3806238108073010300001400.000401.0700001498.000000003974976.70000000000000901.820000000000772.130000000001673.94
061100350110100953.5366690200965.6276352806002010000000251.001201.1500000288.650000003344741.00000000000002499.040000000000395.030000000002894.08
061100350110100953.5366690200965.6276352807001020100000052.000401.0200000053.040000000204867.56000000000002499.040000000000395.030000000002894.08
061100350110100953.5366690200965.6276352807001020100000038.000401.0200000038.760000000149710.91000000000002499.040000000000395.030000000002894.08
061100350110100953.5366690200965.6276352809008010100000050.000401.0200000051.000000000196988.04000000000002499.040000000000395.030000000002894.08
061100351010100953.5366690200965.6276352806002010000000015.001201.2300000018.450000000213789.96000000000002528.430000000000010.000000000002538.43
061100351010100953.5366690200965.6276352807001010100000386.000401.0000000386.000000001490929.07000000000002528.430000000000010.000000000002538.43
061100351110100953.5366690200965.6276352806002010000000200.001201.2300000246.000000002850532.78000000000005066.670000000000000.000000000005066.67
061100351110100953.5366690200965.6276352806004010000000270.001201.0200000275.400000003191206.21000000000005066.670000000000000.000000000005066.67
061100351110100953.5366690200965.6276352806005010000000080.001201.0400000083.200000000964082.63000000000005066.670000000000000.000000000005066.67
061100351110100953.5366690200965.6276352807001010100000114.000401.0000000114.000000000440326.20000000000005066.670000000000000.000000000005066.67
061100351210100953.5366690200965.6276352806002010000000047.821201.2300000058.820000000681578.61000000000000830.000000000000104.000000000000934.00
061100351210100953.5366690200965.6276352806004010000000047.001201.0200000047.940000000555506.27000000000000830.000000000000104.000000000000934.00
061100351210100953.5366690200965.6276352807001010100000037.000401.0000000037.000000000142912.89000000000000830.000000000000104.000000000000934.00
061100351310100953.5366690200965.6276352806002010000000004.661201.2300000005.730000000066396.56000000000002340.000000000000280.020000000002620.02
061100351310100953.5366690200965.6276352806004010000000037.001201.0200000037.740000000437313.44000000000002340.000000000000280.020000000002620.02
061100351310100953.5366690200965.6276352807001010100000114.000401.0000000114.000000000440326.20000000000002340.000000000000280.020000000002620.02
061100350210100953.5366690200965.6276352806002010000000020.001201.1500000023.000000000266513.23000000000001330.000000000000008.710000000001338.71
061100350210100953.5366690200965.6276352807001010100000054.000401.0200000055.080000000212747.08000000000001330.000000000000008.710000000001338.71
061100350310100953.5366690200965.6276352806002010000000004.671201.1500000005.370000000062225.04000000000000964.420000000000420.000000000001384.42
061100350310100953.5366690200965.6276352807001040100000037.500401.0200000038.250000000147741.03000000000000964.420000000000420.000000000001384.42
061100350310100953.5366690200965.6276352809042010100000150.000401.0500000157.500000000608345.41000000000000964.420000000000420.000000000001384.42
061100350510100953.5366690200965.6276352806002010000000005.321201.1900000006.330000000073349.08000000000000495.000000000000662.250000000001157.25
061100350510100953.5366690200965.6276352807001010100000038.000401.0200000038.760000000149710.91000000000000495.000000000000662.250000000001157.25
061100350610100953.5366690200965.6276352806002010000000110.001201.1900000130.900000001516807.89000000000002615.000000000000000.000000000002615.00
061100350610100953.5366690200965.6276352806004010000000131.001201.0200000133.620000001548325.98000000000002615.000000000000000.000000000002615.00
061100350610100953.5366690200965.6276352807001010100000114.000401.0200000116.280000000449132.73000000000002615.000000000000000.000000000002615.00
061100350710100953.5366690200965.6276352807001010100000038.000401.0100000038.380000000148243.15000000000001067.500000000000192.600000000001260.10
061100350810100953.5366690200965.6276352806002010000000068.001201.2200000082.960000000961301.62000000000001662.670000000000027.040000000001689.70
061100350810100953.5366690200965.6276352807001010100000076.000401.0100000076.760000000296486.31000000000001662.670000000000027.040000000001689.70
061100431010100674.3179228200682.8683598607001010100000040.000401.0000000040.000000000109258.94000000000000936.000000000000012.600000000000948.60
061100431210100674.3179228200682.8683598606002010000000060.941201.0200000062.160000000509365.17000000000002451.880000000000610.730000000003062.61
061100431210100674.3179228200682.8683598607001010100000035.000401.0100000035.350000000096557.59000000000002451.880000000000610.730000000003062.61
061100431310100674.3179228200682.8683598606002010000000101.001201.0300000104.030000000852465.55000000000000969.580000000000000.000000000000969.58
061100431310100674.3179228200682.8683598607001010100000069.000401.0000000069.000000000188471.67000000000000969.580000000000000.000000000000969.58
061100430210100674.3179228200682.8683598606002010000000014.071201.2000000016.880000000138321.81000000000000398.640000000000260.870000000000659.51
061100430310100674.3179228200682.8683598606002010000000220.051201.1500000253.060000002073680.01000000000004472.150000000000187.190000000004659.34
061100430310100674.3179228200682.8683598607001020100000070.000401.0000000070.000000000191203.14000000000004472.150000000000187.190000000004659.34
061100430410100674.3179228200682.8683598606002010000000097.001201.1500000111.550000000914087.59000000000004297.060000000000595.680000000004892.74
061100430410100674.3179228200682.8683598606009010000000079.901200.9800000078.300000000641623.11000000000004297.060000000000595.680000000004892.74
061100430410100674.3179228200682.8683598607001010100000070.000401.0000000070.000000000191203.14000000000004297.060000000000595.680000000004892.74
061100430410100674.3179228200682.8683598609008010100999999.990401.0100000020.600000000056268.35010000000004297.060000000000595.680000000004892.74
061100430510100674.3179228200682.8683598606002010000000060.001201.0400000062.400000000511331.83000000000001698.330000000000476.930000000002175.26
061100430510100674.3179228200682.8683598606004010000000034.001201.0000000034.000000000278610.29000000000001698.330000000000476.930000000002175.26
061100430510100674.3179228200682.8683598607001010100000102.000401.0000000102.000000000278610.29000000000001698.330000000000476.930000000002175.26
061100430610100674.3179228200682.8683598606002010000000017.531201.0700000018.760000000153727.33000000000000721.000000000000365.060000000001086.06
061100430610100674.3179228200682.8683598607001010100000034.000401.0000000034.000000000092870.10000000000000721.000000000000365.060000000001086.06
061100430710100674.3179228200682.8683598606002010000000053.001201.0100000053.530000000438647.32000000000000711.160000000000000.000000000000711.16
061100430710100674.3179228200682.8683598607001010100000070.000401.0000000070.000000000191203.14000000000000711.160000000000000.000000000000711.16
061100510110100415.8726687700421.1459871106009010000999999.991200.9800000217.650000001099949.09010000000007742.020000000000026.930000000007768.95
061100510110100415.8726687700421.1459871106002010000000176.001201.1800000207.680000001049563.18000000000007742.020000000000026.930000000007768.95
061100510110100415.8726687700421.1459871106001010000000050.001201.0100000050.500000000255214.47000000000007742.020000000000026.930000000007768.95
061100510110100415.8726687700421.1459871107001020100000066.000401.0000000066.000000000111182.54000000000007742.020000000000026.930000000007768.95
061100510110100415.8726687700421.1459871108010020100000150.000401.0600000159.000000000267848.85000000000007742.020000000000026.930000000007768.95
061100510110100415.8726687700421.1459871108032030300000468.000401.0600000496.080000000835688.41000000000007742.020000000000026.930000000007768.95
061100510110100415.8726687700421.1459871108001050100000350.000401.0600000371.000000000624980.64000000000007742.020000000000026.930000000007768.95
061100510110100415.8726687700421.1459871108013010100000450.000401.0600000477.000000000803546.54000000000007742.020000000000026.930000000007768.95
061100510110100415.8726687700421.1459871108002010100000310.000401.0600000328.600000000553554.29000000000007742.020000000000026.930000000007768.95
061100511010100415.8726687700421.1459871106002010000000023.501201.0200000023.970000000121138.43000000000000672.770000000000212.470000000000885.23
061100511010100415.8726687700421.1459871107001010100000052.000401.0100000052.520000000088474.35000000000000672.770000000000212.470000000000885.23
061100511210100415.8726687700421.1459871106001010000999999.991201.0000000033.920000000171423.26010000000002582.600000000000408.000000000002990.60
061100511210100415.8726687700421.1459871106002010000000097.861201.0300000100.800000000509418.19000000000002582.600000000000408.000000000002990.60
061100511210100415.8726687700421.1459871107001010100000072.000401.0100000072.720000000122502.94000000000002582.600000000000408.000000000002990.60
061100511310100415.8726687700421.1459871106002010000000085.001201.0300000087.550000000442455.97000000000000645.540000000000050.570000000000696.10
061100511310100415.8726687700421.1459871107001010100000025.000401.0100000025.250000000042535.74000000000000645.540000000000050.570000000000696.10
061100511310100415.8726687700421.1459871107001020100000072.000401.0100000072.720000000122502.94000000000000645.540000000000050.570000000000696.10
061100511310100415.8726687700421.1459871108018060100000011.000401.0000000011.000000000018530.42000000000000645.540000000000050.570000000000696.10
061100510210100415.8726687700421.1459871106002010000000094.001201.1800000110.920000000560562.15000000000003680.540000000000302.570000000003983.11
061100510210100415.8726687700421.1459871106004010000000073.001201.0200000074.460000000376302.36000000000003680.540000000000302.570000000003983.11
061100510210100415.8726687700421.1459871106001010000000026.301201.0100000026.560000000134227.65000000000003680.540000000000302.570000000003983.11
061100510210100415.8726687700421.1459871107001010100000033.000401.0000000033.000000000055591.27000000000003680.540000000000302.570000000003983.11
061100510310100415.8726687700421.1459871106001010000000026.301201.0000000026.300000000132913.67000000000002476.410000000000398.240000000002874.66
061100510310100415.8726687700421.1459871106004010000000025.001201.0100000025.250000000127607.23000000000002476.410000000000398.240000000002874.66
061100510310100415.8726687700421.1459871106002010000000020.001201.0800000021.600000000109161.04000000000002476.410000000000398.240000000002874.66
061100510310100415.8726687700421.1459871107001010100000102.000401.0000000102.000000000171827.56000000000002476.410000000000398.240000000002874.66
061100510410100415.8726687700421.1459871106001010000000026.301201.0000000026.300000000132913.67000000000002372.470000000000136.170000000002508.64
061100510410100415.8726687700421.1459871107001010100000105.000401.0000000105.000000000176881.31000000000002372.470000000000136.170000000002508.64
061100510410100415.8726687700421.1459871108010010100000012.000401.0500000012.600000000021225.76000000000002372.470000000000136.170000000002508.64
061100510510100415.8726687700421.1459871106002010000000018.221201.0400000018.950000000095768.60000000000000427.450000000000159.970000000000587.42
061100510510100415.8726687700421.1459871107001010100000070.000401.0000000070.000000000117920.88000000000000427.450000000000159.970000000000587.42
061100510510100415.8726687700421.1459871109042010100000025.000401.0300000025.750000000043378.04000000000000427.450000000000159.970000000000587.42
061100510610100415.8726687700421.1459871106002010000000004.751201.0400000004.940000000024965.53000000000001047.280000000000472.680000000001519.96
061100510610100415.8726687700421.1459871107001010100000035.000401.0000000035.000000000058960.44000000000001047.280000000000472.680000000001519.96
061100510710100415.8726687700421.1459871106004010000000074.601201.0000000074.600000000377009.89000000000001845.430000000000000.000000000001845.43
061100510710100415.8726687700421.1459871106002010000000049.271201.0100000049.760000000251474.69000000000001845.430000000000000.000000000001845.43
061100510710100415.8726687700421.1459871106001010000999999.991201.0000000027.060000000136754.52010000000001845.430000000000000.000000000001845.43
061100510710100415.8726687700421.1459871107001010100000081.000401.0000000081.000000000136451.30000000000001845.430000000000000.000000000001845.43
061100510810100415.8726687700421.1459871106005010000999999.991201.0300000050.000000000252687.59010000000006631.360000000000300.530000000006931.89
061100510810100415.8726687700421.1459871106004010000999999.991201.0000000081.600000000412386.15010000000006631.360000000000300.530000000006931.89
061100510810100415.8726687700421.1459871106001010000999999.991201.0000000033.920000000171423.26010000000006631.360000000000300.530000000006931.89
061100510810100415.8726687700421.1459871106002010000999999.991201.0100000174.000000000879352.82010000000006631.360000000000300.530000000006931.89
061100510810100415.8726687700421.1459871107001010100000066.000401.0000000066.000000000111182.54000000000006631.360000000000300.530000000006931.89
061100510910100415.8726687700421.1459871106002010000000006.591201.0200000006.720000000033961.21000000000000554.270000000000323.160000000000877.43
061100510910100415.8726687700421.1459871106001010000000026.301201.0000000026.300000000132913.67000000000000554.270000000000323.160000000000877.43
061100510910100415.8726687700421.1459871107001010100000034.000401.0100000034.340000000057848.61000000000000554.270000000000323.160000000000877.43
061100600110100210.6527321200213.3238355606002010000000034.001201.0400000035.360000000090517.57000000000001104.600000000000201.900000000001306.50
061100600110100210.6527321200213.3238355607001010500000039.000401.0000000039.000000000033278.52000000000001104.600000000000201.900000000001306.50
061100601010100210.6527321200213.3238355607001010100000040.000401.0000000040.000000000034131.81000000000001641.060000000000000.000000000001641.06
061100601110100210.6527321200213.3238355606002010000000280.001200.9700000271.600000000695265.04000000000006009.040000000000303.000000000006312.04
061100601110100210.6527321200213.3238355607001010100000067.000401.0000000067.000000000057170.79000000000006009.040000000000303.000000000006312.04
061100601110100210.6527321200213.3238355609013010100000150.000401.0200000153.000000000130554.19000000000006009.040000000000303.000000000006312.04
061100601210100210.6527321200213.3238355606002010000000024.001200.9700000023.280000000059594.15000000000000650.280000000000120.000000000000770.28
061100601310100210.6527321200213.3238355606002010000000115.021200.9800000112.720000000288550.35000000000002125.680000000000309.340000000002435.02
061100601310100210.6527321200213.3238355606004010000000029.821201.0000000029.820000000076335.80000000000002125.680000000000309.340000000002435.02
061100601310100210.6527321200213.3238355607001010100000105.000401.0000000105.000000000089596.01000000000002125.680000000000309.340000000002435.02
061100600210100210.6527321200213.3238355606004010000000233.001201.0000000233.000000000596453.44000000000003325.430000000000356.470000000003681.89
061100600210100210.6527321200213.3238355606002010000000134.001201.0400000139.360000000356745.72000000000003325.430000000000356.470000000003681.89
061100600310100210.6527321200213.3238355606002010000000025.631201.0400000026.660000000068246.56000000000001153.600000000000204.000000000001357.60
061100600310100210.6527321200213.3238355607001010100000066.000401.0000000066.000000000056317.49000000000001153.600000000000204.000000000001357.60
061100600410100210.6527321200213.3238355606002010000000034.831201.0400000036.220000000092719.07000000000000685.670000000000265.750000000000951.42
061100600410100210.6527321200213.3238355606004010000000029.901201.0000000029.900000000076540.59000000000000685.670000000000265.750000000000951.42
061100600410100210.6527321200213.3238355607001010100000070.000401.0000000070.000000000059730.67000000000000685.670000000000265.750000000000951.42
061100600510100210.6527321200213.3238355606002010000000054.081201.0100000054.620000000139820.97000000000002035.450000000000144.410000000002179.85
061100600510100210.6527321200213.3238355606004010000000058.211201.0000000058.210000000149010.97000000000002035.450000000000144.410000000002179.85
061100600510100210.6527321200213.3238355607001010100000033.000401.0000000033.000000000028158.75000000000002035.450000000000144.410000000002179.85
061100600610100210.6527321200213.3238355606002010000000047.511201.0100000047.990000000122848.93000000000000710.890000000000218.000000000000928.89
061100600610100210.6527321200213.3238355606004010000000086.581201.0000000086.580000000221634.93000000000000710.890000000000218.000000000000928.89
061100600610100210.6527321200213.3238355607001010100000102.000401.0000000102.000000000087036.12000000000000710.890000000000218.000000000000928.89
061100600710100210.6527321200213.3238355606002010000000014.321200.9900000014.180000000036299.18000000000002835.230000000000291.290000000003126.51
061100600710100210.6527321200213.3238355606004010000000054.161201.0000000054.160000000138643.43000000000002835.230000000000291.290000000003126.51
061100600710100210.6527321200213.3238355607001010100000034.000401.0000000034.000000000029012.04000000000002835.230000000000291.290000000003126.51
061100600810100210.6527321200213.3238355606002010000000446.971200.9900000442.500000001132749.57000000000002850.000000000000105.810000000002955.81
061100600810100210.6527321200213.3238355606004010000000260.001201.0000000260.000000000665570.37000000000002850.000000000000105.810000000002955.81
061100600810100210.6527321200213.3238355607001010100000105.000401.0000000105.000000000089596.01000000000002850.000000000000105.810000000002955.81
061100600910100210.6527321200213.3238355606002010000000005.111200.9800000005.010000000012825.03000000000000679.910000000000000.000000000000679.91
061100600910100210.6527321200213.3238355606004010000000029.821201.0000000029.820000000076335.80000000000000679.910000000000000.000000000000679.91
061100600910100210.6527321200213.3238355607001010100000072.000401.0000000072.000000000061437.26000000000000679.910000000000000.000000000000679.91
061100600910100210.6527321200213.3238355607001020100000018.000401.0000000018.000000000015359.32000000000000679.910000000000000.000000000000679.91
061100780110100892.1060393300903.4180573906001010000000050.001201.0000000050.000000000542050.83000000000003640.000000000000714.000000000004354.00
061100780110100892.1060393300903.4180573906002010000000221.341201.0400000230.190000002495493.63000000000003640.000000000000714.000000000004354.00
061100780110100892.1060393300903.4180573907001010100000032.000401.0000000032.000000000115637.51000000000003640.000000000000714.000000000004354.00
061100781010100892.1060393300903.4180573906009010000000167.801201.0000000167.800000001819122.60000000000004028.580000000000752.740000000004781.32
061100781010100892.1060393300903.4180573906001010000000046.001201.0000000046.000000000498686.77000000000004028.580000000000752.740000000004781.32
061100781010100892.1060393300903.4180573906002010000000039.501200.9700000038.320000000415427.76000000000004028.580000000000752.740000000004781.32
061100781010100892.1060393300903.4180573907001010100000078.000401.0000000078.000000000281866.43000000000004028.580000000000752.740000000004781.32
061100781110100892.1060393300903.4180573906001010000000024.001201.0000000024.000000000260184.40000000000001529.330000000000400.000000000001929.33
061100781110100892.1060393300903.4180573906002010000000005.001200.9700000004.850000000052578.93000000000001529.330000000000400.000000000001929.33
061100781110100892.1060393300903.4180573907001010100000070.000401.0000000070.000000000252957.06000000000001529.330000000000400.000000000001929.33
061100781110100892.1060393300903.4180573909063010100000250.000401.0100000252.500000000912452.24000000000001529.330000000000400.000000000001929.33
061100781210100892.1060393300903.4180573906002010000000025.001200.9700000024.250000000262894.65000000000000434.170000000000118.670000000000552.84
061100781210100892.1060393300903.4180573907001010100000043.000401.0000000043.000000000155387.91000000000000434.170000000000118.670000000000552.84
061100780210100892.1060393300903.4180573906002010000000120.001201.0400000124.800000001352958.88000000000001570.630000000000357.000000000001927.63
061100780210100892.1060393300903.4180573906001010000000060.001201.0000000060.000000000650461.00000000000001570.630000000000357.000000000001927.63
061100780210100892.1060393300903.4180573907001010100000033.000401.0000000033.000000000119251.18000000000001570.630000000000357.000000000001927.63
061100780410100892.1060393300903.4180573906002010000000179.991201.0200000183.590000001990302.25000000000010376.500000000000591.700000000010968.20
061100780410100892.1060393300903.4180573906001010000000058.471201.0000000058.470000000633874.25000000000010376.500000000000591.700000000010968.20
061100780410100892.1060393300903.4180573906004010000000132.011201.0000000132.010000001431122.61000000000010376.500000000000591.700000000010968.20
061100780410100892.1060393300903.4180573907001010100000076.000401.0000000076.000000000274639.09000000000010376.500000000000591.700000000010968.20
061100780610100892.1060393300903.4180573907001010100000033.000401.0000000033.000000000119251.18000000000000865.620000000000000.000000000000865.62
061100780810100892.1060393300903.4180573906002010000000004.711200.9800000004.620000000050085.50000000000001367.840000000000311.330000000001679.17
061100780810100892.1060393300903.4180573907001010100000036.000401.0000000036.000000000130092.20000000000001367.840000000000311.330000000001679.17
061100780810100892.1060393300903.4180573909001010100000150.000401.0300000154.500000000558312.36000000000001367.840000000000311.330000000001679.17
061100860110100590.5079365100597.9956522606009010000000311.111201.0000000311.110000002232509.13000000000001684.530000000000000.000000000001684.53
061100860110100590.5079365100597.9956522606002010000000049.531201.0000000049.530000000355424.70000000000001684.530000000000000.000000000001684.53
061100860110100590.5079365100597.9956522607001010100000086.000401.0000000086.000000000205710.50000000000001684.530000000000000.000000000001684.53
061100860110100590.5079365100597.9956522609116010100000070.000401.0000000070.000000000167438.78000000000001684.530000000000000.000000000001684.53
061100861010100590.5079365100597.9956522606009010000000150.001201.0000000150.000000001076392.17000000000006204.870000000000484.900000000006689.77
061100861010100590.5079365100597.9956522606002010000000200.001201.0000000200.000000001435189.57000000000006204.870000000000484.900000000006689.77
061100861010100590.5079365100597.9956522607001010100000033.000401.0100000033.330000000079724.78000000000006204.870000000000484.900000000006689.77
061100861110100590.5079365100597.9956522606002010000000016.541200.9900000016.370000000117470.27000000000000437.100000000000423.080000000000860.18
061100861110100590.5079365100597.9956522607001010100000068.000401.0300000070.040000000167534.46000000000000437.100000000000423.080000000000860.18
061100861210100590.5079365100597.9956522606009010000000170.001200.9900000168.300000001207712.02000000000005500.000000000000025.500000000005525.50
061100861210100590.5079365100597.9956522606007010000000070.001200.9900000069.300000000497293.18000000000005500.000000000000025.500000000005525.50
061100861210100590.5079365100597.9956522606002010000000075.001200.9900000074.250000000532814.13000000000005500.000000000000025.500000000005525.50
061100861210100590.5079365100597.9956522607001010100000035.000401.0300000036.050000000086230.97000000000005500.000000000000025.500000000005525.50
061100861210100590.5079365100597.9956522608029010100002700.000401.0200002754.000000006587520.11000000000005500.000000000000025.500000000005525.50
061100861310100590.5079365100597.9956522606009010000000099.001200.9900000098.010000000703314.65000000000004462.470000000000000.000000000004462.47
061100861310100590.5079365100597.9956522606002010000000383.001200.9800000375.340000002693420.26000000000004462.470000000000000.000000000004462.47
061100861310100590.5079365100597.9956522606004010000000116.001201.0000000116.000000000832409.95000000000004462.470000000000000.000000000004462.47
061100861310100590.5079365100597.9956522606005010000000015.001200.9900000014.850000000106562.83000000000004462.470000000000000.000000000004462.47
061100861310100590.5079365100597.9956522607001010100000111.000401.0100000112.110000000268165.17000000000004462.470000000000000.000000000004462.47
061100861310100590.5079365100597.9956522608005010100000130.000401.0200000132.600000000317176.89000000000004462.470000000000000.000000000004462.47
061100861310100590.5079365100597.9956522608013010100000150.000401.0200000153.000000000365973.34000000000004462.470000000000000.000000000004462.47
061100861310100590.5079365100597.9956522608006010100000260.000401.0200000265.200000000634353.79000000000004462.470000000000000.000000000004462.47
061100861310100590.5079365100597.9956522608029010300000780.000401.0200000795.600000001903061.36000000000004462.470000000000000.000000000004462.47
061100860310100590.5079365100597.9956522606002010000000036.001201.0000000036.000000000258334.12000000000001512.130000000000552.990000000002065.11
061100860310100590.5079365100597.9956522607001010100000108.000401.0000000108.000000000258334.12000000000001512.130000000000552.990000000002065.11
061100860410100590.5079365100597.9956522606002010000000058.001201.0000000058.000000000416204.97000000000000557.620000000000171.250000000000728.87
061100860410100590.5079365100597.9956522607001010100000056.000401.0000000056.000000000133951.03000000000000557.620000000000171.250000000000728.87
061100860610100590.5079365100597.9956522606004010000000040.801201.0000000040.800000000292778.67000000000009770.120000000000218.700000000009988.82
061100860610100590.5079365100597.9956522606005010000000075.001201.0000000075.000000000538196.09000000000009770.120000000000218.700000000009988.82
061100860610100590.5079365100597.9956522606002010000000074.081201.0100000074.820000000536904.42000000000009770.120000000000218.700000000009988.82
061100860610100590.5079365100597.9956522607001010100000066.000401.0000000066.000000000157870.85000000000009770.120000000000218.700000000009988.82
061100860710100590.5079365100597.9956522606009010000000260.001201.0000000260.000000001865746.44000000000012654.790000000000500.000000000013154.79
061100860710100590.5079365100597.9956522606002010000000068.001201.0200000069.360000000497723.74000000000012654.790000000000500.000000000013154.79
061100860710100590.5079365100597.9956522607001010100000036.000401.0000000036.000000000086111.37000000000012654.790000000000500.000000000013154.79
061100860710100590.5079365100597.9956522609077010100000250.000400.9700000242.500000000580055.78000000000012654.790000000000500.000000000013154.79
061100860710100590.5079365100597.9956522609032010100000300.000400.9800000294.000000000703242.89000000000012654.790000000000500.000000000013154.79
061100860810100590.5079365100597.9956522606004010000000025.001201.0000000025.000000000179398.70000000000000686.000000000000500.000000000001186.00
061100860810100590.5079365100597.9956522606002010000000113.001201.0200000115.260000000827099.75000000000000686.000000000000500.000000000001186.00
061100860810100590.5079365100597.9956522607001010100000070.000401.0000000070.000000000167438.78000000000000686.000000000000500.000000000001186.00
061100860910100590.5079365100597.9956522606009010000000136.001201.0000000136.000000000975928.90000000000001068.670000000000000.000000000001068.67
061100860910100590.5079365100597.9956522606002010000000140.001201.0000000140.000000001004632.70000000000001068.670000000000000.000000000001068.67
061100860910100590.5079365100597.9956522608010010100000100.000401.0100000101.000000000241590.24000000000001068.670000000000000.000000000001068.67
061100860910100590.5079365100597.9956522608001010100001400.000401.0100001414.000000003382263.41000000000001068.670000000000000.000000000001068.67
061100860910100590.5079365100597.9956522608013010100001400.000401.0100001414.000000003382263.41000000000001068.670000000000000.000000000001068.67
061100860910100590.5079365100597.9956522608005010100000500.000401.0100000505.000000001207951.22000000000001068.670000000000000.000000000001068.67
061100860910100590.5079365100597.9956522608022010100000400.000401.0100000404.000000000966360.97000000000001068.670000000000000.000000000001068.67
061100860910100590.5079365100597.9956522608006010100001000.000401.0100001010.000000002415902.44000000000001068.670000000000000.000000000001068.67
061100940110100315.9712314800319.9777868906001010000000022.001201.0000000022.000000000084474.14000000000001489.640000000000241.570000000001731.21
061100940110100315.9712314800319.9777868906002010000000045.001200.9900000044.550000000171060.12000000000001489.640000000000241.570000000001731.21
061100940110100315.9712314800319.9777868907001010100000068.000401.0000000068.000000000087033.96000000000001489.640000000000241.570000000001731.21
061100941010100315.9712314800319.9777868906002010000000033.561200.9900000033.220000000127555.94000000000001202.850000000000198.000000000001400.85
061100941010100315.9712314800319.9777868907001010100000034.000401.0200000034.680000000044387.32000000000001202.850000000000198.000000000001400.85
061100941110100315.9712314800319.9777868906002010000000005.161200.9800000005.060000000019429.05000000000001483.860000000000200.320000000001684.18
061100941110100315.9712314800319.9777868907001010100000035.000401.0200000035.700000000045692.83000000000001483.860000000000200.320000000001684.18
061100941110100315.9712314800319.9777868908013010100000300.000401.0200000306.000000000391652.81000000000001483.860000000000200.320000000001684.18
061100941110100315.9712314800319.9777868908005010100000132.000401.0200000134.640000000172327.24000000000001483.860000000000200.320000000001684.18
061100941110100315.9712314800319.9777868908006010100000300.000401.0200000306.000000000391652.81000000000001483.860000000000200.320000000001684.18
061100941110100315.9712314800319.9777868908022010100000120.000401.0200000122.400000000156661.12000000000001483.860000000000200.320000000001684.18
061100941110100315.9712314800319.9777868909036010100000040.000401.0300000041.200000000052732.34000000000001483.860000000000200.320000000001684.18
061100941210100315.9712314800319.9777868906001010000000029.611201.0000000029.610000000113694.51000000000002264.470000000000161.540000000002426.01
061100941210100315.9712314800319.9777868907001010100000022.000401.0200000022.440000000028721.21000000000002264.470000000000161.540000000002426.01
061100941210100315.9712314800319.9777868909036010100000070.000401.0300000072.100000000092281.59000000000002264.470000000000161.540000000002426.01
061100941310100315.9712314800319.9777868907001010100000096.000401.0200000097.920000000125328.90000000000002062.370000000000372.100000000002434.47
061100940210100315.9712314800319.9777868906002010000000060.001200.9900000059.400000000228080.17000000000000762.080000000000135.810000000000897.88
061100940210100315.9712314800319.9777868907001010100000033.000401.0000000033.000000000042237.07000000000000762.080000000000135.810000000000897.88
061100940310100315.9712314800319.9777868906002010000000003.801201.0100000003.840000000014744.58000000000001150.950000000000227.080000000001378.03
061100940310100315.9712314800319.9777868907001010100000068.000401.0000000068.000000000087033.96000000000001150.950000000000227.080000000001378.03
061100940410100315.9712314800319.9777868906009010000000102.001201.0000000102.000000000391652.81000000000001516.180000000000186.350000000001702.53
061100940410100315.9712314800319.9777868906002010000000020.001201.0100000020.200000000077562.62000000000001516.180000000000186.350000000001702.53
061100940410100315.9712314800319.9777868907001010100000034.000401.0000000034.000000000043516.98000000000001516.180000000000186.350000000001702.53
061100940410100315.9712314800319.9777868909116010100000040.000400.9900000039.600000000050684.48000000000001516.180000000000186.350000000001702.53
061100940510100315.9712314800319.9777868906002010000000059.831201.0200000061.030000000234338.93000000000001695.530000000000228.800000000001924.33
061100940510100315.9712314800319.9777868907002010100000036.000401.0000000036.000000000046076.80000000000001695.530000000000228.800000000001924.33
061100940510100315.9712314800319.9777868907001010100000099.000401.0000000099.000000000126711.20000000000001695.530000000000228.800000000001924.33
061100940610100315.9712314800319.9777868907001010100000068.000401.0000000068.000000000087033.96000000000001272.650000000000070.000000000001342.65
061100940710100315.9712314800319.9777868906002010000000063.001201.0000000063.000000000241903.21030000000001611.730000000000142.270000000001754.00
061100940710100315.9712314800319.9777868906001010000000028.901201.0000000028.900000000110968.30030000000001611.730000000000142.270000000001754.00
061100940710100315.9712314800319.9777868906004010000000058.401201.0000000058.400000000224240.43030000000001611.730000000000142.270000000001754.00
061100940710100315.9712314800319.9777868907001010100000045.000401.0000000045.000000000057596.00030000000001611.730000000000142.270000000001754.00
061100940710100315.9712314800319.9777868908013010100000400.000401.0000000400.000000000511964.46030000000001611.730000000000142.270000000001754.00
061100940910100315.9712314800319.9777868906002010000000064.001200.9800000062.720000000240828.08000000000000792.000000000000220.750000000001012.75
061100940910100315.9712314800319.9777868907001010100000034.000401.0300000035.020000000044822.49000000000000792.000000000000220.750000000001012.75
061100940910100315.9712314800319.9777868908011010100000025.000400.9900000024.750000000031677.80000000000000792.000000000000220.750000000001012.75
061100940910100315.9712314800319.9777868908004010100000200.000401.0200000204.000000000261101.87000000000000792.000000000000220.750000000001012.75
061101080110200532.4342857100539.1856201906002010000000138.421201.1600000160.570000001038924.42000000000002216.880000000000669.810000000002886.69
061101080110200532.4342857100539.1856201906004010000000037.651201.0200000038.400000000248456.73000000000002216.880000000000669.810000000002886.69
061101080110200532.4342857100539.1856201907009010300000020.000401.0200000020.400000000043997.55000000000002216.880000000000669.810000000002886.69
061101080110200532.4342857100539.1856201907001010100000036.000401.0200000036.720000000079195.58000000000002216.880000000000669.810000000002886.69
061101080110200532.4342857100539.1856201907008010300000009.000401.0200000009.180000000019798.90000000000002216.880000000000669.810000000002886.69
061101081010200532.4342857100539.1856201906005010000000017.901201.0500000018.800000000121640.28000000000001750.720000000000442.290000000002193.01
061101081010200532.4342857100539.1856201906009010000000129.121200.9800000126.540000000818742.58000000000001750.720000000000442.290000000002193.01
061101081010200532.4342857100539.1856201906002010000000013.681201.2300000016.830000000108893.93000000000001750.720000000000442.290000000002193.01
061101081010200532.4342857100539.1856201907001010100000035.000401.0100000035.350000000076240.85000000000001750.720000000000442.290000000002193.01
061101081010200532.4342857100539.1856201909030010100000010.000401.0000000010.000000000021567.42000000000001750.720000000000442.290000000002193.01
061101081110200532.4342857100539.1856201906007010000000070.001201.0500000073.500000000475561.72000000000006178.920000000000618.690000000006797.60
061101081110200532.4342857100539.1856201906004010000000070.001201.0200000071.400000000461974.24000000000006178.920000000000618.690000000006797.60
061101081110200532.4342857100539.1856201906001010000000052.601201.1200000058.910000000381161.10000000000006178.920000000000618.690000000006797.60
061101081110200532.4342857100539.1856201906002010000000130.001201.2400000161.200000001043000.66000000000006178.920000000000618.690000000006797.60
061101081110200532.4342857100539.1856201907001010100000036.000401.0000000036.000000000077642.73000000000006178.920000000000618.690000000006797.60
061101081110200532.4342857100539.1856201908013090100000050.000401.0500000052.500000000113228.98000000000006178.920000000000618.690000000006797.60
061101081110200532.4342857100539.1856201908010010100000002.000401.0500000002.100000000004529.16000000000006178.920000000000618.690000000006797.60
061101081110200532.4342857100539.1856201909013010100000025.000401.0200000025.500000000054996.93000000000006178.920000000000618.690000000006797.60
061101081210200532.4342857100539.1856201906002010000000045.001201.2300000055.350000000358127.09000000000000945.000000000000012.000000000000957.00
061101081210200532.4342857100539.1856201907001010100000025.000401.0000000025.000000000053918.56000000000000945.000000000000012.000000000000957.00
061101081310200532.4342857100539.1856201906001010000000042.001201.0600000044.520000000288054.53000000000004101.420000000001586.420000000005687.84
061101081310200532.4342857100539.1856201906002010000000299.001201.2100000361.790000002340863.59000000000004101.420000000001586.420000000005687.84
061101081310200532.4342857100539.1856201907001020100000105.000401.0000000105.000000000226457.96000000000004101.420000000001586.420000000005687.84
061101080310200532.4342857100539.1856201906002010000000113.401201.1500000130.410000000843782.36000000000001402.420000000000408.500000000001810.92
061101080310200532.4342857100539.1856201907001010100000088.000401.0200000089.760000000193589.21000000000001402.420000000000408.500000000001810.92
061101080310200532.4342857100539.1856201908029010700000220.000401.0700000235.400000000507697.18000000000001402.420000000000408.500000000001810.92
061101080310200532.4342857100539.1856201908006010700000240.000401.0700000256.800000000553851.47000000000001402.420000000000408.500000000001810.92
061101080310200532.4342857100539.1856201909093010100000160.000401.0200000163.200000000351980.37000000000001402.420000000000408.500000000001810.92
061101080410200532.4342857100539.1856201906007010000000142.071201.0500000149.170000000965163.83000000000004763.920000000000000.000000000004763.92
061101080410200532.4342857100539.1856201906001010000000052.001201.1200000058.240000000376826.05000000000004763.920000000000000.000000000004763.92
061101080410200532.4342857100539.1856201906002010000000088.911201.1600000103.140000000667339.26000000000004763.920000000000000.000000000004763.92
061101080410200532.4342857100539.1856201907001010100000036.000401.0200000036.720000000079195.58000000000004763.920000000000000.000000000004763.92
061101080410200532.4342857100539.1856201908012010100000700.000401.0500000735.000000001585205.72000000000004763.920000000000000.000000000004763.92
061101080410200532.4342857100539.1856201908013010100000350.000401.0700000374.500000000807700.06000000000004763.920000000000000.000000000004763.92
061101080410200532.4342857100539.1856201909013010100000120.000401.0200000122.400000000263985.28000000000004763.920000000000000.000000000004763.92
061101080510200532.4342857100539.1856201906002010000000021.771201.1800000025.690000000166220.14000000000001495.350000000000035.000000000001530.35
061101080510200532.4342857100539.1856201907001010100000042.000401.0200000042.840000000092394.85000000000001495.350000000000035.000000000001530.35
061101080510200532.4342857100539.1856201909036010100000035.000401.0200000035.700000000076995.71000000000001495.350000000000035.000000000001530.35
061101080610200532.4342857100539.1856201906002010000000030.001201.1900000035.700000000230987.12000000000001696.000000000000000.000000000001696.00
061101080610200532.4342857100539.1856201907001010100000034.000401.0200000034.680000000074795.83000000000001696.000000000000000.000000000001696.00
061101080710200532.4342857100539.1856201906001010000000063.121201.1200000070.690000000457380.38000000000009976.180000000000690.380000000010666.56
061101080710200532.4342857100539.1856201906002010000000093.691201.2100000113.360000000733464.98000000000009976.180000000000690.380000000010666.56
061101080710200532.4342857100539.1856201906007010000000092.001201.0500000096.600000000625023.97000000000009976.180000000000690.380000000010666.56
061101080710200532.4342857100539.1856201906004010000000090.701201.0200000092.510000000598560.74000000000009976.180000000000690.380000000010666.56
061101080710200532.4342857100539.1856201907001010100000035.000401.0100000035.350000000076240.85000000000009976.180000000000690.380000000010666.56
061101080710200532.4342857100539.1856201909013010100999999.990401.0300000306.000000000659963.20010000000009976.180000000000690.380000000010666.56
061101080810200532.4342857100539.1856201907001010100000035.000401.0100000035.350000000076240.85000000000002336.310000000000002.600000000002338.91
061101080810200532.4342857100539.1856201907002010100000036.000401.0700000038.520000000083077.72000000000002336.310000000000002.600000000002338.91
061101080910200532.4342857100539.1856201906009010000000103.001200.9800000100.940000000653104.76000000000003107.560000000000242.300000000003349.86
061101080910200532.4342857100539.1856201906001010000000100.001201.1200000112.000000000724665.47000000000003107.560000000000242.300000000003349.86
061101080910200532.4342857100539.1856201906002010000000100.001201.2300000123.000000000795837.98000000000003107.560000000000242.300000000003349.86
061101080910200532.4342857100539.1856201907001010100000090.000401.0100000090.900000000196047.89000000000003107.560000000000242.300000000003349.86
061101080910200532.4342857100539.1856201907002010100000054.000401.0700000057.780000000124616.58000000000003107.560000000000242.300000000003349.86
061101080910200532.4342857100539.1856201908008010100000400.000401.0500000420.000000000905831.84000000000003107.560000000000242.300000000003349.86
061101080910200532.4342857100539.1856201908013010100000300.000401.0600000318.000000000685844.11000000000003107.560000000000242.300000000003349.86
061101160110200668.1424936400676.6146254606007010000000150.001201.0400000156.000000001266622.58000000000025495.720000000002326.140000000027821.86
061101160110200668.1424936400676.6146254606002010000000370.001201.1800000436.600000003544919.35000000000025495.720000000002326.140000000027821.86
061101160110200668.1424936400676.6146254606001010000000054.001201.0100000054.540000000442830.74000000000025495.720000000002326.140000000027821.86
061101160110200668.1424936400676.6146254606009010000000299.001200.9800000293.020000002379139.41000000000025495.720000000002326.140000000027821.86
061101160110200668.1424936400676.6146254607001010100000114.000401.0000000114.000000000308536.27000000000025495.720000000002326.140000000027821.86
061101160110200668.1424936400676.6146254608018030100000012.000401.0600000012.720000000034426.15000000000025495.720000000002326.140000000027821.86
061101160110200668.1424936400676.6146254609063010100000150.000401.0100000151.500000000410028.46000000000025495.720000000002326.140000000027821.86
061101160110200668.1424936400676.6146254609033010100000550.000401.0100000555.500000001503437.70000000000025495.720000000002326.140000000027821.86
061101160110200668.1424936400676.6146254609030010100000250.000401.0000000250.000000000676614.63000000000025495.720000000002326.140000000027821.86
061101161010200668.1424936400676.6146254606002010000000338.031201.0100000341.410000002772035.99000000000011162.200000000001545.000000000012707.20
061101161010200668.1424936400676.6146254606004010000000311.371201.0000000311.370000002528129.95000000000011162.200000000001545.000000000012707.20
061101161010200668.1424936400676.6146254606001010000000101.501201.0000000101.500000000824116.61000000000011162.200000000001545.000000000012707.20
061101161010200668.1424936400676.6146254607001010100000099.000401.0000000099.000000000267939.39000000000011162.200000000001545.000000000012707.20
061101161010200668.1424936400676.6146254609032010100000120.000400.9900000118.800000000321527.27000000000011162.200000000001545.000000000012707.20
061101161110200668.1424936400676.6146254606002010000000064.001201.0200000065.280000000530032.83000000000001473.250000000000000.000000000001473.25
061101161110200668.1424936400676.6146254606001010000000047.001201.0000000047.000000000381610.65000000000001473.250000000000000.000000000001473.25
061101161110200668.1424936400676.6146254607001010100000028.000401.0100000028.280000000076538.65000000000001473.250000000000000.000000000001473.25
061101161210200668.1424936400676.6146254606002010000000250.241201.0200000255.240000002072389.40000000000013122.490000000000000.000000000013122.49
061101161210200668.1424936400676.6146254607001010100000105.000401.0100000106.050000000287019.92000000000013122.490000000000000.000000000013122.49
061101160210200668.1424936400676.6146254606001010000000008.001201.0400000008.320000000067553.20000000000005336.830000000000041.860000000005378.69
061101160210200668.1424936400676.6146254606009010000000150.001200.9800000147.000000001193548.20000000000005336.830000000000041.860000000005378.69
061101160210200668.1424936400676.6146254606002010000000048.001201.2000000057.600000000467676.03000000000005336.830000000000041.860000000005378.69
061101160210200668.1424936400676.6146254607001010100000072.000401.0000000072.000000000194865.01000000000005336.830000000000041.860000000005378.69
061101160210200668.1424936400676.6146254608013010100000080.000401.0600000084.800000000229507.68000000000005336.830000000000041.860000000005378.69
061101160310200668.1424936400676.6146254606002010000000106.001201.1500000121.900000000989751.87000000000005854.110000000001551.770000000007405.87
061101160310200668.1424936400676.6146254606009010000000378.001200.9800000370.440000003007741.46000000000005854.110000000001551.770000000007405.87
061101160310200668.1424936400676.6146254606001010000000078.901201.0000000078.900000000640618.73000000000005854.110000000001551.770000000007405.87
061101160310200668.1424936400676.6146254607001010100000105.000401.0000000105.000000000284178.14000000000005854.110000000001551.770000000007405.87
061101160410200668.1424936400676.6146254606001010000000078.901201.0000000078.900000000640618.73000000000016354.200000000000684.740000000017038.94
061101160410200668.1424936400676.6146254606002010000000446.331201.1500000513.280000004167513.06000000000016354.200000000000684.740000000017038.94
061101160410200668.1424936400676.6146254606009010000000315.121200.9800000308.820000002507425.54000000000016354.200000000000684.740000000017038.94
061101160410200668.1424936400676.6146254607001010100000036.000401.0000000036.000000000097432.51000000000016354.200000000000684.740000000017038.94
061101160410200668.1424936400676.6146254609038010100000100.000401.0200000102.000000000276058.77000000000016354.200000000000684.740000000017038.94
061101160810200668.1424936400676.6146254606002010000000220.001201.0100000222.200000001804125.24000000000003090.000000000000554.580000000003644.58
061101160810200668.1424936400676.6146254606004010000000110.001201.0000000110.000000000893131.31000000000003090.000000000000554.580000000003644.58
061101160810200668.1424936400676.6146254606005010000000149.001201.0300000153.470000001246080.56000000000003090.000000000000554.580000000003644.58
061101160810200668.1424936400676.6146254606007010000000123.001201.0300000126.690000001028643.68000000000003090.000000000000554.580000000003644.58
061101160810200668.1424936400676.6146254607001010100000035.000401.0000000035.000000000094726.05000000000003090.000000000000554.580000000003644.58
061101160810200668.1424936400676.6146254608001010100000160.000401.0200000163.200000000441694.03000000000003090.000000000000554.580000000003644.58
061101160810200668.1424936400676.6146254608013010100000400.000401.0200000408.000000001104235.07000000000003090.000000000000554.580000000003644.58
061101160810200668.1424936400676.6146254608009010100000200.000401.0300000206.000000000557530.45000000000003090.000000000000554.580000000003644.58
061101160810200668.1424936400676.6146254609003020300000200.000401.0100000202.000000000546704.62000000000003090.000000000000554.580000000003644.58
061101160910200668.1424936400676.6146254606002010000000143.001201.0100000144.430000001172681.40000000000000287.500000000000000.000000000000287.50
061101160910200668.1424936400676.6146254606005010000000091.001201.0300000093.730000000761029.07000000000000287.500000000000000.000000000000287.50
061101240110200347.9206192800352.3322970006005010000000079.901201.0400000083.100000000351345.77000000000001996.930000000000520.000000000002516.93
061101240110200347.9206192800352.3322970006002010000000047.691201.1800000056.270000000237908.86000000000001996.930000000000520.000000000002516.93
061101240110200347.9206192800352.3322970006001010000000066.691201.0100000067.360000000284797.24000000000001996.930000000000520.000000000002516.93
061101240110200347.9206192800352.3322970006009010000000200.001200.9800000196.000000000828685.56000000000001996.930000000000520.000000000002516.93
061101240110200347.9206192800352.3322970007001010100000033.000401.0000000033.000000000046507.86000000000001996.930000000000520.000000000002516.93
061101241010200347.9206192800352.3322970006001010000000060.001201.0000000060.000000000253679.25000000000007655.960000000000649.640000000008305.60
061101241010200347.9206192800352.3322970006009010000000160.001200.9900000158.400000000669713.23000000000007655.960000000000649.640000000008305.60
061101241010200347.9206192800352.3322970006002010000000300.001201.0200000306.000000001293764.19000000000007655.960000000000649.640000000008305.60
061101241010200347.9206192800352.3322970007001010100000108.000401.0100000109.080000000153729.63000000000007655.960000000000649.640000000008305.60
061101241010200347.9206192800352.3322970007002010100000062.000401.0200000063.240000000089125.98000000000007655.960000000000649.640000000008305.60
061101241110200347.9206192800352.3322970006002010000000076.801201.0300000079.100000000334433.82000000000001106.960000000000612.000000000001718.96
061101241110200347.9206192800352.3322970006001010000000026.001201.0000000026.000000000109927.68000000000001106.960000000000612.000000000001718.96
061101241110200347.9206192800352.3322970006004010000000063.001201.0000000063.000000000266363.22000000000001106.960000000000612.000000000001718.96
061101241110200347.9206192800352.3322970009103010100000015.000401.0200000015.300000000021562.74000000000001106.960000000000612.000000000001718.96
061101241210200347.9206192800352.3322970007001010100000035.000401.0100000035.350000000049819.79000000000002538.220000000000206.130000000002744.35
061101241310200347.9206192800352.3322970006002010000000084.001201.0300000086.520000000365805.48000000000002003.000000000000676.400000000002679.40
061101241310200347.9206192800352.3322970006004010000000148.001201.0000000148.000000000625742.16000000000002003.000000000000676.400000000002679.40
061101241310200347.9206192800352.3322970007001010100000140.000401.0100000141.400000000199279.15000000000002003.000000000000676.400000000002679.40
061101240410200347.9206192800352.3322970006005010000000025.001201.0300000025.750000000108870.68000000000002276.210000000000309.000000000002585.21
061101240410200347.9206192800352.3322970006001010000000044.711201.0000000044.710000000189033.32000000000002276.210000000000309.000000000002585.21
061101240410200347.9206192800352.3322970006002010000000063.801201.1100000070.820000000299426.08000000000002276.210000000000309.000000000002585.21
061101240410200347.9206192800352.3322970007001010100000072.000401.0000000072.000000000101471.70000000000002276.210000000000309.000000000002585.21
061101240610200347.9206192800352.3322970006004010000000120.001201.0000000120.000000000507358.51000000000002526.030000000000309.000000000002835.03
061101240610200347.9206192800352.3322970007001010100000105.000401.0000000105.000000000147979.56000000000002526.030000000000309.000000000002835.03
061101240810200347.9206192800352.3322970006002010000000188.951201.0100000190.840000000806869.15000000000000728.000000000000700.390000000001428.39
061101240810200347.9206192800352.3322970006004010000000038.501201.0000000038.500000000162777.52000000000000728.000000000000700.390000000001428.39
061101240810200347.9206192800352.3322970007001010100000034.000401.0000000034.000000000047917.19000000000000728.000000000000700.390000000001428.39
061101240810200347.9206192800352.3322970008028010100000051.000401.0200000052.020000000073313.30000000000000728.000000000000700.390000000001428.39
061101240810200347.9206192800352.3322970008013010100000050.000401.0200000051.000000000071875.79000000000000728.000000000000700.390000000001428.39
061101240810200347.9206192800352.3322970008005010100000035.000401.0200000035.700000000050313.05000000000000728.000000000000700.390000000001428.39
061101240910200347.9206192800352.3322970006004010000000048.001201.0000000048.000000000202943.40000000000000119.180000000000535.400000000000654.58
061101240910200347.9206192800352.3322970006002010000000065.701201.0200000067.010000000283317.45000000000000119.180000000000535.400000000000654.58
061101240910200347.9206192800352.3322970007001010100000070.000401.0100000070.700000000099639.57000000000000119.180000000000535.400000000000654.58
061101240910200347.9206192800352.3322970007002010100000007.000401.0200000007.140000000010062.61000000000000119.180000000000535.400000000000654.58
061101320110200410.8736511300416.0835812906002010000000063.001201.0400000065.520000000327141.55000000000001112.420000000000037.980000000001150.40
061101320110200410.8736511300416.0835812907001010100000105.000401.0000000105.000000000174755.10000000000001112.420000000000037.980000000001150.40
061101320110200410.8736511300416.0835812908004010100000250.000400.9900000247.500000000411922.75000000000001112.420000000000037.980000000001150.40
061101321010200410.8736511300416.0835812906001010000000110.001201.0000000110.000000000549230.33000000000001117.600000000000359.660000000001477.26
061101321010200410.8736511300416.0835812906009010000000135.001201.0000000135.000000000674055.40000000000001117.600000000000359.660000000001477.26
061101321010200410.8736511300416.0835812906002010000000215.001200.9700000208.550000001041290.77000000000001117.600000000000359.660000000001477.26
061101321010200410.8736511300416.0835812907001010100000035.000401.0000000035.000000000058251.70000000000001117.600000000000359.660000000001477.26
061101321010200410.8736511300416.0835812908005010100000056.000401.0000000056.000000000093202.72000000000001117.600000000000359.660000000001477.26
061101321110200410.8736511300416.0835812906002010000000080.001200.9700000077.600000000387457.03000000000002672.230000000000000.000000000002672.23
061101321110200410.8736511300416.0835812906001010000000024.001201.0000000024.000000000119832.07000000000002672.230000000000000.000000000002672.23
061101321110200410.8736511300416.0835812906005010000000029.901201.0100000030.200000000150788.69000000000002672.230000000000000.000000000002672.23
061101321110200410.8736511300416.0835812907001010100000036.000401.0000000036.000000000059916.04000000000002672.230000000000000.000000000002672.23
061101321310200410.8736511300416.0835812906002010000000132.001200.9800000129.360000000645894.86000000000002454.550000000000239.360000000002693.91
061101321310200410.8736511300416.0835812907001010100000035.000401.0000000035.000000000058251.70000000000002454.550000000000239.360000000002693.91
061101320210200410.8736511300416.0835812906001010000000201.001201.0000000201.000000001003593.60000000000003706.760000000001097.060000000004803.82
061101320210200410.8736511300416.0835812907001010100000036.000401.0000000036.000000000059916.04000000000003706.760000000001097.060000000004803.82
061101320410200410.8736511300416.0835812906002010000000050.001201.0200000051.000000000254643.15000000000009381.930000000000140.070000000009522.00
061101320410200410.8736511300416.0835812906009010000000319.901201.0000000319.900000001597261.65000000000009381.930000000000140.070000000009522.00
061101320410200410.8736511300416.0835812908003010100000030.000400.9900000029.700000000049430.73000000000009381.930000000000140.070000000009522.00
061101320410200410.8736511300416.0835812908010010100000062.000400.9900000061.380000000102156.84000000000009381.930000000000140.070000000009522.00
061101320510200410.8736511300416.0835812906009010000000210.001201.0000000210.000000001048530.62000000000014963.750000000000000.000000000014963.75
061101320510200410.8736511300416.0835812906002010000000196.001201.0100000197.960000000988414.87000000000014963.750000000000000.000000000014963.75
061101320610200410.8736511300416.0835812906002010000000111.001201.0000000111.000000000554223.33000000000005300.000000000000066.540000000005366.54
061101320610200410.8736511300416.0835812907001010100000035.000401.0000000035.000000000058251.70000000000005300.000000000000066.540000000005366.54
061101320610200410.8736511300416.0835812909042010100000180.000401.0200000183.600000000305571.78000000000005300.000000000000066.540000000005366.54
061101320710200410.8736511300416.0835812906007010000000172.001201.0200000175.440000000875972.44000000000024997.290000000000765.990000000025763.28
061101320710200410.8736511300416.0835812906009010000000379.701201.0000000379.700000001895843.23000000000024997.290000000000765.990000000025763.28
061101320710200410.8736511300416.0835812906002010000000354.421200.9800000347.330000001734219.72000000000024997.290000000000765.990000000025763.28
061101320810200410.8736511300416.0835812906001010000000080.001201.0000000080.000000000399440.24000000000006769.000000000000713.300000000007482.30
061101320810200410.8736511300416.0835812906002010000000080.001200.9800000078.400000000391451.43000000000006769.000000000000713.300000000007482.30
061101320910200410.8736511300416.0835812906005010000000098.001201.0200000099.960000000499100.58000000000017895.110000000001577.620000000019472.73
061101320910200410.8736511300416.0835812906002010000000534.001200.9800000523.320000002612938.32000000000017895.110000000001577.620000000019472.73
061101320910200410.8736511300416.0835812906004010000000260.001201.0000000260.000000001298180.77000000000017895.110000000001577.620000000019472.73
061101320910200410.8736511300416.0835812907001010100000102.000401.0000000102.000000000169762.10000000000017895.110000000001577.620000000019472.73
061101320910200410.8736511300416.0835812909030010100000140.000401.0000000140.000000000233006.81000000000017895.110000000001577.620000000019472.73
061101401010200396.8009309300401.8324172206002010000000310.001201.0000000310.000000001494816.59000000000002774.730000000000360.950000000003135.68
061101401010200396.8009309300401.8324172206004010000000075.001201.0000000075.000000000361649.18000000000002774.730000000000360.950000000003135.68
061101401010200396.8009309300401.8324172207001010100000070.000401.0000000070.000000000112513.08000000000002774.730000000000360.950000000003135.68
061101401110200396.8009309300401.8324172206008010000000095.001201.0000000095.000000000458088.96000000000003403.020000000000798.320000000004201.34
061101401110200396.8009309300401.8324172206002010000000043.141201.0100000043.570000000210094.06000000000003403.020000000000798.320000000004201.34
061101401110200396.8009309300401.8324172207001010100000105.000401.0000000105.000000000168769.62000000000003403.020000000000798.320000000004201.34
061101401110200396.8009309300401.8324172208010010100999999.990400.9900000160.000000000257172.75010000000003403.020000000000798.320000000004201.34
061101401110200396.8009309300401.8324172208012010100000033.000401.0200000033.660000000054102.72000000000003403.020000000000798.320000000004201.34
061101401210200396.8009309300401.8324172206002010000000045.001201.0100000045.450000000219159.40000000000001033.570000000000333.530000000001367.10
061101401210200396.8009309300401.8324172207001010100000108.000401.0000000108.000000000173591.60000000000001033.570000000000333.530000000001367.10
061101401210200396.8009309300401.8324172208013010100000020.000400.9900000019.800000000031825.13000000000001033.570000000000333.530000000001367.10
061101401210200396.8009309300401.8324172208029010100000014.000400.9900000013.860000000022277.59000000000001033.570000000000333.530000000001367.10
061101401310200396.8009309300401.8324172206002010000000160.001200.9900000158.400000000763803.06000000000000419.150000000000153.000000000000572.15
061101401310200396.8009309300401.8324172207001010100000034.000401.0000000034.000000000054649.21000000000000419.150000000000153.000000000000572.15
061101401410200396.8009309300401.8324172206002010000000033.561200.9900000033.220000000160186.47000000000000473.580000000000102.000000000000575.58
061101401410200396.8009309300401.8324172207001010100000034.000401.0000000034.000000000054649.21000000000000473.580000000000102.000000000000575.58
061101401510200396.8009309300401.8324172206002010000000230.001200.9900000227.700000001097966.90000000000001082.700000000000571.200000000001653.90
061101401510200396.8009309300401.8324172207001010100000102.000401.0000000102.000000000163947.63000000000001082.700000000000571.200000000001653.90
061101401510200396.8009309300401.8324172208008010100000120.000401.0200000122.400000000196737.15000000000001082.700000000000571.200000000001653.90
061101401610200396.8009309300401.8324172206002010000000068.001200.9900000067.320000000324616.30000000000000742.000000000000255.000000000000997.00
061101401610200396.8009309300401.8324172207001010100000066.000401.0000000066.000000000106083.76000000000000742.000000000000255.000000000000997.00
061101401710200396.8009309300401.8324172206002010000000030.001200.9800000029.400000000141766.48000000000004390.170000000000000.000000000004390.17
061101401710200396.8009309300401.8324172206004010000000205.001201.0000000205.000000000988507.75000000000004390.170000000000000.000000000004390.17
061101401710200396.8009309300401.8324172207001010100000034.000401.0000000034.000000000054649.21000000000004390.170000000000000.000000000004390.17
061101401710200396.8009309300401.8324172208010010100000005.000401.0000000005.000000000008036.65000000000004390.170000000000000.000000000004390.17
061101401810200396.8009309300401.8324172206002010000000048.331200.9800000047.360000000228369.40000000000004648.400000000000000.000000000004648.40
061101401810200396.8009309300401.8324172207001010100000032.500401.0000000032.500000000052238.21000000000004648.400000000000000.000000000004648.40
061101401910200396.8009309300401.8324172206002010000000016.501200.9800000016.170000000077971.56000000000001634.850000000000214.500000000001849.35
061101401910200396.8009309300401.8324172207001010100000105.000401.0000000105.000000000168769.62000000000001634.850000000000214.500000000001849.35
061101401910200396.8009309300401.8324172209102010100000060.000401.0200000061.200000000098368.58000000000001634.850000000000214.500000000001849.35
061101401910200396.8009309300401.8324172209001010100000060.000401.0200000061.200000000098368.58000000000001634.850000000000214.500000000001849.35
061101402010200396.8009309300401.8324172206002010000999999.991200.9800000099.990000000482150.68010000000001638.460000000000209.370000000001847.83
061101402010200396.8009309300401.8324172207001010100000031.000401.0000000031.000000000049827.22000000000001638.460000000000209.370000000001847.83
061101402110200396.8009309300401.8324172206009010000000217.651201.0000000217.650000001049505.91000000000002477.750000000000395.590000000002873.34
061101402110200396.8009309300401.8324172206002010000000077.071200.9700000074.760000000360491.90000000000002477.750000000000395.590000000002873.34
061101402110200396.8009309300401.8324172207001010100000070.000401.0000000070.000000000112513.08000000000002477.750000000000395.590000000002873.34
061101402210200396.8009309300401.8324172206004010000000030.001201.0000000030.000000000144659.67000000000000655.670000000000205.200000000000860.87
061101402210200396.8009309300401.8324172206002010000000070.001200.9700000067.900000000327413.05000000000000655.670000000000205.200000000000860.87
061101402210200396.8009309300401.8324172207001010100000068.000401.0000000068.000000000109298.42000000000000655.670000000000205.200000000000860.87
061101402310200396.8009309300401.8324172206002010000000265.801200.9700000257.830000001243253.43000000000000789.880000000000089.420000000000879.30
061101402310200396.8009309300401.8324172207001010100000096.000401.0000000096.000000000154303.65000000000000789.880000000000089.420000000000879.30
061101402310200396.8009309300401.8324172208999010100000500.000401.0100000505.000000000811701.48000000000000789.880000000000089.420000000000879.30
061101402310200396.8009309300401.8324172209036010100000050.000401.0200000051.000000000081973.81000000000000789.880000000000089.420000000000879.30
061101402410200396.8009309300401.8324172206004010000000070.001201.0000000070.000000000337539.23000000000001341.670000000000302.490000000001644.15
061101402410200396.8009309300401.8324172206002010000000183.441200.9700000177.940000000858024.72000000000001341.670000000000302.490000000001644.15
061101402410200396.8009309300401.8324172207001010100000036.000401.0000000036.000000000057863.87000000000001341.670000000000302.490000000001644.15
061101402410200396.8009309300401.8324172209036010100000080.000401.0200000081.600000000131158.10000000000001341.670000000000302.490000000001644.15
061101402510200396.8009309300401.8324172206002010000000075.601200.9800000074.090000000357261.17000000000000800.000000000000100.000000000000900.00
061101402510200396.8009309300401.8324172207001010100000070.000401.0000000070.000000000112513.08000000000000800.000000000000100.000000000000900.00
061101402610200396.8009309300401.8324172206002010000000098.351200.9800000096.380000000464743.30000000000000850.000000000000050.000000000000900.00
061101402610200396.8009309300401.8324172207001010100000102.000401.0000000102.000000000163947.63000000000000850.000000000000050.000000000000900.00
061101402710200396.8009309300401.8324172206002010000000152.501200.9800000149.450000000720646.26000000000001200.000000000000400.000000000001600.00
061101402710200396.8009309300401.8324172207001010100000102.000401.0000000102.000000000163947.63000000000001200.000000000000400.000000000001600.00
061101402810200396.8009309300401.8324172206002010000000055.001200.9800000053.900000000259905.21000000000000600.000000000000000.000000000000600.00
061101402810200396.8009309300401.8324172207001010100000034.000401.0000000034.000000000054649.21000000000000600.000000000000000.000000000000600.00
061101400310200396.8009309300401.8324172207001010100000120.000401.0000000120.000000000192879.56000000000001295.520000000000081.630000000001377.15
061101400410200396.8009309300401.8324172206002010000000156.731201.0400000163.000000000785984.21000000000003889.870000000000654.400000000004544.27
061101400410200396.8009309300401.8324172206009010000000309.451201.0000000309.450000001492164.50000000000003889.870000000000654.400000000004544.27
061101400410200396.8009309300401.8324172207001010100000105.000401.0000000105.000000000168769.62000000000003889.870000000000654.400000000004544.27
061101400510200396.8009309300401.8324172207001010100000028.000401.0000000028.000000000045005.23000000000001284.350000000000081.600000000001365.95
061101400610200396.8009309300401.8324172207001010100000035.000401.0000000035.000000000056256.54000000000001795.990000000000102.000000000001897.99
061101400710200396.8009309300401.8324172207001010100000105.000401.0000000105.000000000168769.62000000000000264.620000000000081.600000000000346.22
061101400810200396.8009309300401.8324172206004010000000130.001201.0000000130.000000000626858.57000000000002967.050000000000384.750000000003351.80
061101400810200396.8009309300401.8324172207001010100000096.000401.0000000096.000000000154303.65000000000002967.050000000000384.750000000003351.80
061101400810200396.8009309300401.8324172209036010100000250.000401.0100000252.500000000405850.74000000000002967.050000000000384.750000000003351.80
061101590110200428.7806584600434.2176517506001010000000046.001201.0000000046.000000000239688.14000000000004387.830000000000000.000000000004387.83
061101590110200428.7806584600434.2176517506008010000000160.001201.0000000160.000000000833697.89000000000004387.830000000000000.000000000004387.83
061101590110200428.7806584600434.2176517506002010000000147.001200.9900000145.530000000758300.34000000000004387.830000000000000.000000000004387.83
061101590110200428.7806584600434.2176517507001010100000035.000401.0000000035.000000000060790.47000000000004387.830000000000000.000000000004387.83
061101591010200428.7806584600434.2176517506008010000000197.001201.0000000197.000000001026490.53000000000005377.890000000001733.020000000007110.91
061101591010200428.7806584600434.2176517506002010000000127.001201.0000000127.000000000661747.70000000000005377.890000000001733.020000000007110.91
061101591010200428.7806584600434.2176517507001010100000135.000401.0100000136.350000000236822.31000000000005377.890000000001733.020000000007110.91
061101591010200428.7806584600434.2176517508013010100000010.000401.0100000010.100000000017542.39000000000005377.890000000001733.020000000007110.91
061101591010200428.7806584600434.2176517508010010100000040.000401.0100000040.400000000070169.57000000000005377.890000000001733.020000000007110.91
061101591010200428.7806584600434.2176517509001010300000250.000400.9900000247.500000000429875.48000000000005377.890000000001733.020000000007110.91
061101591110200428.7806584600434.2176517506009010000000220.001200.9900000217.800000001134871.25000000000007495.000000000002021.950000000009516.95
061101591110200428.7806584600434.2176517506007010000000095.001200.9900000094.050000000490058.04000000000007495.000000000002021.950000000009516.95
061101591110200428.7806584600434.2176517507001010500000111.000401.0300000114.330000000198576.42000000000007495.000000000002021.950000000009516.95
061101591110200428.7806584600434.2176517508013010500000030.000401.0200000030.600000000053148.24000000000007495.000000000002021.950000000009516.95
061101591110200428.7806584600434.2176517508010010500000050.000401.0200000051.000000000088580.40000000000007495.000000000002021.950000000009516.95
061101591310200428.7806584600434.2176517506002010000000067.001200.9800000065.660000000342128.77000000000001966.900000000000000.000000000001966.90
061101591310200428.7806584600434.2176517507001010100000099.000401.0100000099.990000000173669.69000000000001966.900000000000000.000000000001966.90
061101590310200428.7806584600434.2176517506002010000000148.001201.0000000148.000000000771170.55000000000009512.500000000000117.700000000009630.20
061101590310200428.7806584600434.2176517507001010100000035.000401.0000000035.000000000060790.47000000000009512.500000000000117.700000000009630.20
061101590310200428.7806584600434.2176517509044010100000040.000401.0000000040.000000000069474.82000000000009512.500000000000117.700000000009630.20
061101590410200428.7806584600434.2176517506002010000000184.001201.0000000184.000000000958752.58000000000012482.000000000000047.850000000012529.85
061101590410200428.7806584600434.2176517506001010000000042.001201.0000000042.000000000218845.70000000000012482.000000000000047.850000000012529.85
061101590410200428.7806584600434.2176517506009010000000405.001201.0000000405.000000002110297.79000000000012482.000000000000047.850000000012529.85
061101590410200428.7806584600434.2176517507001010100000105.000401.0000000105.000000000182371.41000000000012482.000000000000047.850000000012529.85
061101590410200428.7806584600434.2176517508999010100002000.000401.0000002000.000000003473741.21000000000012482.000000000000047.850000000012529.85
061101590410200428.7806584600434.2176517509044010100000015.000401.0000000015.000000000026053.06000000000012482.000000000000047.850000000012529.85
061101590510200428.7806584600434.2176517506002010000000050.841201.0100000051.350000000267564.92000000000004539.000000000000031.720000000004570.72
061101590510200428.7806584600434.2176517506007010000000291.961201.0000000291.960000001521290.23000000000004539.000000000000031.720000000004570.72
061101590510200428.7806584600434.2176517506009010000000210.031201.0000000210.030000001094384.80000000000004539.000000000000031.720000000004570.72
061101590510200428.7806584600434.2176517507001010100000039.000401.0000000039.000000000067737.95000000000004539.000000000000031.720000000004570.72
061101590610200428.7806584600434.2176517506002010000000099.001201.0100000099.990000000521009.08000000000004951.250000000000179.170000000005130.42
061101590610200428.7806584600434.2176517506004010000000056.001201.0000000056.000000000291794.26000000000004951.250000000000179.170000000005130.42
061101590610200428.7806584600434.2176517507001010100000035.000401.0000000035.000000000060790.47000000000004951.250000000000179.170000000005130.42
061101590710200428.7806584600434.2176517506009010000000160.001201.0000000160.000000000833697.89000000000005120.810000000000943.360000000006064.17
061101590710200428.7806584600434.2176517506002010000000200.001201.0200000204.000000001062964.81000000000005120.810000000000943.360000000006064.17
061101590710200428.7806584600434.2176517507001010100000090.000401.0000000090.000000000156318.35000000000005120.810000000000943.360000000006064.17
061101590810200428.7806584600434.2176517506004010000000200.001201.0000000200.000000001042122.36000000000001123.450000000000598.170000000001721.62
061101590810200428.7806584600434.2176517506001010000000050.001201.0000000050.000000000260530.59000000000001123.450000000000598.170000000001721.62
061101590810200428.7806584600434.2176517506010010000000180.001201.0000000180.000000000937910.13000000000001123.450000000000598.170000000001721.62
061101590810200428.7806584600434.2176517506002010000000070.001201.0200000071.400000000372037.68000000000001123.450000000000598.170000000001721.62
061101590810200428.7806584600434.2176517507001010100000045.000401.0000000045.000000000078159.18000000000001123.450000000000598.170000000001721.62
061101590810200428.7806584600434.2176517509077010300000200.000400.9700000194.000000000336952.90000000000001123.450000000000598.170000000001721.62
061101590910200428.7806584600434.2176517506002010000000054.001201.0000000054.000000000281373.04000000000001644.500000000000007.920000000001652.42
061101590910200428.7806584600434.2176517507001010100000060.500401.0100000061.110000000106140.16000000000001644.500000000000007.920000000001652.42
061101590910200428.7806584600434.2176517508010010100000006.000401.0100000006.060000000010525.44000000000001644.500000000000007.920000000001652.42
061101670110200315.0468811500319.0417156806002010000000049.001200.9900000048.510000000185720.56000000000000959.100000000000000.000000000000959.10
061101670110200315.0468811500319.0417156806001010000000024.001201.0000000024.000000000091884.01000000000000959.100000000000000.000000000000959.10
061101670110200315.0468811500319.0417156807001010100000032.000401.0000000032.000000000040837.34000000000000959.100000000000000.000000000000959.10
061101671010200315.0468811500319.0417156806002010000000026.891200.9900000026.620000000101914.69000000000002751.410000000000387.830000000003139.24
061101671010200315.0468811500319.0417156806001010000000026.291201.0000000026.290000000100651.28000000000002751.410000000000387.830000000003139.24
061101671010200315.0468811500319.0417156807001010100000034.000401.0200000034.680000000044257.47000000000002751.410000000000387.830000000003139.24
061101671110200315.0468811500319.0417156806002010000000157.371200.9800000154.220000000590431.36000000000001486.560000000000517.570000000002004.13
061101671110200315.0468811500319.0417156806001010000000059.291201.0000000059.290000000226991.80000000000001486.560000000000517.570000000002004.13
061101671110200315.0468811500319.0417156807001010100000105.000401.0200000107.100000000136677.47000000000001486.560000000000517.570000000002004.13
061101671310200315.0468811500319.0417156806002010000000069.431200.9800000068.040000000260491.18000000000002175.070000000000413.240000000002588.32
061101671310200315.0468811500319.0417156806009010000000232.001200.9900000229.680000000879330.02000000000002175.070000000000413.240000000002588.32
061101671310200315.0468811500319.0417156806001010000000115.741201.0000000115.740000000443110.66000000000002175.070000000000413.240000000002588.32
061101671310200315.0468811500319.0417156807001010100000035.000401.0200000035.700000000045559.16000000000002175.070000000000413.240000000002588.32
061101670210200315.0468811500319.0417156806001010000000034.001201.0000000034.000000000130169.02000000000003258.330000000000168.940000000003427.27
061101670210200315.0468811500319.0417156806002010000000091.001200.9900000090.090000000344909.62000000000003258.330000000000168.940000000003427.27
061101670210200315.0468811500319.0417156806004010000000134.141201.0000000134.140000000513555.07000000000003258.330000000000168.940000000003427.27
061101670210200315.0468811500319.0417156807001010100000097.260401.0000000097.260000000124119.99000000000003258.330000000000168.940000000003427.27
061101670210200315.0468811500319.0417156808013010100000250.000401.0000000250.000000000319041.72000000000003258.330000000000168.940000000003427.27
061101670210200315.0468811500319.0417156808008010100000300.000401.0000000300.000000000382850.06000000000003258.330000000000168.940000000003427.27
061101670310200315.0468811500319.0417156806001010000000120.001201.0000000120.000000000459420.07000000000001990.000000000000874.470000000002864.47
061101670310200315.0468811500319.0417156806002010000000225.001201.0100000227.250000000870026.76000000000001990.000000000000874.470000000002864.47
061101670310200315.0468811500319.0417156807001010100000105.000401.0000000105.000000000133997.52000000000001990.000000000000874.470000000002864.47
061101670410200315.0468811500319.0417156806009010000000200.001201.0000000200.000000000765700.12000000000012065.670000000000090.000000000012155.67
061101670410200315.0468811500319.0417156806001010000000036.001201.0000000036.000000000137826.02000000000012065.670000000000090.000000000012155.67
061101670410200315.0468811500319.0417156806002010000000065.001201.0100000065.650000000251341.06000000000012065.670000000000090.000000000012155.67
061101670410200315.0468811500319.0417156806007010000000200.001201.0000000200.000000000765700.12000000000012065.670000000000090.000000000012155.67
061101670410200315.0468811500319.0417156807001010100000066.000401.0000000066.000000000084227.01000000000012065.670000000000090.000000000012155.67
061101670410200315.0468811500319.0417156809008010100000060.000400.9900000059.400000000075804.31000000000012065.670000000000090.000000000012155.67
061101670510200315.0468811500319.0417156806001010000000116.001201.0000000116.000000000444106.07000000000005018.500000000000460.500000000005479.00
061101670510200315.0468811500319.0417156806002010000000299.001201.0200000304.980000001167616.11000000000005018.500000000000460.500000000005479.00
061101670510200315.0468811500319.0417156806009010000000503.731201.0000000503.730000001928530.60000000000005018.500000000000460.500000000005479.00
061101670510200315.0468811500319.0417156807001010300000042.000401.0000000042.000000000053599.01000000000005018.500000000000460.500000000005479.00
061101670510200315.0468811500319.0417156807002010100000022.500401.0000000022.500000000028713.75000000000005018.500000000000460.500000000005479.00
061101670610200315.0468811500319.0417156806002010000000047.001201.0200000047.940000000183538.32000000000000910.350000000000119.750000000001030.10
061101670610200315.0468811500319.0417156807001010100000068.000401.0000000068.000000000086779.35000000000000910.350000000000119.750000000001030.10
061101670610200315.0468811500319.0417156808012010100000080.000401.0000000080.000000000102093.35000000000000910.350000000000119.750000000001030.10
061101670610200315.0468811500319.0417156808010010100000012.500401.0000000012.500000000015952.09000000000000910.350000000000119.750000000001030.10
061101670610200315.0468811500319.0417156809036010100000080.000400.9700000077.600000000099030.55000000000000910.350000000000119.750000000001030.10
061101670710200315.0468811500319.0417156806002010000000238.001201.0100000240.380000000920294.97000000000008655.000000000000376.530000000009031.52
061101670710200315.0468811500319.0417156806004010000000060.001201.0000000060.000000000229710.04000000000008655.000000000000376.530000000009031.52
061101670710200315.0468811500319.0417156806001010000000040.001201.0000000040.000000000153140.02000000000008655.000000000000376.530000000009031.52
061101670710200315.0468811500319.0417156807002040100000060.000401.0000000060.000000000076570.01000000000008655.000000000000376.530000000009031.52
061101670710200315.0468811500319.0417156807001010100000070.000401.0100000070.700000000090225.00000000000008655.000000000000376.530000000009031.52
061101670810200315.0468811500319.0417156806002010000000005.001201.0100000005.050000000019333.93000000000001379.900000000000554.170000000001934.07
061101670810200315.0468811500319.0417156806001010000000040.381201.0000000040.380000000154594.85000000000001379.900000000000554.170000000001934.07
061101670810200315.0468811500319.0417156807001010100000034.000401.0100000034.340000000043823.57000000000001379.900000000000554.170000000001934.07
061101670810200315.0468811500319.0417156807002040100000030.000401.0000000030.000000000038285.01000000000001379.900000000000554.170000000001934.07
061101670810200315.0468811500319.0417156808005010300000028.000401.0100000028.280000000036090.00000000000001379.900000000000554.170000000001934.07
061101670910200315.0468811500319.0417156806002010000000131.001200.9900000129.690000000496518.24000000000002080.000000000000631.080000000002711.08
061101670910200315.0468811500319.0417156806008010000000200.001200.9900000198.000000000758043.12000000000002080.000000000000631.080000000002711.08
061101670910200315.0468811500319.0417156806001010000000113.001201.0000000113.000000000432620.57000000000002080.000000000000631.080000000002711.08
061101670910200315.0468811500319.0417156807001010300000072.000401.0200000073.440000000093721.69000000000002080.000000000000631.080000000002711.08
061101670910200315.0468811500319.0417156808028010100000018.000401.0100000018.180000000023200.71000000000002080.000000000000631.080000000002711.08
061101670910200315.0468811500319.0417156808012010300000030.000400.9900000029.700000000037902.16000000000002080.000000000000631.080000000002711.08
061101670910200315.0468811500319.0417156808013010300000600.000401.0100000606.000000000773357.12000000000002080.000000000000631.080000000002711.08
061101670910200315.0468811500319.0417156808008010300002000.000400.9900001980.000000002526810.39000000000002080.000000000000631.080000000002711.08
061101750110300406.1300959200428.9101334006002010000000079.201201.1600000091.870000000472847.69000000000003298.000000000000000.000000000003298.00
061101750110300406.1300959200428.9101334007001010100000038.000401.0200000038.760000000066498.23000000000003298.000000000000000.000000000003298.00
061101750110300406.1300959200428.9101334009004010100000050.000401.0200000051.000000000087497.67000000000003298.000000000000000.000000000003298.00
061101751010300406.1300959200428.9101334006002010000000103.771201.2300000127.640000000656953.07000000000000547.000000000000353.530000000000900.53
061101751010300406.1300959200428.9101334007001020100000078.000401.0100000078.780000000135158.16000000000000547.000000000000353.530000000000900.53
061101751210300406.1300959200428.9101334006002010000000090.001201.2100000108.900000000560499.76000000000003619.710000000000507.500000000004127.22
061101751210300406.1300959200428.9101334007001010100000080.000401.0000000080.000000000137251.24000000000003619.710000000000507.500000000004127.22
061101751210300406.1300959200428.9101334008008010100000170.000401.0400000176.800000000303325.25000000000003619.710000000000507.500000000004127.22
061101751210300406.1300959200428.9101334008009010100000030.000401.0400000031.200000000053527.98000000000003619.710000000000507.500000000004127.22
061101751210300406.1300959200428.9101334008013010100000150.000401.0600000159.000000000272786.84000000000003619.710000000000507.500000000004127.22
061101751210300406.1300959200428.9101334008009030100000020.000401.0400000020.800000000035685.32000000000003619.710000000000507.500000000004127.22
061101751210300406.1300959200428.9101334008005010100000030.000401.0600000031.800000000054557.37000000000003619.710000000000507.500000000004127.22
061101751210300406.1300959200428.9101334009008010100000010.000401.0200000010.200000000017499.53000000000003619.710000000000507.500000000004127.22
061101751210300406.1300959200428.9101334009036010100000130.000401.0300000133.900000000229724.27000000000003619.710000000000507.500000000004127.22
061101751310300406.1300959200428.9101334006002010000000151.201201.2100000182.950000000941629.31000000000003385.930000000000129.870000000003515.80
061101751310300406.1300959200428.9101334006004010000000060.001201.0200000061.200000000314991.60000000000003385.930000000000129.870000000003515.80
061101751310300406.1300959200428.9101334006001010000000032.001201.0600000033.920000000174583.58000000000003385.930000000000129.870000000003515.80
061101751310300406.1300959200428.9101334007001010100000039.000401.0000000039.000000000066909.98000000000003385.930000000000129.870000000003515.80
061101751310300406.1300959200428.9101334008013010100001280.000401.0600001356.800000002327781.08000000000003385.930000000000129.870000000003515.80
061101751310300406.1300959200428.9101334008006010100000110.000401.0600000116.600000000200043.69000000000003385.930000000000129.870000000003515.80
061101751310300406.1300959200428.9101334008022010100000030.000401.0600000031.800000000054557.37000000000003385.930000000000129.870000000003515.80
061101751310300406.1300959200428.9101334008005010100000060.000401.0600000063.600000000109114.74000000000003385.930000000000129.870000000003515.80
061101750210300406.1300959200428.9101334006004010000000080.001201.0200000081.600000000419988.80000000000009057.500000000000332.090000000009389.59
061101750210300406.1300959200428.9101334006007010000000150.001201.0600000159.000000000818360.53000000000009057.500000000000332.090000000009389.59
061101750210300406.1300959200428.9101334006002010000000150.001201.1600000174.000000000895564.36000000000009057.500000000000332.090000000009389.59
061101750210300406.1300959200428.9101334006005010000000050.001201.0600000053.000000000272786.84000000000009057.500000000000332.090000000009389.59
061101750210300406.1300959200428.9101334007001010100000040.000401.0200000040.800000000069998.13000000000009057.500000000000332.090000000009389.59
061101750210300406.1300959200428.9101334008016010100000200.000401.0800000216.000000000370578.36000000000009057.500000000000332.090000000009389.59
061101750210300406.1300959200428.9101334008013010100000100.000401.0800000108.000000000185289.18000000000009057.500000000000332.090000000009389.59
061101750210300406.1300959200428.9101334008018010100000025.000401.0800000027.000000000046322.29000000000009057.500000000000332.090000000009389.59
061101750310300406.1300959200428.9101334006001010000000053.581201.1200000060.010000000308866.77000000000004578.590000000000265.820000000004844.41
061101750310300406.1300959200428.9101334006002010000000079.841201.1600000092.610000000476656.41000000000004578.590000000000265.820000000004844.41
061101750310300406.1300959200428.9101334006009010000000125.911200.9800000123.390000000635078.66000000000004578.590000000000265.820000000004844.41
061101750310300406.1300959200428.9101334007001010100000117.000401.0200000119.340000000204744.54000000000004578.590000000000265.820000000004844.41
061101750310300406.1300959200428.9101334008006010100000024.000401.0800000025.920000000044469.40000000000004578.590000000000265.820000000004844.41
061101750310300406.1300959200428.9101334008010010100000001.200401.0800000001.300000000002230.33000000000004578.590000000000265.820000000004844.41
061101750310300406.1300959200428.9101334008005010100000024.000401.0800000025.920000000044469.40000000000004578.590000000000265.820000000004844.41
061101750410300406.1300959200428.9101334006002010000000140.001201.1700000163.800000000843065.76000000000006673.400000000000147.660000000006821.06
061101750410300406.1300959200428.9101334007001010100000040.000401.0200000040.800000000069998.13000000000006673.400000000000147.660000000006821.06
061101750510300406.1300959200428.9101334006001010000000068.001201.1200000076.160000000391989.55000000000002042.000000000000280.900000000002322.90
061101750510300406.1300959200428.9101334006004010000000240.001201.0200000244.800000001259966.41000000000002042.000000000000280.900000000002322.90
061101750510300406.1300959200428.9101334006002010000000049.001201.1700000057.330000000295073.02000000000002042.000000000000280.900000000002322.90
061101750510300406.1300959200428.9101334006005010000000100.001201.0500000105.000000000540426.77000000000002042.000000000000280.900000000002322.90
061101750510300406.1300959200428.9101334007001010100000120.000401.0200000122.400000000209994.40000000000002042.000000000000280.900000000002322.90
061101750610300406.1300959200428.9101334006002010000000054.501201.1700000063.770000000328219.19000000000001283.250000000000053.380000000001336.63
061101750610300406.1300959200428.9101334006001010000000040.001201.1200000044.800000000230582.09000000000001283.250000000000053.380000000001336.63
061101750610300406.1300959200428.9101334007001010100000120.000401.0200000122.400000000209994.40000000000001283.250000000000053.380000000001336.63
061101750710300406.1300959200428.9101334006002010000000281.801201.2000000338.160000001740483.01000000000000955.200000000000501.180000000001456.38
061101750710300406.1300959200428.9101334007001010100000117.000401.0100000118.170000000202737.24000000000000955.200000000000501.180000000001456.38
061101750710300406.1300959200428.9101334008006010100000044.000401.0700000047.080000000080772.36000000000000955.200000000000501.180000000001456.38
061101750710300406.1300959200428.9101334008013010100000100.000401.0700000107.000000000183573.54000000000000955.200000000000501.180000000001456.38
061101750810300406.1300959200428.9101334006002010000000010.001201.2000000012.000000000061763.06000000000001211.000000000000097.870000000001308.87
061101750810300406.1300959200428.9101334007001010100000114.000401.0100000115.140000000197538.85000000000001211.000000000000097.870000000001308.87
061101750810300406.1300959200428.9101334008006010100000020.000401.0700000021.400000000036714.71000000000001211.000000000000097.870000000001308.87
061101750810300406.1300959200428.9101334008005010700999999.990401.0700000037.000000000063478.70010000000001211.000000000000097.870000000001308.87
061101750910300406.1300959200428.9101334006002010000000099.251201.2000000119.100000000612998.36000000000001845.270000000000792.950000000002638.22
061101750910300406.1300959200428.9101334006004010000000098.301201.0200000100.270000000516081.83000000000001845.270000000000792.950000000002638.22
061101750910300406.1300959200428.9101334007001010100000114.000401.0100000115.140000000197538.85000000000001845.270000000000792.950000000002638.22
061101831010300344.8741749200364.2183375606005010000000060.001201.0500000063.000000000275349.06000000000003882.840000000000245.720000000004128.56
061101831010300344.8741749200364.2183375606002010000000048.261201.2400000059.840000000261537.90000000000003882.840000000000245.720000000004128.56
061101831010300344.8741749200364.2183375607001010100000042.000401.0000000042.000000000061188.68000000000003882.840000000000245.720000000004128.56
061101831110300344.8741749200364.2183375606004010000000072.001201.0200000073.440000000320978.34000000000001400.230000000000184.450000000001584.68
061101831110300344.8741749200364.2183375606002010000000044.151201.2400000054.750000000239291.45000000000001400.230000000000184.450000000001584.68
061101831110300344.8741749200364.2183375607001010100000040.000401.0000000040.000000000058274.93000000000001400.230000000000184.450000000001584.68
061101831110300344.8741749200364.2183375608013010100000050.000401.0500000052.500000000076485.85000000000001400.230000000000184.450000000001584.68
061101831110300344.8741749200364.2183375608005010100000023.000401.0500000024.150000000035183.49000000000001400.230000000000184.450000000001584.68
061101831210300344.8741749200364.2183375606002010000000068.531201.2400000084.980000000371415.29000000000003570.200000000000256.360000000003826.56
061101831210300344.8741749200364.2183375606001010000000069.131201.1200000077.430000000338417.11000000000003570.200000000000256.360000000003826.56
061101831210300344.8741749200364.2183375607001010100000126.000401.0000000126.000000000183566.04000000000003570.200000000000256.360000000003826.56
061101831310300344.8741749200364.2183375606002010000000012.471201.2400000015.460000000067569.79000000000000469.320000000000315.000000000000784.32
061101831310300344.8741749200364.2183375607001010100000084.000401.0000000084.000000000122377.36000000000000469.320000000000315.000000000000784.32
061101830210300344.8741749200364.2183375606002010000000069.001201.1500000079.350000000346808.70000000000001172.630000000000189.000000000001361.63
061101830210300344.8741749200364.2183375607001010200000080.000401.0200000081.600000000118880.87000000000001172.630000000000189.000000000001361.63
061101830310300344.8741749200364.2183375606001010000000026.941201.1200000030.170000000131861.61000000000000992.000000000000000.000000000000992.00
061101830310300344.8741749200364.2183375607001010100000080.000401.0200000081.600000000118880.87000000000000992.000000000000000.000000000000992.00
061101830410300344.8741749200364.2183375606002010000000221.001201.1800000260.780000001139770.30000000000001682.850000000000210.000000000001892.85
061101830410300344.8741749200364.2183375607001010100000092.000401.0200000093.840000000136713.00000000000001682.850000000000210.000000000001892.85
061101830610300344.8741749200364.2183375606002010000000223.001201.1800000263.140000001150084.96000000000008953.500000000000525.000000000009478.50
061101830610300344.8741749200364.2183375606005010000000080.001201.0500000084.000000000367132.08000000000008953.500000000000525.000000000009478.50
061101830610300344.8741749200364.2183375606004010000000105.001201.0200000107.100000000468093.41000000000008953.500000000000525.000000000009478.50
061101830610300344.8741749200364.2183375607001010100000141.000401.0200000143.820000000209527.53000000000008953.500000000000525.000000000009478.50
061101830710300344.8741749200364.2183375606002010000000044.001201.2100000053.240000000232691.81000000000000450.000000000000210.000000000000660.00
061101830710300344.8741749200364.2183375607001010100000088.000401.0100000088.880000000129486.90000000000000450.000000000000210.000000000000660.00
061101830810300344.8741749200364.2183375606002010000000028.001201.2100000033.880000000148076.61000000000001316.130000000000010.200000000001326.33
061101830810300344.8741749200364.2183375606001010000000015.001201.1200000016.800000000073426.42000000000001316.130000000000010.200000000001326.33
061101830810300344.8741749200364.2183375607001010100000088.000401.0100000088.880000000129486.90000000000001316.130000000000010.200000000001326.33
061101910110300275.2661752700290.7059908606002010000000030.001201.1500000034.500000000120352.28000000000001590.000000000000210.000000000001800.00
061101910110300275.2661752700290.7059908607001010100000039.000401.0200000039.780000000046257.14000000000001590.000000000000210.000000000001800.00
061101910110300275.2661752700290.7059908609038010100000035.000401.0100000035.350000000041105.83000000000001590.000000000000210.000000000001800.00
061101911010300275.2661752700290.7059908606002010000000045.081201.2300000055.450000000193435.77000000000000698.780000000000347.790000000001046.57
061101911010300275.2661752700290.7059908607001010100000072.000401.0000000072.000000000083723.33000000000000698.780000000000347.790000000001046.57
061101911110300275.2661752700290.7059908607001010100000069.000401.0000000069.000000000080234.85000000000000499.580000000000185.870000000000685.45
061101911110300275.2661752700290.7059908608010010100999999.990401.0600000002.140000000002488.44010000000000499.580000000000185.870000000000685.45
061101911210300275.2661752700290.7059908606002010000000075.581201.2300000092.960000000324288.35000000000001749.210000000000327.330000000002076.54
061101911210300275.2661752700290.7059908607001010100000108.000401.0000000108.000000000125584.99000000000001749.210000000000327.330000000002076.54
061101911310300275.2661752700290.7059908607001010100000079.000401.0000000079.000000000091863.09000000000000850.690000000000067.620000000000918.31
061101910210300275.2661752700290.7059908607001010100000035.000401.0200000035.700000000041512.82000000000001418.500000000000202.920000000001621.42
061101910510300275.2661752700290.7059908607001010100000070.000401.0200000071.400000000083025.63000000000000908.500000000000758.250000000001666.76
061101910610300275.2661752700290.7059908606002010000000064.711201.1900000077.000000000268612.34000000000003589.100000000000679.210000000004268.31
061101910610300275.2661752700290.7059908607001010100000096.000401.0200000097.920000000113863.72000000000003589.100000000000679.210000000004268.31
061101910710300275.2661752700290.7059908606002010000000182.001201.2200000222.040000000774580.30000000000002475.000000000000580.580000000003055.58
061101910710300275.2661752700290.7059908607001010100000038.000401.0100000038.380000000044629.18000000000002475.000000000000580.580000000003055.58
061101910910300275.2661752700290.7059908607001010100000041.000401.0100000041.410000000048152.54000000000002136.970000000000620.200000000002757.16
061102051010300450.1918371900475.4433194706001010000000019.771201.0000000019.770000000112794.17000000000003032.420000000000206.000000000003238.42
061102051010300450.1918371900475.4433194706002010000000126.301201.0100000127.560000000727770.60000000000003032.420000000000206.000000000003238.42
061102051010300450.1918371900475.4433194707001010100000042.000401.0000000042.000000000079874.48000000000003032.420000000000206.000000000003238.42
061102051110300450.1918371900475.4433194706002010000000044.201201.0200000045.080000000257195.82000000000001597.270000000000033.430000000001630.70
061102051110300450.1918371900475.4433194706001010000000020.251201.0000000020.250000000115532.73000000000001597.270000000000033.430000000001630.70
061102051110300450.1918371900475.4433194707001010100000041.000401.0100000041.410000000078752.43000000000001597.270000000000033.430000000001630.70
061102051210300450.1918371900475.4433194706002010000000081.081201.0200000082.700000000471829.95000000000000941.670000000000587.330000000001529.00
061102051210300450.1918371900475.4433194706008010000000030.001200.9900000029.700000000169448.00000000000000941.670000000000587.330000000001529.00
061102051210300450.1918371900475.4433194706001010000000023.091201.0000000023.090000000131735.83000000000000941.670000000000587.330000000001529.00
061102051210300450.1918371900475.4433194707001010100000041.000401.0100000041.410000000078752.43000000000000941.670000000000587.330000000001529.00
061102051210300450.1918371900475.4433194708010010100000042.000401.0000000042.000000000079874.48000000000000941.670000000000587.330000000001529.00
061102051210300450.1918371900475.4433194708013010100000050.000401.0000000050.000000000095088.66000000000000941.670000000000587.330000000001529.00
061102051210300450.1918371900475.4433194709042010100000050.000401.0300000051.500000000097941.32000000000000941.670000000000587.330000000001529.00
061102050210300450.1918371900475.4433194706002010000000046.351201.2000000055.620000000317329.89000000000000949.980000000000068.900000000001018.88
061102050210300450.1918371900475.4433194707001010100000082.000401.0000000082.000000000155945.41000000000000949.980000000000068.900000000001018.88
061102050310300450.1918371900475.4433194706002010000000170.001201.1500000195.500000001115390.03000000000001308.000000000000016.170000000001324.17
061102050310300450.1918371900475.4433194706001010000000024.001201.0000000024.000000000136927.68000000000001308.000000000000016.170000000001324.17
061102050310300450.1918371900475.4433194706005010000000030.001201.0300000030.900000000176294.38000000000001308.000000000000016.170000000001324.17
061102050310300450.1918371900475.4433194707001010100000090.000401.0000000090.000000000171159.60000000000001308.000000000000016.170000000001324.17
061102050310300450.1918371900475.4433194708016010300001150.000401.0600001219.000000002318261.63000000000001308.000000000000016.170000000001324.17
061102050310300450.1918371900475.4433194708013010100000650.000401.0600000689.000000001310321.79000000000001308.000000000000016.170000000001324.17
061102050510300450.1918371900475.4433194706002010000000100.001201.0700000107.000000000610469.22000000000000997.500000000000324.450000000001321.95
061102050510300450.1918371900475.4433194706001010000000035.001201.0000000035.000000000199686.19000000000000997.500000000000324.450000000001321.95
061102050510300450.1918371900475.4433194707001010100000080.000401.0000000080.000000000152141.86000000000000997.500000000000324.450000000001321.95
061102050610300450.1918371900475.4433194706002010000000035.001201.0700000037.450000000213664.23000000000002060.000000000000000.000000000002060.00
061102050610300450.1918371900475.4433194706001010000000020.001201.0000000020.000000000114106.40000000000002060.000000000000000.000000000002060.00
061102050610300450.1918371900475.4433194707001010100000041.000401.0000000041.000000000077972.70000000000002060.000000000000000.000000000002060.00
061102050910300450.1918371900475.4433194706001010000000058.941201.0000000058.940000000336271.55000000000001348.190000000000407.860000000001756.05
061102050910300450.1918371900475.4433194706002010000000084.581201.0100000085.430000000487405.47000000000001348.190000000000407.860000000001756.05
061102050910300450.1918371900475.4433194707001010100000082.000401.0000000082.000000000155945.41000000000001348.190000000000407.860000000001756.05
061102130110300442.7401302400467.5736426006002010000000059.551201.1800000070.270000000394276.80000000000001118.570000000000171.600000000001290.17
061102130110300442.7401302400467.5736426007001010100000080.000401.0000000080.000000000149623.57000000000001118.570000000000171.600000000001290.17
061102131010300442.7401302400467.5736426006002010000000048.101201.0200000049.060000000275269.95000000000000840.000000000000257.500000000001097.50
061102131010300442.7401302400467.5736426007001010100000032.000401.0100000032.320000000060447.92000000000000840.000000000000257.500000000001097.50
061102131110300442.7401302400467.5736426006002010000000098.591201.0300000101.550000000569785.24000000000003744.350000000003534.040000000007278.39
061102131110300442.7401302400467.5736426007001010100000080.000401.0100000080.800000000151119.80000000000003744.350000000003534.040000000007278.39
061102131210300442.7401302400467.5736426006001010000000026.301201.0000000026.300000000147566.24000000000001658.910000000000160.690000000001819.60
061102131210300442.7401302400467.5736426006002010000000010.721201.0300000011.040000000061944.16000000000001658.910000000000160.690000000001819.60
061102131210300442.7401302400467.5736426007001010100000042.000401.0100000042.420000000079337.90000000000001658.910000000000160.690000000001819.60
061102131310300442.7401302400467.5736426006001010000000039.451201.0000000039.450000000221349.36000000000001697.450000000000306.000000000002003.45
061102131310300442.7401302400467.5736426006002010000000023.581201.0300000024.290000000136288.37000000000001697.450000000000306.000000000002003.45
061102131310300442.7401302400467.5736426007001010100000080.000401.0000000080.000000000149623.57000000000001697.450000000000306.000000000002003.45
061102130210300442.7401302400467.5736426006001010000000026.301201.0100000026.560000000149025.07000000000000903.320000000000156.000000000001059.32
061102130210300442.7401302400467.5736426006002010000000013.381201.1800000015.790000000088595.85000000000000903.320000000000156.000000000001059.32
061102130210300442.7401302400467.5736426007001010100000040.000401.0000000040.000000000074811.78000000000000903.320000000000156.000000000001059.32
061102130310300442.7401302400467.5736426006002010000000061.691201.1100000068.480000000384233.32000000000001285.090000000000116.060000000001401.15
061102130310300442.7401302400467.5736426007001010100000082.000401.0000000082.000000000153364.15000000000001285.090000000000116.060000000001401.15
061102130310300442.7401302400467.5736426008012010100000016.000401.0300000016.480000000030822.45000000000001285.090000000000116.060000000001401.15
061102130410300442.7401302400467.5736426006002010000000017.001201.1100000018.870000000105877.38000000000000114.740000000000303.210000000000417.95
061102130410300442.7401302400467.5736426007001010100000041.000401.0000000041.000000000076682.08000000000000114.740000000000303.210000000000417.95
061102130510300442.7401302400467.5736426006002010000000030.701201.0400000031.930000000179155.52000000000001327.310000000000123.600000000001450.91
061102130510300442.7401302400467.5736426007001010100000082.000401.0000000082.000000000153364.15000000000001327.310000000000123.600000000001450.91
061102130510300442.7401302400467.5736426009036010100000040.000401.0000000040.000000000074811.78000000000001327.310000000000123.600000000001450.91
061102130610300442.7401302400467.5736426006001010000000026.941201.0000000026.940000000151157.21000000000000596.600000000000206.000000000000802.60
061102130610300442.7401302400467.5736426006002010000000041.141201.0400000042.790000000240089.71000000000000596.600000000000206.000000000000802.60
061102130610300442.7401302400467.5736426007001010100000120.000401.0000000120.000000000224435.35000000000000596.600000000000206.000000000000802.60
061102130710300442.7401302400467.5736426006002010000000054.001201.0100000054.540000000306017.60000000000000553.050000000000103.170000000000656.22
061102130710300442.7401302400467.5736426007001010100000082.000401.0000000082.000000000153364.15000000000000553.050000000000103.170000000000656.22
061102130710300442.7401302400467.5736426008005010100999999.990401.0200000031.800000000059475.37010000000000553.050000000000103.170000000000656.22
061102130710300442.7401302400467.5736426008060040100000260.000401.0200000265.200000000496002.12000000000000553.050000000000103.170000000000656.22
061102130810300442.7401302400467.5736426006002010000000004.801201.0100000004.850000000027212.79000000000000931.480000000000326.060000000001257.54
061102130810300442.7401302400467.5736426007001010100000040.000401.0000000040.000000000074811.78000000000000931.480000000000326.060000000001257.54
061102130910300442.7401302400467.5736426006004010000000114.901201.0000000114.900000000644690.54000000000001665.630000000000690.130000000002355.75
061102130910300442.7401302400467.5736426007001010100000032.000401.0100000032.320000000060447.92000000000001665.630000000000690.130000000002355.75
061102130910300442.7401302400467.5736426008008010100000180.000401.0300000185.400000000346752.61000000000001665.630000000000690.130000000002355.75
061102130910300442.7401302400467.5736426008013010100000350.000401.0100000353.500000000661149.13000000000001665.630000000000690.130000000002355.75
061102210110300504.9124259300533.2332130406002010000000020.001201.2000000024.000000000153571.17000000000000299.750000000000052.000000000000351.75
061102211010300504.9124259300533.2332130406002010000000004.661201.0100000004.710000000030138.34000000000000767.520000000000196.280000000000963.80
061102211010300504.9124259300533.2332130407001010100000100.000401.0000000100.000000000213293.29000000000000767.520000000000196.280000000000963.80
061102211010300504.9124259300533.2332130409032010100000070.000400.9800000068.600000000146319.19000000000000767.520000000000196.280000000000963.80
061102211110300504.9124259300533.2332130406001010000000027.231201.0000000027.230000000174239.28000000000000635.970000000000047.270000000000683.23
061102211110300504.9124259300533.2332130407001010100000048.000401.0000000048.000000000102380.78000000000000635.970000000000047.270000000000683.23
061102211210300504.9124259300533.2332130406002010000000004.711201.0100000004.760000000030458.28000000000000235.000000000000030.900000000000265.90
061102211210300504.9124259300533.2332130406001010000000027.401201.0000000027.400000000175327.08000000000000235.000000000000030.900000000000265.90
061102211210300504.9124259300533.2332130407001010100000064.000401.0000000064.000000000136507.70000000000000235.000000000000030.900000000000265.90
061102211310300504.9124259300533.2332130406002010000000061.301201.0200000062.530000000400116.87000000000000450.270000000000071.900000000000522.17
061102211310300504.9124259300533.2332130407001020100000043.000401.0100000043.430000000092633.27000000000000450.270000000000071.900000000000522.17
061102211410300504.9124259300533.2332130406002010000000097.671201.0200000099.620000000637448.31000000000000604.120000000000130.590000000000734.71
061102211410300504.9124259300533.2332130407001020100000068.000401.0100000068.680000000146489.83000000000000604.120000000000130.590000000000734.71
061102211410300504.9124259300533.2332130408008010100000056.000401.0300000057.680000000123027.57000000000000604.120000000000130.590000000000734.71
061102211510300504.9124259300533.2332130406002010000000004.801201.0200000004.900000000031354.11000000000000634.810000000000000.000000000000634.81
061102211510300504.9124259300533.2332130406001010000000027.061201.0000000027.060000000173151.49000000000000634.810000000000000.000000000000634.81
061102211510300504.9124259300533.2332130407001020100000043.000401.0100000043.430000000092633.27000000000000634.810000000000000.000000000000634.81
061102211510300504.9124259300533.2332130408010010100000004.000401.0100000004.040000000008617.05000000000000634.810000000000000.000000000000634.81
061102211510300504.9124259300533.2332130409103010100000015.000401.0100000015.150000000032313.93000000000000634.810000000000000.000000000000634.81
061102211610300504.9124259300533.2332130406002010000000022.001201.0200000022.440000000143589.04000000000001763.150000000000492.280000000002255.43
061102211610300504.9124259300533.2332130407001010100000086.000401.0100000086.860000000185266.55000000000001763.150000000000492.280000000002255.43
061102211610300504.9124259300533.2332130408010010100000002.490401.0100000002.510000000005353.66000000000001763.150000000000492.280000000002255.43
061102211610300504.9124259300533.2332130408029010100000110.000401.0100000111.100000000236968.84000000000001763.150000000000492.280000000002255.43
061102211710300504.9124259300533.2332130406002010000999999.991201.0300000082.700000000529180.64010000000001388.250000000000482.540000000001870.79
061102211710300504.9124259300533.2332130406005010000000065.001201.0300000066.950000000428399.56000000000001388.250000000000482.540000000001870.79
061102211710300504.9124259300533.2332130406004010000000177.001201.0000000177.000000001132587.34000000000001388.250000000000482.540000000001870.79
061102211710300504.9124259300533.2332130406001010000999999.991201.0000000113.000000000723064.24010000000001388.250000000000482.540000000001870.79
061102211710300504.9124259300533.2332130407001010100000120.000401.0000000120.000000000255951.94000000000001388.250000000000482.540000000001870.79
061102211710300504.9124259300533.2332130408013010100000050.000401.0000000050.000000000106646.64000000000001388.250000000000482.540000000001870.79
061102211710300504.9124259300533.2332130408012010100000070.000401.0300000072.100000000153784.46000000000001388.250000000000482.540000000001870.79
061102211710300504.9124259300533.2332130409013010100000088.000401.0200000089.760000000191452.05000000000001388.250000000000482.540000000001870.79
061102211810300504.9124259300533.2332130406002010000000002.401201.0300000002.470000000015805.03000000000000626.590000000000097.160000000000723.74
061102211810300504.9124259300533.2332130407001010100000084.000401.0000000084.000000000179166.36000000000000626.590000000000097.160000000000723.74
061102211910300504.9124259300533.2332130406002010000000027.001201.0300000027.810000000177950.59000000000000280.500000000000102.000000000000382.50
061102211910300504.9124259300533.2332130407001010100000075.000401.0000000075.000000000159969.96000000000000280.500000000000102.000000000000382.50
061102210210300504.9124259300533.2332130406002010000000042.001201.2000000050.400000000322499.45000000000001379.200000000000160.380000000001539.58
061102210210300504.9124259300533.2332130407001010100000040.000401.0000000040.000000000085317.31000000000001379.200000000000160.380000000001539.58
061102212010300504.9124259300533.2332130406002010000000035.001201.0300000036.050000000230676.69000000000001527.220000000000240.220000000001767.44
061102210310300504.9124259300533.2332130406002010000000121.221201.2000000145.460000000930769.24000000000001351.130000000000543.920000000001895.05
061102210310300504.9124259300533.2332130407001020100000135.000401.0000000135.000000000287945.94000000000001351.130000000000543.920000000001895.05
061102210310300504.9124259300533.2332130409063010100000150.000401.0100000151.500000000323139.33000000000001351.130000000000543.920000000001895.05
061102210310300504.9124259300533.2332130409036010100000100.000401.0200000102.000000000217559.15000000000001351.130000000000543.920000000001895.05
061102210410300504.9124259300533.2332130407001020100000080.000401.0000000080.000000000170634.63000000000001837.500000000000268.220000000002105.72
061102210610300504.9124259300533.2332130406002010000000032.001201.1100000035.520000000227285.32000000000000511.290000000000080.030000000000591.32
061102210610300504.9124259300533.2332130407001010100000086.000401.0000000086.000000000183432.23000000000000511.290000000000080.030000000000591.32
061102210710300504.9124259300533.2332130406002010000000014.001201.0600000014.840000000094958.17000000000000222.000000000000051.500000000000273.50
061102210710300504.9124259300533.2332130407001010100000043.000401.0000000043.000000000091716.11000000000000222.000000000000051.500000000000273.50
061102210810300504.9124259300533.2332130406002010000000025.001201.1100000027.750000000177566.66000000000000167.680000000000000.000000000000167.68
061102210810300504.9124259300533.2332130407001010100000044.000401.0000000044.000000000093849.05000000000000167.680000000000000.000000000000167.68
061102210810300504.9124259300533.2332130408999010100000200.000401.0400000208.000000000443650.03000000000000167.680000000000000.000000000000167.68
061102210810300504.9124259300533.2332130408032030100000090.000401.0500000094.500000000201562.15000000000000167.680000000000000.000000000000167.68
061102210910300504.9124259300533.2332130406002010000000033.331201.0100000033.660000000215383.56000000000000161.000000000000051.500000000000212.50
061102210910300504.9124259300533.2332130407001010100000078.000401.0000000078.000000000166368.76000000000000161.000000000000051.500000000000212.50
061102300110300397.2897273900419.5739042306002010000000070.001201.0400000072.800000000366539.76000000000000870.200000000000260.100000000001130.30
061102300110300397.2897273900419.5739042307001010300000090.000401.0000000090.000000000151046.61000000000000870.200000000000260.100000000001130.30
061102301010300397.2897273900419.5739042306001010000000039.541201.0000000039.540000000199079.43000000000001809.030000000000303.000000000002112.03
061102301010300397.2897273900419.5739042306002010000000158.741200.9700000153.980000000775271.88000000000001809.030000000000303.000000000002112.03
061102301010300397.2897273900419.5739042307001010100000084.000401.0000000084.000000000140976.83000000000001809.030000000000303.000000000002112.03
061102301110300397.2897273900419.5739042306004010000000070.781201.0000000070.780000000356369.29000000000002312.000000000000555.800000000002867.80
061102301110300397.2897273900419.5739042306001010000000020.211201.0000000020.210000000101755.06000000000002312.000000000000555.800000000002867.80
061102301110300397.2897273900419.5739042306002010000000116.561200.9700000113.060000000569244.31000000000002312.000000000000555.800000000002867.80
061102301110300397.2897273900419.5739042307001010100000042.000401.0000000042.000000000070488.42000000000002312.000000000000555.800000000002867.80
061102301110300397.2897273900419.5739042309013010100000300.000401.0200000306.000000000513558.46000000000002312.000000000000555.800000000002867.80
061102301310300397.2897273900419.5739042306002010000000211.311200.9800000207.080000001042624.37000000000000000.000000000000636.750000000000636.75
061102301310300397.2897273900419.5739042307001010100000084.000401.0000000084.000000000140976.83000000000000000.000000000000636.750000000000636.75
061102301310300397.2897273900419.5739042309013010100000050.000401.0100000050.500000000084753.93000000000000000.000000000000636.750000000000636.75
061102300210300397.2897273900419.5739042306001010000000022.001201.0000000022.000000000110767.51000000000000808.170000000000000.000000000000808.17
061102300210300397.2897273900419.5739042306002010000000033.401201.0400000034.740000000174911.97000000000000808.170000000000000.000000000000808.17
061102300210300397.2897273900419.5739042307001010100000044.000401.0000000044.000000000073845.01000000000000808.170000000000000.000000000000808.17
061102300410300397.2897273900419.5739042306001010000000020.431201.0000000020.430000000102862.74000000000000944.850000000000142.440000000001087.29
061102300410300397.2897273900419.5739042306002010000000038.121201.0200000038.880000000195756.40000000000000944.850000000000142.440000000001087.29
061102300410300397.2897273900419.5739042307001010100000041.000401.0000000041.000000000068810.12000000000000944.850000000000142.440000000001087.29
061102300410300397.2897273900419.5739042308005010100000032.000400.9900000031.680000000053168.41000000000000944.850000000000142.440000000001087.29
061102300610300397.2897273900419.5739042306002010000000063.051201.0200000064.310000000323793.57000000000001501.620000000000255.000000000001756.62
061102300610300397.2897273900419.5739042306001010000000021.321201.0000000021.320000000107343.79000000000001501.620000000000255.000000000001756.62
061102300610300397.2897273900419.5739042306005010000000030.001201.0200000030.600000000154067.54000000000001501.620000000000255.000000000001756.62
061102300610300397.2897273900419.5739042307001010100000082.000401.0000000082.000000000137620.24000000000001501.620000000000255.000000000001756.62
061102300710300397.2897273900419.5739042306001010000000022.431201.0000000022.430000000112932.51000000000001785.670000000000306.000000000002091.67
061102300710300397.2897273900419.5739042306002010000000042.651200.9900000042.220000000212572.92000000000001785.670000000000306.000000000002091.67
061102300710300397.2897273900419.5739042307001010100000042.000401.0000000042.000000000070488.42000000000001785.670000000000306.000000000002091.67
061102300810300397.2897273900419.5739042306002010000000079.341200.9900000078.550000000395490.36000000000001498.650000000000000.000000000001498.65
061102300810300397.2897273900419.5739042306001010000000021.601201.0000000021.600000000108753.56000000000001498.650000000000000.000000000001498.65
061102300810300397.2897273900419.5739042307001010100000084.000401.0000000084.000000000140976.83000000000001498.650000000000000.000000000001498.65
061102300910300397.2897273900419.5739042306002010000000111.141200.9900000110.030000000553988.60000000000000517.330000000000316.200000000000833.53
061102300910300397.2897273900419.5739042306001010000000020.001201.0000000020.000000000100697.74000000000000517.330000000000316.200000000000833.53
061102300910300397.2897273900419.5739042307001010100000042.000401.0000000042.000000000070488.42000000000000517.330000000000316.200000000000833.53
061102480110301128.1374007901191.4151842506002010000000026.601201.0000000026.600000000380299.73000000000000693.000000000000099.000000000000792.00
061102480110301128.1374007901191.4151842506001010000000067.361201.0000000067.360000000963044.72000000000000693.000000000000099.000000000000792.00
061102480110301128.1374007901191.4151842507001010100000064.000401.0100000064.640000000308052.31000000000000693.000000000000099.000000000000792.00
061102480210301128.1374007901191.4151842506002010000000045.861201.0000000045.860000000655659.60000000000003485.580000000000000.000000000003485.58
061102480210301128.1374007901191.4151842506001010000000050.001201.0000000050.000000000714849.11000000000003485.580000000000000.000000000003485.58
061102480210301128.1374007901191.4151842506005010000000070.001200.9900000069.300000000990780.87000000000003485.580000000000000.000000000003485.58
061102480210301128.1374007901191.4151842509116010100999999.990400.9900000153.000000000729146.09010000000003485.580000000000000.000000000003485.58
061102480310301128.1374007901191.4151842506004010000000032.001201.0000000032.000000000457503.43000000000001610.670000000000312.890000000001923.56
061102480310301128.1374007901191.4151842506005010000000104.001201.0300000107.120000001531492.73000000000001610.670000000000312.890000000001923.56
061102480310301128.1374007901191.4151842506002010000000267.431201.0400000278.130000003976419.66000000000001610.670000000000312.890000000001923.56
061102480310301128.1374007901191.4151842507001010100000074.000401.0000000074.000000000352658.89000000000001610.670000000000312.890000000001923.56
061102480710301128.1374007901191.4151842506002010000000080.001200.9900000079.200000001132320.99000000000014525.250000000000724.450000000015249.70
061102480710301128.1374007901191.4151842506001010000000026.001201.0000000026.000000000371721.54000000000014525.250000000000724.450000000015249.70
061102480710301128.1374007901191.4151842507001010100000035.000401.0200000035.700000000170134.09000000000014525.250000000000724.450000000015249.70
061102480810301128.1374007901191.4151842507001010100000111.000401.0000000111.000000000528988.34000000000000353.500000000000320.900000000000674.40
061102560110300988.9436619701044.4139999406004010000000150.001201.0000000150.000000001879945.20000000000001325.240000000000099.580000000001424.83
061102560110300988.9436619701044.4139999406002010000000220.001201.0400000228.800000002867543.08000000000001325.240000000000099.580000000001424.83
061102560110300988.9436619701044.4139999407001010100000042.000401.0000000042.000000000175461.55000000000001325.240000000000099.580000000001424.83
061102561010300988.9436619701044.4139999406002010000000065.001200.9700000063.050000000790203.63000000000000583.610000000000155.050000000000738.66
061102561010300988.9436619701044.4139999407001010100000084.000401.0000000084.000000000350923.10000000000000583.610000000000155.050000000000738.66
061102561110300988.9436619701044.4139999406002010000000051.001200.9700000049.470000000620005.93000000000000399.360000000000100.000000000000499.36
061102561110300988.9436619701044.4139999407001010100000084.000401.0000000084.000000000350923.10000000000000399.360000000000100.000000000000499.36
061102561310300988.9436619701044.4139999406004010000000034.001201.0000000034.000000000426120.91000000000000500.000000000000550.220000000001050.22
061102561310300988.9436619701044.4139999406002010000000033.001200.9700000032.010000000401180.31000000000000500.000000000000550.220000000001050.22
061102561310300988.9436619701044.4139999407001010100000042.000401.0000000042.000000000175461.55000000000000500.000000000000550.220000000001050.22
061102560210300988.9436619701044.4139999406002010000000058.001201.0400000060.320000000755988.63000000000000813.100000000000081.600000000000894.70
061102560210300988.9436619701044.4139999407001010100000042.000401.0000000042.000000000175461.55000000000000813.100000000000081.600000000000894.70
061102560310300988.9436619701044.4139999407001010100000042.000401.0000000042.000000000175461.55000000000000415.000000000000153.000000000000568.00
061102560510300988.9436619701044.4139999406002010000000050.001201.0000000050.000000000626648.40000000000001089.530000000000108.440000000001197.96
061102560510300988.9436619701044.4139999407001010100000082.000401.0000000082.000000000342567.79000000000001089.530000000000108.440000000001197.96
061102560610300988.9436619701044.4139999406002010000000291.891201.0000000291.890000003658248.03000000000003061.240000000001529.870000000004591.11
061102560610300988.9436619701044.4139999407001010100000252.000401.0000000252.000000001052769.31000000000003061.240000000001529.870000000004591.11
061102560710300988.9436619701044.4139999406002010000000023.981200.9800000023.500000000294524.75000000000000293.070000000000151.500000000000444.57
061102560710300988.9436619701044.4139999407001010100000071.000401.0000000071.000000000296613.58000000000000293.070000000000151.500000000000444.57
061102560810300988.9436619701044.4139999406002010000000059.601200.9800000058.410000000732050.66000000000001571.750000000000197.510000000001769.26
061102560810300988.9436619701044.4139999407001010100000084.000401.0000000084.000000000350923.10000000000001571.750000000000197.510000000001769.26
061102640110300338.8888888900357.8973338806002010000000040.001200.9900000039.600000000170072.81000000000001815.060000000000543.120000000002358.17
061102640110300338.8888888900357.8973338806001010000000028.901201.0000000028.900000000124118.80000000000001815.060000000000543.120000000002358.17
061102640110300338.8888888900357.8973338807001010100000040.000401.0000000040.000000000057263.57000000000001815.060000000000543.120000000002358.17
061102641010300338.8888888900357.8973338806001010000000054.981201.0000000054.980000000236126.35000000000002781.130000000000535.130000000003316.27
061102641010300338.8888888900357.8973338806002010000000097.651200.9900000096.670000000415175.22000000000002781.130000000000535.130000000003316.27
061102641010300338.8888888900357.8973338807001010100000120.000401.0200000122.400000000175226.53000000000002781.130000000000535.130000000003316.27
061102641110300338.8888888900357.8973338806002010000000098.601200.9900000097.610000000419212.31000000000003322.910000000000176.530000000003499.44
061102641110300338.8888888900357.8973338806005010000000060.001200.9900000059.400000000255109.22000000000003322.910000000000176.530000000003499.44
061102641110300338.8888888900357.8973338806001010000000052.021201.0000000052.020000000223413.83000000000003322.910000000000176.530000000003499.44
061102641110300338.8888888900357.8973338807001010100000040.000401.0200000040.800000000058408.84000000000003322.910000000000176.530000000003499.44
061102641110300338.8888888900357.8973338808005010300000180.000401.0100000181.800000000260262.94000000000003322.910000000000176.530000000003499.44
061102641110300338.8888888900357.8973338808013010100000650.000401.0100000656.500000000939838.40000000000003322.910000000000176.530000000003499.44
061102641110300338.8888888900357.8973338808002010300000190.000401.0100000191.900000000274721.99000000000003322.910000000000176.530000000003499.44
061102641110300338.8888888900357.8973338808001010300000170.000401.0100000171.700000000245803.89000000000003322.910000000000176.530000000003499.44
061102641110300338.8888888900357.8973338808028010100000050.000401.0100000050.500000000072295.26000000000003322.910000000000176.530000000003499.44
061102641210300338.8888888900357.8973338806002010000000162.681200.9800000159.430000000684714.86000000000002851.030000000000381.560000000003232.60
061102641210300338.8888888900357.8973338806001010000000057.001201.0000000057.000000000244801.78000000000002851.030000000000381.560000000003232.60
061102641210300338.8888888900357.8973338806009010000000097.961200.9900000096.980000000416506.60000000000002851.030000000000381.560000000003232.60
061102641210300338.8888888900357.8973338807001010100000126.000401.0100000127.260000000182184.06000000000002851.030000000000381.560000000003232.60
061102641310300338.8888888900357.8973338806001010000000078.031201.0000000078.030000000335120.75000000000002315.430000000000475.250000000002790.68
061102641310300338.8888888900357.8973338806004010000000155.001201.0000000155.000000000665689.04000000000002315.430000000000475.250000000002790.68
061102641310300338.8888888900357.8973338806002010000000187.901200.9800000184.140000000790838.58000000000002315.430000000000475.250000000002790.68
061102641310300338.8888888900357.8973338807001010100000240.000401.0100000242.400000000347017.25000000000002315.430000000000475.250000000002790.68
061102640310300338.8888888900357.8973338806002010000000227.501200.9900000225.230000000967310.60000000000008008.500000000000105.710000000008114.21
061102640310300338.8888888900357.8973338806001010000000028.901201.0000000028.900000000124118.80000000000008008.500000000000105.710000000008114.21
061102640310300338.8888888900357.8973338806008010000000220.001201.0000000220.000000000944848.96000000000008008.500000000000105.710000000008114.21
061102640310300338.8888888900357.8973338806007010000000146.001201.0000000146.000000000627036.13000000000008008.500000000000105.710000000008114.21
061102640310300338.8888888900357.8973338807001010100000120.000401.0000000120.000000000171790.72000000000008008.500000000000105.710000000008114.21
061102640310300338.8888888900357.8973338808010010100000018.000401.0000000018.000000000025768.61000000000008008.500000000000105.710000000008114.21
061102640410300338.8888888900357.8973338806001010000000028.001201.0000000028.000000000120253.50000000000003199.080000000000283.330000000003482.42
061102640410300338.8888888900357.8973338806002010000000165.401201.0100000167.050000000717441.00000000000003199.080000000000283.330000000003482.42
061102640410300338.8888888900357.8973338807001010100000080.000401.0000000080.000000000114527.15000000000003199.080000000000283.330000000003482.42
061102640410300338.8888888900357.8973338808012010100000090.000401.0000000090.000000000128843.04000000000003199.080000000000283.330000000003482.42
061102640410300338.8888888900357.8973338808005010100000035.000401.0000000035.000000000050105.63000000000003199.080000000000283.330000000003482.42
061102640510300338.8888888900357.8973338806002010000000075.601201.0100000076.360000000327948.48000000000001087.300000000000000.000000000001087.30
061102640510300338.8888888900357.8973338806001010000000095.001201.0000000095.000000000408002.96000000000001087.300000000000000.000000000001087.30
061102640510300338.8888888900357.8973338807001010100000080.000401.0000000080.000000000114527.15000000000001087.300000000000000.000000000001087.30
061102640510300338.8888888900357.8973338808029010100000018.000401.0000000018.000000000025768.61000000000001087.300000000000000.000000000001087.30
061102640710300338.8888888900357.8973338806004010000000043.371201.0000000043.370000000186264.09000000000007507.990000000000369.070000000007877.06
061102640710300338.8888888900357.8973338806001010000000090.151201.0000000090.150000000387173.34000000000007507.990000000000369.070000000007877.06
061102640710300338.8888888900357.8973338806002010000000219.351201.0200000223.740000000960911.39000000000007507.990000000000369.070000000007877.06
061102640710300338.8888888900357.8973338807001010100000080.000401.0000000080.000000000114527.15000000000007507.990000000000369.070000000007877.06
061102640710300338.8888888900357.8973338808013010100000200.000401.0000000200.000000000286317.87000000000007507.990000000000369.070000000007877.06
061102640710300338.8888888900357.8973338808008010100000150.000401.0000000150.000000000214738.40000000000007507.990000000000369.070000000007877.06
061102640810300338.8888888900357.8973338806009010000000441.001201.0000000441.000000001893992.69000000000005137.710000000000308.660000000005446.37
061102640810300338.8888888900357.8973338806002010000000075.001201.0200000076.500000000328549.75000000000005137.710000000000308.660000000005446.37
061102640810300338.8888888900357.8973338807001010100000040.000401.0000000040.000000000057263.57000000000005137.710000000000308.660000000005446.37
061102640910300338.8888888900357.8973338806009010000000180.001201.0000000180.000000000773058.24000000000005328.520000000000707.650000000006036.17
061102640910300338.8888888900357.8973338806002010000000171.001201.0200000174.420000000749093.44000000000005328.520000000000707.650000000006036.17
061102640910300338.8888888900357.8973338807001010100000080.000401.0000000080.000000000114527.15000000000005328.520000000000707.650000000006036.17
061102720110300308.6335816600325.9449915506002010000000239.331201.0000000239.330000000936100.98000000000012867.670000000000688.410000000013556.08
061102720110300308.6335816600325.9449915506001010000000086.551201.0000000086.550000000338526.47000000000012867.670000000000688.410000000013556.08
061102720110300308.6335816600325.9449915506011010000000170.001201.0000000170.000000000664927.78000000000012867.670000000000688.410000000013556.08
061102720110300308.6335816600325.9449915506005010000000050.001201.0000000050.000000000195566.99000000000012867.670000000000688.410000000013556.08
061102720110300308.6335816600325.9449915507001010100000045.000401.0000000045.000000000058670.10000000000012867.670000000000688.410000000013556.08
061102720110300308.6335816600325.9449915509093010100000210.000401.0000000210.000000000273793.79000000000012867.670000000000688.410000000013556.08
061102721010300308.6335816600325.9449915506005010000000033.001200.9900000032.670000000127783.47000000000001298.750000000000288.750000000001587.50
061102721010300308.6335816600325.9449915506001010000000036.001201.0000000036.000000000140808.24000000000001298.750000000000288.750000000001587.50
061102721010300308.6335816600325.9449915506002010000000089.001200.9900000088.110000000344628.16000000000001298.750000000000288.750000000001587.50
061102721010300308.6335816600325.9449915507001010100000045.000401.0300000046.350000000060430.20000000000001298.750000000000288.750000000001587.50
061102721110300308.6335816600325.9449915506002010000000038.321200.9900000037.940000000148396.24000000000001300.030000000000610.580000000001910.61
061102721110300308.6335816600325.9449915506001010000000038.901201.0000000038.900000000152151.12000000000001300.030000000000610.580000000001910.61
061102721110300308.6335816600325.9449915507001010100000090.000401.0300000092.700000000120860.40000000000001300.030000000000610.580000000001910.61
061102721110300308.6335816600325.9449915509093010100000040.000401.0100000040.400000000052672.71000000000001300.030000000000610.580000000001910.61
061102721210300308.6335816600325.9449915506001010000000023.001201.0000000023.000000000089960.82000000000001636.260000000000319.770000000001956.03
061102721210300308.6335816600325.9449915506002010000999999.991200.9900000012.000000000046936.08010000000001636.260000000000319.770000000001956.03
061102721210300308.6335816600325.9449915506005010000000045.001200.9900000044.550000000174250.19000000000001636.260000000000319.770000000001956.03
061102721210300308.6335816600325.9449915507001010100000094.000401.0300000096.820000000126231.98000000000001636.260000000000319.770000000001956.03
061102721310300308.6335816600325.9449915506002010000000064.871200.9800000063.570000000248643.88000000000000210.090000000000141.870000000000351.96
061102721310300308.6335816600325.9449915506001010000000043.351201.0000000043.350000000169556.58000000000000210.090000000000141.870000000000351.96
061102721310300308.6335816600325.9449915507001020100000135.000401.0200000137.700000000179530.50000000000000210.090000000000141.870000000000351.96
061102721310300308.6335816600325.9449915508012010100000040.000400.9900000039.600000000051629.69000000000000210.090000000000141.870000000000351.96
061102721310300308.6335816600325.9449915508013010100000120.000401.0200000122.400000000159582.67000000000000210.090000000000141.870000000000351.96
061102721310300308.6335816600325.9449915509036010100000050.000401.0300000051.500000000067144.67000000000000210.090000000000141.870000000000351.96
061102721310300308.6335816600325.9449915509028010100000080.000401.0100000080.800000000105345.42000000000000210.090000000000141.870000000000351.96
061102720210300308.6335816600325.9449915506004010000000058.401201.0000000058.400000000228422.25000000000001020.000000000000113.100000000001133.10
061102720210300308.6335816600325.9449915506001010000000028.901201.0000000028.900000000113037.72000000000001020.000000000000113.100000000001133.10
061102720210300308.6335816600325.9449915506002010000000063.001201.0000000063.000000000246414.41000000000001020.000000000000113.100000000001133.10
061102720210300308.6335816600325.9449915507001010100000045.000401.0000000045.000000000058670.10000000000001020.000000000000113.100000000001133.10
061102720210300308.6335816600325.9449915508013010100000400.000401.0000000400.000000000521511.99000000000001020.000000000000113.100000000001133.10
061102720410300308.6335816600325.9449915506001010000000028.901201.0000000028.900000000113037.72000000000001505.000000000000150.000000000001655.00
061102720410300308.6335816600325.9449915506002010000000013.861201.0100000014.000000000054758.76000000000001505.000000000000150.000000000001655.00
061102720410300308.6335816600325.9449915507001010100000045.000401.0000000045.000000000058670.10000000000001505.000000000000150.000000000001655.00
061102720510300308.6335816600325.9449915506001010000000046.351201.0000000046.350000000181290.60000000000004105.460000000000731.930000000004837.39
061102720510300308.6335816600325.9449915506004010000000070.051201.0000000070.050000000273989.36000000000004105.460000000000731.930000000004837.39
061102720510300308.6335816600325.9449915506002010000000056.401201.0100000056.960000000222789.92000000000004105.460000000000731.930000000004837.39
061102720510300308.6335816600325.9449915507001010100000045.000401.0000000045.000000000058670.10000000000004105.460000000000731.930000000004837.39
061102720610300308.6335816600325.9449915506001010000000028.901201.0000000028.900000000113037.72000000000002388.380000000000655.660000000003044.05
061102720610300308.6335816600325.9449915506002010000000133.251201.0100000134.580000000526388.12000000000002388.380000000000655.660000000003044.05
061102720610300308.6335816600325.9449915507001010100000135.000401.0000000135.000000000176010.30000000000002388.380000000000655.660000000003044.05
061102720710300308.6335816600325.9449915506002010000000071.641201.0100000072.360000000283024.56000000000005012.750000000000046.650000000005059.40
061102720710300308.6335816600325.9449915506001010000000031.791201.0000000031.790000000124341.50000000000005012.750000000000046.650000000005059.40
061102720710300308.6335816600325.9449915506009010000000286.001201.0000000286.000000001118643.21000000000005012.750000000000046.650000000005059.40
061102720710300308.6335816600325.9449915507001010100000045.000401.0100000045.450000000059256.80000000000005012.750000000000046.650000000005059.40
061102720710300308.6335816600325.9449915508010030100000048.000401.0100000048.480000000063207.25000000000005012.750000000000046.650000000005059.40
061102720710300308.6335816600325.9449915508010020100000010.000401.0100000010.100000000013168.18000000000005012.750000000000046.650000000005059.40
061102720710300308.6335816600325.9449915509054010100000120.000400.9900000118.800000000154889.06000000000005012.750000000000046.650000000005059.40
061102720810300308.6335816600325.9449915506005010000000045.001200.9900000044.550000000174250.19000000000004488.740000000000211.140000000004699.88
061102720810300308.6335816600325.9449915506001010000000040.461201.0000000040.460000000158252.81000000000004488.740000000000211.140000000004699.88
061102720810300308.6335816600325.9449915506002010000000054.151201.0100000054.690000000213911.18000000000004488.740000000000211.140000000004699.88
061102720810300308.6335816600325.9449915507001010100000090.000401.0100000090.900000000118513.60000000000004488.740000000000211.140000000004699.88
061102720810300308.6335816600325.9449915508009010100000020.000400.9900000019.800000000025814.84000000000004488.740000000000211.140000000004699.88
061102720810300308.6335816600325.9449915508007010100000010.000401.0100000010.100000000013168.18000000000004488.740000000000211.140000000004699.88
061102720810300308.6335816600325.9449915508005010100000028.000401.0100000028.280000000036870.90000000000004488.740000000000211.140000000004699.88
061102720810300308.6335816600325.9449915508008010100000050.000400.9900000049.500000000064537.11000000000004488.740000000000211.140000000004699.88
061102720810300308.6335816600325.9449915509114010100000100.000400.9800000098.000000000127770.44000000000004488.740000000000211.140000000004699.88
061102720910300308.6335816600325.9449915506005010000000052.001200.9900000051.480000000201355.78000000000005122.500000000000537.900000000005660.40
061102720910300308.6335816600325.9449915506001010000000030.001201.0000000030.000000000117340.20000000000005122.500000000000537.900000000005660.40
061102720910300308.6335816600325.9449915506002010000000100.001201.0100000101.000000000395045.33000000000005122.500000000000537.900000000005660.40
061102720910300308.6335816600325.9449915507001010100000045.000401.0100000045.450000000059256.80000000000005122.500000000000537.900000000005660.40
061102800110300395.6206978400417.8112579906001010000000052.601201.0000000052.600000000263722.47000000000003572.000000000000000.000000000003572.00
061102800110300395.6206978400417.8112579906002010000000005.291201.0000000005.290000000026522.66000000000003572.000000000000000.000000000003572.00
061102800110300395.6206978400417.8112579907001010100000037.500401.0000000037.500000000062671.69000000000003572.000000000000000.000000000003572.00
061102801010300395.6206978400417.8112579906002010000000155.731200.9800000152.620000000765196.25000000000001269.300000000000290.000000000001559.30
061102801010300395.6206978400417.8112579907001010100000078.000401.0200000079.560000000132964.25000000000001269.300000000000290.000000000001559.30
061102801110300395.6206978400417.8112579906002010000000057.831200.9800000056.670000000284128.37000000000000742.050000000000148.630000000000890.68
061102801110300395.6206978400417.8112579907001010100000040.000401.0200000040.800000000068186.80000000000000742.050000000000148.630000000000890.68
061102801110300395.6206978400417.8112579909001010100000060.000401.0100000060.600000000101277.45000000000000742.050000000000148.630000000000890.68
061102801310300395.6206978400417.8112579906002010000000026.001200.9800000025.480000000127749.97000000000002000.000000000000461.840000000002461.84
061102801310300395.6206978400417.8112579907001010100000036.000401.0200000036.720000000061368.12000000000002000.000000000000461.840000000002461.84
061102800210300395.6206978400417.8112579906002010000000071.001201.0000000071.000000000355975.19000000000001562.680000000000370.000000000001932.68
061102800210300395.6206978400417.8112579907001010100000049.000401.0000000049.000000000081891.01000000000001562.680000000000370.000000000001932.68
061102800210300395.6206978400417.8112579908005010100000037.000401.0000000037.000000000061836.07000000000001562.680000000000370.000000000001932.68
061102800410300395.6206978400417.8112579907001010100000039.000401.0000000039.000000000065178.56000000000000650.000000000000100.000000000000750.00
061102800510300395.6206978400417.8112579906001010000000029.691201.0000000029.690000000148857.79000000000000900.000000000000337.500000000001237.50
061102800510300395.6206978400417.8112579906002010000000046.271201.0200000047.200000000236648.30000000000000900.000000000000337.500000000001237.50
061102800510300395.6206978400417.8112579907001010100000072.000401.0000000072.000000000120329.64000000000000900.000000000000337.500000000001237.50
061102800610300395.6206978400417.8112579906002010000000035.631201.0200000036.340000000182199.13000000000000356.670000000000347.430000000000704.09
061102800610300395.6206978400417.8112579907001010100000039.000401.0000000039.000000000065178.56000000000000356.670000000000347.430000000000704.09
061102800610300395.6206978400417.8112579909077010300000085.000400.9800000083.300000000139214.71000000000000356.670000000000347.430000000000704.09
061102800710300395.6206978400417.8112579906002010000000015.641201.0000000015.640000000078414.82000000000001980.000000000000000.000000000001980.00
061102800710300395.6206978400417.8112579906001010000000044.651201.0000000044.650000000223863.27000000000001980.000000000000000.000000000001980.00
061102800710300395.6206978400417.8112579907001010100999999.990401.0100000034.000000000056822.33010000000001980.000000000000000.000000000001980.00
061102800810300395.6206978400417.8112579906002010000000047.071201.0000000047.070000000235996.51000000000000509.250000000000238.970000000000748.22
061102800810300395.6206978400417.8112579907001010100000126.000401.0100000127.260000000212682.64000000000000509.250000000000238.970000000000748.22
061102800910300395.6206978400417.8112579906001010000000044.651201.0000000044.650000000223863.27000000000001769.470000000000000.000000000001769.47
061102800910300395.6206978400417.8112579906002010000000015.641201.0000000015.640000000078414.82000000000001769.470000000000000.000000000001769.47
061102800910300395.6206978400417.8112579907001010100999999.990401.0100000034.000000000056822.33010000000001769.470000000000000.000000000001769.47
061102990110400356.0924499200376.0658511406002010000000079.001201.1600000091.640000000413552.10000000000000331.500000000000360.580000000000692.08
061102990110400356.0924499200376.0658511407001010100000039.000401.0200000039.780000000059839.60000000000000331.500000000000360.580000000000692.08
061102990110400356.0924499200376.0658511409042010100000080.000401.0600000084.800000000127561.54000000000000331.500000000000360.580000000000692.08
061102991110400356.0924499200376.0658511406001010000000030.001201.1200000033.600000000151629.75000000000002660.170000000000000.000000000002660.17
061102991110400356.0924499200376.0658511406002010000000125.001201.2400000155.000000000699482.48000000000002660.170000000000000.000000000002660.17
061102991110400356.0924499200376.0658511407001010300000111.000401.0100000112.110000000168642.97000000000002660.170000000000000.000000000002660.17
061102991110400356.0924499200376.0658511409116010100000150.000401.0200000153.000000000230152.30000000000002660.170000000000000.000000000002660.17
061102990210400356.0924499200376.0658511406002010000000033.151201.1600000038.450000000173516.78000000000002318.870000000000143.920000000002462.79
061102990210400356.0924499200376.0658511406001010000000016.001201.1200000017.920000000080869.20000000000002318.870000000000143.920000000002462.79
061102990210400356.0924499200376.0658511407001010100000020.000401.0200000020.400000000030686.97000000000002318.870000000000143.920000000002462.79
061102990210400356.0924499200376.0658511407001010100000025.000401.0200000025.500000000038358.72000000000002318.870000000000143.920000000002462.79
061102990210400356.0924499200376.0658511408029010100000031.500401.0800000034.020000000051175.04000000000002318.870000000000143.920000000002462.79
061102990210400356.0924499200376.0658511408012010100000010.000401.0600000010.600000000015945.19000000000002318.870000000000143.920000000002462.79
061102990210400356.0924499200376.0658511408022010100000035.000401.0800000037.800000000056861.16000000000002318.870000000000143.920000000002462.79
061102990210400356.0924499200376.0658511408011050100000055.000401.0600000058.300000000087698.56000000000002318.870000000000143.920000000002462.79
061102990210400356.0924499200376.0658511408008010100000040.000401.0600000042.400000000063780.77000000000002318.870000000000143.920000000002462.79
061102990210400356.0924499200376.0658511408010010100000014.000401.0800000015.120000000022744.46000000000002318.870000000000143.920000000002462.79
061102990310400356.0924499200376.0658511406002010000000229.021201.1600000265.660000001198867.85000000000005300.000000000000000.460000000005300.46
061102990310400356.0924499200376.0658511406001010000000034.001201.1200000038.080000000171847.05000000000005300.000000000000000.460000000005300.46
061102990310400356.0924499200376.0658511406005010000000050.001201.0600000053.000000000239177.88000000000005300.000000000000000.460000000005300.46
061102990310400356.0924499200376.0658511406004010000000023.001201.0200000023.460000000105870.06000000000005300.000000000000000.460000000005300.46
061102990310400356.0924499200376.0658511407002010100000036.000401.0800000038.880000000058485.76000000000005300.000000000000000.460000000005300.46
061102990310400356.0924499200376.0658511407001010100000038.000401.0200000038.760000000058305.25000000000005300.000000000000000.460000000005300.46
061102990310400356.0924499200376.0658511408010010100000006.000401.0800000006.480000000009747.63000000000005300.000000000000000.460000000005300.46
061102990310400356.0924499200376.0658511409003010100000050.000401.0200000051.000000000076717.43000000000005300.000000000000000.460000000005300.46
061102990310400356.0924499200376.0658511409002010100000150.000401.0200000153.000000000230152.30000000000005300.000000000000000.460000000005300.46
061102990410400356.0924499200376.0658511406002010000000037.051201.1600000042.980000000193959.72000000000000169.500000000000000.000000000000169.50
061102990410400356.0924499200376.0658511407001010100000076.000401.0200000077.520000000116610.50000000000000169.500000000000000.000000000000169.50
061102990610400356.0924499200376.0658511406002010000000089.311201.1600000103.600000000467525.07000000000005512.750000000000135.800000000005648.55
061102990610400356.0924499200376.0658511407001010100000045.000401.0200000045.900000000069045.69000000000005512.750000000000135.800000000005648.55
061102990710400356.0924499200376.0658511406002010000000055.001201.2000000066.000000000297844.15000000000000250.000000000000012.630000000000262.63
061102990710400356.0924499200376.0658511407001010100000038.000401.0100000038.380000000057733.63000000000000250.000000000000012.630000000000262.63
061102990810400356.0924499200376.0658511406002010000000044.001201.2000000052.800000000238275.32000000000000830.000000000000000.000000000000830.00
061102990810400356.0924499200376.0658511407001010100000074.000401.0100000074.740000000112428.65000000000000830.000000000000000.000000000000830.00
061102990910400356.0924499200376.0658511406002010000000042.001201.2000000050.400000000227444.63000000000002021.650000000000000.000000000002021.65
061103020110400488.8295847800516.2482773806002010000000006.491201.1500000007.460000000046214.55000000000000291.510000000000153.800000000000445.31
061103020110400488.8295847800516.2482773806001010000000026.301201.1200000029.460000000182504.09000000000000291.510000000000153.800000000000445.31
061103021010400488.8295847800516.2482773806001010000000028.101201.1200000031.470000000194956.00000000000000116.420000000000148.560000000000264.98
061103021010400488.8295847800516.2482773806002010000000018.971201.2400000023.520000000145705.91000000000000116.420000000000148.560000000000264.98
061103021110400488.8295847800516.2482773806002010000000047.651201.2400000059.090000000366061.33000000000000520.090000000000323.190000000000843.28
061103021110400488.8295847800516.2482773807001010100000080.000401.0000000080.000000000165199.45000000000000520.090000000000323.190000000000843.28
061103021210400488.8295847800516.2482773806002010000000047.651201.2400000059.090000000366061.33020000000002647.520000000000519.000000000003166.52
061103021210400488.8295847800516.2482773807001010100000082.000401.0000000082.000000000169329.43000000000002647.520000000000519.000000000003166.52
061103021210400488.8295847800516.2482773808999010300000500.000401.0800000540.000000001115096.28000000000002647.520000000000519.000000000003166.52
061103021310400488.8295847800516.2482773806001010000000026.301201.1200000029.460000000182504.09000000000002063.750000000000117.380000000002181.13
061103021310400488.8295847800516.2482773806002010000000008.751201.2400000010.850000000067215.53000000000002063.750000000000117.380000000002181.13
061103020210400488.8295847800516.2482773806002010000000087.001201.1500000100.050000000619807.68000000000000830.000000000000440.130000000001270.13
061103020210400488.8295847800516.2482773806004010000000034.501201.0200000035.190000000218001.32000000000000830.000000000000440.130000000001270.13
061103020210400488.8295847800516.2482773807001010100000041.000401.0200000041.820000000086358.01000000000000830.000000000000440.130000000001270.13
061103020410400488.8295847800516.2482773807001010100000080.000401.0200000081.600000000168503.44000000000000311.980000000000049.230000000000361.21
061103020410400488.8295847800516.2482773808013010100000100.000401.0700000107.000000000220954.26000000000000311.980000000000049.230000000000361.21
061103020410400488.8295847800516.2482773808005010100000010.000401.0700000010.700000000022095.43000000000000311.980000000000049.230000000000361.21
061103020410400488.8295847800516.2482773808999010100000190.000401.0900000207.100000000427660.07000000000000311.980000000000049.230000000000361.21
061103020510400488.8295847800516.2482773806002010000000040.741201.1800000048.070000000297792.66000000000002164.380000000000002.550000000002166.93
061103020510400488.8295847800516.2482773806001010000000034.191201.1200000038.290000000237205.76000000000002164.380000000000002.550000000002166.93
061103020510400488.8295847800516.2482773807001010100000123.000401.0200000125.460000000259074.04000000000002164.380000000000002.550000000002166.93
061103020510400488.8295847800516.2482773808013010100000350.000401.0700000374.500000000773339.92000000000002164.380000000000002.550000000002166.93
061103020510400488.8295847800516.2482773808005010300000150.000401.0700000160.500000000331431.39000000000002164.380000000000002.550000000002166.93
061103020510400488.8295847800516.2482773808011010300000047.000401.0500000049.350000000101907.41000000000002164.380000000000002.550000000002166.93
061103020510400488.8295847800516.2482773808004010300000900.000401.0700000963.000000001988588.36000000000002164.380000000000002.550000000002166.93
061103020510400488.8295847800516.2482773808022010300000160.000401.0700000171.200000000353526.82000000000002164.380000000000002.550000000002166.93
061103020510400488.8295847800516.2482773809038010100000020.000401.0200000020.400000000042125.86000000000002164.380000000000002.550000000002166.93
061103020610400488.8295847800516.2482773806002010000000033.631201.1800000039.680000000245816.78000000000000450.760000000000271.620000000000722.38
061103020610400488.8295847800516.2482773806001010000000034.271201.1200000038.380000000237763.31000000000000450.760000000000271.620000000000722.38
061103020610400488.8295847800516.2482773807001010100000090.000401.0200000091.800000000189566.37000000000000450.760000000000271.620000000000722.38
061103020610400488.8295847800516.2482773809008010100000020.000401.0300000020.600000000042538.86000000000000450.760000000000271.620000000000722.38
061103020710400488.8295847800516.2482773806002010000000010.531201.2100000012.740000000078924.04000000000000326.900000000000078.750000000000405.65
061103020710400488.8295847800516.2482773809008010100000028.000401.0300000028.840000000059554.40000000000000326.900000000000078.750000000000405.65
061103020810400488.8295847800516.2482773806002010000000030.001201.2100000036.300000000224877.75000000000002334.680000000000000.000000000002334.68
061103020810400488.8295847800516.2482773806001010000000035.101201.1200000039.310000000243524.64000000000002334.680000000000000.000000000002334.68
061103020810400488.8295847800516.2482773807001010100000041.000401.0100000041.410000000085511.36000000000002334.680000000000000.000000000002334.68
061103020910400488.8295847800516.2482773806002010000000104.161201.2100000126.030000000780753.24000000000001300.000000000000744.750000000002044.75
061103020910400488.8295847800516.2482773807001010100000120.000401.0100000121.200000000250277.16000000000001300.000000000000744.750000000002044.75
061103100110400371.1167935500391.9329176206005010000000060.001201.0500000063.000000000296301.29000000000003125.920000000000081.320000000003207.23
061103100110400371.1167935500391.9329176206001010000000013.501201.1200000015.120000000071112.31000000000003125.920000000000081.320000000003207.23
061103100110400371.1167935500391.9329176206002010000000036.041201.1500000041.450000000194947.43000000000003125.920000000000081.320000000003207.23
061103100110400371.1167935500391.9329176207001010100000080.000401.0200000081.600000000127926.90000000000003125.920000000000081.320000000003207.23
061103100110400371.1167935500391.9329176208004010100000030.000401.0700000032.100000000050324.19000000000003125.920000000000081.320000000003207.23
061103100110400371.1167935500391.9329176208013010100000035.000401.0700000037.450000000058711.55000000000003125.920000000000081.320000000003207.23
061103100110400371.1167935500391.9329176208012010100000010.000401.0500000010.500000000016461.18000000000003125.920000000000081.320000000003207.23
061103101110400371.1167935500391.9329176206002010000000017.371201.2300000021.370000000100507.28000000000000081.500000000000000.000000000000081.50
061103101110400371.1167935500391.9329176207001010100000042.000401.0000000042.000000000065844.73000000000000081.500000000000000.000000000000081.50
061103101110400371.1167935500391.9329176208012010100000160.000401.0400000166.400000000260870.55000000000000081.500000000000000.000000000000081.50
061103101210400371.1167935500391.9329176206002010000000047.171201.2300000058.020000000272879.37000000000000601.330000000000122.930000000000724.26
061103101210400371.1167935500391.9329176206001010000000047.141201.0900000051.380000000241650.16000000000000601.330000000000122.930000000000724.26
061103101210400371.1167935500391.9329176207001010100000042.000401.0000000042.000000000065844.73000000000000601.330000000000122.930000000000724.26
061103101310400371.1167935500391.9329176206002010000000007.171201.2300000008.820000000041482.18000000000000416.000000000000039.110000000000455.11
061103100310400371.1167935500391.9329176206999010000000090.001200.9800000088.200000000414821.80000000000003767.150000000000274.240000000004041.39
061103100310400371.1167935500391.9329176207001010100000082.000401.0200000083.640000000131125.08000000000003767.150000000000274.240000000004041.39
061103100410400371.1167935500391.9329176206002010000000030.001201.1900000035.700000000167904.06000000000000823.630000000000059.190000000000882.81
061103100410400371.1167935500391.9329176207001020100000040.000401.0200000040.800000000063963.45000000000000823.630000000000059.190000000000882.81
061103100510400371.1167935500391.9329176206002010000000012.001201.1900000014.280000000067161.62000000000000277.650000000000000.000000000000277.65
061103100510400371.1167935500391.9329176206001010000000013.241201.1200000014.830000000069748.38000000000000277.650000000000000.000000000000277.65
061103100510400371.1167935500391.9329176207001010100000040.000401.0200000040.800000000063963.45000000000000277.650000000000000.000000000000277.65
061103100510400371.1167935500391.9329176208010010100000029.000401.0700000031.030000000048646.71000000000000277.650000000000000.000000000000277.65
061103100510400371.1167935500391.9329176208012010100000009.000401.0500000009.450000000014815.06000000000000277.650000000000000.000000000000277.65
061103100610400371.1167935500391.9329176206002010000000018.631201.1900000022.170000000104269.83000000000000127.200000000000060.420000000000187.62
061103100610400371.1167935500391.9329176206001010000000013.241201.1200000014.830000000069748.38000000000000127.200000000000060.420000000000187.62
061103100610400371.1167935500391.9329176207001010100000040.000401.0200000040.800000000063963.45000000000000127.200000000000060.420000000000187.62
061103100610400371.1167935500391.9329176208001010100000025.000401.0700000026.750000000041936.82000000000000127.200000000000060.420000000000187.62
061103100610400371.1167935500391.9329176208005010100000100.000401.0700000107.000000000167747.29000000000000127.200000000000060.420000000000187.62
061103100810400371.1167935500391.9329176206001010000000020.771201.1200000023.260000000109396.32000000000000875.940000000000000.000000000000875.94
061103100810400371.1167935500391.9329176206002010000000056.381201.2200000068.780000000323485.75000000000000875.940000000000000.000000000000875.94
061103100810400371.1167935500391.9329176207001010100000084.000401.0100000084.840000000133006.35000000000000875.940000000000000.000000000000875.94
061103100910400371.1167935500391.9329176206002010000000058.001201.2200000070.760000000332798.08000000000000634.420000000000073.500000000000707.92
061103100910400371.1167935500391.9329176206001010000000020.001201.1200000022.400000000105351.57000000000000634.420000000000073.500000000000707.92
061103100910400371.1167935500391.9329176207001010100000090.000401.0100000090.900000000142506.81000000000000634.420000000000073.500000000000707.92
061103290110400357.0302927500377.0562980406002010000999999.991201.2000000033.880000000153296.01010000000000436.000000000000000.000000000000436.00
061103290110400357.0302927500377.0562980407001010100000036.000401.0000000036.000000000054296.11000000000000436.000000000000000.000000000000436.00
061103291010400357.0302927500377.0562980406002010000000013.861201.0200000014.140000000063978.91000000000001042.500000000000018.000000000001060.50
061103291010400357.0302927500377.0562980407001010300000056.000401.0100000056.560000000085305.22000000000001042.500000000000018.000000000001060.50
061103291110400357.0302927500377.0562980407001010100000117.000401.0100000118.170000000178226.97000000000002042.500000000000154.500000000002197.00
061103291210400357.0302927500377.0562980406002010000000070.601201.0300000072.720000000329034.41000000000000450.440000000000102.000000000000552.44
061103291210400357.0302927500377.0562980407001020100000038.500401.0000000038.500000000058066.67000000000000450.440000000000102.000000000000552.44
061103291210400357.0302927500377.0562980409013010100000008.000401.0200000008.160000000012307.12000000000000450.440000000000102.000000000000552.44
061103291310400357.0302927500377.0562980406002010000000015.161201.0300000015.610000000070630.19000000000000096.980000000000097.190000000000194.16
061103291310400357.0302927500377.0562980407001020100000114.000401.0000000114.000000000171937.67000000000000096.980000000000097.190000000000194.16
061103290210400357.0302927500377.0562980406002010000000109.001201.2000000130.800000000591827.57000000000000457.800000000000131.710000000000589.51
061103290210400357.0302927500377.0562980407001010100000075.000401.0000000075.000000000113116.89000000000000457.800000000000131.710000000000589.51
061103290310400357.0302927500377.0562980406001010000000048.001201.0400000049.920000000225871.80000000000003196.150000000003808.000000000007004.15
061103290310400357.0302927500377.0562980406002010000000115.001201.2000000138.000000000624405.23000000000003196.150000000003808.000000000007004.15
061103290310400357.0302927500377.0562980407001010100000071.000401.0000000071.000000000107083.99000000000003196.150000000003808.000000000007004.15
061103290410400357.0302927500377.0562980406004010000000080.901201.0100000081.710000000369711.24000000000000536.640000000000103.000000000000639.64
061103290410400357.0302927500377.0562980406002010000000059.511201.1100000066.060000000298900.07000000000000536.640000000000103.000000000000639.64
061103290410400357.0302927500377.0562980407001010100000108.000401.0000000108.000000000162888.32000000000000536.640000000000103.000000000000639.64
061103290510400357.0302927500377.0562980407001010100000037.500401.0000000037.500000000056558.44000000000000420.000000000000153.500000000000573.50
061103290510400357.0302927500377.0562980408001010100000150.000401.0500000157.500000000237545.47000000000000420.000000000000153.500000000000573.50
061103290710400357.0302927500377.0562980406002010000000058.781201.0100000059.370000000268629.99000000000000206.000000000000238.250000000000444.25
061103290710400357.0302927500377.0562980407001010100000038.000401.0000000038.000000000057312.56000000000000206.000000000000238.250000000000444.25
061103290710400357.0302927500377.0562980408009030100000012.000401.0300000012.360000000018641.66000000000000206.000000000000238.250000000000444.25
061103290710400357.0302927500377.0562980408023010100000035.000401.0300000036.050000000054371.52000000000000206.000000000000238.250000000000444.25
061103290710400357.0302927500377.0562980408005010100000056.000401.0300000057.680000000086994.43000000000000206.000000000000238.250000000000444.25
061103290710400357.0302927500377.0562980408006010100000250.000401.0300000257.500000000388367.99000000000000206.000000000000238.250000000000444.25
061103290710400357.0302927500377.0562980408011010100000100.000401.0300000103.000000000155347.19000000000000206.000000000000238.250000000000444.25
061103290910400357.0302927500377.0562980406002010000000071.001201.0100000071.710000000324464.49000000000001700.040000000000108.170000000001808.21
061103290910400357.0302927500377.0562980407001010100000073.000401.0000000073.000000000110100.44000000000001700.040000000000108.170000000001808.21
061103290910400357.0302927500377.0562980408005010100000010.000401.0300000010.300000000015534.72000000000001700.040000000000108.170000000001808.21
061103290910400357.0302927500377.0562980409013010100000045.000401.0000000045.000000000067870.13000000000001700.040000000000108.170000000001808.21
061103371010400375.3389501100396.3918970206001010000000034.191201.0000000034.190000000162631.67000000000000955.250000000000000.000000000000955.25
061103371010400375.3389501100396.3918970206002010000000082.281201.0200000083.930000000399230.06000000000000955.250000000000000.000000000000955.25
061103371010400375.3389501100396.3918970207001020100000042.000401.0100000042.420000000067259.78000000000000955.250000000000000.000000000000955.25
061103371210400375.3389501100396.3918970206002010000000076.261201.0200000077.790000000370023.91000000000002710.750000000000135.420000000002846.17
061103371210400375.3389501100396.3918970207001020100000042.000401.0100000042.420000000067259.78000000000002710.750000000000135.420000000002846.17
061103371310400375.3389501100396.3918970206002010000000056.491201.0200000057.620000000274081.21000000000000684.050000000000254.190000000000938.24
061103371310400375.3389501100396.3918970206001010000000034.191201.0000000034.190000000162631.67000000000000684.050000000000254.190000000000938.24
061103371310400375.3389501100396.3918970206004010000000018.661201.0000000018.660000000088760.07000000000000684.050000000000254.190000000000938.24
061103371310400375.3389501100396.3918970207001020100000040.000401.0100000040.400000000064056.93000000000000684.050000000000254.190000000000938.24
061103370210400375.3389501100396.3918970206002010000000061.431201.1800000072.490000000344813.38000000000001095.240000000000104.000000000001199.24
061103370210400375.3389501100396.3918970206001010000000042.001201.0100000042.420000000201779.33000000000001095.240000000000104.000000000001199.24
061103370210400375.3389501100396.3918970207001010100000129.000401.0000000129.000000000204538.22000000000001095.240000000000104.000000000001199.24
061103370310400375.3389501100396.3918970206002010000000072.551201.1800000085.610000000407221.32000000000000678.000000000000421.000000000001099.00
061103370310400375.3389501100396.3918970207001010100000048.000401.0000000048.000000000076107.24000000000000678.000000000000421.000000000001099.00
061103370410400375.3389501100396.3918970206002010000000013.411201.0700000014.350000000068258.68000000000000384.200000000000091.910000000000476.11
061103370410400375.3389501100396.3918970207001010100000025.000401.0000000025.000000000039639.19000000000000384.200000000000091.910000000000476.11
061103370510400375.3389501100396.3918970206002010000000061.691201.0700000066.010000000313989.95000000000000913.500000000000123.600000000001037.10
061103370510400375.3389501100396.3918970206001010000000035.381201.0000000035.380000000168292.14000000000000913.500000000000123.600000000001037.10
061103370610400375.3389501100396.3918970206001010000000027.021201.0000000027.020000000128526.11000000000001153.690000000000000.000000000001153.69
061103370610400375.3389501100396.3918970206002010000000017.321201.0300000017.840000000084859.58000000000001153.690000000000000.000000000001153.69
061103370610400375.3389501100396.3918970207001010100000120.000401.0000000120.000000000190268.11000000000001153.690000000000000.000000000001153.69
061103370610400375.3389501100396.3918970208999010100000600.000401.0400000624.000000000989394.17000000000001153.690000000000000.000000000001153.69
061103370710400375.3389501100396.3918970206002010000000041.001201.0100000041.410000000196975.06000000000000726.100000000000194.500000000000920.60
061103370710400375.3389501100396.3918970206001010000000027.001201.0000000027.000000000128430.97000000000000726.100000000000194.500000000000920.60
061103370710400375.3389501100396.3918970207001010100000041.000401.0000000041.000000000065008.27000000000000726.100000000000194.500000000000920.60
061103370810400375.3389501100396.3918970206002010000000020.721201.0100000020.930000000099557.79000000000000830.000000000000297.330000000001127.33
061103370910400375.3389501100396.3918970206002010000000168.001201.0100000169.680000000807117.33000000000012480.000000000000000.000000000012480.00
061103370910400375.3389501100396.3918970206001010000000038.001201.0000000038.000000000180754.71000000000012480.000000000000000.000000000012480.00
061103370910400375.3389501100396.3918970207001010100000039.000401.0000000039.000000000061837.14000000000012480.000000000000000.000000000012480.00
061103450110400414.4616844700437.7090448606002010000000004.001201.1400000004.560000000023951.44000000000000778.430000000000205.100000000000983.53
061103450110400414.4616844700437.7090448606001010000000040.001201.0000000040.000000000210100.34000000000000778.430000000000205.100000000000983.53
061103450110400414.4616844700437.7090448607001010100000037.000401.0000000037.000000000064780.94000000000000778.430000000000205.100000000000983.53
061103451010400414.4616844700437.7090448606002010000000010.001201.0300000010.300000000054100.84000000000006038.400000000000370.150000000006408.55
061103451010400414.4616844700437.7090448606005010000000070.001201.0300000072.100000000378705.87000000000006038.400000000000370.150000000006408.55
061103451010400414.4616844700437.7090448607001010100000074.000401.0100000074.740000000130857.50000000000006038.400000000000370.150000000006408.55
061103451010400414.4616844700437.7090448608009010100001900.000401.0300001957.000000003426386.40000000000006038.400000000000370.150000000006408.55
061103451010400414.4616844700437.7090448608012010100000700.000401.0300000721.000000001262352.89000000000006038.400000000000370.150000000006408.55
061103451110400414.4616844700437.7090448606001010000000026.001201.0000000026.000000000136565.22000000000002154.130000000000397.790000000002551.91
061103451110400414.4616844700437.7090448606002010000000096.001201.0300000098.880000000519368.04000000000002154.130000000000397.790000000002551.91
061103451110400414.4616844700437.7090448607001020100000074.000401.0100000074.740000000130857.50000000000002154.130000000000397.790000000002551.91
061103451110400414.4616844700437.7090448608029010100000100.000401.0000000100.000000000175083.62000000000002154.130000000000397.790000000002551.91
061103451110400414.4616844700437.7090448608004010100000248.000401.0000000248.000000000434207.37000000000002154.130000000000397.790000000002551.91
061103451110400414.4616844700437.7090448609085010100000023.000401.0200000023.460000000041074.62000000000002154.130000000000397.790000000002551.91
061103451110400414.4616844700437.7090448609054010100000075.000401.0300000077.250000000135252.09000000000002154.130000000000397.790000000002551.91
061103451210400414.4616844700437.7090448606002010000000018.641201.0300000019.200000000100848.16000000000002558.500000000000290.490000000002848.99
061103451210400414.4616844700437.7090448606001010000000027.151201.0000000027.150000000142605.61000000000002558.500000000000290.490000000002848.99
061103451210400414.4616844700437.7090448607001020100000037.000401.0100000037.370000000065428.75000000000002558.500000000000290.490000000002848.99
061103451310400414.4616844700437.7090448606002010000000085.411201.0300000087.970000000462063.18000000000003273.400000000000299.140000000003572.54
061103451310400414.4616844700437.7090448606001010000000026.001201.0000000026.000000000136565.22000000000003273.400000000000299.140000000003572.54
061103451310400414.4616844700437.7090448607001020100000047.000401.0100000047.470000000083112.19000000000003273.400000000000299.140000000003572.54
061103451310400414.4616844700437.7090448608016010100002500.000401.0000002500.000000004377090.45000000000003273.400000000000299.140000000003572.54
061103451310400414.4616844700437.7090448609036010100000075.000401.0200000076.500000000133938.97000000000003273.400000000000299.140000000003572.54
061103450210400414.4616844700437.7090448606009010000000143.001200.9800000140.140000000736086.55000000000003128.050000000000265.960000000003394.01
061103450210400414.4616844700437.7090448606001010000000049.001201.0000000049.000000000257372.92000000000003128.050000000000265.960000000003394.01
061103450210400414.4616844700437.7090448606002010000000048.001201.1500000055.200000000289938.47000000000003128.050000000000265.960000000003394.01
061103450210400414.4616844700437.7090448607001010100000026.000401.0000000026.000000000045521.74000000000003128.050000000000265.960000000003394.01
061103450210400414.4616844700437.7090448609116010100000030.000401.0100000030.300000000053050.34000000000003128.050000000000265.960000000003394.01
061103450310400414.4616844700437.7090448606002010000000015.001201.1500000017.250000000090605.77000000000001860.250000000000254.590000000002114.84
061103450310400414.4616844700437.7090448606001010000000042.001201.0000000042.000000000220605.36000000000001860.250000000000254.590000000002114.84
061103450310400414.4616844700437.7090448607001010100000037.000401.0000000037.000000000064780.94000000000001860.250000000000254.590000000002114.84
061103450310400414.4616844700437.7090448609102010100000030.000401.0100000030.300000000053050.34000000000001860.250000000000254.590000000002114.84
061103450410400414.4616844700437.7090448606002010000000004.501201.0400000004.680000000024581.74000000000000732.930000000000000.000000000000732.93
061103450410400414.4616844700437.7090448606001010000000036.821201.0000000036.820000000193397.36000000000000732.930000000000000.000000000000732.93
061103450410400414.4616844700437.7090448607001010100000108.000401.0000000108.000000000189090.31000000000000732.930000000000000.000000000000732.93
061103450510400414.4616844700437.7090448606002010000000072.691201.0400000075.600000000397089.65000000000003153.990000000000004.250000000003158.24
061103450510400414.4616844700437.7090448606001010000000026.301201.0000000026.300000000138140.97000000000003153.990000000000004.250000000003158.24
061103450510400414.4616844700437.7090448606004010000000055.131201.0000000055.130000000289570.80000000000003153.990000000000004.250000000003158.24
061103450510400414.4616844700437.7090448607001010100000111.000401.0000000111.000000000194342.82000000000003153.990000000000004.250000000003158.24
061103450510400414.4616844700437.7090448608005010100000030.000401.0300000030.900000000054100.84000000000003153.990000000000004.250000000003158.24
061103450510400414.4616844700437.7090448608022010100999999.990401.0300001976.000000003459652.29040000000003153.990000000000004.250000000003158.24
061103450710400414.4616844700437.7090448606002010000999999.991201.0100000082.960000000435748.11010000000001664.440000000000008.580000000001673.03
061103450710400414.4616844700437.7090448607001010100000026.000401.0000000026.000000000045521.74000000000001664.440000000000008.580000000001673.03
061103450810400414.4616844700437.7090448606002010000999999.991201.0100000072.650000000381594.75010000000002855.060000000000000.000000000002855.06
061103450810400414.4616844700437.7090448606001010000999999.991201.0000000030.170000000158468.18010000000002855.060000000000000.000000000002855.06
061103450810400414.4616844700437.7090448607001010100000052.000401.0000000052.000000000091043.48000000000002855.060000000000000.000000000002855.06
061103530110400563.9915196700595.6260823006002010000000040.141201.0400000041.750000000298408.67000000000001469.230000000000118.300000000001587.53
061103530110400563.9915196700595.6260823006001010000000027.181201.0000000027.180000000194269.40000000000001469.230000000000118.300000000001587.53
061103530110400563.9915196700595.6260823007001020100000037.000401.0000000037.000000000088152.66000000000001469.230000000000118.300000000001587.53
061103531010400563.9915196700595.6260823006002010000000055.571200.9800000054.460000000389253.56000000000000640.750000000000101.000000000000741.75
061103531010400563.9915196700595.6260823007001010100000117.000401.0000000117.000000000278753.01000000000000640.750000000000101.000000000000741.75
061103531010400563.9915196700595.6260823009004010300000220.000401.0200000224.400000000534633.97000000000000640.750000000000101.000000000000741.75
061103531110400563.9915196700595.6260823006001010000000042.411201.0000000042.410000000303126.03000000000003438.000000000000151.500000000003589.50
061103531110400563.9915196700595.6260823006002010000000063.151200.9700000061.260000000437856.65000000000003438.000000000000151.500000000003589.50
061103531110400563.9915196700595.6260823007001010100000138.000401.0000000138.000000000328785.60000000000003438.000000000000151.500000000003589.50
061103531210400563.9915196700595.6260823006002010000000083.391200.9700000080.890000000578162.33000000000001284.700000000000168.330000000001453.03
061103531210400563.9915196700595.6260823007001010100000114.000401.0000000114.000000000271605.49000000000001284.700000000000168.330000000001453.03
061103531210400563.9915196700595.6260823008008010100000100.000401.0100000101.000000000240632.94000000000001284.700000000000168.330000000001453.03
061103531310400563.9915196700595.6260823006002010000000020.001200.9800000019.600000000140091.25000000000002085.170000000000150.000000000002235.17
061103531310400563.9915196700595.6260823007001010100000039.000401.0000000039.000000000092917.67000000000002085.170000000000150.000000000002235.17
061103530210400563.9915196700595.6260823006002010000000012.001201.0400000012.480000000089200.96000000000002756.630000000001499.580000000004256.22
061103530210400563.9915196700595.6260823007001020100000108.000401.0000000108.000000000257310.47000000000002756.630000000001499.580000000004256.22
061103530410400563.9915196700595.6260823006002010000000105.811201.0400000110.040000000786512.33000000000001979.590000000000405.830000000002385.42
061103530410400563.9915196700595.6260823006005010000000060.001201.0200000061.200000000437427.79000000000001979.590000000000405.830000000002385.42
061103530410400563.9915196700595.6260823006004010000000070.361201.0000000070.360000000502899.01000000000001979.590000000000405.830000000002385.42
061103530410400563.9915196700595.6260823007001010100000117.000401.0000000117.000000000278753.01000000000001979.590000000000405.830000000002385.42
061103530510400563.9915196700595.6260823006002010000000051.001201.0100000051.510000000368168.39000000000002009.150000000000306.000000000002315.15
061103530510400563.9915196700595.6260823007001010100000076.000401.0000000076.000000000181070.33000000000002009.150000000000306.000000000002315.15
061103530610400563.9915196700595.6260823006002010000000023.741201.0100000023.980000000171397.36000000000001315.700000000000000.000000000001315.70
061103530610400563.9915196700595.6260823007001010100000038.000401.0000000038.000000000090535.16000000000001315.700000000000000.000000000001315.70
061103530710400563.9915196700595.6260823006002010000000046.001200.9900000045.540000000325497.74000000000001212.000000000000116.270000000001328.27
061103530710400563.9915196700595.6260823007001010100000039.000401.0000000039.000000000092917.67000000000001212.000000000000116.270000000001328.27
061103530810400563.9915196700595.6260823006002010000000025.801200.9900000025.540000000182547.48000000000001545.000000000000000.000000000001545.00
061103530810400563.9915196700595.6260823007001010100000038.000401.0000000038.000000000090535.16000000000001545.000000000000000.000000000001545.00
061103530910400563.9915196700595.6260823006002010000000014.431200.9800000014.140000000101065.83000000000001092.820000000000161.600000000001254.42
061103530910400563.9915196700595.6260823007001010100000111.000401.0000000111.000000000264457.98000000000001092.820000000000161.600000000001254.42
061103530910400563.9915196700595.6260823009036010100000080.000401.0200000081.600000000194412.35000000000001092.820000000000161.600000000001254.42
061103610110400863.9502734100912.4096705406001010000000035.001201.0000000035.000000000383212.06000000000002063.330000000000291.720000000002355.05
061103610110400863.9502734100912.4096705406002010000000100.001201.0400000104.000000001138687.27000000000002063.330000000000291.720000000002355.05
061103610110400863.9502734100912.4096705407001010100000085.000401.0000000085.000000000310219.29000000000002063.330000000000291.720000000002355.05
061103611010400863.9502734100912.4096705406002010000000041.951200.9700000040.690000000445511.39000000000001331.130000000000477.370000000001808.50
061103611010400863.9502734100912.4096705407001010100000042.000401.0000000042.000000000153284.82000000000001331.130000000000477.370000000001808.50
061103611210400863.9502734100912.4096705407001010100000043.000401.0000000043.000000000156934.46000000000000796.080000000000038.710000000000834.79
061103610410400863.9502734100912.4096705406002010000000025.001201.0200000025.500000000279197.36000000000000424.000000000000071.400000000000495.40
061103610410400863.9502734100912.4096705407001010100000090.000401.0000000090.000000000328467.48000000000000424.000000000000071.400000000000495.40
061103610510400863.9502734100912.4096705406001010000000043.941201.0000000043.940000000481095.37000000000001060.000000000000306.000000000001366.00
061103610510400863.9502734100912.4096705406002010000000038.401201.0000000038.400000000420438.38000000000001060.000000000000306.000000000001366.00
061103610510400863.9502734100912.4096705407001010100000084.000401.0000000084.000000000306569.65000000000001060.000000000000306.000000000001366.00
061103610610400863.9502734100912.4096705406001010000000026.301201.0000000026.300000000287956.49000000000000662.620000000000302.820000000000965.44
061103610610400863.9502734100912.4096705406004010000000048.941201.0000000048.940000000535839.95000000000000662.620000000000302.820000000000965.44
061103610610400863.9502734100912.4096705406002010000000031.241201.0000000031.240000000342044.14000000000000662.620000000000302.820000000000965.44
061103610610400863.9502734100912.4096705407001010100000056.000401.0000000056.000000000204379.77000000000000662.620000000000302.820000000000965.44
061103610610400863.9502734100912.4096705409036010100000045.000401.0200000045.900000000167518.42000000000000662.620000000000302.820000000000965.44
061103610710400863.9502734100912.4096705406002010000000093.981200.9800000092.100000001008395.17000000000003082.920000000000303.000000000003385.92
061103610710400863.9502734100912.4096705406001010000000052.601201.0000000052.600000000575912.98000000000003082.920000000000303.000000000003385.92
061103610710400863.9502734100912.4096705407001010100000082.000401.0000000082.000000000299270.37000000000003082.920000000000303.000000000003385.92
061103610810400863.9502734100912.4096705406001010000000079.081201.0000000079.080000000865840.28000000000008315.000000000001515.000000000009830.00
061103610810400863.9502734100912.4096705406002010000000489.281200.9800000479.490000005249895.76000000000008315.000000000001515.000000000009830.00
061103610810400863.9502734100912.4096705406005010000000050.001201.0200000051.000000000558394.72000000000008315.000000000001515.000000000009830.00
061103610810400863.9502734100912.4096705407001010100000084.000401.0000000084.000000000306569.65000000000008315.000000000001515.000000000009830.00
061103610810400863.9502734100912.4096705408073010100000600.000401.0100000606.000000002211681.04000000000008315.000000000001515.000000000009830.00
061103610810400863.9502734100912.4096705409030010100000200.000401.0000000200.000000000729927.74000000000008315.000000000001515.000000000009830.00
061103700110400457.1528173000482.7947443906005010000000060.001201.0000000060.000000000347612.22000000000002310.400000000000284.000000000002594.40
061103700110400457.1528173000482.7947443906002010000000171.181200.9900000169.470000000981830.70000000000002310.400000000000284.000000000002594.40
061103700110400457.1528173000482.7947443906001010000000019.771201.0000000019.770000000114538.23000000000002310.400000000000284.000000000002594.40
061103700110400457.1528173000482.7947443907001010100000042.000401.0000000042.000000000081109.52000000000002310.400000000000284.000000000002594.40
061103700110400457.1528173000482.7947443909001010100000100.000401.0100000101.000000000195049.08000000000002310.400000000000284.000000000002594.40
061103701310400457.1528173000482.7947443906007010000000070.001200.9900000069.300000000401492.11030000000000557.620000000000021.250000000000578.87
061103701310400457.1528173000482.7947443906002010000000075.001200.9900000074.250000000430170.12030000000000557.620000000000021.250000000000578.87
061103701310400457.1528173000482.7947443906009010000000170.001200.9900000168.300000000975052.27030000000000557.620000000000021.250000000000578.87
061103701310400457.1528173000482.7947443907001010100000035.000401.0300000036.050000000069619.00030000000000557.620000000000021.250000000000578.87
061103701310400457.1528173000482.7947443908029010100002700.000401.0200002754.000000005318466.90030000000000557.620000000000021.250000000000578.87
061103700210400457.1528173000482.7947443906008010000000030.001201.0000000030.000000000173806.11000000000001291.730000000000371.600000000001663.33
061103700210400457.1528173000482.7947443906002010000000170.601200.9900000168.890000000978470.45000000000001291.730000000000371.600000000001663.33
061103700210400457.1528173000482.7947443906001010000000019.271201.0000000019.270000000111641.46000000000001291.730000000000371.600000000001663.33
061103700210400457.1528173000482.7947443906004010000000060.001201.0000000060.000000000347612.22000000000001291.730000000000371.600000000001663.33
061103700210400457.1528173000482.7947443907001010100000042.000401.0000000042.000000000081109.52000000000001291.730000000000371.600000000001663.33
061103700610400457.1528173000482.7947443906002010000000290.001201.0100000292.900000001696926.97000000000007327.000000000000800.000000000008127.00
061103700610400457.1528173000482.7947443906001010000000049.001201.0000000049.000000000283883.31000000000007327.000000000000800.000000000008127.00
061103700610400457.1528173000482.7947443906005010000000035.001201.0000000035.000000000202773.79000000000007327.000000000000800.000000000008127.00
061103700610400457.1528173000482.7947443906004010000000130.001201.0000000130.000000000753159.80000000000007327.000000000000800.000000000008127.00
061103700910400457.1528173000482.7947443906004010000000121.001201.0000000121.000000000701017.97000000000003000.000000000000600.000000000003600.00
061103700910400457.1528173000482.7947443906005010000000099.001201.0000000099.000000000573560.16000000000003000.000000000000600.000000000003600.00
061103700910400457.1528173000482.7947443906002010000000380.001201.0200000387.600000002245574.92000000000003000.000000000000600.000000000003600.00
061103700910400457.1528173000482.7947443907001010100000045.000401.0000000045.000000000086903.05000000000003000.000000000000600.000000000003600.00
061103880110400330.3065444000348.8336014606002010000000045.501200.9900000045.050000000188579.44000000000003470.000000000000000.000000000003470.00
061103880110400330.3065444000348.8336014606001010000000052.031201.0000000052.030000000217797.75000000000003470.000000000000000.000000000003470.00
061103880110400330.3065444000348.8336014607001010100000084.000401.0000000084.000000000117208.09000000000003470.000000000000000.000000000003470.00
061103880110400330.3065444000348.8336014608011100100000035.000401.0000000035.000000000048836.70000000000003470.000000000000000.000000000003470.00
061103880110400330.3065444000348.8336014609038010100000050.000401.0000000050.000000000069766.72000000000003470.000000000000000.000000000003470.00
061103881010400330.3065444000348.8336014606002010000000050.931200.9900000050.420000000211058.28000000000000550.000000000000072.750000000000622.75
061103881010400330.3065444000348.8336014606001010000000030.061201.0000000030.060000000125831.26000000000000550.000000000000072.750000000000622.75
061103881010400330.3065444000348.8336014608002010100000150.000401.0200000153.000000000213486.16000000000000550.000000000000072.750000000000622.75
061103881110400330.3065444000348.8336014606001010000000031.001201.0000000031.000000000129766.10000000000003742.500000000000127.350000000003869.85
061103881110400330.3065444000348.8336014606002010000000080.251200.9900000079.450000000332577.96000000000003742.500000000000127.350000000003869.85
061103881110400330.3065444000348.8336014607001010100000080.000401.0300000082.400000000114975.56000000000003742.500000000000127.350000000003869.85
061103881210400330.3065444000348.8336014606001010000000042.001201.0000000042.000000000175812.14000000000002101.010000000000790.030000000002891.04
061103881210400330.3065444000348.8336014607001010100000040.000401.0300000041.200000000057487.78000000000002101.010000000000790.030000000002891.04
061103881210400330.3065444000348.8336014609001010100000450.000401.0100000454.500000000634179.49000000000002101.010000000000790.030000000002891.04
061103881310400330.3065444000348.8336014606002010000000093.751200.9900000092.810000000388502.96000000000000740.670000000000381.690000000001122.36
061103881310400330.3065444000348.8336014606001010000000030.171201.0000000030.170000000126291.72000000000000740.670000000000381.690000000001122.36
061103881310400330.3065444000348.8336014607002010100000042.000401.0000000042.000000000058604.05000000000000740.670000000000381.690000000001122.36
061103880210400330.3065444000348.8336014607001010100000084.000401.0000000084.000000000117208.09000000000002400.000000000000320.210000000002720.21
061103880410400330.3065444000348.8336014606002010000000061.541201.0100000062.160000000260201.96000000000001427.590000000001629.770000000003057.36
061103880410400330.3065444000348.8336014606001010000000026.301201.0000000026.300000000110091.88000000000001427.590000000001629.770000000003057.36
061103880410400330.3065444000348.8336014607001010100000144.000401.0000000144.000000000200928.15000000000001427.590000000001629.770000000003057.36
061103880510400330.3065444000348.8336014606002010000000055.001201.0100000055.550000000232532.48000000000001103.850000000000018.060000000001121.91
061103880510400330.3065444000348.8336014607001010100000040.000401.0000000040.000000000055813.38000000000001103.850000000000018.060000000001121.91
061103880610400330.3065444000348.8336014606002010000000088.591201.0100000089.480000000374563.57000000000008116.130000000000299.340000000008415.47
061103880610400330.3065444000348.8336014606001010000000029.541201.0000000029.540000000123654.54000000000008116.130000000000299.340000000008415.47
061103880610400330.3065444000348.8336014607001010100000048.000401.0000000048.000000000066976.05000000000008116.130000000000299.340000000008415.47
061103880710400330.3065444000348.8336014606002010000000170.001201.0100000171.700000000718736.75000000000018803.360000000000000.000000000018803.36
061103880710400330.3065444000348.8336014606001010000000109.621201.0000000109.620000000458869.67000000000018803.360000000000000.000000000018803.36
061103880710400330.3065444000348.8336014607001010100000120.000401.0100000121.200000000169114.53000000000018803.360000000000000.000000000018803.36
061103880810400330.3065444000348.8336014606001010000000043.351201.0000000043.350000000181463.24030000000008230.800000000000000.000000000008230.80
061103880810400330.3065444000348.8336014606002010000000064.871200.9800000063.570000000266104.22030000000008230.800000000000000.000000000008230.80
061103880810400330.3065444000348.8336014607001020100000135.000401.0200000137.700000000192137.55030000000008230.800000000000000.000000000008230.80
061103880810400330.3065444000348.8336014608013010100000120.000401.0200000122.400000000170788.93030000000008230.800000000000000.000000000008230.80
061103880810400330.3065444000348.8336014608012010100000040.000400.9900000039.600000000055255.24030000000008230.800000000000000.000000000008230.80
061103880810400330.3065444000348.8336014609036010100000050.000401.0300000051.500000000071859.72030000000008230.800000000000000.000000000008230.80
061103880810400330.3065444000348.8336014609028010100000080.000401.0100000080.800000000112743.02030000000008230.800000000000000.000000000008230.80
061103960110400619.8402822900654.6074295706002010000000068.601201.0000000068.600000000538872.84000000000000351.930000000000270.670000000000622.59
061103960110400619.8402822900654.6074295706001010000000016.501201.0000000016.500000000129612.27000000000000351.930000000000270.670000000000622.59
061103960110400619.8402822900654.6074295706005010000000064.001201.0000000064.000000000502738.51000000000000351.930000000000270.670000000000622.59
061103960110400619.8402822900654.6074295707001020100000088.000401.0000000088.000000000230421.82000000000000351.930000000000270.670000000000622.59
061103960110400619.8402822900654.6074295708010010100000030.000401.0000000030.000000000078552.89000000000000351.930000000000270.670000000000622.59
061103961010400619.8402822900654.6074295706002010000000057.271200.9800000056.120000000440838.83000000000000781.420000000000196.000000000000977.42
061103961010400619.8402822900654.6074295706004010000000025.621201.0000000025.620000000201252.51000000000000781.420000000000196.000000000000977.42
061103961010400619.8402822900654.6074295706001010000000011.001201.0000000011.000000000086408.18000000000000781.420000000000196.000000000000977.42
061103961010400619.8402822900654.6074295707001020100000078.000401.0200000079.560000000208322.27000000000000781.420000000000196.000000000000977.42
061103961110400619.8402822900654.6074295706001010000000010.001201.0000000010.000000000078552.89000000000000368.690000000000000.000000000000368.69
061103961110400619.8402822900654.6074295706002010000000012.571200.9800000012.320000000096777.16000000000000368.690000000000000.000000000000368.69
061103961310400619.8402822900654.6074295706002010000000011.421200.9800000011.190000000087900.69000000000000390.100000000000196.000000000000586.10
061103961310400619.8402822900654.6074295706001010000000016.501201.0000000016.500000000129612.27000000000000390.100000000000196.000000000000586.10
061103961310400619.8402822900654.6074295707001010100000090.000401.0200000091.800000000240371.85000000000000390.100000000000196.000000000000586.10
061103960210400619.8402822900654.6074295706001010000000011.001201.0000000011.000000000086408.18000000000000499.380000000000146.800000000000646.18
061103960210400619.8402822900654.6074295706002010000000047.361201.0000000047.360000000372026.49000000000000499.380000000000146.800000000000646.18
061103960210400619.8402822900654.6074295707001020100000090.000401.0000000090.000000000235658.67000000000000499.380000000000146.800000000000646.18
061103960310400619.8402822900654.6074295706002010000000017.001201.0000000017.000000000133539.92000000000001208.010000000000008.580000000001216.59
061103960310400619.8402822900654.6074295706001010000000015.001201.0000000015.000000000117829.34000000000001208.010000000000008.580000000001216.59
061103960310400619.8402822900654.6074295707001020100000043.000401.0000000043.000000000112592.48000000000001208.010000000000008.580000000001216.59
061103960410400619.8402822900654.6074295706002010000000013.231201.0200000013.490000000105967.85000000000000107.530000000000291.250000000000398.78
061103960410400619.8402822900654.6074295706001010000000016.501201.0000000016.500000000129612.27000000000000107.530000000000291.250000000000398.78
061103960410400619.8402822900654.6074295707001020100000088.000401.0000000088.000000000230421.82000000000000107.530000000000291.250000000000398.78
061103960610400619.8402822900654.6074295706002010000000053.901201.0200000054.980000000431883.80000000000000406.080000000000309.900000000000715.98
061103960610400619.8402822900654.6074295707001010100000120.000401.0000000120.000000000314211.57000000000000406.080000000000309.900000000000715.98
061103960710400619.8402822900654.6074295706005010000000064.001200.9900000063.360000000497711.12000000000001218.710000000000444.720000000001663.43
061103960710400619.8402822900654.6074295706001010000000016.501201.0000000016.500000000129612.27000000000001218.710000000000444.720000000001663.43
061103960710400619.8402822900654.6074295706002010000000065.051201.0000000065.050000000510986.56000000000001218.710000000000444.720000000001663.43
061103960710400619.8402822900654.6074295707001020100000075.000401.0200000076.500000000200309.87000000000001218.710000000000444.720000000001663.43
061103960710400619.8402822900654.6074295708005010100000028.000401.0100000028.280000000074049.19000000000001218.710000000000444.720000000001663.43
061103960710400619.8402822900654.6074295708028020100000012.000401.0100000012.120000000031735.37000000000001218.710000000000444.720000000001663.43
061103960710400619.8402822900654.6074295709116010100000030.000400.9900000029.700000000077767.36000000000001218.710000000000444.720000000001663.43
061103960810400619.8402822900654.6074295706001010000000016.501201.0000000016.500000000129612.27000000000004088.100000000000097.080000000004185.18
061103960810400619.8402822900654.6074295706004010000000025.601201.0000000025.600000000201095.40000000000004088.100000000000097.080000000004185.18
061103960810400619.8402822900654.6074295706002010000000068.731201.0000000068.730000000539894.02000000000004088.100000000000097.080000000004185.18
061103960810400619.8402822900654.6074295707001020100000135.000401.0200000137.700000000360557.77000000000004088.100000000000097.080000000004185.18
061103960810400619.8402822900654.6074295708010010100000007.000401.0100000007.070000000018512.30000000000004088.100000000000097.080000000004185.18
061103960810400619.8402822900654.6074295708999010300002000.000401.0000002000.000000005236859.44000000000004088.100000000000097.080000000004185.18
061103960910400619.8402822900654.6074295706001010000000015.001201.0000000015.000000000117829.34000000000000222.260000000000000.000000000000222.26
061103960910400619.8402822900654.6074295706002010000000035.001201.0000000035.000000000274935.12000000000000222.260000000000000.000000000000222.26
061103960910400619.8402822900654.6074295707001020100000042.000401.0100000042.420000000111073.79000000000000222.260000000000000.000000000000222.26
061104000110500416.1886470300439.5328736006002010000000013.791201.1500000015.860000000083651.90000000000001113.200000000000000.000000000001113.20
061104000110500416.1886470300439.5328736007001010100000084.000401.0200000085.680000000150636.71000000000001113.200000000000000.000000000001113.20
061104001010500416.1886470300439.5328736006001010000000029.451201.1200000032.980000000173949.53000000000002287.070000000000084.000000000002371.07
061104001010500416.1886470300439.5328736006002010000000020.371201.2200000024.850000000131068.70000000000002287.070000000000084.000000000002371.07
061104001010500416.1886470300439.5328736007001010100000084.000401.0100000084.840000000149159.88000000000002287.070000000000084.000000000002371.07
061104001110500416.1886470300439.5328736006002010000000041.951201.2400000052.020000000274374.00000000000002272.670000000000183.800000000002456.47
061104001110500416.1886470300439.5328736007001010100000084.000401.0000000084.000000000147683.05000000000002272.670000000000183.800000000002456.47
061104001210500416.1886470300439.5328736006002010000000127.671201.2400000158.310000000834989.39000000000004072.030000000000367.500000000004439.53
061104001210500416.1886470300439.5328736006004010000000080.001201.0200000081.600000000430390.59000000000004072.030000000000367.500000000004439.53
061104001210500416.1886470300439.5328736007001010100000082.000401.0000000082.000000000144166.78000000000004072.030000000000367.500000000004439.53
061104001210500416.1886470300439.5328736009001010300000350.000401.0200000357.000000000627652.94000000000004072.030000000000367.500000000004439.53
061104001310500416.1886470300439.5328736006002010000000022.741201.2100000027.520000000145151.34000000000001005.670000000000134.600000000001140.27
061104001310500416.1886470300439.5328736007001010100000084.000401.0000000084.000000000147683.05000000000001005.670000000000134.600000000001140.27
061104000210500416.1886470300439.5328736006001010000000045.251201.1200000050.680000000267306.31000000000001393.850000000000000.000000000001393.85
061104000210500416.1886470300439.5328736006004010000000053.751201.0200000054.830000000289195.05000000000001393.850000000000000.000000000001393.85
061104000210500416.1886470300439.5328736006002010000000075.731201.1500000087.090000000459347.02000000000001393.850000000000000.000000000001393.85
061104000210500416.1886470300439.5328736007001010100000080.000401.0200000081.600000000143463.53000000000001393.850000000000000.000000000001393.85
061104000210500416.1886470300439.5328736008005010100000100.000401.0800000108.000000000189878.20000000000001393.850000000000000.000000000001393.85
061104000210500416.1886470300439.5328736008001010300000500.000401.0800000540.000000000949391.01000000000001393.850000000000000.000000000001393.85
061104000210500416.1886470300439.5328736008022010100000030.000401.0800000032.400000000056963.46000000000001393.850000000000000.000000000001393.85
061104000210500416.1886470300439.5328736008010010100000002.000401.0800000002.160000000003797.56000000000001393.850000000000000.000000000001393.85
061104000210500416.1886470300439.5328736008008010300000025.000401.0500000026.250000000046150.95000000000001393.850000000000000.000000000001393.85
061104000210500416.1886470300439.5328736008013010100000200.000401.0800000216.000000000379756.40000000000001393.850000000000000.000000000001393.85
061104000210500416.1886470300439.5328736009056010100000015.000401.0500000015.750000000027690.57000000000001393.850000000000000.000000000001393.85
061104000310500416.1886470300439.5328736006002010000000064.451201.1500000074.120000000390938.12000000000002106.550000000000210.000000000002316.55
061104000310500416.1886470300439.5328736006004010000000065.001201.0200000066.300000000349692.35000000000002106.550000000000210.000000000002316.55
061104000310500416.1886470300439.5328736006005010000000050.001201.0500000052.500000000276905.71000000000002106.550000000000210.000000000002316.55
061104000310500416.1886470300439.5328736007001010100000084.000401.0200000085.680000000150636.71000000000002106.550000000000210.000000000002316.55
061104000510500416.1886470300439.5328736006002010000000021.001201.1800000024.780000000130699.50000000000000749.740000000000157.500000000000907.24
061104000510500416.1886470300439.5328736007001010100000082.000401.0200000083.640000000147050.12000000000000749.740000000000157.500000000000907.24
061104000610500416.1886470300439.5328736006002010000000040.701201.1800000048.030000000253329.17000000000000750.060000000000000.000000000000750.06
061104000610500416.1886470300439.5328736007001010100000084.000401.0200000085.680000000150636.71000000000000750.060000000000000.000000000000750.06
061104000810500416.1886470300439.5328736006002010000000015.081201.2000000018.100000000095466.54000000000000243.600000000000543.040000000000786.64
061104000810500416.1886470300439.5328736006001010000000039.451201.1200000044.180000000233022.75000000000000243.600000000000543.040000000000786.64
061104000810500416.1886470300439.5328736007001010100000042.000401.0100000042.420000000074579.94000000000000243.600000000000543.040000000000786.64
061104000810500416.1886470300439.5328736007007010100000002.000401.0200000002.040000000003586.59000000000000243.600000000000543.040000000000786.64
061104000810500416.1886470300439.5328736008023010100999999.990401.0700000039.600000000069622.01010000000000243.600000000000543.040000000000786.64
061104000810500416.1886470300439.5328736008022010700999999.990401.0700000031.800000000055908.58010000000000243.600000000000543.040000000000786.64
061104000810500416.1886470300439.5328736009008010100000150.000401.0300000154.500000000271631.32000000000000243.600000000000543.040000000000786.64
061104000910500416.1886470300439.5328736006001010000000039.401201.1200000044.130000000232759.03000000000001845.230000000000000.000000000001845.23
061104000910500416.1886470300439.5328736006002010000000023.901201.2200000029.160000000153801.34000000000001845.230000000000000.000000000001845.23
061104000910500416.1886470300439.5328736007001010100000086.000401.0100000086.860000000152711.30000000000001845.230000000000000.000000000001845.23
061104000910500416.1886470300439.5328736008029010100001622.000401.0600001719.320000003022790.64000000000001845.230000000000000.000000000001845.23
061104000910500416.1886470300439.5328736008005010100000056.000401.0600000059.360000000104362.69000000000001845.230000000000000.000000000001845.23
061104000910500416.1886470300439.5328736008012010100000035.000401.0500000036.750000000064611.33000000000001845.230000000000000.000000000001845.23
061104000910500416.1886470300439.5328736008060030100000617.000401.0600000654.020000001149853.16000000000001845.230000000000000.000000000001845.23
061104000910500416.1886470300439.5328736008008010100000226.000401.0500000237.300000000417204.60000000000001845.230000000000000.000000000001845.23
061104000910500416.1886470300439.5328736008011010100000076.000401.0500000079.800000000140298.89000000000001845.230000000000000.000000000001845.23
061104181010500361.0319314600381.2823906406002010000000180.001201.2300000221.400000001012991.06000000000001292.000000000003039.500000000004331.50
061104181010500361.0319314600381.2823906407001020100000074.000401.0100000074.740000000113988.18000000000001292.000000000003039.500000000004331.50
061104181010500361.0319314600381.2823906409042010100000150.000401.0500000157.500000000240207.91000000000001292.000000000003039.500000000004331.50
061104181110500361.0319314600381.2823906406001010000000047.341201.0900000051.600000000236090.06000000000004276.090000000000138.660000000004414.74
061104181110500361.0319314600381.2823906406002010000000061.991201.2300000076.250000000348873.39000000000004276.090000000000138.660000000004414.74
061104181110500361.0319314600381.2823906407001020100000111.000401.0000000111.000000000169289.38000000000004276.090000000000138.660000000004414.74
061104181110500361.0319314600381.2823906408010010100000001.500401.0600000001.590000000002424.96000000000004276.090000000000138.660000000004414.74
061104181210500361.0319314600381.2823906406002010000000044.901201.2300000055.230000000252698.72000000000006599.500000000000563.990000000007163.48
061104181210500361.0319314600381.2823906406001010000000080.901201.0900000088.180000000403457.77000000000006599.500000000000563.990000000007163.48
061104181210500361.0319314600381.2823906407001020100000064.000401.0000000064.000000000097608.29000000000006599.500000000000563.990000000007163.48
061104181210500361.0319314600381.2823906409013010100000040.000401.0200000040.800000000062225.29000000000006599.500000000000563.990000000007163.48
061104180210500361.0319314600381.2823906406002010000000052.931201.1500000060.870000000278503.91000000000001166.000000000000315.000000000001481.00
061104180210500361.0319314600381.2823906406001010000000027.051201.1200000030.300000000138634.28000000000001166.000000000000315.000000000001481.00
061104180210500361.0319314600381.2823906407001010100000074.000401.0200000075.480000000115116.78000000000001166.000000000000315.000000000001481.00
061104180310500361.0319314600381.2823906406002010000000006.001201.1600000006.960000000031844.71000000000001055.630000000000297.680000000001353.32
061104180310500361.0319314600381.2823906406001010000000035.001201.1200000039.200000000179355.24000000000001055.630000000000297.680000000001353.32
061104180310500361.0319314600381.2823906407001010100000117.000401.0200000119.340000000182008.96000000000001055.630000000000297.680000000001353.32
061104180310500361.0319314600381.2823906408012010100000024.000401.0500000025.200000000038433.26000000000001055.630000000000297.680000000001353.32
061104180310500361.0319314600381.2823906408013010100000025.000401.0700000026.750000000040797.22000000000001055.630000000000297.680000000001353.32
061104180310500361.0319314600381.2823906409001010100000070.000401.0200000071.400000000108894.25000000000001055.630000000000297.680000000001353.32
061104180310500361.0319314600381.2823906409008010100000025.000401.0200000025.500000000038890.80000000000001055.630000000000297.680000000001353.32
061104180410500361.0319314600381.2823906406002010000000004.721201.1600000005.480000000025073.13000000000000202.000000000000287.650000000000489.65
061104180410500361.0319314600381.2823906406001010000000040.821201.1200000045.720000000209186.77000000000000202.000000000000287.650000000000489.65
061104180410500361.0319314600381.2823906407001010100000076.000401.0200000077.520000000118228.04000000000000202.000000000000287.650000000000489.65
061104180710500361.0319314600381.2823906406002010000000095.221201.2100000115.220000000527176.28000000000005467.670000000000004.540000000005472.21
061104180710500361.0319314600381.2823906407001010100000148.000401.0100000149.480000000227976.37000000000005467.670000000000004.540000000005472.21
061104260110501060.0856565701119.5463841106002010000000018.061201.2000000021.670000000291126.84000000000001523.000000000003606.010000000005129.01
061104260110501060.0856565701119.5463841106001010000000011.001201.0400000011.440000000153691.33000000000001523.000000000003606.010000000005129.01
061104261110501060.0856565701119.5463841106002010000000075.381201.0200000076.890000001032983.06000000000002055.940000000000000.000000000002055.94
061104261110501060.0856565701119.5463841106001010000000011.001201.0000000011.000000000147780.12000000000002055.940000000000000.000000000002055.94
061104261110501060.0856565701119.5463841107002040100000015.000401.0200000015.300000000068516.24000000000002055.940000000000000.000000000002055.94
061104261110501060.0856565701119.5463841107001010100000084.000401.0100000084.840000000379929.26000000000002055.940000000000000.000000000002055.94
061104261110501060.0856565701119.5463841108005010100000090.000401.0000000090.000000000403036.70000000000002055.940000000000000.000000000002055.94
061104261110501060.0856565701119.5463841108013010100000250.000401.0000000250.000000001119546.38000000000002055.940000000000000.000000000002055.94
061104261110501060.0856565701119.5463841108009040100000028.000401.0300000028.840000000129150.87000000000002055.940000000000000.000000000002055.94
061104261110501060.0856565701119.5463841108001010100000036.000401.0000000036.000000000161214.68000000000002055.940000000000000.000000000002055.94
061104261110501060.0856565701119.5463841108006010100000180.000401.0000000180.000000000806073.40000000000002055.940000000000000.000000000002055.94
061104261110501060.0856565701119.5463841108011030100000036.000401.0300000037.080000000166051.12000000000002055.940000000000000.000000000002055.94
061104261110501060.0856565701119.5463841108011010100000010.000401.0300000010.300000000046125.31000000000002055.940000000000000.000000000002055.94
061104261110501060.0856565701119.5463841109030010100000090.000401.0000000090.000000000403036.70000000000002055.940000000000000.000000000002055.94
061104261210501060.0856565701119.5463841106002010000000191.761201.0200000195.600000002627799.27000000000016581.830000000001204.120000000017785.94
061104261210501060.0856565701119.5463841106001010000000045.731201.0000000045.730000000614362.27000000000016581.830000000001204.120000000017785.94
061104261210501060.0856565701119.5463841106009010000000130.001200.9900000128.700000001729027.44000000000016581.830000000001204.120000000017785.94
061104261210501060.0856565701119.5463841106005010000000021.901201.0300000022.560000000303083.60000000000016581.830000000001204.120000000017785.94
061104261210501060.0856565701119.5463841107001020100000076.000401.0100000076.760000000343745.52000000000016581.830000000001204.120000000017785.94
061104261210501060.0856565701119.5463841108029030100000028.000401.0000000028.000000000125389.20000000000016581.830000000001204.120000000017785.94
061104261210501060.0856565701119.5463841109135010100000010.000401.0200000010.200000000045677.49000000000016581.830000000001204.120000000017785.94
061104261310501060.0856565701119.5463841106002010000000121.151201.0300000124.780000001676363.97000000000038276.330000000000616.200000000038892.54
061104261310501060.0856565701119.5463841106001010000000016.501201.0000000016.500000000221670.18000000000038276.330000000000616.200000000038892.54
061104261310501060.0856565701119.5463841107001010100000084.000401.0000000084.000000000376167.59000000000038276.330000000000616.200000000038892.54
061104260210501060.0856565701119.5463841106002010000000150.001201.2000000180.000000002418220.19000000000044018.750000000000630.010000000044648.76
061104260210501060.0856565701119.5463841106001010000000020.681201.0400000021.510000000288977.31000000000044018.750000000000630.010000000044648.76
061104260210501060.0856565701119.5463841107001010100000132.000401.0000000132.000000000591120.49000000000044018.750000000000630.010000000044648.76
061104260210501060.0856565701119.5463841108012010100000300.000401.0400000312.000000001397193.89000000000044018.750000000000630.010000000044648.76
061104260210501060.0856565701119.5463841108022010100000150.000401.0600000159.000000000712031.50000000000044018.750000000000630.010000000044648.76
061104260210501060.0856565701119.5463841108013010100003500.000401.0600003710.000000016614068.34000000000044018.750000000000630.010000000044648.76
061104260210501060.0856565701119.5463841108005010100000025.000401.0600000026.500000000118671.92000000000044018.750000000000630.010000000044648.76
061104260210501060.0856565701119.5463841108002010100000280.000401.0600000296.800000001329125.47000000000044018.750000000000630.010000000044648.76
061104260210501060.0856565701119.5463841108029010100000110.000401.0600000116.600000000522156.43000000000044018.750000000000630.010000000044648.76
061104260210501060.0856565701119.5463841108007010300004400.000401.0600004664.000000020886257.34000000000044018.750000000000630.010000000044648.76
061104260210501060.0856565701119.5463841108001010100000080.000401.0600000084.800000000379750.13000000000044018.750000000000630.010000000044648.76
061104260210501060.0856565701119.5463841108008010300000800.000401.0400000832.000000003725850.37000000000044018.750000000000630.010000000044648.76
061104260210501060.0856565701119.5463841108023010100000070.000401.0600000074.200000000332281.37000000000044018.750000000000630.010000000044648.76
061104260210501060.0856565701119.5463841108010010100000200.000401.0600000212.000000000949375.33000000000044018.750000000000630.010000000044648.76
061104260210501060.0856565701119.5463841109054010100000300.000401.0400000312.000000001397193.89000000000044018.750000000000630.010000000044648.76
061104260310501060.0856565701119.5463841106001010000000014.301201.0000000014.300000000192114.16000000000014986.100000000000658.520000000015644.62
061104260310501060.0856565701119.5463841106002010000000067.301201.1500000077.400000001039834.68000000000014986.100000000000658.520000000015644.62
061104260310501060.0856565701119.5463841107001010100000126.000401.0000000126.000000000564251.38000000000014986.100000000000658.520000000015644.62
061104260410501060.0856565701119.5463841106009010000000222.681200.9800000218.230000002931823.29000000000007443.250000000001109.000000000008552.25
061104260410501060.0856565701119.5463841106001010000000023.351201.0000000023.350000000313696.90000000000007443.250000000001109.000000000008552.25
061104260410501060.0856565701119.5463841106002010000000127.971201.1500000147.170000001977163.70000000000007443.250000000001109.000000000008552.25
061104260410501060.0856565701119.5463841107001010100000040.000401.0000000040.000000000179127.42000000000007443.250000000001109.000000000008552.25
061104260410501060.0856565701119.5463841109013010300000125.000401.0100000126.250000000565370.92000000000007443.250000000001109.000000000008552.25
061104260510501060.0856565701119.5463841106002010000000012.101201.0700000012.950000000173977.51000000000000555.630000000000025.550000000000581.18
061104260510501060.0856565701119.5463841107001020100000045.000401.0000000045.000000000201518.35000000000000555.630000000000025.550000000000581.18
061104260510501060.0856565701119.5463841107002040100000020.000401.0200000020.400000000091354.98000000000000555.630000000000025.550000000000581.18
061104260610501060.0856565701119.5463841106001010000000023.351201.0000000023.350000000313696.90000000000003550.580000000000159.510000000003710.09
061104260610501060.0856565701119.5463841106002010000000086.151201.0700000092.180000001238397.43000000000003550.580000000000159.510000000003710.09
061104260610501060.0856565701119.5463841107001010100000090.000401.0000000090.000000000403036.70000000000003550.580000000000159.510000000003710.09
061104260610501060.0856565701119.5463841107002040100000090.000401.0200000091.800000000411097.43000000000003550.580000000000159.510000000003710.09
061104260810501060.0856565701119.5463841106002010000000088.001201.0100000088.880000001194063.39000000000003579.300000000000059.770000000003639.07
061104260810501060.0856565701119.5463841106005010000000150.001201.0300000154.500000002075639.00000000000003579.300000000000059.770000000003639.07
061104260810501060.0856565701119.5463841106001010000000016.501201.0000000016.500000000221670.18000000000003579.300000000000059.770000000003639.07
061104260810501060.0856565701119.5463841107001010100000135.000401.0000000135.000000000604555.05000000000003579.300000000000059.770000000003639.07
061104260910501060.0856565701119.5463841106001010000000016.501201.0000000016.500000000221670.18000000000001650.900000000000432.590000000002083.49
061104260910501060.0856565701119.5463841106002010000000012.891201.0100000013.020000000174917.93000000000001650.900000000000432.590000000002083.49
061104260910501060.0856565701119.5463841107002040100000045.000401.0200000045.900000000205548.72000000000001650.900000000000432.590000000002083.49
061104260910501060.0856565701119.5463841107001010100000042.000401.0000000042.000000000188083.79000000000001650.900000000000432.590000000002083.49
061104260910501060.0856565701119.5463841108018060100000006.000401.0100000006.060000000027137.80000000000001650.900000000000432.590000000002083.49
061104341110500839.3193717300886.3972094306002010000000008.001201.0300000008.240000000087646.96000000000000450.970000000000107.810000000000558.77
061104341110500839.3193717300886.3972094307001010100000040.000401.0100000040.400000000143241.79000000000000450.970000000000107.810000000000558.77
061104341210500839.3193717300886.3972094306002010000000051.001201.0300000052.530000000558749.34000000000007008.600000000000446.710000000007455.31
061104341210500839.3193717300886.3972094307001010100000042.000401.0100000042.420000000150403.88000000000007008.600000000000446.710000000007455.31
061104341310500839.3193717300886.3972094306002010000000139.001201.0300000143.170000001522865.86000000000001177.970000000000062.140000000001240.10
061104341310500839.3193717300886.3972094307001010100000041.000401.0100000041.410000000146822.83000000000001177.970000000000062.140000000001240.10
061104340210500839.3193717300886.3972094306002010000000008.771201.1800000010.350000000110090.53000000000000415.000000000000156.000000000000571.00
061104340210500839.3193717300886.3972094307001010100000037.000401.0000000037.000000000131186.79000000000000415.000000000000156.000000000000571.00
061104340310500839.3193717300886.3972094306002010000000057.001201.1100000063.270000000672988.22000000000000919.960000000000053.670000000000973.63
061104340310500839.3193717300886.3972094307001010100000123.000401.0000000123.000000000436107.43000000000000919.960000000000053.670000000000973.63
061104340410500839.3193717300886.3972094306002010000000060.001201.1100000066.600000000708408.65000000000000824.000000000000103.000000000000927.00
061104340410500839.3193717300886.3972094307001010100000041.000401.0000000041.000000000145369.14000000000000824.000000000000103.000000000000927.00
061104340510500839.3193717300886.3972094306002010000000050.001201.0400000052.000000000553111.86000000000000412.000000000000026.780000000000438.78
061104340610500839.3193717300886.3972094306002010000000075.001201.0400000078.000000000829667.79000000000001365.000000000000000.000000000001365.00
061104340610500839.3193717300886.3972094307001010100000045.000401.0000000045.000000000159551.50000000000001365.000000000000000.000000000001365.00
061104340810500839.3193717300886.3972094306002010000000012.001201.0100000012.120000000128917.61000000000000830.000000000000068.120000000000898.12
061104340810500839.3193717300886.3972094307001010100000041.000401.0000000041.000000000145369.14000000000000830.000000000000068.120000000000898.12
061104340810500839.3193717300886.3972094308013010100000300.000401.0200000306.000000001084950.18000000000000830.000000000000068.120000000000898.12
061104340810500839.3193717300886.3972094308006010100000001.000401.0200000001.020000000003616.50000000000000830.000000000000068.120000000000898.12
061104340810500839.3193717300886.3972094308003010100000240.000401.0200000244.800000000867960.15000000000000830.000000000000068.120000000000898.12
061104340810500839.3193717300886.3972094308022010100000100.000401.0200000102.000000000361650.06000000000000830.000000000000068.120000000000898.12
061104340810500839.3193717300886.3972094308005010100000200.000401.0200000204.000000000723300.12000000000000830.000000000000068.120000000000898.12
061104340910500839.3193717300886.3972094306002010000000099.001201.0200000100.980000001074100.68000000000002080.000000000000398.380000000002478.38
061104340910500839.3193717300886.3972094307001010100000042.000401.0100000042.420000000150403.88000000000002080.000000000000398.380000000002478.38
061104420110500576.7441860500609.0940520206002010000000118.211201.0400000122.940000000898584.27000000000001200.500000000000314.570000000001515.07
061104420110500576.7441860500609.0940520207001010100000120.000401.0000000120.000000000292365.14000000000001200.500000000000314.570000000001515.07
061104421010500576.7441860500609.0940520206002010000000017.191200.9800000016.850000000123158.82000000000000900.550000000000297.910000000001198.46
061104421010500576.7441860500609.0940520207001010100000084.000401.0000000084.000000000204655.60000000000000900.550000000000297.910000000001198.46
061104421010500576.7441860500609.0940520208029010100000120.000401.0000000120.000000000292365.14000000000000900.550000000000297.910000000001198.46
061104421110500576.7441860500609.0940520206004010000000170.001201.0000000170.000000001242551.87000000000003278.040000000000289.350000000003567.39
061104421110500576.7441860500609.0940520206002010000000004.861200.9700000004.710000000034426.00000000000003278.040000000000289.350000000003567.39
061104421110500576.7441860500609.0940520206005010000000093.001201.0100000093.930000000686546.45000000000003278.040000000000289.350000000003567.39
061104421110500576.7441860500609.0940520207001010100000040.000401.0000000040.000000000097455.05000000000003278.040000000000289.350000000003567.39
061104421210500576.7441860500609.0940520206002010000000058.011200.9700000056.270000000411284.67000000000002974.250000000000011.870000000002986.11
061104421210500576.7441860500609.0940520206001010000000026.301201.0000000026.300000000192230.08000000000002974.250000000000011.870000000002986.11
061104421210500576.7441860500609.0940520207001010100000068.000401.0000000068.000000000165673.58000000000002974.250000000000011.870000000002986.11
061104421210500576.7441860500609.0940520208012010100000280.000401.0100000282.800000000689007.19000000000002974.250000000000011.870000000002986.11
061104421210500576.7441860500609.0940520208022010100000110.000401.0000000110.000000000268001.38000000000002974.250000000000011.870000000002986.11
061104421210500576.7441860500609.0940520208001010300000413.000401.0000000413.000000001006223.37000000000002974.250000000000011.870000000002986.11
061104421210500576.7441860500609.0940520208011010100000024.000401.0100000024.240000000059057.76000000000002974.250000000000011.870000000002986.11
061104421210500576.7441860500609.0940520208006010100000500.000401.0000000500.000000001218188.10000000000002974.250000000000011.870000000002986.11
061104421210500576.7441860500609.0940520208005010100000258.000401.0000000258.000000000628585.06000000000002974.250000000000011.870000000002986.11
061104421210500576.7441860500609.0940520208010010100000025.000401.0000000025.000000000060909.41000000000002974.250000000000011.870000000002986.11
061104421310500576.7441860500609.0940520206002010000000075.001200.9800000073.500000000537220.95000000000001885.720000000000134.420000000002020.14
061104421310500576.7441860500609.0940520206007010000000160.001201.0100000161.600000001181155.19000000000001885.720000000000134.420000000002020.14
061104421310500576.7441860500609.0940520207001010100000065.000401.0000000065.000000000158364.45000000000001885.720000000000134.420000000002020.14
061104421310500576.7441860500609.0940520208010010100000160.000401.0000000160.000000000389820.19000000000001885.720000000000134.420000000002020.14
061104421310500576.7441860500609.0940520208013010100000060.000401.0000000060.000000000146182.57000000000001885.720000000000134.420000000002020.14
061104420210500576.7441860500609.0940520206002010000000096.711201.0400000100.580000000735152.16000000000001148.120000000000198.780000000001346.90
061104420210500576.7441860500609.0940520207001010100000123.000401.0000000123.000000000299674.27000000000001148.120000000000198.780000000001346.90
061104420310500576.7441860500609.0940520206002010000000030.001201.0400000031.200000000228044.81000000000000925.470000000000044.000000000000969.47
061104420310500576.7441860500609.0940520207001010100000069.000401.0000000069.000000000168109.96000000000000925.470000000000044.000000000000969.47
061104420310500576.7441860500609.0940520208010010100000001.500400.9900000001.490000000003630.20000000000000925.470000000000044.000000000000969.47
061104420410500576.7441860500609.0940520206001010000000028.941201.0000000028.940000000211526.18000000000001284.800000000000152.740000000001437.53
061104420410500576.7441860500609.0940520207001010100000120.000401.0000000120.000000000292365.14000000000001284.800000000000152.740000000001437.53
061104420410500576.7441860500609.0940520208008010100000060.000401.0200000061.200000000149106.22000000000001284.800000000000152.740000000001437.53
061104420510500576.7441860500609.0940520206002010000000089.901201.0100000090.800000000663668.88000000000001103.880000000000227.940000000001331.81
061104420510500576.7441860500609.0940520206001010000000044.001201.0000000044.000000000321601.66000000000001103.880000000000227.940000000001331.81
061104420510500576.7441860500609.0940520207001010100000148.000401.0000000148.000000000360583.68000000000001103.880000000000227.940000000001331.81
061104420510500576.7441860500609.0940520209044010100000026.000401.0200000026.520000000064612.70000000000001103.880000000000227.940000000001331.81
061104420510500576.7441860500609.0940520209038010100000050.000401.0200000051.000000000124255.19000000000001103.880000000000227.940000000001331.81
061104420610500576.7441860500609.0940520206002010000000076.751201.0100000077.520000000566603.65000000000001862.850000000000000.000000000001862.85
061104420610500576.7441860500609.0940520207001010100000039.000401.0000000039.000000000095018.67000000000001862.850000000000000.000000000001862.85
061104420610500576.7441860500609.0940520208013010100000400.000400.9900000396.000000000964804.98000000000001862.850000000000000.000000000001862.85
061104420610500576.7441860500609.0940520208005010100000256.000400.9900000253.440000000617475.19000000000001862.850000000000000.000000000001862.85
061104420610500576.7441860500609.0940520208006010100000500.000400.9900000495.000000001206006.22000000000001862.850000000000000.000000000001862.85
061104420610500576.7441860500609.0940520208022010100000130.000400.9900000128.700000000313561.62000000000001862.850000000000000.000000000001862.85
061104420610500576.7441860500609.0940520208023010100000136.000400.9900000134.640000000328033.69000000000001862.850000000000000.000000000001862.85
061104420610500576.7441860500609.0940520208011010100000249.000401.0200000253.980000000618790.83000000000001862.850000000000000.000000000001862.85
061104420810500576.7441860500609.0940520207001010100000120.000401.0000000120.000000000292365.14000000000000639.140000000000098.050000000000737.19
061104500110501595.1500000001684.6227505806001010000000016.501201.0000000016.500000000333555.30000000000001678.790000000000012.000000000001690.79
061104500110501595.1500000001684.6227505806002010000000023.551201.0400000024.490000000495076.93000000000001678.790000000000012.000000000001690.79
061104500110501595.1500000001684.6227505807001010100000132.000401.0000000132.000000000889480.81000000000001678.790000000000012.000000000001690.79
061104500110501595.1500000001684.6227505808060040300001200.000400.9900001188.000000008005327.31000000000001678.790000000000012.000000000001690.79
061104501010501595.1500000001684.6227505806004010000000060.001201.0000000060.000000001212928.38000000000003913.890000000000427.830000000004341.72
061104501010501595.1500000001684.6227505806005010000000064.001201.0200000065.280000001319666.08000000000003913.890000000000427.830000000004341.72
061104501010501595.1500000001684.6227505806002010000000111.001200.9800000108.780000002199039.15000000000003913.890000000000427.830000000004341.72
061104501010501595.1500000001684.6227505806001010000000016.501201.0000000016.500000000333555.30000000000003913.890000000000427.830000000004341.72
061104501010501595.1500000001684.6227505807001010100000041.000401.0000000041.000000000276278.13000000000003913.890000000000427.830000000004341.72
061104501010501595.1500000001684.6227505807002010100000005.000401.0100000005.050000000034029.38000000000003913.890000000000427.830000000004341.72
061104501010501595.1500000001684.6227505808010010100000030.000401.0000000030.000000000202154.73000000000003913.890000000000427.830000000004341.72
061104501010501595.1500000001684.6227505808013010100000050.000401.0000000050.000000000336924.55000000000003913.890000000000427.830000000004341.72
061104501110501595.1500000001684.6227505806001010000000011.001201.0000000011.000000000222370.20000000000000830.000000000000468.330000000001298.33
061104501110501595.1500000001684.6227505806002010000000004.771200.9800000004.670000000094406.26000000000000830.000000000000468.330000000001298.33
061104501110501595.1500000001684.6227505807002010100000005.000401.0100000005.050000000034029.38000000000000830.000000000000468.330000000001298.33
061104501110501595.1500000001684.6227505807001010100000045.000401.0000000045.000000000303232.10000000000000830.000000000000468.330000000001298.33
061104501310501595.1500000001684.6227505806001010000000016.501201.0000000016.500000000333555.30000000000000900.550000000000936.670000000001837.22
061104501310501595.1500000001684.6227505806002010000000104.651200.9800000102.560000002073298.91000000000000900.550000000000936.670000000001837.22
061104501310501595.1500000001684.6227505807001010300000044.000401.0000000044.000000000296493.60000000000000900.550000000000936.670000000001837.22
061104501410501595.1500000001684.6227505807001010100000043.000401.0000000043.000000000289755.11000000000000685.550000000000200.000000000000885.55
061104501610501595.1500000001684.6227505806001010000000011.001201.0000000011.000000000222370.20000000000000659.350000000000196.000000000000855.35
061104501610501595.1500000001684.6227505806002010000000033.031200.9800000032.370000000654374.86000000000000659.350000000000196.000000000000855.35
061104501610501595.1500000001684.6227505807001020100000084.000401.0200000085.680000000577353.91000000000000659.350000000000196.000000000000855.35
061104501610501595.1500000001684.6227505809036010100000060.000401.0300000061.800000000416438.74000000000000659.350000000000196.000000000000855.35
061104500210501595.1500000001684.6227505806002010000000020.011201.0400000020.810000000420683.99000000000000633.980000000000190.860000000000824.84
061104500210501595.1500000001684.6227505806001010000000011.001201.0000000011.000000000222370.20000000000000633.980000000000190.860000000000824.84
061104500210501595.1500000001684.6227505807001010100000042.000401.0000000042.000000000283016.62000000000000633.980000000000190.860000000000824.84
061104500210501595.1500000001684.6227505808009040100000034.000401.0300000035.020000000235981.95000000000000633.980000000000190.860000000000824.84
061104500210501595.1500000001684.6227505808005010100000028.000400.9900000027.720000000186790.97000000000000633.980000000000190.860000000000824.84
061104500310501595.1500000001684.6227505806002010000000045.001201.0400000046.800000000946084.14000000000001571.400000000000408.000000000001979.40
061104500310501595.1500000001684.6227505806001010000000016.501201.0000000016.500000000333555.30000000000001571.400000000000408.000000000001979.40
061104500310501595.1500000001684.6227505807001010100000044.000401.0000000044.000000000296493.60000000000001571.400000000000408.000000000001979.40
061104500410501595.1500000001684.6227505806001010000000023.811201.0000000023.810000000481330.41000000000001040.480000000000265.000000000001305.48
061104500410501595.1500000001684.6227505806002010000000015.551201.0400000016.170000000326884.20000000000001040.480000000000265.000000000001305.48
061104500410501595.1500000001684.6227505807001010100000043.000401.0000000043.000000000289755.11000000000001040.480000000000265.000000000001305.48
061104500510501595.1500000001684.6227505806004010000000037.511201.0000000037.510000000758282.39000000000002516.220000000000599.130000000003115.34
061104500510501595.1500000001684.6227505806002010000000120.411201.0100000121.610000002458403.67000000000002516.220000000000599.130000000003115.34
061104500510501595.1500000001684.6227505806001010000000016.501201.0000000016.500000000333555.30000000000002516.220000000000599.130000000003115.34
061104500510501595.1500000001684.6227505807001010100000044.000401.0000000044.000000000296493.60000000000002516.220000000000599.130000000003115.34
061104500610501595.1500000001684.6227505806002010000000015.501201.0100000015.660000000316574.31000000000000543.430000000000204.000000000000747.43
061104500610501595.1500000001684.6227505806001010000000026.001201.0000000026.000000000525602.30000000000000543.430000000000204.000000000000747.43
061104500610501595.1500000001684.6227505807001010100000129.000401.0000000129.000000000869265.34000000000000543.430000000000204.000000000000747.43
061104500910501595.1500000001684.6227505806005010000000055.001201.0100000055.550000001122969.53000000000000999.760000000000000.000000000000999.76
061104500910501595.1500000001684.6227505806001010000000034.361201.0000000034.360000000694603.65000000000000999.760000000000000.000000000000999.76
061104500910501595.1500000001684.6227505806002010000000037.861200.9800000037.100000000749994.05000000000000999.760000000000000.000000000000999.76
061104500910501595.1500000001684.6227505807001020100000043.000401.0000000043.000000000289755.11000000000000999.760000000000000.000000000000999.76
061104690110500411.3796296300434.4541160406001010000000026.301201.0000000026.300000000137113.72000000000001407.500000000000108.600000000001516.10
061104690110500411.3796296300434.4541160406002010000000040.001201.0400000041.600000000216879.49000000000001407.500000000000108.600000000001516.10
061104690110500411.3796296300434.4541160406005020000000030.001201.0300000030.900000000161095.59000000000001407.500000000000108.600000000001516.10
061104690110500411.3796296300434.4541160407001020100000092.000401.0000000092.000000000159879.11000000000001407.500000000000108.600000000001516.10
061104690110500411.3796296300434.4541160408012010100000157.000401.0300000161.710000000281022.30000000000001407.500000000000108.600000000001516.10
061104690110500411.3796296300434.4541160409116010100000030.000401.0200000030.600000000053177.18000000000001407.500000000000108.600000000001516.10
061104691010500411.3796296300434.4541160406002010000000015.131200.9700000014.680000000076533.44000000000000415.000000000000052.500000000000467.50
061104691010500411.3796296300434.4541160407001010100000042.000401.0000000042.000000000072988.29000000000000415.000000000000052.500000000000467.50
061104691110500411.3796296300434.4541160406002010000000011.491200.9700000011.150000000058129.96000000000000900.550000000000100.000000000001000.55
061104691210500411.3796296300434.4541160406002010000000046.181200.9700000044.790000000233510.40000000000000141.200000000000112.450000000000253.65
061104691210500411.3796296300434.4541160407001010100000080.000401.0000000080.000000000139025.32000000000000141.200000000000112.450000000000253.65
061104691210500411.3796296300434.4541160409013010100000060.000401.0100000060.600000000105311.68000000000000141.200000000000112.450000000000253.65
061104690210500411.3796296300434.4541160406002010000000074.501201.0400000077.480000000403938.06000000000003120.000000000000250.460000000003370.46
061104690210500411.3796296300434.4541160406009010000000114.841201.0000000114.840000000598712.53000000000003120.000000000000250.460000000003370.46
061104690310500411.3796296300434.4541160406002010000000047.611201.0200000048.560000000253165.10000000000000449.330000000000100.350000000000549.68
061104690310500411.3796296300434.4541160406001010000000026.301201.0000000026.300000000137113.72000000000000449.330000000000100.350000000000549.68
061104690310500411.3796296300434.4541160407001020100000039.000401.0000000039.000000000067774.84000000000000449.330000000000100.350000000000549.68
061104690310500411.3796296300434.4541160408010010100000005.000400.9900000004.950000000008602.19000000000000449.330000000000100.350000000000549.68
061104690410500411.3796296300434.4541160406002010000000034.001201.0200000034.680000000180802.42000000000000840.050000000000183.600000000001023.65
061104690410500411.3796296300434.4541160407001010100000039.000401.0000000039.000000000067774.84000000000000840.050000000000183.600000000001023.65
061104690510500411.3796296300434.4541160406002010000000046.001201.0000000046.000000000239818.67000000000000636.000000000000209.820000000000845.82
061104690510500411.3796296300434.4541160407001010100000040.000401.0000000040.000000000069512.66000000000000636.000000000000209.820000000000845.82
061104690610500411.3796296300434.4541160406002010000000010.501201.0000000010.500000000054741.22000000000001010.000000000000153.000000000001163.00
061104690610500411.3796296300434.4541160407001010100000038.000401.0000000038.000000000066037.03000000000001010.000000000000153.000000000001163.00
061104690910500411.3796296300434.4541160406002010000000109.001200.9700000105.730000000551218.00000000000001307.250000000000351.270000000001658.52
061104690910500411.3796296300434.4541160407001010100000078.000401.0000000078.000000000135549.68000000000001307.250000000000351.270000000001658.52
061104770110500341.0937500000360.2258667406002010000000017.001200.9900000016.830000000072751.22000000000000534.000000000000215.020000000000749.02
061104770110500341.0937500000360.2258667407001010100000042.000401.0000000042.000000000060517.95000000000000534.000000000000215.020000000000749.02
061104771010500341.0937500000360.2258667406001010000000045.001201.0000000045.000000000194521.97000000000000557.620000000000813.250000000001370.87
061104771010500341.0937500000360.2258667406002010000000190.001201.0000000190.000000000821314.98000000000000557.620000000000813.250000000001370.87
061104770210500341.0937500000360.2258667406004010000000060.001201.0000000060.000000000259362.62000000000002628.100000000000086.270000000002714.37
061104770210500341.0937500000360.2258667406001010000000028.001201.0000000028.000000000121035.89000000000002628.100000000000086.270000000002714.37
061104770210500341.0937500000360.2258667406002010000000037.431200.9900000037.060000000160199.65000000000002628.100000000000086.270000000002714.37
061104770210500341.0937500000360.2258667407001010100000041.000401.0000000041.000000000059077.04000000000002628.100000000000086.270000000002714.37
061104770210500341.0937500000360.2258667408009010100000300.000401.0000000300.000000000432271.04000000000002628.100000000000086.270000000002714.37
061104770210500341.0937500000360.2258667408013010100000400.000401.0000000400.000000000576361.39000000000002628.100000000000086.270000000002714.37
061104770310500341.0937500000360.2258667406001010000000019.001201.0000000019.000000000082131.50000000000001505.000000000000250.000000000001755.00
061104770310500341.0937500000360.2258667406002010000000046.601201.0000000046.600000000201438.30000000000001505.000000000000250.000000000001755.00
061104770310500341.0937500000360.2258667407001010100000042.000401.0000000042.000000000060517.95000000000001505.000000000000250.000000000001755.00
061104770710500341.0937500000360.2258667406002010000000091.741201.0200000093.570000000404476.01000000000006513.030000000000366.850000000006879.88
061104770710500341.0937500000360.2258667406005010000000033.801201.0000000033.800000000146107.61000000000006513.030000000000366.850000000006879.88
061104770710500341.0937500000360.2258667406001010000000035.001201.0000000035.000000000151294.86000000000006513.030000000000366.850000000006879.88
061104770710500341.0937500000360.2258667406004010000000203.361201.0000000203.360000000879066.39000000000006513.030000000000366.850000000006879.88
061104770710500341.0937500000360.2258667407002010100000096.000401.0100000096.960000000139710.00000000000006513.030000000000366.850000000006879.88
061104770710500341.0937500000360.2258667409013010100000020.000400.9700000019.400000000027953.53000000000006513.030000000000366.850000000006879.88
061104770810500341.0937500000360.2258667406002010000000053.001201.0200000054.060000000233685.72000000000000845.750000000000042.880000000000888.63
061104770810500341.0937500000360.2258667406001010000000030.001201.0000000030.000000000129681.31000000000000845.750000000000042.880000000000888.63
061104770810500341.0937500000360.2258667407001010100000090.000401.0000000090.000000000129681.31000000000000845.750000000000042.880000000000888.63
061104850110500580.1820601200612.7247581506002010000000029.001201.0000000029.000000000213228.22000000000001318.130000000000180.670000000001498.80
061104850110500580.1820601200612.7247581507001010100000078.000401.0000000078.000000000191170.12000000000001318.130000000000180.670000000001498.80
061104850110500580.1820601200612.7247581509141010100000050.000401.0000000050.000000000122544.95000000000001318.130000000000180.670000000001498.80
061104851010500580.1820601200612.7247581506002010000000005.421200.9900000005.370000000039483.98000000000002059.320000000000286.080000000002345.39
061104851010500580.1820601200612.7247581507001010500000074.000401.0200000075.480000000184993.86000000000002059.320000000000286.080000000002345.39
061104851110500580.1820601200612.7247581506001010000000029.921201.0000000029.920000000219992.70000000000002297.110000000000000.000000000002297.11
061104851110500580.1820601200612.7247581506002010000000026.351200.9800000025.820000000189846.64000000000002297.110000000000000.000000000002297.11
061104851110500580.1820601200612.7247581507001010100000090.000401.0200000091.800000000224992.53000000000002297.110000000000000.000000000002297.11
061104851210500580.1820601200612.7247581506001010000000044.421201.0000000044.420000000326606.81000000000000534.580000000000294.000000000000828.58
061104851210500580.1820601200612.7247581506002010000000080.451200.9800000078.840000000579686.64000000000000534.580000000000294.000000000000828.58
061104851210500580.1820601200612.7247581507001010100000114.000401.0200000116.280000000284990.54000000000000534.580000000000294.000000000000828.58
061104851310500580.1820601200612.7247581506001010000000060.001201.0000000060.000000000441161.83000000000002521.110000000000291.430000000002812.54
061104851310500580.1820601200612.7247581506002010000000020.001200.9800000019.600000000144112.86000000000002521.110000000000291.430000000002812.54
061104851310500580.1820601200612.7247581507001010100000120.000401.0200000122.400000000299990.04000000000002521.110000000000291.430000000002812.54
061104851310500580.1820601200612.7247581508010010100000015.000401.0200000015.300000000037498.76000000000002521.110000000000291.430000000002812.54
061104850210500580.1820601200612.7247581506002010000000010.651201.0000000010.650000000078306.22000000000002493.270000000000156.820000000002650.09
061104850210500580.1820601200612.7247581507001010100000076.000401.0000000076.000000000186268.33000000000002493.270000000000156.820000000002650.09
061104850210500580.1820601200612.7247581508005010100000044.000401.0000000044.000000000107839.56000000000002493.270000000000156.820000000002650.09
061104850210500580.1820601200612.7247581508010010100000012.000401.0000000012.000000000029410.79000000000002493.270000000000156.820000000002650.09
061104850210500580.1820601200612.7247581508011010100000013.000401.0000000013.000000000031861.69000000000002493.270000000000156.820000000002650.09
061104850310500580.1820601200612.7247581506002010000000052.001201.0100000052.520000000386163.65000000000001350.830000000000400.000000000001750.83
061104850310500580.1820601200612.7247581507001010100000114.000401.0000000114.000000000279402.49000000000001350.830000000000400.000000000001750.83
061104850410500580.1820601200612.7247581506002010000000005.201201.0100000005.250000000038601.66000000000000662.380000000000310.070000000000972.44
061104850410500580.1820601200612.7247581507002010100000036.000401.0000000036.000000000088232.37000000000000662.380000000000310.070000000000972.44
061104850410500580.1820601200612.7247581507001010100000114.000401.0000000114.000000000279402.49000000000000662.380000000000310.070000000000972.44
061104850410500580.1820601200612.7247581509102010100000025.000400.9900000024.750000000060659.75000000000000662.380000000000310.070000000000972.44
061104850510500580.1820601200612.7247581506001010000000026.001201.0000000026.000000000191170.12000000000001581.150000000000400.000000000001981.15
061104850510500580.1820601200612.7247581506002010000000114.001201.0200000116.280000000854971.62000000000001581.150000000000400.000000000001981.15
061104850510500580.1820601200612.7247581507001010100000111.000401.0000000111.000000000272049.79000000000001581.150000000000400.000000000001981.15
061104850610500580.1820601200612.7247581507001010100000074.000401.0000000074.000000000181366.53000000000000925.380000000000150.000000000001075.38
061104850710500580.1820601200612.7247581506002010000000082.211201.0100000083.030000000610494.44000000000003767.000000000000198.000000000003965.00
061104850710500580.1820601200612.7247581506001010000000039.451201.0000000039.450000000290063.90000000000003767.000000000000198.000000000003965.00
061104850710500580.1820601200612.7247581507001010100000114.000401.0100000115.140000000282196.51000000000003767.000000000000198.000000000003965.00
061104931110600340.2558561600359.3409750306002010000000021.001201.2400000026.040000000112286.87000000000000376.960000000000185.390000000000562.35
061104931110600340.2558561600359.3409750307001010100000084.000401.0000000084.000000000120738.57000000000000376.960000000000185.390000000000562.35
061104931210600340.2558561600359.3409750306002010000000017.001201.2400000021.080000000090898.89000000000000925.000000000000168.000000000001093.00
061104931210600340.2558561600359.3409750306001010000000015.001201.1200000016.800000000072443.14000000000000925.000000000000168.000000000001093.00
061104931210600340.2558561600359.3409750307001010100000084.000401.0000000084.000000000120738.57000000000000925.000000000000168.000000000001093.00
061104931310600340.2558561600359.3409750306002010000000045.001201.2100000054.450000000234793.39000000000001076.020000000000000.000000000001076.02
061104931310600340.2558561600359.3409750306001010000000027.001201.0600000028.620000000123412.06000000000001076.020000000000000.000000000001076.02
061104931310600340.2558561600359.3409750307001010100000088.000401.0000000088.000000000126488.02000000000001076.020000000000000.000000000001076.02
061104930210600340.2558561600359.3409750306001010000000016.451201.1200000018.420000000079428.73000000000004240.000000000000237.300000000004477.30
061104930210600340.2558561600359.3409750306002010000000028.001201.1500000032.200000000138849.35000000000004240.000000000000237.300000000004477.30
061104930210600340.2558561600359.3409750307001010100000040.000401.0200000040.800000000058644.45000000000004240.000000000000237.300000000004477.30
061104930210600340.2558561600359.3409750308029010100000070.000401.0800000075.600000000108664.71000000000004240.000000000000237.300000000004477.30
061104930210600340.2558561600359.3409750309008010100000150.000401.0200000153.000000000219916.68000000000004240.000000000000237.300000000004477.30
061104930310600340.2558561600359.3409750306002010000000021.001201.1500000024.150000000104137.01000000000002517.760000000000163.200000000002680.96
061104930310600340.2558561600359.3409750307001010300000040.000401.0200000040.800000000058644.45000000000002517.760000000000163.200000000002680.96
061104930410600340.2558561600359.3409750306009010000000120.001200.9800000117.600000000507101.98000000000006255.330000000000085.240000000006340.57
061104930410600340.2558561600359.3409750306002010000000080.001201.1500000092.000000000396712.44000000000006255.330000000000085.240000000006340.57
061104930410600340.2558561600359.3409750307001010100000080.000401.0200000081.600000000117288.89000000000006255.330000000000085.240000000006340.57
061104930610600340.2558561600359.3409750306001010000000018.001201.1200000020.160000000086931.77000000000000832.420000000000262.500000000001094.92
061104930610600340.2558561600359.3409750306002010000000046.001201.1800000054.280000000234060.34000000000000832.420000000000262.500000000001094.92
061104930610600340.2558561600359.3409750307001010100000129.000401.0200000131.580000000189128.34000000000000832.420000000000262.500000000001094.92
061104930710600340.2558561600359.3409750306001010000000020.001201.1200000022.400000000096590.85000000000004326.540000000000079.200000000004405.74
061104930710600340.2558561600359.3409750306004010000000100.001201.0200000102.000000000439833.35000000000004326.540000000000079.200000000004405.74
061104930710600340.2558561600359.3409750306002010000000060.001201.2000000072.000000000310470.60000000000004326.540000000000079.200000000004405.74
061104930710600340.2558561600359.3409750307001010100000126.000401.0100000127.260000000182918.93000000000004326.540000000000079.200000000004405.74
061104930810600340.2558561600359.3409750306002010000000060.001201.2000000072.000000000310470.60000000000005261.330000000000262.500000000005523.83
061104930810600340.2558561600359.3409750307001010100000042.000401.0100000042.420000000060972.98000000000005261.330000000000262.500000000005523.83
061104930910600340.2558561600359.3409750306001010000000014.501201.1200000016.240000000070028.37000000000000654.400000000000157.500000000000811.90
061104930910600340.2558561600359.3409750306002010000000016.001201.2200000019.520000000084172.03000000000000654.400000000000157.500000000000811.90
061104930910600340.2558561600359.3409750306008010000000030.001200.9800000029.400000000126775.50000000000000654.400000000000157.500000000000811.90
061104930910600340.2558561600359.3409750307001010100000044.000401.0100000044.440000000063876.45000000000000654.400000000000157.500000000000811.90
061105070110600438.1980909100462.7768380506002010000000015.121201.1500000017.390000000096572.27000000000000680.330000000000839.790000000001520.12
061105070110600438.1980909100462.7768380507001020100000135.000401.0200000137.700000000254897.48000000000000680.330000000000839.790000000001520.12
061105070110600438.1980909100462.7768380508010010100000020.000401.0800000021.600000000039983.92000000000000680.330000000000839.790000000001520.12
061105071010600438.1980909100462.7768380506002010000000009.181201.2300000011.290000000062697.01000000000002220.660000000000210.000000000002430.66
061105071010600438.1980909100462.7768380507001010100000090.000401.0100000090.900000000168265.66000000000002220.660000000000210.000000000002430.66
061105071110600438.1980909100462.7768380506002010000000071.631201.2300000088.100000000489247.67000000000002100.000000000000547.000000000002647.00
061105071110600438.1980909100462.7768380507001010100000045.000401.0000000045.000000000083299.83000000000002100.000000000000547.000000000002647.00
061105071210600438.1980909100462.7768380506002010000999999.991201.2300000163.000000000905191.50010000000004094.000000000000626.960000000004720.96
061105071210600438.1980909100462.7768380507001010100000090.000401.0000000090.000000000166599.66000000000004094.000000000000626.960000000004720.96
061105071310600438.1980909100462.7768380506002010000000032.001201.2300000039.360000000218578.76000000000000913.450000000000086.330000000000999.78
061105071310600438.1980909100462.7768380507001010100000098.000401.0000000098.000000000181408.52000000000000913.450000000000086.330000000000999.78
061105071310600438.1980909100462.7768380508004010100000050.000401.0600000053.000000000098108.69000000000000913.450000000000086.330000000000999.78
061105070210600438.1980909100462.7768380506002010000000064.111201.1500000073.730000000409446.44000000000001432.750000000000026.490000000001459.25
061105070210600438.1980909100462.7768380507001010100000090.000401.0200000091.800000000169931.65000000000001432.750000000000026.490000000001459.25
061105070410600438.1980909100462.7768380506002010000000085.001201.1600000098.600000000547557.55000000000001656.000000000000157.500000000001813.50
061105070410600438.1980909100462.7768380507001010100000045.000401.0200000045.900000000084965.83000000000001656.000000000000157.500000000001813.50
061105070410600438.1980909100462.7768380509036010100000050.000401.0100000050.500000000093480.92000000000001656.000000000000157.500000000001813.50
061105070610600438.1980909100462.7768380506002010000000038.261201.1900000045.530000000252842.75000000000001211.260000000000157.500000000001368.76
061105070610600438.1980909100462.7768380507001010100000050.000401.0200000051.000000000094406.47000000000001211.260000000000157.500000000001368.76
061105070710600438.1980909100462.7768380506002010000000189.251201.2100000228.990000001271655.22000000000000966.000000000000446.180000000001412.18
061105070710600438.1980909100462.7768380506007010000000070.001201.0500000073.500000000408169.17000000000000966.000000000000446.180000000001412.18
061105070710600438.1980909100462.7768380507001010100000135.000401.0100000136.350000000252398.49000000000000966.000000000000446.180000000001412.18
061105070810600438.1980909100462.7768380506002010000000039.001201.2100000047.190000000262061.27000000000001186.800000000000000.000000000001186.80
061105070810600438.1980909100462.7768380507001010100000045.000401.0100000045.450000000084132.83000000000001186.800000000000000.000000000001186.80
061105070910600438.1980909100462.7768380507001010100000135.000401.0100000136.350000000252398.49000000000000210.000000000000189.000000000000399.00
061105150110600374.2098064000395.1994190807001010100000080.000401.0000000080.000000000126463.81000000000000768.730000000000022.080000000000790.81
061105151010600374.2098064000395.1994190806002010000000027.251201.0200000027.800000000131838.53000000000001248.000000000000146.540000000001394.54
061105151010600374.2098064000395.1994190807001010100000041.000401.0100000041.410000000065460.83000000000001248.000000000000146.540000000001394.54
061105151110600374.2098064000395.1994190806002010000000056.981201.0200000058.120000000275627.88000000000000728.000000000000206.000000000000934.00
061105151110600374.2098064000395.1994190806001010000000061.061201.0000000061.060000000289570.52000000000000728.000000000000206.000000000000934.00
061105151110600374.2098064000395.1994190807001010100000040.000401.0100000040.400000000063864.23000000000000728.000000000000206.000000000000934.00
061105151210600374.2098064000395.1994190806004010000000042.931201.0000000042.930000000203590.93000000000001080.470000000000303.980000000001384.44
061105151210600374.2098064000395.1994190806002010000000016.211201.0300000016.700000000079197.96000000000001080.470000000000303.980000000001384.44
061105151210600374.2098064000395.1994190807001010100000040.000401.0100000040.400000000063864.23000000000001080.470000000000303.980000000001384.44
061105151310600374.2098064000395.1994190806002010000000095.001201.0300000097.850000000464043.16000000000001677.620000000000094.700000000001772.32
061105151310600374.2098064000395.1994190806009010000000110.001200.9900000108.900000000516446.60000000000001677.620000000000094.700000000001772.32
061105151310600374.2098064000395.1994190807001010100000120.000401.0000000120.000000000189695.72000000000001677.620000000000094.700000000001772.32
061105150210600374.2098064000395.1994190806002010000000017.741201.1800000020.930000000099258.29000000000001333.750000000000119.040000000001452.79
061105150210600374.2098064000395.1994190807001020100000040.000401.0000000040.000000000063231.91000000000001333.750000000000119.040000000001452.79
061105150310600374.2098064000395.1994190806002010000000008.221201.1500000009.450000000044815.61000000000000269.350000000000252.700000000000522.05
061105150310600374.2098064000395.1994190806001010000000027.361201.0000000027.360000000129751.87000000000000269.350000000000252.700000000000522.05
061105150310600374.2098064000395.1994190807001020100000040.000401.0000000040.000000000063231.91000000000000269.350000000000252.700000000000522.05
061105150310600374.2098064000395.1994190809042010100000080.000401.0300000082.400000000130257.73000000000000269.350000000000252.700000000000522.05
061105150410600374.2098064000395.1994190806004010000000053.001201.0100000053.530000000253860.30000000000000902.630000000000209.870000000001112.49
061105150410600374.2098064000395.1994190806002010000000096.011201.1100000106.570000000505396.83000000000000902.630000000000209.870000000001112.49
061105150410600374.2098064000395.1994190807001010100000123.000401.0000000123.000000000194438.11000000000000902.630000000000209.870000000001112.49
061105150510600374.2098064000395.1994190806002010000000028.471201.0700000030.460000000144453.29000000000000840.000000000000100.160000000000940.16
061105150610600374.2098064000395.1994190806001010000000039.451201.0000000039.450000000187087.40000000000000525.000000000000234.240000000000759.24
061105150610600374.2098064000395.1994190806002010000000022.991201.0400000023.910000000113390.62000000000000525.000000000000234.240000000000759.24
061105150610600374.2098064000395.1994190807001010100000041.000401.0000000041.000000000064812.70000000000000525.000000000000234.240000000000759.24
061105150710600374.2098064000395.1994190806002010000000120.491201.0100000121.690000000577101.81000000000001704.870000000000072.550000000001777.42
061105150710600374.2098064000395.1994190807001010100000080.000401.0000000080.000000000126463.81000000000001704.870000000000072.550000000001777.42
061105150710600374.2098064000395.1994190808005010100000216.000401.0300000222.480000000351695.87000000000001704.870000000000072.550000000001777.42
061105150710600374.2098064000395.1994190808006010100000200.000401.0300000206.000000000325644.32000000000001704.870000000000072.550000000001777.42
061105150710600374.2098064000395.1994190808022010100000070.000401.0300000072.100000000113975.51000000000001704.870000000000072.550000000001777.42
061105150810600374.2098064000395.1994190806001010000000039.451201.0000000039.450000000187087.40000000000000633.200000000000257.500000000000890.70
061105150810600374.2098064000395.1994190806002010000000036.311201.0100000036.670000000173903.55000000000000633.200000000000257.500000000000890.70
061105150810600374.2098064000395.1994190807001010100000063.000401.0000000063.000000000099590.25000000000000633.200000000000257.500000000000890.70
061105150910600374.2098064000395.1994190806002010000000123.981201.0100000125.220000000593842.46000000000004862.340000000000503.110000000005365.45
061105150910600374.2098064000395.1994190806001010000000048.001201.0000000048.000000000227634.87000000000004862.340000000000503.110000000005365.45
061105150910600374.2098064000395.1994190806004010000000029.801201.0000000029.800000000141323.31000000000004862.340000000000503.110000000005365.45
061105150910600374.2098064000395.1994190807001010100000120.000401.0000000120.000000000189695.72000000000004862.340000000000503.110000000005365.45
061105150910600374.2098064000395.1994190808029010100000080.000401.0100000080.800000000127728.45000000000004862.340000000000503.110000000005365.45
061105150910600374.2098064000395.1994190808012010100999999.990401.0300000080.000000000126463.81010000000004862.340000000000503.110000000005365.45
061105150910600374.2098064000395.1994190808073010100000020.000401.0300000020.600000000032564.43000000000004862.340000000000503.110000000005365.45
061105150910600374.2098064000395.1994190808002010100000085.000401.0100000085.850000000135711.48000000000004862.340000000000503.110000000005365.45
061105150910600374.2098064000395.1994190808005010100000032.000401.0100000032.320000000051091.38000000000004862.340000000000503.110000000005365.45
061105150910600374.2098064000395.1994190808013010100000035.000401.0100000035.350000000055881.20000000000004862.340000000000503.110000000005365.45
061105150910600374.2098064000395.1994190809038010100000040.000401.0100000040.400000000063864.23000000000004862.340000000000503.110000000005365.45
061105230110600641.3687222200677.3434103206002010000000127.381201.2000000152.860000001242464.56000000000005106.080000000000585.650000000005691.73
061105230110600641.3687222200677.3434103206004010000000041.651201.0200000042.480000000345282.58000000000005106.080000000000585.650000000005691.73
061105230110600641.3687222200677.3434103207001010100000141.000401.0000000141.000000000382021.68000000000005106.080000000000585.650000000005691.73
061105230110600641.3687222200677.3434103209001010100000080.000401.0100000080.800000000218917.39000000000005106.080000000000585.650000000005691.73
061105231010600641.3687222200677.3434103206002010000000009.621201.0100000009.720000000079005.34000000000000821.670000000000046.410000000000868.08
061105231010600641.3687222200677.3434103207001010100000092.000401.0000000092.000000000249262.37000000000000821.670000000000046.410000000000868.08
061105231010600641.3687222200677.3434103208010010300000070.000401.0100000070.700000000191552.72000000000000821.670000000000046.410000000000868.08
061105231010600641.3687222200677.3434103208005010100000095.000401.0100000095.950000000259964.40000000000000821.670000000000046.410000000000868.08
061105231010600641.3687222200677.3434103208006010100000400.000401.0100000404.000000001094586.95000000000000821.670000000000046.410000000000868.08
061105231010600641.3687222200677.3434103208022010100000120.000401.0100000121.200000000328376.09000000000000821.670000000000046.410000000000868.08
061105231010600641.3687222200677.3434103208004010100000500.000401.0100000505.000000001368233.69000000000000821.670000000000046.410000000000868.08
061105231010600641.3687222200677.3434103208029010100000600.000401.0100000606.000000001641880.43000000000000821.670000000000046.410000000000868.08
061105231110600641.3687222200677.3434103206002010000000032.001201.0100000032.320000000262700.87000000000000445.900000000000083.350000000000529.25
061105231110600641.3687222200677.3434103207001010300000090.000401.0000000090.000000000243843.63000000000000445.900000000000083.350000000000529.25
061105231210600641.3687222200677.3434103206002010000000008.701201.0100000008.790000000071446.18000000000000206.000000000000116.130000000000322.13
061105231210600641.3687222200677.3434103207001010100000055.000401.0000000055.000000000149015.55000000000000206.000000000000116.130000000000322.13
061105231310600641.3687222200677.3434103206002010000000079.001201.0300000081.370000000661385.20000000000000495.880000000000102.000000000000597.88
061105231310600641.3687222200677.3434103207001010100000090.000401.0000000090.000000000243843.63000000000000495.880000000000102.000000000000597.88
061105231410600641.3687222200677.3434103206002010000000025.061201.0300000025.810000000209786.80000000000000178.500000000000081.600000000000260.10
061105231410600641.3687222200677.3434103207001010100000092.000401.0000000092.000000000249262.37000000000000178.500000000000081.600000000000260.10
061105231610600641.3687222200677.3434103206002010000000053.181201.0300000054.780000000445258.46000000000000964.900000000000153.000000000001117.90
061105231610600641.3687222200677.3434103207001010100000046.000401.0000000046.000000000124631.19000000000000964.900000000000153.000000000001117.90
061105230210600641.3687222200677.3434103206002010000000067.001201.2000000080.400000000653500.92000000000000995.710000000000268.580000000001264.30
061105230210600641.3687222200677.3434103207001010100000046.000401.0000000046.000000000124631.19000000000000995.710000000000268.580000000001264.30
061105230310600641.3687222200677.3434103206002010000000018.181201.2000000021.820000000177355.60000000000000472.000000000000295.380000000000767.38
061105230310600641.3687222200677.3434103207001010100000092.000401.0000000092.000000000249262.37000000000000472.000000000000295.380000000000767.38
061105230310600641.3687222200677.3434103208005010100000032.000401.0600000033.920000000091901.95000000000000472.000000000000295.380000000000767.38
061105230410600641.3687222200677.3434103206002010000000005.001201.2000000006.000000000048768.73000000000000212.500000000000060.500000000000273.00
061105230410600641.3687222200677.3434103207001010100000046.000401.0000000046.000000000124631.19000000000000212.500000000000060.500000000000273.00
061105230610600641.3687222200677.3434103206002010000000045.001201.0700000048.150000000391369.02000000000000952.300000000000646.080000000001598.38
061105230610600641.3687222200677.3434103207001010100000045.000401.0000000045.000000000121921.81000000000000952.300000000000646.080000000001598.38
061105230810600641.3687222200677.3434103206002010000000014.291201.0700000015.290000000124278.97000000000001824.250000000000653.280000000002477.53
061105230810600641.3687222200677.3434103207001010100000144.000401.0000000144.000000000390149.80000000000001824.250000000000653.280000000002477.53
061105230910600641.3687222200677.3434103206002010000000014.401201.0100000014.540000000118182.88000000000000967.500000000000078.690000000001046.19
061105230910600641.3687222200677.3434103207001010100000090.000401.0000000090.000000000243843.63000000000000967.500000000000078.690000000001046.19
061105310110600559.8349593500591.2363784506002010000000005.001201.0400000005.200000000036893.15000000000000330.500000000000152.520000000000483.02
061105310110600559.8349593500591.2363784507001010100000045.000401.0000000045.000000000106422.55000000000000330.500000000000152.520000000000483.02
061105310110600559.8349593500591.2363784508006010100000125.000400.9900000123.750000000292662.01000000000000330.500000000000152.520000000000483.02
061105310110600559.8349593500591.2363784508005010100000031.000400.9900000030.690000000072580.18000000000000330.500000000000152.520000000000483.02
061105311010600559.8349593500591.2363784506001010000000027.741201.0000000027.740000000196810.77000000000001190.000000000000200.490000000001390.49
061105311010600559.8349593500591.2363784506004010000000048.181201.0000000048.180000000341829.22000000000001190.000000000000200.490000000001390.49
061105311010600559.8349593500591.2363784506002010000000022.501200.9700000021.830000000154880.28000000000001190.000000000000200.490000000001390.49
061105311010600559.8349593500591.2363784507001010100000084.000401.0000000084.000000000198655.42000000000001190.000000000000200.490000000001390.49
061105311010600559.8349593500591.2363784508010010100000060.000401.0000000060.000000000141896.73000000000001190.000000000000200.490000000001390.49
061105311010600559.8349593500591.2363784508009030100000018.000401.0100000018.180000000042994.71000000000001190.000000000000200.490000000001390.49
061105311010600559.8349593500591.2363784508029010100000032.000401.0000000032.000000000075678.26000000000001190.000000000000200.490000000001390.49
061105311010600559.8349593500591.2363784508013010100000080.000401.0000000080.000000000189195.64000000000001190.000000000000200.490000000001390.49
061105311010600559.8349593500591.2363784508008010100000106.000401.0100000107.060000000253191.07000000000001190.000000000000200.490000000001390.49
061105311110600559.8349593500591.2363784506002010000000043.711200.9700000042.400000000300821.07000000000001433.520000000000237.490000000001671.01
061105311110600559.8349593500591.2363784507001010100000144.000401.0000000144.000000000340552.15000000000001433.520000000000237.490000000001671.01
061105311110600559.8349593500591.2363784509036010300000720.000401.0200000734.400000001736815.99000000000001433.520000000000237.490000000001671.01
061105311210600559.8349593500591.2363784506001010000000027.781201.0000000027.780000000197094.56000000000001608.890000000000323.720000000001932.61
061105311210600559.8349593500591.2363784506002010000000064.291200.9700000062.360000000442434.01000000000001608.890000000000323.720000000001932.61
061105311210600559.8349593500591.2363784507001010100000126.000401.0000000126.000000000297983.13000000000001608.890000000000323.720000000001932.61
061105311210600559.8349593500591.2363784509008010100000060.000401.0100000060.600000000143315.70000000000001608.890000000000323.720000000001932.61
061105311310600559.8349593500591.2363784506002010000000017.081200.9900000016.910000000119973.69000000000000018.520000000000221.880000000000240.39
061105311310600559.8349593500591.2363784507001010100000040.000401.0000000040.000000000094597.82000000000000018.520000000000221.880000000000240.39
061105310210600559.8349593500591.2363784506002010000000090.301201.0400000093.910000000666276.10000000000000422.750000000000000.000000000000422.75
061105310210600559.8349593500591.2363784506001010000000040.901201.0000000040.900000000290178.81000000000000422.750000000000000.000000000000422.75
061105310210600559.8349593500591.2363784507001010100000041.000401.0000000041.000000000096962.77000000000000422.750000000000000.000000000000422.75
061105310310600559.8349593500591.2363784506002010000000123.001201.0400000127.920000000907571.49000000000002351.080000000000116.830000000002467.91
061105310310600559.8349593500591.2363784507001010100000114.000401.0000000114.000000000269603.79000000000002351.080000000000116.830000000002467.91
061105310310600559.8349593500591.2363784509036010100000080.000401.0100000080.800000000191087.60000000000002351.080000000000116.830000000002467.91
061105310410600559.8349593500591.2363784506002010000000018.371201.0200000018.740000000132957.24000000000000344.620000000000000.000000000000344.62
061105310410600559.8349593500591.2363784507001010100000132.000401.0000000132.000000000312172.81000000000000344.620000000000000.000000000000344.62
061105310410600559.8349593500591.2363784508013010100000060.000400.9900000059.400000000140477.76000000000000344.620000000000000.000000000000344.62
061105310410600559.8349593500591.2363784508029010100000030.000400.9900000029.700000000070238.88000000000000344.620000000000000.000000000000344.62
061105310510600559.8349593500591.2363784506002010000000029.141201.0100000029.430000000208801.04000000000003713.910000000000294.990000000004008.90
061105310510600559.8349593500591.2363784506001010000000039.451201.0000000039.450000000279891.30000000000003713.910000000000294.990000000004008.90
061105310510600559.8349593500591.2363784507001010100000080.000401.0000000080.000000000189195.64000000000003713.910000000000294.990000000004008.90
061105310710600559.8349593500591.2363784506002010000000157.551200.9900000155.970000001106581.66000000000001378.000000000000000.000000000001378.00
061105310710600559.8349593500591.2363784506001010000000040.241201.0000000040.240000000285496.22000000000001378.000000000000000.000000000001378.00
061105310710600559.8349593500591.2363784507001010100000080.000401.0000000080.000000000189195.64000000000001378.000000000000000.000000000001378.00
061105310710600559.8349593500591.2363784508023010100000040.000400.9900000039.600000000093651.84000000000001378.000000000000000.000000000001378.00
061105310710600559.8349593500591.2363784508029010100000100.000400.9900000099.000000000234129.61000000000001378.000000000000000.000000000001378.00
061105310710600559.8349593500591.2363784508002010100000250.000400.9900000247.500000000585324.01000000000001378.000000000000000.000000000001378.00
061105310710600559.8349593500591.2363784508012010100000200.000401.0200000204.000000000482448.88000000000001378.000000000000000.000000000001378.00
061105310710600559.8349593500591.2363784508022010100000060.000400.9900000059.400000000140477.76000000000001378.000000000000000.000000000001378.00
061105310710600559.8349593500591.2363784508004010100000200.000400.9900000198.000000000468259.21000000000001378.000000000000000.000000000001378.00
061105310710600559.8349593500591.2363784508011010100000050.000401.0200000051.000000000120612.22000000000001378.000000000000000.000000000001378.00
061105310710600559.8349593500591.2363784508013010100000500.000400.9900000495.000000001170648.03000000000001378.000000000000000.000000000001378.00
061105310710600559.8349593500591.2363784508010010100000050.000400.9900000049.500000000117064.80000000000001378.000000000000000.000000000001378.00
061105310710600559.8349593500591.2363784508006010100000035.000400.9900000034.650000000081945.36000000000001378.000000000000000.000000000001378.00
061105310710600559.8349593500591.2363784508005010100000210.000400.9900000207.900000000491672.17000000000001378.000000000000000.000000000001378.00
061105310810600559.8349593500591.2363784506001010000000041.001201.0000000041.000000000290888.30000000000002798.290000000000303.000000000003101.29
061105310810600559.8349593500591.2363784506002010000000108.511200.9800000106.340000000754464.92000000000002798.290000000000303.000000000003101.29
061105310810600559.8349593500591.2363784507001010100000084.000401.0000000084.000000000198655.42000000000002798.290000000000303.000000000003101.29
061105310910600559.8349593500591.2363784506002010000000108.321200.9800000106.150000000753116.90000000000005292.410000000000630.000000000005922.41
061105310910600559.8349593500591.2363784506001010000000028.461201.0000000028.460000000201919.05000000000005292.410000000000630.000000000005922.41
061105310910600559.8349593500591.2363784507001010100000092.000401.0000000092.000000000217574.99000000000005292.410000000000630.000000000005922.41
061105400110600341.8779217500361.0540230706002010000000114.001201.0000000114.000000000493921.90000000000001650.000000000000265.040000000001915.04
061105400110600341.8779217500361.0540230707001010100000135.000401.0000000135.000000000194969.17000000000001650.000000000000265.040000000001915.04
061105401010600341.8779217500361.0540230706002010000000005.001200.9900000004.950000000021446.61000000000000594.000000000000000.000000000000594.00
061105401010600341.8779217500361.0540230707001010100000084.000401.0200000085.680000000123740.43000000000000594.000000000000000.000000000000594.00
061105401110600341.8779217500361.0540230706002010000000019.851200.9900000019.650000000085136.54000000000000500.000000000000120.500000000000620.50
061105401110600341.8779217500361.0540230707001010100000042.000401.0300000043.260000000062476.79000000000000500.000000000000120.500000000000620.50
061105401210600341.8779217500361.0540230706002010000000069.241200.9800000067.860000000294013.51000000000000133.330000000000196.000000000000329.33
061105401210600341.8779217500361.0540230707001010100000082.000401.0200000083.640000000120794.23000000000000133.330000000000196.000000000000329.33
061105401310600341.8779217500361.0540230706002010000000028.001200.9800000027.440000000118887.87000000000002000.000000000000205.700000000002205.70
061105401310600341.8779217500361.0540230707001010100000084.000401.0100000084.840000000122527.29000000000002000.000000000000205.700000000002205.70
061105401310600341.8779217500361.0540230709008010100000050.000401.0100000050.500000000072932.91000000000002000.000000000000205.700000000002205.70
061105400210600341.8779217500361.0540230706002010000000020.001201.0000000020.000000000086652.97000000000001493.900000000000150.000000000001643.90
061105400210600341.8779217500361.0540230707001010100000042.000401.0000000042.000000000060657.08000000000001493.900000000000150.000000000001643.90
061105400310600341.8779217500361.0540230706002010000000016.291201.0000000016.290000000070578.84000000000000480.000000000000000.000000000000480.00
061105400310600341.8779217500361.0540230707001010100000086.000401.0000000086.000000000124202.58000000000000480.000000000000000.000000000000480.00
061105400310600341.8779217500361.0540230708005010100000198.000401.0000000198.000000000285954.79000000000000480.000000000000000.000000000000480.00
061105400310600341.8779217500361.0540230708006010100000035.000401.0000000035.000000000050547.56000000000000480.000000000000000.000000000000480.00
061105400310600341.8779217500361.0540230708022010100000060.000401.0000000060.000000000086652.97000000000000480.000000000000000.000000000000480.00
061105400410600341.8779217500361.0540230706002010000000010.001201.0100000010.100000000043759.75000000000001069.750000000000330.850000000001400.60
061105400410600341.8779217500361.0540230707001010100000045.000401.0000000045.000000000064989.72000000000001069.750000000000330.850000000001400.60
061105400510600341.8779217500361.0540230707001010100000126.000401.0000000126.000000000181971.23000000000000476.630000000000241.130000000000717.75
061105400610600341.8779217500361.0540230706002010000000154.001201.0200000157.080000000680572.39000000000004465.000000000000510.490000000004975.49
061105400610600341.8779217500361.0540230706009010000000234.001201.0000000234.000000001013839.70000000000004465.000000000000510.490000000004975.49
061105400610600341.8779217500361.0540230707001010100000126.000401.0000000126.000000000181971.23000000000004465.000000000000510.490000000004975.49
061105400610600341.8779217500361.0540230709114010300000480.000400.9800000470.400000000679359.25000000000004465.000000000000510.490000000004975.49
061105400710600341.8779217500361.0540230706001010000000026.001201.0000000026.000000000112648.86000000000001292.580000000000004.290000000001296.88
061105400710600341.8779217500361.0540230706002010000000114.001201.0200000116.280000000503800.34000000000001292.580000000000004.290000000001296.88
061105400710600341.8779217500361.0540230707001010100000111.000401.0000000111.000000000160307.99000000000001292.580000000000004.290000000001296.88
061105400810600341.8779217500361.0540230706002010000000022.501201.0100000022.730000000098481.10000000000000410.850000000000148.500000000000559.35
061105400810600341.8779217500361.0540230707001010100000105.000401.0100000106.050000000153159.12000000000000410.850000000000148.500000000000559.35
061105400910600341.8779217500361.0540230706002010000000025.001201.0000000025.000000000108316.21000000000002301.390000000000529.080000000002830.47
061105400910600341.8779217500361.0540230706008010000000100.001201.0000000100.000000000433264.83000000000002301.390000000000529.080000000002830.47
061105400910600341.8779217500361.0540230707001010100000126.000401.0100000127.260000000183790.94000000000002301.390000000000529.080000000002830.47
061105581010700459.7344322300465.5639233206002010000000029.811201.2100000036.070000000201514.69000000000001444.350000000000062.230000000001506.58
061105581010700459.7344322300465.5639233207001010100000032.000401.0100000032.320000000060188.10000000000001444.350000000000062.230000000001506.58
061105581010700459.7344322300465.5639233207001010100000034.000401.0100000034.340000000063949.86000000000001444.350000000000062.230000000001506.58
061105581110700459.7344322300465.5639233206004010000000023.151201.0200000023.610000000131903.57000000000001470.000000000000015.300000000001485.30
061105581110700459.7344322300465.5639233206002010000000004.751201.2100000005.750000000032123.91000000000001470.000000000000015.300000000001485.30
061105581110700459.7344322300465.5639233207001010100000035.000401.0100000035.350000000065830.74000000000001470.000000000000015.300000000001485.30
061105581110700459.7344322300465.5639233208011040100000021.000401.0500000022.050000000041062.74000000000001470.000000000000015.300000000001485.30
061105581110700459.7344322300465.5639233208023010100000350.000401.0700000374.500000000697414.76000000000001470.000000000000015.300000000001485.30
061105581110700459.7344322300465.5639233208022010100000450.000401.0700000481.500000000896676.12000000000001470.000000000000015.300000000001485.30
061105581110700459.7344322300465.5639233208011010300001600.000401.0500001680.000000003128589.56000000000001470.000000000000015.300000000001485.30
061105581110700459.7344322300465.5639233208005010300000700.000401.0700000749.000000001394829.51000000000001470.000000000000015.300000000001485.30
061105581110700459.7344322300465.5639233208006010100000690.000401.0700000738.300000001374903.38000000000001470.000000000000015.300000000001485.30
061105581210700459.7344322300465.5639233207001020100000023.000401.0100000023.230000000043260.20000000000000742.980000000000241.350000000000984.33
061105581310700459.7344322300465.5639233206001010000000013.001201.1200000014.560000000081343.33000000000001443.750000000000042.730000000001486.48
061105581310700459.7344322300465.5639233206002010000000065.001201.2200000079.300000000443030.63000000000001443.750000000000042.730000000001486.48
061105581310700459.7344322300465.5639233207001020100000020.000401.0100000020.200000000037617.57000000000001443.750000000000042.730000000001486.48
061105581310700459.7344322300465.5639233208999010100000400.000401.0800000432.000000000804494.46000000000001443.750000000000042.730000000001486.48
061105581310700459.7344322300465.5639233209036010100000070.000401.0300000072.100000000134268.64000000000001443.750000000000042.730000000001486.48
061105581510700459.7344322300465.5639233206002010000000022.301201.2400000027.650000000154474.11000000000001167.130000000000091.050000000001258.18
061105581510700459.7344322300465.5639233207001010100000064.000401.0000000064.000000000119184.36000000000001167.130000000000091.050000000001258.18
061105581510700459.7344322300465.5639233208004060100000160.000401.0500000168.000000000312858.96000000000001167.130000000000091.050000000001258.18
061105581510700459.7344322300465.5639233208999010100000130.000401.0800000140.400000000261460.70000000000001167.130000000000091.050000000001258.18
061105581510700459.7344322300465.5639233208024020100000800.000401.0500000840.000000001564294.78000000000001167.130000000000091.050000000001258.18
061105581510700459.7344322300465.5639233208005010100000105.000401.0500000110.250000000205313.69000000000001167.130000000000091.050000000001258.18
061105581510700459.7344322300465.5639233208013010100000160.000401.0500000168.000000000312858.96000000000001167.130000000000091.050000000001258.18
061105581610700459.7344322300465.5639233206002010000000011.711201.2300000014.400000000080449.45000000000000419.030000000000216.750000000000635.79
061105581610700459.7344322300465.5639233206001010000000026.301201.0900000028.670000000160172.61000000000000419.030000000000216.750000000000635.79
061105581610700459.7344322300465.5639233207001010100000105.000401.0000000105.000000000195536.85000000000000419.030000000000216.750000000000635.79
061105581810700459.7344322300465.5639233206002010000000004.761201.2100000005.760000000032179.78000000000003102.610000000000209.510000000003312.12
061105581810700459.7344322300465.5639233206004010000000123.131201.0200000125.590000000701642.08000000000003102.610000000000209.510000000003312.12
061105581810700459.7344322300465.5639233207001010100000066.000401.0000000066.000000000122908.88000000000003102.610000000000209.510000000003312.12
061105581810700459.7344322300465.5639233208010010100000040.000401.0600000042.400000000078959.64000000000003102.610000000000209.510000000003312.12
061105581810700459.7344322300465.5639233209012010100000025.600401.0200000026.110000000048623.50000000000003102.610000000000209.510000000003312.12
061105581810700459.7344322300465.5639233209013010100000025.000401.0200000025.500000000047487.52000000000003102.610000000000209.510000000003312.12
061105580210700459.7344322300465.5639233206002010000000060.001201.1600000069.600000000388838.99000000000002104.620000000000058.610000000002163.23
061105580210700459.7344322300465.5639233208006010300000220.000401.0800000237.600000000442471.95000000000002104.620000000000058.610000000002163.23
061105580210700459.7344322300465.5639233208011010300000056.000401.0600000059.360000000110543.50000000000002104.620000000000058.610000000002163.23
061105580210700459.7344322300465.5639233208013010100000150.000401.0800000162.000000000301685.42000000000002104.620000000000058.610000000002163.23
061105580210700459.7344322300465.5639233208005010300000110.000401.0800000118.800000000221235.98000000000002104.620000000000058.610000000002163.23
061105580210700459.7344322300465.5639233209004010100000030.000401.0200000030.600000000056985.02000000000002104.620000000000058.610000000002163.23
061105580310700459.7344322300465.5639233206001010000000026.301201.1200000029.460000000164586.16000000000000845.260000000000248.040000000001093.30
061105580310700459.7344322300465.5639233206002010000000034.001201.1600000039.440000000220342.09000000000000845.260000000000248.040000000001093.30
061105580310700459.7344322300465.5639233207001010100000032.500401.0200000033.150000000061733.78000000000000845.260000000000248.040000000001093.30
061105580410700459.7344322300465.5639233207001010100000099.000401.0200000100.980000000188050.58000000000001653.810000000000339.510000000001993.32
061105580510700459.7344322300465.5639233206002010000000075.021201.1500000086.270000000481970.40000000000000511.480000000000176.180000000000687.66
061105580510700459.7344322300465.5639233206001010000000026.301201.1200000029.460000000164586.16000000000000511.480000000000176.180000000000687.66
061105580510700459.7344322300465.5639233207001010100000094.000401.0200000095.880000000178553.08000000000000511.480000000000176.180000000000687.66
061105580510700459.7344322300465.5639233208003010100000040.000401.0700000042.800000000079704.54000000000000511.480000000000176.180000000000687.66
061105580510700459.7344322300465.5639233208005010100000072.000401.0700000077.040000000143468.18000000000000511.480000000000176.180000000000687.66
061105580510700459.7344322300465.5639233208010010100000006.900401.0700000007.380000000013743.45000000000000511.480000000000176.180000000000687.66
061105580610700459.7344322300465.5639233206001010000000026.301201.1200000029.460000000164586.16000000000001041.220000000000063.750000000001104.97
061105580610700459.7344322300465.5639233206002010000000004.671201.1600000005.420000000030280.28000000000001041.220000000000063.750000000001104.97
061105580610700459.7344322300465.5639233207001010100000064.000401.0200000065.280000000121568.05000000000001041.220000000000063.750000000001104.97
061105580610700459.7344322300465.5639233207001010100000022.500401.0200000022.950000000042738.77000000000001041.220000000000063.750000000001104.97
061105580610700459.7344322300465.5639233208003020300000050.000401.0700000053.500000000099630.68000000000001041.220000000000063.750000000001104.97
061105580610700459.7344322300465.5639233208013010100999999.990401.0700002040.000000003799001.61010000000001041.220000000000063.750000000001104.97
061105580810700459.7344322300465.5639233206002010000000003.601201.1800000004.250000000023743.76000000000000509.460000000000052.360000000000561.83
061105580810700459.7344322300465.5639233207001010100000022.500401.0200000022.950000000042738.77000000000000509.460000000000052.360000000000561.83
061105580810700459.7344322300465.5639233208022010100000090.000401.0700000096.300000000179335.22000000000000509.460000000000052.360000000000561.83
061105580810700459.7344322300465.5639233208005010100000046.000401.0700000049.220000000091660.23000000000000509.460000000000052.360000000000561.83
061105580810700459.7344322300465.5639233208006010100000027.000401.0700000028.890000000053800.57000000000000509.460000000000052.360000000000561.83
061105580910700459.7344322300465.5639233206004010000000028.961201.0200000029.540000000165033.10000000000002215.000000000000361.770000000002576.77
061105580910700459.7344322300465.5639233206002010000000090.331201.1900000107.490000000600521.59000000000002215.000000000000361.770000000002576.77
061105580910700459.7344322300465.5639233207001010100000066.000401.0200000067.320000000125367.05000000000002215.000000000000361.770000000002576.77
061105580910700459.7344322300465.5639233208008010100000055.000401.0500000057.750000000107545.27000000000002215.000000000000361.770000000002576.77
061105660110700237.3556857600240.3653860506002010000000004.501201.2000000005.400000000015575.68000000000001752.550000000000259.240000000002011.79
061105660110700237.3556857600240.3653860506004010000000044.001201.0200000044.880000000129451.18000000000001752.550000000000259.240000000002011.79
061105660110700237.3556857600240.3653860507001010100000023.500401.0000000023.500000000022594.35000000000001752.550000000000259.240000000002011.79
061105660110700237.3556857600240.3653860507001010500000072.000401.0000000072.000000000069225.23000000000001752.550000000000259.240000000002011.79
061105661010700237.3556857600240.3653860506002010000000047.521201.0100000048.000000000138450.46000000000001607.130000000000118.000000000001725.13
061105661010700237.3556857600240.3653860507001010100000105.000401.0000000105.000000000100953.46000000000001607.130000000000118.000000000001725.13
061105661110700237.3556857600240.3653860507001010100000068.000401.0000000068.000000000065379.39000000000001265.750000000000257.500000000001523.25
061105661210700237.3556857600240.3653860506004010000000030.001201.0000000030.000000000086531.54000000000001409.430000000000000.000000000001409.43
061105661210700237.3556857600240.3653860506002010000000005.241201.0100000005.290000000015258.39000000000001409.430000000000000.000000000001409.43
061105661210700237.3556857600240.3653860507001010100000036.000401.0000000036.000000000034612.62000000000001409.430000000000000.000000000001409.43
061105661310700237.3556857600240.3653860506002010000000047.221201.0100000047.690000000137556.30000000000001112.000000000000188.650000000001300.65
061105661310700237.3556857600240.3653860507001010100000105.000401.0000000105.000000000100953.46000000000001112.000000000000188.650000000001300.65
061105661410700237.3556857600240.3653860506002010000000050.001201.0200000051.000000000147103.62000000000000662.250000000000309.000000000000971.25
061105661410700237.3556857600240.3653860506004010000000046.501201.0000000046.500000000134123.89000000000000662.250000000000309.000000000000971.25
061105661410700237.3556857600240.3653860507001010100000064.000401.0100000064.640000000062148.87000000000000662.250000000000309.000000000000971.25
061105661510700237.3556857600240.3653860506002010000000084.621201.0200000086.310000000248951.24000000000001664.000000000000201.510000000001865.51
061105661510700237.3556857600240.3653860507001010100000064.000401.0100000064.640000000062148.87000000000001664.000000000000201.510000000001865.51
061105661610700237.3556857600240.3653860506002010000000023.001201.1500000026.450000000076291.97030000000000830.000000000000112.060000000000942.06
061105661610700237.3556857600240.3653860507001020100000040.000401.0000000040.000000000038458.46030000000000830.000000000000112.060000000000942.06
061105661610700237.3556857600240.3653860508008010100000060.000401.0300000061.800000000059418.32030000000000830.000000000000112.060000000000942.06
061105661710700237.3556857600240.3653860506004010000000023.001201.0000000023.000000000066340.85000000000000450.970000000000204.000000000000654.97
061105661710700237.3556857600240.3653860506002010000000004.801201.0300000004.940000000014248.86000000000000450.970000000000204.000000000000654.97
061105661710700237.3556857600240.3653860507001020100000102.000401.0000000102.000000000098069.08000000000000450.970000000000204.000000000000654.97
061105661810700237.3556857600240.3653860506004010000000029.821201.0000000029.820000000086012.35000000000002725.880000000000357.000000000003082.88
061105661810700237.3556857600240.3653860506002010000000017.081201.0300000017.590000000050736.33000000000002725.880000000000357.000000000003082.88
061105661810700237.3556857600240.3653860507001020100000033.500401.0000000033.500000000032208.96000000000002725.880000000000357.000000000003082.88
061105660210700237.3556857600240.3653860506002010000000117.181201.2000000140.620000000405602.17000000000001701.290000000000274.180000000001975.47
061105660210700237.3556857600240.3653860507001010100000136.000401.0000000136.000000000130758.77000000000001701.290000000000274.180000000001975.47
061105660310700237.3556857600240.3653860506002010000000016.411201.1800000019.360000000055841.69000000000001230.270000000000174.690000000001404.95
061105660310700237.3556857600240.3653860507001010100000096.000401.0000000096.000000000092300.31000000000001230.270000000000174.690000000001404.95
061105660410700237.3556857600240.3653860506004010000000029.531201.0200000030.120000000086877.67000000000004566.220000000000187.330000000004753.55
061105660410700237.3556857600240.3653860506002010000000022.191201.1500000025.520000000073609.50000000000004566.220000000000187.330000000004753.55
061105660410700237.3556857600240.3653860507001020100000070.000401.0000000070.000000000067302.31000000000004566.220000000000187.330000000004753.55
061105660410700237.3556857600240.3653860508009020300000500.000401.0300000515.000000000495152.70000000000004566.220000000000187.330000000004753.55
061105660410700237.3556857600240.3653860508013010100000150.000401.0600000159.000000000152872.39000000000004566.220000000000187.330000000004753.55
061105660510700237.3556857600240.3653860506002010000000004.741201.1500000005.450000000015719.90000000000000451.310000000000201.100000000000652.41
061105660510700237.3556857600240.3653860507001020100000070.000401.0000000070.000000000067302.31000000000000451.310000000000201.100000000000652.41
061105660610700237.3556857600240.3653860506002010000000004.641201.1100000005.150000000014854.58000000000001980.380000000000163.840000000002144.22
061105660610700237.3556857600240.3653860507001010100000096.000401.0000000096.000000000092300.31000000000001980.380000000000163.840000000002144.22
061105660710700237.3556857600240.3653860506002010000000053.001201.0700000056.710000000163573.45000000000000400.400000000000129.330000000000529.73
061105660710700237.3556857600240.3653860506004010000000025.001201.0100000025.250000000072830.71000000000000400.400000000000129.330000000000529.73
061105660710700237.3556857600240.3653860507001010100000104.000401.0000000104.000000000099992.00000000000000400.400000000000129.330000000000529.73
061105660710700237.3556857600240.3653860509002010100000060.000401.0100000060.600000000058264.57000000000000400.400000000000129.330000000000529.73
061105660810700237.3556857600240.3653860506005010000999999.991201.0300000062.400000000179985.60010000000002750.970000000000000.000000000002750.97
061105660810700237.3556857600240.3653860506002010000000031.881201.0700000034.110000000098386.36000000000002750.970000000000000.000000000002750.97
061105660810700237.3556857600240.3653860507001010100000105.000401.0000000105.000000000100953.46000000000002750.970000000000000.000000000002750.97
061105660810700237.3556857600240.3653860508008010300000290.000401.0300000298.700000000287188.56000000000002750.970000000000000.000000000002750.97
061105660810700237.3556857600240.3653860508999010100000670.000401.0400000696.800000000669946.40000000000002750.970000000000000.000000000002750.97
061105660910700237.3556857600240.3653860506002010000000022.141201.0400000023.030000000066427.38000000000001587.580000000000246.580000000001834.16
061105660910700237.3556857600240.3653860507001010100000050.000401.0000000050.000000000048073.08000000000001587.580000000000246.580000000001834.16
061105660910700237.3556857600240.3653860508006010100000120.000401.0300000123.600000000118836.65000000000001587.580000000000246.580000000001834.16
061105740110700498.0940476200504.4099435107001010100000109.500401.0000000109.500000000220931.56000000000000211.540000000000341.870000000000553.41
061105740110700498.0940476200504.4099435107008010100000240.000401.0000000240.000000000484233.55000000000000211.540000000000341.870000000000553.41
061105740110700498.0940476200504.4099435108004061000000025.000400.9900000024.750000000049936.58000000000000211.540000000000341.870000000000553.41
061105741010700498.0940476200504.4099435107001010100000038.000401.0000000038.000000000076670.31000000000000131.000000000000146.270000000000277.27
061105741110700498.0940476200504.4099435107001010100000074.000401.0000000074.000000000149305.34000000000000069.170000000000425.520000000000494.69
061105741310700498.0940476200504.4099435107008010100000012.000401.0000000012.000000000024211.68000000000000119.500000000001150.060000000001269.56
061105741410700498.0940476200504.4099435107001010100000023.000401.0000000023.000000000046405.71000000000000472.800000000000203.070000000000675.87
061105741410700498.0940476200504.4099435107008010100000037.500401.0000000037.500000000075661.49000000000000472.800000000000203.070000000000675.87
061105741510700498.0940476200504.4099435107001010100000038.000401.0000000038.000000000076670.31000000000001200.000000000000379.110000000001579.11
061105741510700498.0940476200504.4099435107001010100000028.000401.0000000028.000000000056493.91000000000001200.000000000000379.110000000001579.11
061105741710700498.0940476200504.4099435107001010100000074.000401.0200000075.480000000152291.45000000000001650.290000000000306.340000000001956.64
061105741810700498.0940476200504.4099435107001010100000078.000401.0200000079.560000000160523.42000000000000727.450000000000525.910000000001253.36
061105741910700498.0940476200504.4099435107001010100000114.000401.0200000116.280000000234611.15000000000000550.920000000000727.080000000001278.00
061105740210700498.0940476200504.4099435107008010100000012.000401.0000000012.000000000024211.68000000000000860.960000000000726.350000000001587.31
061105740210700498.0940476200504.4099435107001010100000111.000401.0000000111.000000000223958.01000000000000860.960000000000726.350000000001587.31
061105742010700498.0940476200504.4099435107001010100000120.000401.0200000122.400000000246959.11000000000000369.510000000000990.000000000001359.51
061105742010700498.0940476200504.4099435107008020100000480.000401.0200000489.600000000987836.43000000000000369.510000000000990.000000000001359.51
061105740310700498.0940476200504.4099435108013010100000007.000400.9900000006.930000000013982.24000000000001060.000000000000331.780000000001391.78
061105740410700498.0940476200504.4099435107001010100000056.000401.0000000056.000000000112987.83000000000000106.000000000000173.480000000000279.48
061105740610700498.0940476200504.4099435107001010100000081.000401.0000000081.000000000163428.82000000000000703.370000000000930.810000000001634.18
061105740710700498.0940476200504.4099435107001010100000109.500401.0000000109.500000000220931.56000000000000715.580000000000213.000000000000928.58
061105740710700498.0940476200504.4099435107008020100000240.000401.0000000240.000000000484233.55000000000000715.580000000000213.000000000000928.58
061105820110800967.9379157401022.2300310406002010000000048.991201.1600000056.830000000697119.99000000000001336.010000000000023.570000000001359.58
061105820110800967.9379157401022.2300310406004010000000053.371201.0200000054.440000000667802.43000000000001336.010000000000023.570000000001359.58
061105820110800967.9379157401022.2300310407001010100000040.000401.0200000040.800000000166827.94000000000001336.010000000000023.570000000001359.58
061105821010800967.9379157401022.2300310406002010000000082.001201.2100000099.220000001217107.96000000000000645.830000000000243.000000000000888.83
061105821010800967.9379157401022.2300310407001010100000042.000401.0100000042.420000000173451.99000000000000645.830000000000243.000000000000888.83
061105821010800967.9379157401022.2300310409102010100000010.000401.0300000010.300000000042115.88000000000000645.830000000000243.000000000000888.83
061105821110800967.9379157401022.2300310406002010000000048.001201.2000000057.600000000706565.40000000000001790.190000000000163.860000000001954.05
061105821110800967.9379157401022.2300310407001010100000041.000401.0100000041.410000000169322.18000000000001790.190000000000163.860000000001954.05
061105821210800967.9379157401022.2300310406002010000000118.571201.2000000142.280000001745314.67000000000001157.000000000000408.250000000001565.25
061105821210800967.9379157401022.2300310407001010100000082.000401.0100000082.820000000338644.36000000000001157.000000000000408.250000000001565.25
061105821310800967.9379157401022.2300310406002010000000012.001201.2300000014.760000000181057.38000000000000451.660000000000157.500000000000609.16
061105821310800967.9379157401022.2300310407001010100000040.000401.0100000040.400000000165192.37000000000000451.660000000000157.500000000000609.16
061105821410800967.9379157401022.2300310406002010000000020.001201.2300000024.600000000301762.31000000000000452.350000000000180.870000000000633.22
061105821410800967.9379157401022.2300310407001010100000040.000401.0100000040.400000000165192.37000000000000452.350000000000180.870000000000633.22
061105821410800967.9379157401022.2300310408005010100000025.000401.0600000026.500000000108356.38000000000000452.350000000000180.870000000000633.22
061105821510800967.9379157401022.2300310406002010000000012.001201.2300000014.760000000181057.38000000000000812.500000000000000.000000000000812.50
061105821510800967.9379157401022.2300310407001010100000040.000401.0100000040.400000000165192.37000000000000812.500000000000000.000000000000812.50
061105821610800967.9379157401022.2300310406002010000000017.801201.2300000021.890000000268519.38000000000000517.790000000000175.840000000000693.63
061105821610800967.9379157401022.2300310407001010100000040.000401.0100000040.400000000165192.37000000000000517.790000000000175.840000000000693.63
061105821610800967.9379157401022.2300310408012010100000002.000401.0500000002.100000000008586.73000000000000517.790000000000175.840000000000693.63
061105821610800967.9379157401022.2300310409008010100000015.000401.0200000015.300000000062560.48000000000000517.790000000000175.840000000000693.63
061105821710800967.9379157401022.2300310406002010000000073.001201.2100000088.330000001083522.94000000000000699.420000000000000.000000000000699.42
061105821710800967.9379157401022.2300310407001010100000040.000401.0000000040.000000000163556.80000000000000699.420000000000000.000000000000699.42
061105821810800967.9379157401022.2300310406002010000000046.001201.2100000055.660000000682767.88000000000002014.320000000000208.000000000002222.32
061105821810800967.9379157401022.2300310407001010100000123.000401.0000000123.000000000502937.18000000000002014.320000000000208.000000000002222.32
061105821910800967.9379157401022.2300310406002010000000022.481201.2100000027.200000000333655.88000000000002225.870000000000015.780000000002241.64
061105821910800967.9379157401022.2300310407001010100000045.000401.0000000045.000000000184001.41000000000002225.870000000000015.780000000002241.64
061105822010800967.9379157401022.2300310406002010000000018.331201.2100000022.180000000272076.75000000000000391.250000000000078.000000000000469.25
061105822010800967.9379157401022.2300310407001010100000082.000401.0000000082.000000000335291.45000000000000391.250000000000078.000000000000469.25
061105820310800967.9379157401022.2300310406002010000000094.121201.1600000109.180000001339284.90000000000001714.570000000000246.370000000001960.95
061105820310800967.9379157401022.2300310407001010100000123.000401.0200000125.460000000512995.92000000000001714.570000000000246.370000000001960.95
061105820310800967.9379157401022.2300310407007010100000018.000401.0200000018.360000000075072.57000000000001714.570000000000246.370000000001960.95
061105820410800967.9379157401022.2300310406002010000000041.001201.1600000047.560000000583407.12000000000000778.290000000000019.840000000000798.13
061105820410800967.9379157401022.2300310407001010100000039.000401.0200000039.780000000162657.24000000000000778.290000000000019.840000000000798.13
061105820510800967.9379157401022.2300310406002010000000017.681201.1600000020.510000000251591.26000000000000249.250000000000197.500000000000446.75
061105820510800967.9379157401022.2300310407001010100000040.000401.0200000040.800000000166827.94000000000000249.250000000000197.500000000000446.75
061105820510800967.9379157401022.2300310408012010100000110.000401.0500000115.500000000472270.27000000000000249.250000000000197.500000000000446.75
061105820610800967.9379157401022.2300310406002010000000070.061201.1600000081.270000000996919.62000000000000451.070000000005115.130000000005566.21
061105820610800967.9379157401022.2300310407001020100000040.000401.0200000040.800000000166827.94000000000000451.070000000005115.130000000005566.21
061105820710800967.9379157401022.2300310406002010000000035.881201.1600000041.620000000510542.57000000000001356.840000000000013.430000000001370.27
061105820710800967.9379157401022.2300310406004010000000070.461201.0200000071.870000000881612.07000000000001356.840000000000013.430000000001370.27
061105820710800967.9379157401022.2300310407001010100000041.000401.0200000041.820000000170998.64000000000001356.840000000000013.430000000001370.27
061105820810800967.9379157401022.2300310406002010000000056.661201.1600000065.730000000806294.16000000000000995.850000000000145.780000000001141.63
061105820810800967.9379157401022.2300310407001010100000042.000401.0200000042.840000000175169.34000000000000995.850000000000145.780000000001141.63
061105820910800967.9379157401022.2300310406002010000000044.551201.2000000053.460000000655781.01000000000001815.900000000000131.000000000001946.90
061105820910800967.9379157401022.2300310407001010100000043.000401.0100000043.430000000177581.80000000000001815.900000000000131.000000000001946.90
061105900110800647.0588235300683.3526722106002010000000074.001201.1600000085.840000000703907.92000000000001052.380000000000470.820000000001523.20
061105900110800647.0588235300683.3526722107001020100000048.000401.0200000048.960000000133827.79000000000001052.380000000000470.820000000001523.20
061105901010800647.0588235300683.3526722106002010000000040.801201.2000000048.960000000401483.36000000000003150.000000000000439.630000000003589.63
061105901010800647.0588235300683.3526722107001020100000086.000401.0100000086.860000000237424.05000000000003150.000000000000439.630000000003589.63
061105901010800647.0588235300683.3526722108005010100000052.000401.0700000055.640000000152086.97000000000003150.000000000000439.630000000003589.63
061105901010800647.0588235300683.3526722108029030100000340.000401.0700000363.800000000994414.81000000000003150.000000000000439.630000000003589.63
061105901010800647.0588235300683.3526722108012010100000030.000401.0500000031.500000000086102.44000000000003150.000000000000439.630000000003589.63
061105901010800647.0588235300683.3526722108006010100000100.000401.0700000107.000000000292474.94000000000003150.000000000000439.630000000003589.63
061105901010800647.0588235300683.3526722108010010100000030.000401.0700000032.100000000087742.48000000000003150.000000000000439.630000000003589.63
061105901110800647.0588235300683.3526722106002010000000052.971201.2100000064.090000000525552.87000000000000949.390000000000525.000000000001474.39
061105901110800647.0588235300683.3526722107001010100000044.000401.0100000044.440000000121472.77000000000000949.390000000000525.000000000001474.39
061105901210800647.0588235300683.3526722107008020100000010.750401.0100000010.860000000029684.84000000000001063.860000000000732.860000000001796.72
061105901210800647.0588235300683.3526722107001010100000040.000401.0100000040.400000000110429.79000000000001063.860000000000732.860000000001796.72
061105901310800647.0588235300683.3526722106002010000000025.881201.2200000031.570000000258881.33000000000001050.000000000000425.370000000001475.37
061105901310800647.0588235300683.3526722107001010100000044.000401.0100000044.440000000121472.77000000000001050.000000000000425.370000000001475.37
061105901310800647.0588235300683.3526722109013010100000045.000401.0300000046.350000000126693.59000000000001050.000000000000425.370000000001475.37
061105901410800647.0588235300683.3526722107001010100000086.000401.0100000086.860000000237424.05000000000001176.690000000000346.430000000001523.12
061105901510800647.0588235300683.3526722106002010000000025.191201.2400000031.240000000256175.25000000000000895.700000000000162.570000000001058.27
061105901510800647.0588235300683.3526722107001010100000129.000401.0000000129.000000000352609.98000000000000895.700000000000162.570000000001058.27
061105901610800647.0588235300683.3526722106002010000000012.131201.2300000014.920000000122347.46000000000000693.740000000000157.560000000000851.30
061105901610800647.0588235300683.3526722107001010100000086.000401.0000000086.000000000235073.32000000000000693.740000000000157.560000000000851.30
061105901710800647.0588235300683.3526722107001010100000084.000401.0000000084.000000000229606.50000000000000159.000000000000098.580000000000257.58
061105901710800647.0588235300683.3526722107008020100000008.000401.0100000008.080000000022085.96000000000000159.000000000000098.580000000000257.58
061105901810800647.0588235300683.3526722106002010000000027.001201.2100000032.670000000267901.58000000000000246.000000000000305.670000000000551.67
061105901810800647.0588235300683.3526722107001010100000048.000401.0000000048.000000000131203.71000000000000246.000000000000305.670000000000551.67
061105900210800647.0588235300683.3526722106002010000000032.701201.1600000037.930000000311034.80000000000000571.270000000002765.280000000003336.55
061105900410800647.0588235300683.3526722106002010000000065.401201.1500000075.210000000616739.45000000000007965.420000000000373.900000000008339.32
061105900410800647.0588235300683.3526722107001010100000123.000401.0200000125.460000000342933.71000000000007965.420000000000373.900000000008339.32
061105900410800647.0588235300683.3526722107009010100000090.000401.0200000091.800000000250927.10000000000007965.420000000000373.900000000008339.32
061105900410800647.0588235300683.3526722109033010100000050.000401.0200000051.000000000139403.95000000000007965.420000000000373.900000000008339.32
061105900510800647.0588235300683.3526722107001010100000041.000401.0200000041.820000000114311.24000000000000817.230000000000157.500000000000974.73
061105900610800647.0588235300683.3526722107001020100000045.000401.0200000045.900000000125463.55000000000000151.500000000000210.020000000000361.52
061105900710800647.0588235300683.3526722106002010000000045.461201.1800000053.640000000439860.45000000000003579.680000000000451.970000000004031.65
061105900710800647.0588235300683.3526722107001010100000043.000401.0200000043.860000000119887.39000000000003579.680000000000451.970000000004031.65
061105900910800647.0588235300683.3526722107007010100000002.500401.0200000002.550000000006970.20000000000000178.750000000000506.770000000000685.52
061105900910800647.0588235300683.3526722107001010100000126.000401.0200000128.520000000351297.94000000000000178.750000000000506.770000000000685.52
061105900910800647.0588235300683.3526722108012010100000009.450401.0500000009.920000000027115.43000000000000178.750000000000506.770000000000685.52
061106040110800231.9337712100244.9430508806002010000000048.581201.2000000058.300000000171362.16000000000001029.190000000000392.170000000001421.35
061106041010800231.9337712100244.9430508806002010000000025.001201.0100000025.250000000074217.74000000000002213.760000000000341.410000000002555.17
061106041010800231.9337712100244.9430508807001010100000040.000401.0000000040.000000000039190.89000000000002213.760000000000341.410000000002555.17
061106041110800231.9337712100244.9430508806002010000000028.821201.0100000029.110000000085563.51000000000000381.330000000000179.210000000000560.54
061106041110800231.9337712100244.9430508807001020100000040.000401.0000000040.000000000039190.89000000000000381.330000000000179.210000000000560.54
061106041210800231.9337712100244.9430508806002010000000052.001201.0200000053.040000000155901.35000000000000079.390000000000111.760000000000191.15
061106041210800231.9337712100244.9430508807001020100000126.000401.0000000126.000000000123451.30000000000000079.390000000000111.760000000000191.15
061106041210800231.9337712100244.9430508809013010100000060.000401.0100000060.600000000059374.20000000000000079.390000000000111.760000000000191.15
061106041310800231.9337712100244.9430508806002010000000019.261201.0100000019.450000000057169.71000000000000591.040000000000175.490000000000766.53
061106041310800231.9337712100244.9430508807001020100000080.000401.0000000080.000000000078381.78000000000000591.040000000000175.490000000000766.53
061106041410800231.9337712100244.9430508806002010000000030.361201.0200000030.970000000091030.64000000000000195.870000000000272.550000000000468.42
061106041410800231.9337712100244.9430508807001020100000091.600401.0100000092.520000000090648.52000000000000195.870000000000272.550000000000468.42
061106041510800231.9337712100244.9430508806002010000000025.001201.0200000025.500000000074952.57000000000000428.750000000000069.350000000000498.10
061106041510800231.9337712100244.9430508807001020100000040.000401.0100000040.400000000039582.80000000000000428.750000000000069.350000000000498.10
061106041510800231.9337712100244.9430508808011050100000007.500401.0300000007.730000000007573.64000000000000428.750000000000069.350000000000498.10
061106041510800231.9337712100244.9430508808006010100000130.000401.0000000130.000000000127370.39000000000000428.750000000000069.350000000000498.10
061106041510800231.9337712100244.9430508808013010100000040.000401.0000000040.000000000039190.89000000000000428.750000000000069.350000000000498.10
061106041510800231.9337712100244.9430508808004060100000100.000401.0000000100.000000000097977.22000000000000428.750000000000069.350000000000498.10
061106041510800231.9337712100244.9430508808005010100000076.000401.0000000076.000000000074462.69000000000000428.750000000000069.350000000000498.10
061106041510800231.9337712100244.9430508808029010100000105.000401.0000000105.000000000102876.08000000000000428.750000000000069.350000000000498.10
061106041610800231.9337712100244.9430508806002010000000060.001201.0300000061.800000000181649.77000000000000903.730000000000029.720000000000933.45
061106041610800231.9337712100244.9430508807001020100000041.000401.0000000041.000000000040170.66000000000000903.730000000000029.720000000000933.45
061106041610800231.9337712100244.9430508808013010100000125.000401.0000000125.000000000122471.53000000000000903.730000000000029.720000000000933.45
061106041610800231.9337712100244.9430508808999010100001940.800401.0100001960.210000001920559.27000000000000903.730000000000029.720000000000933.45
061106041710800231.9337712100244.9430508807008010100000015.000401.0100000015.150000000014843.55000000000000472.310000000000208.030000000000680.34
061106041710800231.9337712100244.9430508808011010100000006.700401.0300000006.900000000006760.43000000000000472.310000000000208.030000000000680.34
061106041810800231.9337712100244.9430508806002010000000030.001201.0400000031.200000000091706.68000000000000034.670000000000147.860000000000182.52
061106041810800231.9337712100244.9430508807001020100000041.000401.0000000041.000000000040170.66000000000000034.670000000000147.860000000000182.52
061106040210800231.9337712100244.9430508807001020100000040.000401.0000000040.000000000039190.89000000000000132.280000000000206.410000000000338.69
061106040310800231.9337712100244.9430508806002010000000026.991201.1800000031.850000000093617.23000000000000726.670000000000231.490000000000958.15
061106040510800231.9337712100244.9430508806002010000000023.001201.1500000026.450000000077744.92000000000000470.680000000001853.210000000002323.89
061106040510800231.9337712100244.9430508807001020100000040.000401.0000000040.000000000039190.89000000000000470.680000000001853.210000000002323.89
061106040510800231.9337712100244.9430508808008010100000060.000401.0300000061.800000000060549.92000000000000470.680000000001853.210000000002323.89
061106040610800231.9337712100244.9430508807001020100000040.000401.0000000040.000000000039190.89000000000000571.850000000000351.770000000000923.62
061106040910800231.9337712100244.9430508806002010000000053.001201.0400000055.120000000162015.13000000000003227.400000000000489.100000000003716.50
061106040910800231.9337712100244.9430508807001010100000042.000401.0000000042.000000000041150.43000000000003227.400000000000489.100000000003716.50
061106120110800437.8208333300462.3784199106002010000000045.871201.0400000047.700000000264665.41000000000001211.770000000000268.610000000001480.38
061106120110800437.8208333300462.3784199107001020100000126.000401.0000000126.000000000233038.72000000000001211.770000000000268.610000000001480.38
061106121010800437.8208333300462.3784199106002010000999999.991200.9900000069.370000000384902.29010000000000450.620000000000949.810000000001400.43
061106121010800437.8208333300462.3784199107001010100000084.000401.0000000084.000000000155359.15000000000000450.620000000000949.810000000001400.43
061106121110800437.8208333300462.3784199106002010000000130.741200.9800000128.130000000710934.56000000000001263.940000000001055.720000000002319.66
061106121110800437.8208333300462.3784199107001020100000076.000401.0000000076.000000000140563.04000000000001263.940000000001055.720000000002319.66
061106121110800437.8208333300462.3784199108010010100000010.000400.9900000009.900000000018310.19000000000001263.940000000001055.720000000002319.66
061106121110800437.8208333300462.3784199109036010100000130.000401.0300000133.900000000247649.88000000000001263.940000000001055.720000000002319.66
061106121110800437.8208333300462.3784199109008010100000025.000401.0300000025.750000000047624.98000000000001263.940000000001055.720000000002319.66
061106121310800437.8208333300462.3784199106002010000000041.951200.9800000041.110000000228100.52000000000000805.780000000000208.160000000001013.93
061106121310800437.8208333300462.3784199107001010100000040.000401.0000000040.000000000073980.55000000000000805.780000000000208.160000000001013.93
061106121410800437.8208333300462.3784199106002010000000081.561200.9700000079.110000000438945.08000000000000613.400000000000207.920000000000821.31
061106121410800437.8208333300462.3784199107001010100000080.000401.0000000080.000000000147961.09000000000000613.400000000000207.920000000000821.31
061106121510800437.8208333300462.3784199106002010000000045.171200.9700000043.810000000243081.58000000000002566.890000000000000.000000000002566.89
061106121510800437.8208333300462.3784199107001010100000117.000401.0000000117.000000000216393.10000000000002566.890000000000000.000000000002566.89
061106121510800437.8208333300462.3784199108005010100000240.000401.0000000240.000000000443883.28000000000002566.890000000000000.000000000002566.89
061106121510800437.8208333300462.3784199108029010100000631.000401.0000000631.000000001167043.13000000000002566.890000000000000.000000000002566.89
061106121510800437.8208333300462.3784199108013010100000150.000401.0000000150.000000000277427.05000000000002566.890000000000000.000000000002566.89
061106121510800437.8208333300462.3784199108006010100000162.000401.0000000162.000000000299621.22000000000002566.890000000000000.000000000002566.89
061106121510800437.8208333300462.3784199108001020100000333.600401.0000000333.600000000616997.76000000000002566.890000000000000.000000000002566.89
061106121510800437.8208333300462.3784199108028020100000015.590401.0000000015.590000000028833.92000000000002566.890000000000000.000000000002566.89
061106121510800437.8208333300462.3784199108028010100000054.590401.0000000054.590000000100964.95000000000002566.890000000000000.000000000002566.89
061106121510800437.8208333300462.3784199109116010100000025.000401.0200000025.500000000047162.60000000000002566.890000000000000.000000000002566.89
061106121610800437.8208333300462.3784199106002010000000069.101200.9700000067.030000000371918.71000000000001050.550000000000182.630000000001233.18
061106121610800437.8208333300462.3784199107001010100000080.000401.0000000080.000000000147961.09000000000001050.550000000000182.630000000001233.18
061106121710800437.8208333300462.3784199106002010000000031.331200.9800000030.700000000170340.21000000000000862.500000000000169.630000000001032.13
061106121710800437.8208333300462.3784199107001010100000084.000401.0000000084.000000000155359.15000000000000862.500000000000169.630000000001032.13
061106121810800437.8208333300462.3784199107001020100000042.000401.0000000042.000000000077679.57000000000000399.530000000000649.100000000001048.63
061106121810800437.8208333300462.3784199108009040300000024.000401.0100000024.240000000044832.21000000000000399.530000000000649.100000000001048.63
061106121810800437.8208333300462.3784199108005010300000160.000401.0000000160.000000000295922.19000000000000399.530000000000649.100000000001048.63
061106121810800437.8208333300462.3784199108009060300000005.000401.0100000005.050000000009340.04000000000000399.530000000000649.100000000001048.63
061106120210800437.8208333300462.3784199107001020100000042.000401.0000000042.000000000077679.57000000000000039.870000000000297.000000000000336.87
061106120210800437.8208333300462.3784199107005010100000022.000401.0100000022.220000000041096.19000000000000039.870000000000297.000000000000336.87
061106120310800437.8208333300462.3784199106002010000000012.001201.0400000012.480000000069245.79000000000000144.620000000000284.730000000000429.35
061106120310800437.8208333300462.3784199107001020100000076.000401.0000000076.000000000140563.04000000000000144.620000000000284.730000000000429.35
061106120410800437.8208333300462.3784199106002010000000050.461201.0400000052.480000000291187.43000000000004861.670000000000305.530000000005167.19
061106120410800437.8208333300462.3784199107001020100000040.000401.0000000040.000000000073980.55000000000004861.670000000000305.530000000005167.19
061106120610800437.8208333300462.3784199107008020100000204.000401.0000000204.000000000377300.79000000000003280.620000000000393.140000000003673.76
061106120610800437.8208333300462.3784199108011050100000020.000401.0200000020.400000000037730.08000000000003280.620000000000393.140000000003673.76
061106120610800437.8208333300462.3784199108005010100000030.000400.9900000029.700000000054930.56000000000003280.620000000000393.140000000003673.76
061106120610800437.8208333300462.3784199108029010100000070.000400.9900000069.300000000128171.30000000000003280.620000000000393.140000000003673.76
061106120610800437.8208333300462.3784199108010010100000042.000400.9900000041.580000000076902.78000000000003280.620000000000393.140000000003673.76
061106120710800437.8208333300462.3784199106002010000000084.251201.0100000085.090000000472125.36000000000001133.120000000000248.330000000001381.45
061106120810800437.8208333300462.3784199106002010000000052.001201.0100000052.520000000291409.38000000000001652.120000000000180.950000000001833.07
061106120810800437.8208333300462.3784199107001010100000084.000401.0000000084.000000000155359.15000000000001652.120000000000180.950000000001833.07
061106120910800437.8208333300462.3784199106002010000000038.001201.0000000038.000000000210844.56000000000000920.710000000000160.020000000001080.73
061106120910800437.8208333300462.3784199107001010100000066.000401.0000000066.000000000122067.90000000000000920.710000000000160.020000000001080.73
061106200110800591.3479853500624.5169856306002010000000070.071200.9900000069.370000000519872.92000000000005203.030000000000344.050000000005547.08
061106200110800591.3479853500624.5169856307001010100000046.000401.0000000046.000000000114911.13000000000005203.030000000000344.050000000005547.08
061106200110800591.3479853500624.5169856308006010100000300.000401.0000000300.000000000749420.38000000000005203.030000000000344.050000000005547.08
061106200110800591.3479853500624.5169856308005010100000060.000401.0000000060.000000000149884.08000000000005203.030000000000344.050000000005547.08
061106200110800591.3479853500624.5169856308011010100000140.000401.0000000140.000000000349729.51000000000005203.030000000000344.050000000005547.08
061106200110800591.3479853500624.5169856308013010100000200.000401.0000000200.000000000499613.59000000000005203.030000000000344.050000000005547.08
061106201110800591.3479853500624.5169856306002010000000030.001201.0100000030.300000000227074.38000000000001476.260000000000455.420000000001931.68
061106201110800591.3479853500624.5169856307001010100000045.000401.0100000045.450000000113537.19000000000001476.260000000000455.420000000001931.68
061106201310800591.3479853500624.5169856306002010000000183.741201.0000000183.740000001376985.01000000000000819.170000000000939.350000000001758.51
061106201310800591.3479853500624.5169856307001010100000090.000401.0100000090.900000000227074.38000000000000819.170000000000939.350000000001758.51
061106201310800591.3479853500624.5169856309035010100000050.000400.9900000049.500000000123654.36000000000000819.170000000000939.350000000001758.51
061106201410800591.3479853500624.5169856306002010000000056.821200.9900000056.250000000421548.97000000000003498.470000000000890.990000000004389.46
061106201410800591.3479853500624.5169856307001010100000090.000401.0200000091.800000000229322.64000000000003498.470000000000890.990000000004389.46
061106201410800591.3479853500624.5169856308031040200000420.000401.0100000424.200000001059680.42000000000003498.470000000000890.990000000004389.46
061106201610800591.3479853500624.5169856307001010100000045.000401.0200000045.900000000114661.32000000000002911.810000000000593.430000000003505.24
061106201610800591.3479853500624.5169856307004010100000015.000401.0200000015.300000000038220.44000000000002911.810000000000593.430000000003505.24
061106201610800591.3479853500624.5169856308999010100002500.000401.0000002500.000000006245169.86000000000002911.810000000000593.430000000003505.24
061106201710800591.3479853500624.5169856306002010000000047.001200.9800000046.060000000345183.03000000000006583.060000000000448.830000000007031.89
061106201710800591.3479853500624.5169856307001020100000090.000401.0100000090.900000000227074.38000000000006583.060000000000448.830000000007031.89
061106201710800591.3479853500624.5169856308022070100000500.000401.0200000510.000000001274014.65000000000006583.060000000000448.830000000007031.89
061106201710800591.3479853500624.5169856308023020100000050.000401.0200000051.000000000127401.47000000000006583.060000000000448.830000000007031.89
061106201710800591.3479853500624.5169856308013010100002000.000401.0200002040.000000005096058.60000000000006583.060000000000448.830000000007031.89
061106201710800591.3479853500624.5169856308001010100002000.000401.0200002040.000000005096058.60000000000006583.060000000000448.830000000007031.89
061106201710800591.3479853500624.5169856309036010100000080.000401.0200000081.600000000203842.34000000000006583.060000000000448.830000000007031.89
061106201810800591.3479853500624.5169856306004010000000060.001201.0000000060.000000000449652.23000000000003239.140000000000063.090000000003302.23
061106201810800591.3479853500624.5169856306002010000000078.161200.9800000076.600000000574056.01000000000003239.140000000000063.090000000003302.23
061106201810800591.3479853500624.5169856307001020100000135.000401.0100000136.350000000340611.56000000000003239.140000000000063.090000000003302.23
061106200310800591.3479853500624.5169856306002010000000042.231200.9900000041.810000000313332.66000000000000838.970000000000536.700000000001375.67
061106200310800591.3479853500624.5169856307001010100000276.000401.0000000276.000000000689466.75000000000000838.970000000000536.700000000001375.67
061106200310800591.3479853500624.5169856308063010300000026.600401.0000000026.600000000066448.61000000000000838.970000000000536.700000000001375.67
061106200410800591.3479853500624.5169856306005010000000040.001201.0000000040.000000000299768.15000000000005096.000000000001255.880000000006351.88
061106200410800591.3479853500624.5169856306002010000000087.181201.0000000087.180000000653344.69000000000005096.000000000001255.880000000006351.88
061106200410800591.3479853500624.5169856307001010100000144.000401.0000000144.000000000359721.78000000000005096.000000000001255.880000000006351.88
061106200510800591.3479853500624.5169856306002010000000079.401201.0000000079.400000000595039.78000000000000645.000000000000312.320000000000957.32
061106200510800591.3479853500624.5169856307001010100000045.000401.0000000045.000000000112413.06000000000000645.000000000000312.320000000000957.32
061106200610800591.3479853500624.5169856306002010000000027.861201.0100000028.140000000210886.90000000000000797.250000000001350.580000000002147.83
061106200610800591.3479853500624.5169856307001010100000045.000401.0000000045.000000000112413.06000000000000797.250000000001350.580000000002147.83
061106200810800591.3479853500624.5169856306002010000000076.351201.0100000077.110000000577878.06000000000001924.920000000000540.660000000002465.58
061106200810800591.3479853500624.5169856306004010000000053.941201.0000000053.940000000404237.35000000000001924.920000000000540.660000000002465.58
061106200810800591.3479853500624.5169856307001010100000090.000401.0000000090.000000000224826.11000000000001924.920000000000540.660000000002465.58
061106200810800591.3479853500624.5169856308016010100003500.000401.0000003500.000000008743237.80000000000001924.920000000000540.660000000002465.58
061106200910800591.3479853500624.5169856306002010000000033.491201.0200000034.160000000256002.00000000000001873.920000000000297.230000000002171.14
061106200910800591.3479853500624.5169856307001010100000045.000401.0000000045.000000000112413.06000000000001873.920000000000297.230000000002171.14
061106200910800591.3479853500624.5169856308004060100000110.000401.0000000110.000000000274787.47000000000001873.920000000000297.230000000002171.14
061106391010800551.5347826100582.4706407106002010000000365.001201.0100000368.650000002576733.62000000000002536.600000000000190.370000000002726.97
061106391010800551.5347826100582.4706407107001010100000126.000401.0000000126.000000000293565.20000000000002536.600000000000190.370000000002726.97
061106391010800551.5347826100582.4706407108002010100000145.000401.0000000145.000000000337832.97000000000002536.600000000000190.370000000002726.97
061106391110800551.5347826100582.4706407106002010000000058.001201.0100000058.580000000409453.56000000000000600.000000000000138.750000000000738.75
061106391110800551.5347826100582.4706407107001010100000045.000401.0000000045.000000000104844.72000000000000600.000000000000138.750000000000738.75
061106391210800551.5347826100582.4706407106002010000000020.001201.0100000020.200000000141190.88000000000000400.000000000000150.000000000000550.00
061106391210800551.5347826100582.4706407107001010100000084.000401.0000000084.000000000195710.14000000000000400.000000000000150.000000000000550.00
061106391310800551.5347826100582.4706407106002010000000084.001201.0200000085.680000000598873.01000000000003660.420000000000249.410000000003909.83
061106391310800551.5347826100582.4706407107001010100000129.000401.0000000129.000000000300554.85000000000003660.420000000000249.410000000003909.83
061106391410800551.5347826100582.4706407106002010000000136.431201.0200000139.160000000972679.37000000000001533.720000000000304.900000000001838.62
061106391410800551.5347826100582.4706407107001010100000035.000401.0000000035.000000000081545.89000000000001533.720000000000304.900000000001838.62
061106391510800551.5347826100582.4706407106004010000000204.001201.0000000204.000000001425888.13000000000008022.000000000000151.500000000008173.50
061106391510800551.5347826100582.4706407106002010000000187.001201.0200000190.740000001333205.40000000000008022.000000000000151.500000000008173.50
061106391510800551.5347826100582.4706407107001010100000127.500401.0000000127.500000000297060.03000000000008022.000000000000151.500000000008173.50
061106391610800551.5347826100582.4706407106002010000000077.701201.0200000079.250000000553929.58000000000000700.000000000000000.000000000000700.00
061106391610800551.5347826100582.4706407107001010100000042.000401.0000000042.000000000097855.07000000000000700.000000000000000.000000000000700.00
061106391610800551.5347826100582.4706407108029010100000028.500401.0000000028.500000000066401.65000000000000700.000000000000000.000000000000700.00
061106391610800551.5347826100582.4706407108013010100000500.000401.0000000500.000000001164941.28000000000000700.000000000000000.000000000000700.00
061106391610800551.5347826100582.4706407108005010100000561.000401.0000000561.000000001307064.12000000000000700.000000000000000.000000000000700.00
061106391610800551.5347826100582.4706407108006010100000042.900401.0000000042.900000000099951.96000000000000700.000000000000000.000000000000700.00
061106391610800551.5347826100582.4706407108011010100000259.590401.0000000259.590000000604814.21000000000000700.000000000000000.000000000000700.00
061106391610800551.5347826100582.4706407108008010100000009.300401.0000000009.300000000021667.91000000000000700.000000000000000.000000000000700.00
061106391610800551.5347826100582.4706407108012010100000008.370401.0000000008.370000000019501.12000000000000700.000000000000000.000000000000700.00
061106391610800551.5347826100582.4706407108010010100000075.030401.0000000075.030000000174811.09000000000000700.000000000000000.000000000000700.00
061106391710800551.5347826100582.4706407106002010000000067.461201.0000000067.460000000471521.63000000000000968.870000000000072.250000000001041.12
061106391710800551.5347826100582.4706407107001010100000126.000401.0100000127.260000000296500.85000000000000968.870000000000072.250000000001041.12
061106391710800551.5347826100582.4706407108008010100000035.000400.9900000034.650000000080730.43000000000000968.870000000000072.250000000001041.12
061106391910800551.5347826100582.4706407106002010000000005.151201.0000000005.150000000035996.69000000000000645.000000000000000.000000000000645.00
061106391910800551.5347826100582.4706407107001010100000042.000401.0100000042.420000000098833.62000000000000645.000000000000000.000000000000645.00
061106390210800551.5347826100582.4706407106004010000000180.001201.0000000180.000000001258136.58000000000005454.170000000000087.500000000005541.67
061106390210800551.5347826100582.4706407106002010000000082.001200.9900000081.180000000567419.60000000000005454.170000000000087.500000000005541.67
061106390210800551.5347826100582.4706407107001010100000043.000401.0000000043.000000000100184.95000000000005454.170000000000087.500000000005541.67
061106392110800551.5347826100582.4706407106002010000000047.341200.9900000046.870000000327604.79000000000001854.420000000000198.000000000002052.42
061106392110800551.5347826100582.4706407107001010100000129.000401.0300000132.870000000309571.50000000000001854.420000000000198.000000000002052.42
061106392210800551.5347826100582.4706407107001010100000126.000401.0300000129.780000000302372.16000000000000821.480000000000049.500000000000870.98
061106392310800551.5347826100582.4706407106002010000000051.421200.9900000050.910000000355842.96000000000000515.500000000000079.200000000000594.70
061106392310800551.5347826100582.4706407107001010100000044.000401.0300000045.320000000105590.28000000000000515.500000000000079.200000000000594.70
061106392410800551.5347826100582.4706407106002010000000014.131200.9900000013.990000000097785.17000000000001220.590000000000198.000000000001418.59
061106392410800551.5347826100582.4706407107001010100000088.000401.0300000090.640000000211180.56000000000001220.590000000000198.000000000001418.59
061106392510800551.5347826100582.4706407106002010000000023.001200.9800000022.540000000157546.66000000000000251.140000000000120.860000000000372.00
061106392510800551.5347826100582.4706407107001010100000045.000401.0100000045.450000000105893.16000000000000251.140000000000120.860000000000372.00
061106392610800551.5347826100582.4706407106004010000000111.001201.0000000111.000000000775850.89000000000000817.250000000000104.160000000000921.41
061106392610800551.5347826100582.4706407106002010000000013.501200.9800000013.230000000092473.04000000000000817.250000000000104.160000000000921.41
061106392610800551.5347826100582.4706407107001010100000042.000401.0100000042.420000000098833.62000000000000817.250000000000104.160000000000921.41
061106392610800551.5347826100582.4706407108010010100000076.000401.0200000077.520000000180612.50000000000000817.250000000000104.160000000000921.41
061106392610800551.5347826100582.4706407108013010100000050.000401.0200000051.000000000118824.01000000000000817.250000000000104.160000000000921.41
061106392710800551.5347826100582.4706407106002010000000074.831200.9800000073.330000000512550.86000000000000952.490000000000147.000000000001099.49
061106392710800551.5347826100582.4706407107001010100000044.000401.0100000044.440000000103539.98000000000000952.490000000000147.000000000001099.49
061106390310800551.5347826100582.4706407106002010000000004.571200.9900000004.520000000031593.21000000000000984.000000000000157.450000000001141.45
061106390310800551.5347826100582.4706407107001010100000086.000401.0000000086.000000000200369.90000000000000984.000000000000157.450000000001141.45
061106390510800551.5347826100582.4706407107001010100000036.000401.0000000036.000000000083875.77000000000000495.000000000000100.000000000000595.00
061106390610800551.5347826100582.4706407106002010000000075.001201.0000000075.000000000524223.58000000000000800.000000000000230.330000000001030.33
061106390610800551.5347826100582.4706407107001010100000108.000401.0000000108.000000000251627.32000000000000800.000000000000230.330000000001030.33
061106390710800551.5347826100582.4706407106002010000000065.001201.0000000065.000000000454327.10000000000000600.000000000000200.000000000000800.00
061106390710800551.5347826100582.4706407107001010100000076.000401.0000000076.000000000177071.07000000000000600.000000000000200.000000000000800.00
061106390810800551.5347826100582.4706407106002010000000085.001201.0000000085.000000000594120.05000000000000450.000000000000100.000000000000550.00
061106390810800551.5347826100582.4706407107001010100000072.000401.0000000072.000000000167751.54000000000000450.000000000000100.000000000000550.00
061106390910800551.5347826100582.4706407106002010000000020.001201.0100000020.200000000141190.88000000000000783.330000000000016.330000000000799.67
061106390910800551.5347826100582.4706407107001010100000043.000401.0000000043.000000000100184.95000000000000783.330000000000016.330000000000799.67
061106470110900562.0008680600593.5237740506002010000000026.481201.1600000030.720000000218796.60000000000001283.250000000000236.780000000001520.03
061106471010900562.0008680600593.5237740506002010000000020.001201.2000000024.000000000170934.85000000000000618.020000000000381.550000000000999.57
061106471010900562.0008680600593.5237740507001010100000042.000401.0100000042.420000000100709.11000000000000618.020000000000381.550000000000999.57
061106471110900562.0008680600593.5237740506002010000000019.131201.2100000023.150000000164880.90000000000000158.880000000000393.940000000000552.82
061106471110900562.0008680600593.5237740507001010100000042.000401.0100000042.420000000100709.11000000000000158.880000000000393.940000000000552.82
061106471310900562.0008680600593.5237740506002010000000014.601201.2200000017.810000000126847.90000000000001243.000000000000478.870000000001721.88
061106471310900562.0008680600593.5237740507001010100000048.000401.0100000048.480000000115096.13000000000001243.000000000000478.870000000001721.88
061106471410900562.0008680600593.5237740506002010000000076.001201.2300000093.480000000665791.23000000000001102.780000000000394.060000000001496.83
061106471410900562.0008680600593.5237740507001010100000049.000401.0100000049.490000000117493.97000000000001102.780000000000394.060000000001496.83
061106471510900562.0008680600593.5237740506002010000000113.001201.2400000140.120000000997974.61000000000002193.030000000000305.920000000002498.95
061106471510900562.0008680600593.5237740507001010100000084.000401.0000000084.000000000199423.99000000000002193.030000000000305.920000000002498.95
061106471610900562.0008680600593.5237740506002010000000210.001201.2300000258.300000001839686.29000000000000923.650000000000286.740000000001210.39
061106471610900562.0008680600593.5237740507001010100000044.000401.0000000044.000000000104460.18000000000000923.650000000000286.740000000001210.39
061106471710900562.0008680600593.5237740506002010000000026.001201.2100000031.460000000224067.10000000000001072.750000000000180.180000000001252.93
061106471710900562.0008680600593.5237740507001010100000042.000401.0000000042.000000000099711.99000000000001072.750000000000180.180000000001252.93
061106471710900562.0008680600593.5237740509037010100000040.000401.0300000041.200000000097812.72000000000001072.750000000000180.180000000001252.93
061106471810900562.0008680600593.5237740506002010000000025.001201.2100000030.250000000215449.13000000000003583.750000000000304.830000000003888.58
061106471810900562.0008680600593.5237740507001010100000084.000401.0000000084.000000000199423.99000000000003583.750000000000304.830000000003888.58
061106470210900562.0008680600593.5237740506002010000000046.351201.1600000053.770000000382965.28000000000000902.980000000000253.060000000001156.03
061106470210900562.0008680600593.5237740507001010100000040.000401.0200000040.800000000096863.08000000000000902.980000000000253.060000000001156.03
061106470310900562.0008680600593.5237740506002010000000037.111201.1500000042.680000000303979.14000000000000406.930000000000029.460000000000436.39
061106470310900562.0008680600593.5237740507001010100000082.000401.0200000083.640000000198569.31000000000000406.930000000000029.460000000000436.39
061106470310900562.0008680600593.5237740508029010100000064.000401.0800000069.120000000164097.45000000000000406.930000000000029.460000000000436.39
061106470510900562.0008680600593.5237740506002010000000027.071201.1500000031.130000000221716.74000000000000806.220000000000340.800000000001147.02
061106470510900562.0008680600593.5237740507001010100000039.000401.0200000039.780000000094441.50000000000000806.220000000000340.800000000001147.02
061106470610900562.0008680600593.5237740506002010000000065.001201.1600000075.400000000537020.31000000000005073.560000000001067.690000000006141.24
061106470610900562.0008680600593.5237740507001020100000084.000401.0200000085.680000000203412.47000000000005073.560000000001067.690000000006141.24
061106470610900562.0008680600593.5237740508013010100000075.000401.0700000080.250000000190521.13000000000005073.560000000001067.690000000006141.24
061106470610900562.0008680600593.5237740508012030100000075.000401.0500000078.750000000186959.99000000000005073.560000000001067.690000000006141.24
061106470610900562.0008680600593.5237740509034010100000008.500401.0200000008.670000000020583.40000000000005073.560000000001067.690000000006141.24
061106470710900562.0008680600593.5237740506002010000000042.091201.1800000049.670000000353763.91000000000001384.430000000000447.800000000001832.23
061106470710900562.0008680600593.5237740507001020100000080.000401.0200000081.600000000193726.16000000000001384.430000000000447.800000000001832.23
061106470710900562.0008680600593.5237740508011010100000006.500401.0500000006.830000000016215.07000000000001384.430000000000447.800000000001832.23
061106470710900562.0008680600593.5237740509031010100000200.000401.0000000200.000000000474819.02000000000001384.430000000000447.800000000001832.23
061106470810900562.0008680600593.5237740506002010000000042.881201.1800000050.600000000360387.64000000000004801.950000000000278.730000000005080.68
061106470810900562.0008680600593.5237740507001020100000041.000401.0200000041.820000000099284.66000000000004801.950000000000278.730000000005080.68
061106470810900562.0008680600593.5237740508010010100000045.000401.0700000048.150000000114312.68000000000004801.950000000000278.730000000005080.68
061106470810900562.0008680600593.5237740508005010100000028.000401.0700000029.960000000071127.89000000000004801.950000000000278.730000000005080.68
061106470810900562.0008680600593.5237740508012010100000142.500401.0500000149.630000000355235.85000000000004801.950000000000278.730000000005080.68
061106470910900562.0008680600593.5237740506002010000000039.391201.1900000046.870000000333821.51000000000000705.420000000000354.150000000001059.57
061106470910900562.0008680600593.5237740507001020100000041.000401.0200000041.820000000099284.66000000000000705.420000000000354.150000000001059.57
061106470910900562.0008680600593.5237740508008010700000055.000401.0500000057.750000000137103.99000000000000705.420000000000354.150000000001059.57
061106550110900403.1321138200425.7439930006002010000000015.441201.2000000018.530000000094668.43000000000000971.470000000000132.100000000001103.57
061106550110900403.1321138200425.7439930007007010100000003.000401.0100000003.030000000005160.02000000000000971.470000000000132.100000000001103.57
061106550110900403.1321138200425.7439930007001010100000086.000401.0000000086.000000000146455.93000000000000971.470000000000132.100000000001103.57
061106550110900403.1321138200425.7439930008010010100000011.000401.0600000011.660000000019856.70000000000000971.470000000000132.100000000001103.57
061106550110900403.1321138200425.7439930008005010100000003.900401.0600000004.130000000007033.29000000000000971.470000000000132.100000000001103.57
061106550110900403.1321138200425.7439930008012010100000011.920401.0400000012.400000000021116.90000000000000971.470000000000132.100000000001103.57
061106551010900403.1321138200425.7439930006002010000000037.881201.0100000038.260000000195467.58000000000000441.250000000000201.720000000000642.97
061106551010900403.1321138200425.7439930008005010100000072.000401.0300000074.160000000126292.70000000000000441.250000000000201.720000000000642.97
061106551010900403.1321138200425.7439930008029010100000049.000401.0300000050.470000000085949.20000000000000441.250000000000201.720000000000642.97
061106551010900403.1321138200425.7439930008006010100000150.000401.0300000154.500000000263109.79000000000000441.250000000000201.720000000000642.97
061106551110900403.1321138200425.7439930006002010000000049.221201.0100000049.710000000253964.81000000000001689.300000000000657.260000000002346.56
061106551110900403.1321138200425.7439930007001010100000045.000401.0000000045.000000000076633.92000000000001689.300000000000657.260000000002346.56
061106551210900403.1321138200425.7439930006002010000000010.001201.0100000010.100000000051600.17000000000000447.640000000000359.810000000000807.45
061106551210900403.1321138200425.7439930007001010100000150.000401.0000000150.000000000255446.40000000000000447.640000000000359.810000000000807.45
061106551310900403.1321138200425.7439930006002010000000023.951201.0100000024.190000000123584.97000000000000797.110000000000154.500000000000951.61
061106551310900403.1321138200425.7439930007001010100000041.000401.0000000041.000000000069822.01000000000000797.110000000000154.500000000000951.61
061106551410900403.1321138200425.7439930006002010000000015.001201.0200000015.300000000078166.60000000000000528.720000000000224.660000000000753.38
061106551410900403.1321138200425.7439930008013010100000100.000401.0100000101.000000000172000.57000000000000528.720000000000224.660000000000753.38
061106551410900403.1321138200425.7439930008029010100000017.000401.0100000017.170000000029240.10000000000000528.720000000000224.660000000000753.38
061106551410900403.1321138200425.7439930008004010100000150.000401.0100000151.500000000258000.86000000000000528.720000000000224.660000000000753.38
061106551510900403.1321138200425.7439930006002010000000027.011201.0300000027.820000000142130.37000000000001612.680000000000483.420000000002096.11
061106551510900403.1321138200425.7439930007001010100000135.000401.0100000136.350000000232200.77000000000001612.680000000000483.420000000002096.11
061106551510900403.1321138200425.7439930008012010100000120.000401.0300000123.600000000210487.83000000000001612.680000000000483.420000000002096.11
061106551610900403.1321138200425.7439930006002010000000030.001201.0300000030.900000000157865.87000000000000693.500000000002376.700000000003070.20
061106551610900403.1321138200425.7439930007001010100000042.000401.0100000042.420000000072240.24000000000000693.500000000002376.700000000003070.20
061106551610900403.1321138200425.7439930008012010100000005.000401.0300000005.150000000008770.33000000000000693.500000000002376.700000000003070.20
061106551610900403.1321138200425.7439930008008010100000060.000401.0300000061.800000000105243.92000000000000693.500000000002376.700000000003070.20
061106551610900403.1321138200425.7439930008013010100000060.000401.0000000060.000000000102178.56000000000000693.500000000002376.700000000003070.20
061106551610900403.1321138200425.7439930009013010300000070.000401.0200000071.400000000121592.48000000000000693.500000000002376.700000000003070.20
061106551710900403.1321138200425.7439930006002010000000023.001201.0300000023.690000000121030.50000000000000525.000000000000173.020000000000698.02
061106551710900403.1321138200425.7439930007001010100000042.000401.0000000042.000000000071524.99000000000000525.000000000000173.020000000000698.02
061106551810900403.1321138200425.7439930006002010000000021.221201.0300000021.860000000111681.16000000000006032.000000000000530.720000000006562.72
061106551810900403.1321138200425.7439930007001010100000042.000401.0000000042.000000000071524.99000000000006032.000000000000530.720000000006562.72
061106550210900403.1321138200425.7439930006011010000000060.001200.9800000058.800000000300404.96000000000001605.000000000000215.000000000001820.00
061106550210900403.1321138200425.7439930006002010000000035.931201.2000000043.120000000220296.97000000000001605.000000000000215.000000000001820.00
061106550210900403.1321138200425.7439930007001010100000045.000401.0000000045.000000000076633.92000000000001605.000000000000215.000000000001820.00
061106550210900403.1321138200425.7439930007007010100000007.500401.0100000007.580000000012908.56000000000001605.000000000000215.000000000001820.00
061106550310900403.1321138200425.7439930006002010000000059.061201.1800000069.690000000356041.19000000000000669.000000000000264.250000000000933.25
061106550410900403.1321138200425.7439930006002010000000075.681201.1500000087.030000000444630.00000000000001573.540000000000523.970000000002097.50
061106550410900403.1321138200425.7439930007001010100000135.000401.0000000135.000000000229901.76000000000001573.540000000000523.970000000002097.50
061106550510900403.1321138200425.7439930006002010000000033.871201.1500000038.950000000198992.74000000000001030.000000000000214.580000000001244.58
061106550510900403.1321138200425.7439930007001010100000045.000401.0000000045.000000000076633.92000000000001030.000000000000214.580000000001244.58
061106550610900403.1321138200425.7439930006007010000000030.001201.0300000030.900000000157865.87000000000000562.400000000000163.080000000000725.48
061106550610900403.1321138200425.7439930006002010000000060.001201.1100000066.600000000340254.60000000000000562.400000000000163.080000000000725.48
061106550610900403.1321138200425.7439930007001010100000044.000401.0000000044.000000000074930.94000000000000562.400000000000163.080000000000725.48
061106550710900403.1321138200425.7439930006002010000000040.491201.0700000043.320000000221318.76000000000001479.670000000000158.030000000001637.70
061106550710900403.1321138200425.7439930007001010100000045.000401.0000000045.000000000076633.92000000000001479.670000000000158.030000000001637.70
061106550810900403.1321138200425.7439930006002010000000063.001201.0700000067.410000000344392.83000000000001021.190000000000313.680000000001334.88
061106550810900403.1321138200425.7439930007001010100000043.000401.0000000043.000000000073227.97000000000001021.190000000000313.680000000001334.88
061106550910900403.1321138200425.7439930006002010000000104.501201.0400000108.680000000555238.29000000000001897.350000000000329.580000000002226.93
061106550910900403.1321138200425.7439930007007010100000009.200401.0100000009.290000000015820.65000000000001897.350000000000329.580000000002226.93
061106550910900403.1321138200425.7439930007001010100000084.000401.0000000084.000000000143049.98000000000001897.350000000000329.580000000002226.93
061106550910900403.1321138200425.7439930008018060100000020.000401.0300000020.600000000035081.31000000000001897.350000000000329.580000000002226.93
061106550910900403.1321138200425.7439930008011060100000009.000401.0300000009.270000000015786.59000000000001897.350000000000329.580000000002226.93
061106550910900403.1321138200425.7439930009055010100000010.000401.0300000010.300000000017540.65000000000001897.350000000000329.580000000002226.93
061106630110900248.8527199100262.8109917606002010000000051.521201.0400000053.580000000168976.96000000000000345.930000000000089.340000000000435.27
061106630110900248.8527199100262.8109917607001010100000084.000401.0000000084.000000000088304.49000000000000345.930000000000089.340000000000435.27
061106631010900248.8527199100262.8109917606002010000000090.651200.9900000089.740000000283015.90000000000000851.530000000000102.660000000000954.19
061106631010900248.8527199100262.8109917607001010100000105.000401.0000000105.000000000110380.62000000000000851.530000000000102.660000000000954.19
061106631010900248.8527199100262.8109917608010010100000370.000400.9900000366.300000000385070.67000000000000851.530000000000102.660000000000954.19
061106631010900248.8527199100262.8109917608008010100000136.000401.0200000138.720000000145828.56000000000000851.530000000000102.660000000000954.19
061106631110900248.8527199100262.8109917606002010000000055.511200.9800000054.400000000171563.02000000000003967.810000000000814.290000000004782.10
061106631110900248.8527199100262.8109917607001010100000156.000401.0000000156.000000000163994.06000000000003967.810000000000814.290000000004782.10
061106631210900248.8527199100262.8109917606002010000000080.001200.9800000078.400000000247252.58000000000002231.950000000000470.790000000002702.74
061106631210900248.8527199100262.8109917607001010100000120.000401.0000000120.000000000126149.28000000000002231.950000000000470.790000000002702.74
061106631310900248.8527199100262.8109917606002010000000030.691200.9800000030.080000000094864.26000000000000066.670000000000264.050000000000330.72
061106631310900248.8527199100262.8109917607001010100000040.000401.0000000040.000000000042049.76000000000000066.670000000000264.050000000000330.72
061106631410900248.8527199100262.8109917606002010000000117.001200.9700000113.490000000357917.03000000000002043.170000000000316.450000000002359.62
061106631410900248.8527199100262.8109917607001010100000040.000401.0000000040.000000000042049.76000000000002043.170000000000316.450000000002359.62
061106631410900248.8527199100262.8109917608008010100000083.000401.0100000083.830000000088125.78000000000002043.170000000000316.450000000002359.62
061106631510900248.8527199100262.8109917606002010000000040.001200.9700000038.800000000122364.80000000000000782.250000000000271.060000000001053.31
061106631510900248.8527199100262.8109917607001010100000042.000401.0000000042.000000000044152.25000000000000782.250000000000271.060000000001053.31
061106631610900248.8527199100262.8109917606002010000000078.001200.9700000075.660000000238611.36000000000000916.380000000000318.870000000001235.25
061106631610900248.8527199100262.8109917607001010100000080.000401.0000000080.000000000084099.52000000000000916.380000000000318.870000000001235.25
061106631710900248.8527199100262.8109917606002010000000069.701200.9800000068.310000000215431.43000000000001750.280000000000280.820000000002031.09
061106631710900248.8527199100262.8109917607001010100000044.000401.0000000044.000000000046254.73000000000001750.280000000000280.820000000002031.09
061106631810900248.8527199100262.8109917606002010000000116.431200.9800000114.100000000359840.81000000000004041.380000000000419.830000000004461.21
061106631810900248.8527199100262.8109917607001010100000039.000401.0000000039.000000000040998.51000000000004041.380000000000419.830000000004461.21
061106630210900248.8527199100262.8109917606002010000000050.001201.0400000052.000000000163994.06000000000000533.520000000000113.860000000000647.38
061106630210900248.8527199100262.8109917607001010100000043.000401.0000000043.000000000045203.49000000000000533.520000000000113.860000000000647.38
061106630210900248.8527199100262.8109917608006010100000020.000400.9900000019.800000000020814.63000000000000533.520000000000113.860000000000647.38
061106630210900248.8527199100262.8109917608013010100000035.000400.9900000034.650000000036425.60000000000000533.520000000000113.860000000000647.38
061106630210900248.8527199100262.8109917608005010100000035.000400.9900000034.650000000036425.60000000000000533.520000000000113.860000000000647.38
061106630210900248.8527199100262.8109917608010010100000005.000400.9900000004.950000000005203.66000000000000533.520000000000113.860000000000647.38
061106630310900248.8527199100262.8109917606002010000000025.001201.0400000026.000000000081997.03000000000002618.340000000000611.660000000003230.00
061106630310900248.8527199100262.8109917607001010100000076.000401.0000000076.000000000079894.54000000000002618.340000000000611.660000000003230.00
061106630410900248.8527199100262.8109917606002010000000053.771201.0400000055.920000000176356.69000000000000613.080000000000258.670000000000871.74
061106630410900248.8527199100262.8109917607001010100000160.000401.0000000160.000000000168199.03000000000000613.080000000000258.670000000000871.74
061106630410900248.8527199100262.8109917608012010100000026.000401.0200000026.520000000027878.99000000000000613.080000000000258.670000000000871.74
061106630410900248.8527199100262.8109917608013010100000385.000400.9900000381.150000000400681.64000000000000613.080000000000258.670000000000871.74
061106630410900248.8527199100262.8109917608001010300001050.000400.9900001039.500000001092768.10000000000000613.080000000000258.670000000000871.74
061106630410900248.8527199100262.8109917608011010100000040.000401.0200000040.800000000042890.75000000000000613.080000000000258.670000000000871.74
061106630410900248.8527199100262.8109917608005010100000056.000400.9900000055.440000000058280.97000000000000613.080000000000258.670000000000871.74
061106630410900248.8527199100262.8109917608009010100000320.000401.0200000326.400000000343126.03000000000000613.080000000000258.670000000000871.74
061106630410900248.8527199100262.8109917609012010100000020.000401.0200000020.400000000021445.38000000000000613.080000000000258.670000000000871.74
061106630510900248.8527199100262.8109917606002010000000110.001201.0400000114.400000000360786.93000000000003007.870000000000990.910000000003998.78
061106630510900248.8527199100262.8109917607001010100000120.000401.0000000120.000000000126149.28000000000003007.870000000000990.910000000003998.78
061106630510900248.8527199100262.8109917607002010100000009.000401.0200000009.180000000009650.42000000000003007.870000000000990.910000000003998.78
061106630510900248.8527199100262.8109917609114010100000080.000401.0200000081.600000000085781.51000000000003007.870000000000990.910000000003998.78
061106630610900248.8527199100262.8109917606002010000000064.001201.0200000065.280000000205875.62000000000000636.000000000001874.400000000002510.40
061106630610900248.8527199100262.8109917607001010100000048.000401.0000000048.000000000050459.71000000000000636.000000000001874.400000000002510.40
061106630610900248.8527199100262.8109917608004010100000200.000400.9900000198.000000000208146.31000000000000636.000000000001874.400000000002510.40
061106630610900248.8527199100262.8109917608011010100000025.000401.0200000025.500000000026806.72000000000000636.000000000001874.400000000002510.40
061106630710900248.8527199100262.8109917606002010000000020.001201.0100000020.200000000063705.38000000000000177.580000000000341.050000000000518.63
061106630710900248.8527199100262.8109917608010010100000004.820400.9900000004.770000000005014.43000000000000177.580000000000341.050000000000518.63
061106630810900248.8527199100262.8109917606002010000000040.001201.0100000040.400000000127410.77000000000004784.020000000001164.390000000005948.42
061106630810900248.8527199100262.8109917607001010100000044.000401.0000000044.000000000046254.73000000000004784.020000000001164.390000000005948.42
061106630910900248.8527199100262.8109917606002010000000034.801201.0000000034.800000000109749.87000000000000823.740000000000375.210000000001198.95
061106630910900248.8527199100262.8109917607001010100000080.000401.0000000080.000000000084099.52000000000000823.740000000000375.210000000001198.95
061106710110900497.7222286600525.6397140607001010100000038.000401.0000000038.000000000079897.24000000000000840.670000000000150.000000000000990.67
061106711110900497.7222286600525.6397140606002010000000111.001201.0100000112.110000000707153.62000000000000450.000000000000184.830000000000634.83
061106711110900497.7222286600525.6397140607001010100000042.000401.0100000042.420000000089190.55000000000000450.000000000000184.830000000000634.83
061106711310900497.7222286600525.6397140606002010000000048.001200.9900000047.520000000299740.79000000000000741.500000000000099.000000000000840.50
061106711310900497.7222286600525.6397140607001010100000028.000401.0200000028.560000000060049.08000000000000741.500000000000099.000000000000840.50
061106711410900497.7222286600525.6397140606002010000000056.001200.9800000054.880000000346165.29000000000001316.000000000000099.000000000001415.00
061106711410900497.7222286600525.6397140607001010100000114.000401.0200000116.280000000244485.54000000000001316.000000000000099.000000000001415.00
061106711510900497.7222286600525.6397140606002010000000016.621200.9800000016.290000000102752.05000000000001575.000000000000147.000000000001722.00
061106711510900497.7222286600525.6397140607001010100000135.000401.0100000136.350000000286683.90000000000001575.000000000000147.000000000001722.00
061106711610900497.7222286600525.6397140606002010000000049.441200.9800000048.450000000305606.93000000000000359.400000000000076.120000000000435.52
061106711610900497.7222286600525.6397140607001010100000045.000401.0100000045.450000000095561.30000000000000359.400000000000076.120000000000435.52
061106711610900497.7222286600525.6397140608032030100000119.000401.0200000121.380000000255208.59000000000000359.400000000000076.120000000000435.52
061106711610900497.7222286600525.6397140608011010100000015.000400.9900000014.850000000031223.00000000000000359.400000000000076.120000000000435.52
061106711710900497.7222286600525.6397140606002010000000110.711200.9800000108.500000000684382.91000000000000936.790000000000225.670000000001162.46
061106711710900497.7222286600525.6397140607001010100000114.000401.0100000115.140000000242088.63000000000000936.790000000000225.670000000001162.46
061106710210900497.7222286600525.6397140606002010000000091.871200.9900000090.950000000573683.18000000000001990.750000000000100.000000000002090.75
061106710210900497.7222286600525.6397140607001010100000038.000401.0000000038.000000000079897.24000000000001990.750000000000100.000000000002090.75
061106710310900497.7222286600525.6397140606002010000000076.681200.9900000075.910000000478815.73000000000001000.000000000000150.000000000001150.00
061106710310900497.7222286600525.6397140607001010100000080.000401.0000000080.000000000168204.71000000000001000.000000000000150.000000000001150.00
061106710410900497.7222286600525.6397140606002010000000042.781201.0000000042.780000000269842.40000000000001050.000000000000150.000000000001200.00
061106710410900497.7222286600525.6397140607001010100000080.000401.0000000080.000000000168204.71000000000001050.000000000000150.000000000001200.00
061106710510900497.7222286600525.6397140606002010000000064.131201.0000000064.130000000404511.30000000000000400.000000000000104.130000000000504.13
061106710510900497.7222286600525.6397140607001010100000120.000401.0000000120.000000000252307.06000000000000400.000000000000104.130000000000504.13
061106710710900497.7222286600525.6397140606002010000000050.001201.0200000051.000000000321691.51000000000003402.000000000000200.000000000003602.00
061106710710900497.7222286600525.6397140607001010100000028.000401.0000000028.000000000058871.65000000000003402.000000000000200.000000000003602.00
061106710910900497.7222286600525.6397140606002010000000016.001201.0200000016.320000000102941.28000000000000427.750000000000363.790000000000791.54
061106710910900497.7222286600525.6397140607001010100000080.000401.0000000080.000000000168204.71000000000000427.750000000000363.790000000000791.54
061106800111000093.4747706400098.7178166506002010000000145.651201.1500000167.500000000198422.81000000000001589.810000000000052.500000000001642.31
061106800111000093.4747706400098.7178166507001010100000043.000401.0200000043.860000000017319.05000000000001589.810000000000052.500000000001642.31
061106801011000093.4747706400098.7178166506002010000000025.001201.2100000030.250000000035834.57000000000001364.040000000000147.720000000001511.76
061106801011000093.4747706400098.7178166507001010100000036.000401.0000000036.000000000014215.37000000000001364.040000000000147.720000000001511.76
061106801011000093.4747706400098.7178166509038010100000110.000401.0300000113.300000000044738.91000000000001364.040000000000147.720000000001511.76
061106801111000093.4747706400098.7178166506002010000000054.171201.2000000065.000000000076999.90000000000003096.720000000000631.250000000003727.97
061106801211000093.4747706400098.7178166506002010000000040.001201.1700000046.800000000055439.93000000000000849.430000000000395.500000000001244.93
061106801211000093.4747706400098.7178166507001010100000038.000401.0000000038.000000000015005.11000000000000849.430000000000395.500000000001244.93
061106801211000093.4747706400098.7178166509036010100000050.000401.0200000051.000000000020138.43000000000000849.430000000000395.500000000001244.93
061106801311000093.4747706400098.7178166506002010000000200.041201.1100000222.040000000263031.65000000000001731.500000000000292.610000000002024.11
061106801411000093.4747706400098.7178166506002010000000013.961201.0700000014.940000000017698.13000000000003184.360000000000883.340000000004067.70
061106801411000093.4747706400098.7178166507001010100000042.000401.0000000042.000000000016584.59000000000003184.360000000000883.340000000004067.70
061106801511000093.4747706400098.7178166506002010000000043.301201.0400000045.030000000053343.16000000000000296.640000000000248.300000000000544.94
061106801511000093.4747706400098.7178166507001010100000080.000401.0000000080.000000000031589.70000000000000296.640000000000248.300000000000544.94
061106801611000093.4747706400098.7178166506002010000000124.001201.0100000125.240000000148361.03000000000000912.550000000000685.200000000001597.75
061106801611000093.4747706400098.7178166507001010100000074.000401.0000000074.000000000029220.47000000000000912.550000000000685.200000000001597.75
061106801611000093.4747706400098.7178166509043010100000050.000401.0300000051.500000000020335.87000000000000912.550000000000685.200000000001597.75
061106801711000093.4747706400098.7178166506002010000000014.151201.0100000014.290000000016928.13000000000000741.600000000000213.580000000000955.18
061106801711000093.4747706400098.7178166507001010100000135.000401.0000000135.000000000053307.62000000000000741.600000000000213.580000000000955.18
061106800211000093.4747706400098.7178166506002010000000520.001201.1500000598.000000000708399.05000000000001625.800000000000140.220000000001766.02
061106800211000093.4747706400098.7178166507001010100000042.000401.0200000042.840000000016916.29000000000001625.800000000000140.220000000001766.02
061106800211000093.4747706400098.7178166508013010100002250.000401.0700002407.500000000950652.57000000000001625.800000000000140.220000000001766.02
061106800211000093.4747706400098.7178166508011040100001000.000401.0500001050.000000000414614.83000000000001625.800000000000140.220000000001766.02
061106800211000093.4747706400098.7178166508029010100000350.000401.0700000374.500000000147879.29000000000001625.800000000000140.220000000001766.02
061106800211000093.4747706400098.7178166508004010100001250.000401.0700001337.500000000528140.32000000000001625.800000000000140.220000000001766.02
061106802011000093.4747706400098.7178166507001010100000090.000401.0000000090.000000000035538.41000000000000279.210000000000187.680000000000466.90
061106802011000093.4747706400098.7178166508013010100000025.000401.0000000025.000000000009871.78000000000000279.210000000000187.680000000000466.90
061106802011000093.4747706400098.7178166508004010100000025.000401.0000000025.000000000009871.78000000000000279.210000000000187.680000000000466.90
061106800311000093.4747706400098.7178166507001010100000043.000401.0200000043.860000000017319.05000000000000367.950000000000020.050000000000388.00
061106800311000093.4747706400098.7178166508011010300000007.000401.0500000007.350000000002902.30000000000000367.950000000000020.050000000000388.00
061106800311000093.4747706400098.7178166508006010300000120.000401.0700000128.400000000050701.47000000000000367.950000000000020.050000000000388.00
061106800311000093.4747706400098.7178166508005010300000017.000401.0700000018.190000000007182.71000000000000367.950000000000020.050000000000388.00
061106800411000093.4747706400098.7178166506001010000000027.001201.1200000030.240000000035822.72000000000000530.000000000000026.050000000000556.05
061106800411000093.4747706400098.7178166506002010000000037.001201.1900000044.030000000052158.55000000000000530.000000000000026.050000000000556.05
061106800411000093.4747706400098.7178166507001010100000111.000401.0200000113.220000000044707.32000000000000530.000000000000026.050000000000556.05
061106800511000093.4747706400098.7178166506002010000000035.001201.2000000042.000000000049753.78000000000000478.450000000000157.500000000000635.95
061106800511000093.4747706400098.7178166507001010100000126.000401.0100000127.260000000050251.32000000000000478.450000000000157.500000000000635.95
061106800511000093.4747706400098.7178166509030010100000050.000401.0000000050.000000000019743.56000000000000478.450000000000157.500000000000635.95
061106800611000093.4747706400098.7178166506002010000000014.501201.2100000017.550000000020789.97000000000000705.670000000000105.000000000000810.67
061106800611000093.4747706400098.7178166507001010100000084.000401.0100000084.840000000033500.88000000000000705.670000000000105.000000000000810.67
061106800711000093.4747706400098.7178166506002010000000027.001201.2300000033.210000000039341.02000000000000435.750000000000562.960000000000998.71
061106800711000093.4747706400098.7178166507001020100000042.000401.0100000042.420000000016750.44000000000000435.750000000000562.960000000000998.71
061106800711000093.4747706400098.7178166508005010100000034.000401.0600000036.040000000014231.16000000000000435.750000000000562.960000000000998.71
061106800811000093.4747706400098.7178166506002010000000040.001201.2400000049.600000000058756.84000000000002084.170000000000207.310000000002291.48
061106800811000093.4747706400098.7178166507001010100000076.000401.0000000076.000000000030010.22000000000002084.170000000000207.310000000002291.48
061106800911000093.4747706400098.7178166506002010000000050.001201.2300000061.500000000072853.75000000000000719.900000000000471.240000000001191.14
061106800911000093.4747706400098.7178166507001010900000038.000401.0000000038.000000000015005.11000000000000719.900000000000471.240000000001191.14
061106980111000298.6410256400315.3919481306002010000000060.001201.0400000062.400000000236165.49000000000000796.800000000000081.600000000000878.40
061106980111000298.6410256400315.3919481307001010100000042.000401.0000000042.000000000052985.85000000000000796.800000000000081.600000000000878.40
061106981011000298.6410256400315.3919481306002010000000034.801201.0000000034.800000000131707.68030000000000374.400000000000081.600000000000456.00
061106981011000298.6410256400315.3919481307001010100000080.000401.0000000080.000000000100925.42030000000000374.400000000000081.600000000000456.00
061106981111000298.6410256400315.3919481306002010000000023.001200.9800000022.540000000085307.21000000000000915.430000000000101.000000000001016.43
061106981111000298.6410256400315.3919481307001010100000090.000401.0000000090.000000000113541.10000000000000915.430000000000101.000000000001016.43
061106981211000298.6410256400315.3919481306002010000000010.001200.9800000009.800000000037090.09000000000000380.000000000000080.800000000000460.80
061106981211000298.6410256400315.3919481307001010100000045.000401.0000000045.000000000056770.55000000000000380.000000000000080.800000000000460.80
061106981411000298.6410256400315.3919481306002010000000028.001200.9700000027.160000000102792.54000000000000764.000000000000101.000000000000865.00
061106981411000298.6410256400315.3919481307001010100000090.000401.0000000090.000000000113541.10000000000000764.000000000000101.000000000000865.00
061106981511000298.6410256400315.3919481306002010000000045.001200.9700000043.650000000165202.30000000000000612.500000000000070.700000000000683.20
061106981511000298.6410256400315.3919481307001010100000090.000401.0000000090.000000000113541.10000000000000612.500000000000070.700000000000683.20
061106981611000298.6410256400315.3919481307001010700000045.000401.0000000045.000000000056770.55000000000000333.330000000000048.330000000000381.67
061106981711000298.6410256400315.3919481306002010000000020.001200.9800000019.600000000074180.19000000000000233.330000000000020.000000000000253.33
061106980311000298.6410256400315.3919481306002010000000015.001201.0400000015.600000000059041.37000000000000315.000000000000406.270000000000721.27
061106980311000298.6410256400315.3919481307001010100000045.000401.0000000045.000000000056770.55000000000000315.000000000000406.270000000000721.27
061106980611000298.6410256400315.3919481306002010000000034.001201.0200000034.680000000131253.51000000000004333.330000000000076.500000000004409.83
061106980611000298.6410256400315.3919481307001010100000135.000401.0000000135.000000000170311.65000000000004333.330000000000076.500000000004409.83
061106980711000298.6410256400315.3919481306002010000000024.721201.0100000024.970000000094504.04000000000000652.150000000000197.000000000000849.15
061106980711000298.6410256400315.3919481307001010100000042.000401.0000000042.000000000052985.85000000000000652.150000000000197.000000000000849.15
061106980711000298.6410256400315.3919481309030010100000080.000401.0000000080.000000000100925.42000000000000652.150000000000197.000000000000849.15
061106980811000298.6410256400315.3919481306002010000000041.301201.0100000041.710000000157859.98000000000000863.500000000000230.780000000001094.28
061106980811000298.6410256400315.3919481307001010100000042.000401.0000000042.000000000052985.85000000000000863.500000000000230.780000000001094.28
061106980811000298.6410256400315.3919481308012010100000058.000401.0200000059.160000000074634.35000000000000863.500000000000230.780000000001094.28
061106980811000298.6410256400315.3919481308010010100000028.000400.9900000027.720000000034970.66000000000000863.500000000000230.780000000001094.28
061107011311000273.6000000000288.9463590007001020100000090.000401.0100000090.900000000105060.90000000000000358.500000000000224.950000000000583.45
061107011411000273.6000000000288.9463590007001010100000084.000401.0200000085.680000000099027.70000000000000102.070000000000156.640000000000258.70
061107011511000273.6000000000288.9463590007001020100000043.000401.0300000044.290000000051189.74000000000000743.500000000000268.480000000001011.98
061107011711000273.6000000000288.9463590007001020100000135.000401.0100000136.350000000157591.34000000000001017.380000000000245.000000000001262.38
061107011711000273.6000000000288.9463590007008020100000150.000401.0100000151.500000000175101.49000000000001017.380000000000245.000000000001262.38
061107010211000273.6000000000288.9463590007008021100000154.000401.0000000154.000000000177990.96000000000000191.500000000000448.140000000000639.64
061107010211000273.6000000000288.9463590007001010100000126.000401.0000000126.000000000145628.96000000000000191.500000000000448.140000000000639.64
061107010311000273.6000000000288.9463590007001020100000092.000401.0000000092.000000000106332.26000000000000540.280000000002351.170000000002891.45
061107010311000273.6000000000288.9463590007008010100000090.000401.0000000090.000000000104020.69000000000000540.280000000002351.170000000002891.45
061107010611000273.6000000000288.9463590007001020100000126.000401.0000000126.000000000145628.96000000000000116.670000000000130.330000000000247.00
061107010611000273.6000000000288.9463590007008020100000348.000401.0000000348.000000000402213.33000000000000116.670000000000130.330000000000247.00
061107010611000273.6000000000288.9463590009032010100000100.000400.9900000099.000000000114422.76000000000000116.670000000000130.330000000000247.00
061107010611000273.6000000000288.9463590009044010100000050.000401.0000000050.000000000057789.27000000000000116.670000000000130.330000000000247.00
061107010711000273.6000000000288.9463590007001020100000042.000401.0000000042.000000000048542.99000000000000530.720000000000157.500000000000688.22
061107010711000273.6000000000288.9463590007004020100000042.000401.0000000042.000000000048542.99000000000000530.720000000000157.500000000000688.22
061107010811000273.6000000000288.9463590007001020100000080.000401.0000000080.000000000092462.83000000000000209.580000000000218.820000000000428.39
061107010811000273.6000000000288.9463590007008010700000244.000401.0000000244.000000000282011.65000000000000209.580000000000218.820000000000428.39
061107010911000273.6000000000288.9463590007008020100000275.000401.0000000275.000000000317840.99000000000000211.650000000000578.950000000000790.60
061107010911000273.6000000000288.9463590007001020100000123.000401.0000000123.000000000142161.61000000000000211.650000000000578.950000000000790.60
061107010911000273.6000000000288.9463590009035010100000210.000400.9800000205.800000000237860.64000000000000211.650000000000578.950000000000790.60
061107100111100224.5363010100237.1306529206002010000000058.001201.1500000066.700000000189799.37000000000000592.340000000000157.500000000000749.84
061107100111100224.5363010100237.1306529207001010100000086.000401.0200000087.720000000083204.40000000000000592.340000000000157.500000000000749.84
061107101011100224.5363010100237.1306529206002010000000021.001201.2100000025.410000000072305.88000000000001067.420000000000099.290000000001166.71
061107101011100224.5363010100237.1306529207001010100000088.000401.0000000088.000000000083469.99000000000001067.420000000000099.290000000001166.71
061107101111100224.5363010100237.1306529206002010000000048.201201.2000000057.840000000164587.64000000000002625.000000000000197.600000000002822.60
061107101111100224.5363010100237.1306529206005010000000060.001201.0400000062.400000000177563.43000000000002625.000000000000197.600000000002822.60
061107101111100224.5363010100237.1306529207001010100000096.000401.0000000096.000000000091058.17000000000002625.000000000000197.600000000002822.60
061107101211100224.5363010100237.1306529206002010000000099.421201.1800000117.320000000333842.02000000000000533.200000000000104.000000000000637.20
061107101211100224.5363010100237.1306529207001010100000042.000401.0000000042.000000000039837.95000000000000533.200000000000104.000000000000637.20
061107101411100224.5363010100237.1306529206002010000000045.801201.0700000049.010000000139461.28000000000003552.500000000000156.390000000003708.89
061107101611100224.5363010100237.1306529206002010000000023.001201.0100000023.230000000066102.54000000000000193.130000000000571.050000000000764.17
061107101611100224.5363010100237.1306529208060040300001200.000401.0300001236.000000001172373.95000000000000193.130000000000571.050000000000764.17
061107101611100224.5363010100237.1306529208029010300001680.000401.0300001730.400000001641323.53000000000000193.130000000000571.050000000000764.17
061107101611100224.5363010100237.1306529208012010300000060.000401.0300000061.800000000058618.70000000000000193.130000000000571.050000000000764.17
061107101611100224.5363010100237.1306529208008010300000256.000401.0300000263.680000000250106.44000000000000193.130000000000571.050000000000764.17
061107101611100224.5363010100237.1306529208011010300000180.000401.0300000185.400000000175856.09000000000000193.130000000000571.050000000000764.17
061107101611100224.5363010100237.1306529208005010100000066.000401.0300000067.980000000064480.57000000000000193.130000000000571.050000000000764.17
061107101911100224.5363010100237.1306529206002010000000026.641201.0300000027.440000000078082.38000000000001182.740000000000153.000000000001335.74
061107101911100224.5363010100237.1306529207001010100000044.000401.0100000044.440000000042152.34000000000001182.740000000000153.000000000001335.74
061107100211100224.5363010100237.1306529206002010000000014.001201.1500000016.100000000045813.64000000000000922.650000000000085.870000000001008.52
061107100211100224.5363010100237.1306529206001010000000004.601201.1200000005.150000000014654.67000000000000922.650000000000085.870000000001008.52
061107100211100224.5363010100237.1306529208022010100000040.000401.0700000042.800000000040596.77000000000000922.650000000000085.870000000001008.52
061107100211100224.5363010100237.1306529208006010100000016.500401.0700000017.660000000016750.91000000000000922.650000000000085.870000000001008.52
061107100211100224.5363010100237.1306529208005010100000056.000401.0700000059.920000000056835.47000000000000922.650000000000085.870000000001008.52
061107102011100224.5363010100237.1306529206002010000000032.251201.0300000033.220000000094529.76000000000000791.670000000000102.000000000000893.67
061107102011100224.5363010100237.1306529207001010100000042.000401.0000000042.000000000039837.95000000000000791.670000000000102.000000000000893.67
061107102011100224.5363010100237.1306529209013010100000015.000401.0200000015.300000000014512.40000000000000791.670000000000102.000000000000893.67
061107100311100224.5363010100237.1306529206002010000000016.001201.1600000018.560000000052813.74000000000000320.830000000000063.000000000000383.83
061107100411100224.5363010100237.1306529206002010000000060.001201.1900000071.400000000203173.54000000000002476.410000000000210.000000000002686.41
061107100411100224.5363010100237.1306529207001010100000080.000401.0200000081.600000000077399.45000000000002476.410000000000210.000000000002686.41
061107100511100224.5363010100237.1306529206002010000000221.001201.2000000265.200000000754644.59000000000001050.000000000000210.000000000001260.00
061107100511100224.5363010100237.1306529207001010100000126.000401.0100000127.260000000120708.99000000000001050.000000000000210.000000000001260.00
061107100611100224.5363010100237.1306529206002010000000022.501201.2100000027.230000000077484.81000000000001568.000000000000157.500000000001725.50
061107100611100224.5363010100237.1306529207001010100000084.800401.0100000085.650000000081240.96000000000001568.000000000000157.500000000001725.50
061107100811100224.5363010100237.1306529206002010000000084.961201.2400000105.350000000299780.57000000000001916.600000000000303.300000000002219.90
061107100811100224.5363010100237.1306529206001010000000025.171201.1200000028.190000000080216.56000000000001916.600000000000303.300000000002219.90
061107100811100224.5363010100237.1306529207001010100000126.000401.0000000126.000000000119513.85000000000001916.600000000000303.300000000002219.90
061107100911100224.5363010100237.1306529206002010000000017.001201.2300000020.910000000059500.82000000000000575.000000000000152.480000000000727.48
061107100911100224.5363010100237.1306529207001010100000044.000401.0000000044.000000000041734.99000000000000575.000000000000152.480000000000727.48
061107280111100583.6943390900616.4340425807001010100000042.000401.0000000042.000000000103560.92000000000000624.000000000000081.600000000000705.60
061107281111100583.6943390900616.4340425806002010000000040.001200.9800000039.200000000289970.57000000000000569.900000000000101.000000000000670.90
061107281111100583.6943390900616.4340425807001010100000059.000401.0000000059.000000000145478.43000000000000569.900000000000101.000000000000670.90
061107281311100583.6943390900616.4340425806002010000000013.001200.9800000012.740000000094240.44000000000000840.000000000000045.450000000000885.45
061107281311100583.6943390900616.4340425807001010100000132.000401.0000000132.000000000325477.17000000000000840.000000000000045.450000000000885.45
061107281511100583.6943390900616.4340425806002010000000079.001200.9800000077.420000000572691.88000000000002100.000000000000075.000000000002175.00
061107281511100583.6943390900616.4340425807001010100000049.000401.0000000049.000000000120821.07000000000002100.000000000000075.000000000002175.00
061107281611100583.6943390900616.4340425806002010000000230.001200.9800000225.400000001667330.80000000000002755.000000000000250.000000000003005.00
061107281611100583.6943390900616.4340425807001010100000049.000401.0000000049.000000000120821.07000000000002755.000000000000250.000000000003005.00
061107281811100583.6943390900616.4340425806002010000000040.701200.9800000039.890000000295074.65000000000000400.000000000000200.000000000000600.00
061107281811100583.6943390900616.4340425807001010100000084.000401.0000000084.000000000207121.84000000000000400.000000000000200.000000000000600.00
061107280211100583.6943390900616.4340425806002010000000047.541201.0400000049.440000000365717.99000000000003104.830000000000215.050000000003319.88
061107280211100583.6943390900616.4340425807001010100000044.000401.0000000044.000000000108492.39000000000003104.830000000000215.050000000003319.88
061107280211100583.6943390900616.4340425809008010100000013.000401.0200000013.260000000032695.66000000000003104.830000000000215.050000000003319.88
061107280311100583.6943390900616.4340425806002010000000029.581201.0400000030.760000000227538.13000000000003772.900000000000147.150000000003920.05
061107280311100583.6943390900616.4340425807001010100000042.000401.0000000042.000000000103560.92000000000003772.900000000000147.150000000003920.05
061107280411100583.6943390900616.4340425806002010000000040.001201.0400000041.600000000307723.87000000000001245.000000000000240.750000000001485.75
061107280411100583.6943390900616.4340425807001010100000040.000401.0000000040.000000000098629.45000000000001245.000000000000240.750000000001485.75
[truncated: 27,750,805 more chars]
