# Supplementary material for: Can a poverty-reducing and progressive tax and transfer system hurt the poor?
Source: J Dev Econ. 2016 Sep;122:63–75. doi: 10.1016/j.jdeveco.2016.04.001 (PMC4988485; doi:10.1016/j.jdeveco.2016.04.001)
Supplement: Supplementary file 1 — Supplementary material. [file mmc1.zip › data/POF0809/T_DESPESA_VEICULO_S.txt]

13110019011010100416.4973270400421.7785661451004010100000180.0010101.1000000198.000000000083512.16030000000006209.560000000000338.270000000006547.82
13110019011020100416.4973270400421.7785661451003010100000180.0010101.0200000183.600000000077438.54000000000006209.560000000000338.270000000006547.82
13110019041040100416.4973270400421.7785661451003010100000050.0030101.0000000050.000000000021088.93000000000002932.230000000000210.000000000003142.23
13110019051020100416.4973270400421.7785661451004010300003500.0030101.1000003850.000000001623847.48000000000012125.390000000000836.820000000012962.21
13110019051030100416.4973270400421.7785661451003010300000250.0010101.0000000250.000000000105444.64000000000012125.390000000000836.820000000012962.21
13110027031010100655.0741996200663.3806238151010010900003150.0030100.9400002961.000000001964270.03000000000001420.930000000000655.780000000002076.71
13110027031010100655.0741996200663.3806238151010010100000300.0030100.9400000282.000000000187073.34000000000001420.930000000000655.780000000002076.71
13110027041040100655.0741996200663.3806238151003010100000080.0030101.0000000080.000000000053070.45000000000005916.380000000000164.600000000006080.98
13110027081010100655.0741996200663.3806238151003010700000050.0030101.0100000050.500000000033500.72000000000000278.400000000000219.600000000000498.00
13110035011020100953.5366690200965.6276352851003010100000115.0030101.0000000115.000000000111047.18000000000002499.040000000000395.030000000002894.08
13110035101010100953.5366690200965.6276352851003010100000150.0030101.0100000151.500000000146292.59000000000002528.430000000000010.000000000002538.43
13110035101010100953.5366690200965.6276352851003010100000320.0010101.0100000323.200000000312090.85000000000002528.430000000000010.000000000002538.43
13110035101010100953.5366690200965.6276352851004010100000600.0030101.0800000648.000000000625726.71000000000002528.430000000000010.000000000002538.43
13110035111010100953.5366690200965.6276352851001010300020840.0010101.0800022507.200000021733574.31000000000005066.670000000000000.000000000005066.67
13110035131010100953.5366690200965.6276352851004010300003554.0010101.0800003838.320000003706387.87000000000002340.000000000000280.020000000002620.02
13110035021010100953.5366690200965.6276352851004010100004500.0030101.1000004950.000000004779856.79000000000001330.000000000000008.710000000001338.71
13110035071010100953.5366690200965.6276352851004010100004000.0010101.0900004360.000000004210136.49000000000001067.500000000000192.600000000001260.10
13110035071010100953.5366690200965.6276352851010010300006500.0010100.9400006110.000000005899984.85000000000001067.500000000000192.600000000001260.10
13110035081020100953.5366690200965.6276352851003010300000320.0010101.0100000323.200000000312090.85000000000001662.670000000000027.040000000001689.70
13110043101010100674.3179228200682.8683598651004010300002300.0030101.0500002415.000000001649127.09000000000000936.000000000000012.600000000000948.60
13110043051030100674.3179228200682.8683598651003010300000080.0010101.0300000082.400000000056268.35000000000001698.330000000000476.930000000002175.26
13110051011010100415.8726687700421.1459871151003010100000020.0030101.0100000020.200000000008507.15000000000007742.020000000000026.930000000007768.95
13110051011020100415.8726687700421.1459871151003010300000204.0010101.0100000206.040000000086772.92000000000007742.020000000000026.930000000007768.95
13110051031050100415.8726687700421.1459871151003010100000070.0030101.0300000072.100000000030364.63000000000002476.410000000000398.240000000002874.66
13110051031060100415.8726687700421.1459871151003010700000180.0030101.0300000185.400000000078080.47000000000002476.410000000000398.240000000002874.66
13110051031080100415.8726687700421.1459871151003010100000100.0030101.0300000103.000000000043378.04000000000002476.410000000000398.240000000002874.66
13110051041060100415.8726687700421.1459871151004010100007500.0030101.0700008025.000000003379696.55000000000002372.470000000000136.170000000002508.64
13110060101010100210.6527321200213.3238355651003010300000435.0010101.0000000435.000000000092795.87000000000001641.060000000000000.000000000001641.06
13110060111040100210.6527321200213.3238355651004010300000596.0010101.0400000619.840000000132226.65000000000006009.040000000000303.000000000006312.04
13110060131020100210.6527321200213.3238355651003010100000150.0010101.0100000151.500000000032318.56000000000002125.680000000000309.340000000002435.02
13110060021010100210.6527321200213.3238355651001010300001180.0030101.0500001239.000000000264308.23000000000003325.430000000000356.470000000003681.89
13110060021030100210.6527321200213.3238355651004010300000940.0010101.0500000987.000000000210550.63000000000003325.430000000000356.470000000003681.89
13110060051020100210.6527321200213.3238355651004010300002220.0010101.0500002331.000000000497257.86000000000002035.450000000000144.410000000002179.85
13110078011010100892.1060393300903.4180573951004010300000240.0010101.0500000252.000000000227661.35000000000003640.000000000000714.000000000004354.00
13110078101010100892.1060393300903.4180573951004010300002640.0010101.0400002745.600000002480424.62000000000004028.580000000000752.740000000004781.32
13110078111010100892.1060393300903.4180573951003010100000050.0030101.0100000050.500000000045622.61000000000001529.330000000000400.000000000001929.33
13110078121010100892.1060393300903.4180573951003010100000050.0030101.0100000050.500000000045622.61000000000000434.170000000000118.670000000000552.84
13110078121050100892.1060393300903.4180573951003010100000040.0030101.0100000040.400000000036498.09000000000000434.170000000000118.670000000000552.84
13110078021020100892.1060393300903.4180573951003010300000400.0010101.0100000404.000000000364980.90030000000001570.630000000000357.000000000001927.63
13110078081010100892.1060393300903.4180573951003010300000170.0010101.0000000170.000000000153581.07000000000001367.840000000000311.330000000001679.17
13110086011020100590.5079365100597.9956522651003010100000260.0010101.0200000265.200000000158588.45000000000001684.530000000000000.000000000001684.53
13110086101010100590.5079365100597.9956522651004010100000010.0010101.0200007739.000000004627888.35010000000006204.870000000000484.900000000006689.77
13110086111020100590.5079365100597.9956522651003010700000250.0010101.0000000250.000000000149498.91000000000000437.100000000000423.080000000000860.18
13110086121010100590.5079365100597.9956522651004010100000300.0010101.0200000306.000000000182986.67000000000005500.000000000000025.500000000005525.50
13110086041010100590.5079365100597.9956522651003010700000250.0010101.0200000255.000000000152488.89000000000000557.620000000000171.250000000000728.87
13110086061010100590.5079365100597.9956522651004010100000372.0010101.0200000379.440000000226903.47030000000009770.120000000000218.700000000009988.82
13110086061020100590.5079365100597.9956522651004010300002568.0010101.0300002645.040000001581722.42000000000009770.120000000000218.700000000009988.82
13110086081010100590.5079365100597.9956522651003010100000275.0010101.0000000275.000000000164448.80000000000000686.000000000000500.000000000001186.00
13110086091010100590.5079365100597.9956522651004010300008000.0010101.0200008160.000000004879644.52000000000001068.670000000000000.000000000001068.67
13110094121010100315.9712314800319.9777868951004010300001800.0030101.0200001836.000000000587479.22000000000002264.470000000000161.540000000002426.01
13110094121020100315.9712314800319.9777868951003010100000600.0030100.9800000588.000000000188146.94000000000002264.470000000000161.540000000002426.01
13110094131030100315.9712314800319.9777868951004010300001760.0010101.0200001795.200000000574424.12000000000002062.370000000000372.100000000002434.47
13110094021010100315.9712314800319.9777868951003010700000190.0010101.0100000191.900000000061403.74000000000000762.080000000000135.810000000000897.88
13110094031010100315.9712314800319.9777868951003010300000371.0010101.0200000378.420000000121085.99000000000001150.950000000000227.080000000001378.03
13110094041010100315.9712314800319.9777868951003010100000050.0030101.0200000051.000000000016318.87000000000001516.180000000000186.350000000001702.53
13110094041020100315.9712314800319.9777868951003010300000300.0010101.0200000306.000000000097913.20000000000001516.180000000000186.350000000001702.53
13110108121010200532.4342857100539.1856201951003010100000075.0030101.0100000075.750000000040843.31000000000000945.000000000000012.000000000000957.00
13110108031020200532.4342857100539.1856201951003010100000330.0010101.0000000330.000000000177931.25000000000001402.420000000000408.500000000001810.92
13110108031030200532.4342857100539.1856201951003010300000220.0010101.0000000220.000000000118620.84000000000001402.420000000000408.500000000001810.92
13110108051010200532.4342857100539.1856201951004010100001500.0030101.1000001650.000000000889656.27000000000001495.350000000000035.000000000001530.35
13110116011010200668.1424936400676.6146254651001010900025000.0030101.0800027000.000000018268594.89000000000025495.720000000002326.140000000027821.86
13110116111020200668.1424936400676.6146254651003010100000400.0010101.0100000404.000000000273352.31000000000001473.250000000000000.000000000001473.25
13110116121010200668.1424936400676.6146254651001010300023000.0030101.0500024150.000000016340243.20000000000013122.490000000000000.000000000013122.49
13110124011020200347.9206192800352.3322970051004010100004200.0030101.0800004536.000000001598179.30000000000001996.930000000000520.000000000002516.93
13110124101020200347.9206192800352.3322970051001010100009411.1210101.0500009881.680000003481635.01000000000007655.960000000000649.640000000008305.60
13110124121060200347.9206192800352.3322970051003010300000500.0010101.0000000500.000000000176166.15000000000002538.220000000000206.130000000002744.35
13110124131030200347.9206192800352.3322970051004010300005040.0010101.0500005292.000000001864542.52000000000002003.000000000000676.400000000002679.40
13110124131040200347.9206192800352.3322970051021010300002100.0010100.9500001995.000000000702902.93030000000002003.000000000000676.400000000002679.40
13110124061020200347.9206192800352.3322970051004010300005500.0030101.0700005885.000000002073475.57030000000002526.030000000000309.000000000002835.03
13110124091010200347.9206192800352.3322970051004010300003036.0010101.0500003187.800000001123164.90000000000000119.180000000000535.400000000000654.58
13110132011030200410.8736511300416.0835812951003010700000370.0010101.0000000370.000000000153950.93000000000001112.420000000000037.980000000001150.40
13110132101020200410.8736511300416.0835812951004010300000215.0010101.0400000223.600000000093036.29000000000001117.600000000000359.660000000001477.26
13110132131010200410.8736511300416.0835812951003010100000050.0030101.0100000050.500000000021012.22000000000002454.550000000000239.360000000002693.91
13110132021020200410.8736511300416.0835812951004010100002500.0030101.0500002625.000000001092219.40000000000003706.760000000001097.060000000004803.82
13110132021020200410.8736511300416.0835812951001010100035494.0030101.0500037268.700000015506894.17000000000003706.760000000001097.060000000004803.82
13110132041010200410.8736511300416.0835812951003010500000300.0010101.0100000303.000000000126073.33000000000009381.930000000000140.070000000009522.00
13110132041010200410.8736511300416.0835812951001010300014000.0010101.0500014700.000000006116428.64000000000009381.930000000000140.070000000009522.00
13110132061010200410.8736511300416.0835812951001010100006000.0030101.0500006300.000000002621326.56000000000005300.000000000000066.540000000005366.54
13110132061010200410.8736511300416.0835812951003010100000350.0010101.0100000353.500000000147085.55000000000005300.000000000000066.540000000005366.54
13110132071010200410.8736511300416.0835812951003010700000270.0010101.0000000270.000000000112342.57000000000024997.290000000000765.990000000025763.28
13110132091020200410.8736511300416.0835812951004010100007000.0010101.0400007280.000000003029088.47000000000017895.110000000001577.620000000019472.73
13110132091020200410.8736511300416.0835812951001010300002000.0030101.0400002080.000000000865453.85000000000017895.110000000001577.620000000019472.73
13110140011020200396.8009309300401.8324172251004010300005650.0010101.0500005932.500000002383870.82000000000001154.290000000000443.670000000001597.96
13110140111020200396.8009309300401.8324172251003010100000250.0010101.0100000252.500000000101462.69000000000003403.020000000000798.320000000004201.34
13110140141010200396.8009309300401.8324172251003010100000035.0030101.0100000035.350000000014204.78000000000000473.580000000000102.000000000000575.58
13110140171010200396.8009309300401.8324172251001010100004300.0010101.0400004472.000000001796994.57000000000004390.170000000000000.000000000004390.17
13110140171020200396.8009309300401.8324172251003010300000155.0010101.0000000155.000000000062284.02000000000004390.170000000000000.000000000004390.17
13110140191010200396.8009309300401.8324172251001010100004500.0030101.0400004680.000000001880575.71000000000001634.850000000000214.500000000001849.35
13110140191030200396.8009309300401.8324172251003010700000150.0030101.0000000150.000000000060274.86000000000001634.850000000000214.500000000001849.35
13110140201010200396.8009309300401.8324172251004010300001700.0030101.0400001768.000000000710439.71000000000001638.460000000000209.370000000001847.83
13110140231010200396.8009309300401.8324172251003010100000100.0030101.0000000100.000000000040183.24000000000000789.880000000000089.420000000000879.30
13110140031020200396.8009309300401.8324172251004010300002750.0030101.0500002887.500000001160291.10000000000001295.520000000000081.630000000001377.15
13110140031020200396.8009309300401.8324172251003010100000075.0030101.0000000075.000000000030137.43000000000001295.520000000000081.630000000001377.15
13110140031030200396.8009309300401.8324172251004010300003000.0010101.0500003150.000000001265772.11000000000001295.520000000000081.630000000001377.15
13110140051010200396.8009309300401.8324172251003010100000120.0030101.0100000121.200000000048702.09000000000001284.350000000000081.600000000001365.95
13110140061010200396.8009309300401.8324172251001010100014000.0030101.0500014700.000000005906936.53000000000001795.990000000000102.000000000001897.99
13110140061020200396.8009309300401.8324172251003010100000060.0030101.0100000060.600000000024351.04000000000001795.990000000000102.000000000001897.99
13110140071010200396.8009309300401.8324172251003010100000055.0030101.0100000055.550000000022321.79000000000000264.620000000000081.600000000000346.22
13110140081010200396.8009309300401.8324172251001010100019000.0030101.0500019950.000000008016556.72000000000002967.050000000000384.750000000003351.80
13110140081020200396.8009309300401.8324172251003010300000270.0010101.0100000272.700000000109579.70000000000002967.050000000000384.750000000003351.80
13110159011010200428.7806584600434.2176517551003010100000180.0010101.0100000181.800000000078940.77000000000004387.830000000000000.000000000004387.83
13110159011010200428.7806584600434.2176517551001010100023000.0030101.0300023690.000000010286616.17000000000004387.830000000000000.000000000004387.83
13110159101010200428.7806584600434.2176517551001010900010000.0010101.0200010200.000000004429020.05000000000005377.890000000001733.020000000007110.91
13110159101020200428.7806584600434.2176517551001010100004000.0030101.0200004080.000000001771608.02000000000005377.890000000001733.020000000007110.91
13110159101030200428.7806584600434.2176517551001010100001000.0030101.0200001020.000000000442902.00000000000005377.890000000001733.020000000007110.91
13110159041010200428.7806584600434.2176517551001010300000014.9010101.0300022507.200000009773023.53010000000012482.000000000000047.850000000012529.85
13110167101010200315.0468811500319.0417156851003010300000300.0010101.0000000300.000000000095712.51000000000002751.410000000000387.830000000003139.24
13110167111010200315.0468811500319.0417156851004010300002400.0010101.0200002448.000000000781014.12000000000001486.560000000000517.570000000002004.13
13110167041020200315.0468811500319.0417156851001010300006600.0030101.0300006798.000000002168845.58000000000012065.670000000000090.000000000012155.67
13110167071010200315.0468811500319.0417156851001010300002780.1210101.0200002835.720000000904712.97000000000008655.000000000000376.530000000009031.52
13110167081030200315.0468811500319.0417156851004010300005000.0010101.0200005100.000000001627112.75000000000001379.900000000000554.170000000001934.07
13110175041010300406.1300959200428.9101334051004010100000180.0010101.1000000198.000000000084924.21000000000006673.400000000000147.660000000006821.06
13110175051010300406.1300959200428.9101334051004010100000180.0010101.1000000198.000000000084924.21030000000002042.000000000000280.900000000002322.90
13110175061030300406.1300959200428.9101334051003010100000275.0010101.0000000275.000000000117950.29000000000001283.250000000000053.380000000001336.63
13110175061040300406.1300959200428.9101334051003010300000330.0010101.0000000330.000000000141540.34000000000001283.250000000000053.380000000001336.63
13110175071010300406.1300959200428.9101334051003010700000250.0010101.0100000252.500000000108299.81000000000000955.200000000000501.180000000001456.38
13110175091010300406.1300959200428.9101334051003010100000020.0030101.0100000020.200000000008663.98000000000001845.270000000000792.950000000002638.22
13110191101010300275.2661752700290.7059908651003010100000050.0030101.0100000050.500000000014680.65000000000000698.780000000000347.790000000001046.57
13110191101010300275.2661752700290.7059908651004010100007958.0010101.0800008594.640000002498513.34000000000000698.780000000000347.790000000001046.57
13110191051030300275.2661752700290.7059908651003011100000300.0010101.0000000300.000000000087211.80000000000000908.500000000000758.250000000001666.76
13110191061010300275.2661752700290.7059908651004010100004000.0030101.1000004400.000000001279106.36000000000003589.100000000000679.210000000004268.31
13110191091010300275.2661752700290.7059908651004010300004008.0010101.0900004368.720000001270013.08000000000002136.970000000000620.200000000002757.16
13110205101010300450.1918371900475.4433194751003010100000350.0010101.0100000353.500000000168069.21000000000003032.420000000000206.000000000003238.42
13110205091010300450.1918371900475.4433194751001010300007135.0030101.0500007491.750000003561902.49000000000001348.190000000000407.860000000001756.05
13110213011020300442.7401302400467.5736426051003010100000060.0030101.0100000060.600000000028334.96000000000001118.570000000000171.600000000001290.17
13110213111010300442.7401302400467.5736426051004010900010000.0030101.0500010500.000000004909523.25000000000003744.350000000003534.040000000007278.39
13110213111010300442.7401302400467.5736426051001010900030000.0030101.0500031500.000000014728569.74000000000003744.350000000003534.040000000007278.39
13110213111030300442.7401302400467.5736426051004010100003500.0030101.0500003675.000000001718333.14000000000003744.350000000003534.040000000007278.39
13110213131010300442.7401302400467.5736426051004010100003500.0030101.0500003675.000000001718333.14000000000001697.450000000000306.000000000002003.45
13110221011010300504.9124259300533.2332130451003010300000444.0010101.0100000448.440000000239123.10000000000000299.750000000000052.000000000000351.75
13110221111020300504.9124259300533.2332130451003010100000190.0010101.0300000195.700000000104353.74000000000000635.970000000000047.270000000000683.23
13110221121020300504.9124259300533.2332130451003010700000360.0010101.0300000370.800000000197722.88000000000000235.000000000000030.900000000000265.90
13110221131010300504.9124259300533.2332130451003010100000060.0030101.0100000060.600000000032313.93000000000000450.270000000000071.900000000000522.17
13110221151010300504.9124259300533.2332130451003010300000345.0010101.0100000348.450000000185805.11000000000000634.810000000000000.000000000000634.81
13110221161010300504.9124259300533.2332130451004010100003500.0030101.0500003675.000000001959632.06000000000001763.150000000000492.280000000002255.43
13110221171010300504.9124259300533.2332130451003010300000303.0010101.0000000303.000000000161569.66000000000001388.250000000000482.540000000001870.79
13110221171010300504.9124259300533.2332130451010010300007500.0030100.9500007125.000000003799286.64000000000001388.250000000000482.540000000001870.79
13110221171050300504.9124259300533.2332130451004010300009777.0010101.0500010265.850000005474092.18000000000001388.250000000000482.540000000001870.79
13110221181020300504.9124259300533.2332130451003010100000150.0030101.0000000150.000000000079984.98000000000000626.590000000000097.160000000000723.74
13110221191010300504.9124259300533.2332130451004010100000600.0030101.0500000630.000000000335936.92000000000000280.500000000000102.000000000000382.50
13110221081020300504.9124259300533.2332130451001010100003000.0030101.0700003210.000000001711678.61000000000000167.680000000000000.000000000000167.68
13110248071010301128.1374007901191.4151842551010010100056000.0030100.9600053760.000000064050480.31000000000014525.250000000000724.450000000015249.70
13110256101010300988.9436619701044.4139999451003010100000180.0030101.0100000181.800000000189874.47000000000000583.610000000000155.050000000000738.66
13110256131020300988.9436619701044.4139999451003010700999999.9930101.0100000101.000000000105485.81010000000000500.000000000000550.220000000001050.22
13110256061010300988.9436619701044.4139999451003010300000350.0010101.0100000353.500000000369200.35000000000003061.240000000001529.870000000004591.11
13110256081020300988.9436619701044.4139999451003010700999999.9930101.0000000103.000000000107574.64010000000001571.750000000000197.510000000001769.26
13110264011020300338.8888888900357.8973338851003010300000350.0010101.0100000353.500000000126516.71000000000001815.060000000000543.120000000002358.17
13110264131010300338.8888888900357.8973338851001010300007476.0010101.0200007625.520000002729153.28000000000002315.430000000000475.250000000002790.68
13110264041010300338.8888888900357.8973338851003010100000160.0010101.0200000163.200000000058408.84000000000003199.080000000000283.330000000003482.42
13110264051010300338.8888888900357.8973338851004010300004500.0030101.0300004635.000000001658854.14000000000001087.300000000000000.000000000001087.30
13110264071010300338.8888888900357.8973338851003010100000150.0010101.0200000153.000000000054758.29000000000007507.990000000000369.070000000007877.06
13110264081020300338.8888888900357.8973338851003010100000320.0010101.0200000326.400000000116817.69000000000005137.710000000000308.660000000005446.37
13110264081020300338.8888888900357.8973338851001010300015000.0010101.0300015450.000000005529513.81000000000005137.710000000000308.660000000005446.37
13110264091010300338.8888888900357.8973338851001010100012000.0030101.0300012360.000000004423611.05000000000005328.520000000000707.650000000006036.17
13110264091020300338.8888888900357.8973338851004010300007000.0010101.0300007210.000000002580439.78000000000005328.520000000000707.650000000006036.17
13110264091020300338.8888888900357.8973338851003010300000250.0010101.0200000255.000000000091263.82000000000005328.520000000000707.650000000006036.17
13110272111010300308.6335816600325.9449915551003010300000298.0010101.0000000298.000000000097131.61000000000001300.030000000000610.580000000001910.61
13110272121010300308.6335816600325.9449915551003010700000300.0030101.0000000300.000000000097783.50000000000001636.260000000000319.770000000001956.03
13110272041010300308.6335816600325.9449915551022010100001380.0010100.9400001297.200000000422815.84000000000001505.000000000000150.000000000001655.00
13110272051030300308.6335816600325.9449915551022010300002650.0010100.9400002491.000000000811928.97000000000004105.460000000000731.930000000004837.39
13110272081020300308.6335816600325.9449915551001010100014000.0030101.0200014280.000000004654494.48000000000004488.740000000000211.140000000004699.88
13110272091030300308.6335816600325.9449915551004010100003500.0030101.0200003570.000000001163623.62000000000005122.500000000000537.900000000005660.40
13110280021020300395.6206978400417.8112579951003010300000450.0010101.0200000459.000000000191775.37000000000001562.680000000000370.000000000001932.68
13110280091010300395.6206978400417.8112579951004010300001800.0030101.0200001836.000000000767101.47030000000001769.470000000000000.000000000001769.47
13110299111010400356.0924499200376.0658511451004010200002800.0030101.0900003052.000000001147752.98000000000002660.170000000000000.000000000002660.17
13110299021010400356.0924499200376.0658511451004010100002500.0030101.1100002775.000000001043582.74000000000002318.870000000000143.920000000002462.79
13110299031010400356.0924499200376.0658511451001010300002325.0030101.1100002580.750000000970531.95000000000005300.000000000000000.460000000005300.46
13110299061030400356.0924499200376.0658511451004010300005000.0030101.1000005500.000000002068362.18000000000005512.750000000000135.800000000005648.55
13110302131010400488.8295847800516.2482773851004010100007100.0010101.0900007739.000000003995245.42000000000002063.750000000000117.380000000002181.13
13110302021010400488.8295847800516.2482773851001010100025000.0030101.1100027750.000000014325889.70000000000000830.000000000000440.130000000001270.13
13110302021030400488.8295847800516.2482773851004010100005500.0030101.1100006105.000000003151695.73000000000000830.000000000000440.130000000001270.13
13110302041010400488.8295847800516.2482773851003010300000280.0010101.0000000280.000000000144549.52000000000000311.980000000000049.230000000000361.21
13110302051070400488.8295847800516.2482773851004010300011314.0010101.1000012445.400000006424916.31000000000002164.380000000000002.550000000002166.93
13110302061010400488.8295847800516.2482773851003010100000340.0010101.0000000340.000000000175524.41000000000000450.760000000000271.620000000000722.38
13110302081010400488.8295847800516.2482773851004010300001900.0010101.0900002071.000000001069150.18000000000002334.680000000000000.000000000002334.68
13110302091010400488.8295847800516.2482773851001010300003265.0030101.0900003558.850000001837250.18000000000001300.000000000000744.750000000002044.75
13110310011010400371.1167935500391.9329176251004010100007500.0030101.1000008250.000000003233446.57000000000003125.920000000000081.320000000003207.23
13110310011010400371.1167935500391.9329176251001010100007000.0030101.1000007700.000000003017883.47000000000003125.920000000000081.320000000003207.23
13110310011010400371.1167935500391.9329176251003010300000300.0010101.0000000300.000000000117579.88000000000003125.920000000000081.320000000003207.23
13110310061010400371.1167935500391.9329176251003010100000036.0030101.0000000036.000000000014109.59000000000000127.200000000000060.420000000000187.62
13110310091010400371.1167935500391.9329176251003010100000090.0030101.0100000090.900000000035626.70000000000000634.420000000000073.500000000000707.92
13110329121010400357.0302927500377.0562980451003010100000042.0030101.0000000042.000000000015836.36000000000000450.440000000000102.000000000000552.44
13110329031010400357.0302927500377.0562980451001010900027000.0030101.0800029160.000000010994961.65030000000003196.150000000003808.000000000007004.15
13110329031010400357.0302927500377.0562980451001010900013000.0030101.0800014040.000000005293870.42030000000003196.150000000003808.000000000007004.15
13110337101020400375.3389501100396.3918970251003010100000100.0030101.0100000101.000000000040035.58000000000000955.250000000000000.000000000000955.25
13110337121010400375.3389501100396.3918970251004010100005600.0030101.0500005880.000000002330784.35000000000002710.750000000000135.420000000002846.17
13110337131010400375.3389501100396.3918970251003010100000040.0030101.0100000040.400000000016014.23000000000000684.050000000000254.190000000000938.24
13110337021010400375.3389501100396.3918970251004010100004000.0030101.0800004320.000000001712413.00000000000001095.240000000000104.000000000001199.24
13110337091010400375.3389501100396.3918970251004010100025000.0030101.0500026250.000000010405287.30000000000012480.000000000000000.000000000012480.00
13110337091010400375.3389501100396.3918970251001010100015000.0030101.0500015750.000000006243172.38000000000012480.000000000000000.000000000012480.00
13110345101010400414.4616844700437.7090448651004010300002000.0030101.0500002100.000000000919188.99000000000006038.400000000000370.150000000006408.55
13110345111030400414.4616844700437.7090448651003010300000080.0010101.0300000082.400000000036067.23030000000002154.130000000000397.790000000002551.91
13110345111040400414.4616844700437.7090448651003010700000130.0030101.0000000130.000000000056902.18000000000002154.130000000000397.790000000002551.91
13110345121010400414.4616844700437.7090448651004010300010920.0030101.0500011466.000000005018771.91000000000002558.500000000000290.490000000002848.99
13110345121020400414.4616844700437.7090448651003010700999999.9930101.0000000588.000000000257372.92010000000002558.500000000000290.490000000002848.99
13110345031020400414.4616844700437.7090448651003010100000290.0010101.0300000298.700000000130743.69000000000001860.250000000000254.590000000002114.84
13110345051010400414.4616844700437.7090448651003010700999999.9930101.0300000051.000000000022323.16010000000003153.990000000000004.250000000003158.24
13110353021010400563.9915196700595.6260823051004010100005000.0030101.0500005250.000000003127036.93000000000002756.630000000001499.580000000004256.22
13110361101010400863.9502734100912.4096705451004011100004300.0010101.0400004472.000000004080296.05000000000001331.130000000000477.370000000001808.50
13110361121010400863.9502734100912.4096705451003010100000300.0010101.0100000303.000000000276460.13000000000000796.080000000000038.710000000000834.79
13110361081010400863.9502734100912.4096705451001010100033000.0030101.0400034320.000000031313899.89000000000008315.000000000001515.000000000009830.00
13110361081010400863.9502734100912.4096705451003010100000096.0010101.0000000096.000000000087591.33000000000008315.000000000001515.000000000009830.00
13110370101010400457.1528173000482.7947443951004010700007000.0010101.0200007140.000000003447154.47000000000000018.520000000000768.250000000000786.77
13110370131010400457.1528173000482.7947443951003010700000250.0010101.0200000255.000000000123112.66030000000000557.620000000000021.250000000000578.87
13110388121020400330.3065444000348.8336014651004010900008000.0030101.0200008160.000000002846482.19000000000002101.010000000000790.030000000002891.04
13110388021020400330.3065444000348.8336014651001010300019000.0030101.0300019570.000000006826673.58000000000002400.000000000000320.210000000002720.21
13110388061010400330.3065444000348.8336014651004010300002900.0010101.0300002987.000000001041965.97000000000008116.130000000000299.340000000008415.47
13110396071020400619.8402822900654.6074295751022010300000942.3410100.9600000904.650000000592190.61000000000001218.710000000000444.720000000001663.43
13110396071030400619.8402822900654.6074295751022010300000942.3410100.9600000904.650000000592190.61000000000001218.710000000000444.720000000001663.43
13110396081030400619.8402822900654.6074295751003010300000450.0010101.0000000450.000000000294573.34000000000004088.100000000000097.080000000004185.18
13110396081030400619.8402822900654.6074295751004010100011700.0030101.0200011934.000000007812085.06000000000004088.100000000000097.080000000004185.18
13110400011010500416.1886470300439.5328736051003010100000090.0030101.0200000091.800000000040349.12000000000001113.200000000000000.000000000001113.20
13110400101010500416.1886470300439.5328736051003010300000085.0010101.0100000085.850000000037733.90000000000002287.070000000000084.000000000002371.07
13110400121010500416.1886470300439.5328736051004010300000358.5410101.0900000390.810000000171773.84000000000004072.030000000000367.500000000004439.53
13110400021010500416.1886470300439.5328736051003010100000050.0030101.0200000051.000000000022416.18000000000001393.850000000000000.000000000001393.85
13110400081010500416.1886470300439.5328736051003010300000700.0010101.0100000707.000000000310749.74000000000000243.600000000000543.040000000000786.64
13110418111030500361.0319314600381.2823906451003010700999999.9910101.0100000450.000000000171577.08010000000004276.090000000000138.660000000004414.74
13110418121010500361.0319314600381.2823906451001010100015000.0030101.0800016200.000000006176774.73000000000006599.500000000000563.990000000007163.48
13110418021010500361.0319314600381.2823906451001010300003647.0030101.1100004048.170000001543495.94000000000001166.000000000000315.000000000001481.00
13110418071010500361.0319314600381.2823906451003010100000050.0030101.0100000050.500000000019254.76000000000005467.670000000000004.540000000005472.21
13110426011010501060.0856565701119.5463841151001010900027000.0030101.0800029160.000000032645972.56000000000001523.000000000003606.010000000005129.01
13110426011010501060.0856565701119.5463841151001010900013000.0030101.0800014040.000000015718431.23000000000001523.000000000003606.010000000005129.01
13110426121010501060.0856565701119.5463841151001010300050430.0030101.0500052951.500000059281660.36000000000016581.830000000001204.120000000017785.94
13110426131020501060.0856565701119.5463841151004010300005340.0010101.0500005607.000000006277296.58000000000038276.330000000000616.200000000038892.54
13110426021010501060.0856565701119.5463841151016010100010000.0010100.9400009400.000000010523736.01000000000044018.750000000000630.010000000044648.76
13110426041010501060.0856565701119.5463841151001010200019000.0010101.0700020330.000000022760377.99000000000007443.250000000001109.000000000008552.25
13110426041010501060.0856565701119.5463841151003010300000242.0010101.0300000249.260000000279058.13000000000007443.250000000001109.000000000008552.25
13110426061010501060.0856565701119.5463841151021010300002100.0010100.9500001995.000000002233495.04000000000003550.580000000000159.510000000003710.09
13110426061030501060.0856565701119.5463841151021010300002100.0010100.9500001995.000000002233495.04000000000003550.580000000000159.510000000003710.09
13110426081020501060.0856565701119.5463841151004010300005500.0030101.0700005885.000000006588530.47000000000003579.300000000000059.770000000003639.07
13110426081030501060.0856565701119.5463841151003010100000400.0030101.0300000412.000000000461253.11000000000003579.300000000000059.770000000003639.07
13110426091010501060.0856565701119.5463841151003010100000325.0010101.0100000328.250000000367491.10000000000001650.900000000000432.590000000002083.49
13110434121010500839.3193717300886.3972094351001010100026000.0030101.0500027300.000000024198643.82000000000007008.600000000000446.710000000007455.31
13110442011010500576.7441860500609.0940520251003010100000390.0010101.0000000390.000000000237546.68000000000001200.500000000000314.570000000001515.07
13110442111010500576.7441860500609.0940520251004010100007000.0030101.0400007280.000000004434204.70000000000003278.040000000000289.350000000003567.39
13110442121010500576.7441860500609.0940520251003010300000300.0010101.0000000300.000000000182728.22000000000002974.250000000000011.870000000002986.11
13110442121010500576.7441860500609.0940520251001010100006000.0030101.0400006240.000000003800746.88000000000002974.250000000000011.870000000002986.11
13110442131020500576.7441860500609.0940520251003010100000175.0010101.0100000176.750000000107657.37000000000001885.720000000000134.420000000002020.14
13110442021010500576.7441860500609.0940520251004010100002724.0010101.0500002860.200000001742130.81000000000001148.120000000000198.780000000001346.90
13110442031020500576.7441860500609.0940520251003010100000095.0030101.0100000095.950000000058442.57000000000000925.470000000000044.000000000000969.47
13110442041010500576.7441860500609.0940520251003010100000190.0030101.0100000191.900000000116885.15000000000001284.800000000000152.740000000001437.53
13110442041020500576.7441860500609.0940520251003010700000100.0030101.0100000101.000000000061518.50000000000001284.800000000000152.740000000001437.53
13110442041030500576.7441860500609.0940520251003010300000400.0010101.0100000404.000000000246074.00000000000001284.800000000000152.740000000001437.53
13110442041040500576.7441860500609.0940520251003010100000020.0030101.0100000020.200000000012303.70000000000001284.800000000000152.740000000001437.53
13110442051020500576.7441860500609.0940520251003010100000070.0030101.0100000070.700000000043062.95000000000001103.880000000000227.940000000001331.81
13110442071010500576.7441860500609.0940520251001010100009000.0030101.0500009450.000000005755938.79000000000001060.000000000000014.000000000001074.00
13110442071010500576.7441860500609.0940520251004010300002200.0030101.0500002310.000000001407007.26000000000001060.000000000000014.000000000001074.00
13110450011010501595.1500000001684.6227505851004010100002724.0010101.0500002860.200000004818357.99030000000001678.790000000000012.000000000001690.79
13110450011030501595.1500000001684.6227505851003010300000150.0030101.0000000150.000000000252693.41000000000001678.790000000000012.000000000001690.79
13110450101010501595.1500000001684.6227505851003010100000163.0010101.0000000163.000000000274593.51000000000003913.890000000000427.830000000004341.72
13110450111010501595.1500000001684.6227505851004010300005300.0010101.0400005512.000000009285640.60000000000000830.000000000000468.330000000001298.33
13110450131010501595.1500000001684.6227505851004010900008000.0030101.0300008240.000000013881291.46000000000000900.550000000000936.670000000001837.22
13110450021020501595.1500000001684.6227505851004010100003800.0030101.0500003990.000000006721644.77000000000000633.980000000000190.860000000000824.84
13110469011010500411.3796296300434.4541160451004010900000400.0030101.0500000420.000000000182470.73000000000001407.500000000000108.600000000001516.10
13110469021010500411.3796296300434.4541160451010010300004128.0010100.9500003921.600000001703755.26000000000003120.000000000000250.460000000003370.46
13110477101010500341.0937500000360.2258667451003010700000250.0010101.0200000255.000000000091857.60030000000000557.620000000000813.250000000001370.87
13110477121010500341.0937500000360.2258667451003010700000250.0010101.0200000255.000000000091857.60030000000000557.620000000000310.000000000000867.62
13110477031010500341.0937500000360.2258667451022010100001380.0010100.9400001297.200000000467284.99030000000001505.000000000000250.000000000001755.00
13110485101010500580.1820601200612.7247581551003010700000080.0030101.0000000080.000000000049017.98000000000002059.320000000000286.080000000002345.39
13110485111020500580.1820601200612.7247581551003010300000400.0010100.9800000392.000000000240188.11000000000002297.110000000000000.000000000002297.11
13110485021010500580.1820601200612.7247581551003010700000150.0030101.0100000151.500000000092827.80000000000002493.270000000000156.820000000002650.09
13110485041010500580.1820601200612.7247581551003010700000254.0010101.0200000259.080000000158744.73000000000000662.380000000000310.070000000000972.44
13110493061010600340.2558561600359.3409750351004010300001100.0010101.1000001210.000000000434802.58000000000000832.420000000000262.500000000001094.92
13110507111010600438.1980909100462.7768380551010010300006000.0030100.9400005640.000000002610061.37000000000002100.000000000000547.000000000002647.00
13110507121010600438.1980909100462.7768380551003011100000300.0030101.0100000303.000000000140221.38000000000004094.000000000000626.960000000004720.96
13110507131010600438.1980909100462.7768380551004010300000401.1010101.0800000433.190000000200470.30000000000000913.450000000000086.330000000000999.78
13110515011010600374.2098064000395.1994190851003010300000300.0030101.0100000303.000000000119745.42000000000000768.730000000000022.080000000000790.81
13110515101020600374.2098064000395.1994190851003010100000070.0030101.0100000070.700000000027940.60000000000001248.000000000000146.540000000001394.54
13110515101030600374.2098064000395.1994190851003010300000385.0010101.0100000388.850000000153673.29000000000001248.000000000000146.540000000001394.54
13110515111010600374.2098064000395.1994190851004010300002700.0010101.0500002835.000000001120390.35000000000000728.000000000000206.000000000000934.00
13110515121010600374.2098064000395.1994190851003010300000230.0010101.0000000230.000000000090895.87000000000001080.470000000000303.980000000001384.44
13110515131010600374.2098064000395.1994190851003010300000230.0010101.0000000230.000000000090895.87000000000001677.620000000000094.700000000001772.32
13110515021020600374.2098064000395.1994190851003010100000100.0030101.0100000101.000000000039915.14000000000001333.750000000000119.040000000001452.79
13110515031010600374.2098064000395.1994190851003010700000400.0010101.0300000412.000000000162822.16000000000000269.350000000000252.700000000000522.05
13110515051010600374.2098064000395.1994190851004010100003500.0010101.0700003745.000000001480021.82000000000000840.000000000000100.160000000000940.16
13110515061020600374.2098064000395.1994190851003010700000120.0030101.0300000123.600000000048846.65000000000000525.000000000000234.240000000000759.24
13110515071010600374.2098064000395.1994190851001010100006000.0030101.0700006420.000000002537180.27000000000001704.870000000000072.550000000001777.42
13110523011020600641.3687222200677.3434103251003010300000270.0010101.0100000272.700000000184711.55000000000005106.080000000000585.650000000005691.73
13110523111010600641.3687222200677.3434103251003010100000100.0030101.0100000101.000000000068411.68000000000000445.900000000000083.350000000000529.25
13110523121010600641.3687222200677.3434103251003010300000098.0010101.0100000098.980000000067043.45000000000000206.000000000000116.130000000000322.13
13110523051010600641.3687222200677.3434103251003010100000040.0030101.0300000041.200000000027906.55000000000000693.500000000000451.750000000001145.25
13110523061010600641.3687222200677.3434103251003010700000150.0030101.0300000154.500000000104649.56000000000000952.300000000000646.080000000001598.38
13110523071020600641.3687222200677.3434103251003010300000100.0030101.0300000103.000000000069766.37000000000000365.190000000000440.830000000000806.02
13110523081010600641.3687222200677.3434103251004010900004000.0030101.0700004280.000000002899029.80000000000001824.250000000000653.280000000002477.53
13110523091020600641.3687222200677.3434103251003010300000410.0010101.0100000414.100000000280487.91000000000000967.500000000000078.690000000001046.19
13110531121010600559.8349593500591.2363784551003010100000300.0010101.0100000303.000000000179144.62000000000001608.890000000000323.720000000001932.61
13110531051010600559.8349593500591.2363784551003010300000076.0010101.0100000076.760000000045383.30000000000003713.910000000000294.990000000004008.90
13110531051020600559.8349593500591.2363784551003010300000450.0010101.0100000454.500000000268716.93000000000003713.910000000000294.990000000004008.90
13110531081020600559.8349593500591.2363784551003010100000463.0010101.0000000463.000000000273742.44000000000002798.290000000000303.000000000003101.29
13110531091010600559.8349593500591.2363784551004010300001668.0010101.0400001734.720000001025629.57000000000005292.410000000000630.000000000005922.41
13110540011040600341.8779217500361.0540230751022010300001256.0010100.9500001193.200000000430809.66000000000001650.000000000000265.040000000001915.04
13110540101010600341.8779217500361.0540230751004010300003500.0030101.0200003570.000000001288962.86000000000000594.000000000000000.000000000000594.00
13110540121010600341.8779217500361.0540230751004010100000372.0010101.0200000379.440000000136998.34000000000000133.330000000000196.000000000000329.33
13110540031010600341.8779217500361.0540230751003010300000051.0010101.0200000052.020000000018782.03000000000000480.000000000000000.000000000000480.00
13110540041010600341.8779217500361.0540230751003010700003000.0010101.0200003060.000000001104825.31000000000001069.750000000000330.850000000001400.60
13110540071020600341.8779217500361.0540230751003010300000312.0010101.0200000318.240000000114901.83000000000001292.580000000000004.290000000001296.88
13110540091010600341.8779217500361.0540230751003010300000240.0010101.0000000240.000000000086652.97000000000002301.390000000000529.080000000002830.47
13110558131010700459.7344322300465.5639233251003010100000080.0030101.0100000080.800000000037617.57000000000001443.750000000000042.730000000001486.48
13110558151010700459.7344322300465.5639233251003010500000246.0010101.0100000248.460000000115674.01000000000001167.130000000000091.050000000001258.18
13110558161010700459.7344322300465.5639233251003010100000060.0030101.0100000060.600000000028213.17000000000000419.030000000000216.750000000000635.79
13110558181020700459.7344322300465.5639233251004010100003000.0030101.0800003240.000000001508427.11000000000003102.610000000000209.510000000003312.12
13110558181030700459.7344322300465.5639233251003010100000100.0030101.0100000101.000000000047021.96000000000003102.610000000000209.510000000003312.12
13110558021010700459.7344322300465.5639233251003010100000050.0030101.0200000051.000000000023743.76000000000002104.620000000000058.610000000002163.23
13110558031010700459.7344322300465.5639233251004010300002305.3910101.1000002535.930000001180637.52000000000000845.260000000000248.040000000001093.30
13110558041010700459.7344322300465.5639233251004010100000280.0010101.1000000308.000000000143393.69000000000001653.810000000000339.510000000001993.32
13110558061020700459.7344322300465.5639233251003010700000345.0030101.0000000345.000000000160619.55000000000001041.220000000000063.750000000001104.97
13110558061040700459.7344322300465.5639233251003010300000350.0010101.0000000350.000000000162947.37000000000001041.220000000000063.750000000001104.97
13110558081010700459.7344322300465.5639233251003010100000040.0030101.0000000040.000000000018622.56000000000000509.460000000000052.360000000000561.83
13110566011010700237.3556857600240.3653860551004010300000537.0030101.0800000579.960000000139402.31000000000001752.550000000000259.240000000002011.79
13110566011020700237.3556857600240.3653860551003010700000030.0030101.0100000030.300000000007283.07000000000001752.550000000000259.240000000002011.79
13110566121020700237.3556857600240.3653860551003010100000080.0010101.0100000080.800000000019421.52000000000001409.430000000000000.000000000001409.43
13110566181010700237.3556857600240.3653860551004010400002420.7610101.0500002541.800000000610960.74000000000002725.880000000000357.000000000003082.88
13110566031010700237.3556857600240.3653860551003010700000222.0010101.0100000224.220000000053894.73000000000001230.270000000000174.690000000001404.95
13110566061010700237.3556857600240.3653860551001010300006000.0030101.0700006420.000000001543145.78000000000001980.380000000000163.840000000002144.22
13110566071010700237.3556857600240.3653860551003010700000050.0030101.0300000051.500000000012378.82000000000000400.400000000000129.330000000000529.73
13110566081030700237.3556857600240.3653860551004010300006000.0030101.0700006420.000000001543145.78000000000002750.970000000000000.000000000002750.97
13110566091030700237.3556857600240.3653860551004010300000454.0010101.0700000485.780000000116764.70000000000001587.580000000000246.580000000001834.16
13110582011020800967.9379157401022.2300310451004010100003000.0030101.1100003330.000000003404026.00000000000001336.010000000000023.570000000001359.58
13110582101060800967.9379157401022.2300310451004010100004000.0030101.1100004440.000000004538701.34030000000000645.830000000000243.000000000000888.83
13110582111010800967.9379157401022.2300310451003010100000200.0030101.0100000202.000000000206490.47000000000001790.190000000000163.860000000001954.05
13110582121010800967.9379157401022.2300310451001010100018171.5130101.1000019988.660000020433008.53030000000001157.000000000000408.250000000001565.25
13110582151010800967.9379157401022.2300310451003010200000220.0010101.0200000224.400000000229388.42030000000000812.500000000000000.000000000000812.50
13110582181040800967.9379157401022.2300310451004010300002300.0010101.0800002484.000000002539219.40000000000002014.320000000000208.000000000002222.32
13110582191010800967.9379157401022.2300310451004010100002000.0030101.0900002180.000000002228461.47030000000002225.870000000000015.780000000002241.64
13110582051010800967.9379157401022.2300310451003010100000180.0030101.0000000180.000000000184001.41000000000000249.250000000000197.500000000000446.75
13110582061010800967.9379157401022.2300310451004010100003700.0030101.1000004070.000000004160476.23000000000000451.070000000005115.130000000005566.21
13110582071010800967.9379157401022.2300310451003010300000320.4710101.0000000320.470000000327594.06000000000001356.840000000000013.430000000001370.27
13110590141010800647.0588235300683.3526722151004010300002500.0030101.0900002725.000000001862136.03000000000001176.690000000000346.430000000001523.12
13110590021030800647.0588235300683.3526722151022010300003755.0010100.9400003529.700000002412029.93000000000000571.270000000002765.280000000003336.55
13110590061010800647.0588235300683.3526722151004010100000500.0030101.1000000550.000000000375843.97000000000000151.500000000000210.020000000000361.52
13110590071010800647.0588235300683.3526722151003010300000560.0010101.0000000560.000000000382677.50000000000003579.680000000000451.970000000004031.65
13110590091010800647.0588235300683.3526722151004010300005300.0030101.1000005830.000000003983946.08000000000000178.750000000000506.770000000000685.52
13110604141010800231.9337712100244.9430508851003010100000210.0010101.0100000212.100000000051952.42000000000000195.870000000000272.550000000000468.42
13110604161010800231.9337712100244.9430508851003010100000100.0030101.0300000103.000000000025229.13030000000000903.730000000000029.720000000000933.45
13110612011020800437.8208333300462.3784199151003010100000175.0010101.0000000175.000000000080916.22000000000001211.770000000000268.610000000001480.38
13110612111020800437.8208333300462.3784199151003010100000250.0010101.0000000250.000000000115594.60000000000001263.940000000001055.720000000002319.66
13110612131010800437.8208333300462.3784199151003010300000280.0010101.0000000280.000000000129465.96000000000000805.780000000000208.160000000001013.93
13110612141020800437.8208333300462.3784199151003010300000560.0010101.0000000560.000000000258931.92000000000000613.400000000000207.920000000000821.31
13110612151010800437.8208333300462.3784199151003010300000319.0010101.0000000319.000000000147498.72000000000002566.890000000000000.000000000002566.89
13110612161010800437.8208333300462.3784199151004010100003000.0030101.0300003090.000000001428749.32000000000001050.550000000000182.630000000001233.18
13110612171060800437.8208333300462.3784199151004010300010000.0010101.0300010300.000000004762497.73000000000000862.500000000000169.630000000001032.13
13110612041010800437.8208333300462.3784199151004010100009000.0030101.0500009450.000000004369476.07000000000004861.670000000000305.530000000005167.19
13110612061010800437.8208333300462.3784199151003010100000230.0010101.0100000232.300000000107410.51000000000003280.620000000000393.140000000003673.76
13110612081020800437.8208333300462.3784199151004010100004200.0030101.0500004410.000000002039088.83000000000001652.120000000000180.950000000001833.07
13110620161010800591.3479853500624.5169856351022010300001200.0010100.9700001164.000000000726937.77000000000002911.810000000000593.430000000003505.24
13110620041010800591.3479853500624.5169856351022010100001480.0010100.9400001391.200000000868828.03000000000005096.000000000001255.880000000006351.88
13110620041010800591.3479853500624.5169856351001010100012000.0030101.0300012360.000000007719029.94000000000005096.000000000001255.880000000006351.88
13110620041010800591.3479853500624.5169856351003010100000300.0010101.0200000306.000000000191102.20000000000005096.000000000001255.880000000006351.88
13110620091020800591.3479853500624.5169856351003010300000600.0010101.0200000612.000000000382204.40000000000001873.920000000000297.230000000002171.14
13110639101020800551.5347826100582.4706407151003010100000249.0010101.0200000253.980000000147935.89000000000002536.600000000000190.370000000002726.97
13110639131010800551.5347826100582.4706407151004010100006000.0030101.0300006180.000000003599668.56000000000003660.420000000000249.410000000003909.83
13110639141020800551.5347826100582.4706407151004010100002050.0030101.0300002111.500000001229886.76000000000001533.720000000000304.900000000001838.62
13110639151010800551.5347826100582.4706407151004010100003300.0030101.0300003399.000000001979817.71000000000008022.000000000000151.500000000008173.50
13110639021010800551.5347826100582.4706407151004010300002700.0010101.0300002781.000000001619850.85000000000005454.170000000000087.500000000005541.67
13110639211010800551.5347826100582.4706407151001010300019332.0010101.0200019718.640000011485528.87000000000001854.420000000000198.000000000002052.42
13110639081010800551.5347826100582.4706407151004010100003300.0010101.0200003366.000000001960596.18030000000000450.000000000000100.000000000000550.00
13110647101020900562.0008680600593.5237740551003010100000350.0010101.0100000353.500000000209810.65000000000000618.020000000000381.550000000000999.57
13110647101020900562.0008680600593.5237740551004010900002500.0030101.0900002725.000000001617352.28000000000000618.020000000000381.550000000000999.57
13110647111010900562.0008680600593.5237740551003010900000280.0030101.0100000282.800000000167848.52000000000000158.880000000000393.940000000000552.82
13110647151010900562.0008680600593.5237740551001010100006500.0030101.0900007085.000000004205115.94000000000002193.030000000000305.920000000002498.95
13110647151010900562.0008680600593.5237740551003010100000214.0010101.0100000216.140000000128284.23000000000002193.030000000000305.920000000002498.95
13110647171010900562.0008680600593.5237740551004010100006600.0010101.0800007128.000000004230637.46000000000001072.750000000000180.180000000001252.93
13110647021010900562.0008680600593.5237740551003010200000220.0010101.0200000224.400000000133186.73000000000000902.980000000000253.060000000001156.03
13110647051010900562.0008680600593.5237740551003010100000050.0030101.0000000050.000000000029676.19000000000000806.220000000000340.800000000001147.02
13110647051020900562.0008680600593.5237740551003010100000250.0010101.0000000250.000000000148380.94000000000000806.220000000000340.800000000001147.02
13110647051030900562.0008680600593.5237740551003010300000150.0030101.0000000150.000000000089028.57000000000000806.220000000000340.800000000001147.02
13110647081010900562.0008680600593.5237740551017010100001300.0030100.9600001248.000000000740717.67000000000004801.950000000000278.730000000005080.68
13110647091010900562.0008680600593.5237740551004010100006350.0010101.1000006985.000000004145763.56000000000000705.420000000000354.150000000001059.57
13110655111020900403.1321138200425.7439930051022010100000660.0010100.9500000627.000000000266941.48000000000001689.300000000000657.260000000002346.56
13110655121020900403.1321138200425.7439930051003010300000160.0010101.0100000161.600000000068800.23000000000000447.640000000000359.810000000000807.45
13110655021010900403.1321138200425.7439930051003010100000280.0010101.0100000282.800000000120400.40000000000001605.000000000000215.000000000001820.00
13110655041010900403.1321138200425.7439930051003010100000100.0030101.0300000103.000000000043851.63000000000001573.540000000000523.970000000002097.50
13110663121010900248.8527199100262.8109917651004010100005000.0030101.0400005200.000000001366617.16000000000002231.950000000000470.790000000002702.74
13110663151010900248.8527199100262.8109917651004010300000770.0010101.0400000800.800000000210459.04000000000000782.250000000000271.060000000001053.31
13110663181010900248.8527199100262.8109917651001010100004936.0010101.0300005084.080000001336152.11000000000004041.380000000000419.830000000004461.21
13110663091010900248.8527199100262.8109917651004010100005000.0030101.0500005250.000000001379757.71000000000000823.740000000000375.210000000001198.95
13110671111010900497.7222286600525.6397140651004010100003300.0010101.0200003366.000000001769303.28000000000000450.000000000000184.830000000000634.83
13110671131010900497.7222286600525.6397140651004010100001300.0030101.0200001326.000000000696998.26000000000000741.500000000000099.000000000000840.50
13110671141010900497.7222286600525.6397140651004010300001500.0030101.0200001530.000000000804228.76000000000001316.000000000000099.000000000001415.00
13110671171020900497.7222286600525.6397140651003010700000050.0030100.9800000049.000000000025756.35000000000000936.790000000000225.670000000001162.46
13110671061010900497.7222286600525.6397140651004010100001500.0030101.0300001545.000000000812113.36000000000000422.000000000000100.000000000000522.00
13110680011021000093.4747706400098.7178166551004010100004000.0030101.1100004440.000000000438307.11000000000001589.810000000000052.500000000001642.31
13110680131011000093.4747706400098.7178166551003010100000050.0030101.0300000051.500000000005083.97000000000001731.500000000000292.610000000002024.11
13110680141011000093.4747706400098.7178166551001010300003200.0010101.0700003424.000000000338009.80000000000003184.360000000000883.340000000004067.70
13110680021011000093.4747706400098.7178166551001010100018171.5130101.1000019988.660000001973236.87000000000001625.800000000000140.220000000001766.02
13110680031021000093.4747706400098.7178166551004010300002800.0030101.1000003080.000000000304050.88000000000000367.950000000000020.050000000000388.00
13110680061031000093.4747706400098.7178166551003010100000050.0030101.0100000050.500000000004985.25000000000000705.670000000000105.000000000000810.67
13110680081011000093.4747706400098.7178166551004010100002000.0030101.0900002180.000000000215204.84000000000002084.170000000000207.310000000002291.48
13110698071011000298.6410256400315.3919481351004010100003000.0030101.0500003150.000000000993484.64000000000000652.150000000000197.000000000000849.15
13110701141011000273.6000000000288.9463590051003010300000250.0010101.0000000250.000000000072236.59000000000000102.070000000000156.640000000000258.70
13110701141011000273.6000000000288.9463590051022010300000162.0010100.9600000155.520000000044936.94000000000000102.070000000000156.640000000000258.70
13110701171011000273.6000000000288.9463590051004010100003000.0030101.0200003060.000000000884175.86000000000001017.380000000000245.000000000001262.38
13110701021011000273.6000000000288.9463590051001010300015172.0030101.0300015627.160000004515410.98000000000000191.500000000000448.140000000000639.64
13110701031011000273.6000000000288.9463590051010010900999999.9930100.9500022800.000000006587976.99010000000000540.280000000002351.170000000002891.45
13110701061011000273.6000000000288.9463590051001010300012500.0030101.0300012875.000000003720184.37000000000000116.670000000000130.330000000000247.00
13110701091021000273.6000000000288.9463590051001010300029800.0030101.0300030694.000000008868919.54000000000000211.650000000000578.950000000000790.60
13110728021011100583.6943390900616.4340425851010010100024000.0030100.9500022800.000000014054696.17000000000003104.830000000000215.050000000003319.88
13110728031011100583.6943390900616.4340425851004010100004500.0030101.0500004725.000000002912650.85000000000003772.900000000000147.150000000003920.05
13120014011010100162.6455083400148.2376787751001010300001660.0010101.1100001842.600000000273142.75000000000006513.580000000001054.500000000007568.08
13120014101010100162.6455083400148.2376787751001010300005328.0030101.0800005754.240000000852995.18000000000002541.000000000000185.370000000002726.37
13120014111010100162.6455083400148.2376787751004010300002280.0010101.0800002462.400000000365020.46000000000003993.380000000000430.780000000004424.16
13120014111010100162.6455083400148.2376787751001010300005424.0030101.0800005857.920000000868364.46000000000003993.380000000000430.780000000004424.16
13120014131010100162.6455083400148.2376787751004010300003700.0010101.1100004107.000000000608812.15030000000003640.500000000000713.010000000004353.51
13120014021010100162.6455083400148.2376787751004010300003700.0010101.1100004107.000000000608812.15000000000003082.000000000001104.650000000004186.65
13120014051010100162.6455083400148.2376787751003010100000030.0030101.0000000030.000000000004447.13000000000000260.230000000000291.630000000000551.86
13120014051020100162.6455083400148.2376787751003010100000040.0030101.0000000040.000000000005929.51000000000000260.230000000000291.630000000000551.86
13120014091010100162.6455083400148.2376787751001010300005040.0030101.0900005493.600000000814358.51000000000002130.970000000000518.080000000002649.05
13120022011010100110.6913523000100.8858424251003010100000030.0030101.0200000030.600000000003087.11000000000003822.710000000000820.020000000004642.72
13120022111010100110.6913523000100.8858424251001010900005000.0030101.0900005450.000000000549827.84000000000003077.220000000001059.850000000004137.08
13120022131010100110.6913523000100.8858424251003010300000114.0010101.0100000115.140000000011616.00000000000001118.890000000000364.060000000001482.94
13120022021010100110.6913523000100.8858424251003010100000060.0030101.0200000061.200000000006174.21000000000000716.590000000000043.520000000000760.11
13120022061010100110.6913523000100.8858424251004010100003500.0030101.1000003850.000000000388410.49000000000002513.220000000000163.760000000002676.98
13120022061010100110.6913523000100.8858424251001010300010014.0030101.1000011015.400000001111297.91000000000002513.220000000000163.760000000002676.98
13120022061010100110.6913523000100.8858424251022010300004626.0010100.9600004440.960000000448029.99000000000002513.220000000000163.760000000002676.98
13120030021010100179.1351134300163.2665646551003010900000060.0030101.0000000060.000000000009795.99000000000000231.250000000000410.540000000000641.79
13120030021010100179.1351134300163.2665646551004010300007000.0030101.1000007700.000000001257152.55000000000000231.250000000000410.540000000000641.79
13120030031010100179.1351134300163.2665646551001010300003660.0030101.1000004026.000000000657311.19000000000001345.220000000000736.730000000002081.96
13120030031020100179.1351134300163.2665646551004010300002673.0010101.1000002940.300000000480052.68000000000001345.220000000000736.730000000002081.96
13120030031030100179.1351134300163.2665646551003010700000300.0010101.0000000300.000000000048979.97000000000001345.220000000000736.730000000002081.96
13120030051010100179.1351134300163.2665646551004010100005000.0030101.1000005500.000000000897966.11000000000006794.180000000000520.010000000007314.19
13120030051020100179.1351134300163.2665646551001010100014732.0030101.1000016205.200000002645767.33000000000006794.180000000000520.010000000007314.19
13120049121030100174.1884348200158.7580838351004010100002500.0030101.0800002700.000000000428646.83000000000003347.000000000000634.370000000003981.37
13120049121030100174.1884348200158.7580838351001010900002500.0030101.0800002700.000000000428646.83000000000003347.000000000000634.370000000003981.37
13120049131010100174.1884348200158.7580838351004010100006500.0010101.0800007020.000000001114481.75000000000004773.810000000000437.580000000005211.38
13120049021010100174.1884348200158.7580838351001010100008700.0030101.1000009570.000000001519314.86000000000002718.090000000000455.810000000003173.89
13120049021020100174.1884348200158.7580838351003010200000100.0010101.0000000100.000000000015875.81000000000002718.090000000000455.810000000003173.89
13120049031010100174.1884348200158.7580838351001010300012600.0010101.1000013860.000000002200387.04000000000004056.250000000000000.000000000004056.25
13120049041020100174.1884348200158.7580838351021010300005424.0010100.9600005207.040000000826659.69000000000004101.840000000000135.640000000004237.48
13120057011010100587.7461818200535.6811300251003010100000030.0030101.0200000030.600000000016391.84000000000000465.830000000005489.830000000005955.66
13120057101010100587.7461818200535.6811300251022010300003263.5210100.9400003067.710000001643314.36000000000005307.260000000000446.890000000005754.15
13120057111010100587.7461818200535.6811300251004010100005800.0010101.0800006264.000000003355506.60000000000001866.600000000000716.720000000002583.32
13120057111020100587.7461818200535.6811300251003010100000560.0010101.0100000565.600000000302981.25000000000001866.600000000000716.720000000002583.32
13120057131020100587.7461818200535.6811300251001010900006000.0030101.0800006480.000000003471213.72000000000001273.280000000000771.730000000002045.02
13120057021010100587.7461818200535.6811300251003010300000050.0010101.0200000051.000000000027319.74000000000000224.170000000000138.030000000000362.19
13120057041010100587.7461818200535.6811300251003010100000050.0030101.0000000050.000000000026784.06000000000000831.070000000000167.100000000000998.18
13120057041020100587.7461818200535.6811300251003010100000070.0030101.0000000070.000000000037497.68000000000000831.070000000000167.100000000000998.18
13120057051040100587.7461818200535.6811300251003010700000250.0010101.0000000250.000000000133920.28000000000001590.000000000000503.010000000002093.01
13120065101010100184.9596150700168.5751072051003010300000350.0010101.0100000353.500000000059591.30000000000003149.270000000000307.350000000003456.62
13120065101020100184.9596150700168.5751072051003010300000370.0010101.0100000373.700000000062996.52000000000003149.270000000000307.350000000003456.62
13120065131010100184.9596150700168.5751072051001010300007125.2410101.0900007766.510000001309240.26000000000002590.600000000000520.550000000003111.15
13120065131010100184.9596150700168.5751072051003010300000200.0010101.0100000202.000000000034052.17000000000002590.600000000000520.550000000003111.15
13120065131020100184.9596150700168.5751072051003010100000200.0010101.0100000202.000000000034052.17000000000002590.600000000000520.550000000003111.15
13120065021010100184.9596150700168.5751072051003010300000150.0010101.0200000153.000000000025791.99000000000002878.260000000000405.470000000003283.73
13120065041020100184.9596150700168.5751072051003010300000364.0010101.0200000371.280000000062588.57000000000000774.800000000000339.870000000001114.67
13120065091010100184.9596150700168.5751072051001010300006036.0010101.1000006639.600000001119271.28000000000006736.820000000000505.370000000007242.19
13120065091040100184.9596150700168.5751072051022010300000480.0010100.9600000460.800000000077679.41000000000006736.820000000000505.370000000007242.19
13120073111010100223.7746587700203.9517495651004010100005500.0030101.0900005995.000000001222690.74000000000002338.880000000000557.290000000002896.17
13120073031020100223.7746587700203.9517495651003010400000365.0010101.0000000365.000000000074442.39000000000003127.550000000000266.170000000003393.72
13120073051010100223.7746587700203.9517495651004010900005000.0030101.1000005500.000000001121734.62000000000000410.400000000000627.090000000001037.49
13120073051010100223.7746587700203.9517495651004010100000700.0030101.1000000770.000000000157042.85000000000000410.400000000000627.090000000001037.49
13120073061010100223.7746587700203.9517495651001010100035000.0010101.0900038150.000000007780759.25000000000005709.660000000001387.870000000007097.54
13120073071010100223.7746587700203.9517495651001010300005025.0010101.0900005477.250000001117094.72000000000002708.280000000000667.560000000003375.85
13120073091020100223.7746587700203.9517495651001010900006000.0030101.0800006480.000000001321607.34030000000004390.750000000001133.810000000005524.55
13120073091030100223.7746587700203.9517495651004010100002900.0030101.0900003161.000000000644691.48000000000004390.750000000001133.810000000005524.55
13120081101010100279.9947527200255.1916289451004010300001704.0010101.0800001840.320000000469634.26000000000002933.920000000000225.010000000003158.93
13120081111020100279.9947527200255.1916289451022010300002460.0010100.9400002312.400000000590105.12000000000001640.650000000000361.800000000002002.45
13120081131010100279.9947527200255.1916289451001010700005000.0030101.0800005400.000000001378034.80000000000001558.810000000000861.220000000002420.03
13120081051010100279.9947527200255.1916289451001010300003895.6410101.1000004285.200000001093547.17000000000003919.530000000000639.480000000004559.01
13120081081020100279.9947527200255.1916289451003010300000285.0010101.0100000287.850000000073456.91000000000000552.200000000000174.090000000000726.30
13120081091010100279.9947527200255.1916289451004010300003700.0010101.1100004107.000000001048072.02030000000002817.500000000000555.420000000003372.92
13120090011010100152.2804121300138.7907667951003010100000359.0010101.0200000366.180000000050822.40000000000001290.410000000000160.120000000001450.53
13120090101010100152.2804121300138.7907667951003010100000150.0030101.0100000151.500000000021026.80000000000000693.330000000000111.760000000000805.09
13120090101020100152.2804121300138.7907667951003010100000150.0010101.0100000151.500000000021026.80000000000000693.330000000000111.760000000000805.09
13120090121010100152.2804121300138.7907667951003010100000015.0030101.0100000015.150000000002102.68000000000000357.000000000000195.540000000000552.54
13120090131010100152.2804121300138.7907667951004010300003700.0010101.1100004107.000000000570013.68030000000003412.080000000000273.260000000003685.34
13120090031010100152.2804121300138.7907667951001010100001200.0030101.1100001332.000000000184869.30000000000000816.380000000000052.500000000000868.88
13120090031010100152.2804121300138.7907667951003010100000050.0030101.0200000051.000000000007078.33000000000000816.380000000000052.500000000000868.88
13120090041010100152.2804121300138.7907667951004010400000177.0010101.1000000194.700000000027022.56000000000006092.920000000000326.200000000006419.12
13120090071010100152.2804121300138.7907667951004010100005000.0030101.0900005450.000000000756409.68000000000000199.000000000000284.510000000000483.51
13120090091010100152.2804121300138.7907667951004010300002580.0010101.0900002812.200000000390307.39000000000002154.040000000000423.860000000002577.90
13120090091040100152.2804121300138.7907667951003010700000800.0030101.0100000808.000000000112142.94000000000002154.040000000000423.860000000002577.90
13120103111010100135.5797170600123.5694901851001010300003720.0030101.0500003906.000000000482662.43000000000010088.600000000002142.260000000012230.86
13120103111030100135.5797170600123.5694901851001010300002945.0030101.0500003092.250000000382107.76000000000010088.600000000002142.260000000012230.86
13120103111040100135.5797170600123.5694901851001010300021849.0030101.0500022941.450000002834863.28000000000010088.600000000002142.260000000012230.86
13120103031010100135.5797170600123.5694901851001010700005000.0010101.0800005400.000000000667275.25000000000003814.310000000000888.080000000004702.39
13120103031010100135.5797170600123.5694901851001010100011000.0010101.0800011880.000000001468005.54000000000003814.310000000000888.080000000004702.39
13120103051010100135.5797170600123.5694901851001010300058000.0010101.0700062060.000000007668722.56000000000021580.650000000001350.680000000022931.33
13120103061030100135.5797170600123.5694901851001010300018900.0010101.0700020223.000000002498945.80000000000006983.500000000000651.710000000007635.21
13120111101010100161.1481413300146.8729548951001010300006936.0030101.0500007282.800000001069646.36000000000004442.370000000000992.160000000005434.53
13120111101030100161.1481413300146.8729548951001010300002076.0030101.0500002179.800000000320153.67000000000004442.370000000000992.160000000005434.53
13120111111030100161.1481413300146.8729548951003010700000060.0030101.0100000060.600000000008900.50000000000000344.620000000000383.340000000000727.96
13120111021010100161.1481413300146.8729548951004010300003920.0030101.0800004233.600000000621801.34000000000001504.220000000000285.270000000001789.48
13120111041010100161.1481413300146.8729548951004010300001280.0010101.0800001382.400000000203037.17000000000000837.000000000000134.670000000000971.67
13120111061010100161.1481413300146.8729548951004010100006500.0030101.0700006955.000000001021501.40000000000010763.500000000000873.610000000011637.11
13120111061020100161.1481413300146.8729548951001010300010000.0030101.0700010700.000000001571540.62000000000010763.500000000000873.610000000011637.11
13120111071030100161.1481413300146.8729548951003010100000100.0030101.0300000103.000000000015127.91000000000001633.480000000000627.670000000002261.15
13120111091010100161.1481413300146.8729548951001010300006500.0030101.0700006955.000000001021501.40000000000001978.590000000000867.050000000002845.64
13120111091020100161.1481413300146.8729548951003010300000200.0010101.0300000206.000000000030255.83000000000001978.590000000000867.050000000002845.64
13120120011020100228.1454025200207.9353142851001010300009430.0030101.0700010090.100000002098088.11000000000003032.590000000001227.570000000004260.16
13120120011040100228.1454025200207.9353142851003010300000320.0010101.0300000329.600000000068535.48030000000003032.590000000001227.570000000004260.16
13120120021010100228.1454025200207.9353142851001010300020000.0030101.0700021400.000000004449815.73000000000004558.710000000000511.330000000005070.04
13120120041010100228.1454025200207.9353142851001010300060150.0030101.0700064360.500000013382820.79000000000015335.730000000000759.710000000016095.44
13120120041010100228.1454025200207.9353142851001010300000505.0030101.0700000540.350000000112357.85000000000015335.730000000000759.710000000016095.44
13120120041020100228.1454025200207.9353142851001010300003430.0030101.0700003670.100000000763143.40000000000015335.730000000000759.710000000016095.44
13120120091010100228.1454025200207.9353142851001010300010000.0010101.0500010500.000000002183320.80000000000017426.800000000001389.340000000018816.14
13120120091050100228.1454025200207.9353142851001010300008667.0010101.0500009100.350000001892284.14000000000017426.800000000001389.340000000018816.14
13120138012040100212.0851340400193.2977325651003010700000360.0010101.0300000370.800000000071674.80000000000000711.030000000000089.550000000000800.58
13120138111010100212.0851340400193.2977325651004010300000710.1110101.0500000745.620000000144126.66000000000001313.080000000000258.890000000001571.97
13120138121020100212.0851340400193.2977325651003010100000050.0030101.0000000050.000000000009664.89000000000000591.750000000000346.190000000000937.94
13120138131030100212.0851340400193.2977325651004010300004405.0010101.0500004625.250000000894050.34000000000002287.630000000000254.660000000002542.28
13120138131040100212.0851340400193.2977325651004010300006060.0010101.0500006363.000000001229953.47000000000002287.630000000000254.660000000002542.28
13120138031010100212.0851340400193.2977325651003010700000040.0030101.0300000041.200000000007963.87000000000000120.170000000000720.190000000000840.36
13120138041010100212.0851340400193.2977325651003010100000279.0010101.0300000287.370000000055547.97000000000001897.830000000000204.030000000002101.86
13120138041030100212.0851340400193.2977325651003010100000200.0030101.0300000206.000000000039819.33000000000001897.830000000000204.030000000002101.86
13120138051010100212.0851340400193.2977325651004010300000320.0010101.0700000342.400000000066185.14000000000001656.330000000000326.280000000001982.62
13120138061010100212.0851340400193.2977325651003010100000120.0030101.0100000121.200000000023427.69000000000001094.400000000000700.680000000001795.07
13120138061050100212.0851340400193.2977325651001010100004500.0030101.0500004725.000000000913331.79000000000001094.400000000000700.680000000001795.07
13120138071010100212.0851340400193.2977325651022010100002160.0010100.9500002052.000000000396646.95000000000000607.500000000000213.170000000000820.67
13120138091020100212.0851340400193.2977325651003010100000040.0030101.0100000040.400000000007809.23000000000002103.910000000000468.900000000002572.81
13120138091030100212.0851340400193.2977325651003010100000100.0030101.0100000101.000000000019523.07000000000002103.910000000000468.900000000002572.81
13120138091080100212.0851340400193.2977325651004010300000470.0010101.0500000493.500000000095392.43000000000002103.910000000000468.900000000002572.81
13120146101010100218.8589003400199.4714498851003010300000240.0010101.0000000240.000000000047873.15000000000000646.000000000000258.480000000000904.48
13120146031010100218.8589003400199.4714498851022010300000854.0010100.9400000802.760000000160127.70000000000001036.780000000000232.060000000001268.84
13120146041010100218.8589003400199.4714498851004010300002232.0010101.0700002388.240000000476385.70000000000000743.540000000000307.020000000001050.56
13120146051010100218.8589003400199.4714498851004010200001600.0030101.0700001712.000000000341495.12000000000002644.610000000000179.420000000002824.04
13120146071030100218.8589003400199.4714498851004010700002080.0010101.0500002184.000000000435645.65000000000001798.980000000000657.260000000002456.24
13120154011040100131.2524832500119.6255811151021010300001200.0030100.9400001128.000000000134937.66000000000002288.680000000000737.020000000003025.70
13120154101010100131.2524832500119.6255811151003010100000320.0010101.0100000323.200000000038662.99000000000004054.560000000000802.000000000004856.57
13120154101010100131.2524832500119.6255811151001010100007200.0010101.0500007560.000000000904369.39000000000004054.560000000000802.000000000004856.57
13120154121010100131.2524832500119.6255811151001010300001758.0010101.0500001845.900000000220816.86000000000001932.850000000000016.470000000001949.32
13120154121020100131.2524832500119.6255811151003010100000120.0010101.0100000121.200000000014498.62000000000001932.850000000000016.470000000001949.32
13120154021010100131.2524832500119.6255811151004010100000500.0030101.0800000540.000000000064597.81000000000000663.860000000000129.750000000000793.60
13120154021010100131.2524832500119.6255811151003010100000100.0030101.0100000101.000000000012082.18000000000000663.860000000000129.750000000000793.60
13120154031030100131.2524832500119.6255811151001010100000022.0030101.0800030900.000000003696430.46010000000007406.990000000000266.200000000007673.19
13120154041040100131.2524832500119.6255811151022010100006080.0010100.9400005715.200000000683684.12000000000013104.680000000000026.300000000013130.99
13120154051010100131.2524832500119.6255811151003010100000100.0030101.0100000101.000000000012082.18000000000001318.050000000000863.930000000002181.98
13120154061010100131.2524832500119.6255811151001010100033000.0030101.0700035310.000000004223979.27000000000006446.770000000000531.890000000006978.66
13120154071040100131.2524832500119.6255811151003010700000150.0030101.0300000154.500000000018482.15000000000010352.600000000000807.860000000011160.45
13120154081010100131.2524832500119.6255811151001010300004500.0010101.0700004815.000000000575997.17000000000004917.590000000000504.030000000005421.62
13120154081020100131.2524832500119.6255811151003010100000100.0030101.0300000103.000000000012321.43000000000004917.590000000000504.030000000005421.62
13120154081020100131.2524832500119.6255811151004010100007500.0030101.0700008025.000000000959995.29000000000004917.590000000000504.030000000005421.62
13120154091020100131.2524832500119.6255811151001010300007800.0010101.0700008346.000000000998395.10000000000005255.750000000000826.660000000006082.41
13120162031010100219.4749326000200.0329113951021010300001106.0030100.9500001050.700000000210174.58000000000001369.730000000000180.920000000001550.65
13120162041010100219.4749326000200.0329113951003010300000300.0010101.0300000309.000000000061810.17000000000001352.980000000000151.730000000001504.71
13120170121030100229.3686765100209.0502254651004010300001150.0010101.0500001207.500000000252428.15000000000001706.730000000000303.120000000002009.85
13120170021010100229.3686765100209.0502254651004010300002208.0010101.0700002362.560000000493893.70000000000006166.470000000000698.520000000006865.00
13120170081010100229.3686765100209.0502254651003010700000438.0010101.0100000442.380000000092479.64000000000001171.410000000000516.840000000001688.25
13120189011010100175.4903072600159.9446308851004010700009000.0010101.0500009450.000000001511476.76000000000000997.790000000002088.000000000003085.79
13120189011030100175.4903072600159.9446308851003010700000150.0030101.0000000150.000000000023991.69000000000000997.790000000002088.000000000003085.79
13120189121010100175.4903072600159.9446308851004010300001600.0010101.0300001648.000000000263588.75000000000005511.960000000000982.890000000006494.85
13120189131030100175.4903072600159.9446308851003010700000110.0030101.0100000111.100000000017769.85000000000000562.370000000001095.860000000001658.23
13120189031010100175.4903072600159.9446308851001010100009000.0030101.0500009450.000000001511476.76000000000008159.590000000000023.820000000008183.41
13120189081010100175.4903072600159.9446308851003010700000318.0010101.0000000318.000000000050862.39000000000001027.900000000000276.340000000001304.24
13120189081040100175.4903072600159.9446308851003010700000200.0030101.0000000200.000000000031988.93000000000001027.900000000000276.340000000001304.24
13120189091010100175.4903072600159.9446308851001010100006000.0030101.0400006240.000000000998054.50000000000002567.920000000000201.620000000002769.54
13120197131010100187.7487595300171.1171774051004010300000450.0010101.0400000468.000000000080082.84000000000000294.580000000000017.170000000000311.75
13120197091020100187.7487595300171.1171774051004010100013000.0030101.0500013650.000000002335749.47000000000004327.830000000000880.050000000005207.89
13120200021010100167.4008029000152.5717291651001010300007700.0030101.0500008085.000000001233542.43000000000003561.870000000000264.100000000003825.98
13120200031010100167.4008029000152.5717291651004010300001476.0010101.0500001549.800000000236455.67000000000003248.650000000000748.820000000003997.47
13120200031010100167.4008029000152.5717291651003010100000225.0010101.0100000227.250000000034671.93000000000003248.650000000000748.820000000003997.47
13120200031010100167.4008029000152.5717291651001010100003500.0030101.0500003675.000000000560701.10000000000003248.650000000000748.820000000003997.47
13120200051010100167.4008029000152.5717291651001010300004000.0030101.0500004200.000000000640801.26000000000001056.330000000000162.400000000001218.74
13120200091020100167.4008029000152.5717291651003010700000400.0010101.0000000400.000000000061028.69000000000000645.580000000000082.620000000000728.20
13120219011010100149.1383024600135.9269985351003010100000050.0030101.0100000050.500000000006864.31000000000000491.860000000000102.000000000000593.86
13120219011010100149.1383024600135.9269985351003010100000280.0010101.0100000282.800000000038440.16000000000000491.860000000000102.000000000000593.86
13120219101020100149.1383024600135.9269985351010010100005000.0030100.9500004750.000000000645653.24000000000004952.290000000000333.200000000005285.49
13120219101030100149.1383024600135.9269985351001010300013140.0030101.0300013534.200000001839663.18000000000004952.290000000000333.200000000005285.49
13120219101030100149.1383024600135.9269985351004010100026000.0030101.0300026780.000000003640125.02000000000004952.290000000000333.200000000005285.49
13120219121030100149.1383024600135.9269985351003010100000280.0010101.0100000282.800000000038440.16000000000004199.750000000000396.110000000004595.86
13120219121040100149.1383024600135.9269985351004010300000403.0710101.0300000415.160000000056431.45000000000004199.750000000000396.110000000004595.86
13120219121040100149.1383024600135.9269985351003010300000044.0010101.0100000044.440000000006040.60000000000004199.750000000000396.110000000004595.86
13120219031030100149.1383024600135.9269985351003010100000050.0030101.0100000050.500000000006864.31000000000001155.030000000000191.090000000001346.12
13120219041010100149.1383024600135.9269985351003010100000150.0030101.0100000151.500000000020592.94000000000003532.610000000000417.540000000003950.15
13120219041020100149.1383024600135.9269985351003010300000490.0010101.0100000494.900000000067270.27000000000003532.610000000000417.540000000003950.15
13120219041030100149.1383024600135.9269985351003010700000480.0010101.0100000484.800000000065897.41000000000003532.610000000000417.540000000003950.15
13120219051010100149.1383024600135.9269985351003010300000110.0010101.0100000111.100000000015101.49000000000001184.850000000000254.730000000001439.58
13120219051020100149.1383024600135.9269985351003010100000250.0030101.0100000252.500000000034321.57000000000001184.850000000000254.730000000001439.58
13120219051020100149.1383024600135.9269985351003010300000500.0010101.0100000505.000000000068643.13000000000001184.850000000000254.730000000001439.58
13120219061010100149.1383024600135.9269985351004010300000229.0010101.0400000238.160000000032372.37000000000002020.000000000000286.980000000002306.98
13120219061020100149.1383024600135.9269985351003010100000090.0030101.0000000090.000000000012233.43000000000002020.000000000000286.980000000002306.98
13120219071030100149.1383024600135.9269985351003010700000100.0030101.0000000100.000000000013592.70000000000001115.100000000000247.660000000001362.76
13120227131010100151.4723768300138.0543106851004010300002000.0010101.0300002060.000000000284391.88000000000005240.000000000000500.000000000005740.00
13120227031020100151.4723768300138.0543106851001010100033400.0010101.0500035070.000000004841564.68000000000001040.000000000000000.000000000001040.00
13120227061020100151.4723768300138.0543106851003010300000457.0010101.0100000461.570000000063721.73000000000001998.230000000000679.240000000002677.47
13120227061040100151.4723768300138.0543106851003010700000300.0030101.0100000303.000000000041830.46000000000001998.230000000000679.240000000002677.47
13120227061060100151.4723768300138.0543106851001010100003000.0030101.0500003150.000000000434871.08000000000001998.230000000000679.240000000002677.47
13120227061060100151.4723768300138.0543106851004010100002500.0030101.0500002625.000000000362392.57000000000001998.230000000000679.240000000002677.47
13120227071010100151.4723768300138.0543106851004010300002000.0030101.0400002080.000000000287152.97000000000001020.670000000000139.190000000001159.85
13120227081040100151.4723768300138.0543106851003010100000070.0030101.0000000070.000000000009663.80000000000001993.330000000000604.910000000002598.24
13120227081050100151.4723768300138.0543106851003010100000170.0010101.0000000170.000000000023469.23000000000001993.330000000000604.910000000002598.24
13120235041010100290.2843101900264.5696937251003010300000640.0010101.0000000640.000000000169324.60000000000000512.150000000000302.320000000000814.47
13120235051010100290.2843101900264.5696937251004010300001715.0010101.0500001800.750000000476423.88000000000000675.000000000000051.000000000000726.00
13120235081010100290.2843101900264.5696937251003010100000200.0010101.0100000202.000000000053443.08000000000000777.330000000000107.050000000000884.38
13120243131010100212.5710903700193.7406408151001010100009000.0030101.0400009360.000000001813412.40000000000001942.250000000000752.260000000002694.51
13120243021010100212.5710903700193.7406408151001010300004000.0030101.0500004200.000000000813710.69030000000000826.000000000000311.920000000001137.92
13120243061010100212.5710903700193.7406408151004010100002600.0030101.0500002730.000000000528911.95000000000000817.600000000000195.780000000001013.38
13120243071010100212.5710903700193.7406408151003010100000030.0030101.0100000030.300000000005870.34000000000000393.750000000000318.790000000000712.54
13120243081010100212.5710903700193.7406408151003010400000285.0010101.0100000287.850000000055768.24000000000000448.470000000000229.430000000000677.90
13120251011010100166.2938119100151.5628001251003010100000130.0010101.0100000131.300000000019900.20000000000000883.750000000000349.970000000001233.72
13120251111010100166.2938119100151.5628001251003010300000530.0010101.0100000535.300000000081131.57000000000000916.330000000000404.270000000001320.59
13120251121030100166.2938119100151.5628001251003010700000270.0010101.0100000272.700000000041331.18000000000002378.050000000000198.390000000002576.44
13120251131030100166.2938119100151.5628001251004010300006935.0010101.0300007143.050000001082620.66000000000001914.550000000001040.830000000002955.38
13120251021010100166.2938119100151.5628001251004010300001500.0010101.0500001575.000000000238711.41000000000003034.840000000000053.930000000003088.77
13120251031010100166.2938119100151.5628001251004010300000800.0010101.0500000840.000000000127312.75000000000001805.370000000000342.530000000002147.90
13120251061010100166.2938119100151.5628001251004010100006000.0030101.0400006240.000000000945751.87000000000000925.030000000000782.940000000001707.97
13120251081010100166.2938119100151.5628001251001010300018500.0030101.0400019240.000000002916068.27000000000003801.500000000000216.670000000004018.17
13120260021010100289.9443195200264.2598208751003010100000100.0030101.0100000101.000000000026690.24000000000001018.000000000000051.070000000001069.07
13120260041010100289.9443195200264.2598208751001010300007300.0010101.0300007519.000000001986969.59000000000004413.030000000001230.770000000005643.80
13120260061020100289.9443195200264.2598208751003010300000700.0010101.0200000714.000000000188681.51000000000001587.040000000000311.180000000001898.21
13120278011020100177.9296357200162.1678732751004010100003500.0030101.0300003605.000000000584615.18000000000001198.080000000000299.490000000001497.57
13120278121020100177.9296357200162.1678732751003010100000050.0030101.0000000050.000000000008108.39000000000000475.380000000000249.760000000000725.15
13120278021010100177.9296357200162.1678732751004010100002000.0030101.0300002060.000000000334065.82000000000002678.890000000000559.190000000003238.08
13120278041030100177.9296357200162.1678732751003010100000100.0030101.0100000101.000000000016378.96000000000001309.190000000000364.660000000001673.86
13120278051010100177.9296357200162.1678732751003010100000040.0010101.0100000040.400000000006551.58000000000008272.030000000000701.020000000008973.05
13120278051010100177.9296357200162.1678732751021010300007788.0010100.9500007398.600000001199815.23000000000008272.030000000000701.020000000008973.05
13120278081010100177.9296357200162.1678732751022010300003684.0010100.9400003462.960000000561580.86000000000004942.760000000000570.460000000005513.22
13120278081040100177.9296357200162.1678732751003010100000240.0010101.0200000244.800000000039698.70000000000004942.760000000000570.460000000005513.22
13120278091030100177.9296357200162.1678732751022010300002472.0010100.9400002323.680000000376826.24000000000002898.990000000000368.260000000003267.24
13120286011010100204.9473647400186.7922571651004010300002136.0010101.0300002200.080000000410957.91000000000002244.530000000000271.450000000002515.98
13120286101030100204.9473647400186.7922571651004010100012000.0010101.0200012240.000000002286337.23000000000005433.000000000000376.460000000005809.46
13120286121020100204.9473647400186.7922571651021010300008256.0010100.9600007925.760000001480470.60000000000007244.730000000000497.350000000007742.08
13120286041010100204.9473647400186.7922571651003010100000070.0030101.0200000071.400000000013336.97000000000001052.500000000000807.430000000001859.93
13120286041010100204.9473647400186.7922571651010011100006500.0030100.9400006110.000000001141300.69000000000001052.500000000000807.430000000001859.93
13120286041010100204.9473647400186.7922571651004010300002554.6810101.0300002631.320000000491510.20000000000001052.500000000000807.430000000001859.93
13120286051020100204.9473647400186.7922571651003010300000287.0010101.0200000292.740000000054681.57000000000002163.960000000001109.400000000003273.36
13120286051060100204.9473647400186.7922571651004010700002500.0030101.0300002575.000000000480990.06000000000002163.960000000001109.400000000003273.36
13120286061010100204.9473647400186.7922571651003010300000360.0010101.0200000367.200000000068590.12000000000000874.200000000000288.310000000001162.51
13120286081010100204.9473647400186.7922571651003010100000350.0010101.0200000357.000000000066684.84000000000002029.200000000000290.410000000002319.61
13120286091010100204.9473647400186.7922571651003010100000150.0010101.0200000153.000000000028579.22000000000003483.000000000000502.120000000003985.12
13120294101010100149.0849952500135.8784135051004010300000548.0010101.0200000558.960000000075950.60000000000003958.090000000000192.400000000004150.50
13120294021010100149.0849952500135.8784135051004010100005050.0030101.0300005201.500000000706771.57000000000001419.500000000000183.180000000001602.68
13120294051010100149.0849952500135.8784135051004010100001500.0010101.0300001545.000000000209932.15000000000001824.100000000000254.830000000002078.93
13120294051010100149.0849952500135.8784135051004010300002892.9610101.0300002979.750000000404883.70000000000001824.100000000000254.830000000002078.93
13120294061010100149.0849952500135.8784135051004010100003084.0010101.0200003145.680000000427430.01000000000004433.330000000000583.320000000005016.65
13120294061020100149.0849952500135.8784135051004010100006500.0010101.0200006630.000000000900873.88000000000004433.330000000000583.320000000005016.65
13120294071010100149.0849952500135.8784135051003010100000125.0030101.0000000125.000000000016984.80000000000000244.530000000000170.280000000000414.81
13120294091010100149.0849952500135.8784135051003010100000100.0030101.0000000100.000000000013587.84000000000001912.950000000000181.340000000002094.28
13120294091030100149.0849952500135.8784135051003010100000150.0030101.0000000150.000000000020381.76000000000001912.950000000000181.340000000002094.28
13120308011010100352.2298989900321.0278793151003010100000400.0010101.0100000404.000000000129695.26000000000001246.450000000000200.000000000001446.45
13120308101010100352.2298989900321.0278793151004011100004500.0030101.0200004590.000000001473517.97000000000000994.350000000000687.000000000001681.35
13120308121020100352.2298989900321.0278793151003010100000400.0010101.0000000400.000000000128411.15000000000003074.630000000000397.490000000003472.12
13120308131010100352.2298989900321.0278793151001010300007938.0010101.0200008096.760000002599285.69000000000009715.900000000000813.460000000010529.36
13120308131020100352.2298989900321.0278793151001010300004308.0030101.0200004394.160000001410647.87000000000009715.900000000000813.460000000010529.36
13120308051010100352.2298989900321.0278793151022010300000450.0010100.9400000423.000000000135794.79000000000000437.330000000001234.320000000001671.65
13120308081010100352.2298989900321.0278793151003010300000050.0030101.0200000051.000000000016372.42000000000001123.900000000000246.230000000001370.13
13120316011010100200.8254374700183.0354677151001010300004939.5610101.0300005087.750000000931238.70000000000007320.160000000000819.750000000008139.90
13120316011010100200.8254374700183.0354677151001010100010000.0010101.0300010300.000000001885265.32000000000007320.160000000000819.750000000008139.90
13120316101010100200.8254374700183.0354677151001010100009000.0010101.0200009180.000000001680265.59000000000004496.260000000001470.000000000005966.26
13120316111020100200.8254374700183.0354677151003010100000160.0010100.9800000156.800000000028699.96000000000003624.890000000000613.000000000004237.89
13120316121010100200.8254374700183.0354677151001010100014064.0010101.0200014345.280000002625695.03000000000013776.830000000000902.770000000014679.61
13120316131010100200.8254374700183.0354677151001010100010800.0030101.0200011016.000000002016318.71000000000006974.300000000000075.980000000007050.28
13120316031020100200.8254374700183.0354677151001010700030000.0030101.0300030900.000000005655795.95000000000001325.220000000003152.610000000004477.82
13120316061010100200.8254374700183.0354677151021010300004200.0010100.9400003948.000000000722624.03000000000003432.580000000000456.360000000003888.94
13120316091010100200.8254374700183.0354677151021010300010200.0010100.9600009792.000000001792283.30000000000009929.780000000000732.840000000010662.61
13120324111010100205.4806579900187.2783090351004010300001800.0010101.0200001836.000000000343842.98000000000003457.670000000000564.790000000004022.46
13120324121010100205.4806579900187.2783090351004010300001500.0010101.0200001530.000000000286535.81000000000000499.570000000000347.580000000000847.15
13120324121020100205.4806579900187.2783090351003010300000043.0010101.0000000043.000000000008052.97000000000000499.570000000000347.580000000000847.15
13120324021020100205.4806579900187.2783090351003010900000050.0030101.0100000050.500000000009457.55000000000000177.120000000000370.860000000000547.98
13120324041010100205.4806579900187.2783090351003010100000050.0030101.0100000050.500000000009457.55000000000001051.820000000000186.850000000001238.67
13120324071010100205.4806579900187.2783090351001010100008000.0030101.0300008240.000000001543173.27000000000000709.650000000000170.590000000000880.24
13120324071010100205.4806579900187.2783090351003010100000180.0010101.0200000183.600000000034384.30000000000000709.650000000000170.590000000000880.24
13120324081010100205.4806579900187.2783090351003010100000180.0030101.0200000183.600000000034384.30000000000000508.370000000000174.910000000000683.27
13120324091010100205.4806579900187.2783090351003011100000020.0030101.0200000020.400000000003820.48000000000001285.000000000000028.220000000001313.22
13120332011020100163.3589743600148.8879429451003010700000250.0010101.0200000255.000000000037966.43000000000001700.330000000000291.110000000001991.44
13120340011030200217.7833927400245.4960527451003010700000150.0030101.0200000153.000000000037560.90000000000000692.230000000000325.920000000001018.14
13120340111010200217.7833927400245.4960527451003010100000250.0010101.0100000252.500000000061987.75000000000000523.750000000000610.190000000001133.94
13120340061010200217.7833927400245.4960527451003010300000350.0010101.0000000350.000000000085923.62000000000000640.540000000000467.160000000001107.70
13120340071010200217.7833927400245.4960527451004010300003390.0010101.0900003695.100000000907132.46000000000010746.010000000001087.430000000011833.44
13120340091030200217.7833927400245.4960527451003010700000480.0010101.0100000484.800000000119016.49000000000002136.030000000001418.240000000003554.27
13120359111010200195.5653294100220.4507690851003010300000350.0010101.0100000353.500000000077929.35000000000000394.450000000000442.330000000000836.78
13120359131040200195.5653294100220.4507690851003010700000250.0010101.0100000252.500000000055663.82000000000000642.280000000000302.460000000000944.74
13120359051020200195.5653294100220.4507690851004010100002700.0030101.1100002997.000000000660690.95000000000001148.690000000000073.900000000001222.59
13120367101010200164.5005789500185.4330685951003010400000490.0010101.0100000494.900000000091770.83000000000014700.510000000001224.180000000015924.69
13120367111010200164.5005789500185.4330685951003010100000300.0010101.0100000303.000000000056186.22000000000003108.410000000000591.250000000003699.66
13120367121020200164.5005789500185.4330685951003010100000120.0010101.0100000121.200000000022474.49000000000002021.530000000000354.890000000002376.43
13120367131010200164.5005789500185.4330685951004010300005264.0010101.0900005737.760000001063970.44000000000003817.940000000000730.230000000004548.17
13120367131030200164.5005789500185.4330685951004010300005416.0010101.0900005903.440000001094692.99000000000003817.940000000000730.230000000004548.17
13120367021010200164.5005789500185.4330685951003010300000480.0010101.0000000480.000000000089007.87000000000001650.000000000000217.400000000001867.40
13120367031010200164.5005789500185.4330685951003010300000780.0010101.0000000780.000000000144637.79000000000001074.440000000000266.250000000001340.69
13120367041010200164.5005789500185.4330685951003010700000400.0010101.0000000400.000000000074173.23000000000000646.850000000000217.580000000000864.43
13120367051010200164.5005789500185.4330685951003010300000250.0010101.0000000250.000000000046358.27000000000001921.650000000000900.440000000002822.09
13120367051010200164.5005789500185.4330685951001010400004104.0010101.1000004514.400000000837119.04000000000001921.650000000000900.440000000002822.09
13120367051010200164.5005789500185.4330685951022010300001632.0010100.9600001566.720000000290521.70000000000001921.650000000000900.440000000002822.09
13120367071010200164.5005789500185.4330685951003010100000050.0030101.0100000050.500000000009364.37000000000003300.620000000000420.760000000003721.38
13120367091010200164.5005789500185.4330685951003010100000050.0030101.0100000050.500000000009364.37000000000000270.620000000000384.010000000000654.62
13120375121010200124.8668923300140.7560457251003010300000050.0010101.0200000051.000000000007178.56030000000001548.850000000000152.500000000001701.35
13120375131020200124.8668923300140.7560457251003010300000100.0010101.0100000101.000000000014216.36000000000000921.150000000000328.850000000001249.99
13120375132040200124.8668923300140.7560457251003010300000120.0010101.0100000121.200000000017059.63000000000000962.360000000000015.170000000000977.53
13120375021030200124.8668923300140.7560457251003010100000089.0030101.0000000089.000000000012527.29000000000000976.790000000000163.970000000001140.76
13120375031030200124.8668923300140.7560457251003010300000370.0010101.0000000370.000000000052079.74000000000000879.090000000000156.050000000001035.14
13120375031060200124.8668923300140.7560457251003010300000040.0010101.0000000040.000000000005630.24000000000000879.090000000000156.050000000001035.14
13120375071020200124.8668923300140.7560457251003010300000380.0010101.0100000383.800000000054022.17000000000000482.710000000000323.530000000000806.24
13120375081010200124.8668923300140.7560457251004010300004320.0010101.0900004708.800000000662792.07000000000000713.080000000000216.060000000000929.14
13120383011010200236.0436953300266.0799556351003010300000500.0010101.0200000510.000000000135700.78000000000001126.550000000000456.760000000001583.31
13120383101040200236.0436953300266.0799556351003010300000075.0010101.0100000075.750000000020155.56000000000000756.360000000000084.850000000000841.22
13120383111020200236.0436953300266.0799556351003010100000050.0030101.0100000050.500000000013437.04000000000000553.570000000000100.640000000000654.21
13120383121010200236.0436953300266.0799556351002020300000800.0030100.9400000752.000000000200092.13000000000000601.250000000000300.540000000000901.79
13120383121010200236.0436953300266.0799556351002010300000800.0030100.9400000752.000000000200092.13000000000000601.250000000000300.540000000000901.79
13120383131020200236.0436953300266.0799556351003010100000080.0030101.0100000080.800000000021499.26000000000000142.330000000000160.500000000000302.83
13120383021020200236.0436953300266.0799556351003010100000180.0030101.0200000183.600000000048852.28000000000000638.500000000000201.150000000000839.65
13120383031010200236.0436953300266.0799556351004010100005000.0030101.1100005550.000000001476743.75000000000001686.580000000000513.250000000002199.84
13120383031010200236.0436953300266.0799556351003010300000450.0010101.0200000459.000000000122130.70000000000001686.580000000000513.250000000002199.84
13120383061040200236.0436953300266.0799556351003010100000370.0010101.0000000370.000000000098449.58000000000001859.120000000000329.010000000002188.13
13120383081040200236.0436953300266.0799556351004010300001043.0010101.0900001136.870000000302498.32000000000007817.970000000001104.870000000008922.84
13120383081080200236.0436953300266.0799556351003010300000300.0010101.0100000303.000000000080622.23000000000007817.970000000001104.870000000008922.84
13120391021010200279.5642301800315.1384232351003010300000350.0010101.0100000353.500000000111401.43000000000000549.420000000000296.540000000000845.96
13120391041010200279.5642301800315.1384232351001010700010000.0030101.0700010700.000000003371981.13000000000004068.220000000001802.000000000005870.22
13120391081010200279.5642301800315.1384232351004010100002900.0030101.0500003045.000000000959596.50000000000002860.810000000000261.200000000003122.01
13120391081010200279.5642301800315.1384232351003010100000130.0030101.0100000131.300000000041377.67000000000002860.810000000000261.200000000003122.01
13120391091010200279.5642301800315.1384232351004010100003000.0030101.0500003150.000000000992686.03000000000002213.640000000000969.920000000003183.56
13120391091020200279.5642301800315.1384232351022010300000770.0010100.9500000731.500000000230523.76000000000002213.640000000000969.920000000003183.56
13120405011020200116.2182402600131.0068636551003010300000168.0010101.0100000169.680000000022229.24000000000001889.310000000000507.520000000002396.82
13120405011030200116.2182402600131.0068636551003010100000130.0030101.0100000131.300000000017201.20000000000001889.310000000000507.520000000002396.82
13120405101010200116.2182402600131.0068636551003010300000405.0010101.0100000409.050000000053588.36000000000000661.000000000000120.980000000000781.98
13120405121010200116.2182402600131.0068636551003010100000270.0010101.0100000272.700000000035725.57000000000002867.800000000000435.590000000003303.39
13120405141010200116.2182402600131.0068636551001010100012000.0030101.0500012600.000000001650686.48000000000001298.330000000000103.660000000001401.99
13120405021010200116.2182402600131.0068636551004010300003500.0030101.0800003780.000000000495205.94000000000002431.910000000000336.860000000002768.77
13120405061040200116.2182402600131.0068636551003010300000320.0010101.0300000329.600000000043179.86000000000001306.750000000000896.920000000002203.67
13120421111020200148.9595905600167.9145091851003010300000100.0010101.0100000101.000000000016959.37000000000000699.530000000000377.130000000001076.66
13120421131020200148.9595905600167.9145091851003010100000400.0010101.0100000404.000000000067837.46000000000000792.000000000000201.400000000000993.40
13120421031010200148.9595905600167.9145091851004010100004000.0030101.0700004280.000000000718674.10000000000001102.290000000000151.420000000001253.71
13120421031010200148.9595905600167.9145091851003010300000328.0010101.0300000337.840000000056728.24000000000001102.290000000000151.420000000001253.71
13120421051030200148.9595905600167.9145091851003010100000200.0030101.0300000206.000000000034590.39000000000001217.630000000000314.470000000001532.10
13120421061010200148.9595905600167.9145091851001010900001600.0030101.0700001712.000000000287469.64000000000000972.500000000000147.520000000001120.02
13120421061010200148.9595905600167.9145091851003010100000030.0030101.0300000030.900000000005188.56000000000000972.500000000000147.520000000001120.02
13120421081010200148.9595905600167.9145091851003010300000480.0010101.0300000494.400000000083016.93000000000001467.070000000000306.640000000001773.71
13120421081020200148.9595905600167.9145091851003010300000200.0010101.0300000206.000000000034590.39000000000001467.070000000000306.640000000001773.71
13120421091030200148.9595905600167.9145091851003010100000270.0010101.0300000278.100000000046697.03000000000001773.180000000000601.330000000002374.51
13120430011010200120.4648015000135.7937944251003010100000280.0010101.0300000288.400000000039162.93000000000001752.500000000000335.010000000002087.51
13120430101010200120.4648015000135.7937944251003010300000380.0010101.0000000380.000000000051601.64000000000006067.530000000001336.340000000007403.87
13120430101020200120.4648015000135.7937944251003010300000420.0010101.0000000420.000000000057033.39000000000006067.530000000001336.340000000007403.87
13120430111030200120.4648015000135.7937944251003010300000390.0010101.0000000390.000000000052959.58000000000001147.250000000000193.830000000001341.08
13120430121010200120.4648015000135.7937944251003010100000100.0030101.0000000100.000000000013579.38000000000000528.210000000000236.730000000000764.95
13120430131010200120.4648015000135.7937944251003010300000480.0010101.0000000480.000000000065181.02000000000001726.400000000000652.400000000002378.80
13120430131010200120.4648015000135.7937944251003010400000960.0010101.0000000960.000000000130362.04000000000001726.400000000000652.400000000002378.80
13120430021010200120.4648015000135.7937944251003010100000380.0010101.0300000391.400000000053149.69000000000003973.960000000000599.460000000004573.42
13120430021010200120.4648015000135.7937944251004010300004900.0010101.0700005243.000000000711966.86000000000003973.960000000000599.460000000004573.42
13120430041010200120.4648015000135.7937944251004010300002000.0010101.0700002140.000000000290598.72000000000001939.830000000001110.020000000003049.85
13120430041020200120.4648015000135.7937944251003010800000200.0010101.0300000206.000000000027973.52000000000001939.830000000001110.020000000003049.85
13120430051010200120.4648015000135.7937944251003010800000300.0010101.0300000309.000000000041960.28000000000020738.000000000000042.090000000020780.09
13120430051010200120.4648015000135.7937944251004010300008300.0010101.0700008881.000000001205984.69000000000020738.000000000000042.090000000020780.09
13120430061010200120.4648015000135.7937944251003010300000450.0010101.0100000454.500000000061718.28000000000001300.530000000000256.250000000001556.77
13120430061010200120.4648015000135.7937944251004010100005500.0030101.0500005775.000000000784209.16000000000001300.530000000000256.250000000001556.77
13120430071010200120.4648015000135.7937944251004010300005490.0010101.0500005764.500000000782783.33000000000009729.250000000000151.790000000009881.04
13120430081020200120.4648015000135.7937944251010010300066271.7810100.9500022705.000000003083198.10010000000004262.700000000000445.430000000004708.13
13120430091010200120.4648015000135.7937944251003010300000500.0010101.0100000505.000000000068575.87000000000000391.560000000000197.380000000000588.94
13120448011020200237.9363451200268.2134427051003010300000284.0010101.0000000284.000000000076172.62000000000001692.730000000000131.430000000001824.15
13120448171020200237.9363451200268.2134427051010010100005000.0030100.9500004750.000000001274013.85030000000000282.100000000000016.830000000000298.93
13120448031010200237.9363451200268.2134427051004010100003000.0030101.0500003150.000000000844872.34000000000002552.560000000000326.780000000002879.34
13120448031030200237.9363451200268.2134427051003010100000150.0030101.0000000150.000000000040232.02000000000002552.560000000000326.780000000002879.34
13120448041010200237.9363451200268.2134427051003010300000510.0010101.0000000510.000000000136788.86000000000001106.000000000000110.540000000001216.54
13120448041040200237.9363451200268.2134427051003010700000050.0030101.0000000050.000000000013410.67000000000001106.000000000000110.540000000001216.54
13120456011020200257.6332330800290.4167346351010010100021000.0030100.9500019950.000000005793813.86000000000006404.090000000000321.940000000006726.03
13120456011020200257.6332330800290.4167346351001010100000012.0030101.0500010090.100000002930333.89010000000006404.090000000000321.940000000006726.03
13120456011020200257.6332330800290.4167346351004010100009000.0030101.0500009450.000000002744438.14000000000006404.090000000000321.940000000006726.03
13120456011040200257.6332330800290.4167346351003010700000250.0010101.0000000250.000000000072604.18000000000006404.090000000000321.940000000006726.03
13120456011050200257.6332330800290.4167346351003010700000600.0010101.0000000600.000000000174250.04000000000006404.090000000000321.940000000006726.03
13120456131010200257.6332330800290.4167346351003010300000500.0030101.0100000505.000000000146660.45000000000001838.770000000000379.300000000002218.07
13120456051020200257.6332330800290.4167346351003010700000200.0030101.0100000202.000000000058664.18000000000000303.700000000000533.440000000000837.14
13120456061010200257.6332330800290.4167346351003010100000050.0030101.0100000050.500000000014666.05000000000000862.170000000000035.780000000000897.95
13120464011010200068.6630402800077.4003249151003010300000200.0030101.0100000202.000000000015634.87000000000000936.520000000000285.390000000001221.91
13120464101010200068.6630402800077.4003249151003010300000460.0010101.0000000460.000000000035604.15000000000000974.580000000000206.560000000001181.14
13120464131010200068.6630402800077.4003249151003011100000150.0010101.0000000150.000000000011610.05000000000000369.670000000000272.140000000000641.81
13120464021010200068.6630402800077.4003249151003010200000055.0010101.0100000055.550000000004299.59000000000006941.880000000000352.600000000007294.48
13120464021020200068.6630402800077.4003249151010010300023900.0030100.9500022705.000000001757374.38000000000006941.880000000000352.600000000007294.48
13120472121010200303.5648242200342.1930623751003010100000250.0030101.0000000250.000000000085548.27000000000000824.000000000000240.240000000001064.24
13120472091010200303.5648242200342.1930623751004010300001909.0010101.0500002004.450000000685908.88000000000002286.300000000000153.560000000002439.86
13120480101020200190.1909774400214.3925376551003010300000380.0010101.0100000383.800000000082283.86000000000010599.290000000000000.000000000010599.29
13120480131010200190.1909774400214.3925376551004010300004500.0010101.0300004635.000000000993709.41000000000003703.640000000000196.190000000003899.82
13120480021010200190.1909774400214.3925376551003010400000480.0010101.0100000484.800000000103937.50000000000009955.210000000000163.480000000010118.69
13120480021020200190.1909774400214.3925376551016010300033400.0030100.9500031730.000000006802675.22000000000009955.210000000000163.480000000010118.69
13120480031010200190.1909774400214.3925376551004010100007500.0030101.0500007875.000000001688341.23000000000001445.420000000000509.710000000001955.13
13120480051010200190.1909774400214.3925376551003010100000160.0010101.0100000161.600000000034645.83000000000002884.000000000001043.210000000003927.21
13120480051010200190.1909774400214.3925376551004010100004000.0030101.0500004200.000000000900448.66000000000002884.000000000001043.210000000003927.21
13120480051010200190.1909774400214.3925376551001010300007200.0030101.0500007560.000000001620807.58000000000002884.000000000001043.210000000003927.21
13120480051020200190.1909774400214.3925376551022010300003228.0010100.9500003066.600000000657456.16000000000002884.000000000001043.210000000003927.21
13120499121010200150.1834258800169.2940759951003010300000446.0010101.0000000446.000000000075505.16000000000001103.150000000000642.970000000001746.12
13120499041040200150.1834258800169.2940759951022010300003500.0010100.9400003290.000000000556977.51000000000001317.750000000000445.090000000001762.84
13120499061010200150.1834258800169.2940759951003010300000630.0010101.0200000642.600000000108788.37000000000001528.040000000000227.620000000001755.66
13120499071020200150.1834258800169.2940759951003010300000399.0010101.0200000406.980000000068899.30000000000002739.910000000000388.010000000003127.92
13120499081010200150.1834258800169.2940759951003010300000490.0010101.0200000499.800000000084613.18000000000001594.860000000000666.950000000002261.81
13120502011010200211.8305131600238.7856767951003010100000280.0010101.0100000282.800000000067528.59000000000019392.890000000000629.320000000020022.20
13120502011010200211.8305131600238.7856767951004010300002388.0010101.0300002459.640000000587326.80000000000019392.890000000000629.320000000020022.20
13120502101010200211.8305131600238.7856767951022010300000852.0010100.9600000817.920000000195307.58000000000001126.250000000000322.220000000001448.47
13120502111010200211.8305131600238.7856767951004010100003200.0030101.0200003264.000000000779396.45000000000001189.000000000000215.000000000001404.00
13120502121020200211.8305131600238.7856767951003010300000100.0030101.0000000100.000000000023878.57000000000000220.780000000001750.950000000001971.73
13120502131010200211.8305131600238.7856767951010010300019800.0010100.9600019008.000000004538838.14000000000003468.180000000001038.540000000004506.71
13120502131030200211.8305131600238.7856767951003010300000500.0010101.0000000500.000000000119392.84000000000003468.180000000001038.540000000004506.71
13120502161010200211.8305131600238.7856767951003010700000050.0030101.0000000050.000000000011939.28000000000000270.780000000000219.960000000000490.74
13120502021020200211.8305131600238.7856767951003010300000200.0030101.0100000202.000000000048234.71000000000001147.500000000000219.520000000001367.02
13120502201010200211.8305131600238.7856767951003010100000500.0010100.9800000490.000000000117004.98000000000000750.000000000000898.540000000001648.54
13120502031010200211.8305131600238.7856767951010010700012000.0030100.9500011400.000000002722156.72000000000003733.330000000001492.400000000005225.73
13120502051010200211.8305131600238.7856767951003010300000280.0010101.0200000285.600000000068197.19000000000000556.000000000001902.830000000002458.83
13120502051010200211.8305131600238.7856767951004011100003500.0030101.0300003605.000000000860822.36000000000000556.000000000001902.830000000002458.83
13120502061020200211.8305131600238.7856767951003010100000360.0010101.0200000367.200000000087682.10000000000000323.160000000000316.730000000000639.89
13120502071010200211.8305131600238.7856767951003010300000500.0010101.0200000510.000000000121780.70000000000000490.830000000000608.170000000001098.99
13120502081010200211.8305131600238.7856767951004011100003000.0030101.0300003090.000000000737847.74000000000001021.710000000000582.370000000001604.09
13120502081010200211.8305131600238.7856767951003010300000680.0010101.0200000693.600000000165621.75000000000001021.710000000000582.370000000001604.09
13120502091020200211.8305131600238.7856767951003010300000600.0010101.0000000600.000000000143271.41000000000000304.210000000000328.970000000000633.18
13120510021010200177.9341324400200.5760247051001010300009748.2010101.0300010040.650000002013913.66000000000003226.490000000000208.760000000003435.25
13120529191010200203.6437804300229.5571927351004010100006990.0010101.0200007129.800000001636696.87000000000001655.960000000000284.270000000001940.22
13120529091010200203.6437804300229.5571927351003010100000230.0010101.0200000234.600000000053854.12000000000000681.540000000000224.410000000000905.95
13120537011020300405.1970000000369.3029296651003010100000030.0030101.0200000030.600000000011300.67000000000001229.970000000000157.500000000001387.47
13120537111020300405.1970000000369.3029296651003010700000100.0030101.0100000101.000000000037299.60000000000000888.030000000000143.620000000001031.64
13120537151010300405.1970000000369.3029296651003010100000110.0010101.0300000113.300000000041842.02000000000001169.830000000000103.000000000001272.83
13120537191020300405.1970000000369.3029296651003010100000050.0030101.0100000050.500000000018649.80000000000000767.220000000000103.000000000000870.22
13120537191020300405.1970000000369.3029296651001010300001820.0030101.0500001911.000000000705737.90000000000000767.220000000000103.000000000000870.22
13120537021010300405.1970000000369.3029296651004010100002800.0030101.1100003108.000000001147793.51000000000001450.700000000000164.350000000001615.05
13120537211010300405.1970000000369.3029296651003010700000050.0030101.0100000050.500000000018649.80000000000000226.940000000000045.320000000000272.26
13120537231010300405.1970000000369.3029296651003010300000174.0010101.0000000174.000000000064258.71000000000000883.020000000000288.180000000001171.20
13120537241010300405.1970000000369.3029296651004010300002160.0030101.0500002268.000000000837579.04000000000000989.220000000000327.920000000001317.14
13120537051020300405.1970000000369.3029296651003010900000100.0030101.0100000101.000000000037299.60000000000000561.730000000000147.750000000000709.48
13120545011010300092.3007127200084.1243237751003010100000100.0030101.0000000100.000000000008412.43000000000001712.020000000000603.450000000002315.47
13120545021010300092.3007127200084.1243237751001010300001610.0030101.0500001690.500000000142212.17000000000001877.230000000000553.270000000002430.50
13120561101030400256.8752884700289.5623425351003010100000100.0030101.0000000100.000000000028956.23000000000001680.470000000000155.040000000001835.50
13120561141010400256.8752884700289.5623425351003010300000480.0010101.0100000484.800000000140379.82000000000000571.820000000000115.400000000000687.22
13120561151030400256.8752884700289.5623425351003010100000450.0010101.0100000454.500000000131606.08000000000000888.950000000000522.080000000001411.03
13120561161010400256.8752884700289.5623425351001010300005000.0030101.0900005450.000000001578114.77000000000001260.000000000000210.000000000001470.00
13120561191020400256.8752884700289.5623425351003010100000030.0030101.0100000030.300000000008773.74000000000000845.410000000000091.360000000000936.77
13120561221010400256.8752884700289.5623425351003010900000030.0030101.0100000030.300000000008773.74000000000000654.550000000000136.890000000000791.44
13120561231010400256.8752884700289.5623425351003010300000440.0010101.0100000444.400000000128681.51000000000000668.530000000000332.370000000001000.90
13120561031020400256.8752884700289.5623425351003010700000280.0010101.0200000285.600000000082699.01000000000000416.860000000000043.900000000000460.76
13120561071010400256.8752884700289.5623425351003010100000100.0030101.0000000100.000000000028956.23000000000000093.540000000000280.330000000000373.87
13120570101010400177.4854545500200.0702531151002020100001600.0010100.9400001504.000000000300905.66000000000000640.760000000001047.730000000001688.50
13120570121020400177.4854545500200.0702531151003010300000500.0010101.0100000505.000000000101035.48000000000000423.170000000000370.120000000000793.29
13120570181010400177.4854545500200.0702531151003010300000250.0010101.0100000252.500000000050517.74000000000001038.750000000001385.990000000002424.74
13120588111010400295.9957876200333.6608754851003010100000490.0010101.0100000494.900000000165128.77000000000000081.750000000000203.110000000000284.86
13120588151010400295.9957876200333.6608754851003010100000320.0010101.0100000323.200000000107839.19000000000000532.090000000000195.130000000000727.23
13120588151030400295.9957876200333.6608754851003010100000050.0030101.0100000050.500000000016849.87000000000000532.090000000000195.130000000000727.23
13120588171040400295.9957876200333.6608754851004010100003000.0030101.0800003240.000000001081061.24000000000000824.150000000000359.750000000001183.91
13120588041010400295.9957876200333.6608754851004010100004000.0030101.1000004400.000000001468107.85000000000001272.000000000000694.990000000001966.99
13120588041040400295.9957876200333.6608754851003010100000030.0030101.0000000030.000000000010009.83000000000001272.000000000000694.990000000001966.99
13120588051010400295.9957876200333.6608754851003010100000100.0010101.0000000100.000000000033366.09000000000000106.000000000000105.000000000000211.00
13120596131020400154.1550324700173.7710644751003010100000260.0010101.0000000260.000000000045180.48000000000001040.000000000002937.800000000003977.80
13120596031010400154.1550324700173.7710644751003010100000200.0010101.0100000202.000000000035101.76000000000000549.960000000001285.910000000001835.87
13120596091010400154.1550324700173.7710644751004010100003500.0010101.0500003675.000000000638608.66000000000002600.000000000000257.500000000002857.50
13120618011040400167.1090909100188.3735103951003010100000070.0030101.0100000070.700000000013318.01000000000000525.000000000000569.890000000001094.89
13120618121030400167.1090909100188.3735103951004010100003600.0030101.0500003780.000000000712051.87000000000000717.490000000000215.070000000000932.56
13120618141010400167.1090909100188.3735103951002020100000350.0010100.9500000332.500000000062634.19000000000002296.300000000000536.080000000002832.38
13120618141010400167.1090909100188.3735103951004010200000199.0010101.0500000208.950000000039360.64000000000002296.300000000000536.080000000002832.38
13120618141010400167.1090909100188.3735103951004010100000558.0010101.0500000585.900000000110368.04000000000002296.300000000000536.080000000002832.38
13120618141030400167.1090909100188.3735103951004010100001674.0010101.0500001757.700000000331104.12000000000002296.300000000000536.080000000002832.38
13120618151040400167.1090909100188.3735103951003010100000050.0030101.0100000050.500000000009512.86000000000000752.170000000001008.220000000001760.39
13120618151050400167.1090909100188.3735103951003010700000250.0010101.0100000252.500000000047564.31000000000000752.170000000001008.220000000001760.39
13120618171010400167.1090909100188.3735103951004010100003600.0030101.0500003780.000000000712051.87000000000007416.000000000000296.580000000007712.58
13120618021010400167.1090909100188.3735103951004010300001600.0030101.0800001728.000000000325509.43000000000000599.780000000000653.800000000001253.58
13120618051010400167.1090909100188.3735103951010010900025000.0030100.9400023500.000000004426777.49000000000003897.000000000002229.930000000006126.93
13120618061010400167.1090909100188.3735103951002020100001500.0010100.9500001425.000000000268432.25000000000001664.500000000000501.060000000002165.56
13120626111030400296.8501724400334.6239796951004010100003300.0030101.0400003432.000000001148429.50000000000001053.420000000001170.640000000002224.06
13120634131010400102.6736363600115.7387261351002010100000350.0010100.9400000329.000000000038078.04000000000000265.000000000000030.300000000000295.30
13120634161010400102.6736363600115.7387261351002010200000500.0030100.9400000470.000000000054397.20000000000001137.280000000000033.300000000001170.58
13120634021010400102.6736363600115.7387261351002020300001020.0010100.9500000969.000000000112150.83000000000001250.450000000000191.130000000001441.58
13120634031010400102.6736363600115.7387261351002010100000500.0010100.9500000475.000000000054975.89000000000000666.500000000000525.490000000001191.99
13120634061010400102.6736363600115.7387261351002020100002000.0010100.9500001900.000000000219903.58000000000001484.390000000000279.670000000001764.06
13120634071010400102.6736363600115.7387261351002020300001300.0010100.9500001235.000000000142937.33000000000001114.750000000000293.400000000001408.15
13120634081010400102.6736363600115.7387261351002010100000300.0010100.9500000285.000000000032985.54000000000000392.000000000000244.540000000000636.54
13120642161010400206.2405393600232.4843859451001010100008000.0030101.0200008160.000000001897072.59000000000003633.330000000001289.860000000004923.19
13120642041010400206.2405393600232.4843859451003010100000100.0030101.0200000102.000000000023713.41000000000000863.170000000000601.040000000001464.20
13120642051040400206.2405393600232.4843859451003010700000100.0030101.0200000102.000000000023713.41000000000000880.210000000001090.900000000001971.11
13120650011010400243.4455944100274.4237369551020010300000200.0010100.9500000190.000000000052140.51000000000001086.720000000001365.320000000002452.04
13120650011040400243.4455944100274.4237369551003010300000500.0010101.0300000515.000000000141328.22000000000001086.720000000001365.320000000002452.04
13120650101030400243.4455944100274.4237369551003010300001170.0010101.0100001181.700000000324286.53000000000002551.820000000000987.000000000003538.83
13120650101030400243.4455944100274.4237369551003010100000390.0010101.0100000393.900000000108095.51000000000002551.820000000000987.000000000003538.83
13120650121010400243.4455944100274.4237369551003010300000400.0010101.0100000404.000000000110867.19000000000000665.920000000000174.880000000000840.81
13120650141010400243.4455944100274.4237369551003010400000280.0010101.0100000282.800000000077607.03000000000000796.370000000000462.670000000001259.04
13120650031010400243.4455944100274.4237369551003010100000100.0030101.0300000103.000000000028265.64000000000000639.920000000000084.900000000000724.82
13120650071020400243.4455944100274.4237369551020011100000400.0030100.9500000380.000000000104281.02000000000000123.740000000000482.510000000000606.25
13120669121010400308.1911931800347.4081309051002020300000500.0010100.9600000480.000000000166755.90000000000001210.060000000000369.050000000001579.11
13120669151010400308.1911931800347.4081309051003010300000520.0010100.9800000509.600000000177039.18000000000000901.440000000000366.220000000001267.65
13120669181010400308.1911931800347.4081309051002020300001000.0010100.9700000970.000000000336985.89000000000000688.040000000000719.040000000001407.08
13120669021010400308.1911931800347.4081309051003010300000350.0010101.0200000357.000000000124024.70000000000000285.920000000000872.540000000001158.46
13120669091020400308.1911931800347.4081309051020020100000400.0010100.9400000376.000000000130625.46000000000000411.700000000000751.150000000001162.85
13130010121010100753.0489758700916.5318986651001010300016000.0030101.0800017280.000000015837671.21000000000002751.330000000000564.050000000003315.38
13130028021010100510.8278839600621.7258975051003010100000398.0010101.0200000405.960000000252395.85000000000002712.300000000000199.300000000002911.60
13130028071020100510.8278839600621.7258975051001010300018800.0030101.1000020680.000000012857291.56000000000004228.930000000000768.220000000004997.15
13130028071040100510.8278839600621.7258975051003010100000150.0030101.0000000150.000000000093258.88000000000004228.930000000000768.220000000004997.15
13130036111020100558.3682831100679.5870641651001010700999999.9930101.0900028783.000000019560554.47010000000000286.990000000002552.090000000002839.08
13130044031010100635.0253269300772.8859440051003010700999999.9910101.0000000405.960000000313760.78010000000001319.900000000000085.030000000001404.93
13130052041010100579.4556483500705.2523841051004010300011800.0010101.1000012980.000000009154175.95000000000002168.700000000000840.000000000003008.70
13130060091010100760.2792942100925.3318806251003010100000050.0030101.0000000050.000000000046266.59000000000000895.370000000000434.670000000001330.04
13130095041010100365.1893556600444.4700202051001010700000027.0010101.0700002940.000000001306741.86010000000000208.000000000000657.000000000000865.00
13130095051020100365.1893556600444.4700202051001010300015000.0030101.0700016050.000000007133743.82000000000001782.900000000000412.000000000002194.90
13130117071020100437.0215272500531.8965737551001010300014832.0030101.0500015573.600000008283544.48000000000000574.090000000000659.560000000001233.65
13130117081020100437.0215272500531.8965737551001010300027000.0010101.0500028350.000000015079267.87000000000000817.750000000000675.830000000001493.58
13130117091010100437.0215272500531.8965737551004010100003500.0030101.0500003675.000000001954719.91000000000001997.800000000000346.460000000002344.25
13130125011010100425.1342995200517.4286921751001010100006500.0030101.0700006955.000000003598716.55030000000000052.500000000000470.700000000000523.20
13130125011010100425.1342995200517.4286921751003010100000200.0030101.0300000206.000000000106590.31030000000000052.500000000000470.700000000000523.20
13130125021010100425.1342995200517.4286921751001010300030000.0030101.0800032400.000000016764689.63000000000000840.000000000000520.000000000001360.00
13130125061010100425.1342995200517.4286921751001010100006500.0030101.0700006955.000000003598716.55000000000000402.500000000000387.030000000000789.53
13130125061010100425.1342995200517.4286921751003010100000200.0030101.0300000206.000000000106590.31000000000000402.500000000000387.030000000000789.53
13130125091040100425.1342995200517.4286921751001010300026900.0030101.0700028783.000000014893150.05000000000001294.480000000000106.900000000001401.38
13130125091050100425.1342995200517.4286921751001010100006800.0030101.0700007276.000000003764811.16000000000001294.480000000000106.900000000001401.38
13130141031010100442.4606828500538.5165410651001010300002800.0030101.0500002940.000000001583238.63000000000002172.500000000000306.000000000002478.50
13130192091010100631.7432321600768.8913239351001010300012500.0030101.0200012750.000000009803364.38000000000001287.000000000000223.050000000001510.05
13130222021010100505.9321977700615.7673839051001010300029999.0010101.0300030898.970000019026577.92000000000001188.000000000000000.000000000001188.00
13130249101020200767.0144462300933.5291982851004010300007000.0010101.0900007630.000000007122827.78000000000000980.870000000000337.490000000001318.36
13130257011010201084.9703003201320.5115752351001010300033000.0010101.1100036630.000000048370339.00000000000005739.920000000002100.000000000007839.92
13130257011020201084.9703003201320.5115752351001010300033000.0010101.1100036630.000000048370339.00000000000005739.920000000002100.000000000007839.92
13130257111010201084.9703003201320.5115752351001010300035000.0010101.0900038150.000000050377516.60000000000002325.500000000000097.280000000002422.78
13130257171010201084.9703003201320.5115752351003010300000480.0010101.0100000484.800000000640184.01000000000001615.970000000000000.000000000001615.97
13130257191010201084.9703003201320.5115752351003010300000320.0010101.0100000323.200000000426789.34000000000012651.830000000000804.000000000013455.83
13130257041030201084.9703003201320.5115752351001010300000033.0010101.1100038869.200000051327228.52010000000005686.440000000001863.800000000007550.24
13130273101010200537.3389694000653.9923984251001010100014000.0030101.0500014700.000000009613688.26000000000001617.170000000000255.750000000001872.91
13130273101010200537.3389694000653.9923984251003010400000260.0010101.0100000262.600000000171738.40000000000001617.170000000000255.750000000001872.91
13130290091020200293.1901077600356.8401189751001010300036000.0010101.0200036720.000000013103169.17000000000007223.830000000000594.000000000007817.83
13130311111020300579.4507878400705.2464684051001010300035990.0010101.0800038869.200000027412366.03000000000005620.050000000000601.110000000006221.16
13130320131010300416.0553961600506.3788072451001010300030000.0010101.0900032700.000000016558587.00000000000003473.760000000000472.500000000003946.26
13130338131010300648.9964403000789.8901116951001010300036000.0010101.0800038880.000000030710927.54000000000005332.190000000000574.170000000005906.35
13130338031010300648.9964403000789.8901116951001010100020000.0030101.1000022000.000000017377582.46000000000008148.830000000000620.070000000008768.90
13130338071010300648.9964403000789.8901116951001010100008500.0030101.0900009265.000000007318331.88000000000022392.500000000001260.000000000023652.50
13130338072030300648.9964403000789.8901116951004010300007800.0010101.1100008658.000000006838868.59030000000002082.010000000000000.000000000002082.01
13130338072030300648.9964403000789.8901116951003010300000295.0010101.0200000300.900000000237677.93030000000002082.010000000000000.000000000002082.01
13130346011010301217.9355695001482.3428963351003010200000150.0010101.0100000151.500000000224574.95000000000002491.270000000000213.740000000002705.01
13130346011010301217.9355695001482.3428963351004010300010000.0010101.0900010900.000000016157537.57000000000002491.270000000000213.740000000002705.01
13130346051040301217.9355695001482.3428963351004010300015000.0010101.0900016350.000000024236306.35000000000005664.000000000000192.960000000005856.96
13130397041010300584.0499563900710.8440919651003010700000070.0010101.0300000072.100000000051251.86000000000000412.000000000000501.590000000000913.59
13130400121020300461.4252645500561.5982324751001010300008000.0030101.0500008400.000000004717425.15000000000000256.700000000000000.000000000000256.70
13130435111010300572.7890002200697.1384421651004010300007600.0010101.0400007904.000000005510182.25000000000000696.900000000000000.000000000000696.90
13130460031010301070.6170755901303.0423418451004010300006000.0010101.0500006300.000000008209166.75000000000006825.940000000000150.390000000006976.32
13130486021010300955.0925078001162.4380055351004010300004500.0010101.0300004635.000000005387900.16000000000000536.000000000000211.170000000000747.17
13130494041010300469.9917695500572.0244800951003010300000320.0010101.0100000323.200000000184878.31000000000000765.000000000000500.000000000001265.00
13130524011010400802.7272855100976.9951048151001010100020000.0030101.1000022000.000000021493892.31030000000003985.000000000000233.000000000004218.00
13130524101020400802.7272855100976.9951048151004010300006000.0010101.0900006540.000000006389547.99000000000001477.500000000000338.750000000001816.25
13130524051040400802.7272855100976.9951048151003010100000020.0030101.0000000020.000000000019539.90000000000001451.780000000000258.110000000001709.89
13130532121010400356.8576923100434.3295971051004010300003700.0010101.1100004107.000000001783791.66030000000008262.750000000000693.330000000008956.08
13130583021010500552.9186602900692.0027454551004010300007800.0010101.1100008658.000000005991359.77000000000004229.310000000000732.140000000004961.45
13130583021010500552.9186602900692.0027454551003010300000295.0010101.0200000300.900000000208223.63000000000004229.310000000000732.140000000004961.45
13130583051010500552.9186602900692.0027454551004010300007000.0010101.1000007700.000000005328421.14000000000005006.990000000001258.630000000006265.61
13130583061020500552.9186602900692.0027454551004010700007359.0010101.1000008094.900000005601693.02000000000001801.460000000002297.510000000004098.98
13130591111020500511.4941471600640.1580911251003010300000800.0010101.0100000808.000000000517247.74000000000003592.180000000000219.480000000003811.66
13130591121010500511.4941471600640.1580911251004010300000180.0010101.0800000194.400000000124446.73000000000001351.190000000000017.080000000001368.27
13130591031010500511.4941471600640.1580911251004010300007000.0010101.1000007700.000000004929217.30030000000002981.000000000000367.740000000003348.74
13130605101020500421.3756823800527.3707509251004010300015000.0010101.0500015750.000000008306089.33000000000004180.000000000000721.000000000004901.00
13130605131020500421.3756823800527.3707509251003010100000150.0030101.0000000150.000000000079105.61000000000000365.950000000000124.740000000000490.69
13130605021020500421.3756823800527.3707509251003010100000150.0030101.0100000151.500000000079896.67000000000000540.070000000000095.170000000000635.24
13130621111010500444.6018578900556.4393615051022010300007200.0010100.9400006768.000000003765981.60000000000001579.130000000000505.000000000002084.13
13130621041010500444.6018578900556.4393615051004010100002000.0030101.0500002100.000000001168522.66000000000000405.770000000000089.940000000000495.71
13130630111020500351.5243852500439.9486889451004010300012000.0010101.0200012240.000000005384971.95000000000002769.480000000000386.730000000003156.21
13130630041010500351.5243852500439.9486889451003010300000300.0010101.0200000306.000000000134624.30000000000001659.800000000000004.290000000001664.09
13130630081010500351.5243852500439.9486889451004010100006000.0010101.0200006120.000000002692485.98000000000015887.700000000000396.670000000016284.37
13130648011010600635.4779106000795.3293863951003010300000100.0030101.0200000102.000000000081123.60000000000001252.750000000000221.530000000001474.28
13130648101010600635.4779106000795.3293863951003010100000060.0030101.0100000060.600000000048196.96000000000000795.970000000000676.880000000001472.84
13130648121010600635.4779106000795.3293863951003010100000050.0030101.0100000050.500000000040164.13000000000000684.310000000000157.700000000000842.01
13130648051060600635.4779106000795.3293863951003010300000290.0010101.0000000290.000000000230645.52000000000000995.800000000000150.030000000001145.82
13130648071010600635.4779106000795.3293863951001010100020000.0030101.1000022000.000000017497246.50030000000004182.570000000000115.570000000004298.14
13130648081010600635.4779106000795.3293863951003010100000050.0030101.0100000050.500000000040164.13000000000000630.970000000000270.770000000000901.74
13130656041010600596.8895476500747.0343024651003010100000400.0010101.0300000412.000000000307778.13000000000004613.350000000000126.550000000004739.90
13130656061020600596.8895476500747.0343024651004010300010000.0010101.0700010700.000000007993267.04000000000004369.250000000000403.570000000004772.82
13130664101010600539.7403846200675.5095365951003010100000230.0010101.0000000230.000000000155367.19000000000002062.500000000000252.500000000002315.00
13130664081030600539.7403846200675.5095365951003010700999999.9930101.0100000383.800000000259260.56010000000001164.370000000000528.180000000001692.55
13130672021010600419.2688081100524.7339023551003010100000290.0010101.0100000292.900000000153694.56000000000001253.830000000000000.000000000001253.83
13130672031010600419.2688081100524.7339023551004010300006607.0010101.0500006937.350000003640262.74000000000003925.620000000000000.000000000003925.62
13130672051010600419.2688081100524.7339023551003010100999999.9930101.0100000060.600000000031798.87010000000001071.820000000000487.990000000001559.81
13130672081010600419.2688081100524.7339023551001010300005000.0030101.0500005250.000000002754852.99000000000001466.520000000000081.130000000001547.65
13130699091010600542.8939342600679.4563468051004010300003000.0030101.0200003060.000000002079136.42000000000002201.930000000000000.000000000002201.93
13130702101020700470.6153846200588.9964683751004010300003500.0030101.0900003815.000000002247021.53000000000002317.220000000000566.380000000002883.60
13130702101020700470.6153846200588.9964683751003010100000200.0030101.0100000202.000000000118977.29000000000002317.220000000000566.380000000002883.60
13130702111010700470.6153846200588.9964683751003010100000100.0030101.0100000101.000000000059488.64000000000001279.870000000000115.810000000001395.67
13130702111010700470.6153846200588.9964683751004010300018000.0010101.0900019620.000000011556110.71000000000001279.870000000000115.810000000001395.67
13130702121050700470.6153846200588.9964683751003010300000300.0010101.0100000303.000000000178465.93000000000001034.850000000000312.000000000001346.85
13130702131030700470.6153846200588.9964683751003010300000320.0010101.0100000323.200000000190363.66000000000001381.680000000000364.000000000001745.68
13130702081010700470.6153846200588.9964683751004010100002000.0030101.0900002180.000000001284012.30000000000003824.610000000000037.480000000003862.09
13130710011010700816.9145061101022.4055030651003010100000050.0030101.0300000051.500000000052653.88000000000000208.520000000000519.730000000000728.25
13130710101010700816.9145061101022.4055030651003010100000100.0030101.0000000100.000000000102240.55000000000000868.620000000000423.870000000001292.49
13130710021010700816.9145061101022.4055030651004010100004000.0030101.0700004280.000000004375895.55000000000000053.040000000001245.210000000001298.25
13130710061020700816.9145061101022.4055030651004010300006000.0030101.0700006420.000000006563843.33000000000001699.670000000000000.000000000001699.67
13130729051010700385.9500000000483.0339049651001010300000390.0010101.0400000405.600000000195918.55000000000000590.100000000000646.980000000001237.08
13130737101020700768.8666666700962.2714558851003010300000320.0010101.0000000320.000000000307926.87000000000000245.000000000000000.000000000000245.00
13130745111020700598.1882051300748.6596311151003010100000520.0010101.0000000520.000000000389303.01000000000002077.280000000000198.000000000002275.28
13130745041030700598.1882051300748.6596311151003010700000330.0010101.0200000336.600000000251998.83000000000000767.500000000000179.720000000000947.22
13130745091010700598.1882051300748.6596311151003010300000380.0010101.0000000380.000000000284490.66000000000000229.680000000000201.210000000000430.89
13130761031010800462.0664626500578.2971053451004010300003700.0010101.1100004107.000000002375066.21000000000010901.240000000002100.000000000013001.24
13130761081020800462.0664626500578.2971053451003010300000380.0010101.0100000383.800000000221950.43000000000014618.820000000000806.780000000015425.60
13130761081030800462.0664626500578.2971053451003010300000320.0010101.0100000323.200000000186905.62000000000014618.820000000000806.780000000015425.60
13130761081100800462.0664626500578.2971053451003010700000380.0010101.0100000383.800000000221950.43000000000014618.820000000000806.780000000015425.60
13130770131010800558.7144871800699.2564853051003010100000050.0030101.0000000050.000000000034962.82000000000000624.000000000000073.440000000000697.44
13130770031020800558.7144871800699.2564853051003010100000330.0010101.0300000339.900000000237677.28000000000001178.840000000000175.230000000001354.07
13130788021030800447.0102685600559.4535965351004010100004500.0010101.0800004860.000000002718944.48000000000001097.740000000000466.890000000001564.63
13130796111010800438.5503770700548.8656591851004010300006607.0010101.0500006937.350000003807673.18030000000002712.400000000000151.500000000002863.90
13130796071010800438.5503770700548.8656591851004010300004500.0010101.0500004725.000000002593390.24000000000001060.000000000000297.510000000001357.51
13130800131010800303.0465658300379.2765023451004010300002000.0030101.0400002080.000000000788895.12000000000002182.820000000000144.330000000002327.15
13130818011010800545.4173463400682.6145113051004010100001500.0030101.0300001545.000000001054639.42000000000003596.080000000000000.000000000003596.08
13130818061010800545.4173463400682.6145113051001010300002500.0030101.0300002575.000000001757732.37000000000005688.440000000000749.200000000006437.64
13130818061040800545.4173463400682.6145113051004010300002000.0030101.0300002060.000000001406185.89000000000005688.440000000000749.200000000006437.64
13130834021010900016.5714285700020.1689974751004010300005000.0030101.0500005250.000000000105887.24000000000000728.000000000000349.330000000001077.33
13130850021031000288.0670584200360.5289703851003010100000240.0010101.0200000244.800000000088257.49000000000001328.700000000000213.360000000001542.06
13130877171021000785.1399014800982.6381462751003010700000350.0010101.0000000350.000000000343923.35000000000003600.470000000000321.050000000003921.51
13130877021011000785.1399014800982.6381462751003010100000250.0010101.0100000252.500000000248116.13000000000003525.240000000000416.000000000003941.24
13130885181011000301.2164537000376.9860341351003010100000280.0010101.0100000282.800000000106611.65000000000000539.440000000000265.000000000000804.44
13130885061021000301.2164537000376.9860341351003010300000240.0010101.0300000247.200000000093190.95000000000000174.280000000000641.320000000000815.60
13130885081011000301.2164537000376.9860341351003010300000260.0010101.0300000267.800000000100956.86000000000000091.880000000000453.840000000000545.71
13130915051011001034.0497959201294.1601524851003010700000290.0030101.0200000295.800000000382812.57000000000000040.000000000000110.740000000000150.74
13130958081011200159.4328358200199.5374148651002020300003500.0010100.9600003360.000000000670445.71000000000001484.000000000001091.050000000002575.05
13130982011021200736.6199158500921.9131867551003010100000240.0010101.0000000240.000000000221259.16000000000000468.000000000000102.000000000000570.00
13130982111021200736.6199158500921.9131867551003010300000380.0010101.0100000383.800000000353830.28000000000000677.940000000000000.000000000000677.94
13130990051011200586.7826087000734.3850106051002020100002500.0030100.9600002400.000000001762524.03000000000001233.330000000000406.080000000001639.42
13131032021011300351.5723741700440.0087492551003010100000050.0030101.0100000050.500000000022220.44000000000000691.730000000000224.870000000000916.60
13131040081011300107.2079586100134.1756157351003010100000240.0010101.0200000244.800000000032846.19000000000000886.230000000000206.390000000001092.62
13140015081030100062.8278463600062.5529711951003010900000350.0010101.0100000353.500000000022112.48000000000005571.300000000000876.660000000006447.96
13140023111010100135.9946882600135.3997042551004010300004800.0010101.0900005232.000000000708411.25000000000000757.830000000000064.030000000000821.86
13140023121010100135.9946882600135.3997042551004010300000801.0010101.0900000873.090000000118216.13000000000000577.360000000000315.000000000000892.36
13140023131030100135.9946882600135.3997042551004010300002114.0010101.0900002304.260000000311996.12000000000001259.700000000000420.000000000001679.70
13140023071010100135.9946882600135.3997042551004010100001900.0030101.1000002090.000000000282985.38000000000002400.500000000000000.000000000002400.50
13140023081020100135.9946882600135.3997042551001010700005000.0030101.1000005500.000000000744698.37000000000001036.220000000000621.260000000001657.48
13140031041020100181.8474929400181.0519004751004010100001632.0010101.0900001778.880000000322069.60030000000002125.330000000000000.000000000002125.33
13140040101010100127.6669737900127.1084239851003010100000100.0030101.0100000101.000000000012837.95000000000001858.330000000000170.800000000002029.13
13140040111010100127.6669737900127.1084239851004010100002000.0030101.0800002160.000000000274554.20000000000002996.850000000000312.000000000003308.85
13140040021010100127.6669737900127.1084239851021010300003500.0010100.9600003360.000000000427084.30000000000001378.320000000000105.700000000001484.02
13140040031020100127.6669737900127.1084239851003010300000375.0010101.0000000375.000000000047665.66000000000001530.750000000000210.000000000001740.75
13140040041020100127.6669737900127.1084239851003010700000050.0030101.0000000050.000000000006355.42000000000001479.230000000000382.950000000001862.18
13140040051020100127.6669737900127.1084239851004010700003500.0030101.1000003850.000000000489367.43000000000002383.680000000000544.830000000002928.52
13140058021020100262.6477595300261.4986615851010010300000480.0030100.9400000451.200000000117988.20000000000005202.280000000000072.830000000005275.12
13140058091010100262.6477595300261.4986615851004010300001632.0010101.0900001778.880000000465174.74000000000001231.540000000000166.250000000001397.80
13140058091020100262.6477595300261.4986615851004010100001632.0010101.0900001778.880000000465174.74000000000001231.540000000000166.250000000001397.80
13140066011010100237.8959189500236.8551116351003010100000200.0010101.0200000204.000000000048318.44000000000000315.480000000000000.000000000000315.48
13140066011020100237.8959189500236.8551116351003010100000280.0010101.0200000285.600000000067645.82000000000000315.480000000000000.000000000000315.48
13140066111010100237.8959189500236.8551116351003010300000320.0010101.0100000323.200000000076551.57000000000002765.070000000000248.220000000003013.29
13140066121010100237.8959189500236.8551116351003010300000320.0010101.0100000323.200000000076551.57000000000000866.340000000000220.350000000001086.70
13140066021010100237.8959189500236.8551116351003010100000100.0010101.0200000102.000000000024159.22000000000000170.740000000000872.330000000001043.07
13140066021010100237.8959189500236.8551116351001010900004000.0030101.1100004440.000000001051636.70000000000000170.740000000000872.330000000001043.07
13140066021020100237.8959189500236.8551116351003010300000320.0010101.0200000326.400000000077309.51000000000000170.740000000000872.330000000001043.07
13140066021020100237.8959189500236.8551116351010010900004000.0030100.9400003760.000000000890575.22000000000000170.740000000000872.330000000001043.07
13140066051020100237.8959189500236.8551116351003010100000088.0030101.0200000089.760000000021260.11000000000000261.670000000000151.080000000000412.75
13140066091020100237.8959189500236.8551116351004010300004200.0030101.0900004578.000000001084322.70000000000001748.500000000000191.170000000001939.67
13140074011010100191.8951156700191.0555643151003010300000400.0010101.0000000400.000000000076422.23000000000000155.350000000000206.350000000000361.69
13140074011020100191.8951156700191.0555643151003010300000500.0010101.0000000500.000000000095527.78000000000000155.350000000000206.350000000000361.69
13140074101010100191.8951156700191.0555643151004010300000300.0010101.0800000324.000000000061902.00000000000000948.080000000000313.330000000001261.41
13140074101020100191.8951156700191.0555643151010010900004000.0030100.9400003760.000000000718368.92030000000000948.080000000000313.330000000001261.41
13140074101020100191.8951156700191.0555643151003010300000320.0010101.0200000326.400000000062360.54030000000000948.080000000000313.330000000001261.41
13140074131010100191.8951156700191.0555643151015010300005500.0010100.9400005170.000000000987757.27000000000000579.960000000000021.230000000000601.20
13140074061010100191.8951156700191.0555643151003010300000400.0010101.0100000404.000000000077186.45000000000001430.810000000000210.000000000001640.81
13140074091010100191.8951156700191.0555643151003010300000330.0010101.0100000333.300000000063678.82000000000002236.050000000000330.560000000002566.61
13140082121030100238.4797708500237.4364091451003010100000150.0030101.0100000151.500000000035971.62000000000000791.670000000000212.920000000001004.58
13140082131020100238.4797708500237.4364091451003010100000060.0030101.0100000060.600000000014388.65000000000000229.440000000000068.740000000000298.18
13140082071020100238.4797708500237.4364091451003010700000070.0030101.0100000070.700000000016786.75000000000000556.280000000000141.020000000000697.30
13140090011010100139.9515993300139.3393036251001010100009000.0030101.1100009990.000000001391999.64000000000001157.900000000000282.050000000001439.95
13140090011030100139.9515993300139.3393036251003010300000390.0010101.0200000397.800000000055429.17000000000001157.900000000000282.050000000001439.95
13140090021010100139.9515993300139.3393036251003010300000440.0010101.0200000448.800000000062535.48000000000000541.000000000000190.180000000000731.18
13140090031010100139.9515993300139.3393036251003010100000430.0010101.0200000438.600000000061114.22000000000000581.260000000000157.500000000000738.76
13140104161010100175.5892535100174.8210411751004010100001700.0030101.0500001785.000000000312055.56000000000003404.700000000000263.450000000003668.15
13140104091010100175.5892535100174.8210411751004010100005500.0030101.0500005775.000000001009591.51000000000000901.940000000000109.540000000001011.48
13140112131010100203.0286597700202.1403985751003010700999999.9930101.0000000383.800000000077581.48010000000000225.220000000000248.100000000000473.32
13140112031010100203.0286597700202.1403985751003010100000120.0030101.0100000121.200000000024499.42000000000000635.720000000000208.000000000000843.72
13140112061010100203.0286597700202.1403985751003010100000120.0030101.0300000123.600000000024984.55000000000000364.150000000000201.840000000000565.99
13140112061030100203.0286597700202.1403985751003010100000080.0030101.0300000082.400000000016656.37000000000000364.150000000000201.840000000000565.99
13140112081010100203.0286597700202.1403985751004010300002160.0010101.0500002268.000000000458454.42030000000001378.000000000000175.100000000001553.10
13140120121030100099.6352414300099.1993319451003010100000290.0010101.0100000292.900000000029055.48000000000005148.080000000000175.340000000005323.42
13140120131020100099.6352414300099.1993319451003010100000450.0010101.0100000454.500000000045086.10000000000002249.480000000000412.000000000002661.48
13140120131030100099.6352414300099.1993319451003010100000290.0010101.0100000292.900000000029055.48030000000002249.480000000000412.000000000002661.48
13140120051050100099.6352414300099.1993319451003010100000250.0010101.0100000252.500000000025047.83000000000008776.050000000000630.830000000009406.88
13140120071030100099.6352414300099.1993319451003010300000360.0010101.0300000370.800000000036783.11000000000000472.060000000000412.000000000000884.06
13140139011010100148.7119284400148.0613058351004010300006000.0010101.0700006420.000000000950553.58000000000001939.380000000000167.560000000002106.93
13140139011020100148.7119284400148.0613058351003010100000200.0030101.0300000206.000000000030500.63000000000001939.380000000000167.560000000002106.93
13140139101010100148.7119284400148.0613058351001010100060000.0010101.0500063000.000000009327862.27000000000000840.000000000000239.300000000001079.30
13140139121010100148.7119284400148.0613058351004010300002160.0010101.0500002268.000000000335803.04000000000001730.430000000000296.700000000002027.13
13140139021020100148.7119284400148.0613058351003010100000350.0010101.0300000360.500000000053376.10000000000003658.800000000000254.020000000003912.82
13140139021030100148.7119284400148.0613058351003010100000180.0030101.0300000185.400000000027450.57000000000003658.800000000000254.020000000003912.82
13140139021050100148.7119284400148.0613058351003010100000020.0030101.0300000020.600000000003050.06000000000003658.800000000000254.020000000003912.82
13140139041020100148.7119284400148.0613058351003010100000050.0030101.0300000051.500000000007625.16000000000000912.000000000000813.740000000001725.74
13140139051010100148.7119284400148.0613058351003010300000280.0010101.0300000288.400000000042700.88000000000000853.120000000000000.000000000000853.12
13140139091010100148.7119284400148.0613058351003010100000170.0010101.0100000171.700000000025422.13000000000003019.500000000000206.000000000003225.50
13140147011020100090.5185185200090.1224951851004010300002772.0010101.0800002993.760000000269805.12000000000005423.880000000000000.000000000005423.88
13140147131010100090.5185185200090.1224951851003010100000164.0030101.0000000164.000000000014780.09000000000001031.190000000000005.100000000001036.29
13140147151010100090.5185185200090.1224951851001010300008750.0010101.0500009187.500000000828000.42000000000008900.000000000000914.010000000009814.01
13140147161050100090.5185185200090.1224951851003010100000050.0030101.0000000050.000000000004506.12000000000001006.540000000000408.000000000001414.54
13140147041020100090.5185185200090.1224951851004010300001155.0030101.0800001247.400000000112418.80000000000000654.000000000000209.290000000000863.29
13140155031020100305.2196534300303.8843011851003010300000420.0010101.0300000432.600000000131460.35000000000000891.800000000000172.300000000001064.10
13140155061020100305.2196534300303.8843011851004010300000756.0010101.0500000793.800000000241223.36000000000001731.270000000000404.370000000002135.63
13140155071020100305.2196534300303.8843011851004010300002500.0030101.0500002625.000000000797696.29000000000000420.000000000000138.600000000000558.60
13140163101010100182.0498577600181.2533799351004010300003355.0010101.0500003522.750000000638510.34000000000001621.200000000000003.500000000001624.70
13140163111040100182.0498577600181.2533799351001010100011500.0030101.0500012075.000000002188634.56000000000004109.830000000000435.870000000004545.70
13140163041010100182.0498577600181.2533799351010010300011080.0010100.9500010526.000000001907873.08000000000001236.670000000000006.880000000001243.55
13140163071030100182.0498577600181.2533799351004010300001345.0030101.0500001412.250000000255975.09000000000003187.940000000000515.000000000003702.94
13140163071030100182.0498577600181.2533799351001010300001868.0030101.0500001961.400000000355510.38000000000003187.940000000000515.000000000003702.94
13140163081010100182.0498577600181.2533799351004010100001900.0030101.0500001995.000000000361600.49000000000001483.050000000000221.430000000001704.48
13140163081030100182.0498577600181.2533799351004010300002860.0030101.0500003003.000000000544303.90000000000001483.050000000000221.430000000001704.48
13140171111010100246.5873177800245.5084851251004010100002700.0030101.0500002835.000000000696016.56000000000001053.720000000000274.850000000001328.56
13140171131010100246.5873177800245.5084851251003010100000030.0030101.0100000030.300000000007438.91000000000001326.550000000000278.600000000001605.15
13140171141020100246.5873177800245.5084851251003010100000430.0010101.0000000430.000000000105568.65000000000000990.680000000000103.000000000001093.68
13140171161010100246.5873177800245.5084851251003010100000250.0010101.0100000252.500000000061990.89000000000000524.040000000000309.000000000000833.04
13140171171010100246.5873177800245.5084851251003010100000050.0030101.0000000050.000000000012275.42000000000000900.050000000000222.480000000001122.52
13140171181020100246.5873177800245.5084851251003010900000400.0030101.0000000400.000000000098203.39000000000001104.600000000000134.600000000001239.20
13140171191010100246.5873177800245.5084851251003010100000020.0030101.0000000020.000000000004910.17000000000000340.920000000000102.640000000000443.56
13140171021020100246.5873177800245.5084851251003010100000160.0010101.0100000161.600000000039674.17000000000001063.380000000000155.540000000001218.92
13140171041010100246.5873177800245.5084851251003010100000050.0030101.0100000050.500000000012398.18000000000000468.980000000000095.330000000000564.31
13140171051020100246.5873177800245.5084851251003010300000450.0010101.0300000463.500000000113793.18000000000001160.030000000000479.750000000001639.78
13140171051020100246.5873177800245.5084851251003010300000500.0010101.0300000515.000000000126436.87000000000001160.030000000000479.750000000001639.78
13140171081010100246.5873177800245.5084851251003010300000220.0010101.0300000226.600000000055632.22000000000001127.720000000000416.000000000001543.72
13140180091020100237.2263821800236.1885041151004010300005566.0010101.0700005955.620000001406648.98000000000001488.460000000000386.900000000001875.36
13140198011010100073.4695300500073.1480969451001010100033000.0010101.0500034650.000000002534581.56000000000004160.000000000000068.270000000004228.27
13140198101020100073.4695300500073.1480969451001010300003575.0030101.0400003718.000000000271964.62000000000002209.600000000000252.500000000002462.10
13140198131020100073.4695300500073.1480969451004010300003100.0010101.0400003224.000000000235829.46000000000005661.810000000000606.000000000006267.81
13140198131020100073.4695300500073.1480969451001010300004454.0010101.0400004632.160000000338833.69000000000005661.810000000000606.000000000006267.81
13140198171010100073.4695300500073.1480969451001010300029500.0030101.0300030385.000000002222604.93000000000006131.000000000000000.000000000006131.00
13140198191010100073.4695300500073.1480969451016010100000080.0010100.9500037600.000000002750368.44010000000041500.000000000001076.270000000042576.27
13140198191010100073.4695300500073.1480969451001010100000036.0010101.0300003360.000000000245777.61010000000041500.000000000001076.270000000042576.27
13140201011030100139.0013717400138.3932333351004010300001680.0010101.0500001764.000000000244125.66000000000003284.740000000001519.300000000004804.04
13140201151010100139.0013717400138.3932333351001010300005400.0010101.0300005562.000000000769743.16000000000003158.500000000000015.500000000003174.00
13140201181010100139.0013717400138.3932333351004010300001000.0010101.0300001030.000000000142545.03000000000004073.270000000000550.220000000004623.48
13140201201020100139.0013717400138.3932333351004010300002870.0010101.0300002956.100000000409104.24000000000002812.100000000000423.840000000003235.94
13140201091010100139.0013717400138.3932333351004010300001380.0010101.0400001435.200000000198621.97000000000001152.000000000000318.900000000001470.90
13140210111010100182.0159666700181.2196371251003010100000380.0030101.0100000383.800000000069552.10000000000000450.620000000000000.000000000000450.62
13140210091010100182.0159666700181.2196371251004010100001700.0030101.0500001785.000000000323477.05030000000000384.900000000000208.930000000000593.83
13140228131020100173.0102880700172.2533588351004010100005000.0030101.0400005200.000000000895717.47000000000000616.400000000000202.000000000000818.40
13140228071010100173.0102880700172.2533588351001010100028000.0030101.0500029400.000000005064248.75000000000002998.910000000000663.250000000003662.16
13140228071010100173.0102880700172.2533588351003010100000350.0010101.0100000353.500000000060891.56000000000002998.910000000000663.250000000003662.16
13140228081010100173.0102880700172.2533588351003010100000450.0010101.0100000454.500000000078289.15000000000003764.500000000000767.740000000004532.24
13140236101010100099.2397268800098.8055477851003010300000522.0010101.0100000527.220000000052092.26000000000000336.670000000000365.250000000000701.92
13140236181010100099.2397268800098.8055477851004010300007000.0010101.0500007350.000000000726220.78030000000001641.630000000000086.350000000001727.98
13140236041010100099.2397268800098.8055477851001010300003200.0010101.0500003360.000000000331986.64000000000002576.740000000000370.330000000002947.07
13140236091010100099.2397268800098.8055477851001010300001455.0030101.0400001513.200000000149512.55000000000002224.250000000000000.000000000002224.25
13140236091010100099.2397268800098.8055477851003010100000250.0010101.0000000250.000000000024701.39000000000002224.250000000000000.000000000002224.25
13140244021010100149.9920138900149.3357908351003010100000150.0030101.0100000151.500000000022624.37000000000000822.750000000000165.920000000000988.67
13140244061010100149.9920138900149.3357908351004010300007000.0010101.0500007350.000000001097618.06030000000006619.170000000000578.260000000007197.43
13140244081010100149.9920138900149.3357908351001010300007000.0010101.0400007280.000000001087164.56000000000006096.460000000000000.000000000006096.46
13140252011010100192.1765054200191.3357229751001010100007800.0030101.0500008190.000000001567039.57000000000004518.140000000000374.650000000004892.79
13140252011030100192.1765054200191.3357229751003010100000070.0030101.0000000070.000000000013393.50000000000004518.140000000000374.650000000004892.79
13140252101030100192.1765054200191.3357229751003010300000280.0010101.0000000280.000000000053574.00000000000000769.920000000000341.840000000001111.76
13140252101050100192.1765054200191.3357229751003010300000380.0010101.0000000380.000000000072707.57000000000000769.920000000000341.840000000001111.76
13140252021010100192.1765054200191.3357229751003010900000150.0030101.0000000150.000000000028700.36000000000000434.900000000000374.570000000000809.47
13140252031010100192.1765054200191.3357229751001010300004000.0030101.0500004200.000000000803610.04000000000003094.080000000000283.900000000003377.98
13140252041030100192.1765054200191.3357229751003010100000070.0030101.0000000070.000000000013393.50000000000001369.270000000000255.000000000001624.27
13140252061010100192.1765054200191.3357229751001010300009000.0010101.0500009450.000000001808122.58000000000003199.240000000000228.780000000003428.02
13140260101010100165.9550579500165.2289957351003010100000070.0030101.0100000070.700000000011681.69000000000001882.410000000000246.670000000002129.08
13140260121010100165.9550579500165.2289957351004010100003000.0030101.0300003090.000000000510557.60000000000001042.010000000000170.600000000001212.61
13140260071010100165.9550579500165.2289957351003010100000150.0030101.0000000150.000000000024784.35000000000000527.480000000000196.460000000000723.94
13140279111010100102.3833662100101.9354335251003010900999999.9930101.0000000070.700000000007206.84010000000000450.320000000000084.640000000000534.96
13140279131020100102.3833662100101.9354335251004010100002000.0030101.0300002060.000000000209986.99000000000001750.000000000000208.580000000001958.58
13140279051010100102.3833662100101.9354335251004010300007000.0010101.0500007350.000000000749225.44000000000001074.080000000000110.890000000001184.97
13140279051040100102.3833662100101.9354335251003010300000370.0010101.0100000373.700000000038093.27000000000001074.080000000000110.890000000001184.97
13140279071020100102.3833662100101.9354335251001010300000042.0010101.0500038500.000000003924514.19010000000001687.000000000000621.420000000002308.42
13140287131020100357.9583692200356.3922822851004010100007000.0030101.0200007140.000000002544640.90030000000000875.500000000000178.580000000001054.08
13140287171020100357.9583692200356.3922822851004010100007000.0030101.0200007140.000000002544640.90000000000001005.360000000000327.430000000001332.79
13140287221010100357.9583692200356.3922822851003010100000300.0010101.0200000306.000000000109056.04030000000002453.530000000000212.480000000002666.01
13140287241010100357.9583692200356.3922822851004010100003800.0030101.0200003876.000000001381376.49000000000002639.450000000000000.000000000002639.45
13140287241020100357.9583692200356.3922822851004010100003500.0030101.0200003570.000000001272320.45000000000002639.450000000000000.000000000002639.45
13140295141030100159.3823489800158.6850427051001010300015890.0010101.0200016207.800000002571935.44000000000003134.540000000000563.600000000003698.14
13140295021020100159.3823489800158.6850427051004010100007000.0030101.0200007140.000000001133011.20030000000005930.960000000000500.000000000006430.96
13140295031020100159.3823489800158.6850427051004010300002000.0010101.0300002060.000000000326891.19000000000001493.070000000000084.730000000001577.80
13140309101010100098.9027380700098.4700333251003010300000360.0010101.0000000360.000000000035449.21000000000004590.280000000002064.700000000006654.98
13140309121020100098.9027380700098.4700333251003010300000400.0010100.9800000392.000000000038600.25000000000002327.380000000000320.260000000002647.64
13140309051010100098.9027380700098.4700333251003010100000450.0010101.0200000459.000000000045197.75000000000000800.000000000000009.900000000000809.90
13140309051010100098.9027380700098.4700333251004010300000290.0010101.0300000298.700000000029413.00000000000000800.000000000000009.900000000000809.90
13140317101010100170.0779103000169.3338103851003010700999999.9930101.0000000123.600000000020929.66010000000003883.810000000000692.140000000004575.95
13140317131020100170.0779103000169.3338103851003010300000426.0010101.0000000426.000000000072136.20000000000001143.430000000000289.550000000001432.98
13140317021010100170.0779103000169.3338103851001010300008000.0030101.0300008240.000000001395310.60030000000002934.430000000000788.780000000003723.21
13140317041010100170.0779103000169.3338103851004010100003000.0030101.0300003090.000000000523241.47000000000000619.750000000000119.000000000000738.75
13140325141010100094.8156896300094.4008659451003010300000280.0010101.0000000280.000000000026432.24000000000000916.670000000000128.700000000001045.37
13140325071010100094.8156896300094.4008659451003010300000350.0010101.0200000357.000000000033701.11000000000000906.830000000000153.330000000001060.17
13140333111020100236.3386208800235.3046268251004010100007000.0030101.0200007140.000000001680075.04030000000001292.160000000000084.330000000001376.49
13140333121010100236.3386208800235.3046268251004010100003100.0030101.0300003193.000000000751327.67000000000000834.050000000000100.000000000000934.05
13140333151020100236.3386208800235.3046268251001010100004000.0030101.0200004080.000000000960042.88000000000001341.660000000000239.790000000001581.45
13140333201010100236.3386208800235.3046268251003010100000055.0010101.0000000055.000000000012941.75000000000003690.330000000000247.500000000003937.83
13140333201020100236.3386208800235.3046268251004010100003000.0030101.0300003090.000000000727091.30030000000003690.330000000000247.500000000003937.83
13140333201030100236.3386208800235.3046268251004010100002800.0030101.0200002856.000000000672030.01000000000003690.330000000000247.500000000003937.83
13140333231010100236.3386208800235.3046268251003010100999999.9930100.9800000383.800000000090309.92010000000000580.470000000000166.340000000000746.81
13140333231020100236.3386208800235.3046268251003010300000570.0010100.9800000558.600000000131441.16000000000000580.470000000000166.340000000000746.81
13140333271010100236.3386208800235.3046268251004010300001248.0010101.0200001272.960000000299533.38000000000000404.000000000000009.680000000000413.68
13140333281020100236.3386208800235.3046268251003010300000450.0010100.9800000441.000000000103769.34000000000000734.910000000000000.000000000000734.91
13140333041010100236.3386208800235.3046268251003010300000400.0010101.0100000404.000000000095063.07000000000000525.000000000000278.830000000000803.83
13140333071010100236.3386208800235.3046268251003010300000380.0010101.0200000387.600000000091204.07000000000000180.000000000000200.000000000000380.00
13140333081010100236.3386208800235.3046268251003010300000150.0030101.0200000153.000000000036001.61000000000000986.130000000000308.010000000001294.14
13140333091010100236.3386208800235.3046268251003010300999999.9910101.0200000280.000000000065885.30010000000000362.000000000000150.000000000000512.00
13140341011020100148.2891261300147.6403533051003010300000390.0010101.0200000397.800000000058731.33000000000000505.640000000000183.330000000000688.98
13140341021010100148.2891261300147.6403533051004010300001980.0010101.0300002039.400000000301097.74000000000001649.380000000000000.000000000001649.38
13140341081010100148.2891261300147.6403533051003010700999999.9930101.0000000123.600000000018248.35010000000000473.250000000000165.050000000000638.30
13140341091050100148.2891261300147.6403533051003010300000360.0010101.0000000360.000000000053150.53000000000001472.980000000000282.540000000001755.53
13140350101010100131.7599336000131.1834768751004010100003500.0030101.0200003570.000000000468325.01000000000001037.100000000000099.000000000001136.10
13140350111020100131.7599336000131.1834768751004010100007000.0030101.0200007140.000000000936650.02030000000005895.170000000000000.000000000005895.17
13140350091030100131.7599336000131.1834768751001010100000150.0030101.0200000153.000000000020071.07000000000000597.200000000000188.100000000000785.30
13140368151020100229.2320910300228.2291884151003010300000290.0010100.9800000284.200000000064862.74000000000001442.620000000000115.710000000001558.33
13140368051010100229.2320910300228.2291884151003010100000300.0010101.0200000306.000000000069838.13000000000000967.500000000000000.000000000000967.50
13140376111010200118.9618249500114.8289147551003010200000250.0010101.0100000252.500000000028994.30000000000003601.530000000000213.900000000003815.43
13140376091010200118.9618249500114.8289147551003010700000300.0030101.0100000303.000000000034793.16000000000008623.340000000000057.940000000008681.28
13140384101010200171.1993534500165.2516340451003010100000025.0030101.0100000025.250000000004172.60000000000001027.990000000000113.990000000001141.98
13140384031020200171.1993534500165.2516340451003010300000150.0030101.0000000150.000000000024787.75000000000001024.380000000000275.950000000001300.33
13140384041060200171.1993534500165.2516340451001010300035000.0010101.1000038500.000000006362187.91000000000004560.980000000000441.350000000005002.33
13140384061010200171.1993534500165.2516340451003010100000310.0010101.0000000310.000000000051228.01000000000000924.760000000000200.060000000001124.82
13140384071010200171.1993534500165.2516340451003010300000080.0030101.0100000080.800000000013352.33000000000000415.000000000000105.000000000000520.00
13140384091060200171.1993534500165.2516340451003010300000390.0010101.0200000397.800000000065737.10030000000001506.580000000000216.060000000001722.64
13140392011010200063.8263888900061.6089654951003010300000420.0010101.0100000424.200000000026134.52000000000003923.480000000000104.000000000004027.48
13140392011020200063.8263888900061.6089654951003010300000420.0010101.0100000424.200000000026134.52000000000003923.480000000000104.000000000004027.48
13140392011040200063.8263888900061.6089654951004010300000420.0010101.0800000453.600000000027945.83000000000003923.480000000000104.000000000004027.48
13140392011050200063.8263888900061.6089654951003010100000350.0010101.0100000353.500000000021778.77000000000003923.480000000000104.000000000004027.48
13140392011060200063.8263888900061.6089654951003010100000399.0010101.0100000402.990000000024827.80000000000003923.480000000000104.000000000004027.48
13140392031010200063.8263888900061.6089654951003010300000390.0010101.0300000401.700000000024748.32000000000000882.170000000000162.000000000001044.17
13140392051020200063.8263888900061.6089654951003010100005800.0030101.0300005974.000000000368051.96000000000001316.530000000000329.770000000001646.29
13140392061010200063.8263888900061.6089654951001010100006600.0030101.0700007062.000000000435082.51000000000001030.000000000000177.030000000001207.03
13140406011020200151.6317529900146.3638410551003010300000100.0030101.0100000101.000000000014782.75000000000000685.700000000000187.200000000000872.90
13140406111010200151.6317529900146.3638410551003010300000400.0010101.0000000400.000000000058545.54000000000000188.720000000000102.000000000000290.72
13140406121010200151.6317529900146.3638410551004010100005000.0030101.0500005250.000000000768410.17000000000002679.340000000000110.500000000002789.84
13140406131010200151.6317529900146.3638410551004010300006600.0010101.0500006930.000000001014301.42000000000002955.330000000000102.000000000003057.33
13140406031010200151.6317529900146.3638410551003010700000100.0030101.0300000103.000000000015075.48000000000000335.790000000000214.280000000000550.07
13140414011010200114.3617980000110.3886995551004010300000286.0010101.0500000300.300000000033149.73000000000003404.670000000000306.000000000003710.67
13140414101010200114.3617980000110.3886995551003010700999999.9930101.0000000400.000000000044155.48010000000001002.460000000000077.130000000001079.59
13140414111020200114.3617980000110.3886995551003010100000150.0030101.0000000150.000000000016558.30000000000001433.510000000000267.540000000001701.05
13140414051020200114.3617980000110.3886995551004010300003800.0010101.0500003990.000000000440450.91000000000001672.260000000000530.670000000002202.92
13140414071030200114.3617980000110.3886995551001010300008000.0010101.0500008400.000000000927265.08000000000007003.290000000000247.860000000007251.15
13140422111010200172.9738857800166.9645165051004010100000500.0030101.0300000515.000000000085986.73000000000000529.200000000000150.000000000000679.20
13140422131020200172.9738857800166.9645165051004010100003000.0030101.0300003090.000000000515920.36000000000003288.000000000000150.000000000003438.00
13140422041020200172.9738857800166.9645165051003010100000120.0010101.0100000121.200000000020236.10000000000000782.520000000000138.750000000000921.27
13140422041030200172.9738857800166.9645165051003010300000300.0010101.0100000303.000000000050590.25000000000000782.520000000000138.750000000000921.27
13140422041030200172.9738857800166.9645165051003010100000170.0010101.0100000171.700000000028667.81000000000000782.520000000000138.750000000000921.27
13140422051070200172.9738857800166.9645165051004010100008000.0010101.0500008400.000000001402501.94000000000001357.670000000000275.400000000001633.07
13140422061010200172.9738857800166.9645165051004010900002000.0030101.0500002100.000000000350625.48000000000000856.090000000000178.500000000001034.59
13140422091030200172.9738857800166.9645165051003010700000210.0010101.0000000210.000000000035062.55000000000001461.630000000000522.500000000001984.13
13140430041020200163.9629629600158.2666465051003010300000400.0010101.0200000408.000000000064572.79000000000001284.660000000000434.280000000001718.93
13140449101010200198.9254619800192.0144964551003010100000400.0010101.0200000408.000000000078341.91000000000000346.670000000000100.000000000000446.67
13140449141010200198.9254619800192.0144964551003010100000055.0030101.0000000055.000000000010560.80000000000000431.800000000000260.370000000000692.17
13140449021010200198.9254619800192.0144964551001010300008000.0030101.0300008240.000000001582199.45000000000001442.600000000000106.800000000001549.40
13140449201010200198.9254619800192.0144964551003010300000335.0010100.9800000328.300000000063038.36000000000000456.780000000000098.000000000000554.78
13140449091030200198.9254619800192.0144964551001010300014000.0030101.0300014420.000000002768849.04000000000003960.750000000000148.130000000004108.87
13140457011010200119.8759604300115.7112918151004010100002500.0030101.0300002575.000000000297956.58000000000003558.510000000000350.000000000003908.51
13140457161020200119.8759604300115.7112918151004010100002500.0030101.0200002550.000000000295063.79000000000001268.400000000000148.500000000001416.90
13140457181010200119.8759604300115.7112918151004010300003500.0030101.0200003570.000000000413089.31000000000001683.330000000000000.000000000001683.33
13140457031010200119.8759604300115.7112918151001010300004000.0030101.0300004120.000000000476730.52000000000000510.280000000000611.250000000001121.53
13140457091020200119.8759604300115.7112918151004010100003000.0030101.0300003090.000000000357547.89000000000001772.000000000000148.600000000001920.60
13140473151030300022.8531951600022.7532112251003010100000040.0030101.0000000040.000000000000910.13030000000000519.040000000001281.890000000001800.93
13140473181010300022.8531951600022.7532112251003010100000040.0030101.0000000040.000000000000910.13000000000001047.200000000000231.420000000001278.62
13140481011020300023.8336805600023.7294069351004010300014000.0010101.0500014700.000000000348822.28000000000001795.450000000001234.310000000003029.75
13140481111010300023.8336805600023.7294069351003010300000400.0010101.0100000404.000000000009586.68000000000000830.000000000000130.360000000000960.36
13140511181010400246.1726508800237.6202479551003010100000350.0010101.0000000350.000000000083167.09000000000000879.500000000000190.970000000001070.47
13140511041010400246.1726508800237.6202479551003010100000100.0030101.0300000103.000000000024474.89000000000000515.000000000000052.000000000000567.00
13140511091010400246.1726508800237.6202479551004010300000804.0010101.0500000844.200000000200599.01000000000000891.010000000001040.000000000001931.01
13140520011020400208.9520202000201.6927171751004010300002700.0010101.0500002835.000000000571798.85000000000001887.970000000000299.630000000002187.60
13140520021010400208.9520202000201.6927171751001010300007900.0030101.0500008295.000000001673041.09000000000004205.830000000001083.770000000005289.60
13140538011020400296.0863492100285.7998703851003010700999999.9930101.0100000147.000000000042012.58010000000000378.000000000000314.480000000000692.48
13140538121010400296.0863492100285.7998703851003010100000350.0010101.0100000353.500000000101030.25000000000000437.500000000000257.500000000000695.00
13140538171010400296.0863492100285.7998703851003010100000050.0030101.0000000050.000000000014289.99000000000000312.000000000001101.730000000001413.73
13140538021010400296.0863492100285.7998703851003010100000040.0010101.0100000040.400000000011546.31000000000001005.110000000001040.000000000002045.11
13140538031020400296.0863492100285.7998703851003010700999999.9930101.0100000147.000000000042012.58030000000000378.000000000000336.580000000000714.58
13140554171010400202.5274725300195.4913678151003010300000150.0030100.9800000147.000000000028737.23000000000000120.780000000001925.950000000002046.73
13140554021010400202.5274725300195.4913678151003010100000395.0010101.0100000398.950000000077991.28000000000001096.950000000000990.000000000002086.95
13150010061010100656.0007122500669.0144923251001010100022000.0030101.1000024200.000000016190150.71000000000016482.500000000000483.710000000016966.21
13150010071010100656.0007122500669.0144923251021010300000710.0010100.9400000667.400000000446500.27000000000007681.170000000001173.250000000008854.42
13150029131010100539.7232824400550.4303441351001010100006000.0030101.0800006480.000000003566788.63000000000002946.170000000000364.000000000003310.17
13150029131040100539.7232824400550.4303441351004010300002620.0010101.0800002829.600000001557497.70000000000002946.170000000000364.000000000003310.17
13150037091010101149.3194444401172.1197100551001010300034000.0010101.0500035700.000000041844673.65000000000037141.250000000000746.800000000037888.05
13150053091010100960.5818505300979.6379288451003010100000150.0010101.0000000150.000000000146945.69000000000007052.580000000000829.180000000007881.76
13150070111010100802.1800595200818.0937539451001010100037600.0010101.0200038352.000000031375531.65000000000010601.440000000001339.280000000011940.73
13150070051010100802.1800595200818.0937539451001010100042000.0010101.0300043260.000000035390735.80000000000021163.860000000001081.420000000022245.28
13150070071010100802.1800595200818.0937539451001010100026000.0030101.0300026780.000000021908550.73000000000015531.000000000001856.670000000017387.67
13150096021030200566.4452166200577.6823895851003010300000120.0010101.0200000122.400000000070708.32000000000002505.080000000000078.080000000002583.16
13150118111010200680.4526722000693.9515316651001010100025500.0030101.0900027795.000000019288382.82000000000003543.250000000000423.200000000003966.45
13150118051010200680.4526722000693.9515316651001010300010300.0010101.1000011330.000000007862470.85000000000003709.290000000000131.620000000003840.91
13150134101010200790.7695906400806.4569235151003010100000050.0030101.0100000050.500000000040726.07000000000000876.620000000000083.330000000000959.95
13150134121020200790.7695906400806.4569235151003010700000020.0030101.0100000020.200000000016290.43000000000001333.640000000000274.490000000001608.13
13150134061010200790.7695906400806.4569235151003010300000154.5010101.0000000154.500000000124597.59000000000001258.120000000000198.640000000001456.76
13150142101040200690.8787375400704.5844298951003010300000240.0010101.0100000242.400000000170791.27000000000002351.000000000001174.630000000003525.63
13150142071020200690.8787375400704.5844298951004010100000139.8010101.1000000153.780000000108350.99000000000012390.580000000001031.110000000013421.69
13150142071030200690.8787375400704.5844298951001010300005592.0010101.1000006151.200000004334039.75000000000012390.580000000001031.110000000013421.69
13150150011040200903.4107515100921.3326662451003010300000135.0010101.0000000135.000000000124379.91000000000002743.400000000000317.870000000003061.27
13150150101010200903.4107515100921.3326662451003010700999999.9930101.0100000030.300000000027916.38010000000000650.660000000000160.030000000000810.69
13150150091030200903.4107515100921.3326662451003010100000030.0030101.0100000030.300000000027916.38000000000001155.000000000000789.260000000001944.26
13150169011010201338.7365079401365.2944402051003010100000050.0030101.0100000050.500000000068947.37000000000001392.090000000000260.000000000001652.09
13150169122030201338.7365079401365.2944402051001010300001300.0030101.0800001404.000000001916873.39030000000005518.670000000000000.000000000005518.67
13150169031010201338.7365079401365.2944402051003010100000030.0030101.0100000030.300000000041368.42000000000001339.630000000000139.590000000001479.22
13150169071010201338.7365079401365.2944402051003010100000040.0030101.0100000040.400000000055157.90000000000000966.200000000000051.500000000001017.70
13150169091010201338.7365079401365.2944402051003010100000030.0030101.0100000030.300000000041368.42000000000001357.460000000000010.750000000001368.20
13150177101010201065.8532970901086.9977564451022010100002016.0010100.9500001915.200000002081818.10000000000000985.750000000000301.440000000001287.19
13150177101020201065.8532970901086.9977564451022010100000100.0010100.9500000095.000000000103264.79000000000000985.750000000000301.440000000001287.19
13150177021010201065.8532970901086.9977564451003010100000030.0030101.0100000030.300000000032936.03000000000000544.930000000000071.710000000000616.64
13150177061010201065.8532970901086.9977564451003010100000050.0030101.0300000051.500000000055980.38000000000000529.210000000000111.810000000000641.02
13150177091010201065.8532970901086.9977564451003010700999999.9930101.0300000101.000000000109786.77010000000000684.970000000000387.750000000001072.72
13150185041020201040.0336700301060.6659181351001010100001000.0010101.0700001070.000000001134912.53000000000003197.030000000000806.280000000004003.31
13150193111010200911.8300119200929.9189484351003010100000040.0030101.0000000040.000000000037196.76000000000000742.810000000000062.620000000000805.43
13150193041030200911.8300119200929.9189484351004010300001550.0010101.0700001658.500000001542270.58000000000001477.380000000000506.000000000001983.38
13150207011010201247.7665291801272.5197937551003010300000230.0010101.0100000232.300000000295606.35000000000001463.620000000000162.060000000001625.68
13150207071010201247.7665291801272.5197937551003010100000030.0030101.0000000030.000000000038175.59030000000000591.250000000000000.000000000000591.25
13150207071020201247.7665291801272.5197937551003010100000050.0030101.0100000050.500000000064262.25000000000000591.250000000000000.000000000000591.25
13150215021010201600.0611946501631.8033011751001010300025000.0010101.0800027000.000000044058689.13000000000004877.580000000000837.970000000005715.55
13150223111030201298.0068548401323.7567898951003010100000045.0030101.0100000045.450000000060164.75000000000003253.420000000000344.860000000003598.27
13150223021010201298.0068548401323.7567898951003010100000650.0010101.0300000669.500000000886255.17000000000002408.500000000000000.000000000002408.50
13150223031010201298.0068548401323.7567898951003010700000100.0010101.0300000103.000000000136346.95000000000003169.980000000000195.440000000003365.41
13150231011010201030.5561029001051.0003344751003010100000100.0030101.0000000100.000000000105100.03030000000001871.430000000000124.890000000001996.32
13150231021010201030.5561029001051.0003344751003010700000050.0030101.0000000050.000000000052550.02000000000000909.890000000000652.500000000001562.39
13150231021040201030.5561029001051.0003344751003010100000050.0030101.0000000050.000000000052550.02000000000000909.890000000000652.500000000001562.39
13150240131010200934.8120000000953.3568545251004010300013950.0010101.0500014647.500000013964294.53030000000003259.920000000000020.110000000003280.02
13150240131020200934.8120000000953.3568545251021010100002400.0030100.9400002256.000000002150773.06000000000003259.920000000000020.110000000003280.02
13150240051030200934.8120000000953.3568545251003010100000200.0030101.0000000200.000000000190671.37000000000003132.940000000000658.770000000003791.71
13150240081010200934.8120000000953.3568545251004010700005800.0010101.0500006090.000000005805943.24030000000002044.770000000000624.240000000002669.02
13150240081010200934.8120000000953.3568545251003010700999999.9910101.0100000404.000000000385156.17030000000002044.770000000000624.240000000002669.02
13150258121020200857.8752021600874.8937800351004010100003000.0030101.0400003120.000000002729668.59000000000001440.120000000000550.580000000001990.71
13150258131010200857.8752021600874.8937800351003010100000045.0030101.0000000045.000000000039370.22000000000000760.000000000000000.000000000000760.00
13150258021010200857.8752021600874.8937800351003010100000050.0030101.0100000050.500000000044182.14000000000000447.900000000000298.720000000000746.62
13150266101010201117.0120916101139.1714420851004010100000100.0030101.0300000103.000000000117334.66000000000000622.000000000000138.630000000000760.63
13150266041010201117.0120916101139.1714420851003010100000100.0030101.0000000100.000000000113917.14030000000000837.400000000000363.050000000001200.45
13150266061010201117.0120916101139.1714420851003010300000212.8010101.0000000212.800000000242415.68000000000001179.870000000000561.410000000001741.28
13150266091040201117.0120916101139.1714420851003010100000050.0030101.0000000050.000000000056958.57000000000002295.980000000000224.060000000002520.03
13150274041010201572.9015476201604.1048594851004010700005800.0010101.0500006090.000000009768998.59000000000000909.540000000000846.440000000001755.98
13150274041010201572.9015476201604.1048594851003010700999999.9910101.0100000404.000000000648058.36010000000000909.540000000000846.440000000001755.98
13150274081010201572.9015476201604.1048594851003010100000100.0030101.0000000100.000000000160410.49000000000000766.930000000000628.830000000001395.76
13150282121010201076.3127166601097.6646705851003010100000120.0010101.0000000120.000000000131719.76000000000000262.080000000000156.860000000000418.94
13150282131010201076.3127166601097.6646705851004010700005800.0010101.0500006090.000000006684777.84030000000000454.770000000000992.100000000001446.87
13150282131010201076.3127166601097.6646705851003010700999999.9910101.0100000404.000000000443456.53030000000000454.770000000000992.100000000001446.87
13150290121030200873.5824277800890.9126065051003010100000050.0030101.0000000050.000000000044545.63000000000002573.180000000000105.950000000002679.13
13150290051010200873.5824277800890.9126065051003010100000080.0030101.0100000080.800000000071985.74000000000000920.600000000000497.750000000001418.35
13150290081010200873.5824277800890.9126065051003010100000100.0030101.0000000100.000000000089091.26030000000002878.930000000000000.000000000002878.93
13150304011010200932.4744397800950.9729216451003010100000050.0030101.0100000050.500000000048024.13000000000000484.280000000000332.480000000000816.75
13150304101020200932.4744397800950.9729216451003010100000200.0010100.9800000196.000000000186390.69000000000004947.420000000000483.130000000005430.55
13150304121010200932.4744397800950.9729216451003010700000150.0030100.9800000147.000000000139793.02000000000000258.330000000000913.330000000001171.66
13150304021010200932.4744397800950.9729216451001010100004000.0030101.0300004120.000000003918008.44000000000000312.500000000000200.000000000000512.50
13150304021010200932.4744397800950.9729216451003010100000120.0030101.0100000121.200000000115257.92000000000000312.500000000000200.000000000000512.50
13150304041010200932.4744397800950.9729216451001010300010680.0010101.0300011000.400000010461082.53000000000014692.480000000000026.890000000014719.37
13150312101020200936.1473518800954.7186971851003010300000450.0010101.0000000450.000000000429623.41000000000003939.500000000000487.130000000004426.63
13150312121030200936.1473518800954.7186971851003010100000120.0030101.0000000120.000000000114566.24000000000001152.310000000000417.290000000001569.60
13150312131010200936.1473518800954.7186971851001010300006974.7610101.0200007114.260000006792117.04000000000001490.160000000000533.100000000002023.26
13150320121010200772.4551665400787.7791768151003010100000130.0030101.0000000130.000000000102411.29000000000001330.360000000000099.000000000001429.36
13150320041020200772.4551665400787.7791768151004010100000500.0030101.0300000515.000000000405706.28000000000000798.670000000000374.990000000001173.66
13150320051010200772.4551665400787.7791768151004010100003500.0030101.0300003605.000000002839943.93030000000001000.000000000000840.000000000001840.00
13150320061050200772.4551665400787.7791768151003010100000040.0030101.0200000040.800000000032141.39000000000003189.230000000000009.080000000003198.31
13150339011010201152.0055187601174.8590708751003010100000050.0030101.0200000051.000000000059917.81030000000000551.050000000000307.140000000000858.19
13150339111010201152.0055187601174.8590708751001011100000960.0010101.0300000988.800000001161700.65000000000001650.000000000000334.680000000001984.68
13150339241010201152.0055187601174.8590708751003010100000080.0030101.0000000080.000000000093988.73000000000000100.000000000000274.930000000000374.93
13150339041010201152.0055187601174.8590708751003010700999999.9910101.0100000200.000000000234971.81010000000000955.130000000000133.510000000001088.64
13150339051010201152.0055187601174.8590708751003010100000210.0010101.0200000214.200000000251654.81000000000000558.350000000000183.330000000000741.68
13150339081010201152.0055187601174.8590708751003010100000020.0030101.0200000020.400000000023967.13000000000001230.160000000000449.160000000001679.32
13150339091010201152.0055187601174.8590708751003010700000030.0030101.0200000030.600000000035950.69000000000000815.230000000000162.050000000000977.27
13150347131010201596.7804335701628.4574561651004010300002785.0010101.0200002840.700000004625959.10000000000009245.000000000000202.330000000009447.33
13150347031010201596.7804335701628.4574561651001010100005500.0030101.0300005665.000000009225211.49000000000002816.460000000000270.040000000003086.50
13150347031010201596.7804335701628.4574561651004010100003100.0010101.0300003193.000000005199664.66000000000002816.460000000000270.040000000003086.50
13150347081020201596.7804335701628.4574561651003010700000050.0030101.0000000050.000000000081422.87000000000000956.200000000000119.670000000001075.87
13150347091030201596.7804335701628.4574561651003010700000050.0030101.0000000050.000000000081422.87000000000001371.330000000000418.730000000001790.06
13150355101020201154.5014285701177.4044946851001010300004400.0010101.0200004488.000000005284191.37000000000004380.030000000000397.580000000004777.60
13150363101010201089.8733061201111.4942758051001010100005510.0010101.0200005620.200000006246820.13000000000002057.370000000000578.910000000002636.28
13150363101030201089.8733061201111.4942758051003010100000050.0010101.0000000050.000000000055574.71000000000002057.370000000000578.910000000002636.28
13150363101040201089.8733061201111.4942758051003010100000050.0010101.0000000050.000000000055574.71000000000002057.370000000000578.910000000002636.28
13150371021040301284.7748774501438.8811369551003010100000150.0010101.0200000153.000000000220148.81000000000002264.770000000000722.480000000002987.25
13150371031010301284.7748774501438.8811369551003010100000350.0030101.0000000350.000000000503608.40000000000001646.770000000000000.000000000001646.77
13150371031020301284.7748774501438.8811369551003010100000130.0030101.0000000130.000000000187054.55000000000001646.770000000000000.000000000001646.77
13150371031050301284.7748774501438.8811369551003010100000030.0030101.0000000030.000000000043166.43000000000001646.770000000000000.000000000001646.77
13150380011010300596.4230582300667.9628495151001010300003010.0030101.1100003341.100000002231730.68000000000001658.320000000000292.710000000001951.03
13150380131010300596.4230582300667.9628495151003010100000040.0030101.0100000040.400000000026985.70000000000000909.020000000000093.600000000001002.62
13150380081010300596.4230582300667.9628495151001010300008011.2010101.0900008732.210000005832791.87000000000004910.420000000000094.420000000005004.84
13150380081020300596.4230582300667.9628495151004010300003024.0010101.0900003296.160000002201712.43000000000004910.420000000000094.420000000005004.84
13150398111020302234.5453346502502.5747219451003010100000090.0030101.0100000090.900000000227484.04000000000001212.020000000000216.740000000001428.76
13150398021010302234.5453346502502.5747219451003010300000100.0030101.0100000101.000000000252760.05000000000001144.980000000000314.030000000001459.02
13150398081020302234.5453346502502.5747219451003010700000050.0030101.0300000051.500000000128882.60000000000000513.630000000000323.860000000000837.49
13150401121020301306.0638191001462.7236459351003010100000350.0010101.0000000350.000000000511953.28000000000004171.130000000000635.630000000004806.77
13150401091010301306.0638191001462.7236459351001010300001632.0010101.0500001713.600000002506523.24000000000012110.570000000000839.340000000012949.91
13150401091010301306.0638191001462.7236459351003010100000100.0030101.0100000101.000000000147735.09000000000012110.570000000000839.340000000012949.91
13150401091040301306.0638191001462.7236459351003010100000100.0030101.0100000101.000000000147735.09000000000012110.570000000000839.340000000012949.91
13150410011010300615.6085585600689.4496134751003010100000050.0030101.0000000050.000000000034472.48000000000000722.020000000000448.340000000001170.35
13150410011020300615.6085585600689.4496134751003010300000040.0030101.0000000040.000000000027577.98000000000000722.020000000000448.340000000001170.35
13150410131010300615.6085585600689.4496134751015010300006000.0030100.9500005700.000000003929862.80000000000000786.700000000000134.470000000000921.17
13150410131010300615.6085585600689.4496134751003010300000130.0010101.0100000131.300000000090524.73000000000000786.700000000000134.470000000000921.17
13150410041040300615.6085585600689.4496134751003010700000030.0030101.0100000030.300000000020890.32000000000000510.750000000000155.260000000000666.01
13150410081030300615.6085585600689.4496134751003010100000250.0010101.0100000252.500000000174086.03000000000004816.890000000000274.670000000005091.56
13150436051020301290.5857605201445.3890241951003010700000035.0030101.0200000035.700000000051600.39000000000001261.200000000000338.640000000001599.84
13150444101010300950.3145044501064.3028896551003010700999999.9910101.0000000080.000000000085144.23010000000001170.200000000000184.750000000001354.95
13150452051010300671.6321166200752.1930888751003010100000150.0030101.0200000153.000000000115085.54000000000000765.780000000000089.470000000000855.25
13150452071010300671.6321166200752.1930888751003010100000030.0030101.0000000030.000000000022565.79000000000000626.480000000000015.830000000000642.31
13150452091010300671.6321166200752.1930888751003010300000260.0010101.0000000260.000000000195570.20000000000001080.000000000000198.000000000001278.00
13150460011010401646.4717948701843.9628994551003010300000080.0030101.0200000081.600000000150467.37000000000000555.150000000000000.000000000000555.15
13150460021010401646.4717948701843.9628994551003010100000020.0030101.0200000020.400000000037616.84000000000000329.600000000000185.100000000000514.70
13150479091010400850.3198529400952.3140732651003010100000030.0030101.0100000030.300000000028855.12000000000002257.060000000000267.470000000002524.52
13150487081020400465.7427733600521.6077174451003010100000170.0030101.0100000171.700000000089560.05000000000013274.000000000000351.100000000013625.10
13150495041010400808.6982344600905.7000222251003010100000030.0030101.0100000030.300000000027442.71000000000000424.000000000000000.000000000000424.00
13150495051020400808.6982344600905.7000222251003010700999999.9910101.0100000060.600000000054885.42010000000000977.970000000000228.250000000001206.22
13150495091010400808.6982344600905.7000222251003010100000100.0030101.0000000100.000000000090570.00030000000003575.260000000000527.390000000004102.65
13150495091040400808.6982344600905.7000222251001010300003437.0030101.0400003574.480000003237406.62000000000003575.260000000000527.390000000004102.65
13150495091040400808.6982344600905.7000222251001010100003000.0030101.0400003120.000000002825784.07000000000003575.260000000000527.390000000004102.65
13150509131010400275.3827160500308.4143397651010010100003000.0030100.9700002910.000000000897485.73000000000003363.600000000000440.500000000003804.10
13150509051010400275.3827160500308.4143397651016010300010637.0010100.9400009998.780000003083767.13000000000009385.990000000000751.510000000010137.50
13150509051010400275.3827160500308.4143397651016010100040000.0010100.9400037600.000000011596379.17000000000009385.990000000000751.510000000010137.50
13150517111020501274.9463258801370.9600844951003010300000450.0030101.0100000454.500000000623101.36000000000000961.960000000000000.000000000000961.96
13150517141010501274.9463258801370.9600844951003010100000150.0030101.0100000151.500000000207700.45000000000001906.380000000000297.700000000002204.07
13150517141020501274.9463258801370.9600844951003010700000150.0030101.0100000151.500000000207700.45000000000001906.380000000000297.700000000002204.07
13150517151010501274.9463258801370.9600844951004010300003000.0030101.0900003270.000000004483039.48000000000001896.630000000000195.310000000002091.93
13150517021030501274.9463258801370.9600844951003010100000150.0030101.0200000153.000000000209756.89000000000001272.350000000000157.500000000001429.85
13150517071010501274.9463258801370.9600844951003010300000187.5010101.0000000187.500000000257055.02000000000000953.020000000000058.920000000001011.94
13150517091010501274.9463258801370.9600844951003010300000400.0010101.0100000404.000000000553867.87000000000000445.000000000000081.130000000000526.13
13150525011030501516.6968410901630.9163665951003010900000040.0030101.0200000040.800000000066541.39000000000001633.700000000000148.570000000001782.27
13150525171010501516.6968410901630.9163665951004010100009600.0010101.0800010368.000000016909340.89000000000010500.000000000000295.410000000010795.41
13150525061010501516.6968410901630.9163665951004010300010700.0010101.1000011770.000000019195885.63000000000001255.770000000000128.440000000001384.21
13150533071010500603.4193548400648.8617072751004010300003410.0010101.0900003716.900000002411754.08000000000000215.500000000000313.050000000000528.55
13150541101030500890.5696363600957.6367248851003010100000250.0010101.0100000252.500000000241803.27000000000009397.800000000000063.460000000009461.26
13150541031010500890.5696363600957.6367248851004010300012600.0010101.0800013608.000000013031520.55000000000000770.930000000000105.000000000000875.93
13150550011010501583.1441176501702.3676599051003010100000050.0030101.0300000051.500000000087671.93000000000001296.630000000000000.000000000001296.63
13150550101010501583.1441176501702.3676599051004010300001422.0010101.0800001535.760000002614428.16030000000002083.380000000000003.860000000002087.24
13150550101020501583.1441176501702.3676599051003010300000118.0010101.0100000119.180000000202888.18000000000002083.380000000000003.860000000002087.24
13150550121010501583.1441176501702.3676599051004010300003400.0030101.0700003638.000000006193213.55030000000000756.000000000000104.860000000000860.86
13150550021020501583.1441176501702.3676599051003010300000062.0010101.0300000063.860000000108713.20000000000006108.770000000000257.500000000006366.27
13150550031030501583.1441176501702.3676599051003010100000050.0030101.0300000051.500000000087671.93000000000000309.000000000000061.800000000000370.80
13150550081030501583.1441176501702.3676599051003010100000050.0030101.0000000050.000000000085118.38000000000001253.900000000000124.670000000001378.56
13150568101040500890.0647058800957.0937690551004010100003000.0030101.0500003150.000000003014845.37000000000001191.630000000000153.000000000001344.63
13150568031020500890.0647058800957.0937690551003010700000250.0010101.0300000257.500000000246451.65000000000001730.510000000000487.050000000002217.56
13150568081010500890.0647058800957.0937690551004010300001908.0010101.0500002003.400000001917441.66000000000001542.500000000000162.090000000001704.59
13150568081010500890.0647058800957.0937690551001010100004500.0030101.0500004725.000000004522268.06000000000001542.500000000000162.090000000001704.59
13150568091010500890.0647058800957.0937690551004010300003400.0030101.0700003638.000000003481907.13030000000000856.780000000000061.800000000000918.58
13150576011010501415.5059936901522.1050308751003010100000060.0030101.0000000060.000000000091326.30000000000000835.010000000000061.200000000000896.21
13150576101010501415.5059936901522.1050308751003010100000280.0010101.0000000280.000000000426189.41000000000001969.070000000000098.020000000002067.09
13150576131010501415.5059936901522.1050308751004010100003500.0030101.0300003605.000000005487188.64000000000000373.900000000000134.670000000000508.57
13150584111010500692.0877828100744.2075842251003010700000260.0010101.0100000262.600000000195428.91000000000000202.000000000000113.550000000000315.55
13150584051010500692.0877828100744.2075842251003010100000080.0010101.0000000080.000000000059536.61000000000000630.000000000000204.000000000000834.00
13150592011010500705.3117728500758.4274475551003010100000030.0030101.0100000030.300000000022980.35000000000000568.720000000000055.040000000000623.76
13150592011020500705.3117728500758.4274475551003010100000100.0030101.0100000101.000000000076601.17000000000000568.720000000000055.040000000000623.76
13150592101050500705.3117728500758.4274475551004010100003000.0030101.0300003090.000000002343540.81000000000000500.000000000000179.300000000000679.30
13150592171010500705.3117728500758.4274475551004010100003000.0030101.0200003060.000000002320787.99000000000000453.000000000000163.100000000000616.10
13150592181010500705.3117728500758.4274475551003010100000100.0030101.0000000100.000000000075842.74000000000000302.500000000005499.500000000005802.00
13150592191010500705.3117728500758.4274475551004010100003900.0030101.0200003978.000000003017024.39000000000001453.190000000000120.970000000001574.16
13150592211010500705.3117728500758.4274475551003010100999999.9930100.9800000030.300000000022980.35010000000000099.000000000000147.000000000000246.00
13150592041050500705.3117728500758.4274475551004010300004650.0030101.0300004789.500000003632488.26000000000001085.190000000000100.000000000001185.19
13150592061010500705.3117728500758.4274475551003010100000150.0030101.0200000153.000000000116039.40000000000001927.330000000000089.940000000002017.27
13150606011010500831.9561497300894.6091691751003010100000150.0030101.0100000151.500000000135533.29000000000002470.250000000000232.010000000002702.26
13150606071020500831.9561497300894.6091691751004010900003000.0030101.0200003060.000000002737504.06000000000002070.540000000000637.500000000002708.04
13150606081050500831.9561497300894.6091691751001010100007000.0030101.0200007140.000000006387509.47000000000002716.710000000000708.070000000003424.78
13150614131010601243.1097066701336.7259106451003010400000600.0030101.0100000606.000000000810055.90000000000003412.500000000000289.630000000003702.13
13150614141020601243.1097066701336.7259106451001010100013000.0030101.0900014170.000000018941406.15000000000004458.120000000000572.670000000005030.78
13150614081030601243.1097066701336.7259106451004010100003000.0030101.1000003300.000000004411195.51000000000001869.900000000000150.410000000002020.31
13150622011020600816.8058790000878.3179606451001010300001500.0030101.0800001620.000000001422875.10000000000001231.610000000000131.720000000001363.32
13150622021050600816.8058790000878.3179606451003010700000250.0010101.0300000257.500000000226166.87030000000004145.210000000000638.380000000004783.58
13150622031010600816.8058790000878.3179606451004010300003400.0030101.0700003638.000000003195320.74000000000000446.580000000000309.000000000000755.58
13150630041010600357.8888599500384.8407824951003010300000115.0010101.0000000115.000000000044256.69030000000002124.170000000000000.000000000002124.17
13150630071010600357.8888599500384.8407824951004010100003900.0010101.0400004056.000000001560914.21000000000001680.000000000000315.960000000001995.96
13150630071030600357.8888599500384.8407824951004010100003800.0030101.0400003952.000000001520890.77000000000001680.000000000000315.960000000001995.96
13150649131010600864.3115966400929.4012426251003011100000250.0010101.0100000252.500000000234673.81000000000002631.130000000001239.880000000003871.00
13150649041010600864.3115966400929.4012426251004010300013950.0010101.0500014647.500000013613404.70000000000004444.920000000000530.110000000004975.02
13150649081010600864.3115966400929.4012426251010010300007200.0010100.9400006768.000000006290187.61000000000019616.670000000000049.720000000019666.39
13150657121010601044.1741830101122.8089348551003010100000050.0030101.0200000051.000000000057263.26030000000000798.880000000000294.000000000001092.88
13150665131010701243.1903147301336.8125891451003010100000230.0010101.0100000232.300000000310541.56000000000004362.060000000000106.600000000004468.66
13150673111030700794.2425012300854.0553782551003010300000180.0010101.0100000181.800000000155267.27000000000001659.090000000000157.500000000001816.59
13150673121020700794.2425012300854.0553782551003010100000100.0030101.0100000101.000000000086259.59000000000001635.000000000000110.250000000001745.25
13150673131010700794.2425012300854.0553782551003010200000050.0030101.0100000050.500000000043129.80000000000000654.000000000000105.000000000000759.00
13150673131010700794.2425012300854.0553782551004010300002000.0030101.0900002180.000000001861840.72000000000000654.000000000000105.000000000000759.00
13150673031010700794.2425012300854.0553782551003010300000120.0010101.0200000122.400000000104536.38000000000001038.470000000000899.050000000001937.52
13150673051010700794.2425012300854.0553782551003010100000120.0030101.0200000122.400000000104536.38000000000000425.780000000000217.110000000000642.88
13150681071040701056.1840277801135.7232179651003010300000260.0010101.0100000262.600000000298240.92000000000002621.990000000001494.690000000004116.68
13150690011010700787.6127466300846.9263495651003011100000200.0010101.0000000200.000000000169385.27000000000003320.980000000000875.540000000004196.52
13150690111010700787.6127466300846.9263495651003010300000600.0010101.0100000606.000000000513237.37000000000002596.130000000000548.960000000003145.09
13150690121020700787.6127466300846.9263495651003010300000352.0010101.0100000355.520000000301099.26000000000002203.210000000000198.700000000002401.91
13150690031010700787.6127466300846.9263495651004010100002000.0030101.1000002200.000000001863237.97000000000001169.220000000000134.320000000001303.53
13150690071010700787.6127466300846.9263495651003010100000200.0010101.0100000202.000000000171079.12000000000000941.900000000000081.800000000001023.70
13150690091010700787.6127466300846.9263495651003010300000300.0010101.0100000303.000000000256618.68000000000000493.730000000000105.000000000000598.73
13150703011020701239.7327872701333.0946819451003010100000080.0030101.0200000081.600000000108780.53000000000002713.560000000000382.560000000003096.12
13150703011060701239.7327872701333.0946819451003010100000060.0030101.0200000061.200000000081585.39000000000002713.560000000000382.560000000003096.12
13150703101020701239.7327872701333.0946819451003010100000080.0030101.0100000080.800000000107714.05000000000002507.380000000000000.000000000002507.38
13150703021010701239.7327872701333.0946819451001010300006300.0030101.1100006993.000000009322331.11000000000008723.930000000000184.890000000008908.82
13150703051040701239.7327872701333.0946819451003010700000170.0030101.0000000170.000000000226626.10000000000001645.600000000000397.840000000002043.44
13150711011010701013.0040446601089.2914332651003010700000300.0010101.0200000306.000000000333323.18000000000000047.000000000000359.160000000000406.16
13150711081010701013.0040446601089.2914332651003010300000390.0010101.0000000390.000000000424823.66000000000000765.150000000000869.430000000001634.58
13150711081020701013.0040446601089.2914332651003010300000390.0010101.0000000390.000000000424823.66000000000000765.150000000000869.430000000001634.58
13150720101010700928.6028039300998.5340972351003010300000310.0010101.0100000313.100000000312641.03000000000000753.060000000000158.510000000000911.57
13150738101020701307.8406978401406.3316684151003010900000120.0030101.0100000121.200000000170447.40000000000002062.760000000000371.870000000002434.63
13150738131020701307.8406978401406.3316684151003010100999999.9910101.0100000244.800000000344269.99010000000010101.110000000000000.000000000010101.11
13150738131020701307.8406978401406.3316684151004010200999999.9910101.0800003296.160000004635494.19010000000010101.110000000000000.000000000010101.11
13150738071010701307.8406978401406.3316684151003010100000120.0030101.0100000121.200000000170447.40000000000005115.450000000001510.360000000006625.81
13150738071010701307.8406978401406.3316684151010010300060000.0030100.9400056400.000000079317106.10000000000005115.450000000001510.360000000006625.81
13150738081010701307.8406978401406.3316684151003010900999999.9930101.0100000030.300000000042611.85010000000000514.520000000000141.280000000000655.79
13150738091010701307.8406978401406.3316684151022010300003600.0010100.9400003384.000000004759026.37000000000001206.600000000000069.350000000001275.95
13150754111010700855.8993528000920.3554888651003010100000030.0030101.0000000030.000000000027610.66000000000000315.000000000000153.000000000000468.00
13150762101030700752.0180776000808.6511143951003010300000350.0010101.0100000353.500000000285858.17000000000000999.300000000000236.640000000001235.94
13150762101030700752.0180776000808.6511143951003010100000100.0030101.0100000101.000000000081673.76000000000000999.300000000000236.640000000001235.94
13150762041010700752.0180776000808.6511143951003010100000150.0030101.0300000154.500000000124936.60030000000000788.070000000000235.560000000001023.63
13150762051010700752.0180776000808.6511143951004010100002800.0030101.0800003024.000000002445360.97000000000001260.000000000000122.590000000001382.59
13150770061010700755.9846782400812.9164321051001010300006500.0030101.0500006825.000000005548154.65000000000001357.830000000000154.270000000001512.10
13150770061020700755.9846782400812.9164321051003010300000300.0010101.0100000303.000000000246313.68000000000001357.830000000000154.270000000001512.10
13150770091020700755.9846782400812.9164321051003010100000060.0010101.0100000060.600000000049262.74000000000002050.000000000000206.000000000002256.00
13150789061010701134.3488407101219.7744728051003010300000280.0010101.0100000282.800000000344952.22000000000001241.590000000000234.550000000001476.14
13150797111010701059.1981481501138.9643259551003010300000200.0010101.0000000200.000000000227792.87000000000005416.500000000000612.000000000006028.50
13150797121010701059.1981481501138.9643259551004010100004700.0010101.0500004935.000000005620788.95000000000008582.850000000000600.410000000009183.26
13150797121020701059.1981481501138.9643259551001010300000029.0010101.0500006695.000000007625366.16010000000008582.850000000000600.410000000009183.26
13150797041010701059.1981481501138.9643259551001010100034000.0030101.0700036380.000000041435522.18000000000015736.790000000001059.400000000016796.19
13150797081020701059.1981481501138.9643259551004010100003800.0030101.0500003990.000000004544467.66000000000008005.540000000000451.910000000008457.45
13150800101010701198.0808080801288.3059722051003010700000120.0030101.0100000121.200000000156142.68000000000001250.130000000000439.840000000001689.97
13150800041010701198.0808080801288.3059722051003010100000050.0030101.0100000050.500000000065059.45000000000001337.930000000000000.000000000001337.93
13150800051020701198.0808080801288.3059722051003010100000050.0030101.0100000050.500000000065059.45000000000000555.530000000000183.560000000000739.09
13150800071020701198.0808080801288.3059722051003010700000300.0010101.0100000303.000000000390356.71000000000000754.190000000000063.240000000000817.42
13150800091010701198.0808080801288.3059722051003010300000260.0010101.0100000262.600000000338309.15000000000000323.410000000000225.170000000000548.57
13150819101010701038.7058051001116.9287439151010010900010000.0030100.9500009500.000000010610823.07000000000001377.570000000000894.630000000002272.20
13150819101010701038.7058051001116.9287439151001010100010000.0030101.0500010500.000000011727751.81000000000001377.570000000000894.630000000002272.20
13150819131010701038.7058051001116.9287439151004010300003300.0030101.0500003465.000000003870158.10000000000001152.580000000000022.320000000001174.90
13150819131030701038.7058051001116.9287439151003010100000020.0030101.0000000020.000000000022338.57000000000001152.580000000000022.320000000001174.90
13150819041010701038.7058051001116.9287439151004010300001280.0010101.0700001369.600000001529745.61000000000000814.720000000000154.500000000000969.22
13150819051020701038.7058051001116.9287439151004010100003000.0030101.0700003210.000000003585341.27000000000000577.540000000000087.800000000000665.34
13150827101040701153.5918581901240.4666449751004010300000972.0010101.0500001020.600000001266020.26000000000001589.630000000000515.000000000002104.63
13150827131040701153.5918581901240.4666449751001010300017000.0030101.0500017850.000000022142329.61000000000009708.760000000001050.790000000010759.55
13150827161010701153.5918581901240.4666449751003010100000080.0030101.0000000080.000000000099237.33000000000001609.380000000000000.000000000001609.38
13150827021010701153.5918581901240.4666449751004010300001422.0010101.0800001535.760000001905059.05000000000003386.400000000000727.530000000004113.93
13150827031010701153.5918581901240.4666449751004010300003650.0030101.0800003942.000000004889919.51000000000000630.000000000000041.710000000000671.71
13150835041020701317.2144702801416.4113616551003010100000070.0030101.0300000072.100000000102123.26000000000001242.880000000000229.640000000001472.52
13150835091010701317.2144702801416.4113616551003010300000144.0010101.0100000145.440000000206002.87000000000001021.040000000000103.000000000001124.04
13150843011010700496.4645887300533.8523831951004010300006000.0010101.0500006300.000000003363270.01000000000001932.550000000000204.000000000002136.55
13150843011030700496.4645887300533.8523831951022010300000215.0010100.9500000204.250000000109039.35000000000001932.550000000000204.000000000002136.55
13150843121010700496.4645887300533.8523831951003010700000050.0030101.0000000050.000000000026692.62030000000001322.220000000000479.790000000001802.01
13150843041010700496.4645887300533.8523831951001010100045000.0010101.0500047250.000000025224525.11000000000001612.050000000000014.480000000001626.53
13150851011010701019.6573723301096.4458102751003010300000480.0010101.0000000480.000000000526293.99000000000003120.540000000000120.120000000003240.66
13150851111010701019.6573723301096.4458102751003010300000300.0010101.0000000300.000000000328933.74000000000000845.400000000000101.000000000000946.40
13150851121010701019.6573723301096.4458102751003010100000179.0010101.0000000179.000000000196263.80000000000001132.820000000000397.450000000001530.27
13150851091010701019.6573723301096.4458102751004010300009000.0010101.0500009450.000000010361412.91000000000002236.670000000000100.790000000002337.46
13150860111030700940.9593621401011.8212041051003010100000150.0030101.0100000151.500000000153290.91000000000000750.000000000000448.230000000001198.23
13150860131030700940.9593621401011.8212041051003010100000070.0030101.0100000070.700000000071535.76000000000001231.270000000000268.030000000001499.30
13150860131040700940.9593621401011.8212041051003010100000100.0030101.0100000101.000000000102193.94000000000001231.270000000000268.030000000001499.30
13150860051020700940.9593621401011.8212041051003010100000030.0030101.0100000030.300000000030658.18000000000000735.860000000000207.850000000000943.71
13150860061010700940.9593621401011.8212041051001010100002500.0030101.0500002625.000000002656030.66000000000000955.000000000000189.990000000001144.99
13150860061010700940.9593621401011.8212041051003010700999999.9930101.0100000060.000000000060709.27010000000000955.000000000000189.990000000001144.99
13150860081010700940.9593621401011.8212041051003010300000250.0010101.0000000250.000000000252955.30000000000001584.620000000000229.520000000001814.14
13150860091010700940.9593621401011.8212041051003010900000100.0030101.0000000100.000000000101182.12000000000000454.430000000000296.920000000000751.34
13150878051010701135.4031666701220.9081980251004010900000300.0030101.0500000315.000000000384586.08000000000000552.580000000000173.080000000000725.67
13150878061010701135.4031666701220.9081980251003010300000100.0030101.0000000100.000000000122090.82000000000000392.560000000000168.550000000000561.11
13150886121010701000.4354522801075.7763243451004010100002800.0030101.0300002884.000000003102538.92000000000001314.680000000000169.500000000001484.18
13150886051010701000.4354522801075.7763243451003010300000110.0010101.0100000111.100000000119518.75000000000000616.550000000000398.000000000001014.55
13150886081040701000.4354522801075.7763243451003010100000050.0030101.0000000050.000000000053788.82030000000001374.900000000000170.250000000001545.15
13150894011010701199.5111268901289.8440055851003010300000108.0010101.0000000108.000000000139303.15000000000001227.180000000000042.930000000001270.10
13150894011020701199.5111268901289.8440055851003010100000070.0030101.0000000070.000000000090289.08000000000001227.180000000000042.930000000001270.10
13150894031010701199.5111268901289.8440055851003010100000100.0030101.0000000100.000000000128984.40000000000000688.930000000000310.250000000000999.18
13150894051010701199.5111268901289.8440055851003010300000115.0010101.0000000115.000000000148332.06000000000002080.000000000001020.000000000003100.00
13150908011010701491.8521906901604.2007133051001010100007500.0030101.0500007875.000000012633080.62000000000001918.930000000000357.370000000002276.30
13150916011010700973.3101945401046.6083155451003010400000168.0010101.0100000169.680000000177588.50000000000000606.580000000000085.070000000000691.64
13150916101010700973.3101945401046.6083155451003010100000100.0030101.0000000100.000000000104660.83000000000001908.000000000000000.000000000001908.00
13150916111020700973.3101945401046.6083155451003010100000060.0030101.0000000060.000000000062796.50000000000000960.940000000000007.830000000000968.78
13150916121010700973.3101945401046.6083155451003010900000050.0030101.0000000050.000000000052330.42000000000001314.980000000000206.580000000001521.56
13150916131010700973.3101945401046.6083155451003010300000350.0010101.0000000350.000000000366312.91000000000001235.080000000000090.700000000001325.78
13150916031090700973.3101945401046.6083155451003010100000050.0030101.0100000050.500000000052853.72000000000000687.860000000000040.800000000000728.66
13150916061010700973.3101945401046.6083155451003010300000162.0010101.0100000163.620000000171246.05000000000001737.330000000000102.000000000001839.33
13150924121010701019.3008474601096.0624361951004010100003700.0010101.0300003811.000000004177093.94000000000002163.160000000000409.940000000002573.10
13150924051020701019.3008474601096.0624361951003010100000229.0010101.0100000231.290000000253508.28000000000000415.000000000000213.650000000000628.65
13150924061020701019.3008474601096.0624361951003010300000348.0010101.0000000348.000000000381429.73000000000000069.830000000000101.000000000000170.83
13150924071020701019.3008474601096.0624361951003010700000120.0010101.0000000120.000000000131527.49000000000001176.830000000000062.430000000001239.26
13150932101010700641.9103009300690.2513325751003010100000070.0030101.0000000070.000000000048317.59000000000001332.400000000000825.530000000002157.93
13150932101050700641.9103009300690.2513325751003010100000160.0030101.0000000160.000000000110440.21000000000001332.400000000000825.530000000002157.93
13150932111020700641.9103009300690.2513325751003010300000590.0010101.0000000590.000000000407248.29000000000006647.440000000000092.600000000006740.04
13150932121020700641.9103009300690.2513325751003010300000290.0010101.0000000290.000000000200172.89000000000001020.480000000000106.330000000001126.81
13150932131010700641.9103009300690.2513325751001010300000354.0030101.0200000361.080000000249235.95000000000001200.000000000000327.330000000001527.33
13150932131020700641.9103009300690.2513325751003010300000140.0010100.9800000137.200000000094702.48000000000001200.000000000000327.330000000001527.33
13150932141020700641.9103009300690.2513325751003010300000470.0010100.9800000460.600000000317929.76000000000000564.380000000000135.960000000000700.35
13150932161020700641.9103009300690.2513325751003010100000270.0010100.9800000264.600000000182640.50000000000001098.770000000000147.000000000001245.77
13150932041030700641.9103009300690.2513325751003010100000040.0030101.0100000040.400000000027886.15000000000000312.000000000000080.000000000000392.00
13150932051020700641.9103009300690.2513325751003010100000060.0030101.0200000061.200000000042243.38000000000001327.680000000000210.880000000001538.56
13150932051020700641.9103009300690.2513325751001010300002000.0030101.0300002060.000000001421917.75000000000001327.680000000000210.880000000001538.56
13150940011010701794.1590859901929.2737601451003010300000279.0010101.0100000281.790000000543650.05000000000001383.770000000000000.000000000001383.77
13150940101010701794.1590859901929.2737601451003010300000385.0010100.9800000377.300000000727914.99000000000001753.530000000000098.000000000001851.53
13150959101010701024.5816710401101.7409484551001010300004932.0010101.0200005030.640000005542462.08000000000009500.000000000001450.310000000010950.31
13150959111040701024.5816710401101.7409484551004010300001200.0010101.0200001224.000000001348530.92000000000003260.320000000000457.190000000003717.51
13150959121010701024.5816710401101.7409484551001010300010552.5910101.0200010763.640000011858742.94000000000006767.600000000001113.150000000007880.75
13150959021020701024.5816710401101.7409484551003010700000200.0010101.0200000204.000000000224755.15000000000001436.670000000000073.950000000001510.62
13150959051010701024.5816710401101.7409484551001010100007000.0030101.0300007210.000000007943552.24000000000001964.830000000000253.620000000002218.45
13150959051010701024.5816710401101.7409484551022010100001200.0010100.9400001128.000000001242763.79000000000001964.830000000000253.620000000002218.45
13150959061020701024.5816710401101.7409484551001010300006500.0030101.0300006695.000000007376155.65000000000001793.000000000000207.040000000002000.04
13150959081020701024.5816710401101.7409484551003010100000070.0030101.0200000071.400000000078664.30000000000002109.700000000000701.290000000002811.00
13150967131010701433.8057251101541.7828799151004010100002000.0030101.0200002040.000000003145237.08000000000000842.730000000000572.170000000001414.90
13150967141030701433.8057251101541.7828799151003010100000250.0030100.9800000245.000000000377736.81000000000001232.150000000000398.240000000001630.39
13150967141050701433.8057251101541.7828799151003010300000070.0030100.9800000068.600000000105766.31000000000001232.150000000000398.240000000001630.39
13150967161040701433.8057251101541.7828799151003010700000030.0030100.9800000029.400000000045328.42000000000000663.950000000000496.740000000001160.69
13150967031010701433.8057251101541.7828799151004010300002796.0010101.0300002879.880000004440149.68000000000001047.550000000000046.880000000001094.43
13150967081010701433.8057251101541.7828799151003010100000050.0030101.0200000051.000000000078630.93000000000000672.000000000000050.000000000000722.00
13150967091010701433.8057251101541.7828799151003010100000120.0030101.0000000120.000000000185013.95000000000001302.310000000000264.830000000001567.14
13150975101010700932.4109874001002.6290676951001010300012900.0030101.0200013158.000000013192593.27000000000004675.530000000000031.630000000004707.16
13150975021010700932.4109874001002.6290676951001010300001000.0030101.0300001030.000000001032707.94000000000001788.350000000000400.000000000002188.35
13150975031010700932.4109874001002.6290676951001010300000800.0030101.0300000824.000000000826166.35000000000003708.790000000000936.570000000004645.36
13150975071010700932.4109874001002.6290676951001010100035000.0010101.0200035700.000000035793857.72000000000009613.510000000000500.000000000010113.51
13150983111010700823.0798761400885.0644404651003010100000120.0030100.9800000117.600000000104083.58000000000003468.930000000000412.910000000003881.84
13150983111030700823.0798761400885.0644404651004010100005000.0030101.0200005100.000000004513828.65000000000003468.930000000000412.910000000003881.84
13150983121020700823.0798761400885.0644404651003010700999999.9910100.9800000119.180000000105481.98010000000000417.820000000000278.960000000000696.78
13150983131010700823.0798761400885.0644404651003010300000044.0010100.9800000043.120000000038163.98000000000000761.720000000000091.430000000000853.14
13150991011060701653.5692055601778.0963258951004010100003700.0030101.0300003811.000000006776325.10000000000000819.080000000000069.580000000000888.67
13150991141010701653.5692055601778.0963258951004010300008000.0010101.0200008160.000000014509266.02000000000028585.110000000000801.010000000029386.12
13150991161010701653.5692055601778.0963258951003010700000060.0030101.0000000060.000000000106685.78000000000000926.350000000000122.580000000001048.93
13150991041010701653.5692055601778.0963258951004010300006800.0010101.0300007004.000000012453786.67000000000001683.210000000000762.480000000002445.68
13150991081010701653.5692055601778.0963258951004010100003500.0030101.0300003605.000000006410037.25000000000004800.420000000000390.440000000005190.86
13150991081020701653.5692055601778.0963258951003010300000500.0010101.0200000510.000000000906829.13000000000004800.420000000000390.440000000005190.86
13151009101010701016.8609625701093.4388082551003010100000200.0030100.9800000196.000000000214314.01000000000000676.770000000000000.000000000000676.77
13151009021050701016.8609625701093.4388082551004010300002500.0010101.0300002575.000000002815604.93000000000002628.390000000000293.850000000002922.23
13151009071010701016.8609625701093.4388082551004010300003288.0010101.0200003353.760000003667131.34000000000002057.150000000000197.230000000002254.38
13151009071060701016.8609625701093.4388082551003010300000310.0010101.0000000310.000000000338966.03000000000002057.150000000000197.230000000002254.38
13151017021010701174.6710117901263.1332291351001011100000960.0010101.0300000988.800000001248986.14030000000001758.330000000000237.350000000001995.68
13151017041020701174.6710117901263.1332291351004010300001440.0010101.0300001483.200000001873479.21000000000003340.400000000000800.000000000004140.40
13151017061040701174.6710117901263.1332291351003010300000372.0010101.0200000379.440000000479283.27000000000001091.950000000000208.330000000001300.29
13151025011010800637.3164431200685.3115201651003010100000325.0010101.0200000331.500000000227180.77000000000002117.130000000000441.850000000002558.98
13151025041010800637.3164431200685.3115201651004010100005000.0030101.1000005500.000000003769213.36000000000001857.320000000000216.080000000002073.40
13151025041010800637.3164431200685.3115201651003010300000189.0010101.0000000189.000000000129523.88000000000001857.320000000000216.080000000002073.40
13151025041020800637.3164431200685.3115201651004010300001341.0010101.1000001475.100000001010903.02000000000001857.320000000000216.080000000002073.40
13151025051010800637.3164431200685.3115201651004010300007687.0010101.1000008455.700000005794788.62000000000001066.550000000000607.280000000001673.83
13151025051020800637.3164431200685.3115201651004010300002155.0010101.1000002370.500000001624530.96000000000001066.550000000000607.280000000001673.83
13151025071010800637.3164431200685.3115201651001010300006300.0030101.1100006993.000000004792383.46030000000007080.530000000000204.130000000007284.66
13151033011010800460.4190124600495.0922838251004010700005000.0030101.1100005550.000000002747762.18000000000004637.680000000000462.500000000005100.18
13151033131030800460.4190124600495.0922838251003010400000375.0010101.0100000378.750000000187516.20000000000005060.120000000000444.690000000005504.81
13151033081010800460.4190124600495.0922838251004010300009600.0010101.0900010464.000000005180645.66000000000003885.000000000000420.000000000004305.00
13151041121040800992.9512817801067.7285353451004010300000460.0010101.0500000483.000000000515712.88000000000007511.870000000000306.000000000007817.87
13151041061020800992.9512817801067.7285353451001010100015000.0030101.0700016050.000000017137042.99000000000003251.380000000000342.730000000003594.10
13151050011040800494.2104456000531.4284848751003010100000050.0030101.0100000050.500000000026837.14000000000000494.770000000000093.740000000000588.51
13151050131010800494.2104456000531.4284848751004010300004800.0030101.0500005040.000000002678399.56000000000000481.500000000000000.000000000000481.50
13151050131010800494.2104456000531.4284848751001010300016000.0030101.0500016800.000000008927998.55000000000000481.500000000000000.000000000000481.50
13151050021010800494.2104456000531.4284848751003010100000150.0030101.0300000154.500000000082105.70000000000000592.000000000000248.690000000000840.69
13151050051010800494.2104456000531.4284848751004010100003000.0030101.0700003210.000000001705885.44000000000006241.660000000000676.260000000006917.92
13151050061010800494.2104456000531.4284848751003010300000320.0010101.0300000329.600000000175158.83000000000001659.410000000000397.440000000002056.85
13151050091010800494.2104456000531.4284848751003010300000100.0010101.0100000101.000000000053674.28000000000000600.250000000000125.180000000000725.43
13151068101010800728.7987486600783.6831823951004010100003300.0030101.0500003465.000000002715462.23000000000000812.000000000000125.750000000000937.75
13151068111020800728.7987486600783.6831823951003010700000400.0010101.0100000404.000000000316608.01000000000001154.640000000000171.170000000001325.80
13151068121010800728.7987486600783.6831823951003010100000100.0030101.0100000101.000000000079152.00000000000001456.660000000000326.020000000001782.68
13151068151010800728.7987486600783.6831823951003010700000050.0030101.0100000050.500000000039576.00000000000000470.940000000000125.230000000000596.17
13151068151020800728.7987486600783.6831823951003010100000050.0030101.0100000050.500000000039576.00000000000000470.940000000000125.230000000000596.17
13151068161010800728.7987486600783.6831823951003010700000050.0030101.0100000050.500000000039576.00000000000000971.420000000000155.070000000001126.49
13151068171010800728.7987486600783.6831823951003010100000060.0030101.0000000060.000000000047020.99000000000000525.000000000000147.920000000000672.92
13151068031010800728.7987486600783.6831823951003010100000150.0030101.0300000154.500000000121079.05030000000002094.600000000000079.560000000002174.16
13151068041010800728.7987486600783.6831823951001010300001300.0030101.0800001404.000000001100291.19000000000006184.650000000000312.000000000006496.65
13151068071010800728.7987486600783.6831823951003010900000050.0030101.0300000051.500000000040359.68000000000000455.500000000000212.030000000000667.53
13151076051020800652.6655770000701.8165678351022010300006400.0010100.9500006080.000000004267044.73000000000002451.330000000000255.000000000002706.33
13151092121010801377.1212562001480.8296125351004010100003500.0030101.0300003605.000000005338390.75000000000002532.910000000000290.820000000002823.73
13151092021010801377.1212562001480.8296125351004010300008000.0010101.0500008400.000000012438968.75000000000001587.380000000000204.000000000001791.38
13151092031010801377.1212562001480.8296125351003010300000360.0010101.0100000363.600000000538429.65000000000012591.420000000000204.000000000012795.42
13151106111010800341.1161747300366.8049785651003010100000050.0030101.0000000050.000000000018340.25000000000000396.000000000000052.020000000000448.02
13151106021020800341.1161747300366.8049785651003010400000350.0010101.0100000353.500000000129665.56000000000003944.910000000000175.850000000004120.76
13151106021030800341.1161747300366.8049785651003010100000020.0030101.0100000020.200000000007409.46000000000003944.910000000000175.850000000004120.76
13151106021050800341.1161747300366.8049785651003010900000105.0030101.0100000106.050000000038899.67000000000003944.910000000000175.850000000004120.76
13151106031010800341.1161747300366.8049785651003010100000200.0010101.0200000204.000000000074828.22000000000000044.500000000000199.250000000000243.75
13151106051010800341.1161747300366.8049785651003010100000150.0030101.0200000153.000000000056121.16030000000002901.270000000000100.000000000003001.27
13151106051020800341.1161747300366.8049785651003010100000240.0010101.0200000244.800000000089793.86000000000002901.270000000000100.000000000003001.27
13151106061010800341.1161747300366.8049785651003010100000210.0010101.0200000214.200000000078569.63000000000000862.480000000000491.830000000001354.31
13151106091020800341.1161747300366.8049785651003010300000390.0010101.0000000390.000000000143053.94000000000000826.650000000000332.900000000001159.55
13151114111010801865.5251063802006.0142184451003010100000100.0030101.0000000100.000000000200601.42000000000000504.310000000000100.000000000000604.31
13151114131010801865.5251063802006.0142184451003010100000025.0030101.0000000025.000000000050150.36000000000000277.200000000000109.130000000000386.33
13151114161010801865.5251063802006.0142184451003010300000460.0010101.0000000460.000000000922766.54000000000001630.400000000000430.410000000002060.81
13151114171010801865.5251063802006.0142184451003010100000050.0030101.0200000051.000000000102306.73030000000000855.000000000000078.400000000000933.40
13151114061010801865.5251063802006.0142184451003010100000050.0030101.0200000051.000000000102306.73030000000000894.000000000000057.630000000000951.63
13151122131010800642.4782828300690.8620881051003010300000260.0010100.9800000254.800000000176031.66000000000002757.640000000000490.000000000003247.64
13151122031010800642.4782828300690.8620881051004010300006000.0010101.0300006180.000000004269527.70000000000001861.280000000000100.000000000001961.28
13151122091020800642.4782828300690.8620881051004010300004000.0010101.0200004080.000000002818717.32000000000000950.340000000000198.000000000001148.34
13151130151010900064.7244047600066.0084112551003010300000150.0030101.0100000151.500000000010000.27000000000000836.410000000000228.430000000001064.84
13151130151020900064.7244047600066.0084112551003010100000150.0030101.0100000151.500000000010000.27000000000000836.410000000000228.430000000001064.84
13151130151070900064.7244047600066.0084112551003010100000050.0030101.0100000050.500000000003333.42000000000000836.410000000000228.430000000001064.84
13151130171010900064.7244047600066.0084112551003010100000150.0030101.0100000151.500000000010000.27000000000000419.040000000000102.000000000000521.04
13151130061020900064.7244047600066.0084112551003010700000320.0010101.0000000320.000000000021122.69000000000000944.920000000000326.200000000001271.12
13151149141020900069.2206572800070.5938606851003010700000070.0010101.0100000070.700000000004990.99000000000000588.700000000000367.110000000000955.81
13151149161020900069.2206572800070.5938606851003010300000060.0010101.0000000060.000000000004235.63000000000002124.790000000000215.300000000002340.09
13151149071010900069.2206572800070.5938606851001010300007200.0010101.0700007704.000000000543855.10000000000006430.180000000000049.350000000006479.53
13151149091010900069.2206572800070.5938606851003010300000080.0010101.0100000080.800000000005703.98030000000001083.640000000000167.250000000001250.89
13151157031010900059.3935546900060.5718074651002020300001500.0030100.9500001425.000000000086314.83000000000000441.220000000000189.010000000000630.23
13151165101011000241.8539258500270.8638360851003010300000048.0010101.0100000048.480000000013131.48000000000000366.490000000000160.670000000000527.16
13151165121011000241.8539258500270.8638360851004010100002400.0030101.0700002568.000000000695578.33030000000002441.500000000000266.800000000002708.30
13151165121021000241.8539258500270.8638360851022010200000200.0010100.9400000188.000000000050922.40000000000002441.500000000000266.800000000002708.30
13151165161011000241.8539258500270.8638360851003010100000050.0030101.0100000050.500000000013678.62000000000000364.440000000000084.020000000000448.46
13151165161021000241.8539258500270.8638360851003010100000040.0030101.0100000040.400000000010942.90000000000000364.440000000000084.020000000000448.46
13151165021011000241.8539258500270.8638360851003010100000030.0030101.0000000030.000000000008125.92000000000000732.300000000000157.500000000000889.80
13151165041011000241.8539258500270.8638360851004010300002500.0030101.1000002750.000000000744875.55000000000001737.080000000000152.180000000001889.26
13151165041011000241.8539258500270.8638360851003010100000075.0030101.0000000075.000000000020314.79000000000001737.080000000000152.180000000001889.26
13151165091011000241.8539258500270.8638360851003010300000200.0010101.0100000202.000000000054714.49000000000000405.170000000000090.830000000000496.00
13151173111011000138.4229743600155.0265421851004010100001000.0030101.0500001050.000000000162777.87030000000000780.300000000000234.750000000001015.05
13151173111011000138.4229743600155.0265421851003010300000399.0010101.0100000402.990000000062474.15030000000000780.300000000000234.750000000001015.05
13151173141011000138.4229743600155.0265421851003010100999999.9930101.0000000808.000000000125261.45010000000001186.990000000000135.960000000001322.95
13151181011011000160.3832304500179.6208884851001010100005200.0030101.0300005356.000000000962049.48000000000006938.000000000000342.280000000007280.28
13151181121011000160.3832304500179.6208884851003010100000080.0030101.0000000080.000000000014369.67000000000001485.000000000000108.750000000001593.75
13151181131011000160.3832304500179.6208884851003010100000040.0030101.0000000040.000000000007184.84000000000001140.490000000000095.400000000001235.89
13151181141021000160.3832304500179.6208884851003010700000300.0010101.0000000300.000000000053886.27000000000000675.720000000000145.580000000000821.30
13151181181051000160.3832304500179.6208884851003010100000040.0030100.9800000039.200000000007041.14000000000001337.610000000000078.400000000001416.01
13151181021011000160.3832304500179.6208884851003010100000080.0030101.0100000080.800000000014513.37000000000001173.800000000000102.750000000001276.55
13151190011011100369.2582142900397.0663410551003010300000320.0010101.0200000326.400000000129602.45000000000000886.010000000000121.430000000001007.43
13151190111011100369.2582142900397.0663410551004010300002500.0030101.1000002750.000000001091932.44030000000001191.060000000000110.730000000001301.80
13151190111011100369.2582142900397.0663410551003010100000075.0030101.0000000075.000000000029779.98030000000001191.060000000000110.730000000001301.80
13151190121011100369.2582142900397.0663410551003010100000400.0010101.0100000404.000000000160414.80000000000001319.010000000000079.840000000001398.85
13151190131011100369.2582142900397.0663410551003010100000800.0010101.0100000808.000000000320829.60000000000001530.000000000001050.000000000002580.00
13151190141031100369.2582142900397.0663410551003010100000300.0010101.0100000303.000000000120311.10000000000001811.870000000000059.070000000001870.93
13151190161011100369.2582142900397.0663410551003010100000075.0030101.0000000075.000000000029779.98030000000001027.180000000000070.350000000001097.54
13151190161011100369.2582142900397.0663410551004010300002500.0030101.1000002750.000000001091932.44030000000001027.180000000000070.350000000001097.54
13151190041011100369.2582142900397.0663410551003010100000075.0030101.0000000075.000000000029779.98030000000001027.180000000000491.690000000001518.87
13151190041011100369.2582142900397.0663410551004010300002500.0030101.1000002750.000000001091932.44030000000001027.180000000000491.690000000001518.87
13151190071021100369.2582142900397.0663410551003010100000300.0010101.0000000300.000000000119119.90000000000000599.530000000000392.560000000000992.09
13151203111011100789.5261324000848.9838287451003010100000075.0030101.0000000075.000000000063673.79030000000001173.270000000000221.410000000001394.68
13151203111011100789.5261324000848.9838287451004010300002500.0030101.1000002750.000000002334705.53030000000001173.270000000000221.410000000001394.68
13151203111021100789.5261324000848.9838287451004010300001800.0030101.0900001962.000000001665706.27000000000001173.270000000000221.410000000001394.68
13151203031051100789.5261324000848.9838287451003010300000150.0030101.0200000153.000000000129894.53000000000003155.350000000000884.300000000004039.66
13151203031061100789.5261324000848.9838287451020020100000250.0010100.9400000235.000000000199511.20000000000003155.350000000000884.300000000004039.66
13151203031061100789.5261324000848.9838287451002020300002550.0010100.9400002397.000000002035014.24000000000003155.350000000000884.300000000004039.66
13151203031071100789.5261324000848.9838287451003010100000250.0030101.0200000255.000000000216490.88000000000003155.350000000000884.300000000004039.66
13151203041011100789.5261324000848.9838287451003010700000200.0010101.0000000200.000000000169796.77000000000001350.420000000000727.610000000002078.03
13151203041021100789.5261324000848.9838287451003010700000100.0030101.0000000100.000000000084898.38000000000001350.420000000000727.610000000002078.03
13151203051011100789.5261324000848.9838287451003010100000040.0030101.0000000040.000000000033959.35000000000000667.020000000000259.880000000000926.90
13151203061011100789.5261324000848.9838287451020020100000130.0010100.9600000124.800000000105953.18000000000000439.120000000000425.800000000000864.92
13151203061011100789.5261324000848.9838287451020020700000270.0010100.9600000259.200000000220056.61000000000000439.120000000000425.800000000000864.92
13151211161011100156.9479166700168.7673627751004010100002500.0030101.0500002625.000000000443014.33000000000000995.060000000000101.900000000001096.96
13151211031041100156.9479166700168.7673627751003010100000030.0030101.0100000030.300000000005113.65000000000000298.800000000000215.300000000000514.10
13151211071021100156.9479166700168.7673627751003010100000150.0010101.0300000154.500000000026074.56000000000001089.650000000000376.120000000001465.77
13151220011011100439.7968715400472.9171290851003010300000490.0010101.0300000504.700000000238681.28000000000000394.320000000000146.210000000000540.53
13151220011021100439.7968715400472.9171290851003010100000033.0030101.0300000033.990000000016074.45000000000000394.320000000000146.210000000000540.53
13151220101011100439.7968715400472.9171290851003010100000200.0030101.0100000202.000000000095529.26000000000000312.000000000000309.250000000000621.25
13151220151011100439.7968715400472.9171290851003010300000048.8010101.0100000049.290000000023310.09030000000000899.370000000000741.040000000001640.40
13151220151021100439.7968715400472.9171290851003010100000275.0010101.0000000275.000000000130052.21000000000000899.370000000000741.040000000001640.40
13151220161011100439.7968715400472.9171290851003010100000080.0030101.0000000080.000000000037833.37000000000000430.730000000000271.850000000000702.59
13151220051011100439.7968715400472.9171290851003010300000300.0010101.0300000309.000000000146131.39000000000000962.580000000000142.520000000001105.10
13151220071011100439.7968715400472.9171290851003010100000070.0030101.0100000070.700000000033435.24000000000000415.000000000000553.800000000000968.80
13151220091021100439.7968715400472.9171290851003010100000040.0030101.0100000040.400000000019105.85000000000000659.310000000000237.040000000000896.36
13151238071011100543.5206720600584.4521697651004011100000582.0010101.0500000611.100000000357158.72030000000000169.600000000000276.430000000000446.03
13151246111011101037.8603641501116.0196344251004010100003500.0030101.0200003570.000000003984190.09000000000001113.440000000000109.080000000001222.51
13151246061031101037.8603641501116.0196344251003010100000235.0010101.0200000239.700000000267509.91000000000001500.780000000000208.150000000001708.92
13151246091011101037.8603641501116.0196344251003010700000120.0030101.0000000120.000000000133922.36000000000000378.180000000000188.310000000000566.49
13151254141021100614.2619886700660.5208790351003010100000050.0030101.0000000050.000000000033026.04000000000000760.630000000000137.300000000000897.93
13151254141041100614.2619886700660.5208790351003010100000030.0030101.0000000030.000000000019815.63000000000000760.630000000000137.300000000000897.93
13151254031021100614.2619886700660.5208790351003010300999999.9910101.0100000303.000000000200137.83010000000000622.200000000000070.000000000000692.20
13151254041021100614.2619886700660.5208790351003010100000150.0030101.0200000153.000000000101059.69000000000000532.000000000000199.190000000000731.19
13151254061021100614.2619886700660.5208790351001010900005000.0030101.0300005150.000000003401682.53000000000002905.980000000000756.960000000003662.93
13151254061021100614.2619886700660.5208790351003010100000320.0010101.0200000326.400000000215594.01000000000002905.980000000000756.960000000003662.93
13151262011011200313.6070853500337.2242325051003010300000360.0010101.0200000367.200000000123828.74000000000008520.580000000000080.270000000008600.85
13151262011011200313.6070853500337.2242325051004010300007000.0010101.1100007770.000000002620232.29000000000008520.580000000000080.270000000008600.85
13151262101011200313.6070853500337.2242325051001010300025000.0030101.0800027000.000000009105054.28000000000005950.070000000000261.630000000006211.71
13151262131011200313.6070853500337.2242325051004010100006500.0030101.0700006955.000000002345394.54000000000003713.980000000000283.430000000003997.41
13151262161011200313.6070853500337.2242325051001010100008000.0030101.0700008560.000000002886639.43000000000004884.600000000000705.850000000005590.45
13151262171011200313.6070853500337.2242325051004010300003840.0010101.0500004032.000000001359688.11000000000005378.110000000000170.170000000005548.28
13151262191011200313.6070853500337.2242325051003010100000875.0010101.0000000875.000000000295071.20000000000005473.660000000000088.870000000005562.53
13151262191041200313.6070853500337.2242325051003010100002500.0010101.0000002500.000000000843060.58000000000005473.660000000000088.870000000005562.53
13151262202021200313.6070853500337.2242325051003010600000099.0010101.0000000099.000000000033385.20000000000001346.130000000000000.000000000001346.13
13151262051011200313.6070853500337.2242325051003010100000200.0030101.0100000202.000000000068119.29000000000004214.780000000000183.400000000004398.18
13151262071011200313.6070853500337.2242325051003010100000300.0010101.0100000303.000000000102178.94000000000007046.950000000000120.990000000007167.94
13151262071021200313.6070853500337.2242325051003010700000380.0010101.0100000383.800000000129426.66000000000007046.950000000000120.990000000007167.94
13151270171011201159.6073059401246.9351045251003010100000030.0030101.0100000030.300000000037782.13000000000000805.350000000000120.550000000000925.90
13151270181011201159.6073059401246.9351045251001010300007000.0030101.0300007210.000000008990402.10000000000002464.170000000001179.290000000003643.45
13151270181021201159.6073059401246.9351045251004010900003000.0030101.0300003090.000000003853029.47000000000002464.170000000001179.290000000003643.45
13151270051011201159.6073059401246.9351045251004010300001000.0010101.0500001050.000000001309281.86000000000000528.320000000000161.580000000000689.90
13151270081011201159.6073059401246.9351045251004011100000582.0010101.0500000611.100000000762002.04030000000000725.660000000000241.220000000000966.88
13151289121011201120.9957437301205.4157797451004010300012600.0010101.0300012978.000000015643885.99000000000000865.000000000000283.700000000001148.70
13151289171031201120.9957437301205.4157797451004010100003500.0030101.0200003570.000000004303334.33000000000001072.380000000000280.000000000001352.38
13151289181011201120.9957437301205.4157797451003010100000040.0030101.0000000040.000000000048216.63030000000000902.890000000000643.200000000001546.09
13151289181021201120.9957437301205.4157797451004010800004500.0030101.0200004590.000000005532858.43000000000000902.890000000000643.200000000001546.09
13151289251011201120.9957437301205.4157797451004010100004500.0030101.0200004590.000000005532858.43000000000001000.000000000000000.000000000001000.00
13151289261011201120.9957437301205.4157797451003010700000440.0010101.0000000440.000000000530382.94030000000000400.000000000000532.670000000000932.67
13151289271031201120.9957437301205.4157797451004011100000850.0010101.0200000867.000000001045095.48000000000002001.900000000000268.250000000002270.15
13151289051011201120.9957437301205.4157797451004010100010200.0030101.0300010506.000000012664098.18000000000015500.000000000002582.500000000018082.50
13151289051011201120.9957437301205.4157797451016010900030000.0030100.9400028200.000000033992724.99000000000015500.000000000002582.500000000018082.50
13151297011011301577.2721354201696.0534699751001010100035000.0030101.1100038850.000000065891677.31000000000012749.370000000009287.470000000022036.84
13151297011021301577.2721354201696.0534699751003010100000450.0010101.0200000459.000000000778488.54000000000012749.370000000009287.470000000022036.84
13151297101011301577.2721354201696.0534699751003010300000027.0010101.0100000027.270000000046251.38000000000002521.140000000000109.550000000002630.69
13151297101021301577.2721354201696.0534699751003010300000061.5010101.0100000062.120000000105358.84000000000002521.140000000000109.550000000002630.69
13151297141011301577.2721354201696.0534699751001010300100000.0030101.0900109000.000000184869828.23000000000031779.000000000002120.420000000033899.42
13151297141021301577.2721354201696.0534699751003010100000250.0010101.0100000252.500000000428253.50000000000031779.000000000002120.420000000033899.42
13151297141021301577.2721354201696.0534699751001010300028000.0030101.0900030520.000000051763551.90000000000031779.000000000002120.420000000033899.42
13151297021011301577.2721354201696.0534699751001010900010000.0010101.1100011100.000000018826193.52000000000012456.260000000002538.220000000014994.48
13151297021011301577.2721354201696.0534699751001010100045000.0010101.1100049950.000000084717870.83000000000012456.260000000002538.220000000014994.48
13151297061011301577.2721354201696.0534699751001010300008364.0010101.1000009200.400000015604370.35000000000005735.680000000000365.470000000006101.15
13151297091021301577.2721354201696.0534699751001010300005334.5410101.1000005867.990000009952424.80000000000006652.910000000001692.530000000008345.44
13151297091021301577.2721354201696.0534699751001010900018464.0010101.1000020310.400000034447524.40000000000006652.910000000001692.530000000008345.44
13151297091021301577.2721354201696.0534699751003010300000252.0010101.0000000252.000000000427405.47000000000006652.910000000001692.530000000008345.44
13151319111021300686.4360471100738.1302271651004010300005500.0010101.0300005665.000000004181507.74000000000003887.310000000000922.320000000004809.63
13151319131011300686.4360471100738.1302271651001010300003210.0030101.0300003306.300000002440479.97000000000003809.310000000000232.370000000004041.68
13151319181011300686.4360471100738.1302271651001010300006500.0010101.0200006630.000000004893803.41000000000002422.880000000000000.000000000002422.88
13151319041011300686.4360471100738.1302271651001010300008400.0010101.0500008820.000000006510308.60000000000004635.530000000000000.000000000004635.53
13151319061011300686.4360471100738.1302271651003010300000350.0010101.0000000350.000000000258345.58000000000009466.120000000000000.000000000009466.12
13151319061011300686.4360471100738.1302271651001010300002000.0010101.0400002080.000000001535310.87000000000009466.120000000000000.000000000009466.12
13151327011011400978.2404115201051.9098177051003010100000100.0030101.0200000102.000000000107294.80000000000001255.250000000000073.500000000001328.75
13151327111011400978.2404115201051.9098177051003010100000040.0030101.0100000040.400000000042497.16000000000000589.380000000000690.350000000001279.73
13151327131011400978.2404115201051.9098177051003010300000460.0010101.0100000464.600000000488717.30000000000000420.000000000000121.980000000000541.98
13151327181011400978.2404115201051.9098177051003010100000150.0030101.0100000151.500000000159364.34000000000001155.000000000001187.950000000002342.95
13151327051011400978.2404115201051.9098177051003010100000100.0030101.0000000100.000000000105190.98000000000000437.600000000000176.300000000000613.90
13151343151011400579.9245920300623.5975990151003010300000300.0010101.0100000303.000000000188950.07000000000000228.900000000000172.790000000000401.69
13151343041011400579.9245920300623.5975990151004010300001800.0030101.1000001980.000000001234723.25030000000000112.550000000000036.140000000000148.69
13151343061011400579.9245920300623.5975990151003010100000045.0030101.0000000045.000000000028061.89000000000000328.480000000000260.650000000000589.13
13151351131011401417.8215079401524.5949220451003010300000360.0010101.0100000363.600000000554342.71000000000001286.060000000000335.880000000001621.94
13151351131021401417.8215079401524.5949220451004010100005946.0010101.0900006481.140000009881113.13000000000001286.060000000000335.880000000001621.94
13151351151011401417.8215079401524.5949220451004010100003000.0030101.0900003270.000000004985425.40000000000000267.750000000000253.810000000000521.56
13151351191011401417.8215079401524.5949220451022010300002460.0010100.9400002312.400000003525473.30000000000001664.310000000000066.650000000001730.96
13151351031011401417.8215079401524.5949220451004010900004500.0030101.1100004995.000000007615351.64000000000000424.000000000000545.720000000000969.72
13151351041011401417.8215079401524.5949220451004010100000400.0030101.1100000444.000000000676920.15000000000001661.350000000000454.000000000002115.35
13151351041031401417.8215079401524.5949220451004010700004000.0030101.1100004440.000000006769201.45000000000001661.350000000000454.000000000002115.35
13151351041041401417.8215079401524.5949220451003010100000080.0030101.0200000081.600000000124406.95000000000001661.350000000000454.000000000002115.35
13151351051021401417.8215079401524.5949220451004010100004200.0030101.1000004620.000000007043628.54000000000001250.800000000000138.310000000001389.11
13151351071011401417.8215079401524.5949220451004010300001800.0030101.1000001980.000000003018697.95000000000000112.550000000000099.370000000000211.92
13151360111011400775.0029368800833.3669192651004010900001200.0030101.0900001308.000000001090043.93000000000000605.280000000000175.010000000000780.29
13151360141011400775.0029368800833.3669192651004010100001700.0030101.0900001853.000000001544228.90000000000001028.280000000000061.730000000001090.01
13151360041011400775.0029368800833.3669192651004010100001800.0030101.1100001998.000000001665067.10000000000000371.000000000000046.620000000000417.62
13151378011061401331.8822058801432.1836962451003010300000391.2010101.0200000399.020000000571469.94000000000001018.040000000001078.940000000002096.98
13151378101011401331.8822058801432.1836962451003010900000050.0030101.0100000050.500000000072325.28000000000000474.000000000000091.310000000000565.31
13151378021011401331.8822058801432.1836962451003010900000120.0030101.0200000122.400000000175299.28000000000000715.800000000000184.680000000000900.48
13151378031011401331.8822058801432.1836962451003010100000060.0030101.0200000061.200000000087649.64000000000000586.000000000000157.500000000000743.50
13151378051041401331.8822058801432.1836962451022010300001900.0010100.9600001824.000000002612303.06000000000003188.360000000000396.500000000003584.86
13151378051041401331.8822058801432.1836962451003010100000100.0030101.0000000100.000000000143218.37000000000003188.360000000000396.500000000003584.86
13151378091011401331.8822058801432.1836962451003010100000050.0030101.0100000050.500000000072325.28000000000001543.030000000000156.980000000001700.01
13151386191011401008.6783333301084.6399609351003010100000050.0030101.0100000050.500000000054774.32000000000000291.200000000000072.100000000000363.30
13151386201011401008.6783333301084.6399609351003010300000205.0010101.0100000207.050000000224574.70000000000000327.220000000000030.900000000000358.12
13151386211021401008.6783333301084.6399609351003010100000080.0030101.0000000080.000000000086771.20000000000002025.870000000000212.500000000002238.37
13151386241011401008.6783333301084.6399609351003010300000080.0010101.0100000080.800000000087638.91030000000000926.570000000000107.600000000001034.17
13151386241021401008.6783333301084.6399609351003010700000300.0010101.0000000300.000000000325391.99000000000000926.570000000000107.600000000001034.17
13151386061011401008.6783333301084.6399609351003010100000090.0030101.0300000092.700000000100546.12000000000000494.400000000000051.500000000000545.90
13151386071011401008.6783333301084.6399609351003010700000270.0030101.0300000278.100000000301638.37000000000000066.170000000000092.010000000000158.18
13151394151011401021.2854304601098.1964743351003010100000050.0030101.0100000050.500000000055458.92000000000000952.000000000000235.770000000001187.77
13151394051011401021.2854304601098.1964743351003010100000320.0010101.0300000329.600000000361965.56000000000000206.000000000000320.700000000000526.70
13151408121011400664.3436132800714.3740545851022010300007600.0010100.9500007220.000000005157780.67000000000001432.650000000000185.280000000001617.93
13151408131011400664.3436132800714.3740545851004010100004000.0030101.0500004200.000000003000371.03000000000000572.000000000000457.840000000001029.84
13151408131011400664.3436132800714.3740545851003010100000100.0030101.0100000101.000000000072151.78000000000000572.000000000000457.840000000001029.84
13151408141011400664.3436132800714.3740545851004010100005000.0030101.0500005250.000000003750463.79000000000000727.640000000000276.550000000001004.19
13151408161011400664.3436132800714.3740545851010010100028000.0030100.9500026600.000000019002349.85000000000004341.500000000000729.590000000005071.09
13151408161031400664.3436132800714.3740545851004010100005000.0030101.0500005250.000000003750463.79000000000004341.500000000000729.590000000005071.09
13151408181031400664.3436132800714.3740545851004010100002200.0030101.0500002310.000000001650204.07000000000003572.430000000000605.510000000004177.94
13151408181071400664.3436132800714.3740545851004010100002500.0030101.0500002625.000000001875231.89000000000003572.430000000000605.510000000004177.94
13151408081011400664.3436132800714.3740545851022010300003377.0010100.9500003208.150000002291819.12000000000001260.000000000000215.510000000001475.51
13151416011011400618.2014414800664.7570044651004010100002400.0030101.0700002568.000000001707095.99000000000001656.000000000000715.690000000002371.69
13151416011021400618.2014414800664.7570044651004010100002500.0030101.0700002675.000000001778224.99000000000001656.000000000000715.690000000002371.69
13151416131011400618.2014414800664.7570044651004010300005350.0010101.0500005617.500000003734272.47000000000001238.050000000000282.490000000001520.54
13151416181011400618.2014414800664.7570044651003010100000300.0010101.0000000300.000000000199427.10000000000000286.430000000000661.810000000000948.24
13151416051031400618.2014414800664.7570044651004010100004300.0030101.0700004601.000000003058546.98000000000000206.000000000000187.760000000000393.76
13151416091031400618.2014414800664.7570044651003010100000300.0010101.0300000309.000000000205409.91000000000009746.760000000000354.370000000010101.13
13151424011011400622.3840476200669.2545946451003010300000048.8010101.0100000049.290000000032987.56000000000001200.970000000000177.120000000001378.08
13151424101011400622.3840476200669.2545946451003010100000310.0010101.0100000313.100000000209543.61000000000001111.170000000000434.670000000001545.84
13151424131011400622.3840476200669.2545946451004010100007910.0010101.0500008305.500000005558494.04000000000002299.500000000000171.140000000002470.64
13151424021011400622.3840476200669.2545946451003010100000100.0030101.0100000101.000000000067594.71000000000000760.050000000000000.000000000000760.05
13151424021031400622.3840476200669.2545946451003010100000050.0030101.0100000050.500000000033797.36000000000000760.050000000000000.000000000000760.05
13151432101011401014.9361088701091.3689975251003010100000080.0030101.0100000080.800000000088182.61000000000001100.270000000000214.410000000001314.67
13151432121011401014.9361088701091.3689975251003010100000250.0010101.0100000252.500000000275570.67000000000000809.580000000000081.490000000000891.08
13151432141011401014.9361088701091.3689975251003010300000250.0010101.0100000252.500000000275570.67000000000001127.290000000000169.950000000001297.24
13151432161011401014.9361088701091.3689975251003010100000080.0030101.0000000080.000000000087309.52000000000000503.850000000000064.930000000000568.78
13151432031011401014.9361088701091.3689975251003010300000080.0010101.0100000080.800000000088182.61000000000000974.620000000000006.000000000000980.62
13151432041011401014.9361088701091.3689975251003010300000387.0010101.0100000390.870000000426583.40000000000000608.630000000000156.000000000000764.63
13151432061011401014.9361088701091.3689975251003010100000100.0030101.0300000103.000000000112411.01000000000000830.250000000000198.550000000001028.80
13151432071011401014.9361088701091.3689975251003010100000315.0010101.0300000324.450000000354094.67000000000001147.210000000000045.320000000001192.53
13151432091031401014.9361088701091.3689975251003010300000200.0030101.0100000202.000000000220456.54000000000001288.690000000000154.500000000001443.19
13151459101011400679.7945625000730.9885851151003010100000080.0030101.0100000080.800000000059063.88000000000000582.280000000000206.370000000000788.65
13151459111011400679.7945625000730.9885851151004010300003155.0030101.0300003249.650000002375457.06000000000001253.670000000000184.480000000001438.15
13151459121011400679.7945625000730.9885851151001010100001500.0030101.0400001560.000000001140342.19000000000000455.000000000000234.870000000000689.87
13151459131011400679.7945625000730.9885851151022010300001980.0010100.9400001861.200000001360515.95000000000001124.250000000000107.500000000001231.75
13151459141011400679.7945625000730.9885851151003010700000040.0030101.0000000040.000000000029239.54000000000000233.170000000000327.670000000000560.84
13151459151021400679.7945625000730.9885851151003010100000050.0030101.0000000050.000000000036549.43000000000000968.410000000000366.490000000001334.89
13151459181011400679.7945625000730.9885851151004010300001560.0010101.0300001606.800000001174552.46000000000000342.000000000000639.510000000000981.51
13151459041031400679.7945625000730.9885851151003010300000100.0030101.0000000100.000000000073098.86000000000000704.740000000000202.550000000000907.29
13151459061011400679.7945625000730.9885851151003010300000300.0010101.0100000303.000000000221489.54000000000000698.620000000000311.000000000001009.62
13151459081011400679.7945625000730.9885851151003010100000020.0030101.0100000020.200000000014765.97000000000000368.020000000000150.400000000000518.42
13151467101011401498.8944462301611.7733075751004010300005394.7510101.0400005610.540000009042918.61000000000003528.860000000001153.110000000004681.96
13151467161011401498.8944462301611.7733075751004010100004000.0030101.0300004120.000000006640506.03000000000001341.830000000000702.430000000002044.26
13151467171011401498.8944462301611.7733075751003010700000030.0030101.0100000030.300000000048836.73000000000000420.000000000000495.390000000000915.39
13151467181031401498.8944462301611.7733075751004010100006000.0030101.0300006180.000000009960759.04000000000001918.000000000000436.350000000002354.35
13151467031011401498.8944462301611.7733075751003010100000070.0030101.0100000070.700000000113952.37000000000001292.020000000001030.090000000002322.11
13151467061011401498.8944462301611.7733075751003010100000030.0030101.0100000030.300000000048836.73000000000000736.000000000000739.880000000001475.88
13151467061021401498.8944462301611.7733075751003010700000030.0030101.0100000030.300000000048836.73000000000000736.000000000000739.880000000001475.88
13151467071041401498.8944462301611.7733075751004010100004000.0030101.0300004120.000000006640506.03000000000003419.410000000001078.230000000004497.64
13151475011011400404.9658270700435.4630255651003010700999999.9930101.0100000080.000000000034837.04010000000000696.580000000000251.950000000000948.54
13151475011031400404.9658270700435.4630255651003010100000250.0030101.0100000252.500000000109954.41000000000000696.580000000000251.950000000000948.54
13151475111031400404.9658270700435.4630255651003010100000072.0030101.0000000072.000000000031353.34000000000000280.200000000000115.140000000000395.34
13151475141011400404.9658270700435.4630255651003010300000470.0010101.0000000470.000000000204667.62000000000000516.200000000000419.150000000000935.35
13151475031011400404.9658270700435.4630255651003010100000200.0010101.0100000202.000000000087963.53000000000000289.960000000000041.660000000000331.62
13151483101011400594.9663337300639.7721053851004010300003605.0010101.0400003749.200000002398633.58000000000001747.880000000000698.440000000002446.32
13151483141011400594.9663337300639.7721053851003010100000100.0030101.0000000100.000000000063977.21000000000000420.000000000000368.520000000000788.52
13151483171011400594.9663337300639.7721053851001010100035000.0030101.0400036400.000000023287704.64000000000003927.000000000002254.500000000006181.50
13151483181011400594.9663337300639.7721053851004010900009000.0010101.0400009360.000000005988266.91000000000001067.500000000001256.490000000002323.99
13151483021031400594.9663337300639.7721053851004010300003250.0010101.0500003412.500000002183222.31000000000000915.930000000000197.940000000001113.87
13151483031011400594.9663337300639.7721053851004010300003680.0010101.0500003864.000000002472079.42000000000001386.580000000001205.750000000002592.33
13151483091011400594.9663337300639.7721053851004010100007800.0010101.0500008190.000000005239733.54000000000001219.000000000000395.910000000001614.91
13151483091031400594.9663337300639.7721053851004010100000500.0030101.0500000525.000000000335880.36000000000001219.000000000000395.910000000001614.91
13151491011021401562.3839153401680.0440466451003010300000400.0010101.0000000400.000000000672017.62000000000001199.000000000000080.830000000001279.83
13151491101011401562.3839153401680.0440466451003010100000180.0010101.0100000181.800000000305432.01000000000002835.920000000000288.240000000003124.16
13151491121021401562.3839153401680.0440466451003010100000060.0030101.0100000060.600000000101810.67030000000001068.810000000000310.040000000001378.85
13151491131011401562.3839153401680.0440466451001010300010000.0030101.0400010400.000000017472458.09000000000004096.220000000000003.420000000004099.64
13151491131011401562.3839153401680.0440466451003010100000100.0030101.0000000100.000000000168004.40000000000004096.220000000000003.420000000004099.64
13151491131011401562.3839153401680.0440466451003010300000300.0010101.0000000300.000000000504013.21000000000004096.220000000000003.420000000004099.64
13151491151011401562.3839153401680.0440466451004010300003605.0010101.0400003749.200000006298821.14030000000000757.000000000000534.480000000001291.48
13151491161031401562.3839153401680.0440466451004010100004500.0010101.0400004680.000000007862606.14000000000000937.050000000000309.470000000001246.51
13151491181011401562.3839153401680.0440466451003010100000030.0030101.0000000030.000000000050401.32000000000000910.720000000000211.830000000001122.55
13151491191021401562.3839153401680.0440466451004010100005700.0030101.0400005928.000000009959301.11000000000002184.440000000000440.000000000002624.44
13151491241031401562.3839153401680.0440466451001010300022000.0010101.0300022660.000000038069798.10000000000005581.500000000001691.680000000007273.18
13151491031011401562.3839153401680.0440466451001010100008500.0030101.0500008925.000000014994393.12000000000001696.830000000000522.950000000002219.78
13151491051021401562.3839153401680.0440466451003010100000060.0030101.0100000060.600000000101810.67000000000000845.520000000000271.670000000001117.18
13151491061011401562.3839153401680.0440466451004011100000582.0010101.0500000611.100000001026674.92000000000000897.560000000000081.830000000000979.39
13151491071011401562.3839153401680.0440466451003010300000399.0010101.0100000402.990000000677040.95000000000000583.000000000000137.490000000000720.49
13151491071011401562.3839153401680.0440466451004010100001000.0030101.0500001050.000000001764046.25000000000000583.000000000000137.490000000000720.49
13151505111011400795.7779816500855.7064927551003010100000050.0030101.0000000050.000000000042785.32000000000000816.000000000000040.800000000000856.80
13151505021021400795.7779816500855.7064927551003010100000445.0010101.0200000453.900000000388405.18000000000000577.670000000000115.900000000000693.57
13151505031011400795.7779816500855.7064927551003010100000150.0030101.0200000153.000000000130923.09000000000001276.130000000000200.000000000001476.13
13151505051021400795.7779816500855.7064927551003010100000070.0030101.0200000071.400000000061097.44000000000000500.000000000000100.000000000000600.00
13151513181011400979.4042887701053.1613443151004011100000582.0010101.0500000611.100000000643586.90030000000000847.660000000000285.960000000001133.62
13151521101011400573.4685791400616.6553961951003010900000030.0030101.0000000030.000000000018499.66000000000001348.240000000000541.020000000001889.26
13151521121011400573.4685791400616.6553961951003010100000050.0030101.0000000050.000000000030832.77000000000000750.000000000000140.960000000000890.96
13151521131011400573.4685791400616.6553961951003010300000386.0010101.0000000386.000000000238028.98000000000003438.170000000000580.360000000004018.52
13151521161011400573.4685791400616.6553961951003010100000030.0030100.9800000029.400000000018129.67000000000000420.780000000000025.330000000000446.11
13151521171011400573.4685791400616.6553961951004010100001200.0030101.0200001224.000000000754786.20000000000000500.980000000000152.230000000000653.21
13151521181011400573.4685791400616.6553961951003010300000040.0030100.9800000039.200000000024172.89000000000000380.980000000000066.500000000000447.48
13151521031011400573.4685791400616.6553961951003010100000070.0030101.0200000071.400000000044029.20000000000001166.730000000000178.750000000001345.47
13151521061011400573.4685791400616.6553961951003010100000080.0030101.0200000081.600000000050319.08000000000000522.000000000000354.730000000000876.73
13151521071011400573.4685791400616.6553961951004010300002640.0010101.0300002719.200000001676809.35000000000000632.000000000000149.700000000000781.70
13151530011031401138.1171264401223.8265408951003010100000020.0030101.0100000020.200000000024721.30000000000000162.000000000000045.000000000000207.00
13151530061021401138.1171264401223.8265408951022010300002484.0010100.9400002334.960000002857586.02000000000002847.450000000000426.030000000003273.48
13151530061031401138.1171264401223.8265408951003010100000070.0030101.0200000071.400000000087381.22000000000002847.450000000000426.030000000003273.48
13151548131011401039.3883912901117.6627343651022010100002400.0010100.9600002304.000000002575094.94000000000002165.780000000000102.190000000002267.97
13151548131021401039.3883912901117.6627343651003010300000156.0010101.0000000156.000000000174355.39000000000002165.780000000000102.190000000002267.97
13151548151011401039.3883912901117.6627343651003010100000040.0030101.0000000040.000000000044706.51000000000000255.410000000000047.670000000000303.09
13151548181021401039.3883912901117.6627343651003010300000080.0030100.9800000078.400000000087624.76000000000000459.350000000000241.550000000000700.90
13151548061021401039.3883912901117.6627343651022010100000600.0010100.9400000564.000000000630361.78000000000003714.500000000000264.550000000003979.05
13151548061031401039.3883912901117.6627343651003010700000300.0010101.0200000306.000000000342004.80000000000003714.500000000000264.550000000003979.05
13151548071011401039.3883912901117.6627343651003010700000200.0030101.0200000204.000000000228003.20000000000000306.000000000000461.500000000000767.50
13151548081051401039.3883912901117.6627343651003010700000250.0010101.0200000255.000000000285004.00000000000001883.260000000000451.570000000002334.83
13151548091011401039.3883912901117.6627343651003010900000050.0030101.0000000050.000000000055883.14000000000000659.400000000000027.690000000000687.09
13151556121021400462.7481707300497.5968465251004010100005000.0010101.0200005100.000000002537743.92000000000001307.180000000000387.770000000001694.96
13151564011011400674.9137777800725.7402378651003010300000380.0010101.0200000387.600000000281296.92000000000000619.000000000000214.840000000000833.84
13151564101011400674.9137777800725.7402378651003010100000075.0030101.0000000075.000000000054430.52000000000000464.010000000000186.050000000000650.07
13151564121011400674.9137777800725.7402378651003010100000110.0030101.0000000110.000000000079831.43000000000000400.380000000000076.630000000000477.01
13151564131011400674.9137777800725.7402378651003010700000440.0010101.0000000440.000000000319325.70000000000000400.000000000000115.870000000000515.87
13151564151011400674.9137777800725.7402378651003010100000100.0030100.9800000098.000000000071122.54000000000000249.310000000000113.820000000000363.13
13151564161031400674.9137777800725.7402378651003010100000070.0030100.9800000068.600000000049785.78000000000000460.980000000000127.560000000000588.54
13151564171011400674.9137777800725.7402378651003010100000040.0030100.9800000039.200000000028449.02000000000001004.880000000000082.550000000001087.43
13151564071011400674.9137777800725.7402378651003010300000206.0010101.0200000210.120000000152492.54000000000000369.500000000000356.370000000000725.87
13151564081031400674.9137777800725.7402378651003010100000040.0030101.0200000040.800000000029610.20000000000000562.000000000000168.470000000000730.47
13160016101040100209.3593654700215.2785001051003010300000289.0010101.0100000291.890000000062837.64000000000003385.020000000000188.130000000003573.15
13160016121020100209.3593654700215.2785001051001010300036660.0010101.0800039592.800000008523478.60000000000002687.970000000000624.000000000003311.97
13160016131010100209.3593654700215.2785001051003010100000200.0030101.0100000202.000000000043486.26000000000003729.530000000000520.000000000004249.53
13160016021010100209.3593654700215.2785001051003010700000152.0010101.0100000153.520000000033049.56030000000016138.700000000001279.730000000017418.43
13160016021030100209.3593654700215.2785001051001010300007800.0010101.1100008658.000000001863881.25000000000016138.700000000001279.730000000017418.43
13160016021040100209.3593654700215.2785001051001010300001430.0010101.1100001587.300000000341711.56000000000016138.700000000001279.730000000017418.43
13160016031010100209.3593654700215.2785001051001010300104000.0010101.1100115440.000000024851750.05000000000019630.150000000000770.100000000020400.25
13160016071010100209.3593654700215.2785001051003010700000200.0010101.0100000202.000000000043486.26000000000002029.330000000000758.750000000002788.08
13160024021030100206.0796725600211.9060817451003010300000200.0010101.0000000200.000000000042381.22000000000001584.720000000000424.430000000002009.15
13160024021040100206.0796725600211.9060817451003010300000259.0010101.0000000259.000000000054883.68000000000001584.720000000000424.430000000002009.15
13160024041030100206.0796725600211.9060817451003010300000300.0010101.0000000300.000000000063571.82000000000002649.240000000000256.420000000002905.66
13160024051010100206.0796725600211.9060817451001010300014000.0030101.1100015540.000000003293020.51000000000004863.630000000001821.900000000006685.53
13160024061010100206.0796725600211.9060817451001010300033000.0010101.1000036300.000000007692190.77000000000003045.000000000001116.640000000004161.64
13160032101030100090.9395156400093.5106126451003010700000150.0030101.0100000151.500000000014166.86000000000003634.650000000000853.820000000004488.47
13160032111010100090.9395156400093.5106126451001010100070000.0010101.0900076300.000000007134859.74000000000008814.000000000000080.850000000008894.85
13160032121010100090.9395156400093.5106126451003010700000152.0010101.0100000153.520000000014355.75000000000002262.000000000000067.150000000002329.15
13160032051010100090.9395156400093.5106126451010010100038000.0010100.9600036480.000000003411267.15000000000006095.000000000001402.270000000007497.27
13160032081010100090.9395156400093.5106126451001010300055000.0010101.0900059950.000000005605961.23030000000019934.670000000000635.630000000020570.30
13160032081020100090.9395156400093.5106126451001010300013200.0010101.0900014388.000000001345430.69000000000019934.670000000000635.630000000020570.30
13160032091010100090.9395156400093.5106126451001010300055000.0010101.0900059950.000000005605961.23000000000007745.900000000000840.000000000008585.90
13160040011020100395.1694214900406.3418904451001010300052000.0010101.1000057200.000000023242756.13000000000003425.080000000000900.000000000004325.08
13160040031020100395.1694214900406.3418904451003010100000150.0030101.0000000150.000000000060951.28000000000001133.000000000000087.620000000001220.62
13160040041030100395.1694214900406.3418904451004010100003000.0030101.1000003300.000000001340928.24000000000007505.580000000000539.530000000008045.12
13160040041040100395.1694214900406.3418904451003010100000350.0030101.0000000350.000000000142219.66000000000007505.580000000000539.530000000008045.12
13160040071010100395.1694214900406.3418904451003010300000395.0010101.0100000398.950000000162110.10000000000000471.320000000000177.920000000000649.24
13160040091010100395.1694214900406.3418904451001010100045000.0010101.0900049050.000000019931069.73000000000005000.000000000000168.440000000005168.44
13160059041020100366.4916443900376.8533178751003010100000190.0030101.0000000190.000000000071602.13000000000002384.040000000000033.950000000002417.99
13160075131020100179.9591477900185.0470616951001010300014400.0010101.0500015120.000000002797911.57000000000025200.000000000001260.000000000026460.00
13160075081010100179.9591477900185.0470616951004010100006000.0010101.0500006300.000000001165796.49000000000007684.500000000001030.000000000008714.50
13160083101010100343.8804435100353.6028394451003010100000350.0010101.0100000353.500000000124998.60000000000001570.000000000000386.080000000001956.08
13160083121010100343.8804435100353.6028394451001010300000715.0010100.9500000679.250000000240184.73000000000011350.000000000000909.170000000012259.17
13160083121030100343.8804435100353.6028394451001010300015000.0010101.0500015750.000000005569244.72000000000011350.000000000000909.170000000012259.17
13160083021010100343.8804435100353.6028394451021010100004494.0010100.9500004269.300000001509636.60000000000020600.000000000000538.130000000021138.13
13160083021020100343.8804435100353.6028394451001010300017000.0010101.0700018190.000000006432035.65000000000020600.000000000000538.130000000021138.13
13160083041030100343.8804435100353.6028394451001010300022000.0010101.0700023540.000000008323810.84000000000016527.130000000001551.010000000018078.13
13160083071020100343.8804435100353.6028394451001010300017000.0010101.0700018190.000000006432035.65000000000010717.130000000001564.930000000012282.06
13160091011010100212.1346944000218.1322948251001010300029000.0010101.0700031030.000000006768645.11000000000004262.750000000000319.700000000004582.45
13160091101010100212.1346944000218.1322948251003010300000480.0010101.0100000484.800000000105750.54000000000000769.500000000000360.500000000001130.00
13160091111010100212.1346944000218.1322948251001010100008000.0030101.0500008400.000000001832311.28000000000003112.470000000000114.080000000003226.55
13160091021020100212.1346944000218.1322948251003010700000120.0030101.0300000123.600000000026961.15000000000000502.500000000000324.680000000000827.18
13160091021030100212.1346944000218.1322948251003010700000270.0010101.0300000278.100000000060662.59000000000000502.500000000000324.680000000000827.18
13160091031010100212.1346944000218.1322948251001010100058000.0010101.0700062060.000000013537290.22000000000036117.250000000001030.000000000037147.25
13160091031010100212.1346944000218.1322948251004010100006500.0010101.0700006955.000000001517110.11000000000036117.250000000001030.000000000037147.25
13160091061030100212.1346944000218.1322948251003010100000200.0030101.0300000206.000000000044935.25000000000001249.830000000000618.000000000001867.83
13160091081010100212.1346944000218.1322948251003010700000150.0030101.0300000154.500000000033701.44000000000003305.400000000000484.080000000003789.48
13160105011060100157.3228074000161.7707329951003010100000100.0030101.0100000101.000000000016338.84000000000001788.500000000000232.030000000002020.53
13160105121010100157.3228074000161.7707329951003010300000480.0010101.0100000484.800000000078426.45000000000000832.000000000000257.500000000001089.50
13160105151010100157.3228074000161.7707329951003010300000259.0010101.0000000259.000000000041898.62000000000000069.170000000000612.000000000000681.17
13160105161010100157.3228074000161.7707329951004010300007250.0010101.0500007612.500000001231479.70000000000002197.650000000000306.000000000002503.65
13160105031010100157.3228074000161.7707329951001010300029000.0010101.0700031030.000000005019745.84030000000003422.750000000000589.900000000004012.65
13160113101010100655.7208188200674.2597544951001010300002200.0030101.0700002354.000000001587207.46000000000001260.000000000000180.250000000001440.25
13160113121010100655.7208188200674.2597544951004010300003459.0030101.0700003701.130000002495523.01000000000002198.170000000000154.500000000002352.67
13160113131010100655.7208188200674.2597544951001010300007430.0010101.0700007950.100000005360432.47000000000003520.000000000000463.500000000003983.50
13160113261010100655.7208188200674.2597544951003010700999999.9930101.0000000150.000000000101138.96010000000000653.720000000000322.670000000000976.39
13160113271010100655.7208188200674.2597544951004010300006868.8710101.0500007212.310000004862970.37000000000000849.700000000000304.130000000001153.83
13160113041010100655.7208188200674.2597544951003010100000030.0030101.0100000030.300000000020430.07000000000000525.000000000000161.130000000000686.13
13160113091010100655.7208188200674.2597544951004010300001300.0030101.0700001391.000000000937895.32000000000000818.130000000000393.180000000001211.31
13160121101010100239.6046024500246.3788487251001010300042000.0010101.0500044100.000000010865307.23000000000004422.060000000000816.000000000005238.06
13160121101010100239.6046024500246.3788487251003010100000500.0010101.0000000500.000000000123189.42000000000004422.060000000000816.000000000005238.06
13160121051020100239.6046024500246.3788487251001010300008360.0010101.0700008945.200000002203908.08000000000003054.750000000000006.480000000003061.23
13160121091010100239.6046024500246.3788487251004010300004300.0030101.0500004515.000000001112400.50000000000000945.000000000000412.000000000001357.00
13160130111010100255.3172177600262.5357005951003010300000240.0010101.0100000242.400000000063638.65000000000002140.000000000000356.930000000002496.93
13160130121010100255.3172177600262.5357005951001010300009600.0010101.0300009888.000000002595953.01000000000005010.000000000001000.000000000006010.00
13160130021010100255.3172177600262.5357005951001010300005000.0010101.0500005250.000000001378312.43000000000002447.670000000000034.170000000002481.83
13160130041010100255.3172177600262.5357005951001010300016800.0010101.0500017640.000000004631129.76000000000008148.250000000001690.030000000009838.28
13160130071010100255.3172177600262.5357005951001010300023400.0010101.0400024336.000000006389068.81000000000008264.650000000000067.330000000008331.98
13160148121010100257.5964134900264.8793351351001010300037500.0010101.0400039000.000000010330294.07000000000003140.950000000000202.000000000003342.95
13160148041010100257.5964134900264.8793351351004010100004000.0030101.0500004200.000000001112493.21030000000004127.660000000000173.540000000004301.20
13160148051010100257.5964134900264.8793351351003010300000363.0010101.0100000366.630000000097112.71000000000000876.220000000000860.000000000001736.22
13160156011010100109.6483178400112.7483614151001010100003000.0030101.0500003150.000000000355157.34000000000005745.380000000000612.000000000006357.38
13160156031010100109.6483178400112.7483614151003010100000100.0030101.0100000101.000000000011387.58000000000000606.000000000000145.330000000000751.33
13160156061020100109.6483178400112.7483614151003010300000465.0010101.0100000469.650000000052952.27000000000002037.180000000000454.350000000002491.53
13160156061020100109.6483178400112.7483614151004010300005900.0010101.0500006195.000000000698476.10000000000002037.180000000000454.350000000002491.53
13160164011020100212.8341233700218.8514984651003010100000150.0010101.0100000151.500000000033156.00000000000001397.250000000000482.800000000001880.05
13160164121010100212.8341233700218.8514984651003010100000500.0010101.0100000505.000000000110520.01000000000000700.000000000000396.470000000001096.47
13160164021010100212.8341233700218.8514984651010010100007000.0030100.9500006650.000000001455362.46000000000001590.000000000000000.000000000001590.00
13160164091010100212.8341233700218.8514984651003010100000100.0030101.0000000100.000000000021885.15000000000002600.080000000000505.000000000003105.08
13160172011010100351.0138421200360.9379178251003010100000240.0010101.0000000240.000000000086625.10000000000000676.000000000000306.000000000000982.00
13160172101020100351.0138421200360.9379178251004010100004000.0030101.0500004200.000000001515939.25000000000001887.220000000000102.000000000001989.22
13160172141010100351.0138421200360.9379178251003010100000350.0010101.0000000350.000000000126328.27000000000000419.500000000000101.990000000000521.49
13160172151010100351.0138421200360.9379178251001010100009200.0030101.0400009568.000000003453454.00000000000001735.730000000000179.000000000001914.73
13160172171020100351.0138421200360.9379178251003010100000170.0010101.0000000170.000000000061359.45000000000004833.640000000000327.600000000005161.24
13160172181010100351.0138421200360.9379178251003010100000350.0010101.0000000350.000000000126328.27000000000001484.200000000000464.270000000001948.47
13160172201020100351.0138421200360.9379178251003010100000300.0010101.0000000300.000000000108281.38000000000001964.450000000000204.140000000002168.59
13160172281010100351.0138421200360.9379178251003011100000150.0030101.0100000151.500000000054682.09000000000000542.500000000000112.630000000000655.13
13160172031020100351.0138421200360.9379178251003010100000240.0010101.0000000240.000000000086625.10000000000000587.420000000000277.960000000000865.38
13160172041010100351.0138421200360.9379178251003010100000150.0010101.0000000150.000000000054140.69000000000000624.000000000000102.000000000000726.00
13160172071010100351.0138421200360.9379178251003010300000315.0010101.0100000318.150000000114832.40000000000000530.000000000000204.000000000000734.00
13160180011020100217.6856905500223.8402320951004010300003000.0030101.0300003090.000000000691666.32000000000002913.830000000000800.000000000003713.83
13160180081030100217.6856905500223.8402320951001010300000026.0030101.0200015750.000000003525483.66010000000006191.210000000001485.000000000007676.21
13160199101010100150.5023222700154.7574149851001010100036950.0010101.0200037689.000000005832652.21000000000007405.000000000001400.740000000008805.74
13160199041010100150.5023222700154.7574149851001010300018000.0010101.0300018540.000000002869202.47000000000009500.000000000001300.000000000010800.00
13160202111010100241.0190482000247.8332845451001010300015000.0010101.0200015300.000000003791849.25000000000005922.670000000000000.000000000005922.67
13160202021010100241.0190482000247.8332845451003010100000100.0030101.0200000102.000000000025279.00000000000001078.500000000000400.000000000001478.50
13160202031010100241.0190482000247.8332845451010010300000023.0010100.9400036480.000000009040958.22010000000010352.000000000001000.000000000011352.00
13160202091010100241.0190482000247.8332845451001010300036000.0010101.0200036720.000000009100438.21000000000016166.670000000001074.440000000017241.11
13160229121010100400.8289124700412.1613899751003010100000200.0010100.9800000196.000000000080783.63000000000001121.830000000000000.000000000001121.83
13160229131010100400.8289124700412.1613899751003010300000320.0010100.9800000313.600000000129253.81000000000000591.170000000000196.000000000000787.17
13160229021010100400.8289124700412.1613899751003010100000401.0010101.0200000409.020000000168582.25000000000000866.480000000000200.000000000001066.48
13160237011010200260.5673639200284.1253363651003010100000280.0030101.0200000285.600000000081146.20000000000003450.000000000000265.340000000003715.34
13160237011010200260.5673639200284.1253363651004010100003000.0030101.1100003330.000000000946137.37000000000003450.000000000000265.340000000003715.34
13160237121010200260.5673639200284.1253363651004010300004896.0010101.0800005287.680000001502363.86000000000003670.840000000000263.860000000003934.70
13160237021010200260.5673639200284.1253363651003010300000280.0010101.0200000285.600000000081146.20000000000003035.200000000000235.600000000003270.80
13160237031030200260.5673639200284.1253363651003010100000050.0030101.0000000050.000000000014206.27000000000001653.230000000000290.770000000001944.00
13160237071010200260.5673639200284.1253363651003010700000350.0010101.0100000353.500000000100438.31000000000001260.000000000001079.460000000002339.46
13160237081010200260.5673639200284.1253363651001010300007812.0030101.0900008515.080000002419349.97000000000004696.570000000000092.260000000004788.83
13160237081020200260.5673639200284.1253363651001010100003900.0030101.0900004251.000000001207816.80000000000004696.570000000000092.260000000004788.83
13160245121010200202.3092686000220.6001094151001010300008000.0010101.0500008400.000000001853040.92000000000005923.400000000000412.000000000006335.40
13160245071010200202.3092686000220.6001094151001010100004500.0030101.0500004725.000000001042335.52000000000001246.140000000000309.000000000001555.14
13160245081020200202.3092686000220.6001094151001010100006960.0010101.0500007308.000000001612145.60000000000002907.880000000000463.500000000003371.38
13160245091040200202.3092686000220.6001094151003010100000200.0010101.0100000202.000000000044561.22000000000004689.950000000000283.700000000004973.65
13160253131010200238.0156075800259.5346690551001010100006000.0030101.0500006300.000000001635068.42000000000002421.420000000000455.780000000002877.19
13160253131010200238.0156075800259.5346690551003010300000324.0010101.0000000324.000000000084089.23000000000002421.420000000000455.780000000002877.19
13160253071010200238.0156075800259.5346690551021010100004494.0010100.9500004269.300000001108031.36030000000021266.670000000000688.800000000021955.47
13160253071020200238.0156075800259.5346690551003010300000660.0010101.0100000666.600000000173005.81000000000021266.670000000000688.800000000021955.47
13160253081040200238.0156075800259.5346690551003010300000128.4010101.0100000129.680000000033656.46000000000000956.200000000000939.320000000001895.52
13160261121030200231.5541601300252.4890402251003010300000235.0010101.0000000235.000000000059334.92000000000008026.730000000000505.000000000008531.73
13160261131030200231.5541601300252.4890402251003010300000343.0010101.0100000346.430000000087469.78000000000001715.870000000000150.000000000001865.87
13160261021010200231.5541601300252.4890402251003010100000200.0010101.0000000200.000000000050497.81000000000003541.000000000000511.620000000004052.62
13160261031010200231.5541601300252.4890402251003010300000168.0030101.0100000169.680000000042842.34000000000002092.860000000000385.850000000002478.70
13160261031020200231.5541601300252.4890402251010010300004500.0030100.9500004275.000000001079390.65000000000002092.860000000000385.850000000002478.70
13160261071020200231.5541601300252.4890402251015010300016800.0030100.9400015792.000000003987306.92000000000009234.750000000000594.240000000009828.99
13160261071030200231.5541601300252.4890402251004010300003480.0010101.0400003619.200000000913808.33000000000009234.750000000000594.240000000009828.99
13160261091050200231.5541601300252.4890402251003010100000060.0030101.0000000060.000000000015149.34000000000001383.080000000000404.000000000001787.08
13160270021010200266.1444652900290.2066651151003010300000610.0010101.0000000610.000000000177026.07000000000003328.000000000000255.000000000003583.00
13160270031010200266.1444652900290.2066651151004010300001750.0010101.0500001837.500000000533254.75000000000010696.790000000000408.000000000011104.79
13160270051050200266.1444652900290.2066651151003010300000350.0010101.0100000353.500000000102588.06000000000004474.930000000000599.950000000005074.89
13160270061010200266.1444652900290.2066651151004010100004000.0030101.0500004200.000000001218867.99000000000002503.580000000000303.850000000002807.44
13160288031030200161.9971193400176.6433268151004010300004740.0010101.0300004882.200000000862408.05000000000002237.630000000000306.950000000002544.58
13160288041020200161.9971193400176.6433268151003010100000240.0010101.0200000244.800000000043242.29000000000000890.100000000000520.850000000001410.95
13160288061020200161.9971193400176.6433268151003010100000355.0010101.0000000355.000000000062708.38000000000003130.170000000000300.000000000003430.17
13160288071010200161.9971193400176.6433268151003010300000700.0010101.0000000700.000000000123650.33000000000007756.330000000000538.970000000008295.30
13160296011020300349.8161235400381.4431027351003010100000280.0010101.0200000285.600000000108940.15000000000003807.510000000000105.000000000003912.51
13160296151010300349.8161235400381.4431027351003010700000150.0010101.0100000151.500000000057788.63000000000000222.820000000000218.970000000000441.79
13160296021010300349.8161235400381.4431027351003010700000250.0010101.0200000255.000000000097267.99000000000001861.090000000001161.470000000003022.56
13160296021020300349.8161235400381.4431027351003010100000100.0030101.0200000102.000000000038907.20000000000001861.090000000001161.470000000003022.56
13160296041010300349.8161235400381.4431027351003010200000200.0010101.0200000204.000000000077814.39000000000008941.500000000000328.810000000009270.31
13160296061010300349.8161235400381.4431027351003010100000330.0010101.0000000330.000000000125876.22000000000004788.000000000000129.480000000004917.48
13160296061030300349.8161235400381.4431027351003010300000390.0010101.0000000390.000000000148762.81000000000004788.000000000000129.480000000004917.48
13160296061060300349.8161235400381.4431027351003010100000050.0030101.0000000050.000000000019072.16030000000004788.000000000000129.480000000004917.48
13160296071020300349.8161235400381.4431027351003010100000240.0010101.0000000240.000000000091546.34000000000001677.950000000000221.020000000001898.97
13160296071020300349.8161235400381.4431027351003010100000120.0030101.0000000120.000000000045773.17000000000001677.950000000000221.020000000001898.97
13160296091120300349.8161235400381.4431027351003010100000350.0030101.0000000350.000000000133505.09030000000001427.500000000000285.380000000001712.88
13160300011010300102.5980769200111.8739994051003010300001100.0010101.0100001111.000000000124292.01000000000001014.000000000000000.000000000001014.00
13160300101040300102.5980769200111.8739994051003010700000435.0010101.0100000439.350000000049151.84000000000000723.830000000000036.610000000000760.45
13160300041010300102.5980769200111.8739994051004011100005448.0010101.0700005829.360000000652153.82000000000000629.240000000001044.910000000001674.15
13160300081010300102.5980769200111.8739994051003010100000050.0030101.0100000050.500000000005649.64000000000000773.410000000000138.490000000000911.90
13160318221010300353.4196428600385.3724172951003010300000750.0010101.0100000757.500000000291919.61000000000000980.310000000000500.000000000001480.31
13160318221010300353.4196428600385.3724172951003010300000260.0010101.0100000262.600000000101198.80000000000000980.310000000000500.000000000001480.31
13160318081020300353.4196428600385.3724172951003010300000220.0010101.0100000222.200000000085629.75000000000001535.190000000000088.680000000001623.87
13160326101010300307.6455026500335.4598235251003010100000150.0010101.0100000151.500000000050822.16000000000000683.890000000000115.130000000000799.01
13160326151010300307.6455026500335.4598235251003010100000150.0030101.0000000150.000000000050318.97000000000000090.900000000000153.630000000000244.53
13160326031020300307.6455026500335.4598235251004010300001650.0010101.0500001732.500000000581184.14000000000003393.750000000000249.050000000003642.80
13160326041010300307.6455026500335.4598235251001010900003000.0030101.0500003150.000000001056698.44000000000001626.230000000000262.500000000001888.73
13160326061020300307.6455026500335.4598235251003010300000152.0010101.0100000153.520000000051499.79000000000001327.170000000000102.000000000001429.17
13160326091020300307.6455026500335.4598235251003010700000320.0010101.0100000323.200000000108420.61000000000001523.910000000000354.810000000001878.72
13160334011010300195.8106406900213.5139386351003010100000050.0030101.0200000051.000000000010889.21000000000001288.330000000000100.000000000001388.33
13160334111030300195.8106406900213.5139386351003010100000290.0010100.9800000284.200000000060680.66000000000001871.070000000000212.700000000002083.77
13160334021060300195.8106406900213.5139386351003010300000860.0010101.0200000877.200000000187294.43000000000004957.750000000000005.150000000004962.90
13160334031010300195.8106406900213.5139386351003010100000300.0010101.0200000306.000000000065335.27000000000001258.500000000000150.000000000001408.50
13160334041010300195.8106406900213.5139386351003010100000330.0010101.0200000336.600000000071868.79000000000000797.810000000000300.000000000001097.81
13160334071010300195.8106406900213.5139386351003010300000600.0010101.0000000600.000000000128108.36000000000000277.200000000000084.930000000000362.13
13160334081010300195.8106406900213.5139386351003010100000285.0010101.0000000285.000000000060851.47000000000000874.200000000000206.800000000001081.00
13160342131010300187.2545546600204.1842943251003010100000050.0030100.9800000049.000000000010005.03000000000000500.000000000000078.400000000000578.40
13160350161030400051.3840277800052.8367881051004010100001674.0030101.0500001757.700000000092871.22000000000004175.740000000000206.000000000004381.74
13160350031010400051.3840277800052.8367881051003010300000309.0010101.0000000309.000000000016326.57000000000000636.000000000000091.880000000000727.88
13160385011050500014.2676767700015.5576216451003010100000080.0030101.0200000081.600000000001269.50000000000001495.860000000002683.540000000004179.40
13160385121010500014.2676767700015.5576216451003010300000375.0010101.0100000378.750000000005892.45000000000001934.870000000000315.000000000002249.87
13160385181030500014.2676767700015.5576216451003010100000120.0030101.0100000121.200000000001885.58000000000001609.140000000001131.860000000002741.00
13160385041040500014.2676767700015.5576216451003010100000100.0030101.0000000100.000000000001555.76000000000002628.830000000001781.510000000004410.35
13160385071020500014.2676767700015.5576216451003010100000030.0030101.0000000030.000000000000466.73000000000000843.000000000001039.320000000001882.32
13160385081010500014.2676767700015.5576216451004010300019500.0010101.1000021450.000000000333710.98000000000000779.310000000001018.490000000001797.81
13160393101010500004.0000000000004.3616411851004010100005500.0030101.0500005775.000000000025188.48000000000000463.760000000000206.000000000000669.76
13160393141010500004.0000000000004.3616411851002020300003300.0030100.9500003135.000000000013673.75030000000000424.880000000001531.600000000001956.48
13160393021010500004.0000000000004.3616411851003010300000385.0010101.0100000388.850000000001696.02000000000000547.970000000000317.960000000000865.93
13160393031010500004.0000000000004.3616411851003010700000250.0090101.0100000252.500000000001101.31000000000000357.730000000000180.580000000000538.32
13160393031020500004.0000000000004.3616411851003010700000250.0090101.0100000252.500000000001101.31000000000000357.730000000000180.580000000000538.32
13160393041010500004.0000000000004.3616411851003010300000220.0010101.0300000226.600000000000988.35000000000000710.640000000000000.000000000000710.64
13160393061010500004.0000000000004.3616411851001010300002937.0010101.0700003142.590000000013706.85000000000001040.900000000000051.500000000001092.40
13160393061010500004.0000000000004.3616411851004010100003000.0030101.0700003210.000000000014000.87000000000001040.900000000000051.500000000001092.40
13160407121030500032.7192982500035.6774596851003010300000400.0010101.0200000408.000000000014556.40000000000002432.270000000000577.220000000003009.49
13160407161010500032.7192982500035.6774596851003010100000250.0010101.0000000250.000000000008919.36000000000000038.750000000000297.000000000000335.75
13160407201010500032.7192982500035.6774596851004010300004200.0010101.0200004284.000000000152842.24000000000001010.000000000000294.000000000001304.00
13160407201010500032.7192982500035.6774596851001010300008000.0010101.0200008160.000000000291128.07000000000001010.000000000000294.000000000001304.00
13160407091010500032.7192982500035.6774596851003010300000060.0010101.0100000060.600000000002162.05000000000001049.630000000000060.000000000001109.63
13160415111010600112.2191011200122.3648632451003010100000318.0010101.0100000321.180000000039301.15000000000001115.830000000000148.040000000001263.88
13160415131010600112.2191011200122.3648632451003010300000150.0030101.0100000151.500000000018538.28000000000000525.000000000000177.660000000000702.66
13160415181010600112.2191011200122.3648632451003010100000025.0030101.0100000025.250000000003089.71000000000000420.000000000000354.900000000000774.90
13160423161010600161.1872909700175.7602816251002020300003300.0030100.9500003135.000000000551008.48000000000000735.000000000000257.500000000000992.50
13160423091010600161.1872909700175.7602816251012010100001000.0030100.9500000950.000000000166972.27000000000000278.940000000000103.000000000000381.94
13160431041030600105.9122015100115.4877549851010010300037000.0010100.9500035150.000000004059394.59000000000005617.150000000000612.000000000006229.15
13160440021020600077.1268004100084.0998572551004010100003000.0030101.0300003090.000000000259868.56000000000001474.240000000000200.000000000001674.24
13170011101020100417.9568257800372.8195647651004010300001722.0010100.9900001704.780000000635575.34000000000001812.430000000000306.000000000002118.43
13170011041010100417.9568257800372.8195647651004010100008400.0010101.0100008484.000000003163001.19030000000001745.950000000000327.330000000002073.28
13170011071020100417.9568257800372.8195647651004010300005500.0010100.9900005445.000000002030002.53000000000004296.000000000000348.880000000004644.88
13170011071020100417.9568257800372.8195647651001010300029000.0010101.0600030740.000000011460473.42000000000004296.000000000000348.880000000004644.88
13170020141010100269.5333139100240.4250548851003010100000050.0030101.0100000050.500000000012141.47030000000002142.000000000000509.310000000002651.31
13170020151030100269.5333139100240.4250548851001010100028000.0030101.0600029680.000000007135815.63000000000008376.430000000000561.000000000008937.43
13170020201010100269.5333139100240.4250548851001010100001000.0030101.0800001080.000000000259659.06030000000000773.930000000000000.000000000000773.93
13170020201010100269.5333139100240.4250548851003010100000040.0030101.0100000040.400000000009713.17030000000000773.930000000000000.000000000000773.93
13170020051010100269.5333139100240.4250548851001010900003500.0030101.0700003745.000000000900391.83000000000002279.040000000000510.870000000002789.91
13170020081010100269.5333139100240.4250548851004010300007800.0010101.0100007878.000000001894068.58000000000004871.730000000000000.000000000004871.73
13170020081010100269.5333139100240.4250548851001010100002000.0030101.0700002140.000000000514509.62000000000004871.730000000000000.000000000004871.73
13170046101050100304.1967347400271.3449984551001010100006000.0010101.0600006360.000000001725754.19000000000009845.740000000000145.420000000009991.15
13170046041010100304.1967347400271.3449984551001010100020000.0030101.0700021400.000000005806782.97000000000003412.820000000000360.500000000003773.32
13170054021010100290.1525123300258.8174823051001010100006000.0030101.0600006360.000000001646079.19000000000003071.170000000000357.000000000003428.17
13170054021010100290.1525123300258.8174823051001010300017000.0030101.0600018020.000000004663891.03000000000003071.170000000000357.000000000003428.17
13170062121010100462.8324068500412.8488059851010010100032000.0030100.9600030720.000000012682715.32000000000014848.090000000001142.400000000015990.49
13170062061010100462.8324068500412.8488059851004010300000220.0010100.9900000217.800000000089918.47030000000002162.000000000000058.840000000002220.84
13170070021010100222.7756076400198.7169486351004010100003000.0030100.9900002970.000000000590189.34030000000000515.000000000000000.000000000000515.00
13170089121010100136.7032724900121.9399981251004010300010000.0030100.9900009900.000000001207205.98000000000003259.830000000000350.000000000003609.83
13170089141010100136.7032724900121.9399981251001010100008000.0030101.0200008160.000000000995030.38000000000001417.500000000000077.780000000001495.28
13170089031020100136.7032724900121.9399981251004010300002500.0010100.9900002475.000000000301801.50000000000003975.240000000000306.920000000004282.16
13170089031040100136.7032724900121.9399981251004010300002000.0010100.9900001980.000000000241441.20000000000003975.240000000000306.920000000004282.16
13170097111010100358.0939846000319.4216130551001010300007000.0010101.0200007140.000000002280670.32000000000003422.250000000000369.000000000003791.25
13170119121010100584.9189150400521.7505777451003010300000090.0010101.0000000090.000000000046957.55030000000001740.850000000001000.000000000002740.85
13170119031020100584.9189150400521.7505777451004010300002580.0010101.0100002605.800000001359577.66030000000003340.870000000000000.000000000003340.87
13170119031030100584.9189150400521.7505777451003010300000200.0010101.0300000206.000000000107480.62000000000003340.870000000000000.000000000003340.87
13170119071010100584.9189150400521.7505777451001010300018000.0030101.0200018360.000000009579340.61000000000002710.270000000000500.000000000003210.27
13170127101020100283.4256179300252.8170590851001010100008700.0030101.0100008787.000000002221503.50030000000003993.130000000000700.000000000004693.13
13170127061020100283.4256179300252.8170590851004010700000200.0010100.9900000198.000000000050057.78000000000003287.300000000000024.750000000003312.05
13170135171010100891.0308996400794.8039885951003010100000120.0030101.0100000121.200000000096330.24000000000001774.430000000000200.000000000001974.43
13170135071010100891.0308996400794.8039885951001010100001000.0030101.0200001020.000000000810700.07000000000001050.000000000000200.000000000001250.00
13170135081010100891.0308996400794.8039885951001010300135000.0010101.0200137700.000000109444509.23000000000005415.000000000000150.000000000005565.00
13170143021020200178.1375051500177.6677278051004010300007800.0010101.0000007800.000000001385808.28000000000004437.560000000000315.000000000004752.56
13170143081010200178.1375051500177.6677278051003010100000100.0030101.0200000102.000000000018122.11000000000001272.670000000000204.000000000001476.67
13170151131020200209.8644435700209.3109971651001010300004517.0030101.0600004788.020000001002185.24000000000001530.830000000000468.750000000001999.58
13170160011030200243.2753011200242.6337448951003010100000050.0030101.0500000052.500000000012738.27000000000000750.320000000000025.500000000000775.82
13170160101010200243.2753011200242.6337448951003010100000280.0010101.0600000296.800000000072013.70000000000001751.520000000000276.070000000002027.59
13170160101020200243.2753011200242.6337448951004010100002500.0030100.9900002475.000000000600518.52000000000001751.520000000000276.070000000002027.59
13170160111010200243.2753011200242.6337448951004010300003664.0010100.9900003627.360000000880119.94000000000001587.580000000000326.100000000001913.68
13170160121010200243.2753011200242.6337448951003010300000050.0030101.0600000053.000000000012859.59000000000000635.460000000000716.360000000001351.82
13170160131010200243.2753011200242.6337448951003010100000325.0010101.0400000338.000000000082010.21000000000002555.890000000000569.950000000003125.84
13170160021010200243.2753011200242.6337448951001010100011000.0030101.0600011660.000000002829109.47000000000002459.150000000000153.000000000002612.15
13170160031010200243.2753011200242.6337448951003010100000100.0030101.0500000105.000000000025476.54000000000003418.180000000000458.280000000003876.46
13170160041030200243.2753011200242.6337448951003010700000329.0010101.0500000345.450000000083817.83000000000001809.290000000000242.680000000002051.98
13170160051010200243.2753011200242.6337448951004010300000220.0010100.9900000217.800000000052845.63000000000001183.000000000000242.440000000001425.44
13170160071010200243.2753011200242.6337448951003010300000560.0010101.0500000588.000000000142668.64000000000004719.300000000000029.960000000004749.26
13170160091030200243.2753011200242.6337448951003010700000350.0010101.0600000371.000000000090017.12000000000001742.700000000000397.980000000002140.68
13170178131020200300.5714285700299.7787732151004010300002492.0010100.9900002467.080000000739578.22000000000001541.310000000000000.000000000001541.31
13170178061010200300.5714285700299.7787732151004010300003664.0010100.9900003627.360000001087405.53030000000000955.490000000000000.120000000000955.61
13170186101010200145.2725274700144.8894203751001010300000029.0010101.0200003052.800000000442318.42010000000005006.780000000000338.140000000005344.92
13170186101010200145.2725274700144.8894203751003010100000266.0010101.0300000273.980000000039696.80000000000005006.780000000000338.140000000005344.92
13170186021010200145.2725274700144.8894203751001010300006247.4010101.0300006434.820000000932337.34000000000006780.760000000000956.180000000007736.94
13170186051010200145.2725274700144.8894203751003010700000100.0030101.0400000104.000000000015068.50000000000000388.700000000000069.150000000000457.85
13170186071010200145.2725274700144.8894203751004010300001368.0010100.9900001354.320000000196226.64000000000000573.000000000000083.150000000000656.15
13170186081010200145.2725274700144.8894203751003010100000150.0030101.0300000154.500000000022385.42000000000000530.000000000000237.430000000000767.43
13170194011030200218.5753902700217.9989717051001010100017000.0030101.0300017510.000000003817161.99000000000002873.520000000000534.500000000003408.02
13170194131050200218.5753902700217.9989717051001010300004000.0030101.0200004080.000000000889435.80000000000003556.000000000000047.390000000003603.39
13170194061010200218.5753902700217.9989717051003010300000170.0010101.0400000176.800000000038542.22000000000001982.440000000000446.000000000002428.44
13170194081010200218.5753902700217.9989717051001010300023000.0030101.0200023460.000000005114255.88000000000003623.930000000000777.080000000004401.01
13170194091010200218.5753902700217.9989717051010010100007000.0030100.9300006510.000000001419173.31000000000002007.580000000000044.200000000002051.78
13170216011040300305.2494625900304.4444704951003010300000400.0010101.0100000404.000000000122995.57000000000001841.530000000000929.620000000002771.15
13170216121010300305.2494625900304.4444704951010010300010000.0030100.9600009600.000000002922666.92000000000001355.800000000000382.420000000001738.22
13170216061010300305.2494625900304.4444704951003010100000055.0030101.0100000055.550000000016911.89000000000000073.780000000000351.410000000000425.19
13170216071010300305.2494625900304.4444704951003010100000080.0030101.0200000081.600000000024842.67000000000001150.960000000000128.770000000001279.73
13170216071020300305.2494625900304.4444704951003010100000360.0010101.0200000367.200000000111792.01000000000001150.960000000000128.770000000001279.73
13170216081020300305.2494625900304.4444704951003010100000440.0010101.0200000448.800000000136634.68000000000001371.040000000000299.980000000001671.01
13170224011010300292.3277007100291.5567853951003010100000260.0010101.0100000262.600000000076562.81000000000001118.550000000000300.250000000001418.80
13170224101010300292.3277007100291.5567853951001010300002880.0010101.0600003052.800000000890064.55000000000000888.100000000000236.040000000001124.14
13170224121010300292.3277007100291.5567853951004010100002800.0030100.9900002772.000000000808195.41000000000001316.780000000000327.300000000001644.08
13170224031010300292.3277007100291.5567853951022010100000165.0010100.9600000158.400000000046182.59000000000000777.000000000000000.000000000000777.00
13170224041020300292.3277007100291.5567853951004010100001900.0030101.0000001900.000000000553957.89000000000003103.640000000000059.450000000003163.09
13170224041030300292.3277007100291.5567853951004010300007200.0010101.0000007200.000000002099208.85000000000003103.640000000000059.450000000003163.09
13170224051030300292.3277007100291.5567853951022010300000255.0010100.9600000244.800000000071373.10000000000002756.830000000000852.290000000003609.11
13170224061010300292.3277007100291.5567853951004010300007000.0010101.0100007070.000000002061306.47000000000001750.470000000000289.300000000002039.77
13170224081030300292.3277007100291.5567853951001010300017000.0030101.0700018190.000000005303417.93000000000003441.330000000000721.000000000004162.33
13170232011050300367.7002582700366.7305733551003011100000140.0010101.0100000141.400000000051855.70000000000001092.880000000000461.680000000001554.56
13170232021030300367.7002582700366.7305733551001010100009000.0030101.0700009630.000000003531615.42000000000001335.190000000000257.500000000001592.69
13170232021040300367.7002582700366.7305733551004010100002500.0030101.0100002525.000000000925994.70000000000001335.190000000000257.500000000001592.69
13170232031010300367.7002582700366.7305733551003010100000050.0030101.0100000050.500000000018519.89000000000003222.800000000000462.080000000003684.88
13170232031010300367.7002582700366.7305733551004010300010050.0010101.0100010150.500000003722498.68000000000003222.800000000000462.080000000003684.88
13170232041010300367.7002582700366.7305733551004010100008400.0010101.0100008484.000000003111342.18000000000001107.570000000000196.090000000001303.66
13170232071010300367.7002582700366.7305733551003010100000050.0030101.0100000050.500000000018519.89030000000000650.240000000000153.000000000000803.24
13170232071020300367.7002582700366.7305733551001010100002800.0030101.0700002996.000000001098724.80030000000000650.240000000000153.000000000000803.24
13170240111020300339.8697945100338.9735030151003010700000280.0010101.0500000294.000000000099658.21000000000001507.600000000000179.540000000001687.14
13170240041010300339.8697945100338.9735030151003010100000270.0010101.0100000272.700000000092438.07000000000001666.910000000000366.240000000002033.15
13170240041040300339.8697945100338.9735030151003010100000060.0030101.0100000060.600000000020541.79000000000001666.910000000000366.240000000002033.15
13170240071010300339.8697945100338.9735030151003010300000200.0010101.0200000204.000000000069150.59000000000004610.160000000000346.350000000004956.51
13170259011020300224.7756046900224.1828351451003010100000100.0030101.0100000101.000000000022642.47000000000001318.500000000000149.140000000001467.64
13170259111020300224.7756046900224.1828351451001010100038000.0010101.0600040280.000000009030084.60000000000008070.370000000000279.810000000008350.18
13170259021020300224.7756046900224.1828351451001010300007500.0030101.0800008100.000000001815880.96000000000001003.000000000000051.750000000001054.75
13170267131010300372.3230593600371.3411833751003010300000050.0010101.0200000051.000000000018938.40000000000000956.470000000000260.340000000001216.81
13170267071010300372.3230593600371.3411833751004010100002000.0030101.0100002020.000000000750109.19000000000000970.460000000000108.840000000001079.30
13170267091010300372.3230593600371.3411833751001010900002000.0030101.0700002140.000000000794670.13000000000000904.010000000000441.930000000001345.94
13170275051020300266.6796109300265.9763337651004010100004000.0030101.0100004040.000000001074544.39000000000000369.310000000000254.880000000000624.19
13170283081010300446.1684622200444.9918439851004010300002200.0010100.9900002178.000000000969192.24000000000015691.640000000000000.000000000015691.64
13170291011010300260.0549242400259.3691174451003010300000600.0010101.0500000630.000000000163402.54000000000000323.340000000000359.820000000000683.16
13170291111010300260.0549242400259.3691174451004010300007000.0010100.9900006930.000000001797427.98000000000000640.280000000000121.100000000000761.38
13170305011040300567.2169404800565.7210978751004010300002000.0010100.9900001980.000000001120127.77000000000002219.020000000000170.000000000002389.02
13170305131030300567.2169404800565.7210978751004010300006000.0010100.9900005940.000000003360383.32000000000001825.380000000000357.000000000002182.38
13170305021010300567.2169404800565.7210978751003010100000040.0030101.0500000042.000000000023760.29000000000000513.730000000000142.700000000000656.43
13170313181020300469.0184210500467.7815437951010010300004400.0030100.9500004180.000000001955326.85000000000001125.560000000000013.760000000001139.31
13170321011010300242.0427981100241.4044921951004010100002500.0030100.9900002475.000000000597476.12000000000000505.780000000000112.000000000000617.78
13170321121010300242.0427981100241.4044921951003010800000130.0010101.0400000135.200000000032637.89000000000000601.220000000000246.450000000000847.67
13170321061020300242.0427981100241.4044921951003010300000070.0010101.0600000074.200000000017912.21000000000000753.160000000000049.470000000000802.63
13170321081010300242.0427981100241.4044921951004010100003350.0030100.9900003316.500000000800618.00000000000001288.150000000000102.000000000001390.15
13170321081010300242.0427981100241.4044921951003010100000030.0030101.0600000031.800000000007676.66000000000001288.150000000000102.000000000001390.15
13170330021020300236.5322918700235.9085180451003010100000150.0030101.0500000157.500000000037155.59000000000000560.200000000000037.380000000000597.58
13170330041010300236.5322918700235.9085180451004010300001700.0030100.9900001683.000000000397034.04000000000001186.730000000000108.420000000001295.15
13170330051010300236.5322918700235.9085180451010010300058000.0010100.9600055680.000000013135386.28000000000002353.830000000000530.000000000002883.83
13170330081010300236.5322918700235.9085180451003010700000030.0030101.0600000031.800000000007501.89000000000000262.500000000000090.580000000000353.08
13170330091010300236.5322918700235.9085180451004010300006200.0010100.9900006138.000000001448006.48000000000000929.000000000000207.300000000001136.30
13170348071010300221.4087857100220.8248950151010010100000008.0030100.9600055680.000000012295530.15010000000000819.620000000000008.080000000000827.70
13170348081010300221.4087857100220.8248950151003010300000413.0010101.0500000433.650000000095760.72000000000000621.340000000000068.040000000000689.38
13170364041050300461.5250166800460.3079007351004010300000013.0010100.9900002475.000000001139262.05010000000000504.000000000000138.000000000000642.00
13170364061010300461.5250166800460.3079007351004010300021000.0010100.9900020790.000000009569801.26000000000004099.680000000000207.760000000004307.44
13170364081020300461.5250166800460.3079007351001010900005000.0030101.0200005100.000000002347570.29000000000003889.420000000000425.000000000004314.42
13170372121040300160.7389930500160.3150983951003010300000450.0010101.0300000463.500000000074306.05000000000006204.940000000000500.850000000006705.79
13170399101010300235.1696494000234.5494690851004010100001572.0010100.9900001556.280000000365024.65000000000000937.560000000000447.050000000001384.61
13170399111020300235.1696494000234.5494690851001010300002970.0030101.0200003029.400000000710544.16000000000003206.350000000000173.280000000003379.63
13170399121010300235.1696494000234.5494690851003010100000190.0010101.0400000197.600000000046346.98000000000000400.000000000000000.000000000000400.00
13170399121010300235.1696494000234.5494690851004010100002988.0010100.9900002958.120000000693825.48000000000000400.000000000000000.000000000000400.00
13170399031010300235.1696494000234.5494690851004010300005250.0010100.9900005197.500000001219070.87000000000001763.540000000000000.000000000001763.54
13170399071010300235.1696494000234.5494690851001010300002604.0010101.0200002656.080000000622982.15000000000003528.000000000000000.000000000003528.00
13170399071010300235.1696494000234.5494690851003010100000250.0010101.0300000257.500000000060396.49000000000003528.000000000000000.000000000003528.00
13170402101010300291.1634523800290.3956073751003010300000236.0010101.0300000243.080000000070589.36000000000001749.430000000000500.000000000002249.43
13170402041010300291.1634523800290.3956073751001010300006000.0010101.0300006180.000000001794644.85000000000003261.940000000000604.880000000003866.81
13170410101010300127.7540608600127.4171527951001010100012000.0030101.0200012240.000000001559585.95000000000000502.150000000000168.180000000000670.33
13170410111010300127.7540608600127.4171527951010010900000003.8030100.9300055680.000000007094587.07010000000001782.880000000004740.000000000006522.88
13170410021010300127.7540608600127.4171527951004010100007000.0010100.9900006930.000000000883000.87000000000002612.500000000000167.590000000002780.10
13170429041020300411.5499671300410.4646434551004010300007000.0010100.9900006930.000000002844519.98000000000001112.230000000000011.500000000001123.73
13170429061020300411.5499671300410.4646434551010010300000145.0010100.9500004180.000000001715742.21010000000006143.300000000000883.330000000007026.63
13170429061040300411.5499671300410.4646434551004010100005000.0030100.9900004950.000000002031799.99000000000006143.300000000000883.330000000007026.63
13170437011010300236.3152644500235.6920629651003010100000200.0010101.0300000206.000000000048552.56000000000003627.500000000000090.570000000003718.07
13170437131010300236.3152644500235.6920629651003010500000250.0010101.0000000250.000000000058923.02000000000004811.920000000000437.560000000005249.48
13170437021030300236.3152644500235.6920629651003010100000100.0030101.0300000103.000000000024276.28000000000002536.370000000001022.040000000003558.41
13170437031020300236.3152644500235.6920629651003010700999999.9910101.0300000151.500000000035707.35010000000000655.090000000000077.350000000000732.44
13170437041010300236.3152644500235.6920629651001010300003600.0010101.0200003672.000000000865461.26000000000009000.000000000001515.060000000010515.06
13170437071010300236.3152644500235.6920629651004010300001500.0010100.9900001485.000000000350002.71000000000001000.250000000000739.820000000001740.07
13170445111020300206.7358065300206.1906108451001010100016000.0010101.0100016160.000000003332040.27000000000007298.430000000000392.820000000007691.25
13170445121010300206.7358065300206.1906108451004010300000744.0010101.0000000744.000000000153405.81000000000000884.680000000000114.280000000000998.96
13170445131010300206.7358065300206.1906108451001010100008500.0030101.0100008585.000000001770146.39000000000005910.430000000000383.330000000006293.77
13170445031010300206.7358065300206.1906108451004010100001200.0030100.9900001188.000000000244954.45000000000000662.400000000000321.140000000000983.54
13170445051010300206.7358065300206.1906108451004010300002200.0010100.9900002178.000000000449083.15000000000000650.000000000000194.900000000000844.90
13170445051010300206.7358065300206.1906108451003010100000080.0030101.0300000082.400000000016990.11000000000000650.000000000000194.900000000000844.90
13170445061010300206.7358065300206.1906108451004010300001278.0010100.9900001265.220000000260876.48000000000001420.030000000000578.500000000001998.53
13170445081020300206.7358065300206.1906108451004010100003750.0030100.9900003712.500000000765482.64000000000001804.200000000000067.240000000001871.44
13170445081020300206.7358065300206.1906108451003010700999999.9930101.0300000074.200000000015299.34010000000001804.200000000000067.240000000001871.44
13170453011010300392.2382371400391.2038416151004010100003500.0030100.9900003465.000000001355521.31000000000003666.550000000000200.000000000003866.55
13170453101010300392.2382371400391.2038416151003010300000090.0010101.0000000090.000000000035208.35000000000000824.830000000000146.990000000000971.82
13170453071030300392.2382371400391.2038416151004010300006000.0010101.0000006000.000000002347223.05000000000000966.700000000000465.000000000001431.70
13170453071040300392.2382371400391.2038416151003010100000290.0010101.0100000292.900000000114583.61000000000000966.700000000000465.000000000001431.70
13170461101010300188.6292857100188.1318398551004010300004864.0010101.0100004912.640000000924224.00000000000003195.960000000000269.080000000003465.04
13170470131010300293.7067901200292.9322379251001010300000600.0030101.0100000606.000000000177516.94000000000000696.040000000000100.000000000000796.04
13170470041010300293.7067901200292.9322379251004010100001870.9010100.9900001852.190000000542566.16000000000000748.260000000000100.000000000000848.26
13170488041070300325.3161982200324.4582869151004010100002000.0030100.9900001980.000000000642427.41000000000001964.780000000000300.000000000002264.78
13170496011010400288.7194640200287.9580642051003010300000518.0010101.0100000523.180000000150653.90000000000000954.450000000000468.280000000001422.73
13170496011020400288.7194640200287.9580642051003010300000324.0010101.0100000327.240000000094231.40000000000000954.450000000000468.280000000001422.73
13170496021030400288.7194640200287.9580642051003010700000250.0010101.0100000252.500000000072709.41000000000005539.800000000001278.160000000006817.96
13170496031010400288.7194640200287.9580642051001010100001000.0030101.0800001080.000000000310994.71000000000001232.020000000000285.350000000001517.36
13170496031010400288.7194640200287.9580642051003010100000040.0030101.0100000040.400000000011633.51000000000001232.020000000000285.350000000001517.36
13170496061010400288.7194640200287.9580642051001010300010800.0030101.0700011556.000000003327643.39000000000002091.580000000000021.060000000002112.64
13170496081010400288.7194640200287.9580642051003010300000276.0010101.0200000281.520000000081065.95000000000002940.000000000000432.900000000003372.90
13170500101010400417.1442598200416.0441830951004010100006500.0030100.9900006435.000000002677244.32000000000005604.530000000000730.950000000006335.48
13170500111010400417.1442598200416.0441830951003010300000225.0010101.0200000229.500000000095482.14000000000001527.440000000000352.780000000001880.23
13170500031010400417.1442598200416.0441830951001010300015000.0030101.0800016200.000000006739915.77000000000002372.920000000000289.970000000002662.88
13170500091010400417.1442598200416.0441830951001010100092000.0010101.0700098440.000000040955389.38000000000017063.050000000000959.390000000018022.44
13170518111010400279.1722689100278.4360465851001010300004272.0030101.0600004528.320000001260847.52000000000002174.000000000000509.450000000002683.45
13170518111010400279.1722689100278.4360465851004010300002112.0010100.9900002090.880000000582176.36000000000002174.000000000000509.450000000002683.45
13170518121010400279.1722689100278.4360465851001010100008448.0030101.0600008954.880000002493361.38000000000001850.050000000000000.000000000001850.05
13170518021010400279.1722689100278.4360465851003010100000080.0030101.0100000080.800000000022497.63000000000000987.270000000000257.500000000001244.77
13170518041020400279.1722689100278.4360465851003010700000150.0010101.0100000151.500000000042183.06000000000002139.300000000000226.090000000002365.38
13170518051010400279.1722689100278.4360465851001010300006300.0010101.0700006741.000000001876937.39000000000004272.700000000000738.620000000005011.32
13170518071030400279.1722689100278.4360465851004010100002500.0010100.9900002475.000000000689129.22000000000008035.000000000000354.860000000008389.86
13170526101010400383.5148172800382.5034268151001010100000115.0010101.0600000121.900000000046627.17000000000010514.350000000000211.780000000010726.13
13170534111010400195.1791887100194.6644696951001010100023000.0030101.0500024150.000000004701146.94000000000014822.000000000000000.000000000014822.00
13170534121030400195.1791887100194.6644696951004010300000630.0010100.9900000623.700000000121412.23000000000004674.630000000000271.340000000004945.97
13170534131020400195.1791887100194.6644696951001010300002000.0030101.0300002060.000000000401008.81000000000002367.400000000000015.950000000002383.35
13170534041010400195.1791887100194.6644696951004010300004080.0010100.9900004039.200000000786288.73000000000001625.130000000000356.310000000001981.44
13170534051030400195.1791887100194.6644696951004010100003800.0030100.9900003762.000000000732327.73000000000001088.040000000000253.300000000001341.34
13170534051030400195.1791887100194.6644696951001010100006000.0030101.0600006360.000000001238066.03000000000001088.040000000000253.300000000001341.34
13170542011010400260.3333333300259.6467923251001010300007230.0010101.0600007663.800000001989881.09000000000005032.630000000000551.990000000005584.62
13170542121020400260.3333333300259.6467923251004010300008000.0010100.9900007920.000000002056402.60000000000002076.280000000000417.470000000002493.75
13170550021010400465.4524546700464.2249814351003010100000360.0010101.0500000378.000000000175477.04000000000008240.000000000000056.530000000008296.53
13170550021010400465.4524546700464.2249814351001010300037000.0030101.0600039220.000000018206903.77000000000008240.000000000000056.530000000008296.53
13170550031010400465.4524546700464.2249814351004010300000896.0010100.9900000887.040000000411786.13000000000006979.350000000000911.160000000007890.51
13170550031020400465.4524546700464.2249814351003010100000060.0010101.0500000063.000000000029246.17000000000006979.350000000000911.160000000007890.51
13170550041020400465.4524546700464.2249814351004010300008400.0010100.9900008316.000000003860494.95000000000001202.650000000000245.140000000001447.79
13170550051010400465.4524546700464.2249814351001010300066000.0010101.0600069960.000000032477179.70000000000007715.970000000000007.470000000007723.44
13170550081020400465.4524546700464.2249814351003010100000200.0010101.0600000212.000000000098415.70000000000003783.050000000001021.550000000004804.60
13170550081020400465.4524546700464.2249814351001010100075000.0010101.0500078750.000000036557717.29000000000003783.050000000001021.550000000004804.60
13170569101010400433.2391409300432.0966194051003010300000200.0010101.0500000210.000000000090740.29000000000001081.580000000000000.000000000001081.58
13170569111010400433.2391409300432.0966194051004010100003700.0030100.9900003663.000000001582769.92000000000001960.040000000000155.770000000002115.82
13170569151010400433.2391409300432.0966194051004010300002884.0010100.9900002855.160000001233704.98000000000001237.340000000000255.000000000001492.34
13170569191010400433.2391409300432.0966194051003010700000080.0030101.0400000083.200000000035950.44000000000001246.390000000000021.240000000001267.63
13170577101010400340.3433402300339.4457999251022010100001911.0010100.9300001777.230000000603273.26000000000003030.000000000000141.460000000003171.46
13170577101010400340.3433402300339.4457999251021010100007164.0010100.9300006662.520000002261564.43000000000003030.000000000000141.460000000003171.46
13170577101010400340.3433402300339.4457999251003010100000230.0010101.0300000236.900000000080414.71000000000003030.000000000000141.460000000003171.46
13170577021010400340.3433402300339.4457999251003010100000230.0010101.0400000239.200000000081195.44000000000001015.880000000000030.330000000001046.21
13170577051020400340.3433402300339.4457999251003010100000300.0010101.0400000312.000000000105907.09000000000001195.600000000000217.450000000001413.06
13170577061010400340.3433402300339.4457999251003010100000030.0030101.0400000031.200000000010590.71000000000001262.490000000000047.540000000001310.03
13170577091010400340.3433402300339.4457999251004010100005000.0010100.9900004950.000000001680256.71000000000005445.180000000000138.660000000005583.84
13170585031010400158.2325581400157.8152733551001010100038000.0010101.0300039140.000000006176889.80000000000009339.990000000000682.750000000010022.74
13170585031020400158.2325581400157.8152733551003010100000160.0010101.0400000166.400000000026260.46000000000009339.990000000000682.750000000010022.74
13170585061030400158.2325581400157.8152733551004010100002000.0030100.9900001980.000000000312474.24000000000001947.000000000000480.200000000002427.20
13170585091010400158.2325581400157.8152733551003010900000030.0030101.0300000030.900000000004876.49000000000000415.000000000000015.510000000000430.51
13170593011010400171.5346534700171.0822889051004010300006000.0030100.9900005940.000000001016228.80000000000010628.020000000000750.000000000011378.02
13170593101020400171.5346534700171.0822889051003010700999999.9930101.0400000074.200000000012694.31010000000001407.760000000000046.620000000001454.38
13170593111020400171.5346534700171.0822889051003010100000190.0010101.0400000197.600000000033805.86000000000004845.100000000000497.760000000005342.87
13170593131030400171.5346534700171.0822889051003010100000130.0030101.0400000135.200000000023130.33000000000001981.750000000000590.040000000002571.79
13170593061030400171.5346534700171.0822889051004010300002770.0010100.9900002742.300000000469158.96000000000002650.000000000000000.000000000002650.00
13170593071010400171.5346534700171.0822889051001010300012078.0030101.0200012319.560000002107658.52000000000002877.000000000000790.990000000003667.99
13170607011010400191.7836396000191.2778751951003010100000060.0030101.0400000062.400000000011935.74000000000000876.250000000000010.000000000000886.25
13170607101020400191.7836396000191.2778751951004010300003600.0010101.0000003600.000000000688600.35000000000002277.400000000000322.840000000002600.24
13170607111010400191.7836396000191.2778751951003010100000240.0010101.0100000242.400000000046365.76000000000007296.240000000000158.500000000007454.74
13170607111010400191.7836396000191.2778751951001010300017200.0010101.0100017372.000000003322879.25000000000007296.240000000000158.500000000007454.74
13170607121010400191.7836396000191.2778751951003010900999999.9930101.0000000105.000000000020084.18010000000000524.000000000000516.580000000001040.58
13170607121020400191.7836396000191.2778751951003010700000197.0010101.0000000197.000000000037681.74000000000000524.000000000000516.580000000001040.58
13170607021010400191.7836396000191.2778751951003010200000280.0010101.0400000291.200000000055700.12000000000012680.000000000000000.000000000012680.00
13170607041010400191.7836396000191.2778751951001010100001000.0030101.0200001020.000000000195103.43000000000007620.000000000000013.000000000007633.00
13170607081020400191.7836396000191.2778751951003010300000250.0010101.0300000257.500000000049254.05000000000002028.060000000000131.300000000002159.36
13170607091010400191.7836396000191.2778751951001010900004500.0030101.0200004590.000000000877965.45000000000002173.040000000000724.340000000002897.38
13170615011010400163.0431547600162.6131836551004010100005300.0030100.9900005247.000000000853231.37000000000003101.330000000000228.790000000003330.13
13170615011020400163.0431547600162.6131836551003010700999999.9910101.0400000074.200000000012065.90010000000003101.330000000000228.790000000003330.13
13170615101010400163.0431547600162.6131836551003010700999999.9930101.0100000206.000000000033498.32010000000000544.500000000000017.170000000000561.67
13170615111010400163.0431547600162.6131836551004010300001230.0010101.0000001230.000000000200014.22000000000002155.690000000000000.000000000002155.69
13170615111010400163.0431547600162.6131836551003010100000235.0010101.0100000237.350000000038596.24000000000002155.690000000000000.000000000002155.69
13170615071010400163.0431547600162.6131836551001010300000580.0030101.0100000585.800000000095258.80000000000001307.930000000000390.190000000001698.12
13170615071010400163.0431547600162.6131836551003010300000100.0030101.0100000101.000000000016423.93000000000001307.930000000000390.190000000001698.12
13170615091020400163.0431547600162.6131836551001010300002000.0030101.0100002020.000000000328478.63000000000000958.470000000000460.000000000001418.47
13170615091020400163.0431547600162.6131836551004010100003800.0030101.0000003800.000000000617930.10000000000000958.470000000000460.000000000001418.47
13170623101010400245.9518422800245.3032275851004010300004132.0010101.0100004173.320000001023728.87000000000002282.580000000000297.000000000002579.58
13170623121020400245.9518422800245.3032275851004010300002580.0010101.0100002605.800000000639211.15000000000000822.140000000000148.500000000000970.64
13170623021010400245.9518422800245.3032275851003010100000060.0030101.0300000061.800000000015159.74000000000000924.580000000000720.000000000001644.58
13170623021010400245.9518422800245.3032275851001010900003000.0030101.0200003060.000000000750627.88000000000000924.580000000000720.000000000001644.58
13170623031010400245.9518422800245.3032275851001010100008000.0030101.0200008160.000000002001674.34000000000002488.500000000000375.000000000002863.50
13170623041020400245.9518422800245.3032275851003010300000120.0030101.0300000123.600000000030319.48000000000000887.860000000000180.400000000001068.27
13170623051010400245.9518422800245.3032275851010010300019308.4030100.9500018342.980000004499592.20000000000004534.660000000000078.710000000004613.37
13170623061020400245.9518422800245.3032275851004010300004584.9610100.9900004539.110000001113458.33000000000001188.000000000000350.870000000001538.87
13170623071040400245.9518422800245.3032275851004010100003800.0030101.0000003800.000000000932152.26000000000003931.240000000000400.000000000004331.24
13170631011010500255.0450568100254.3724618451004010100002400.0030101.0000002400.000000000610493.91000000000000505.000000000000066.380000000000571.38
13170631111020500255.0450568100254.3724618451003010100000120.0030101.0500000126.000000000032050.93000000000000730.710000000000051.000000000000781.71
13170631121010500255.0450568100254.3724618451001010100000060.0030101.0600008585.000000002183787.58010000000000198.330000000000061.200000000000259.53
13170631131010500255.0450568100254.3724618451004010100008400.0010101.0100008484.000000002158095.97030000000001837.570000000000084.220000000001921.78
13170631031040500255.0450568100254.3724618451004010100007700.0030101.0000007700.000000001958667.96000000000003139.610000000000250.170000000003389.78
13170631041010500255.0450568100254.3724618451003010100000050.0030101.0100000050.500000000012845.81000000000000401.910000000000069.920000000000471.83
13170631061020500255.0450568100254.3724618451001010100002800.0030101.0700002996.000000000762099.90000000000001030.000000000000882.020000000001912.02
13170631081020500255.0450568100254.3724618451003010900000380.0030101.0200000387.600000000098594.77000000000000841.070000000000083.300000000000924.37
13170631091010500255.0450568100254.3724618451003010700000200.0010101.0200000204.000000000051891.98000000000001066.060000000000417.930000000001483.99
13170640101010500295.6250000000294.8453891751003010100000100.0030101.0200000102.000000000030074.23000000000000614.340000000000062.550000000000676.89
13170640131010500295.6250000000294.8453891751003010300000380.0010101.0200000387.600000000114282.07000000000001332.760000000000108.060000000001440.82
13170640031020500295.6250000000294.8453891751004010100002000.0030101.0000002000.000000000589690.78000000000000610.850000000000117.380000000000728.22
13170640081010500295.6250000000294.8453891751004010300010050.0010101.0100010150.500000002992828.12030000000002254.930000000000375.670000000002630.59
13170640081010500295.6250000000294.8453891751003010100000050.0030101.0100000050.500000000014889.69030000000002254.930000000000375.670000000002630.59
13170640091010500295.6250000000294.8453891751003010100000399.0010101.0100000402.990000000118819.74000000000000535.130000000000000.000000000000535.13
13170658011020500223.4012975000222.8121522251003010300000140.0010101.0100000141.400000000031505.64000000000004599.430000000000000.000000000004599.43
13170658021010500223.4012975000222.8121522251001010300003000.0010101.0700003210.000000000715227.01000000000003773.980000000000031.210000000003805.19
13170658021020500223.4012975000222.8121522251003010300000242.0010101.0100000244.420000000054459.75000000000003773.980000000000031.210000000003805.19
13170658041020500223.4012975000222.8121522251001010300024000.0030101.0700025680.000000005721816.07000000000003128.030000000000177.870000000003305.90
13170658051020500223.4012975000222.8121522251003010300000120.0010101.0100000121.200000000027004.83000000000001924.930000000000308.780000000002233.72
13170658081010500223.4012975000222.8121522251003010100000040.0030101.0100000040.400000000009001.61030000000001104.440000000000101.560000000001206.00
13170658081010500223.4012975000222.8121522251001010100001000.0030101.0800001080.000000000240637.12030000000001104.440000000000101.560000000001206.00
13170658091010500223.4012975000222.8121522251004010300008250.0010100.9900008167.500000001819818.25000000000003355.060000000000000.000000000003355.06
13170666111010500272.6794258400271.9603261951004010300001600.0010100.9900001584.000000000430785.16000000000000414.330000000000336.760000000000751.10
13170666131010500272.6794258400271.9603261951004010300000660.0010100.9900000653.400000000177698.88000000000000490.250000000000000.000000000000490.25
13170674101010500318.5340624300317.6940367051003010100000080.0030101.0500000084.000000000026686.30000000000000499.180000000000105.350000000000604.53
13170674111030500318.5340624300317.6940367051003010100000035.0030101.0500000036.750000000011675.26000000000000931.130000000000128.840000000001059.97
13170674131010500318.5340624300317.6940367051003010300000180.0010101.0500000189.000000000060044.17000000000001238.240000000000209.740000000001447.98
13170674061040500318.5340624300317.6940367051004010300001060.0010101.0100001070.600000000340123.24000000000005756.340000000000784.740000000006541.08
13170674061050500318.5340624300317.6940367051003010300000300.0010101.0100000303.000000000096261.29000000000005756.340000000000784.740000000006541.08
13170674081010500318.5340624300317.6940367051003010900000030.0030101.0200000030.600000000009721.44000000000000662.710000000000170.250000000000832.96
13170674091010500318.5340624300317.6940367051003010100000240.0010101.0200000244.800000000077771.50000000000000544.830000000000168.250000000000713.08
13170682131010500339.3174692000338.4226342851010010100007000.0030100.9600006720.000000002274200.10000000000001213.540000000000201.880000000001415.42
13170682131010500339.3174692000338.4226342851004010100002000.0030100.9900001980.000000000670076.82000000000001213.540000000000201.880000000001415.42
13170682181010500339.3174692000338.4226342851004010300005000.0030100.9900004950.000000001675192.04000000000003087.950000000000371.810000000003459.76
13170682211010500339.3174692000338.4226342851003010100000400.0010101.0400000416.000000000140783.82000000000002762.610000000000494.900000000003257.51
13170682211010500339.3174692000338.4226342851001010100000014.0030101.0300012240.000000004142293.04010000000002762.610000000000494.900000000003257.51
13170682231010500339.3174692000338.4226342851004010300001700.0030100.9900001683.000000000569565.29000000000001003.270000000000078.310000000001081.58
13170682041020500339.3174692000338.4226342851004010100004500.0030100.9900004455.000000001507672.84000000000000473.200000000000029.460000000000502.66
13170682071020500339.3174692000338.4226342851003010300000480.0010101.0500000504.000000000170565.01000000000000990.810000000000081.600000000001072.41
13170682091020500339.3174692000338.4226342851003010900000100.0030101.0500000105.000000000035534.38000000000000721.800000000000191.060000000000912.86
13170690061020500359.8909817700358.9418911751003010300000350.0010101.0500000367.500000000131911.15000000000000397.870000000000209.200000000000607.07
13170690081010500359.8909817700358.9418911751004010100001200.0030100.9900001188.000000000426422.97000000000000660.100000000000171.900000000000832.00
13170690091010500359.8909817700358.9418911751004010300001750.0010100.9900001732.500000000621866.83000000000001545.000000000000157.420000000001702.42
13170704101010500409.5318218600408.4518203651003010300000180.0010101.0600000190.800000000077932.61000000000000469.000000000000049.300000000000518.30
13170704111020500409.5318218600408.4518203651003010300000298.0010101.0600000315.880000000129021.76000000000001492.550000000000149.170000000001641.72
13170704121010500409.5318218600408.4518203651003010300000106.0010101.0600000112.360000000045893.65000000000001686.000000000000005.100000000001691.10
13170704131010500409.5318218600408.4518203651003010300000258.0010101.0600000273.480000000111703.40000000000000705.630000000000081.600000000000787.23
13170704131020500409.5318218600408.4518203651003010300000147.0010101.0600000155.820000000063644.96000000000000705.630000000000081.600000000000787.23
13170704031010500409.5318218600408.4518203651003010300000074.0010101.0500000077.700000000031736.71000000000010720.320000000000004.590000000010724.91
13170704031010500409.5318218600408.4518203651001010300010480.0030101.0600011108.800000004537409.58000000000010720.320000000000004.590000000010724.91
13170704071010500409.5318218600408.4518203651003010300000380.0010101.0600000402.800000000164524.39000000000001379.190000000000191.650000000001570.84
13170704081010500409.5318218600408.4518203651021010300000583.0010100.9600000559.680000000228602.31000000000001272.250000000000289.160000000001561.41
13170712131010500233.2751444300232.6599602351004010100003000.0030100.9900002970.000000000691000.08000000000000883.680000000000303.000000000001186.68
13170712031010500233.2751444300232.6599602351004010300000900.0010100.9900000891.000000000207300.02000000000002260.170000000000057.110000000002317.27
13170712051010500233.2751444300232.6599602351004010300000415.0010100.9900000410.850000000095588.34000000000000063.600000000000081.600000000000145.20
13170712081020500233.2751444300232.6599602351003010300000315.0010101.0600000333.900000000077685.16000000000000863.250000000000204.000000000001067.25
13170712091010500233.2751444300232.6599602351004010300003300.0030100.9900003267.000000000760100.09000000000001060.000000000000032.150000000001092.15
13170712091020500233.2751444300232.6599602351003010300000415.0010101.0600000439.900000000102347.12000000000001060.000000000000032.150000000001092.15
13170720011020500358.7511501700357.8050654951003010300000360.0010101.0400000374.400000000133962.22000000000000504.650000000000146.880000000000651.53
13170720121010500358.7511501700357.8050654951003010700000080.0030101.0400000083.200000000029769.38000000000000496.580000000000076.930000000000573.52
13170720131010500358.7511501700357.8050654951001010300003520.0030101.0200003590.400000001284663.31000000000002736.830000000000250.000000000002986.83
13170720021010500358.7511501700357.8050654951003010300000100.0010101.0400000104.000000000037211.73000000000000919.470000000000219.600000000001139.07
13170720071010500358.7511501700357.8050654951003010300000270.0010101.0300000278.100000000099505.59000000000000900.550000000000215.150000000001115.70
13170720091010500358.7511501700357.8050654951001010300006247.4010101.0300006434.820000002302411.19030000000002773.080000000000913.580000000003686.65
13170720091020500358.7511501700357.8050654951004010900008500.0030100.9900008415.000000003010929.63000000000002773.080000000000913.580000000003686.65
13170739011010500289.4528241300288.6894903251001010300999999.9930101.0300018360.000000005300339.04010000000007960.000000000000029.730000000007989.73
13170739011010500289.4528241300288.6894903251003010300000500.0010101.0400000520.000000000150118.53000000000007960.000000000000029.730000000007989.73
13170739101010500289.4528241300288.6894903251001010300006247.4010101.0300006434.820000001857664.91030000000002928.530000000000357.240000000003285.76
13170739111010500289.4528241300288.6894903251004010300001368.0010100.9900001354.320000000390977.95030000000000683.090000000000098.570000000000781.66
13170739121020500289.4528241300288.6894903251001010300003360.0030101.0200003427.200000000989396.62000000000003408.170000000000388.630000000003796.80
13170739051010500289.4528241300288.6894903251003010300000430.0010101.0400000447.200000000129101.94000000000001060.290000000000179.430000000001239.72
13170739081010500289.4528241300288.6894903251003010300000315.0010101.0400000327.600000000094574.68000000000003899.050000000000000.000000000003899.05
13170747101010500225.0692520800224.4757081451001010100006000.0030101.0200006120.000000001373791.33000000000000525.000000000000077.360000000000602.36
13170747021020500225.0692520800224.4757081451003010300000450.0010101.0400000468.000000000105054.63000000000002146.610000000000206.500000000002353.11
13170747031010500225.0692520800224.4757081451003010300000350.0010101.0400000364.000000000081709.16000000000001339.810000000000311.500000000001651.31
13170747041020500225.0692520800224.4757081451003010100000310.0010101.0400000322.400000000072370.97000000000003485.430000000000317.320000000003802.75
13170747051010500225.0692520800224.4757081451003010300000390.0010101.0400000405.600000000091047.35000000000001094.400000000000300.000000000001394.40
13170747071010500225.0692520800224.4757081451001010100004000.0030101.0200004080.000000000915860.89000000000000975.030000000000194.750000000001169.78
13170755101010500199.8888229400199.3616838651003010100000220.0010101.0400000228.800000000045613.95000000000002959.950000000000187.460000000003147.41
13170755111010500199.8888229400199.3616838651003010100000450.0010101.0400000468.000000000093301.27000000000000858.990000000000203.540000000001062.53
13170755041020500199.8888229400199.3616838651004010100003250.0030100.9900003217.500000000641446.22000000000001107.290000000000288.450000000001395.74
13170755051010500199.8888229400199.3616838651003010100000070.0030101.0400000072.800000000014513.53000000000000371.000000000000276.900000000000647.90
13170755071010500199.8888229400199.3616838651004010300004800.0010100.9900004752.000000000947366.72000000000000606.780000000000222.060000000000828.84
13170755081010500199.8888229400199.3616838651003010100000180.0030101.0300000185.400000000036961.66000000000001498.100000000000300.000000000001798.10
13170755081010500199.8888229400199.3616838651010010100024000.0030100.9300022320.000000004449752.78000000000001498.100000000000300.000000000001798.10
13170755081030500199.8888229400199.3616838651004010300000618.0010100.9900000611.820000000121973.47000000000001498.100000000000300.000000000001798.10
13170755091010500199.8888229400199.3616838651004010300001838.0010100.9900001819.620000000362762.51000000000001996.580000000000342.500000000002339.08
13170763131010500260.4055944100259.7188628351003010100000280.0010101.0400000291.200000000075630.13000000000000767.470000000000000.000000000000767.47
13170763021020500260.4055944100259.7188628351003010700000290.0010101.0400000301.600000000078331.21000000000004500.070000000000227.190000000004727.26
13170763061010500260.4055944100259.7188628351010010100000008.0030100.9500055680.000000014461146.28010000000001454.000000000000094.080000000001548.08
13170763081010500260.4055944100259.7188628351003010300000441.0010101.0300000454.230000000117972.10000000000001991.710000000000041.880000000002033.59
13170763081060500260.4055944100259.7188628351003010300000441.0010101.0300000454.230000000117972.10000000000001991.710000000000041.880000000002033.59
13170771081010500279.7925247900279.0546667551004010100002200.0030101.0000002200.000000000613920.27000000000001010.090000000000112.050000000001122.14
13170780111010500256.3754747700255.6993712751003010100000250.0010101.0100000252.500000000064564.09000000000001832.590000000000677.000000000002509.60
13170780121010500256.3754747700255.6993712751004010300001666.0010101.0000001666.000000000425995.15000000000001709.330000000000087.540000000001796.87
13170780051020500256.3754747700255.6993712751003010100000050.0030101.0400000052.000000000013296.37000000000000526.780000000000099.130000000000625.91
13170780071010500256.3754747700255.6993712751004010100003700.0030100.9900003663.000000000936626.80000000000002100.000000000000029.460000000002129.46
13170780081020500256.3754747700255.6993712751003010100000100.0030101.0300000103.000000000026337.04000000000001325.370000000000257.580000000001582.95
13170798131010500299.3126134300298.5232777651003010300000390.0010101.0100000393.900000000117588.32000000000000544.160000000000148.360000000000692.52
13170798021020500299.3126134300298.5232777651001010300019000.0010101.0200019380.000000005785381.12000000000006962.140000000000969.080000000007931.22
13170798041010500299.3126134300298.5232777651003010300000500.0010101.0300000515.000000000153739.49000000000000594.960000000000147.730000000000742.69
13170798051010500299.3126134300298.5232777651003010700000200.0030101.0300000206.000000000061495.80000000000000858.110000000000188.580000000001046.69
13170798061010500299.3126134300298.5232777651003010100000070.0030101.0300000072.100000000021523.53000000000000754.770000000000096.800000000000851.57
13170798071010500299.3126134300298.5232777651003010100000100.0030101.0300000103.000000000030747.90000000000000629.380000000000247.510000000000876.88
13170798091010500299.3126134300298.5232777651004010100004600.0030100.9900004554.000000001359475.01000000000002061.380000000000375.770000000002437.15
13170798091010500299.3126134300298.5232777651001010100014000.0030101.0200014280.000000004262912.41000000000002061.380000000000375.770000000002437.15
13170810111020500390.6867572200389.6564531951003010700999999.9930101.0000000074.200000000028912.51010000000000587.910000000000152.130000000000740.04
13170810031020500390.6867572200389.6564531951001010300006180.0030101.0200006303.600000002456238.42000000000001089.280000000000438.310000000001527.58
13170810071020500390.6867572200389.6564531951001010100008700.0030101.0100008787.000000003423911.25000000000001476.970000000000060.000000000001536.97
13170828111010600015.7560493800014.0544743251001010100009000.0030101.0600009540.000000000134079.69000000000000608.080000000001020.000000000001628.08
13170828121010600015.7560493800014.0544743251001010100044000.0010101.0600046640.000000000655500.68000000000011253.750000000000306.000000000011559.75
13170828061010600015.7560493800014.0544743251001010100014000.0030101.0600014840.000000000208568.40000000000003168.830000000000255.000000000003423.83
13170828061020600015.7560493800014.0544743251003010100000210.0010101.0200000214.200000000003010.47000000000003168.830000000000255.000000000003423.83
13170844121010600020.8092948700018.5619943951003010100000050.0030101.0100000050.500000000000937.38000000000000205.800000000000314.800000000000520.60
13170844031010600020.8092948700018.5619943951004010100003000.0030100.9900002970.000000000055129.12000000000000503.750000000000186.670000000000690.42
13170844051010600020.8092948700018.5619943951001010300006000.0030101.0200006120.000000000113599.41000000000003283.330000000000004.330000000003287.67
13170852141020700085.9691133100085.7423988851010010300025000.0010100.9500023750.000000002036381.97000000000001107.920000000000867.260000000001975.18
13170852161010700085.9691133100085.7423988851004010300004622.1710100.9900004575.950000000392352.93000000000000811.460000000000311.370000000001122.83
13170852041010700085.9691133100085.7423988851004010100002100.0030101.0100002121.000000000181859.63000000000000514.150000000000116.230000000000630.38
13170852051010700085.9691133100085.7423988851003010100000060.0030101.0100000060.600000000005195.99000000000000111.000000000000434.240000000000545.24
13170860011010700210.0631697700209.5091992951003010100000040.0030101.0500000042.000000000008799.39000000000000315.000000000000051.000000000000366.00
13170860101010700210.0631697700209.5091992951004010100004000.0030100.9900003960.000000000829656.43000000000000334.440000000000122.240000000000456.68
13170860131010700210.0631697700209.5091992951004010100002200.0030100.9900002178.000000000456311.04000000000000359.840000000000148.870000000000508.71
13170860021010700210.0631697700209.5091992951001010300033000.0030101.0600034980.000000007328631.79000000000003999.380000000000102.000000000004101.38
13170860021010700210.0631697700209.5091992951004010300004200.0010100.9900004158.000000000871139.25000000000003999.380000000000102.000000000004101.38
13170860041050700210.0631697700209.5091992951004010300006000.0010100.9900005940.000000001244484.64000000000000437.080000000000550.330000000000987.41
13170860081010700210.0631697700209.5091992951004010100002600.0030100.9900002574.000000000539276.68000000000000330.440000000000089.750000000000420.19
13170879011030700148.4375000000148.0460463651004010100004700.0030100.9900004653.000000000688858.25000000000000551.930000000000243.870000000000795.80
13170879011030700148.4375000000148.0460463651003010100000090.0030101.0400000093.600000000013857.11000000000000551.930000000000243.870000000000795.80
13170879121010700148.4375000000148.0460463651004010300002000.0030100.9900001980.000000000293131.17000000000000422.000000000000053.860000000000475.86
13170879121020700148.4375000000148.0460463651003010300000060.0030101.0400000062.400000000009238.07000000000000422.000000000000053.860000000000475.86
13170879171030700148.4375000000148.0460463651003010900000050.0030101.0100000050.500000000007476.33000000000000584.260000000000183.560000000000767.82
13170879191010700148.4375000000148.0460463651001010100017200.0030101.0000017200.000000002546392.00000000000001776.350000000000252.660000000002029.01
13170879021010700148.4375000000148.0460463651001010100024000.0010101.0200024480.000000003624167.21000000000006237.380000000000370.810000000006608.19
13170879201010700148.4375000000148.0460463651001010100015000.0030101.0000015000.000000002220690.70000000000000787.450000000000052.470000000000839.92
13170879081010700148.4375000000148.0460463651003010100000080.0030101.0300000082.400000000012198.99000000000001189.970000000000271.530000000001461.50
13170879091020700148.4375000000148.0460463651001010300010002.0030101.0200010202.040000001510371.69000000000003461.670000000000205.170000000003666.83
13170887011030800119.7701342300119.4542810651004010100005000.0030101.0000005000.000000000597271.41000000000007172.200000000000615.480000000007787.68
13170887121010800119.7701342300119.4542810651004010300010000.0010100.9900009900.000000001182597.38000000000002060.870000000000596.560000000002657.43
13170887121010800119.7701342300119.4542810651003010300000500.0010101.0200000510.000000000060921.68000000000002060.870000000000596.560000000002657.43
13170887131010800119.7701342300119.4542810651003010100000050.0030101.0200000051.000000000006092.17000000000001192.080000000000117.470000000001309.55
13170887141010800119.7701342300119.4542810651004010100001900.0010100.9900001881.000000000224693.50000000000001035.370000000000166.590000000001201.95
13170887171010800119.7701342300119.4542810651004010100002600.0030100.9900002574.000000000307475.32000000000000735.000000000000463.370000000001198.37
13170887021010800119.7701342300119.4542810651004010300007500.0010101.0000007500.000000000895907.11000000000001436.500000000000363.590000000001800.09
13170887031010800119.7701342300119.4542810651001010300034000.0010101.0800036720.000000004386361.20000000000007222.700000000000391.510000000007614.21
13170887041010800119.7701342300119.4542810651003010300000390.0010101.0100000393.900000000047053.04000000000002735.670000000000972.860000000003708.53
13170887051010800119.7701342300119.4542810651001010100011000.0030101.0700011770.000000001405976.89000000000001549.880000000000645.680000000002195.56
13170887071030800119.7701342300119.4542810651004010300007000.0010101.0100007070.000000000844541.77000000000001713.840000000000145.120000000001858.96
13170887081020800119.7701342300119.4542810651004010300009330.0010101.0100009423.300000001125653.53000000000000821.270000000000223.470000000001044.73
13170895111010800205.8769685000205.3340377151001010300013224.0010101.0500013885.200000002851104.18000000000005856.000000000000931.000000000006787.00
13170895121010800205.8769685000205.3340377151003010100000090.0030101.0600000095.400000000019588.87000000000000503.100000000000455.830000000000958.93
13170895131010800205.8769685000205.3340377151003010300000224.0010101.0600000237.440000000048754.51000000000000630.000000000000141.270000000000771.27
13170895171010800205.8769685000205.3340377151003010100000090.0030101.0400000093.600000000019219.27000000000000842.970000000000265.200000000001108.17
13170895181030800205.8769685000205.3340377151001010300016100.0030101.0300016583.000000003405054.35000000000002267.880000000000922.210000000003190.09
13170895041010800205.8769685000205.3340377151004010300005172.0010100.9900005120.280000001051367.77000000000007046.230000000001134.140000000008180.37
13170909131010800363.4488888900362.4904155151003010100000150.0030101.0300000154.500000000056004.77000000000001051.060000000000040.000000000001091.06
13170909161010800363.4488888900362.4904155151003010300000450.0010101.0300000463.500000000168014.31000000000000694.780000000000062.370000000000757.15
13170909021010800363.4488888900362.4904155151003010100000300.0030101.0400000312.000000000113097.01000000000000639.650000000000303.000000000000942.65
13170909031030800363.4488888900362.4904155151003010100000070.0030101.0400000072.800000000026389.30000000000000273.490000000000050.500000000000323.99
13170909031050800363.4488888900362.4904155151003010100000050.0030101.0400000052.000000000018849.50000000000000273.490000000000050.500000000000323.99
13170909051010800363.4488888900362.4904155151010010900000023.0030100.9500018144.000000006577026.10010000000004387.920000000003264.140000000007652.06
13170909061010800363.4488888900362.4904155151017010100001400.0030100.9500001330.000000000482112.25000000000000643.830000000000020.000000000000663.83
13170909091010800363.4488888900362.4904155151004010100003500.0030100.9900003465.000000001256029.29000000000001197.390000000000250.000000000001447.39
13170917011030800357.2781040300356.3359040151004010300006000.0010100.9900005940.000000002116635.27000000000000943.200000000000162.270000000001105.47
13170917071010800357.2781040300356.3359040151001010300015000.0030101.0200015300.000000005451939.33000000000000440.500000000001366.980000000001807.48
13170925151010800499.3226176800498.0058233651003010300000080.0030101.0100000080.800000000040238.87000000000000082.500000000000216.470000000000298.97
13170925021010800499.3226176800498.0058233651003010100000180.0030101.0400000187.200000000093226.69000000000000058.670000000000419.150000000000477.82
13170933141010800285.5066666700284.7537395151004010100003000.0030100.9900002970.000000000845718.61030000000000865.640000000000080.000000000000945.64
13170933041010800285.5066666700284.7537395151004010100005000.0030100.9900004950.000000001409531.01000000000000984.080000000000131.850000000001115.93
13170941131010900376.4089685200375.4163173251004010100002400.0030100.9900002376.000000000891989.17000000000001440.910000000000662.620000000002103.53
13170941071010900376.4089685200375.4163173251003010100000150.0010101.0100000151.500000000056875.57000000000000490.380000000000172.800000000000663.18
13170950161010900256.2753183700255.5994790051003010100000040.0030101.0400000041.600000000010632.94000000000000223.620000000000086.040000000000309.66
13170950171020900256.2753183700255.5994790051003010100000150.0030101.0400000156.000000000039873.52000000000000370.800000000000085.170000000000455.97
13170950051010900256.2753183700255.5994790051004010100003000.0030100.9900002970.000000000759130.45000000000000166.000000000000074.460000000000240.46
13170950071020900256.2753183700255.5994790051003010100000100.0030101.0500000105.000000000026837.95000000000000568.000000000000142.740000000000710.74
13170950091010900256.2753183700255.5994790051004010100001200.0030100.9900001188.000000000303652.18000000000000702.190000000000169.790000000000871.97
13170968111040900234.5169082100233.8984492851003010700000300.0010101.0300000309.000000000072274.62000000000000841.670000000000201.120000000001042.79
13170968151010900234.5169082100233.8984492851003010300000078.0010101.0300000080.340000000018791.40000000000000419.660000000001765.750000000002185.41
13170968161010900234.5169082100233.8984492851003010300000065.0010101.0400000067.600000000015811.54000000000000628.020000000000506.020000000001134.04
13170968021010900234.5169082100233.8984492851003010700000400.0010101.0400000416.000000000097301.75000000000000138.330000000000233.800000000000372.13
13170968051010900234.5169082100233.8984492851004010900002500.0030100.9900002475.000000000578898.66000000000000703.370000000001026.250000000001729.62
13170968091030900234.5169082100233.8984492851004010100005000.0030100.9900004950.000000001157797.32000000000003466.730000000002128.460000000005595.19
13170976101010900161.9424019600161.5153337151003010100000050.0030101.0300000051.500000000008318.04000000000000074.250000000000211.110000000000285.36
13170976131010900161.9424019600161.5153337151004010300000150.0030101.0000000150.000000000024227.30000000000000437.100000000000285.310000000000722.41
13170976141010900161.9424019600161.5153337151003010300000150.0030101.0100000151.500000000024469.57000000000000150.780000000000110.930000000000261.71
13170976151010900161.9424019600161.5153337151010010100024000.0030100.9700023280.000000003760076.97000000000007646.180000000000673.470000000008319.65
13170976151020900161.9424019600161.5153337151004010100002900.0030101.0100002929.000000000473078.41000000000007646.180000000000673.470000000008319.65
13170976071010900161.9424019600161.5153337151003010300000080.0030101.0300000082.400000000013308.86000000000000098.500000000000263.490000000000361.99
13170984051011000167.7377106700167.2953592651004010100002500.0030101.0100002525.000000000422420.78000000000000717.800000000000020.600000000000738.40
13170984091011000167.7377106700167.2953592651004010100004000.0030101.0100004040.000000000675873.25000000000000849.920000000000061.800000000000911.72
13170992101011000195.8148983000195.2985028151004010900001500.0030100.9900001485.000000000290018.28000000000001330.660000000000502.100000000001832.76
13170992111011000195.8148983000195.2985028151004010300001410.0010100.9900001395.900000000272617.18000000000001577.950000000000117.340000000001695.29
13170992151011000195.8148983000195.2985028151003010700999999.9930101.0600000060.600000000011835.09010000000000364.000000000000305.820000000000669.82
13170992171011000195.8148983000195.2985028151003010100000100.0030101.0400000104.000000000020311.04000000000000560.800000000000392.820000000000953.62
13170992181011000195.8148983000195.2985028151001010100026500.0010101.0300027295.000000005330672.63000000000003792.810000000000250.980000000004043.79
13170992181021000195.8148983000195.2985028151003010300000320.0010101.0400000332.800000000064995.34000000000003792.810000000000250.980000000004043.79
13170992031011000195.8148983000195.2985028151004010300002000.0030100.9900001980.000000000386691.04000000000000613.290000000000549.530000000001162.83
13170992051011000195.8148983000195.2985028151004010100006000.0030100.9900005940.000000001160073.11000000000001517.430000000000291.900000000001809.33
13171000011011000207.9580645200207.4096455451003010100000300.0010101.0500000315.000000000065334.04000000000000450.830000000000373.850000000000824.68
13171000171011000207.9580645200207.4096455451004010100000300.0030100.9900000297.000000000061600.66000000000006220.330000000000201.420000000006421.75
13171000021011000207.9580645200207.4096455451010010100018900.0030100.9600018144.000000003763240.61000000000008282.070000000000225.450000000008507.52
13171000031011000207.9580645200207.4096455451003010100000250.0030101.0500000262.500000000054445.03000000000000376.740000000000146.590000000000523.33
13171000051021000207.9580645200207.4096455451003010100000320.0010101.0500000336.000000000069689.64000000000000371.090000000000272.120000000000643.21
13171000081011000207.9580645200207.4096455451004010300999999.9910100.9900004158.000000000862409.31010000000000656.500000000000380.320000000001036.82
13171018121031000483.7420765000482.4663705851004010300001760.0010100.9900001742.400000000840649.40000000000000678.720000000000102.830000000000781.55
13171018041011000483.7420765000482.4663705851004010300001440.0010100.9900001425.600000000687804.06000000000000363.020000000000147.590000000000510.61
13171018051011000483.7420765000482.4663705851004010300002520.0010100.9900002494.800000001203657.10000000000002494.680000000000236.340000000002731.02
13171018061031000483.7420765000482.4663705851003010100000050.0030101.0400000052.000000000025088.25000000000002427.000000000000140.400000000002567.40
13171026041031000354.7120204600353.7765876251003010300000200.0030101.0300000206.000000000072877.98000000000001324.040000000000326.610000000001650.65
13171026051011000354.7120204600353.7765876251003010300000355.0010101.0300000365.650000000129358.41000000000000913.250000000000182.940000000001096.19
13171026071011000354.7120204600353.7765876251003010100000170.0030101.0300000175.100000000061946.28000000000000386.000000000000211.800000000000597.80
13171026081021000354.7120204600353.7765876251003010100000050.0030101.0300000051.500000000018219.49000000000000321.250000000000416.300000000000737.55
13171026091011000354.7120204600353.7765876251003010100000220.0030101.0300000226.600000000080165.77000000000001106.660000000001150.270000000002256.93
13210013121010100419.5579036300417.7761324751001010300023500.0010100.9600022560.000000009425029.55030000000005794.830000000000317.020000000006111.84
13210021101010100468.6895927600466.6991700051003010100000150.0010101.0600000159.000000000074205.17000000000000870.440000000000068.330000000000938.77
13210021061020100468.6895927600466.6991700051003010300000300.0010101.0400000312.000000000145610.14000000000002015.180000000000007.790000000002022.97
13210030111010100572.5454682100570.1139921351004010100004180.0030100.9800004096.400000002335414.96000000000001912.570000000000585.290000000002497.86
13210030041010100572.5454682100570.1139921351022010300002208.0010101.0300002274.240000001296576.05000000000001491.570000000000477.320000000001968.88
13210030091010100572.5454682100570.1139921351003010100000030.0030101.0600000031.800000000018129.62000000000000552.230000000000177.860000000000730.10
13210048121010100498.5991531400496.4817109851004010300004068.0010100.9800003986.640000001979293.85000000000000661.100000000000016.690000000000677.79
13210056151010100368.7754144000367.2093054251001010300005760.0010100.9500005472.000000002009369.32000000000003126.830000000000136.970000000003263.80
13210056021030100368.7754144000367.2093054251003010100000030.0030101.0600000031.800000000011677.26000000000000856.590000000000123.990000000000980.58
13210064131010100577.0386157800574.5880582851003010100000250.0010101.0400000260.000000000149392.90000000000000314.320000000000062.320000000000376.64
13210064021010100577.0386157800574.5880582851004010100005990.0010101.0000005990.000000003441782.47000000000000000.000000000000077.250000000000077.25
13210099111010100362.1021722400360.5644030751001010300005600.0010100.9500005320.000000001918202.62000000000006535.130000000000305.450000000006840.58
13210110031030100487.3158752400485.2463507151001010300005490.0030100.9600005270.400000002557442.37000000000003203.740000000000110.070000000003313.81
13210145101010100505.4464948400503.2999735151003010300000150.0010101.0000000150.000000000075495.00000000000000911.970000000000357.000000000001268.97
13210145051010100505.4464948400503.2999735151003010100000080.0010101.0400000083.200000000041874.56000000000001199.000000000001085.670000000002284.67
13210153051010100467.5423328300465.5567822351001010300005730.0010100.9600005500.800000002560934.75000000000005475.670000000000231.750000000005707.42
13210161011040100430.7989781400428.9694685851004010300001700.0010100.9800001666.000000000714663.13000000000002173.330000000000700.000000000002873.33
13210161121010100430.7989781400428.9694685851001010300007344.0010100.9500006976.800000002992834.19030000000002004.250000000000000.000000000002004.25
13210170061040100904.8136153800900.9710687651001010300004380.0030100.9500004161.000000003748940.62000000000001457.750000000000035.000000000001492.75
13210188121010100273.1628093600272.0027463351004010300003000.0030100.9900002970.000000000807848.16000000000001348.000000000000200.000000000001548.00
13210188151030100273.1628093600272.0027463351004010300003500.0030100.9900003465.000000000942489.52000000000001325.280000000000250.000000000001575.28
13210196071010100628.2274271800625.5594819351001010300008400.0010100.9500007980.000000004991964.67000000000003139.830000000000200.000000000003339.83
13210196081010100628.2274271800625.5594819351001010300004830.0010100.9500004588.500000002870379.68000000000003132.160000000000205.770000000003337.93
13210200011010100866.2866999800862.6077687851016010300008400.0010101.0000008400.000000007245905.26000000000000787.500000000000000.000000000000787.50
13210200101010100866.2866999800862.6077687851001010300008040.0010100.9500007638.000000006588598.14000000000004214.000000000000317.000000000004531.00
13210200121010100866.2866999800862.6077687851001010300007344.0010100.9500006976.800000006018241.88000000000003040.920000000000066.670000000003107.58
13210200131010100866.2866999800862.6077687851001010300007200.0010100.9500006840.000000005900237.14000000000004358.550000000000000.000000000004358.55
13210200151010100866.2866999800862.6077687851001010300001290.0010100.9500001225.500000001057125.82000000000002403.000000000000000.000000000002403.00
13210200151020100866.2866999800862.6077687851001010300000900.0010100.9500000855.000000000737529.64000000000002403.000000000000000.000000000002403.00
13210200081040100866.2866999800862.6077687851003010300000300.0010101.0200000306.000000000263957.98000000000006103.670000000000044.750000000006148.42
13210218011010100397.5294132400395.8411922851001010300003113.0010100.9500002957.350000001170640.95030000000000600.000000000000202.010000000000802.01
13210226131110100419.7110215100417.9286000851003010700000180.0010101.0100000181.800000000075979.42030000000001308.170000000000391.420000000001699.59
13210250111010100471.2872711200469.2858165851003010100000045.0030101.0200000045.900000000021540.22000000000000491.180000000000177.580000000000668.76
13210250051010100471.2872711200469.2858165851001010300009168.0010100.9500008709.600000004087291.75030000000004800.000000000000300.000000000005100.00
13210277131010201900.2142137101892.1444172451001010100060000.0010100.9500057000.000000107852231.78000000000020200.000000000002040.000000000022240.00
13210277131020201900.2142137101892.1444172451001010100084000.0010100.9500079800.000000150993124.50000000000020200.000000000002040.000000000022240.00
13210277071010201900.2142137101892.1444172451001010300065000.0010100.9600062400.000000118069811.64000000000014233.750000000001183.000000000015416.75
13210285011020200484.4459745800482.3886378951003010700999999.9910101.0600000300.000000000144716.59030000000004973.960000000000353.230000000005327.19
13210285111010200484.4459745800482.3886378951001010300023500.0010100.9600022560.000000010882687.67030000000012006.630000000001000.000000000013006.63
13210285111030200484.4459745800482.3886378951001010300013564.0010100.9500012885.800000006215963.51000000000012006.630000000001000.000000000013006.63
13210285131010200484.4459745800482.3886378951003010300000300.0010101.0400000312.000000000150505.26000000000005004.950000000000616.480000000005621.43
13210285071010200484.4459745800482.3886378951001010300023500.0010100.9600022560.000000010882687.67000000000006643.510000000000311.420000000006954.93
13210293161010200835.1036269400831.5571234751001010300007080.0010100.9500006726.000000005593053.21000000000013533.350000000001149.110000000014682.46
13210293021010200835.1036269400831.5571234751016010900040000.0030101.0000040000.000000033262284.94000000000007621.000000000004213.000000000011834.00
13210293021020200835.1036269400831.5571234751001010300013380.0030100.9500012711.000000010569922.60000000000007621.000000000004213.000000000011834.00
13210293031030200835.1036269400831.5571234751003010100000045.0030101.0100000045.450000000037794.27030000000005248.870000000000632.400000000005881.27
13210293091010200835.1036269400831.5571234751001010300007550.0010100.9500007172.500000005964343.47000000000014620.540000000000678.070000000015298.60
13210307071010200612.0426579900609.4434459451001010100001500.0030100.9600001440.000000000877598.56000000000001448.000000000000155.500000000001603.50
13210307081070200612.0426579900609.4434459451001010300002000.0030100.9500001900.000000001157942.55030000000001729.680000000000043.460000000001773.14
13210323021030200569.5403225800567.1216087151001010300007560.0010100.9500007182.000000004073067.39000000000006262.930000000000372.200000000006635.13
13210323051010200569.5403225800567.1216087151001010100001600.0010100.9500001520.000000000862024.85000000000005976.760000000000368.780000000006345.54
13210323051020200569.5403225800567.1216087151001010300002100.0010100.9500001995.000000001131407.61000000000005976.760000000000368.780000000006345.54
13210331011010203914.6737500003898.0489820251001010100022000.0010100.9500020900.000000081469223.72000000000011033.000000000000133.330000000011166.33
13210340101010200305.0129566700303.7176329851001010300007920.0010100.9600007603.200000002309225.91000000000002544.950000000000602.670000000003147.62
13210340121010200305.0129566700303.7176329851001010300007560.0010100.9500007182.000000002181300.04000000000005750.000000000000000.000000000005750.00
13210340131010200305.0129566700303.7176329851001010300007800.0010100.9500007410.000000002250547.66000000000006957.220000000001051.000000000008008.22
13210340021030200305.0129566700303.7176329851001010300004200.0010100.9500003990.000000001211833.36000000000004854.780000000000518.920000000005373.69
13210340041010200305.0129566700303.7176329851001010300003600.0010100.9500003420.000000001038714.30000000000005828.630000000000939.990000000006768.62
13210340061010200305.0129566700303.7176329851001010300008304.0010100.9600007971.840000002421188.38000000000002961.930000000000667.000000000003628.93
13210340071020200305.0129566700303.7176329851001010300005670.0010100.9600005443.200000001653195.82000000000002641.310000000000136.800000000002778.10
13210340091010200305.0129566700303.7176329851001010300004392.0010100.9600004216.320000001280570.73000000000003949.790000000000416.170000000004365.96
13210366111010301085.7661380401081.1551254051001010300017810.0010100.9600017097.600000018485157.87000000000002507.100000000000000.000000000002507.10
13210366121020301085.7661380401081.1551254051016010300008000.0030101.0000008000.000000008649241.00000000000008334.000000000000714.000000000009048.00
13210366121020301085.7661380401081.1551254051022010300002115.0010101.0000002115.000000002286643.09000000000008334.000000000000714.000000000009048.00
13210366121020301085.7661380401081.1551254051001010100025000.0030100.9600024000.000000025947723.01000000000008334.000000000000714.000000000009048.00
13210366141010301085.7661380401081.1551254051001010300079000.0010100.9500075050.000000081140692.16000000000021000.000000000000494.980000000021494.98
13210366161020301085.7661380401081.1551254051001010300007024.0010100.9500006672.800000007214331.92000000000014472.220000000000729.410000000015201.62
13210366031010301085.7661380401081.1551254051001010300022958.8210100.9700022270.060000024077389.51000000000007367.040000000001031.320000000008398.36
13210366091010301085.7661380401081.1551254051001010300002400.0010100.9600002304.000000002490981.41000000000002560.280000000000459.000000000003019.28
13210374011010300403.9807692300402.2651507751001010300002600.0030100.9600002496.000000001004053.82000000000000541.040000000000123.320000000000664.36
13210374011020300403.9807692300402.2651507751001010100002600.0030100.9600002496.000000001004053.82000000000000541.040000000000123.320000000000664.36
13210374041010300403.9807692300402.2651507751001010300017000.0030100.9600016320.000000006564967.26000000000001614.810000000000185.400000000001800.21
13210382111010300379.6045895900377.9924914651004010700006326.0010100.9800006199.480000002343356.89030000000001125.550000000000678.620000000001804.17
13210382051030300379.6045895900377.9924914651004010300000200.0010100.9900000198.000000000074842.51000000000003060.280000000000205.770000000003266.04
13210382091010300379.6045895900377.9924914651004010300003844.0010100.9800003767.120000001423943.07030000000001938.340000000000202.000000000002140.34
13210390111020300398.3927108900396.7008237051001010300004375.0010100.9500004156.250000001648787.80000000000006121.670000000000419.840000000006541.51
13210412101050300598.7148976700596.1722857251004010300001700.0010100.9800001666.000000000993223.03030000000000848.950000000000280.900000000001129.85
13210420111010300327.2880613400325.8981401251001010100001600.0010100.9500001520.000000000495365.17030000000001783.870000000000506.490000000002290.36
13210420121010300327.2880613400325.8981401251001010100010000.0030100.9500009500.000000003096032.33030000000003523.920000000000017.770000000003541.69
13210420081010300327.2880613400325.8981401251001010100038000.0010100.9500036100.000000011764922.86000000000006133.130000000000600.000000000006733.13
13210420091010300327.2880613400325.8981401251001010100001600.0010100.9500001520.000000000495365.17030000000003966.260000000000400.000000000004366.26
13210420091020300327.2880613400325.8981401251003010300000120.0010101.0200000122.400000000039889.93000000000003966.260000000000400.000000000004366.26
13210447011010300365.1515151500363.6007960951001010300009168.0010100.9500008709.600000003166817.49000000000005515.000000000000200.000000000005715.00
13210447121010300365.1515151500363.6007960951004010300000342.0010101.0000000342.000000000124351.47000000000003642.820000000000599.060000000004241.88
13210447121010300365.1515151500363.6007960951001010300007212.0010100.9500006851.400000002491174.49000000000003642.820000000000599.060000000004241.88
13210447031010300365.1515151500363.6007960951001010300003113.0010100.9500002957.350000001075294.81000000000004500.000000000000715.200000000005215.20
13210447051010300365.1515151500363.6007960951001010300006200.0010100.9500005890.000000002141608.69000000000001321.550000000000268.000000000001589.55
13210471041030400151.1947556800154.4494912751003010700999999.9910101.0000000051.000000000007876.92030000000000504.000000000000092.380000000000596.38
13210471061020400151.1947556800154.4494912751004010300001200.0010100.9900001188.000000000183486.00000000000002120.070000000000255.000000000002375.07
13210480091010400486.2099014300496.6764329151001010300009168.0010100.9500008709.600000004325853.06030000000004800.000000000000150.000000000004950.00
13210498111010500402.5000000000411.1645272151003010100000240.0010101.0400000249.600000000102626.67000000000001134.500000000000029.530000000001164.03
13210498051010500402.5000000000411.1645272151004010300006500.0010101.0000006500.000000002672569.43000000000002040.000000000000000.000000000002040.00
13210501011010500757.6470588200773.9567571051001010300038000.0010100.9500036100.000000027939838.93000000000004527.430000000000000.000000000004527.43
13210501121010500757.6470588200773.9567571051004010100003800.0030100.9800003724.000000002882214.96030000000001677.570000000000101.000000000001778.57
13210501141010500757.6470588200773.9567571051004010300006400.0010100.9800006272.000000004854256.78000000000000399.000000000000050.500000000000449.50
13210510111010500473.3101851900483.4990273751001010300006700.0010100.9500006365.000000003077471.31000000000002900.000000000000594.650000000003494.65
13210510031020500473.3101851900483.4990273751001010300003720.0010100.9500003534.000000001708685.56000000000000965.460000000000385.130000000001350.58
13210510051010500473.3101851900483.4990273751001010700040000.0030100.9500038000.000000018372963.04000000000025186.040000000003166.670000000028352.71
13210528221010500890.7536842100909.9287389551004010300007000.0010100.9900006930.000000006305806.16000000000000800.000000000000050.000000000000850.00
13210528231010500890.7536842100909.9287389551003010300000600.0010101.0200000612.000000000556876.39030000000001163.090000000000000.000000000001163.09
13210536101010500467.3975809600477.4591438451001010100017000.0030100.9600016320.000000007792133.23000000000002570.200000000000285.580000000002855.78
13210552111010600393.5162106100401.9873458051004010400007800.0010100.9800007644.000000003072791.27030000000002838.150000000000374.900000000003213.05
13210552121010600393.5162106100401.9873458051001010300012000.0030100.9600011520.000000004630894.22030000000000636.000000000000204.000000000000840.00
13210552081020600393.5162106100401.9873458051004010300002500.0010100.9800002450.000000000984869.00000000000002015.080000000000386.780000000002401.86
13210552081030600393.5162106100401.9873458051004010300004170.0010100.9800004086.600000001642761.49000000000002015.080000000000386.780000000002401.86
13210552091010600393.5162106100401.9873458051004010400007800.0010100.9800007644.000000003072791.27030000000000559.590000000000210.200000000000769.79
13210560061010600432.5278761600441.8388067351004010300003059.2210101.0000003059.220000001351682.11000000000000613.440000000000183.450000000000796.89
13210560071010600432.5278761600441.8388067351001010300006300.0030100.9600006048.000000002672241.10000000000002521.110000000000000.000000000002521.11
13210560091010600432.5278761600441.8388067351003010100000150.0030101.0400000156.000000000068926.85000000000000098.270000000000182.720000000000280.99
13210579071010600540.1238557900551.7509808751003010300000069.0010101.0600000073.140000000040355.07000000000000356.860000000000077.360000000000434.22
13210587121060600517.5811098900528.7229623451001010300004000.0030100.9500003800.000000002009147.26000000000001800.740000000000076.650000000001877.39
13210587071010600517.5811098900528.7229623451001010300012000.0030100.9600011520.000000006090888.53030000000000845.910000000000081.440000000000927.35
13210609011010600609.5521518900622.6738443351003010100000080.0030101.0400000083.200000000051806.46000000000000636.010000000000063.240000000000699.25
13210609021010600609.5521518900622.6738443351004010300008690.0010100.9800008516.200000005302814.99000000000001830.140000000000578.460000000002408.60
13210617041020600393.2718727400401.7377481251003010100000030.0030101.0400000031.200000000012534.22000000000000972.010000000000102.000000000001074.01
13210633051010600394.6889730600403.1853540551003010300000075.0010101.0100000075.750000000030541.29000000000003217.420000000000750.000000000003967.42
13210641071010600220.6751834300225.4256086051004010300003844.0010100.9800003767.120000000849205.32030000000001702.990000000000000.000000000001702.99
13210650111010600320.6080577900327.5097155351003010100000100.0010101.0200000102.000000000033405.99000000000000151.500000000000200.000000000000351.50
13210650121010600320.6080577900327.5097155351004010300001500.0030100.9900001485.000000000486351.93000000000000425.000000000000100.000000000000525.00
13210676151010600335.6794833600342.9055803051003010900000025.0030101.0200000025.500000000008744.09000000000000222.750000000000078.630000000000301.38
13210676171010600335.6794833600342.9055803051003010100000100.0030101.0100000101.000000000034633.46000000000000100.000000000000025.000000000000125.00
13210676041010600335.6794833600342.9055803051004010100001500.0030100.9800001470.000000000504071.20000000000000698.170000000000101.000000000000799.17
13210676051010600335.6794833600342.9055803051003010100000050.0030101.0200000051.000000000017488.18000000000000126.250000000000095.000000000000221.25
13210676081010600335.6794833600342.9055803051003010100000080.0010101.0200000081.600000000027981.10000000000000632.620000000000050.000000000000682.62
13210692011010600700.4783219700715.5573616751003010100000100.0030101.0200000102.000000000072986.85030000000001328.490000000000295.470000000001623.96
13210692101020600700.4783219700715.5573616751003010100000060.0030101.0100000060.600000000043362.78000000000000474.330000000000158.750000000000633.08
13210692111010600700.4783219700715.5573616751003010300000200.0010101.0100000202.000000000144542.59000000000002270.200000000000200.000000000002470.20
13210692121010600700.4783219700715.5573616751004010900004500.0030100.9900004455.000000003187808.05000000000001300.220000000000567.250000000001867.47
13210692031020600700.4783219700715.5573616751004010300003096.0010100.9900003065.040000002193211.94000000000002345.040000000000150.000000000002495.04
13210692051010600700.4783219700715.5573616751001010100015000.0030100.9500014250.000000010196692.40000000000003975.600000000000290.720000000004266.33
13210706131030600435.2770219200444.6471327351004010300001884.0010101.0000001884.000000000837715.20000000000002266.640000000000236.800000000002503.44
13210714051020600616.5914012400629.8646260251003010100000300.0010101.0000000300.000000000188959.39000000000003565.050000000000150.000000000003715.05
13210714051020600616.5914012400629.8646260251004010300002760.0010100.9900002732.400000001721042.10000000000003565.050000000000150.000000000003715.05
13210714061010600616.5914012400629.8646260251004010300003000.0010100.9900002970.000000001870697.94000000000000422.000000000000200.000000000000622.00
13210749101010600499.8322227000510.5919988351004010300006329.0010101.0000006329.000000003231536.76000000000014814.880000000000382.000000000015196.88
13210749101050600499.8322227000510.5919988351004010100002844.0010100.9900002815.560000001437602.41030000000014814.880000000000382.000000000015196.88
13210749041010600499.8322227000510.5919988351003010100000050.0030101.0000000050.000000000025529.60000000000000312.000000000000202.000000000000514.00
13210757011010600424.7632191100433.9070016451003010300000255.0010101.0100000257.550000000111752.75000000000000672.630000000000200.000000000000872.63
13210757121010600424.7632191100433.9070016451003010300000259.0010101.0200000264.180000000114629.55000000000000133.330000000000378.250000000000511.58
13210757121020600424.7632191100433.9070016451003010700000250.0010101.0200000255.000000000110646.29000000000000133.330000000000378.250000000000511.58
13210757131020600424.7632191100433.9070016451001010300007068.0010100.9600006785.280000002944180.50000000000001175.640000000000159.900000000001335.54
13210757031010600424.7632191100433.9070016451001010300031116.0010100.9500029560.200000012826377.75000000000002000.000000000000000.000000000002000.00
13210757061010600424.7632191100433.9070016451003010100000100.0030101.0000000100.000000000043390.70000000000000180.000000000000112.500000000000292.50
13210757071010600424.7632191100433.9070016451003010300000249.0010101.0000000249.000000000108042.84000000000000792.930000000000000.000000000000792.93
13210765111030700473.3871921200483.5776920151001010300008276.0010100.9500007862.200000003801984.53000000000005523.630000000000306.000000000005829.63
13210765121010700473.3871921200483.5776920151003010100000030.0030101.0400000031.200000000015087.62000000000001050.940000000000217.340000000001268.28
13210765121020700473.3871921200483.5776920151004010300000220.0010100.9800000215.600000000104259.35000000000001050.940000000000217.340000000001268.28
13210765021010700473.3871921200483.5776920151003010100000030.0030101.0600000031.800000000015377.77000000000000405.800000000000247.280000000000653.08
13210765061030700473.3871921200483.5776920151003010700000250.0010101.0400000260.000000000125730.20000000000003232.710000000000206.150000000003438.85
13210765071040700473.3871921200483.5776920151004010300007300.0010100.9800007154.000000003459514.81000000000003153.140000000000146.750000000003299.89
13210773021010700467.3968428300477.4583898251001010300012000.0030100.9600011520.000000005500320.65030000000005894.530000000000306.580000000006201.11
13210773071040700467.3968428300477.4583898251001010300003400.0010100.9600003264.000000001558424.18000000000021682.250000000001833.140000000023515.39
13210773081010700467.3968428300477.4583898251003010300000324.0010101.0400000336.960000000160884.38000000000001314.310000000000487.430000000001801.74
13210773091010700467.3968428300477.4583898251001010100008000.0030100.9600007680.000000003666880.43000000000004590.000000000000081.600000000004671.60
13210790011010700480.0707623700490.4051379851004010300000320.0030101.0000000320.000000000156929.64000000000000302.540000000000061.800000000000364.34
13210790111010700480.0707623700490.4051379851003010100000058.0030101.0400000060.320000000029581.24000000000000518.700000000000108.430000000000627.13
13210790121010700480.0707623700490.4051379851003010300000385.0010101.0400000400.400000000196358.22000000000001061.930000000000343.600000000001405.52
13210790121020700480.0707623700490.4051379851003010100000040.0030101.0400000041.600000000020400.85000000000001061.930000000000343.600000000001405.52
13210790121030700480.0707623700490.4051379851004010300000470.0010100.9800000460.600000000225880.61000000000001061.930000000000343.600000000001405.52
13210790061010700480.0707623700490.4051379851003010100000085.0030101.0600000090.100000000044185.50000000000000437.740000000000382.610000000000820.35
13210790081010700480.0707623700490.4051379851003010300000050.0030101.0600000053.000000000025991.47000000000000548.030000000000000.000000000000548.03
13210803011010700357.0710596400364.7576482451004010900002000.0030101.0000002000.000000000729515.30000000000002925.250000000000537.730000000003462.98
13210803021040700357.0710596400364.7576482451004010300008550.0010101.0000008550.000000003118677.89000000000003482.340000000000002.010000000003484.35
13210803031010700357.0710596400364.7576482451003010100000270.0010101.0600000286.200000000104393.64000000000003081.370000000000343.990000000003425.36
[truncated: 2,067,525 more chars]
