# Supplementary material for: Can a poverty-reducing and progressive tax and transfer system hurt the poor?
Source: J Dev Econ. 2016 Sep;122:63–75. doi: 10.1016/j.jdeveco.2016.04.001 (PMC4988485; doi:10.1016/j.jdeveco.2016.04.001)
Supplement: Supplementary file 1 — Supplementary material. [file mmc1.zip › data/POF0809/T_DOMICILIO_S.txt]

01110019010100416.4973270400421.778566140001000501010101010212030101010401-1-1010000000000006209.560000000000338.270000000006547.82
01110019030100416.4973270400421.778566140002000301010101010218020101070202-1-1010000000000033267.290000000001955.300000000035222.59
01110019040100416.4973270400421.778566140004000701020101010205020101010501-1-1010000000000002932.230000000000210.000000000003142.23
01110019050100416.4973270400421.778566140004000501020102010307030101020301-1-1010000000000012125.390000000000836.820000000012962.21
01110019070100416.4973270400421.778566140007000301010102010305020101010501-1-1020000000000000404.390000000000107.730000000000512.11
01110019080100416.4973270400421.7785661400070006010101020103050201010105060101020000000000001013.500000000000147.080000000001160.58
01110019090100416.4973270400421.778566140007000401010104010304010101010501-1-1020000000000000227.250000000000085.020000000000312.27
01110019100100416.4973270400421.7785661400100003010101020103050201010105060301020000000000000309.330000000000169.130000000000478.47
01110019110100416.4973270400421.778566140010000401010102010405020101010501-1-1020000000000001018.290000000000191.650000000001209.94
01110019120100416.4973270400421.7785661400130004010101010102060201010102060301010000000000002434.700000000000472.530000000002907.23
01110027020100655.0741996200663.3806238100020003010103010102020101020102060101010000000000003501.180000000000095.050000000003596.23
01110027030100655.0741996200663.380623810002000501010101010405020102010201-1-1020000000000001420.930000000000655.780000000002076.71
01110027040100655.0741996200663.3806238100050005010101010102060301020103060303020000000000005916.380000000000164.600000000006080.98
01110027060100655.0741996200663.3806238100050002010102010104030101020102060103020000000000000531.270000000000058.570000000000589.83
01110027070100655.0741996200663.380623810008000201010101010208010102010101-1-1020000000000004005.630000000000217.560000000004223.19
01110027080100655.0741996200663.380623810008000401010104010404010101010304-1-1020000000000000278.400000000000219.600000000000498.00
01110027090100655.0741996200663.380623810008000201010101010408010101020304-1-1020000000000000901.820000000000772.130000000001673.94
01110027100100655.0741996200663.380623810011000401010101010406020101010301-1-1020000000000001892.860000000000410.150000000002303.01
01110027110100655.0741996200663.380623810011000501020104010206020102020301-1-1020000000000001603.770000000000623.850000000002227.62
01110027130100655.0741996200663.380623810011000401020101010406030101010201-1-1020000000000000784.420000000000069.290000000000853.71
01110035010100953.5366690200965.627635280003000601010102010405040102010301-1-1020000000000002499.040000000000395.030000000002894.08
01110035020100953.5366690200965.6276352800030001010103020104010102020103060101020000000000001330.000000000000008.710000000001338.71
01110035030100953.5366690200965.627635280003000201010102010205020102010301-1-1020000000000000964.420000000000420.000000000001384.42
01110035050100953.5366690200965.627635280006000201010101010406020202010301-1-1020000000000000495.000000000000662.250000000001157.25
01110035060100953.5366690200965.6276352800060004010101020104050301020103060301020000000000002615.000000000000000.000000000002615.00
01110035070100953.5366690200965.627635280009000201010101010404010102010301-1-1020000000000001067.500000000000192.600000000001260.10
01110035080100953.5366690200965.6276352800090004010101020104040201020103060103020000000000001662.670000000000027.040000000001689.70
01110035100100953.5366690200965.6276352800120004010101010102040201020102060101020000000000002528.430000000000010.000000000002538.43
01110035110100953.5366690200965.6276352800120002010101010104040101020103060301020000000000005066.670000000000000.000000000005066.67
01110035120100953.5366690200965.627635280012000101010102010405010102010304-1-1020000000000000830.000000000000104.000000000000934.00
01110035130100953.5366690200965.627635280012000201010102010403010102010301-1-1020000000000002340.000000000000280.020000000002620.02
01110043020100674.3179228200682.8683598600140002010102010102020101020103060101010000000000000398.640000000000260.870000000000659.51
01110043030100674.3179228200682.868359860016000301010101010405020102010301-1-1010000000000004472.150000000000187.190000000004659.34
01110043040100674.3179228200682.868359860016000401010101010207030102020101-1-1010000000000004297.060000000000595.680000000004892.74
01110043050100674.3179228200682.868359860018000601030102010405020102010301-1-1010000000000001698.330000000000476.930000000002175.26
01110043060100674.3179228200682.868359860018000101010101010405010102010301-1-1010000000000000721.000000000000365.060000000001086.06
01110043070100674.3179228200682.8683598600200003010102010102020101020103060101010000000000000711.160000000000000.000000000000711.16
01110043100100674.3179228200682.8683598600220001010103010104010102010103060201010100000000000936.000000000000012.600000000000948.60
01110043120100674.3179228200682.868359860024000201010101010206020102010201-1-1010000000000002451.880000000000610.730000000003062.61
01110043130100674.3179228200682.8683598600260004010102010102030101010103060101010000000000000969.580000000000000.000000000000969.58
01110051010100415.8726687700421.145987110015000501020101010208040101010201-1-1020000000000007742.020000000000026.930000000007768.95
01110051020100415.8726687700421.145987110015000301010101010207020101010201-1-1020000000000003680.540000000000302.570000000003983.11
01110051030100415.8726687700421.145987110017001401030101010208040101020301-1-1020000000000002476.410000000000398.240000000002874.66
01110051040100415.8726687700421.1459871100170007010301010104060201010203060103020000000000002372.470000000000136.170000000002508.64
01110051050100415.8726687700421.145987110019000201010102010404020101010301-1-1020000000000000427.450000000000159.970000000000587.42
01110051060100415.8726687700421.145987110019000601020102010405030102010301-1-1020000000000001047.280000000000472.680000000001519.96
01110051070100415.8726687700421.1459871100210003010101010102050201010103060303010000000000001845.430000000000000.000000000001845.43
01110051080100415.8726687700421.145987110021000301010101010207020101010201-1-1010000000000006631.360000000000300.530000000006931.89
01110051090100415.8726687700421.145987110023000201010101010403010101010301-1-1020000000000000554.270000000000323.160000000000877.43
01110051100100415.8726687700421.145987110023000401010102010404020102010304-1-1010000000000000672.770000000000212.470000000000885.23
01110051120100415.8726687700421.145987110025000501010101010208030101020301-1-1010000000000002582.600000000000408.000000000002990.60
01110051130100415.8726687700421.1459871100250004010102010102030101020102060101010000000000000645.540000000000050.570000000000696.10
01110060010100210.6527321200213.3238355600270003010101010102050201020103060101010000000000001104.600000000000201.900000000001306.50
01110060020100210.6527321200213.323835560027000401020101010407030102010301-1-1010000000000003325.430000000000356.470000000003681.89
01110060030100210.6527321200213.323835560029000401010102010404020102010304-1-1010000000000001153.600000000000204.000000000001357.60
01110060040100210.6527321200213.323835560029000501010101010204020102010301-1-1020000000000000685.670000000000265.750000000000951.42
01110060050100210.6527321200213.323835560031000201010101010205010102010201-1-1020000000000002035.450000000000144.410000000002179.85
01110060060100210.6527321200213.323835560031000401010101010206030102010301-1-1010000000000000710.890000000000218.000000000000928.89
01110060070100210.6527321200213.323835560033000501010101010206040102010201-1-1010000000000002835.230000000000291.290000000003126.51
01110060080100210.6527321200213.323835560033000701020101010205030203010301-1-1020000000000002850.000000000000105.810000000002955.81
01110060090100210.6527321200213.3238355600350003010101020104050201020103060201010000000000000679.910000000000000.000000000000679.91
01110060100100210.6527321200213.3238355600350002010102010104030101020103060101010000000000001641.060000000000000.000000000001641.06
01110060110100210.6527321200213.323835560037000701020101010204020102020201-1-1010000000000006009.040000000000303.000000000006312.04
01110060120100210.6527321200213.323835560038000101010102010404010102010201-1-1010000000000000650.280000000000120.000000000000770.28
01110060130100210.6527321200213.323835560039000701020101010205020102010201-1-1010000000000002125.680000000000309.340000000002435.02
01110078010100892.1060393300903.418057390028000401010101010106020101020301-1-1010000000000003640.000000000000714.000000000004354.00
01110078020100892.1060393300903.418057390028000301010101010405020101010201-1-1010000000000001570.630000000000357.000000000001927.63
01110078040100892.1060393300903.418057390030000401010101010406020101020301-1-1010000000000010376.500000000000591.700000000010968.20
01110078060100892.1060393300903.4180573900320001010102010102030101020103060301010000000000000865.620000000000000.000000000000865.62
01110078080100892.1060393300903.418057390034000301010201010403010102010304-1-1010000000000001367.840000000000311.330000000001679.17
01110078100100892.1060393300903.418057390036000401010101010209030101020301-1-1010000000000004028.580000000000752.740000000004781.32
01110078110100892.1060393300903.418057390038000301010101010405010101010301-1-1020000000000001529.330000000000400.000000000001929.33
01110078120100892.1060393300903.4180573900380005010102010104020101020103060101020000000000000434.170000000000118.670000000000552.84
01110086010100590.5079365100597.9956522600410004010101010102040101020103060303010000000000001684.530000000000000.000000000001684.53
01110086030100590.5079365100597.995652260042000301010101010204020102010201-1-1020000000000001512.130000000000552.990000000002065.11
01110086040100590.5079365100597.995652260042000201010102010403020101010301-1-1020000000000000557.620000000000171.250000000000728.87
01110086060100590.5079365100597.995652260044000601020101010208020102020201-1-1020000000000009770.120000000000218.700000000009988.82
01110086070100590.5079365100597.995652260046000201010101010204010102020301-1-1010000000000012654.790000000000500.000000000013154.79
01110086080100590.5079365100597.995652260046000401010301010204010102010201-1-1010000000000000686.000000000000500.000000000001186.00
01110086090100590.5079365100597.995652260048000101010101010207010102020201-1-1020000000000001068.670000000000000.000000000001068.67
01110086100100590.5079365100597.995652260048000301010101010207010102020201-1-1020000000000006204.870000000000484.900000000006689.77
01110086110100590.5079365100597.995652260050000201010102010406020102010301-1-1010000000000000437.100000000000423.080000000000860.18
01110086120100590.5079365100597.995652260050000301010201010205020102010301-1-1010000000000005500.000000000000025.500000000005525.50
01110086130100590.5079365100597.995652260052000501010101010208030101020301-1-1020000000000004462.470000000000000.000000000004462.47
01110094010100315.9712314800319.977786890041000301010101010405020101010301-1-1020000000000001489.640000000000241.570000000001731.21
01110094020100315.9712314800319.977786890041000401010104010404010102010201-1-1010000000000000762.080000000000135.810000000000897.88
01110094030100315.9712314800319.977786890044000701010102010403020102010301-1-1020000000000001150.950000000000227.080000000001378.03
01110094040100315.9712314800319.977786890043000201010101010204020102010301-1-1020000000000001516.180000000000186.350000000001702.53
01110094050100315.9712314800319.977786890045000301010101010406030102010101-1-1010000000000001695.530000000000228.800000000001924.33
01110094060100315.9712314800319.977786890045000501010102010405020101010304-1-1020000000000001272.650000000000070.000000000001342.65
01110094070100315.9712314800319.977786890047000401010101010207020101020201-1-1020000000000001611.730000000000142.270000000001754.00
01110094090100315.9712314800319.977786890050000201010102010406020102010301-1-1010000000000000792.000000000000220.750000000001012.75
01110094100100315.9712314800319.977786890049000301010101010406020102010301-1-1020000000000001202.850000000000198.000000000001400.85
01110094110100315.9712314800319.977786890051000201010101010404010102010201-1-1010000000000001483.860000000000200.320000000001684.18
01110094120100315.9712314800319.977786890051000301010101010402010101010301-1-1020000000000002264.470000000000161.540000000002426.01
01110094130100315.9712314800319.977786890051000301010101010405020101010201-1-1020000000000002062.370000000000372.100000000002434.47
01110108010200532.4342857100539.185620190001000501020101010405020102010201-1-1010000000000002216.880000000000669.810000000002886.69
01110108020200532.4342857100539.1856201900020002010101010102090301020302060103020000000000002896.880000000000017.330000000002914.21
01110108030200532.4342857100539.185620190003000301010101010403020102010201-1-1010000000000001402.420000000000408.500000000001810.92
01110108040200532.4342857100539.1856201900040001010101010102070101010102060103020000000000004763.920000000000000.000000000004763.92
01110108050200532.4342857100539.1856201900050003010101010102040101020102060203020000000000001495.350000000000035.000000000001530.35
01110108060200532.4342857100539.1856201900060002010102010102040201020102060201010000000000001696.000000000000000.000000000001696.00
01110108070200532.4342857100539.185620190007000301010101010206010101020201-1-1010000000000009976.180000000000690.380000000010666.56
01110108080200532.4342857100539.1856201900090002010102010102050101020101060301010000000000002336.310000000000002.600000000002338.91
01110108090200532.4342857100539.185620190009000201010101010207020101070201-1-1020000000000003107.560000000000242.300000000003349.86
01110108100200532.4342857100539.185620190010000201010101010206020102010401-1-1010000000000001750.720000000000442.290000000002193.01
01110108110200532.4342857100539.185620190011000101010101010206010101010201-1-1010000000000006178.920000000000618.690000000006797.60
01110108120200532.4342857100539.1856201900120001010102020104030101020103060201020000000000000945.000000000000012.000000000000957.00
01110108130200532.4342857100539.185620190013000601010101010209020101020201-1-1010000000000004101.420000000001586.420000000005687.84
01110116010200668.1424936400676.6146254600150004010101010102100301010502060102010000000000025495.720000000002326.140000000027821.86
01110116020200668.1424936400676.614625460014000401010101010209030102030103-1-1010000000000005336.830000000000041.860000000005378.69
01110116030200668.1424936400676.614625460016000401020101010209030101020201-1-1010000000000005854.110000000001551.770000000007405.87
01110116040200668.1424936400676.614625460016000601010101010212040101040201-1-1010000000000016354.200000000000684.740000000017038.94
01110116080200668.1424936400676.614625460021000501010101010209030102030201-1-1010000000000003090.000000000000554.580000000003644.58
01110116090200668.1424936400676.6146254600220001010102010102070201020102060102010000000000000287.500000000000000.000000000000287.50
01110116100200668.1424936400676.614625460022000201010101010207030101020301-1-1010000000000011162.200000000001545.000000000012707.20
01110116110200668.1424936400676.6146254600240002010101020102060101010202060202010000000000001473.250000000000000.000000000001473.25
01110116120200668.1424936400676.6146254600240005010202010202080301020201060102010000000000013122.490000000000000.000000000013122.49
01110124010200347.9206192800352.332297000015000201010101010205020101020302-1-1010000000000001996.930000000000520.000000000002516.93
01110124040200347.9206192800352.332297000017000401010101010405020101010301-1-1010000000000002276.210000000000309.000000000002585.21
01110124060200347.9206192800352.332297000019000601010102010405020102010301-1-1020000000000002526.030000000000309.000000000002835.03
01110124070200347.9206192800352.332297000021000401010101010405030101010201-1-1020000000000000945.000000000000360.500000000001305.50
01110124080200347.9206192800352.332297000021000101010101010205010102020201-1-1010000000000000728.000000000000700.390000000001428.39
01110124090200347.9206192800352.332297000023000301010101010207020101020301-1-1010000000000000119.180000000000535.400000000000654.58
01110124100200347.9206192800352.332297000023000501010101010208030101020201-1-1020000000000007655.960000000000649.640000000008305.60
01110124110200347.9206192800352.332297000025000201010101010207030101010201-1-1020000000000001106.960000000000612.000000000001718.96
01110124120200347.9206192800352.332297000025000601010102010405020202010401-1-1020000000000002538.220000000000206.130000000002744.35
01110124130200347.9206192800352.332297000025000401010101010206030102010301-1-1010000000000002003.000000000000676.400000000002679.40
01110132010200410.8736511300416.083581290027000601020104010303030202010605-1-1020000000000001112.420000000000037.980000000001150.40
01110132020200410.8736511300416.083581290028000401010101010208020101020101-1-1010000000000003706.760000000001097.060000000004803.82
01110132040200410.8736511300416.0835812900300002010102010207090101020301060103010000000000009381.930000000000140.070000000009522.00
01110132050200410.8736511300416.0835812900310003010102010202100201020303060203010000000000014963.750000000000000.000000000014963.75
01110132060200410.8736511300416.0835812900320003010101010102050101010103060103010000000000005300.000000000000066.540000000005366.54
01110132070200410.8736511300416.083581290034000401010201020310030102030101-1-1010000000000024997.290000000000765.990000000025763.28
01110132080200410.8736511300416.083581290034000301010101010206030101010304-1-1010000000000006769.000000000000713.300000000007482.30
01110132090200410.8736511300416.083581290035000501010101010215040102030301-1-1010000000000017895.110000000001577.620000000019472.73
01110132100200410.8736511300416.083581290036000201010101010404020101010301-1-1010000000000001117.600000000000359.660000000001477.26
01110132110200410.8736511300416.0835812900370003010101010102050201010102060203010000000000002672.230000000000000.000000000002672.23
01110132130200410.8736511300416.083581290039001201020102010407030102010301-1-1020000000000002454.550000000000239.360000000002693.91
01110140010200396.8009309300401.832417220027000301010101010206030102010301-1-1010000000000001154.290000000000443.670000000001597.96
01110140030200396.8009309300401.8324172200270006010302010104040101020103060103010000000000001295.520000000000081.630000000001377.15
01110140040200396.8009309300401.832417220027000301010101010206020102010301-1-1020000000000003889.870000000000654.400000000004544.27
01110140050200396.8009309300401.832417220029000301010104010402010202000704-1-1020000000000001284.350000000000081.600000000001365.95
01110140060200396.8009309300401.832417220029000201010102010403020102010401-1-1020000000000001795.990000000000102.000000000001897.99
01110140070200396.8009309300401.832417220029000401010104010406020202020301-1-1020000000000000264.620000000000081.600000000000346.22
01110140080200396.8009309300401.832417220029000501010101010206030102010201-1-1020000000000002967.050000000000384.750000000003351.80
01110140100200396.8009309300401.832417220032000501010101010207020102010201-1-1020000000000002774.730000000000360.950000000003135.68
01110140110200396.8009309300401.832417220031000501010101010209040102030301-1-1020000000000003403.020000000000798.320000000004201.34
01110140120200396.8009309300401.832417220031000101010101010207010102010301-1-1020000000000001033.570000000000333.530000000001367.10
01110140130200396.8009309300401.832417220033000101010102010404010102010301-1-1020000000000000419.150000000000153.000000000000572.15
01110140140200396.8009309300401.832417220033000301010101010406020102010401-1-1020000000000000473.580000000000102.000000000000575.58
01110140150200396.8009309300401.832417220033000201010101010205010102010301-1-1020000000000001082.700000000000571.200000000001653.90
01110140160200396.8009309300401.832417220033000201010101010404010102010201-1-1020000000000000742.000000000000255.000000000000997.00
01110140170200396.8009309300401.8324172200350003010102010102050201010102060103020000000000004390.170000000000000.000000000004390.17
01110140180200396.8009309300401.8324172200350002010102010102060101020103060101020000000000004648.400000000000000.000000000004648.40
01110140190200396.8009309300401.832417220035000701010101010203010102010301-1-1020000000000001634.850000000000214.500000000001849.35
01110140200200396.8009309300401.832417220035000201010101020404010102010301-1-1020000000000001638.460000000000209.370000000001847.83
01110140210200396.8009309300401.832417220037000401010101010407030102020301-1-1020000000000002477.750000000000395.590000000002873.34
01110140220200396.8009309300401.832417220037000301010101010205030102010305-1-1020000000000000655.670000000000205.200000000000860.87
01110140230200396.8009309300401.832417220037000501010101010404020102010301-1-1020000000000000789.880000000000089.420000000000879.30
01110140240200396.8009309300401.832417220037000301010101010404020202010301-1-1020000000000001341.670000000000302.490000000001644.15
01110140250200396.8009309300401.832417220039000201010102010404010102010301-1-1020000000000000800.000000000000100.000000000000900.00
01110140260200396.8009309300401.832417220039000301010101010405020102010201-1-1020000000000000850.000000000000050.000000000000900.00
01110140270200396.8009309300401.832417220039000601010101010210040102020301-1-1020000000000001200.000000000000400.000000000001600.00
01110140280200396.8009309300401.8324172200390001010101010104040101020102060203020000000000000600.000000000000000.000000000000600.00
01110159010200428.7806584600434.2176517500400003010101010102120201010203060202010000000000004387.830000000000000.000000000004387.83
01110159030200428.7806584600434.2176517500420002010102010102040101020101060303010000000000009512.500000000000117.700000000009630.20
01110159040200428.7806584600434.2176517500420004010101010102110301020501060101010000000000012482.000000000000047.850000000012529.85
01110159050200428.7806584600434.2176517500440004010102010102060201010103060102010000000000004539.000000000000031.720000000004570.72
01110159060200428.7806584600434.217651750044000201010102010405020102010301-1-1010000000000004951.250000000000179.170000000005130.42
01110159070200428.7806584600434.217651750046000401010101010206040102020201-1-1010000000000005120.810000000000943.360000000006064.17
01110159080200428.7806584600434.217651750046000201010101010405020101020301-1-1010000000000001123.450000000000598.170000000001721.62
01110159090200428.7806584600434.2176517500480004010102020104040201010103060101010000000000001644.500000000000007.920000000001652.42
01110159100200428.7806584600434.217651750048000301010201020206020102010202-1-1010000000000005377.890000000001733.020000000007110.91
01110159110200428.7806584600434.217651750050000401010101010215040101040101-1-1010000000000007495.000000000002021.950000000009516.95
01110159130200428.7806584600434.2176517500520004010202010104050201020103060203010000000000001966.900000000000000.000000000001966.90
01110167010200315.0468811500319.0417156800410001010101010102040101010103060101010000000000000959.100000000000000.000000000000959.10
01110167020200315.0468811500319.041715680041000301010101010205020101010301-1-1010000000000003258.330000000000168.940000000003427.27
01110167030200315.0468811500319.041715680043000301010101010404020101010302-1-1010000000000001990.000000000000874.470000000002864.47
01110167040200315.0468811500319.0417156800430003010101010102050201010103060303010000000000012065.670000000000090.000000000012155.67
01110167050200315.0468811500319.041715680045000301010101010405020101010301-1-1010000000000005018.500000000000460.500000000005479.00
01110167060200315.0468811500319.041715680045000301010101010406010102020301-1-1020000000000000910.350000000000119.750000000001030.10
01110167070200315.0468811500319.041715680047000501010101010207030101010302-1-1010000000000008655.000000000000376.530000000009031.52
01110167080200315.0468811500319.041715680047000301010101010205020101010302-1-1010000000000001379.900000000000554.170000000001934.07
01110167090200315.0468811500319.041715680049000401010101010208020101030202-1-1010000000000002080.000000000000631.080000000002711.08
01110167100200315.0468811500319.041715680049000301010101010205010101020201-1-1020000000000002751.410000000000387.830000000003139.24
01110167110200315.0468811500319.041715680051000301010101010205020101010201-1-1020000000000001486.560000000000517.570000000002004.13
01110167130200315.0468811500319.041715680051000401010101010205020101010201-1-1010000000000002175.070000000000413.240000000002588.32
01110175010300406.1300959200428.9101334000010002010101010102030101020102060301010000000000003298.000000000000000.000000000003298.00
01110175020300406.1300959200428.910133400001000301010101010207010102010201-1-1010000000000009057.500000000000332.090000000009389.59
01110175030300406.1300959200428.910133400001000401010102010207030101020201-1-1010000000000004578.590000000000265.820000000004844.41
01110175040300406.1300959200428.910133400004000401010101010206020102010301-1-1010000000000006673.400000000000147.660000000006821.06
01110175050300406.1300959200428.910133400004000401010101010208030101020301-1-1010000000000002042.000000000000280.900000000002322.90
01110175060300406.1300959200428.9101334000040004010101020102060301010203060102010000000000001283.250000000000053.380000000001336.63
01110175070300406.1300959200428.910133400007000301010101010206020102010301-1-1010000000000000955.200000000000501.180000000001456.38
01110175080300406.1300959200428.910133400007000301010102010404020102010304-1-1020000000000001211.000000000000097.870000000001308.87
01110175090300406.1300959200428.910133400007000501010101010206030102010301-1-1010000000000001845.270000000000792.950000000002638.22
01110175100300406.1300959200428.910133400010000301010101010203010102010301-1-1010000000000000547.000000000000353.530000000000900.53
01110175120300406.1300959200428.910133400013000401010101010209030102020301-1-1010000000000003619.710000000000507.500000000004127.22
01110175130300406.1300959200428.910133400013000401010101010207030101020201-1-1010000000000003385.930000000000129.870000000003515.80
01110183020300344.8741749200364.218337560002000101010101010208010102010301-1-1020000000000001172.630000000000189.000000000001361.63
01110183030300344.8741749200364.2183375600020002010101040102030101010103060201010000000000000992.000000000000000.000000000000992.00
01110183040300344.8741749200364.218337560005000301010102010404010102010301-1-1020000000000001682.850000000000210.000000000001892.85
01110183060300344.8741749200364.218337560005000301010101010208020101020301-1-1010000000000008953.500000000000525.000000000009478.50
01110183070300344.8741749200364.218337560008000201010102010406010102010301-1-1010000000000000450.000000000000210.000000000000660.00
01110183080300344.8741749200364.2183375600080004010101010102050201010103060201020000000000001316.130000000000010.200000000001326.33
01110183100300344.8741749200364.218337560011000201010101010205010102010302-1-1020000000000003882.840000000000245.720000000004128.56
01110183110300344.8741749200364.218337560011000201010102010406010102010301-1-1020000000000001400.230000000000184.450000000001584.68
01110183120300344.8741749200364.218337560011000501010102020407030101020201-1-1020000000000003570.200000000000256.360000000003826.56
01110183130300344.8741749200364.218337560011000101010101010205010102010301-1-1020000000000000469.320000000000315.000000000000784.32
01110191010300275.2661752700290.705990860003000301010101010405020102010301-1-1020000000000001590.000000000000210.000000000001800.00
01110191020300275.2661752700290.705990860003000501010101010405020102010203-1-1020000000000001418.500000000000202.920000000001621.42
01110191030300275.2661752700290.705990860003000601010102010404020203010303-1-1020000000000000187.000000000000315.000000000000502.00
01110191050300275.2661752700290.705990860006000301010102010205020102010303-1-1010000000000000908.500000000000758.250000000001666.76
01110191060300275.2661752700290.705990860006000501010101010207030102010301-1-1020000000000003589.100000000000679.210000000004268.31
01110191070300275.2661752700290.705990860009000401010101010211030102040301-1-1010000000000002475.000000000000580.580000000003055.58
01110191090300275.2661752700290.705990860009000301010101010204020102010303-1-1020000000000002136.970000000000620.200000000002757.16
01110191100300275.2661752700290.705990860012000301010101010205020102010304-1-1020000000000000698.780000000000347.790000000001046.57
01110191110300275.2661752700290.705990860012000201010101010404010102010303-1-1020000000000000499.580000000000185.870000000000685.45
01110191120300275.2661752700290.705990860012000201010102010406010102010301-1-1020000000000001749.210000000000327.330000000002076.54
01110191130300275.2661752700290.705990860012000301010102010405010102010303-1-1010000000000000850.690000000000067.620000000000918.31
01110205020300450.1918371900475.4433194700140006010101020104060301010103060101020000000000000949.980000000000068.900000000001018.88
01110205030300450.1918371900475.443319470016000301010102010207030101020301-1-1010000000000001308.000000000000016.170000000001324.17
01110205050300450.1918371900475.443319470018000401010102010207020101010304-1-1020000000000000997.500000000000324.450000000001321.95
01110205060300450.1918371900475.4433194700180001010102010102040101010103060103010000000000002060.000000000000000.000000000002060.00
01110205090300450.1918371900475.443319470022000401010101010205020101010101-1-1010000000000001348.190000000000407.860000000001756.05
01110205100300450.1918371900475.443319470022000201010102010404010101010301-1-1010000000000003032.420000000000206.000000000003238.42
01110205110300450.1918371900475.4433194700240002010101020104060101010103060203010000000000001597.270000000000033.430000000001630.70
01110205120300450.1918371900475.443319470024000201010101010208020101030102-1-1010000000000000941.670000000000587.330000000001529.00
01110213010300442.7401302400467.573642600015000501010102010304020202010301-1-1020000000000001118.570000000000171.600000000001290.17
01110213020300442.7401302400467.573642600015000101010102010206010101010301-1-1020000000000000903.320000000000156.000000000001059.32
01110213030300442.7401302400467.573642600017000401010102010405020102010301-1-1020000000000001285.090000000000116.060000000001401.15
01110213040300442.7401302400467.573642600017000201010102010405020102010301-1-1020000000000000114.740000000000303.210000000000417.95
01110213050300442.7401302400467.573642600019000601020102010407030102010301-1-1020000000000001327.310000000000123.600000000001450.91
01110213060300442.7401302400467.573642600019000401010102010306030101010301-1-1020000000000000596.600000000000206.000000000000802.60
01110213070300442.7401302400467.573642600021000501010101010208030102020201-1-1010000000000000553.050000000000103.170000000000656.22
01110213080300442.7401302400467.573642600021000101010102010405010102010201-1-1020000000000000931.480000000000326.060000000001257.54
01110213090300442.7401302400467.573642600023000201010101010205010102010301-1-1020000000000001665.630000000000690.130000000002355.75
01110213100300442.7401302400467.573642600023000301010104010404010102010401-1-1020000000000000840.000000000000257.500000000001097.50
01110213110300442.7401302400467.5736426000250003010101010202080201020203060103010000000000003744.350000000003534.040000000007278.39
01110213120300442.7401302400467.5736426000250002010101020104050101010103060101020000000000001658.910000000000160.690000000001819.60
01110213130300442.7401302400467.573642600026000401010101010205020101010304-1-1020000000000001697.450000000000306.000000000002003.45
01110221010300504.9124259300533.233213040014000301010102010403010102010304-1-1020000000000000299.750000000000052.000000000000351.75
01110221020300504.9124259300533.233213040014000301010102010406020102010303-1-1020000000000001379.200000000000160.380000000001539.58
01110221030300504.9124259300533.233213040014000501020102010210030102030301-1-1020000000000001351.130000000000543.920000000001895.05
01110221040300504.9124259300533.233213040014000301010104010404020102010304-1-1020000000000001837.500000000000268.220000000002105.72
01110221060300504.9124259300533.233213040017000401010102010405020202010301-1-1020000000000000511.290000000000080.030000000000591.32
01110221070300504.9124259300533.233213040018000301010102010304010102010304-1-1020000000000000222.000000000000051.500000000000273.50
01110221080300504.9124259300533.233213040017000401010104010405020102020301-1-1020000000000000167.680000000000000.000000000000167.68
01110221090300504.9124259300533.233213040020000401010102010503010102010301-1-1020000000000000161.000000000000051.500000000000212.50
01110221100300504.9124259300533.233213040020000401010102010405020102010301-1-1020000000000000767.520000000000196.280000000000963.80
01110221110300504.9124259300533.233213040020000201010102010603010101010301-1-1020000000000000635.970000000000047.270000000000683.23
01110221120300504.9124259300533.2332130400200004010101020104060101010103060101020000000000000235.000000000000030.900000000000265.90
01110221130300504.9124259300533.233213040023000201010102010405010102010301-1-1020000000000000450.270000000000071.900000000000522.17
01110221140300504.9124259300533.233213040023000401010102010405020102010301-1-1020000000000000604.120000000000130.590000000000734.71
01110221150300504.9124259300533.2332130400230003010101040104050201010103060201020000000000000634.810000000000000.000000000000634.81
01110221160300504.9124259300533.233213040023000501010102010406030102010304-1-1020000000000001763.150000000000492.280000000002255.43
01110221170300504.9124259300533.233213040026001001030102010409050102020302-1-1020000000000001388.250000000000482.540000000001870.79
01110221180300504.9124259300533.233213040026000501010101010402010202010301-1-1020000000000000626.590000000000097.160000000000723.74
01110221190300504.9124259300533.233213040026000301010102010404020101000701-1-1020000000000000280.500000000000102.000000000000382.50
01110221200300504.9124259300533.233213040026000601010102010305020202010301-1-1020000000000001527.220000000000240.220000000001767.44
01110230010300397.2897273900419.573904230027000401010101010208030101010201-1-1010000000000000870.200000000000260.100000000001130.30
01110230020300397.2897273900419.5739042300270001010101010102050101010102060103010000000000000808.170000000000000.000000000000808.17
01110230040300397.2897273900419.573904230030000201010102010405010101010301-1-1020000000000000944.850000000000142.440000000001087.29
01110230060300397.2897273900419.573904230030000401010102010205030101010101-1-1020000000000001501.620000000000255.000000000001756.62
01110230070300397.2897273900419.573904230033000201010102010406010101010101-1-1010000000000001785.670000000000306.000000000002091.67
01110230080300397.2897273900419.5739042300330003010101020104060201010101060201020000000000001498.650000000000000.000000000001498.65
01110230090300397.2897273900419.573904230033000301010102010405020101010101-1-1020000000000000517.330000000000316.200000000000833.53
01110230100300397.2897273900419.573904230036000401010101010205020101010304-1-1010000000000001809.030000000000303.000000000002112.03
01110230110300397.2897273900419.573904230036000201010101010209010101020101-1-1020000000000002312.000000000000555.800000000002867.80
01110230130300397.2897273900419.573904230039000201010101010408010101020201-1-1010000000000000000.000000000000636.750000000000636.75
01110248010301128.1374007901191.415184250048000301010101010204020102010301-1-1020000000000000693.000000000000099.000000000000792.00
01110248020301128.1374007901191.4151842500480002010102010104040101010103060201010000000000003485.580000000000000.000000000003485.58
01110248030301128.1374007901191.415184250028000401010101010208020102020501-1-1020000000000001610.670000000000312.890000000001923.56
01110248070301128.1374007901191.415184250049000201010101010206010101020301-1-1010000000000014525.250000000000724.450000000015249.70
01110248080301128.1374007901191.415184250034000301010102010205030101010301-1-1020000000000000353.500000000000320.900000000000674.40
01110256010300988.9436619701044.413999940029000201010101010207010102010301-1-1020000000000001325.240000000000099.580000000001424.83
01110256020300988.9436619701044.413999940029000201010101010402010102010301-1-1020000000000000813.100000000000081.600000000000894.70
01110256030300988.9436619701044.413999940029000101010104010406010102010301-1-1020000000000000415.000000000000153.000000000000568.00
01110256050300988.9436619701044.413999940032000301010101010406010102010304-1-1020000000000001089.530000000000108.440000000001197.96
01110256060300988.9436619701044.413999940032000201010101010405010102020301-1-1020000000000003061.240000000001529.870000000004591.11
01110256070300988.9436619701044.413999940035000501010102010606030202010301-1-1020000000000000293.070000000000151.500000000000444.57
01110256080300988.9436619701044.413999940035000701010102010305030102010301-1-1020000000000001571.750000000000197.510000000001769.26
01110256100300988.9436619701044.413999940038000201010102010404010102010304-1-1020000000000000583.610000000000155.050000000000738.66
01110256110300988.9436619701044.413999940038000401010101010405020102010304-1-1020000000000000399.360000000000100.000000000000499.36
01110256130300988.9436619701044.413999940038000301010101010405010102010301-1-1020000000000000500.000000000000550.220000000001050.22
01110264010300338.8888888900357.897333880040000201010101010204020101010201-1-1010000000000001815.060000000000543.120000000002358.17
01110264030300338.8888888900357.8973338800400006010101010102080301010202060202010000000000008008.500000000000105.710000000008114.21
01110264040300338.8888888900357.897333880043000401010101010405020101010301-1-1010000000000003199.080000000000283.330000000003482.42
01110264050300338.8888888900357.8973338800430003010101010102050201010103060201010000000000001087.300000000000000.000000000001087.30
01110264070300338.8888888900357.897333880046000301010101010207010101020301-1-1010000000000007507.990000000000369.070000000007877.06
01110264080300338.8888888900357.897333880046000501020101010206030102030301-1-1010000000000005137.710000000000308.660000000005446.37
01110264090300338.8888888900357.897333880046000401010101010209030102040301-1-1010000000000005328.520000000000707.650000000006036.17
01110264100300338.8888888900357.897333880049000201010101010206020101020301-1-1010000000000002781.130000000000535.130000000003316.27
01110264110300338.8888888900357.897333880049000401010101010206020101020202-1-1010000000000003322.910000000000176.530000000003499.44
01110264120300338.8888888900357.897333880052000401020101010206030101010301-1-1010000000000002851.030000000000381.560000000003232.60
01110264130300338.8888888900357.897333880052000401010101010206020101020301-1-1010000000000002315.430000000000475.250000000002790.68
01110272010300308.6335816600325.944991550042000201010101010211010101030201-1-1010000000000012867.670000000000688.410000000013556.08
01110272020300308.6335816600325.944991550042000101010102010207010101020201-1-1010000000000001020.000000000000113.100000000001133.10
01110272040300308.6335816600325.944991550044000201010102010405010101010301-1-1010000000000001505.000000000000150.000000000001655.00
01110272050300308.6335816600325.944991550044000401030102010405020101010301-1-1010000000000004105.460000000000731.930000000004837.39
01110272060300308.6335816600325.944991550044000301010101010208020101020201-1-1010000000000002388.380000000000655.660000000003044.05
01110272070300308.6335816600325.9449915500470002010101010102080101010202060103010000000000005012.750000000000046.650000000005059.40
01110272080300308.6335816600325.944991550047000301010102010207020101010302-1-1010000000000004488.740000000000211.140000000004699.88
01110272090300308.6335816600325.944991550047000401010102010205020101020301-1-1010000000000005122.500000000000537.900000000005660.40
01110272100300308.6335816600325.944991550050000301010102010206020101010301-1-1010000000000001298.750000000000288.750000000001587.50
01110272110300308.6335816600325.944991550050000401010102010306030101010301-1-1010000000000001300.030000000000610.580000000001910.61
01110272120300308.6335816600325.944991550050000401010101010205020101010303-1-1010000000000001636.260000000000319.770000000001956.03
01110272130300308.6335816600325.9449915500510004010101020102070101010102060101010000000000000210.090000000000141.870000000000351.96
01110280010300395.6206978400417.8112579900420002010101020104060101010103060101020000000000003572.000000000000000.000000000003572.00
01110280020300395.6206978400417.811257990042000301010102010405020102010303-1-1010000000000001562.680000000000370.000000000001932.68
01110280040300395.6206978400417.811257990045000301010102010204020101010301-1-1020000000000000650.000000000000100.000000000000750.00
01110280050300395.6206978400417.811257990045000201010101070205010101010301-1-1020000000000000900.000000000000337.500000000001237.50
01110280060300395.6206978400417.811257990045000101010102010207010102010301-1-1020000000000000356.670000000000347.430000000000704.09
01110280070300395.6206978400417.8112579900480002010101020104040101010103060101020000000000001980.000000000000000.000000000001980.00
01110280080300395.6206978400417.811257990048000401010102010204020102010301-1-1010000000000000509.250000000000238.970000000000748.22
01110280090300395.6206978400417.8112579900480002010101020104040101010103060101020000000000001769.470000000000000.000000000001769.47
01110280100300395.6206978400417.811257990051000401010101010206020102020304-1-1010000000000001269.300000000000290.000000000001559.30
01110280110300395.6206978400417.811257990051000501010102010405020102010301-1-1020000000000000742.050000000000148.630000000000890.68
01110280130300395.6206978400417.811257990051000301010101010205020102030301-1-1020000000000002000.000000000000461.840000000002461.84
01110299010400356.0924499200376.065851140001000201010102010206020102010204-1-1020000000000000331.500000000000360.580000000000692.08
01110299020400356.0924499200376.065851140001000101010302010302010101000701-1-1020000000000002318.870000000000143.920000000002462.79
01110299030400356.0924499200376.0658511400010003010101010102040201010103060301010000000000005300.000000000000000.460000000005300.46
01110299040400356.0924499200376.0658511400040002010101020103060201010103060101020000000000000169.500000000000000.000000000000169.50
01110299060400356.0924499200376.0658511400040004010101010102080301010203060101020000000000005512.750000000000135.800000000005648.55
01110299070400356.0924499200376.0658511400070004010201010104030101010103060101010000000000000250.000000000000012.630000000000262.63
01110299080400356.0924499200376.0658511400070002010102010104040101010103060201010000000000000830.000000000000000.000000000000830.00
01110299090400356.0924499200376.0658511400070001010102010702040101020103060202010000000000002021.650000000000000.000000000002021.65
01110299110400356.0924499200376.0658511400100004010101020104050201010102060201020000000000002660.170000000000000.000000000002660.17
01110299120400356.0924499200376.065851140013000301010102030305020101010301-1-1020000000000000693.000000000000173.880000000000866.88
01110302010400488.8295847800516.248277380002000101010101010404010101010301-1-1020000000000000291.510000000000153.800000000000445.31
01110302020400488.8295847800516.248277380002000501020101010208030102020301-1-1020000000000000830.000000000000440.130000000001270.13
01110302040400488.8295847800516.248277380005000201010101010203020102010304-1-1020000000000000311.980000000000049.230000000000361.21
01110302050400488.8295847800516.248277380005000701010101010405030101010301-1-1020000000000002164.380000000000002.550000000002166.93
01110302060400488.8295847800516.248277380005000301010102010208030101020301-1-1020000000000000450.760000000000271.620000000000722.38
01110302070400488.8295847800516.248277380008000101010101010403010102010301-1-1020000000000000326.900000000000078.750000000000405.65
01110302080400488.8295847800516.2482773800080003010101010104040101010103060101020000000000002334.680000000000000.000000000002334.68
01110302090400488.8295847800516.248277380008000301010101010203010102010301-1-1010000000000001300.000000000000744.750000000002044.75
01110302100400488.8295847800516.248277380011000201010101010404010101010204-1-1020000000000000116.420000000000148.560000000000264.98
01110302110400488.8295847800516.248277380011000401010101010206030102010301-1-1020000000000000520.090000000000323.190000000000843.28
01110302120400488.8295847800516.248277380011000501020102010207030102010301-1-1020000000000002647.520000000000519.000000000003166.52
01110302130400488.8295847800516.248277380011000101010101010404010101010301-1-1020000000000002063.750000000000117.380000000002181.13
01110310010400371.1167935500391.932917620003000301010102010205020101010301-1-1020000000000003125.920000000000081.320000000003207.23
01110310030400371.1167935500391.932917620003000401010101010205020102010304-1-1020000000000003767.150000000000274.240000000004041.39
01110310040400371.1167935500391.932917620006000101010101010203010102010301-1-1010000000000000823.630000000000059.190000000000882.81
01110310050400371.1167935500391.9329176200060003010101010102060201010103060101020000000000000277.650000000000000.000000000000277.65
01110310060400371.1167935500391.932917620006000201010104010204010101010304-1-1020000000000000127.200000000000060.420000000000187.62
01110310080400371.1167935500391.9329176200090004010101010102070201010101060203010000000000000875.940000000000000.000000000000875.94
01110310090400371.1167935500391.932917620009000201010102010405010101010101-1-1010000000000000634.420000000000073.500000000000707.92
01110310110400371.1167935500391.932917620012000201010102010405010102010301-1-1020000000000000081.500000000000000.000000000000081.50
01110310120400371.1167935500391.932917620012000601010102010405030101010101-1-1020000000000000601.330000000000122.930000000000724.26
01110310130400371.1167935500391.932917620012000101010102010403010202010301-1-1020000000000000416.000000000000039.110000000000455.11
01110329010400357.0302927500377.0562980400140002010101020104050101020103060103010000000000000436.000000000000000.000000000000436.00
01110329020400357.0302927500377.056298040014000401010101010401010102010304-1-1020000000000000457.800000000000131.710000000000589.51
01110329030400357.0302927500377.056298040014000401010102010205020101010301-1-1020000000000003196.150000000003808.000000000007004.15
01110329040400357.0302927500377.056298040017000401010102010404010102010301-1-1020000000000000536.640000000000103.000000000000639.64
01110329050400357.0302927500377.056298040017000101010101010203010102010301-1-1020000000000000420.000000000000153.500000000000573.50
01110329070400357.0302927500377.056298040020000201010102010405020102010301-1-1020000000000000206.000000000000238.250000000000444.25
01110329090400357.0302927500377.056298040020000701010102010403030102010301-1-1020000000000001700.040000000000108.170000000001808.21
01110329100400357.0302927500377.0562980400240002010101010104030101020103060201020000000000001042.500000000000018.000000000001060.50
01110329110400357.0302927500377.056298040023000601010102010406020102010301-1-1020000000000002042.500000000000154.500000000002197.00
01110329120400357.0302927500377.056298040026000301010101010403010102010304-1-1020000000000000450.440000000000102.000000000000552.44
01110329130400357.0302927500377.056298040026000301010101010206020102010301-1-1020000000000000096.980000000000097.190000000000194.16
01110337020400375.3389501100396.391897020015000401010102010405020101010301-1-1020000000000001095.240000000000104.000000000001199.24
01110337030400375.3389501100396.391897020015000101010101010210010102020301-1-1010000000000000678.000000000000421.000000000001099.00
01110337040400375.3389501100396.391897020018000101010102010404010202010304-1-1020000000000000384.200000000000091.910000000000476.11
01110337050400375.3389501100396.391897020018000201010102010407020101010304-1-1020000000000000913.500000000000123.600000000001037.10
01110337060400375.3389501100396.391897020019000101010101010205010101010301-1-1020000000000001153.690000000000000.000000000001153.69
01110337070400375.3389501100396.391897020021000101010101010204010101010301-1-1020000000000000726.100000000000194.500000000000920.60
01110337080400375.3389501100396.391897020021000201010101010205010102010301-1-1020000000000000830.000000000000297.330000000001127.33
01110337090400375.3389501100396.3918970200210001010101010102080101010203060103010000000000012480.000000000000000.000000000012480.00
01110337100400375.3389501100396.3918970200240003010101020102050201010103060103010000000000000955.250000000000000.000000000000955.25
01110337120400375.3389501100396.391897020024000301010102010205020102010301-1-1010000000000002710.750000000000135.420000000002846.17
01110337130400375.3389501100396.391897020024000301010101010205020101010301-1-1010000000000000684.050000000000254.190000000000938.24
01110345010400414.4616844700437.709044860016000301010102010404010101010201-1-1010000000000000778.430000000000205.100000000000983.53
01110345020400414.4616844700437.709044860016000301010101010207020101010601-1-1020000000000003128.050000000000265.960000000003394.01
01110345030400414.4616844700437.709044860016000301010101010205020101010301-1-1010000000000001860.250000000000254.590000000002114.84
01110345040400414.4616844700437.7090448600190004010101010102050201010103060201010000000000000732.930000000000000.000000000000732.93
01110345050400414.4616844700437.709044860019000601020101010406030101010201-1-1010000000000003153.990000000000004.250000000003158.24
01110345070400414.4616844700437.7090448600220004010101010104050201010102060101020000000000001664.440000000000008.580000000001673.03
01110345080400414.4616844700437.7090448600220001010103010102020101010102060101010000000000002855.060000000000000.000000000002855.06
01110345100400414.4616844700437.709044860025000501010101010206030102010201-1-1020000000000006038.400000000000370.150000000006408.55
01110345110400414.4616844700437.709044860025000901030101010406030101010201-1-1010000000000002154.130000000000397.790000000002551.91
01110345120400414.4616844700437.7090448600250004010101010102060201010102060103010000000000002558.500000000000290.490000000002848.99
01110345130400414.4616844700437.709044860025000701030101010406030101010201-1-1020000000000003273.400000000000299.140000000003572.54
01110353010400563.9915196700595.6260823000270003010101020104050201010103060301020000000000001469.230000000000118.300000000001587.53
01110353020400563.9915196700595.626082300027000501010102010206030102010301-1-1020000000000002756.630000000001499.580000000004256.22
01110353040400563.9915196700595.626082300029000201010101010204010102010301-1-1020000000000001979.590000000000405.830000000002385.42
01110353050400563.9915196700595.626082300031000301010102010405020102010301-1-1020000000000002009.150000000000306.000000000002315.15
01110353060400563.9915196700595.6260823000310005010101020104050201020103060101020000000000001315.700000000000000.000000000001315.70
01110353070400563.9915196700595.626082300033000401010102010402010102010301-1-1020000000000001212.000000000000116.270000000001328.27
01110353080400563.9915196700595.6260823000330003010101020103030101020103060101020000000000001545.000000000000000.000000000001545.00
01110353090400563.9915196700595.626082300035000401010101010204020102010301-1-1020000000000001092.820000000000161.600000000001254.42
01110353100400563.9915196700595.626082300035000301010101010405020102010301-1-1020000000000000640.750000000000101.000000000000741.75
01110353110400563.9915196700595.626082300037000601010102010204020101010204-1-1020000000000003438.000000000000151.500000000003589.50
01110353120400563.9915196700595.626082300037000501010101010205020102020301-1-1020000000000001284.700000000000168.330000000001453.03
01110353130400563.9915196700595.626082300039000401010102010403010102010301-1-1020000000000002085.170000000000150.000000000002235.17
01110361010400863.9502734100912.409670540028000401010102010207020101010204-1-1010000000000002063.330000000000291.720000000002355.05
01110361040400863.9502734100912.409670540030000301010104010406020102010301-1-1020000000000000424.000000000000071.400000000000495.40
01110361050400863.9502734100912.409670540032000401010101010205020101010301-1-1020000000000001060.000000000000306.000000000001366.00
01110361060400863.9502734100912.409670540032000201010102010207010101010301-1-1020000000000000662.620000000000302.820000000000965.44
01110361070400863.9502734100912.409670540034000501010101010206030101010301-1-1010000000000003082.920000000000303.000000000003385.92
01110361080400863.9502734100912.409670540034000501010101010209030101030201-1-1010000000000008315.000000000001515.000000000009830.00
01110361100400863.9502734100912.4096705400360001010102010102030101020103060203010000000000001331.130000000000477.370000000001808.50
01110361120400863.9502734100912.4096705400380002010101020104030101020103060101020000000000000796.080000000000038.710000000000834.79
01110370010400457.1528173000482.794744390040000301010101010207020101020301-1-1010000000000002310.400000000000284.000000000002594.40
01110370020400457.1528173000482.794744390040000301010101010208020101020301-1-1010000000000001291.730000000000371.600000000001663.33
01110370060400457.1528173000482.794744390043000201010105010208010101020101-1-1010000000000007327.000000000000800.000000000008127.00
01110370090400457.1528173000482.794744390046000301010101010207010101020101-1-1010000000000003000.000000000000600.000000000003600.00
01110370100400457.1528173000482.794744390049000101010201010204010101010201-1-1010000000000000018.520000000000768.250000000000786.77
01110370120400457.1528173000482.794744390052000301010102010404020102010303-1-1020000000000000128.700000000000029.400000000000158.10
01110370130400457.1528173000482.794744390052000101010201010205010101010101-1-1010000000000000557.620000000000021.250000000000578.87
01110388010400330.3065444000348.8336014600410003010101010102050201010203060103010000000000003470.000000000000000.000000000003470.00
01110388020400330.3065444000348.833601460041000301010101010405020101010304-1-1010000000000002400.000000000000320.210000000002720.21
01110388040400330.3065444000348.833601460044000301010101010207020101010301-1-1010000000000001427.590000000001629.770000000003057.36
01110388050400330.3065444000348.8336014600440002010101020102070201010103060103010000000000001103.850000000000018.060000000001121.91
01110388060400330.3065444000348.833601460044000201010101010307010101020301-1-1010000000000008116.130000000000299.340000000008415.47
01110388070400330.3065444000348.8336014600470003010101010102060101010303060103010000000000018803.360000000000000.000000000018803.36
01110388080400330.3065444000348.8336014600470003010101010102060201010103060101010000000000008230.800000000000000.000000000008230.80
01110388100400330.3065444000348.833601460050000101010102010206020101010301-1-1010000000000000550.000000000000072.750000000000622.75
01110388110400330.3065444000348.833601460050000501010102010307030101010301-1-1010000000000003742.500000000000127.350000000003869.85
01110388120400330.3065444000348.8336014600500002010101010102080101010103060102020000000000002101.010000000000790.030000000002891.04
01110388130400330.3065444000348.833601460050000201010102010305020101010301-1-1010000000000000740.670000000000381.690000000001122.36
01110396010400619.8402822900654.607429570042000301020101010207020101020301-1-1020000000000000351.930000000000270.670000000000622.59
01110396020400619.8402822900654.607429570042000201010101010204010101010301-1-1020000000000000499.380000000000146.800000000000646.18
01110396030400619.8402822900654.6074295700420002010101020104050201010103060101020000000000001208.010000000000008.580000000001216.59
01110396040400619.8402822900654.607429570045000201010102010207020101010301-1-1020000000000000107.530000000000291.250000000000398.78
01110396060400619.8402822900654.607429570045000301010101010206030101010301-1-1020000000000000406.080000000000309.900000000000715.98
01110396070400619.8402822900654.607429570048000401010101010206020101010301-1-1020000000000001218.710000000000444.720000000001663.43
01110396080400619.8402822900654.607429570048000601020101010207030101010301-1-1020000000000004088.100000000000097.080000000004185.18
01110396090400619.8402822900654.6074295700480001010102010104020101010103060101020000000000000222.260000000000000.000000000000222.26
01110396100400619.8402822900654.607429570051000601020102010406010101010301-1-1020000000000000781.420000000000196.000000000000977.42
01110396110400619.8402822900654.6074295700510002010102010102030101010103060101020000000000000368.690000000000000.000000000000368.69
01110396130400619.8402822900654.607429570051000101010101010207010101020301-1-1020000000000000390.100000000000196.000000000000586.10
01110400010500416.1886470300439.5328736000020006010101010102060301020103060201020000000000001113.200000000000000.000000000001113.20
01110400020500416.1886470300439.532873600002000301010102010206020101010301-1-1020000000000001393.850000000000000.000000000001393.85
01110400030500416.1886470300439.532873600003000301010101010405020102010301-1-1020000000000002106.550000000000210.000000000002316.55
01110400050500416.1886470300439.532873600005000401010102010406020102010301-1-1020000000000000749.740000000000157.500000000000907.24
01110400060500416.1886470300439.5328736000050005010101020104050201020103060101020000000000000750.060000000000000.000000000000750.06
01110400080500416.1886470300439.532873600007000301010101010405020101010204-1-1020000000000000243.600000000000543.040000000000786.64
01110400090500416.1886470300439.532873600009000401010102010206020101010301-1-1020000000000001845.230000000000000.000000000001845.23
01110400100500416.1886470300439.532873600009000401010102010405020101010301-1-1020000000000002287.070000000000084.000000000002371.07
01110400110500416.1886470300439.532873600011000501010102010405030102010301-1-1020000000000002272.670000000000183.800000000002456.47
01110400120500416.1886470300439.532873600011000201010101010206010102010301-1-1020000000000004072.030000000000367.500000000004439.53
01110400130500416.1886470300439.532873600013000601010102010405030102010301-1-1020000000000001005.670000000000134.600000000001140.27
01110418020500361.0319314600381.282390640002000201010101010404010101010201-1-1010000000000001166.000000000000315.000000000001481.00
01110418030500361.0319314600381.282390640004000501010101010405030101020201-1-1010000000000001055.630000000000297.680000000001353.32
01110418040500361.0319314600381.282390640004000501020102010406020101010201-1-1010000000000000202.000000000000287.650000000000489.65
01110418060500361.0319314600381.282390640006000101010104010405010101010301-1-1010000000000000064.800000000000318.010000000000382.81
01110418070500361.0319314600381.2823906400080008010201020104050201020103060103010000000000005467.670000000000004.540000000005472.21
01110418100500361.0319314600381.282390640010000201010101010205010102010201-1-1010000000000001292.000000000003039.500000000004331.50
01110418110500361.0319314600381.282390640012000401010104010407030101010201-1-1010000000000004276.090000000000138.660000000004414.74
01110418120500361.0319314600381.282390640012000501010101010207030101020201-1-1010000000000006599.500000000000563.990000000007163.48
01110426010501060.0856565701119.5463841100140001010101010104030101010103060203010000000000001523.000000000003606.010000000005129.01
01110426020501060.0856565701119.546384110014000401010101010220010101060301-1-1010000000000044018.750000000000630.010000000044648.76
01110426030501060.0856565701119.546384110016000401010101010209040101030201-1-1010000000000014986.100000000000658.520000000015644.62
01110426040501060.0856565701119.546384110016000201010101010214010101030201-1-1010000000000007443.250000000001109.000000000008552.25
01110426050501060.0856565701119.5463841100180002010102010102030101010103060102020000000000000555.630000000000025.550000000000581.18
01110426060501060.0856565701119.5463841100180003010101010102060201010202060202020000000000003550.580000000000159.510000000003710.09
01110426080501060.0856565701119.5463841100200004010101010102080301010203060103020000000000003579.300000000000059.770000000003639.07
01110426090501060.0856565701119.546384110022000301010101010106020101010301-1-1020000000000001650.900000000000432.590000000002083.49
01110426110501060.0856565701119.546384110024000201010101010205010101010301-1-1020000000000002055.940000000000000.000000000002055.94
01110426120501060.0856565701119.546384110024000501020101010210030101030301-1-1020000000000016581.830000000001204.120000000017785.94
01110426130501060.0856565701119.546384110026000401010101010208020101020301-1-1010000000000038276.330000000000616.200000000038892.54
01110434020500839.3193717300886.397209430015000101010102010403010101010301-1-1020000000000000415.000000000000156.000000000000571.00
01110434030500839.3193717300886.397209430017000301010102010405020102010301-1-1020000000000000919.960000000000053.670000000000973.63
01110434040500839.3193717300886.397209430017000301010102010405010102010304-1-1020000000000000824.000000000000103.000000000000927.00
01110434050500839.3193717300886.3972094300190001010101020104040101020103060101020000000000000412.000000000000026.780000000000438.78
01110434060500839.3193717300886.3972094300190001010101010102040101020103060103020000000000001365.000000000000000.000000000001365.00
01110434080500839.3193717300886.397209430021000201010101010404010102010301-1-1020000000000000830.000000000000068.120000000000898.12
01110434090500839.3193717300886.397209430023000401010101010405020102010301-1-1020000000000002080.000000000000398.380000000002478.38
01110434110500839.3193717300886.397209430025000101010104010403010202010301-1-1020000000000000450.970000000000107.810000000000558.77
01110434120500839.3193717300886.397209430025000201010101010204010102010301-1-1020000000000007008.600000000000446.710000000007455.31
01110434130500839.3193717300886.397209430025000301010104010404020202010401-1-1020000000000001177.970000000000062.140000000001240.10
01110442010500576.7441860500609.094052020027000301010102010405030102010301-1-1010000000000001200.500000000000314.570000000001515.07
01110442020500576.7441860500609.094052020027000501010102010406020102020301-1-1010000000000001148.120000000000198.780000000001346.90
01110442030500576.7441860500609.0940520200290004010101020104030101020103060201010000000000000925.470000000000044.000000000000969.47
01110442040500576.7441860500609.094052020029000701020101010204020101010201-1-1020000000000001284.800000000000152.740000000001437.53
01110442050500576.7441860500609.094052020031000601010102010403010101010301-1-1020000000000001103.880000000000227.940000000001331.81
01110442060500576.7441860500609.094052020031000201010101010405010102010301-1-1010000000000001862.850000000000000.000000000001862.85
01110442070500576.7441860500609.0940520200330001010101020104020101020102060101010000000000001060.000000000000014.000000000001074.00
01110442080500576.7441860500609.0940520200330004010102020104050201020103060101010000000000000639.140000000000098.050000000000737.19
01110442100500576.7441860500609.094052020035000201010102010407010202010301-1-1010000000000000900.550000000000297.910000000001198.46
01110442110500576.7441860500609.094052020037000201010101010207010102020301-1-1010000000000003278.040000000000289.350000000003567.39
01110442120500576.7441860500609.094052020037000601010102010403020101010201-1-1020000000000002974.250000000000011.870000000002986.11
01110442130500576.7441860500609.094052020039000401010101010206020102010201-1-1010000000000001885.720000000000134.420000000002020.14
01110450010501595.1500000001684.622750580027000401010102010205020101010301-1-1020000000000001678.790000000000012.000000000001690.79
01110450020501595.1500000001684.622750580027000401020101010207020101010301-1-1020000000000000633.980000000000190.860000000000824.84
01110450030501595.1500000001684.622750580027000401010101010205020101010302-1-1020000000000001571.400000000000408.000000000001979.40
01110450040501595.1500000001684.622750580027000201010101010406010101010304-1-1020000000000001040.480000000000265.000000000001305.48
01110450050501595.1500000001684.622750580031000301010101010208020101020301-1-1020000000000002516.220000000000599.130000000003115.34
01110450060501595.1500000001684.622750580031000401010102010205030101010304-1-1020000000000000543.430000000000204.000000000000747.43
01110450090501595.1500000001684.6227505800350003010201020102060301010103060203020000000000000999.760000000000000.000000000000999.76
01110450100501595.1500000001684.622750580035000401010101010206020101010202-1-1020000000000003913.890000000000427.830000000004341.72
01110450110501595.1500000001684.622750580035000301010101010406020101020201-1-1020000000000000830.000000000000468.330000000001298.33
01110450130501595.1500000001684.622750580039000301010102010206030101010301-1-1020000000000000900.550000000000936.670000000001837.22
01110450140501595.1500000001684.622750580039000101010101010203010101010303-1-1020000000000000685.550000000000200.000000000000885.55
01110450160501595.1500000001684.622750580051000301010101010405020101010301-1-1020000000000000659.350000000000196.000000000000855.35
01110469010500411.3796296300434.454116040028000201010102010205010101010301-1-1020000000000001407.500000000000108.600000000001516.10
01110469020500411.3796296300434.454116040028000101010102010205010102010301-1-1020000000000003120.000000000000250.460000000003370.46
01110469030500411.3796296300434.454116040030000101010102010405020101010301-1-1010000000000000449.330000000000100.350000000000549.68
01110469040500411.3796296300434.454116040030000301010101010204010102010301-1-1020000000000000840.050000000000183.600000000001023.65
01110469050500411.3796296300434.454116040032000501010102010205030102010301-1-1010000000000000636.000000000000209.820000000000845.82
01110469060500411.3796296300434.454116040032000201010102010406010102010201-1-1010000000000001010.000000000000153.000000000001163.00
01110469090500411.3796296300434.454116040036000301010102010205030102010301-1-1010000000000001307.250000000000351.270000000001658.52
01110469100500411.3796296300434.454116040036000101010102010203010202010301-1-1020000000000000415.000000000000052.500000000000467.50
01110469110500411.3796296300434.454116040038000201010102010404020102010301-1-1010000000000000900.550000000000100.000000000001000.55
01110469120500411.3796296300434.454116040038000501010102010405020102010301-1-1010000000000000141.200000000000112.450000000000253.65
01110477010500341.0937500000360.225866740041000301010102010404010101010304-1-1020000000000000534.000000000000215.020000000000749.02
01110477020500341.0937500000360.225866740041000201010101010205020101010301-1-1010000000000002628.100000000000086.270000000002714.37
01110477030500341.0937500000360.225866740042000201010101010404010101010201-1-1010000000000001505.000000000000250.000000000001755.00
01110477050500341.0937500000360.225866740044000101010301010402010102010303-1-1010000000000002992.830000000000100.000000000003092.83
01110477070500341.0937500000360.225866740046000201010104010208010101010301-1-1010000000000006513.030000000000366.850000000006879.88
01110477080500341.0937500000360.225866740046000501010104010406030101010301-1-1020000000000000845.750000000000042.880000000000888.63
01110477100500341.0937500000360.225866740048000301010101010208030101020202-1-1010000000000000557.620000000000813.250000000001370.87
01110477120500341.0937500000360.225866740050000201010201020204010101010205-1-1010000000000000557.620000000000310.000000000000867.62
01110485010500580.1820601200612.7247581500410004010101010104060301010602060303020000000000001318.130000000000180.670000000001498.80
01110485020500580.1820601200612.7247581500410015010401010104060301010102060303020000000000002493.270000000000156.820000000002650.09
01110485030500580.1820601200612.724758150043000501020102010407040101010301-1-1010000000000001350.830000000000400.000000000001750.83
01110485040500580.1820601200612.724758150043000301010102010206020102010301-1-1020000000000000662.380000000000310.070000000000972.44
01110485050500580.1820601200612.724758150045000501020102010206030101010301-1-1010000000000001581.150000000000400.000000000001981.15
01110485060500580.1820601200612.724758150045000201010102010404010102010301-1-1010000000000000925.380000000000150.000000000001075.38
01110485070500580.1820601200612.724758150047000301010101010205020101010301-1-1010000000000003767.000000000000198.000000000003965.00
01110485100500580.1820601200612.724758150049000401020102010406030101010301-1-1010000000000002059.320000000000286.080000000002345.39
01110485110500580.1820601200612.7247581500510003010101010104040101010103060203020000000000002297.110000000000000.000000000002297.11
01110485120500580.1820601200612.724758150051000401010102010405020101020301-1-1010000000000000534.580000000000294.000000000000828.58
01110485130500580.1820601200612.724758150051000601020101010206030101010201-1-1010000000000002521.110000000000291.430000000002812.54
01110493020600340.2558561600359.340975030002000201010102010406020101010301-1-1010000000000004240.000000000000237.300000000004477.30
01110493030600340.2558561600359.340975030003000301010104010404020102010301-1-1020000000000002517.760000000000163.200000000002680.96
01110493040600340.2558561600359.3409750300030002010101020102080101020203060303010000000000006255.330000000000085.240000000006340.57
01110493060600340.2558561600359.340975030005000101010101010405020101010301-1-1020000000000000832.420000000000262.500000000001094.92
01110493070600340.2558561600359.3409750300070003010101010102070201010103060101010000000000004326.540000000000079.200000000004405.74
01110493080600340.2558561600359.340975030007000501010101010207020102010301-1-1020000000000005261.330000000000262.500000000005523.83
01110493090600340.2558561600359.340975030009000101010101010404010101010301-1-1020000000000000654.400000000000157.500000000000811.90
01110493110600340.2558561600359.340975030011000301010102010405020102010301-1-1020000000000000376.960000000000185.390000000000562.35
01110493120600340.2558561600359.340975030011000501010102010206020101010301-1-1020000000000000925.000000000000168.000000000001093.00
01110493130600340.2558561600359.3409750300130004010101010102080301010103060201020000000000001076.020000000000000.000000000001076.02
01110507010600438.1980909100462.776838050002000201010102010205010102010301-1-1020000000000000680.330000000000839.790000000001520.12
01110507020600438.1980909100462.7768380500020004010201020104070201020103060103020000000000001432.750000000000026.490000000001459.25
01110507040600438.1980909100462.776838050004000301010102010204020102010301-1-1020000000000001656.000000000000157.500000000001813.50
01110507060600438.1980909100462.776838050006000501010102010405020102010301-1-1020000000000001211.260000000000157.500000000001368.76
01110507070600438.1980909100462.776838050008000301010101010206020102020201-1-1020000000000000966.000000000000446.180000000001412.18
01110507080600438.1980909100462.7768380500080004010101020102070201020103060101020000000000001186.800000000000000.000000000001186.80
01110507090600438.1980909100462.776838050010000301010102010407020102010301-1-1010000000000000210.000000000000189.000000000000399.00
01110507100600438.1980909100462.776838050010000201010102010204010102010301-1-1010000000000002220.660000000000210.000000000002430.66
01110507110600438.1980909100462.776838050012000401010102010407020102010301-1-1020000000000002100.000000000000547.000000000002647.00
01110507120600438.1980909100462.776838050012000301010101010207020102020301-1-1020000000000004094.000000000000626.960000000004720.96
01110507130600438.1980909100462.776838050012000401010102010405020202010404-1-1010000000000000913.450000000000086.330000000000999.78
01110515010600374.2098064000395.1994190800140004010102020104010101010102060101020100000000000768.730000000000022.080000000000790.81
01110515020600374.2098064000395.199419080015000201010101010403010102010301-1-1020000000000001333.750000000000119.040000000001452.79
01110515030600374.2098064000395.199419080016000401020102010405020101010304-1-1020000000000000269.350000000000252.700000000000522.05
01110515040600374.2098064000395.199419080017000301010101010406030102020301-1-1010000000000000902.630000000000209.870000000001112.49
01110515050600374.2098064000395.199419080018000101010101010403010102010201-1-1020000000000000840.000000000000100.160000000000940.16
01110515060600374.2098064000395.199419080019000301010101010402010101010401-1-1020000000000000525.000000000000234.240000000000759.24
01110515070600374.2098064000395.199419080020000401010102010404020102010301-1-1020000000000001704.870000000000072.550000000001777.42
01110515080600374.2098064000395.199419080021000301010102010207020101010304-1-1020000000000000633.200000000000257.500000000000890.70
01110515090600374.2098064000395.199419080022000601020101010408030101010201-1-1010000000000004862.340000000000503.110000000005365.45
01110515100600374.2098064000395.199419080023000401010102010404030201010301-1-1020100000000001248.000000000000146.540000000001394.54
01110515110600374.2098064000395.199419080024000301010101010206020101010201-1-1020000000000000728.000000000000206.000000000000934.00
01110515120600374.2098064000395.199419080025000201010101010207010102010301-1-1020000000000001080.470000000000303.980000000001384.44
01110515130600374.2098064000395.199419080026000601010101010404020102010301-1-1010000000000001677.620000000000094.700000000001772.32
01110523010600641.3687222200677.343410320014000501010102010208030102010301-1-1020000000000005106.080000000000585.650000000005691.73
01110523020600641.3687222200677.343410320014000501010102010407020102010301-1-1020000000000000995.710000000000268.580000000001264.30
01110523030600641.3687222200677.343410320014000501010102010203020102010301-1-1020000000000000472.000000000000295.380000000000767.38
01110523040600641.3687222200677.343410320014000401010102010405030202010401-1-1020000000000000212.500000000000060.500000000000273.00
01110523050600641.3687222200677.343410320018000201010102010402010202010401-1-1020000000000000693.500000000000451.750000000001145.25
01110523060600641.3687222200677.343410320018000501010102010205030102010301-1-1020000000000000952.300000000000646.080000000001598.38
01110523070600641.3687222200677.3434103200180003010101020104030202020104060101020000000000000365.190000000000440.830000000000806.02
01110523080600641.3687222200677.3434103200180003010101020104030201020103060101020000000000001824.250000000000653.280000000002477.53
01110523090600641.3687222200677.343410320022000201010102010405020102020401-1-1020000000000000967.500000000000078.690000000001046.19
01110523100600641.3687222200677.343410320022000301010102010405020202010401-1-1020000000000000821.670000000000046.410000000000868.08
01110523110600641.3687222200677.343410320022000401010302010401010202010401-1-1020000000000000445.900000000000083.350000000000529.25
01110523120600641.3687222200677.343410320022000501010102010404020202010404-1-1020000000000000206.000000000000116.130000000000322.13
01110523130600641.3687222200677.343410320026000601010102010405020102010301-1-1020000000000000495.880000000000102.000000000000597.88
01110523140600641.3687222200677.343410320026000101010102010404010202000704-1-1020000000000000178.500000000000081.600000000000260.10
01110523160600641.3687222200677.343410320026000301010102010405020102010301-1-1020000000000000964.900000000000153.000000000001117.90
01110531010600559.8349593500591.236378450027000701010102010605030202010301-1-1020000000000000330.500000000000152.520000000000483.02
01110531020600559.8349593500591.2363784500280004010101020104040101010103060301020000000000000422.750000000000000.000000000000422.75
01110531030600559.8349593500591.236378450029000401010102010405030102010301-1-1020000000000002351.080000000000116.830000000002467.91
01110531040600559.8349593500591.2363784500300005010201020104060302020103060101020000000000000344.620000000000000.000000000000344.62
01110531050600559.8349593500591.236378450031000401010101010205020101010301-1-1020000000000003713.910000000000294.990000000004008.90
01110531060600559.8349593500591.236378450032000101010102010404010101010604-1-1010000000000000125.750000000000126.210000000000251.96
01110531070600559.8349593500591.2363784500330004010101010102070201010203060203010000000000001378.000000000000000.000000000001378.00
01110531080600559.8349593500591.236378450034000201010101010207010101010301-1-1020000000000002798.290000000000303.000000000003101.29
01110531090600559.8349593500591.236378450035000301010101010208020101020301-1-1020000000000005292.410000000000630.000000000005922.41
01110531100600559.8349593500591.236378450036000201010101010205020101010201-1-1010000000000001190.000000000000200.490000000001390.49
01110531110600559.8349593500591.236378450037000601020101010208030102010201-1-1020000000000001433.520000000000237.490000000001671.01
01110531120600559.8349593500591.236378450038000401010101010207020101010301-1-1020000000000001608.890000000000323.720000000001932.61
01110531130600559.8349593500591.236378450040000301010102010404010202010301-1-1020000000000000018.520000000000221.880000000000240.39
01110540010600341.8779217500361.054023070041000401010101010406030102010301-1-1010000000000001650.000000000000265.040000000001915.04
01110540020600341.8779217500361.054023070042000201010102010205010101010104-1-1010000000000001493.900000000000150.000000000001643.90
01110540030600341.8779217500361.054023070042000501010102010404020202010301-1-1010000000000000480.000000000000000.000000000000480.00
01110540040600341.8779217500361.054023070044000401010102010405020102010201-1-1010000000000001069.750000000000330.850000000001400.60
01110540050600341.8779217500361.054023070044000201010101010206010102010201-1-1020000000000000476.630000000000241.130000000000717.75
01110540060600341.8779217500361.054023070045000301010102010209020102020201-1-1010000000000004465.000000000000510.490000000004975.49
01110540070600341.8779217500361.0540230700460004010101020104040202020104060201010000000000001292.580000000000004.290000000001296.88
01110540080600341.8779217500361.054023070047000601010102010405020102010301-1-1020000000000000410.850000000000148.500000000000559.35
01110540090600341.8779217500361.054023070048000401010102010205020102010201-1-1020000000000002301.390000000000529.080000000002830.47
01110540100600341.8779217500361.0540230700490006010101020104050201020103060101010000000000000594.000000000000000.000000000000594.00
01110540110600341.8779217500361.0540230700500001010101020104060101020103060201010000000000000500.000000000000120.500000000000620.50
01110540120600341.8779217500361.054023070051000301010101010405010102010201-1-1010000000000000133.330000000000196.000000000000329.33
01110540130600341.8779217500361.054023070052000401010101010405020202010301-1-1020000000000002000.000000000000205.700000000002205.70
01110558020700459.7344322300465.563923320001000301010101010205020102010301-1-1020000000000002104.620000000000058.610000000002163.23
01110558030700459.7344322300465.563923320003000301010101010206010101010301-1-1020000000000000845.260000000000248.040000000001093.30
01110558040700459.7344322300465.563923320003000201010101010205020101010201-1-1020000000000001653.810000000000339.510000000001993.32
01110558050700459.7344322300465.563923320003000501010101010406020101010302-1-1020000000000000511.480000000000176.180000000000687.66
01110558060700459.7344322300465.563923320004000501010101010405020101010201-1-1020000000000001041.220000000000063.750000000001104.97
01110558080700459.7344322300465.563923320005000401010102010404020101010301-1-1020000000000000509.460000000000052.360000000000561.83
01110558090700459.7344322300465.563923320006000201010101010407010102020301-1-1020000000000002215.000000000000361.770000000002576.77
01110558100700459.7344322300465.563923320008000401010102010405020102010201-1-1020000000000001444.350000000000062.230000000001506.58
01110558110700459.7344322300465.563923320008000301010101010207020102020301-1-1010000000000001470.000000000000015.300000000001485.30
01110558120700459.7344322300465.5639233200090002010102010102030101020103060101020000000000000742.980000000000241.350000000000984.33
01110558130700459.7344322300465.5639233200090001010101040104020101010103060103020000000000001443.750000000000042.730000000001486.48
01110558150700459.7344322300465.563923320011000301010101010206010101010201-1-1020000000000001167.130000000000091.050000000001258.18
01110558160700459.7344322300465.563923320012000401010102010405020101010301-1-1020000000000000419.030000000000216.750000000000635.79
01110558180700459.7344322300465.563923320013000401010101010207030102010201-1-1020000000000003102.610000000000209.510000000003312.12
01110566010700237.3556857600240.365386050014000201010101010206010102020201-1-1020000000000001752.550000000000259.240000000002011.79
01110566020700237.3556857600240.365386050014000401010101010205020102010201-1-1020000000000001701.290000000000274.180000000001975.47
01110566030700237.3556857600240.365386050015000401010101010406020102020201-1-1020000000000001230.270000000000174.690000000001404.95
01110566040700237.3556857600240.365386050016000401010101010206020102020301-1-1020000000000004566.220000000000187.330000000004753.55
01110566050700237.3556857600240.365386050016000101010101010405010102010301-1-1010000000000000451.310000000000201.100000000000652.41
01110566060700237.3556857600240.365386050017000401010101010404010102010301-1-1010000000000001980.380000000000163.840000000002144.22
01110566070700237.3556857600240.365386050018000401010102010406020102010301-1-1020000000000000400.400000000000129.330000000000529.73
01110566080700237.3556857600240.365386050018000501010101010207030102020301-1-1020000000000002750.970000000000000.000000000002750.97
01110566090700237.3556857600240.365386050019000501010101010405030202010301-1-1020000000000001587.580000000000246.580000000001834.16
01110566100700237.3556857600240.365386050020000601010101010206030102010301-1-1020000000000001607.130000000000118.000000000001725.13
01110566110700237.3556857600240.365386050021000401010101010406020102010301-1-1020000000000001265.750000000000257.500000000001523.25
01110566120700237.3556857600240.3653860500220004010101010102050201020103060101020000000000001409.430000000000000.000000000001409.43
01110566130700237.3556857600240.365386050022000301010101010405020202010301-1-1010000000000001112.000000000000188.650000000001300.65
01110566140700237.3556857600240.365386050024000201010101010206010102010301-1-1020000000000000662.250000000000309.000000000000971.25
01110566150700237.3556857600240.365386050024000401010101010205020101010301-1-1010000000000001664.000000000000201.510000000001865.51
01110566160700237.3556857600240.365386050025000101010301010202010102010305-1-1010000000000000830.000000000000112.060000000000942.06
01110566170700237.3556857600240.365386050026000101010101010405010102020301-1-1010000000000000450.970000000000204.000000000000654.97
01110566180700237.3556857600240.365386050026000301010101010408020102020201-1-1020000000000002725.880000000000357.000000000003082.88
01110574010700498.0940476200504.409943510029000501010102010305030103010301-1-1020000000000000211.540000000000341.870000000000553.41
01110574020700498.0940476200504.409943510029000401010102010307020203010401-1-1020000000000000860.960000000000726.350000000001587.31
01110574030700498.0940476200504.409943510029000101010102010303010203010601-1-1020000000000001060.000000000000331.780000000001391.78
01110574040700498.0940476200504.409943510033000301010302010302010203000701-1-1020000000000000106.000000000000173.480000000000279.48
01110574060700498.0940476200504.409943510033000601010102010306030203000701-1-1020000000000000703.370000000000930.810000000001634.18
01110574070700498.0940476200504.409943510037001001010102010406030203010301-1-1020000000000000715.580000000000213.000000000000928.58
01110574090700498.0940476200504.409943510037000101010104060501010203000704-1-1020000000000000084.000000000000099.770000000000183.77
01110574100700498.0940476200504.409943510037000501010102010302020203010404-1-1020000000000000131.000000000000146.270000000000277.27
01110574110700498.0940476200504.409943510041000401010102010302010202000704-1-1020000000000000069.170000000000425.520000000000494.69
01110574130700498.0940476200504.409943510041000401010102010302010203010301-1-1020000000000000119.500000000001150.060000000001269.56
01110574140700498.0940476200504.409943510045000201010102060304020203010301-1-1020000000000000472.800000000000203.070000000000675.87
01110574150700498.0940476200504.409943510045000301010102010305020203010304-1-1020000000000001200.000000000000379.110000000001579.11
01110574170700498.0940476200504.409943510049000601010102010305030203010301-1-1020000000000001650.290000000000306.340000000001956.64
01110574180700498.0940476200504.409943510049000601010102010307040203010301-1-1020000000000000727.450000000000525.910000000001253.36
01110574190700498.0940476200504.409943510049000301010102010303020203000701-1-1020000000000000550.920000000000727.080000000001278.00
01110574200700498.0940476200504.409943510049001001030102010305040103010301-1-1020000000000000369.510000000000990.000000000001359.51
01110582010800967.9379157401022.230031040001000401010101010203010102010201-1-1020000000000001336.010000000000023.570000000001359.58
01110582030800967.9379157401022.230031040001000601020102010406040102010301-1-1020000000000001714.570000000000246.370000000001960.95
01110582040800967.9379157401022.230031040001000301010102010405020102010301-1-1020000000000000778.290000000000019.840000000000798.13
01110582050800967.9379157401022.230031040004000301010104010405020102010201-1-1020000000000000249.250000000000197.500000000000446.75
01110582060800967.9379157401022.230031040004000401010101010205020102010301-1-1020000000000000451.070000000005115.130000000005566.21
01110582070800967.9379157401022.2300310400040004010101040104050201020103060103020000000000001356.840000000000013.430000000001370.27
01110582080800967.9379157401022.230031040004000301010104010405010102010304-1-1020000000000000995.850000000000145.780000000001141.63
01110582090800967.9379157401022.230031040007000201010101010404020102010301-1-1020000000000001815.900000000000131.000000000001946.90
01110582100800967.9379157401022.230031040008000601010102010206030102010301-1-1020000000000000645.830000000000243.000000000000888.83
01110582110800967.9379157401022.230031040007000401010104010405020102010301-1-1020000000000001790.190000000000163.860000000001954.05
01110582120800967.9379157401022.230031040007000401010102010208020102020301-1-1020000000000001157.000000000000408.250000000001565.25
01110582130800967.9379157401022.230031040010000101010102010404010102010301-1-1020000000000000451.660000000000157.500000000000609.16
01110582140800967.9379157401022.230031040010000201010102010404010102010301-1-1020000000000000452.350000000000180.870000000000633.22
01110582150800967.9379157401022.2300310400100004010101020104050201010103060201020000000000000812.500000000000000.000000000000812.50
01110582160800967.9379157401022.230031040010000301010102010403010102010301-1-1020000000000000517.790000000000175.840000000000693.63
01110582170800967.9379157401022.2300310400130003010101020104040101020103060201020000000000000699.420000000000000.000000000000699.42
01110582180800967.9379157401022.230031040013000401010102010205030102010301-1-1020000000000002014.320000000000208.000000000002222.32
01110582190800967.9379157401022.2300310400130002010101020104020101020104060201020000000000002225.870000000000015.780000000002241.64
01110582200800967.9379157401022.230031040013000401010102010304020102010301-1-1020000000000000391.250000000000078.000000000000469.25
01110590010800647.0588235300683.352672210001000601020102010309020102010301-1-1020000000000001052.380000000000470.820000000001523.20
01110590020800647.0588235300683.352672210001000301010102030604030202000701-1-1020000000000000571.270000000002765.280000000003336.55
01110590030800647.0588235300683.352672210002000401010102030304010102010304-1-1020000000000000090.000000000000171.010000000000261.01
01110590040800647.0588235300683.352672210003000601020102010305030102010301-1-1010000000000007965.420000000000373.900000000008339.32
01110590050800647.0588235300683.352672210003000501010102010406030102010303-1-1020000000000000817.230000000000157.500000000000974.73
01110590060800647.0588235300683.352672210004000401010102010404020202010303-1-1020000000000000151.500000000000210.020000000000361.52
01110590070800647.0588235300683.352672210005000401010102010206030102010301-1-1020000000000003579.680000000000451.970000000004031.65
01110590090800647.0588235300683.352672210006000301010102010405020102010303-1-1010000000000000178.750000000000506.770000000000685.52
01110590100800647.0588235300683.352672210007000401010102010404030202010301-1-1020100000000003150.000000000000439.630000000003589.63
01110590110800647.0588235300683.352672210008000301010102010402010102010301-1-1020000000000000949.390000000000525.000000000001474.39
01110590120800647.0588235300683.352672210009000101010102010403010202010301-1-1020000000000001063.860000000000732.860000000001796.72
01110590130800647.0588235300683.352672210009000501010102010405030102010404-1-1020000000000001050.000000000000425.370000000001475.37
01110590140800647.0588235300683.352672210010000701010102010407030102010303-1-1010000000000001176.690000000000346.430000000001523.12
01110590150800647.0588235300683.352672210011000201010102010405020102010301-1-1020000000000000895.700000000000162.570000000001058.27
01110590160800647.0588235300683.352672210012000101010102010204010102010301-1-1020000000000000693.740000000000157.560000000000851.30
01110590170800647.0588235300683.352672210013000201010102010604010202000701-1-1020000000000000159.000000000000098.580000000000257.58
01110590180800647.0588235300683.352672210013000101010102010204010202010303-1-1010000000000000246.000000000000305.670000000000551.67
01110604010800231.9337712100244.943050880014000401010102010404010102010304-1-1020000000000001029.190000000000392.170000000001421.35
01110604020800231.9337712100244.943050880014000801010102010404020202000704-1-1020000000000000132.280000000000206.410000000000338.69
01110604030800231.9337712100244.943050880015000401010101010405010202010304-1-1020000000000000726.670000000000231.490000000000958.15
01110604050800231.9337712100244.943050880016000601010102010203030202010304-1-1020000000000000470.680000000001853.210000000002323.89
01110604060800231.9337712100244.943050880017000501010102010405020202010301-1-1020000000000000571.850000000000351.770000000000923.62
01110604090800231.9337712100244.943050880019000401010104010204020202010301-1-1020000000000003227.400000000000489.100000000003716.50
01110604100800231.9337712100244.943050880020000201010102010202010202010304-1-1020000000000002213.760000000000341.410000000002555.17
01110604110800231.9337712100244.943050880021000301010102010206020102010301-1-1020000000000000381.330000000000179.210000000000560.54
01110604120800231.9337712100244.943050880022000501010101010205030102010301-1-1020000000000000079.390000000000111.760000000000191.15
01110604130800231.9337712100244.943050880022000401010102010306030202010301-1-1020000000000000591.040000000000175.490000000000766.53
01110604140800231.9337712100244.943050880023000401010101010206020102010301-1-1020000000000000195.870000000000272.550000000000468.42
01110604150800231.9337712100244.943050880024000301010102010405010102010301-1-1020000000000000428.750000000000069.350000000000498.10
01110604160800231.9337712100244.943050880025000301010102010208010102010301-1-1020000000000000903.730000000000029.720000000000933.45
01110604170800231.9337712100244.943050880027000701010102010404030202010303-1-1020000000000000472.310000000000208.030000000000680.34
01110604180800231.9337712100244.943050880027000301010102010205020102010301-1-1020000000000000034.670000000000147.860000000000182.52
01110612010800437.8208333300462.378419910027000401010102010308030102010301-1-1020000000000001211.770000000000268.610000000001480.38
01110612020800437.8208333300462.378419910027000101010102010303010202000701-1-1020000000000000039.870000000000297.000000000000336.87
01110612030800437.8208333300462.378419910028000401010101010207010102010301-1-1020000000000000144.620000000000284.730000000000429.35
01110612040800437.8208333300462.378419910029000401010102010406030102010301-1-1010000000000004861.670000000000305.530000000005167.19
01110612060800437.8208333300462.378419910030000401010102010204020102010304-1-1010000000000003280.620000000000393.140000000003673.76
01110612070800437.8208333300462.378419910031000201010101010205020102010301-1-1020000000000001133.120000000000248.330000000001381.45
01110612080800437.8208333300462.378419910031000401010104010404020102010301-1-1010000000000001652.120000000000180.950000000001833.07
01110612090800437.8208333300462.378419910032000201010102010404010102010301-1-1020000000000000920.710000000000160.020000000001080.73
01110612100800437.8208333300462.378419910033000301010101010406020102010301-1-1020000000000000450.620000000000949.810000000001400.43
01110612110800437.8208333300462.378419910034000401010101010209030102020301-1-1010000000000001263.940000000001055.720000000002319.66
01110612130800437.8208333300462.378419910035000501010102010407020102010303-1-1010000000000000805.780000000000208.160000000001013.93
01110612140800437.8208333300462.378419910036000401010102010405020202010301-1-1020000000000000613.400000000000207.920000000000821.31
01110612150800437.8208333300462.378419910037000501010102010206020102010301-1-1020000000000002566.890000000000000.000000000002566.89
01110612160800437.8208333300462.378419910038000501010102010309040102020301-1-1020000000000001050.550000000000182.630000000001233.18
01110612170800437.8208333300462.378419910039000601010102010407040102010301-1-1020000000000000862.500000000000169.630000000001032.13
01110612180800437.8208333300462.378419910039000401010101010206030202010301-1-1020000000000000399.530000000000649.100000000001048.63
01110620010800591.3479853500624.516985630041000201010102010207020102010301-1-1020000000000005203.030000000000344.050000000005547.08
01110620030800591.3479853500624.516985630041000301010101010206030102010301-1-1020000000000000838.970000000000536.700000000001375.67
01110620040800591.3479853500624.516985630042000401010102010405020102010202-1-1020000000000005096.000000000001255.880000000006351.88
01110620050800591.3479853500624.516985630042000101010102010405010102020203-1-1020000000000000645.000000000000312.320000000000957.32
01110620060800591.3479853500624.516985630043000301010102010406020101010301-1-1020000000000000797.250000000001350.580000000002147.83
01110620080800591.3479853500624.516985630044000201010102010205010102010301-1-1020000000000001924.920000000000540.660000000002465.58
01110620090800591.3479853500624.516985630045000201010102010405010102010401-1-1020000000000001873.920000000000297.230000000002171.14
01110620110800591.3479853500624.516985630047000201010102010405010102010401-1-1020000000000001476.260000000000455.420000000001931.68
01110620130800591.3479853500624.516985630048000301010101010208020102020301-1-1020000000000000819.170000000000939.350000000001758.51
01110620140800591.3479853500624.516985630049000201010101010206010102010301-1-1020000000000003498.470000000000890.990000000004389.46
01110620160800591.3479853500624.516985630051000401010102010407030202010301-1-1020000000000002911.810000000000593.430000000003505.24
01110620170800591.3479853500624.516985630052000201010102010205010102010301-1-1020000000000006583.060000000000448.830000000007031.89
01110620180800591.3479853500624.5169856300520002010101020103050102020103060303020000000000003239.140000000000063.090000000003302.23
01110639020800551.5347826100582.470640710040000501010102010404010102010302-1-1020000000000005454.170000000000087.500000000005541.67
01110639030800551.5347826100582.470640710040000401010101010205020102010301-1-1020000000000000984.000000000000157.450000000001141.45
01110639050800551.5347826100582.470640710042000101010102010404010102010401-1-1020000000000000495.000000000000100.000000000000595.00
01110639060800551.5347826100582.470640710042000301010102010304010102010301-1-1020000000000000800.000000000000230.330000000001030.33
01110639070800551.5347826100582.470640710042000301010101010405020102010101-1-1020000000000000600.000000000000200.000000000000800.00
01110639080800551.5347826100582.470640710042000201010101010404010102010301-1-1020000000000000450.000000000000100.000000000000550.00
01110639090800551.5347826100582.4706407100440002010101020102050101020103060101020000000000000783.330000000000016.330000000000799.67
01110639100800551.5347826100582.4706407100440005010101020102050201020103060101020000000000002536.600000000000190.370000000002726.97
01110639110800551.5347826100582.470640710044000301010102010404010202010304-1-1020000000000000600.000000000000138.750000000000738.75
01110639120800551.5347826100582.470640710044000401010102010205010102010304-1-1020000000000000400.000000000000150.000000000000550.00
01110639130800551.5347826100582.470640710046000301010101010206020102010201-1-1020000000000003660.420000000000249.410000000003909.83
01110639140800551.5347826100582.470640710046000301010102010207020102010201-1-1020000000000001533.720000000000304.900000000001838.62
01110639150800551.5347826100582.470640710046000401010102010405020102010201-1-1020000000000008022.000000000000151.500000000008173.50
01110639160800551.5347826100582.470640710046000301010101010406010102010301-1-1020000000000000700.000000000000000.000000000000700.00
01110639170800551.5347826100582.470640710048000301010102010206020102010301-1-1020000000000000968.870000000000072.250000000001041.12
01110639190800551.5347826100582.4706407100480001010103040104040101020103060101020000000000000645.000000000000000.000000000000645.00
01110639210800551.5347826100582.470640710050000401010102010206020102010601-1-1020000000000001854.420000000000198.000000000002052.42
01110639220800551.5347826100582.470640710050001001010102010406030202010601-1-1020000000000000821.480000000000049.500000000000870.98
01110639230800551.5347826100582.470640710050000101010102010403010202010601-1-1020000000000000515.500000000000079.200000000000594.70
01110639240800551.5347826100582.470640710050000101010102010204010102010301-1-1020000000000001220.590000000000198.000000000001418.59
01110639250800551.5347826100582.470640710052000301010102010205010102010301-1-1020000000000000251.140000000000120.860000000000372.00
01110639260800551.5347826100582.470640710052000201010102010207020102010301-1-1020000000000000817.250000000000104.160000000000921.41
01110639270800551.5347826100582.470640710052000501010101010405030202010301-1-1020000000000000952.490000000000147.000000000001099.49
01110647010900562.0008680600593.523774050001000201010101010208010102010301-1-1020000000000001283.250000000000236.780000000001520.03
01110647020900562.0008680600593.523774050001000401010102010405020102010301-1-1020000000000000902.980000000000253.060000000001156.03
01110647030900562.0008680600593.523774050002000101010102010403010202010301-1-1020000000000000406.930000000000029.460000000000436.39
01110647050900562.0008680600593.523774050003000901010102010308050202010301-1-1020000000000000806.220000000000340.800000000001147.02
01110647060900562.0008680600593.523774050004000401020102010408020102010301-1-1020000000000005073.560000000001067.690000000006141.24
01110647070900562.0008680600593.523774050005000401010101010205030102010301-1-1020000000000001384.430000000000447.800000000001832.23
01110647080900562.0008680600593.523774050005000201010101010407010102010301-1-1020000000000004801.950000000000278.730000000005080.68
01110647090900562.0008680600593.523774050006000301010102010407020102010301-1-1020000000000000705.420000000000354.150000000001059.57
01110647100900562.0008680600593.523774050007000201010102010404020102010304-1-1020000000000000618.020000000000381.550000000000999.57
01110647110900562.0008680600593.523774050008000401010102010404020102010301-1-1020000000000000158.880000000000393.940000000000552.82
01110647130900562.0008680600593.523774050009000201010102010205010102010301-1-1020000000000001243.000000000000478.870000000001721.88
01110647140900562.0008680600593.523774050010000401010102010204020202010301-1-1020000000000001102.780000000000394.060000000001496.83
01110647150900562.0008680600593.523774050011000401010102010205030102010504-1-1020000000000002193.030000000000305.920000000002498.95
01110647160900562.0008680600593.523774050012000401010102010405030102010304-1-1020000000000000923.650000000000286.740000000001210.39
01110647170900562.0008680600593.523774050013000301010102010404020102010304-1-1020000000000001072.750000000000180.180000000001252.93
01110647180900562.0008680600593.523774050013000401010104010404020102010304-1-1020000000000003583.750000000000304.830000000003888.58
01110655010900403.1321138200425.743993000014000201010102010205020102010301-1-1010000000000000971.470000000000132.100000000001103.57
01110655020900403.1321138200425.743993000014000401010102010306020102010301-1-1020000000000001605.000000000000215.000000000001820.00
01110655030900403.1321138200425.743993000015000401010102010206030102010301-1-1010000000000000669.000000000000264.250000000000933.25
01110655040900403.1321138200425.743993000016000401010102010409040102010301-1-1010000000000001573.540000000000523.970000000002097.50
01110655050900403.1321138200425.743993000016000101010102010404010102010301-1-1010000000000001030.000000000000214.580000000001244.58
01110655060900403.1321138200425.743993000017000501010102010407040102010304-1-1020000000000000562.400000000000163.080000000000725.48
01110655070900403.1321138200425.743993000018000201010102010407010102010301-1-1010000000000001479.670000000000158.030000000001637.70
01110655080900403.1321138200425.743993000018000201010101010205010102010301-1-1010000000000001021.190000000000313.680000000001334.88
01110655090900403.1321138200425.743993000019000201010102010207010102010301-1-1010000000000001897.350000000000329.580000000002226.93
01110655100900403.1321138200425.743993000020000601010102010407040102010301-1-1020000000000000441.250000000000201.720000000000642.97
01110655110900403.1321138200425.743993000021000301010102010306030102010301-1-1010000000000001689.300000000000657.260000000002346.56
01110655120900403.1321138200425.743993000022000301010102010404020102010404-1-1020000000000000447.640000000000359.810000000000807.45
01110655130900403.1321138200425.743993000022000201010102010304010102010301-1-1020000000000000797.110000000000154.500000000000951.61
01110655140900403.1321138200425.743993000023000201010102010304020102010304-1-1010000000000000528.720000000000224.660000000000753.38
01110655150900403.1321138200425.743993000025000301010102010406020102020301-1-1020000000000001612.680000000000483.420000000002096.11
01110655160900403.1321138200425.743993000025000301010102010206010102010301-1-1010000000000000693.500000000002376.700000000003070.20
01110655170900403.1321138200425.743993000026000201010102010405020102010301-1-1010000000000000525.000000000000173.020000000000698.02
01110655180900403.1321138200425.743993000026000201010101010205020102020301-1-1010000000000006032.000000000000530.720000000006562.72
01110663010900248.8527199100262.810991760027000401010104010405020202010304-1-1020000000000000345.930000000000089.340000000000435.27
01110663020900248.8527199100262.810991760027000401010102010604020102010304-1-1020000000000000533.520000000000113.860000000000647.38
01110663030900248.8527199100262.810991760028000501010101010409030202010301-1-1020000000000002618.340000000000611.660000000003230.00
01110663040900248.8527199100262.810991760029001201020101010206030102010301-1-1020000000000000613.080000000000258.670000000000871.74
01110663050900248.8527199100262.810991760029000401010101010209030102020301-1-1020000000000003007.870000000000990.910000000003998.78
01110663060900248.8527199100262.810991760030000101010102010207010102010301-1-1020000000000000636.000000000001874.400000000002510.40
01110663070900248.8527199100262.810991760031000201010102010304010102010304-1-1020000000000000177.580000000000341.050000000000518.63
01110663080900248.8527199100262.810991760031000201010102010406010102010301-1-1020000000000004784.020000000001164.390000000005948.42
01110663090900248.8527199100262.810991760032000501010102010406030102010304-1-1020000000000000823.740000000000375.210000000001198.95
01110663100900248.8527199100262.810991760033000201010104010305010202010301-1-1020000000000000851.530000000000102.660000000000954.19
01110663110900248.8527199100262.810991760034000601010102010406040102010301-1-1010000000000003967.810000000000814.290000000004782.10
01110663120900248.8527199100262.810991760035000701020102010206030102010301-1-1020000000000002231.950000000000470.790000000002702.74
01110663130900248.8527199100262.810991760035000101010101010206010102010301-1-1020000000000000066.670000000000264.050000000000330.72
01110663140900248.8527199100262.810991760036000401020102010209020102010301-1-1020000000000002043.170000000000316.450000000002359.62
01110663150900248.8527199100262.810991760037000201010101010208010102010301-1-1020000000000000782.250000000000271.060000000001053.31
01110663160900248.8527199100262.810991760038000301010102010208030102010301-1-1020000000000000916.380000000000318.870000000001235.25
01110663170900248.8527199100262.810991760039000401010101010406030102010301-1-1020000000000001750.280000000000280.820000000002031.09
01110663180900248.8527199100262.810991760039000301010102010407020102010301-1-1020000000000004041.380000000000419.830000000004461.21
01110671010900497.7222286600525.639714060040000401010102010404020102010303-1-1020000000000000840.670000000000150.000000000000990.67
01110671020900497.7222286600525.639714060040000401010101010406020102010201-1-1020000000000001990.750000000000100.000000000002090.75
01110671030900497.7222286600525.639714060041000201010102010405020102010301-1-1020000000000001000.000000000000150.000000000001150.00
01110671040900497.7222286600525.639714060042000301010102010404020102010301-1-1020000000000001050.000000000000150.000000000001200.00
01110671050900497.7222286600525.639714060042000301010102010403020203000704-1-1020000000000000400.000000000000104.130000000000504.13
01110671060900497.7222286600525.639714060043000501010102010601010202000701-1-1020000000000000422.000000000000100.000000000000522.00
01110671070900497.7222286600525.639714060045000501010102010406030102010301-1-1020000000000003402.000000000000200.000000000003602.00
01110671090900497.7222286600525.639714060046000201010102010205010202010304-1-1020000000000000427.750000000000363.790000000000791.54
01110671110900497.7222286600525.639714060047000301010101010404020102010301-1-1020000000000000450.000000000000184.830000000000634.83
01110671130900497.7222286600525.639714060049000801010102010403020202010301-1-1020000000000000741.500000000000099.000000000000840.50
01110671140900497.7222286600525.639714060050000301010102010404020202010304-1-1020000000000001316.000000000000099.000000000001415.00
01110671150900497.7222286600525.639714060051000401010102010405020202010303-1-1020000000000001575.000000000000147.000000000001722.00
01110671160900497.7222286600525.639714060052000201010102010405020202010301-1-1010000000000000359.400000000000076.120000000000435.52
01110671170900497.7222286600525.639714060052000401010102010207030102010301-1-1020000000000000936.790000000000225.670000000001162.46
01110680011000093.4747706400098.717816650002000401010102010405020202010301-1-1020000000000001589.810000000000052.500000000001642.31
01110680021000093.4747706400098.717816650003000201010102010206010102010201-1-1020000000000001625.800000000000140.220000000001766.02
01110680031000093.4747706400098.717816650004000201010102010404010102010304-1-1020000000000000367.950000000000020.050000000000388.00
01110680041000093.4747706400098.717816650006000101010102010404010102010403-1-1020000000000000530.000000000000026.050000000000556.05
01110680051000093.4747706400098.717816650007000401010102010403010102010404-1-1020000000000000478.450000000000157.500000000000635.95
01110680061000093.4747706400098.717816650008000301010102010406020102010301-1-1020000000000000705.670000000000105.000000000000810.67
01110680071000093.4747706400098.717816650010000501010102010406030102010301-1-1020000000000000435.750000000000562.960000000000998.71
01110680081000093.4747706400098.717816650011000301010102010404020102010304-1-1020000000000002084.170000000000207.310000000002291.48
01110680091000093.4747706400098.717816650012000301010102010405030102010301-1-1020000000000000719.900000000000471.240000000001191.14
01110680101000093.4747706400098.717816650013000401010102010404020102010301-1-1020000000000001364.040000000000147.720000000001511.76
01110680111000093.4747706400098.717816650014000301010102010406030102010201-1-1020000000000003096.720000000000631.250000000003727.97
01110680121000093.4747706400098.717816650015000401010101010206030102010204-1-1020000000000000849.430000000000395.500000000001244.93
01110680131000093.4747706400098.717816650017000401010102010605020202010301-1-1020000000000001731.500000000000292.610000000002024.11
01110680141000093.4747706400098.717816650018000301010104010405020102010301-1-1020000000000003184.360000000000883.340000000004067.70
01110680151000093.4747706400098.717816650019000201010102010405010102010301-1-1020000000000000296.640000000000248.300000000000544.94
01110680161000093.4747706400098.717816650020000201010101010207010102010301-1-1020000000000000912.550000000000685.200000000001597.75
01110680171000093.4747706400098.717816650022000301010102010405020102010304-1-1020000000000000741.600000000000213.580000000000955.18
01110680201000093.4747706400098.717816650026000501010102010405030102010303-1-1020000000000000279.210000000000187.680000000000466.90
01110698011000298.6410256400315.391948130027000101010104010406010102010301-1-1020000000000000796.800000000000081.600000000000878.40
01110698031000298.6410256400315.391948130028000101010104010404010102010301-1-1020000000000000315.000000000000406.270000000000721.27
01110698061000298.6410256400315.391948130030000301010101010406020102010301-1-1020000000000004333.330000000000076.500000000004409.83
01110698071000298.6410256400315.391948130031000201010104010404010102010303-1-1020000000000000652.150000000000197.000000000000849.15
01110698081000298.6410256400315.391948130031000201010101010205010102010301-1-1020000000000000863.500000000000230.780000000001094.28
01110698091000298.6410256400315.391948130032000101010104010404010102010303-1-1020000000000000420.830000000000042.500000000000463.33
01110698101000298.6410256400315.391948130033000201010101010206010102010304-1-1020000000000000374.400000000000081.600000000000456.00
01110698111000298.6410256400315.391948130034000301010102010406020102010301-1-1020000000000000915.430000000000101.000000000001016.43
01110698121000298.6410256400315.391948130035000101010102010404010102010301-1-1020000000000000380.000000000000080.800000000000460.80
01110698141000298.6410256400315.391948130036000201010101010206020101010301-1-1020000000000000764.000000000000101.000000000000865.00
01110698151000298.6410256400315.391948130037000301010102010205020103010301-1-1020000000000000612.500000000000070.700000000000683.20
01110698161000298.6410256400315.391948130038000101010102010204010102010303-1-1020000000000000333.330000000000048.330000000000381.67
01110698171000298.6410256400315.391948130039000101010104010402010203010303-1-1020000000000000233.330000000000020.000000000000253.33
01110701021000273.6000000000288.946359000040000501010102010306020102010303-1-1010000000000000191.500000000000448.140000000000639.64
01110701031000273.6000000000288.946359000041000501010102010406020102010301-1-1010000000000000540.280000000002351.170000000002891.45
01110701061000273.6000000000288.946359000043000301010102010305020102010304-1-1010000000000000116.670000000000130.330000000000247.00
01110701071000273.6000000000288.946359000044000501010101010208030102010301-1-1010000000000000530.720000000000157.500000000000688.22
01110701081000273.6000000000288.946359000044000201010102010405010102010303-1-1010000000000000209.580000000000218.820000000000428.39
01110701091000273.6000000000288.946359000045000201010102010402010102010301-1-1010100000000000211.650000000000578.950000000000790.60
01110701101000273.6000000000288.946359000046000201010102010205010102010301-1-1010000000000002226.670000000000208.000000000002434.67
01110701131000273.6000000000288.946359000048000301010102010306020102010301-1-1010000000000000358.500000000000224.950000000000583.45
01110701141000273.6000000000288.946359000049000401010102010205020102010303-1-1010000000000000102.070000000000156.640000000000258.70
01110701151000273.6000000000288.946359000050000401010102010406020102010303-1-1010000000000000743.500000000000268.480000000001011.98
01110701161000273.6000000000288.946359000051000101010102010204010102010303-1-1010000000000000499.330000000000052.000000000000551.33
01110701171000273.6000000000288.946359000052000401010102010205020102010301-1-1010000000000001017.380000000000245.000000000001262.38
01110710011100224.5363010100237.130652920002000501010102010405020101010301-1-1020000000000000592.340000000000157.500000000000749.84
01110710021100224.5363010100237.130652920003000201010102010403010102010301-1-1020000000000000922.650000000000085.870000000001008.52
01110710031100224.5363010100237.130652920004000101010102010404010102010304-1-1020000000000000320.830000000000063.000000000000383.83
01110710041100224.5363010100237.130652920006000401010102010405030102010301-1-1020000000000002476.410000000000210.000000000002686.41
01110710051100224.5363010100237.130652920007000501010101010205020102010301-1-1020000000000001050.000000000000210.000000000001260.00
01110710061100224.5363010100237.130652920008000201010102010404010102010301-1-1020000000000001568.000000000000157.500000000001725.50
01110710081100224.5363010100237.130652920011000501010101010207040101010301-1-1020000000000001916.600000000000303.300000000002219.90
01110710091100224.5363010100237.130652920012000101010102010404010102010304-1-1020000000000000575.000000000000152.480000000000727.48
01110710101100224.5363010100237.130652920013000301010102010407030102010301-1-1020000000000001067.420000000000099.290000000001166.71
01110710111100224.5363010100237.130652920014000201010102010205010102010301-1-1020000000000002625.000000000000197.600000000002822.60
01110710121100224.5363010100237.130652920015000901020102010406040102010301-1-1020000000000000533.200000000000104.000000000000637.20
01110710141100224.5363010100237.130652920018000101010101010207010102010301-1-1010000000000003552.500000000000156.390000000003708.89
01110710151100224.5363010100237.130652920019000401010104010403020101010304-1-1020000000000000275.000000000000132.530000000000407.53
01110710161100224.5363010100237.130652920020000201010101010403010102010204-1-1020000000000000193.130000000000571.050000000000764.17
01110710181100224.5363010100237.130652920023000101010304010602010203010301-1-1020000000000000451.310000000000061.800000000000513.11
01110710191100224.5363010100237.130652920025000201010102010405010102010301-1-1020000000000001182.740000000000153.000000000001335.74
01110710201100224.5363010100237.130652920026000201010102010404020102010301-1-1020000000000000791.670000000000102.000000000000893.67
01110728011100583.6943390900616.434042580027000201010102010403010202000704-1-1020000000000000624.000000000000081.600000000000705.60
01110728021100583.6943390900616.434042580027000201010101010206010102010301-1-1020000000000003104.830000000000215.050000000003319.88
01110728031100583.6943390900616.434042580028000501010102010206030102010301-1-1020000000000003772.900000000000147.150000000003920.05
01110728041100583.6943390900616.434042580029000201010102010404010102010301-1-1020000000000001245.000000000000240.750000000001485.75
01110728051100583.6943390900616.434042580029000201010102010404010102010304-1-1020000000000000788.100000000000035.700000000000823.80
01110728061100583.6943390900616.434042580030000301010101010204020102010301-1-1020000000000001360.000000000000110.730000000001470.73
01110728071100583.6943390900616.434042580031000301010102010404020102010301-1-1020000000000002755.000000000000051.000000000002806.00
01110728091100583.6943390900616.434042580032000101010104010404010202010304-1-1020100000000000860.960000000000030.640000000000891.60
01110728111100583.6943390900616.434042580034000201010104010405010102010301-1-1020000000000000569.900000000000101.000000000000670.90
01110728131100583.6943390900616.434042580035000301010102010405020102010301-1-1020000000000000840.000000000000045.450000000000885.45
01110728141100583.6943390900616.434042580036000201010104010403010202010303-1-1020000000000000758.700000000000030.300000000000789.00
01110728151100583.6943390900616.434042580038000301010101010205020102010301-1-1020000000000002100.000000000000075.000000000002175.00
01110728161100583.6943390900616.434042580039000401010101010206020102010301-1-1020000000000002755.000000000000250.000000000003005.00
01110728181100583.6943390900616.434042580039000201010101010405010102010301-1-1020000000000000400.000000000000200.000000000000600.00
01110736021100219.6926579400232.015327520040000101010101010209010102020301-1-1020000000000000454.850000000000600.000000000001054.85
01110736031100219.6926579400232.015327520041000201010102010404010102010301-1-1020000000000000651.000000000000200.000000000000851.00
01110736041100219.6926579400232.015327520042000101010104010502010102010303-1-1020000000000000459.500000000000050.000000000000509.50
01110736051100219.6926579400232.015327520042000601010102010404020102010301-1-1020000000000000872.200000000000050.000000000000922.20
01110736061100219.6926579400232.015327520043000101010101010208010102030201-1-1020000000000002970.000000000000400.000000000003370.00
01110736071100219.6926579400232.015327520044000201010101010404010102010304-1-1020000000000002060.290000000000036.600000000002096.89
01110736081100219.6926579400232.015327520044000301010101010405020102010201-1-1020000000000001358.500000000000100.000000000001458.50
01110736091100219.6926579400232.015327520045000201010101010405010102010303-1-1020000000000000006.250000000000050.000000000000056.25
01110736111100219.6926579400232.015327520047000201010101010405010101010301-1-1020000000000000270.000000000000099.000000000000369.00
01110736131100219.6926579400232.015327520048000301010101010405020102010303-1-1020000000000000976.000000000000059.400000000001035.40
01110736141100219.6926579400232.015327520049000201010302010601010202010605-1-1020000000000000166.670000000000041.250000000000207.92
01110736151100219.6926579400232.015327520050000401010104010405030202010605-1-1020100000000000566.530000000000043.730000000000610.26
01110736161100219.6926579400232.015327520051000201010101010206010102020301-1-1020000000000001000.000000000000309.330000000001309.33
01110736181100219.6926579400232.015327520052000101010302010402010202010305-1-1020000000000000223.500000000000000.150000000000223.65
01120014010100162.6455083400148.237678770001000501010101010207030101020101-1-1010000000000006513.580000000001054.500000000007568.08
01120014020100162.6455083400148.237678770001000401010101040205010101010201-1-1010000000000003082.000000000001104.650000000004186.65
01120014030100162.6455083400148.237678770001000501010101040208030102020201-1-1010000000000006655.000000000000731.950000000007386.95
01120014040100162.6455083400148.2376787700050002010102010102020101010102060101010000000000000557.680000000000103.540000000000661.23
01120014050100162.6455083400148.237678770005000501010101010205030102010202-1-1010000000000000260.230000000000291.630000000000551.86
01120014060100162.6455083400148.2376787700050003010102010102020101010101060201010000000000001608.330000000000005.980000000001614.31
01120014070100162.6455083400148.2376787700090005010202040402040201020105060301010000000000000478.520000000000518.640000000000997.16
01120014080100162.6455083400148.2376787700090002010101020102050102020102060101020000000000000578.500000000000482.660000000001061.16
01120014090100162.6455083400148.237678770009000301010101010205020102010204-1-1010000000000002130.970000000000518.080000000002649.05
01120014100100162.6455083400148.2376787700130001010102010102030101020102060201010000000000002541.000000000000185.370000000002726.37
01120014110100162.6455083400148.237678770013000601020102010307030102020501-1-1010000000000003993.380000000000430.780000000004424.16
01120014120100162.6455083400148.237678770013000201010101010204010102020301-1-1020000000000001000.620000000000534.810000000001535.43
01120014130100162.6455083400148.2376787700130003010102010102030201020101060201010000000000003640.500000000000713.010000000004353.51
01120022010100110.6913523000100.885842420002000701010101010209030202010201-1-1010000000000003822.710000000000820.020000000004642.72
01120022020100110.6913523000100.8858424200020002010102010102020101020101060101010000000000000716.590000000000043.520000000000760.11
01120022030100110.6913523000100.885842420002000301010101010207020101020101-1-1010000000000002226.000000000000305.920000000002531.92
01120022040100110.6913523000100.885842420002000201010102010304020101000701-1-1010000000000000133.920000000000294.980000000000428.89
01120022050100110.6913523000100.885842420002000101010101010205010101010101-1-1020000000000000636.000000000000156.040000000000792.04
01120022060100110.6913523000100.885842420006000301010102010303010102010101-1-1010000000000002513.220000000000163.760000000002676.98
01120022070100110.6913523000100.8858424200060002010102010102020101020101060301010000000000000556.350000000000281.160000000000837.52
01120022080100110.6913523000100.885842420006000401020102010205020101010101-1-1010000000000001251.180000000000532.070000000001783.26
01120022100100110.6913523000100.8858424200100004010102010102040101020101060303010000000000001259.420000000000007.770000000001267.18
01120022110100110.6913523000100.8858424200100003010102010102030101020101060303010000000000003077.220000000001059.850000000004137.08
01120022120100110.6913523000100.885842420010000701020101010205020101010201-1-1020000000000001876.630000000000980.480000000002857.11
01120022130100110.6913523000100.885842420010000501010102010304020202010401-1-1020000000000001118.890000000000364.060000000001482.94
01120030010100179.1351134300163.2665646500030001010103020403010101010007060101020000000000000583.000000000000130.320000000000713.32
01120030020100179.1351134300163.266564650003000601010102040303020101010301-1-1020000000000000231.250000000000410.540000000000641.79
01120030030100179.1351134300163.266564650003000301010101040205020203010201-1-1020000000000001345.220000000000736.730000000002081.96
01120030040100179.1351134300163.266564650003000401010102040304020101010101-1-1020000000000004089.070000000000178.640000000004267.71
01120030050100179.1351134300163.266564650003000601010101010207030101010201-1-1020000000000006794.180000000000520.010000000007314.19
01120030060100179.1351134300163.266564650007000301010101010205020101010101-1-1010000000000002008.420000000000510.520000000002518.94
01120030070100179.1351134300163.266564650007000501020102010303020101010401-1-1010000000000000720.230000000000682.870000000001403.10
01120030080100179.1351134300163.266564650007000201010101010204010101010101-1-1010000000000001301.660000000000214.090000000001515.75
01120030090100179.1351134300163.266564650007000201010101010203010201010101-1-1010100000000000111.010000000000157.500000000000268.51
01120030130100179.1351134300163.266564650011000401020101010206030101010101-1-1010000000000002184.000000000000324.290000000002508.29
01120049010100174.1884348200158.758083830004000301010102040305020201010101-1-1010000000000000895.100000000000179.540000000001074.64
01120049020100174.1884348200158.758083830004000401010101010209030102020101-1-1010000000000002718.090000000000455.810000000003173.89
01120049030100174.1884348200158.7580838300040004010101010102070201020101060101010000000000004056.250000000000000.000000000004056.25
01120049040100174.1884348200158.758083830004000401010101010206030101010201-1-1010000000000004101.840000000000135.640000000004237.48
01120049060100174.1884348200158.758083830008000201010101040207010102020104-1-1010000000000007152.390000000000521.680000000007674.06
01120049070100174.1884348200158.758083830008000501010102010303020202010301-1-1020000000000000672.330000000000279.190000000000951.52
01120049110100174.1884348200158.758083830012000101010102010304010101010501-1-1010000000000000766.430000000000255.140000000001021.56
01120049120100174.1884348200158.758083830012000701020102010307030101010501-1-1010000000000003347.000000000000634.370000000003981.37
01120049130100174.1884348200158.758083830012000201010102010307020101010101-1-1010000000000004773.810000000000437.580000000005211.38
01120057010100587.7461818200535.681130020001000201010102010301010202000701-1-1020000000000000465.830000000005489.830000000005955.66
01120057020100587.7461818200535.6811300200010005010201020104010102020007060103020000000000000224.170000000000138.030000000000362.19
01120057040100587.7461818200535.681130020005000901010102010305030102010201-1-1020000000000000831.070000000000167.100000000000998.18
01120057050100587.7461818200535.681130020005000401010102010304020202010401-1-1020000000000001590.000000000000503.010000000002093.01
01120057070100587.7461818200535.6811300200090001010101020103020101010104060101010000000000001136.130000000000223.250000000001359.39
01120057080100587.7461818200535.681130020009000301010102010304010202010402-1-1020000000000000945.370000000000084.860000000001030.23
01120057090100587.7461818200535.681130020009000601020102010204020201010401-1-1020000000000000891.160000000000352.240000000001243.40
01120057100100587.7461818200535.681130020013000501020102010207020102010201-1-1010000000000005307.260000000000446.890000000005754.15
01120057110100587.7461818200535.681130020013000401010101010205010102010401-1-1020000000000001866.600000000000716.720000000002583.32
01120057130100587.7461818200535.681130020013000501010101010205020102010401-1-1010000000000001273.280000000000771.730000000002045.02
01120065010100184.9596150700168.575107200002000301010102010305020102010102-1-1010000000000000928.550000000000435.320000000001363.87
01120065020100184.9596150700168.575107200002000501010102010305030101010101-1-1010000000000002878.260000000000405.470000000003283.73
01120065030100184.9596150700168.5751072000020005010101020103090401010101060301010000000000003650.890000000000011.540000000003662.43
01120065040100184.9596150700168.575107200002000701010102010304020202010201-1-1020000000000000774.800000000000339.870000000001114.67
01120065050100184.9596150700168.575107200002000501010102010302010201010104-1-1010000000000000456.160000000000164.470000000000620.63
01120065060100184.9596150700168.575107200006000501020102010305020101010102-1-1010000000000002214.900000000000732.490000000002947.39
01120065070100184.9596150700168.575107200006000201010101010206010101010101-1-1010000000000001216.140000000000162.700000000001378.84
01120065080100184.9596150700168.575107200006000401010101010209020102030201-1-1010000000000002357.270000000000661.650000000003018.92
01120065090100184.9596150700168.575107200006000501010101010211030101030102-1-1010000000000006736.820000000000505.370000000007242.19
01120065100100184.9596150700168.575107200010000401010101010205020102010102-1-1010000000000003149.270000000000307.350000000003456.62
01120065110100184.9596150700168.575107200010000101010102010305010101010102-1-1010000000000000829.130000000000154.730000000000983.86
01120065120100184.9596150700168.575107200010000501010101010208030102020101-1-1010000000000002610.480000000000507.180000000003117.66
01120065130100184.9596150700168.575107200010000201010101010405010102010102-1-1010000000000002590.600000000000520.550000000003111.15
01120073010100223.7746587700203.951749560003000301010101010206020102020401-1-1010000000000001508.880000000000718.140000000002227.02
01120073020100223.7746587700203.9517495600030005010101020103010102010103060101020100000000000336.980000000000173.420000000000510.40
01120073030100223.7746587700203.951749560003000201010101010206010102010501-1-1020000000000003127.550000000000266.170000000003393.72
01120073040100223.7746587700203.9517495600030003010101010102060201020101060101010000000000003699.710000000000191.150000000003890.86
01120073050100223.7746587700203.951749560003000301010104010502010202010501-1-1020000000000000410.400000000000627.090000000001037.49
01120073060100223.7746587700203.951749560007000301010101010208030102030101-1-1020000000000005709.660000000001387.870000000007097.54
01120073070100223.7746587700203.951749560007000601010101010207030102020501-1-1020000000000002708.280000000000667.560000000003375.85
01120073080100223.7746587700203.9517495600070003010101010102050201020102060103020000000000001145.510000000000025.030000000001170.54
01120073090100223.7746587700203.951749560007000301010101010209030102030501-1-1020000000000004390.750000000001133.810000000005524.55
01120073100100223.7746587700203.951749560011000501020101010207020102020101-1-1010000000000005090.860000000000486.600000000005577.46
01120073110100223.7746587700203.951749560011000501010101010206020102020101-1-1010000000000002338.880000000000557.290000000002896.17
01120073120100223.7746587700203.951749560011000301010102010305020202010401-1-1020000000000003332.030000000000697.390000000004029.41
01120081010100279.9947527200255.191628940005000601010102010301010103000704-1-1020010000000000729.800000000000645.190000000001374.99
01120081020100279.9947527200255.191628940005000401010101010205020101010101-1-1010000000000001380.000000000000180.030000000001560.03
01120081030100279.9947527200255.191628940005000601010101010206030101020201-1-1020000000000000371.000000000000400.110000000000771.11
01120081050100279.9947527200255.191628940005000201010101010205020102010101-1-1020000000000003919.530000000000639.480000000004559.01
01120081060100279.9947527200255.191628940008000501020102010304020101010201-1-1020000000000000665.960000000000377.910000000001043.87
01120081080100279.9947527200255.191628940008000501010102010304020101010201-1-1020000000000000552.200000000000174.090000000000726.30
01120081090100279.9947527200255.191628940008000501010101010207030101010201-1-1010000000000002817.500000000000555.420000000003372.92
01120081100100279.9947527200255.191628940012000301010101010205020201010201-1-1020000000000002933.920000000000225.010000000003158.93
01120081110100279.9947527200255.191628940012000201010101010205010101010201-1-1020000000000001640.650000000000361.800000000002002.45
01120081120100279.9947527200255.191628940012000501010101010209030101030104-1-1010000000000005366.570000000000457.090000000005823.65
01120081130100279.9947527200255.191628940012000201010101010205010101010104-1-1020000000000001558.810000000000861.220000000002420.03
01120090010100152.2804121300138.790766790001000101010101010203010102010101-1-1010000000000001290.410000000000160.120000000001450.53
01120090020100152.2804121300138.790766790002000301010102010306020202000701-1-1010000000000000405.420000000000293.510000000000698.93
01120090030100152.2804121300138.790766790002000401010102010304010101010201-1-1020000000000000816.380000000000052.500000000000868.88
01120090040100152.2804121300138.790766790005000101010101010206010101020201-1-1010000000000006092.920000000000326.200000000006419.12
01120090050100152.2804121300138.790766790005000201010101010206020102010201-1-1010000000000001720.350000000001305.330000000003025.69
01120090060100152.2804121300138.790766790005000401010102010302020201000701-1-1010000000000001828.310000000000411.790000000002240.11
01120090070100152.2804121300138.790766790009001101030102010305020202010201-1-1010000000000000199.000000000000284.510000000000483.51
01120090080100152.2804121300138.790766790009000501010101010204020101010201-1-1020000000000000795.020000000000626.680000000001421.70
01120090090100152.2804121300138.790766790010000401010104040503010101010201-1-1010000000000002154.040000000000423.860000000002577.90
01120090100100152.2804121300138.7907667900130003010101020103030101020101060101010000000000000693.330000000000111.760000000000805.09
01120090110100152.2804121300138.790766790013000701010102010306030101010101-1-1020000000000002100.000000000000707.880000000002807.88
01120090120100152.2804121300138.790766790013000301010102010302010201010301-1-1020000000000000357.000000000000195.540000000000552.54
01120090130100152.2804121300138.790766790013000501010102010305020201010204-1-1010000000000003412.080000000000273.260000000003685.34
01120103010100135.5797170600123.569490180014000201010101010205020101010102-1-1010000000000002694.060000000000292.290000000002986.34
01120103020100135.5797170600123.569490180014000401010101010206030101010101-1-1010000000000004018.480000000000792.320000000004810.81
01120103030100135.5797170600123.569490180014000101010101010205010101010101-1-1010000000000003814.310000000000888.080000000004702.39
01120103040100135.5797170600123.569490180018000401010101010208020101020203-1-1010000000000000710.070000000001216.800000000001926.87
01120103050100135.5797170600123.569490180018000501010101010211030101040101-1-1010000000000021580.650000000001350.680000000022931.33
01120103060100135.5797170600123.569490180018000601030101010209040101030101-1-1010000000000006983.500000000000651.710000000007635.21
01120103080100135.5797170600123.569490180022000101010101010205010101010101-1-1010000000000001744.200000000000613.960000000002358.16
01120103090100135.5797170600123.5694901800220002010101010102060101010201060103010000000000009680.140000000000304.100000000009984.24
01120103100100135.5797170600123.569490180026000101010101010208010101030101-1-1010000000000000825.000000000001400.940000000002225.94
01120103110100135.5797170600123.569490180026000401010101010211030101030201-1-1010000000000010088.600000000002142.260000000012230.86
01120103120100135.5797170600123.569490180026000301010101010209030101030101-1-1010000000000001161.670000000000268.860000000001430.53
01120103130100135.5797170600123.5694901800260003010101010104030101010101060201010000000000001301.050000000000578.530000000001879.58
01120111010100161.1481413300146.8729548900150001010102020104010102010101060101010100000000000632.200000000000223.170000000000855.37
01120111020100161.1481413300146.872954890015000201010101010207020101010101-1-1010000000000001504.220000000000285.270000000001789.48
01120111040100161.1481413300146.872954890015000101010101010206010101010101-1-1010000000000000837.000000000000134.670000000000971.67
01120111050100161.1481413300146.8729548900150003010101010102060101010101060101010000000000002189.750000000000266.770000000002456.53
01120111060100161.1481413300146.872954890019000401010101010208030102020101-1-1010000000000010763.500000000000873.610000000011637.11
01120111070100161.1481413300146.872954890019000601020101010213040101010101-1-1010000000000001633.480000000000627.670000000002261.15
01120111080100161.1481413300146.872954890019000301010102010206010101010201-1-1010000000000001646.960000000000335.190000000001982.14
01120111090100161.1481413300146.872954890019000701030101040209030102020102-1-1010000000000001978.590000000000867.050000000002845.64
01120111100100161.1481413300146.872954890023000601020101010206030101010201-1-1010000000000004442.370000000000992.160000000005434.53
01120111110100161.1481413300146.872954890023000401010101010205020101010101-1-1010000000000000344.620000000000383.340000000000727.96
01120111120100161.1481413300146.872954890023000101010101010205010101010101-1-1010000000000000417.210000000000303.800000000000721.01
01120111130100161.1481413300146.872954890023000101010102010307010101020101-1-1010000000000001315.800000000000161.330000000001477.13
01120120010100228.1454025200207.935314280016000501020102010307030102020101-1-1010000000000003032.590000000001227.570000000004260.16
01120120020100228.1454025200207.9353142800160003010101010102050101020101060203010000000000004558.710000000000511.330000000005070.04
01120120030100228.1454025200207.9353142800160003010102010102030101020101060103010000000000001083.500000000000060.870000000001144.37
01120120040100228.1454025200207.9353142800160002010101020103070101010101060202010000000000015335.730000000000759.710000000016095.44
01120120050100228.1454025200207.935314280016000301010102010206020102010101-1-1010000000000003087.910000000000122.780000000003210.69
01120120080100228.1454025200207.935314280020000301010101010207020102020202-1-1010000000000005422.800000000000397.250000000005820.05
01120120090100228.1454025200207.935314280020000501010101010212040101040101-1-1010000000000017426.800000000001389.340000000018816.14
01120120100100228.1454025200207.935314280024000201010102010302010201010101-1-1010000000000000322.240000000000210.860000000000533.10
01120120110100228.1454025200207.935314280024000301010101010205020102010101-1-1010000000000001894.170000000000610.330000000002504.50
01120120130100228.1454025200207.935314280024000101010102010304010201010104-1-1010000000000000208.000000000000243.340000000000451.34
01120138010100212.0851340400193.297732560017000702020102010307020101010301-1-1020000000000000801.030000000000201.840000000001002.87
01120138020100212.0851340400193.297732560017000101010102040304010201000701-1-1010000000000000182.750000000000204.730000000000387.48
01120138030100212.0851340400193.297732560017000301010102010303020101010101-1-1010000000000000120.170000000000720.190000000000840.36
01120138040100212.0851340400193.297732560017000301010102010304020201000701-1-1010000000000001897.830000000000204.030000000002101.86
01120138050100212.0851340400193.297732560017000201010102010307030101020101-1-1010000000000001656.330000000000326.280000000001982.62
01120138060100212.0851340400193.297732560021000801020101010202010201010104-1-1020000000000001094.400000000000700.680000000001795.07
01120138070100212.0851340400193.297732560021000301010102030305010101010201-1-1010000000000000607.500000000000213.170000000000820.67
01120138090100212.0851340400193.297732560021001001020102010305020101010201-1-1020000000000002103.910000000000468.900000000002572.81
01120138100100212.0851340400193.297732560026000101010102010301010203000701-1-1020000000000000030.000000000000475.760000000000505.76
01120138110100212.0851340400193.297732560025000401010102010205020101010101-1-1020000000000001313.080000000000258.890000000001571.97
01120138120100212.0851340400193.297732560026000401010101010204010101010101-1-1020000000000000591.750000000000346.190000000000937.94
01120138130100212.0851340400193.297732560025000401010102010306030101010101-1-1020000000000002287.630000000000254.660000000002542.28
01120146010100218.8589003400199.471449880014000301010101010205020101010201-1-1020000000000001371.550000000000048.100000000001419.65
01120146020100218.8589003400199.471449880014000301010101010206020101010101-1-1020000000000002512.420000000000309.340000000002821.76
01120146030100218.8589003400199.471449880014000401010102010303010101010101-1-1010000000000001036.780000000000232.060000000001268.84
01120146040100218.8589003400199.471449880018000201010102010305020101010201-1-1020000000000000743.540000000000307.020000000001050.56
01120146050100218.8589003400199.471449880018000701020102010307030101010101-1-1020000000000002644.610000000000179.420000000002824.04
01120146060100218.8589003400199.471449880018000201010102010305020101010301-1-1020000000000000669.150000000000154.500000000000823.65
01120146070100218.8589003400199.471449880022000601020102010306020101020201-1-1020000000000001798.980000000000657.260000000002456.24
01120146100100218.8589003400199.471449880026000501010101010205020101010101-1-1020000000000000646.000000000000258.480000000000904.48
01120146110100218.8589003400199.471449880026000401010102010306020101010201-1-1020000000000001099.300000000000075.380000000001174.68
01120146120100218.8589003400199.471449880026000401020101010305020101010201-1-1010000000000001616.500000000000132.600000000001749.10
01120146130100218.8589003400199.471449880026000501010102010306020101010201-1-1020000000000000779.850000000000230.170000000001010.01
01120154010100131.2524832500119.625581110015000801020101010209030102030102-1-1010000000000002288.680000000000737.020000000003025.70
01120154020100131.2524832500119.625581110015000101010102040302010202010303-1-1010000000000000663.860000000000129.750000000000793.60
01120154030100131.2524832500119.6255811100150006010101010102070301020201060202010000000000007406.990000000000266.200000000007673.19
01120154040100131.2524832500119.6255811100150005010201010102080401010201060103010000000000013104.680000000000026.300000000013130.99
01120154050100131.2524832500119.625581110015000601030102010307030102020403-1-1020000000000001318.050000000000863.930000000002181.98
01120154060100131.2524832500119.625581110019000401010101010207020102010101-1-1010000000000006446.770000000000531.890000000006978.66
01120154070100131.2524832500119.625581110019000401010101010209020102030101-1-1010000000000010352.600000000000807.860000000011160.45
01120154080100131.2524832500119.625581110019000401010101010207020101020101-1-1010000000000004917.590000000000504.030000000005421.62
01120154090100131.2524832500119.625581110019000401010101010210030102030101-1-1010000000000005255.750000000000826.660000000006082.41
01120154100100131.2524832500119.625581110023000301010101010206020102020102-1-1010000000000004054.560000000000802.000000000004856.57
01120154110100131.2524832500119.625581110023000101010101010206010102010101-1-1010000000000001447.500000000000299.450000000001746.95
01120154120100131.2524832500119.6255811100230004010101010102060101020201060101010000000000001932.850000000000016.470000000001949.32
01120154130100131.2524832500119.625581110023000201010101010206020101020102-1-1010000000000000468.070000000000551.660000000001019.73
01120162010100219.4749326000200.032911390016000101010101010205010101010401-1-1020000000000000757.250000000000526.730000000001283.98
01120162020100219.4749326000200.032911390016000201010101010206010101010101-1-1010000000000001281.620000000000142.390000000001424.02
01120162030100219.4749326000200.032911390016000401010102010306030101010401-1-1020000000000001369.730000000000180.920000000001550.65
01120162040100219.4749326000200.032911390016000301010102010305020101010101-1-1010000000000001352.980000000000151.730000000001504.71
01120162050100219.4749326000200.032911390016000401010102010205020101010101-1-1010000000000001577.620000000000356.160000000001933.77
01120162070100219.4749326000200.032911390020000101010102010303010101010201-1-1020000000000000533.040000000000434.140000000000967.18
01120162080100219.4749326000200.032911390020000101010101010203010101010101-1-1020000000000000369.730000000000352.390000000000722.12
01120162110100219.4749326000200.0329113900240009010101020103040201010104060101020000000000001637.280000000000000.000000000001637.28
01120162130100219.4749326000200.032911390024000701020101010205030101010201-1-1010000000000000886.750000000000285.550000000001172.30
01120170010100229.3686765100209.050225460017000401010101010206020101030102-1-1010000000000003090.000000000000635.500000000003725.50
01120170020100229.3686765100209.050225460017000401010101010208030101020102-1-1010000000000006166.470000000000698.520000000006865.00
01120170030100229.3686765100209.050225460017000401010101010204020101010102-1-1010000000000003219.060000000000319.390000000003538.45
01120170040100229.3686765100209.050225460017000601020102010306020101020102-1-1010000000000001357.210000000000377.120000000001734.32
01120170050100229.3686765100209.0502254600170001010101020103040101010101060101010000000000000695.400000000000000.000000000000695.40
01120170060100229.3686765100209.050225460021000301010101010306020101020102-1-1010000000000001787.600000000000327.810000000002115.41
01120170070100229.3686765100209.050225460021000401010101010206030101020102-1-1010000000000001011.430000000000704.780000000001716.21
01120170080100229.3686765100209.050225460021000401010101010207030101020102-1-1010000000000001171.410000000000516.840000000001688.25
01120170090100229.3686765100209.050225460021000501020102010306030102010102-1-1020000000000001769.530000000000366.960000000002136.48
01120170100100229.3686765100209.050225460026000501020102010306030101010102-1-1010000000000002194.220000000000347.070000000002541.28
01120170110100229.3686765100209.0502254600260001010101020103030102010101060101010000000000000797.330000000000459.640000000001256.97
01120170120100229.3686765100209.050225460026000401020101010204020101010102-1-1010000000000001706.730000000000303.120000000002009.85
01120170130100229.3686765100209.0502254600260002010101010102030101010101060101010000000000000705.650000000000399.210000000001104.86
01120189010100175.4903072600159.944630880027000401010101010206030102010104-1-1010000000000000997.790000000002088.000000000003085.79
01120189030100175.4903072600159.9446308800270003010101010102050201010202060203010000000000008159.590000000000023.820000000008183.41
01120189040100175.4903072600159.944630880031000401010101010205020102010101-1-1010000000000000423.420000000000419.090000000000842.50
01120189050100175.4903072600159.944630880031000201010102010305020102020501-1-1020000000000000781.450000000000545.080000000001326.53
01120189060100175.4903072600159.944630880031000501020102010303030201000701-1-1020000000000000863.670000000000209.350000000001073.02
01120189070100175.4903072600159.944630880035000201010101010205010102010101-1-1010000000000000600.060000000000318.800000000000918.86
01120189080100175.4903072600159.944630880035000401010101010204010102010201-1-1020000000000001027.900000000000276.340000000001304.24
01120189090100175.4903072600159.944630880035000301010101010204010102010201-1-1020000000000002567.920000000000201.620000000002769.54
01120189110100175.4903072600159.944630880039000301010102010302010201010501-1-1020000000000000450.280000000000423.820000000000874.10
01120189120100175.4903072600159.944630880039000301010102010207030102020101-1-1010000000000005511.960000000000982.890000000006494.85
01120189130100175.4903072600159.944630880039000401020101010207030102010101-1-1010000000000000562.370000000001095.860000000001658.23
01120197010100187.7487595300171.117177400028000101010102010302010101010404-1-1020000000000000525.300000000000116.370000000000641.67
01120197020100187.7487595300171.117177400028000501010101010407020101010201-1-1020000000000000125.540000000000222.480000000000348.02
01120197030100187.7487595300171.117177400028000401010102010307030101010201-1-1010000000000000832.000000000000316.360000000001148.36
01120197040100187.7487595300171.117177400028000201010102010305030101010401-1-1010000000000001306.670000000000354.180000000001660.84
01120197050100187.7487595300171.117177400028000401010102010305020101010401-1-1010000000000000262.650000000000350.490000000000613.14
01120197060100187.7487595300171.117177400032000301010102030303010102010401-1-1020000000000000464.600000000000206.870000000000671.47
01120197070100187.7487595300171.117177400032000301010101010405020102010201-1-1010000000000002120.000000000000327.250000000002447.25
01120197080100187.7487595300171.117177400032000301010101010405020101010401-1-1010000000000001398.830000000000093.730000000001492.57
01120197090100187.7487595300171.117177400032000401010101010205020101020401-1-1010000000000004327.830000000000880.050000000005207.89
01120197110100187.7487595300171.117177400036000301010101010203010101010201-1-1010000000000002697.550000000000205.410000000002902.96
01120197120100187.7487595300171.117177400036000301010101010206020102010201-1-1010000000000001150.150000000000485.160000000001635.31
01120197130100187.7487595300171.1171774000360003010102010102020101010102060201010000000000000294.580000000000017.170000000000311.75
01120200010100167.4008029000152.571729160029000101010102010303010101010401-1-1020000000000000328.630000000000268.260000000000596.89
01120200020100167.4008029000152.5717291600290002010102020102030101020101060201010000000000003561.870000000000264.100000000003825.98
01120200030100167.4008029000152.571729160029000601020101010206030102010101-1-1010000000000003248.650000000000748.820000000003997.47
01120200040100167.4008029000152.5717291600290003010102010104020101010101060301010100000000001598.400000000000222.010000000001820.41
01120200050100167.4008029000152.571729160029000301010101010202010101000701-1-1010000000000001056.330000000000162.400000000001218.74
01120200060100167.4008029000152.571729160033000401010101010207030101010101-1-1010000000000001663.570000000000396.070000000002059.64
01120200070100167.4008029000152.571729160033000301010102010306020102010101-1-1010000000000001382.550000000000301.800000000001684.35
01120200080100167.4008029000152.571729160033000101010102010304010102010101-1-1010000000000000871.500000000000289.210000000001160.71
01120200090100167.4008029000152.5717291600330002010102010202020101020101060101020000000000000645.580000000000082.620000000000728.20
01120200100100167.4008029000152.5717291600370002010103010104020101020007060201010010000000002116.040000000000000.000000000002116.04
01120200110100167.4008029000152.571729160037000301010101010405020101010101-1-1010000000000000734.030000000000104.030000000000838.06
01120200120100167.4008029000152.571729160037000301010101010204020101010101-1-1010000000000000866.300000000000330.950000000001197.25
01120200130100167.4008029000152.571729160037000301010101010205020102010101-1-1010000000000000364.430000000000419.150000000000783.58
01120219010100149.1383024600135.926998530030000301010101010205010101010204-1-1020000000000000491.860000000000102.000000000000593.86
01120219020100149.1383024600135.926998530031000101010102010304010202010201-1-1020000000000000374.400000000000153.000000000000527.40
01120219030100149.1383024600135.926998530030000301010102010305020101010401-1-1020000000000001155.030000000000191.090000000001346.12
01120219040100149.1383024600135.926998530030000301010101010206020101010201-1-1020000000000003532.610000000000417.540000000003950.15
01120219050100149.1383024600135.926998530030000901020102010306030201010301-1-1020000000000001184.850000000000254.730000000001439.58
01120219060100149.1383024600135.926998530034000301010102010205020101030201-1-1020000000000002020.000000000000286.980000000002306.98
01120219070100149.1383024600135.926998530034000301010102010303010101010401-1-1020000000000001115.100000000000247.660000000001362.76
01120219080100149.1383024600135.926998530034000301010101010204020201010401-1-1010000000000001553.370000000000267.160000000001820.53
01120219090100149.1383024600135.926998530034000201010102040303010201010301-1-1020000000000000604.750000000000127.000000000000731.75
01120219100100149.1383024600135.926998530038000301010102010305030101010401-1-1010000000000004952.290000000000333.200000000005285.49
01120219120100149.1383024600135.926998530038000501020102010406020101020401-1-1020000000000004199.750000000000396.110000000004595.86
01120219130100149.1383024600135.926998530038000401010101010207030101020201-1-1020000000000001393.280000000001000.000000000002393.28
01120227010100151.4723768300138.054310680027000301010101010207020101030201-1-1010000000000003917.580000000000816.000000000004733.58
01120227020100151.4723768300138.054310680027000601010201010206020102010201-1-1020000000000000624.000000000000163.200000000000787.20
01120227030100151.4723768300138.054310680027000301010101010204020101010101-1-1010000000000001040.000000000000000.000000000001040.00
01120227040100151.4723768300138.0543106800320002010102010202050101020102060101010000000000003555.670000000000135.680000000003691.34
01120227050100151.4723768300138.054310680032000401010102010303020201000701-1-1020000000000000855.000000000000209.180000000001064.18
01120227060100151.4723768300138.054310680032000701020101010208030102020201-1-1020000000000001998.230000000000679.240000000002677.47
01120227070100151.4723768300138.0543106800350003010101020102020101010102060201020000000000001020.670000000000139.190000000001159.85
01120227080100151.4723768300138.054310680035000501010101010205020101010201-1-1020000000000001993.330000000000604.910000000002598.24
01120227090100151.4723768300138.054310680035000501010101010208030101020401-1-1010000000000002134.640000000000213.030000000002347.66
01120227100100151.4723768300138.054310680039000201010102010205010101010101-1-1020000000000000894.140000000000133.830000000001027.96
01120227120100151.4723768300138.0543106800390004010101010102040301010101060101010000000000002030.000000000000003.200000000002033.20
01120227130100151.4723768300138.054310680039000601010101010207030101020201-1-1020000000000005240.000000000000500.000000000005740.00
01120235020100290.2843101900264.569693720028000501010101010203010102010101-1-1010000000000000249.750000000000210.970000000000460.72
01120235030100290.2843101900264.569693720028000501010101010206020102010101-1-1010000000000001364.000000000000244.800000000001608.80
01120235040100290.2843101900264.569693720028000501010102010204030101010101-1-1010000000000000512.150000000000302.320000000000814.47
01120235050100290.2843101900264.569693720028000201010302010301010202000701-1-1010000000000000675.000000000000051.000000000000726.00
01120235060100290.2843101900264.5696937200320004010101020103040201020101060101010000000000000832.900000000000000.000000000000832.90
01120235070100290.2843101900264.569693720032000501010101010204020102010101-1-1010000000000001400.480000000000094.510000000001494.99
01120235080100290.2843101900264.569693720032000301010102010201010201000701-1-1010000000000000777.330000000000107.050000000000884.38
01120235100100290.2843101900264.569693720036000301010101010405020102010101-1-1010000000000001722.080000000000202.000000000001924.08
01120235110100290.2843101900264.569693720036000301010101010207020102010101-1-1010000000000003448.200000000000891.830000000004340.03
01120235120100290.2843101900264.569693720036000201010101010205010102010101-1-1010000000000000987.970000000000151.500000000001139.47
01120235130100290.2843101900264.569693720036000301010101010205020102010101-1-1010000000000001592.500000000000375.720000000001968.22
01120243010100212.5710903700193.740640810029000201010102010301010102010201-1-1010000000000001060.000000000000378.800000000001438.80
01120243020100212.5710903700193.740640810029000401010101010305020102010101-1-1020000000000000826.000000000000311.920000000001137.92
01120243030100212.5710903700193.740640810029000301010102010305020203010201-1-1020000000000000591.830000000000204.000000000000795.83
01120243040100212.5710903700193.740640810029000101010101010203010202010201-1-1020000000000002726.000000000000204.000000000002930.00
01120243050100212.5710903700193.740640810029000201010102010303010102010301-1-1020000000000000657.500000000000204.000000000000861.50
01120243060100212.5710903700193.740640810033000401010102010303020203010301-1-1020000000000000817.600000000000195.780000000001013.38
01120243070100212.5710903700193.740640810033000501010102010303010202010302-1-1020000000000000393.750000000000318.790000000000712.54
01120243080100212.5710903700193.740640810033000101010102010304010202000702-1-1020000000000000448.470000000000229.430000000000677.90
01120243100100212.5710903700193.740640810037000101010104010502010202010305-1-1020000000000000274.220000000000085.530000000000359.75
01120243110100212.5710903700193.7406408100370002010101020103040102030007060201020000000000000606.000000000000000.000000000000606.00
01120243120100212.5710903700193.740640810037000301010102010305010101010201-1-1020000000000000184.850000000000482.370000000000667.21
01120243130100212.5710903700193.740640810037000301010102010305020102010201-1-1020000000000001942.250000000000752.260000000002694.51
01120251010100166.2938119100151.562800120030000401010102010302010201010401-1-1020000000000000883.750000000000349.970000000001233.72
01120251020100166.2938119100151.562800120030000301010101010205010102010102-1-1010000000000003034.840000000000053.930000000003088.77
01120251030100166.2938119100151.562800120030000301010101010204010101010104-1-1010000000000001805.370000000000342.530000000002147.90
01120251040100166.2938119100151.562800120030000201010101010205020101010201-1-1010000000000001286.500000000000218.810000000001505.31
01120251050100166.2938119100151.562800120030000801020102010305030101010101-1-1010000000000002282.770000000000163.160000000002445.93
01120251060100166.2938119100151.562800120034000101010102010305010101010204-1-1010000000000000925.030000000000782.940000000001707.97
01120251070100166.2938119100151.562800120034000401010101010207030101010102-1-1010000000000003030.000000000000421.640000000003451.64
01120251080100166.2938119100151.5628001200340002010101020103040101010101060101010000000000003801.500000000000216.670000000004018.17
01120251100100166.2938119100151.562800120038000201010102010301010101000701-1-1010000000000001445.420000000000231.800000000001677.22
01120251110100166.2938119100151.562800120038000201010102010206010101010201-1-1020000000000000916.330000000000404.270000000001320.59
01120251120100166.2938119100151.562800120038000401010102010205020101010201-1-1010000000000002378.050000000000198.390000000002576.44
01120251130100166.2938119100151.562800120038000301010101010207020101020102-1-1010000000000001914.550000000001040.830000000002955.38
01120260010100289.9443195200264.2598208700400001010101010102030101020101060201010000000000000500.000000000000008.330000000000508.33
01120260020100289.9443195200264.259820870040000201010102010302010102000701-1-1010000000000001018.000000000000051.070000000001069.07
01120260030100289.9443195200264.259820870040000701020102010304030101010201-1-1020000000000001286.730000000000239.880000000001526.61
01120260040100289.9443195200264.259820870044000401010101010211030101020101-1-1020000000000004413.030000000001230.770000000005643.80
01120260050100289.9443195200264.259820870044001001030102010306040102010601-1-1020000000000000764.640000000000463.620000000001228.26
01120260060100289.9443195200264.259820870044000301010102010206020102010501-1-1020000000000001587.040000000000311.180000000001898.21
01120260070100289.9443195200264.259820870048000501010101010209030102020201-1-1020000000000000875.260000000000618.750000000001494.01
01120260080100289.9443195200264.259820870048000401010101010203010102010201-1-1020000000000000618.830000000000198.000000000000816.83
01120260090100289.9443195200264.259820870048000301010102010203010102010201-1-1020000000000000666.960000000000198.000000000000864.96
01120260100100289.9443195200264.259820870052000501010102010304020202010401-1-1020000000000000962.000000000000296.810000000001258.80
01120260110100289.9443195200264.259820870052000201010102010303010202010201-1-1020000000000001081.120000000000123.530000000001204.65
01120260120100289.9443195200264.259820870052000401010102010304020202010401-1-1020000000000001174.230000000000314.170000000001488.40
01120260130100289.9443195200264.259820870052000501010102010205020202010201-1-1020000000000000400.000000000000145.880000000000545.88
01120278010100177.9296357200162.167873270041000401010102010304010101010204-1-1020000000000001198.080000000000299.490000000001497.57
01120278020100177.9296357200162.167873270041000501010102010306030101010101-1-1020000000000002678.890000000000559.190000000003238.08
01120278030100177.9296357200162.167873270041000301010102010205020101010101-1-1020000000000000450.280000000000474.200000000000924.48
01120278040100177.9296357200162.167873270041000301010101010206020101010101-1-1020000000000001309.190000000000364.660000000001673.86
01120278050100177.9296357200162.167873270041000601020101010208030101020101-1-1020000000000008272.030000000000701.020000000008973.05
01120278060100177.9296357200162.167873270045000601010102010303010101010101-1-1010000000000001491.570000000000429.060000000001920.63
01120278070100177.9296357200162.167873270045000301010102010301010201000704-1-1020000000000000788.280000000000295.630000000001083.91
01120278080100177.9296357200162.167873270045000401010102010307020101020401-1-1010000000000004942.760000000000570.460000000005513.22
01120278090100177.9296357200162.167873270045000501020102010306030101010101-1-1020000000000002898.990000000000368.260000000003267.24
01120278100100177.9296357200162.167873270049000101010101010203010101010101-1-1020000000000000280.750000000000353.630000000000634.38
01120278120100177.9296357200162.167873270049000401010102010301010101000701-1-1010000000000000475.380000000000249.760000000000725.15
01120278130100177.9296357200162.167873270049000101010101010205010201010401-1-1020000000000000457.300000000000202.130000000000659.42
01120286010100204.9473647400186.792257160043000301010201010203010102010104-1-1010000000000002244.530000000000271.450000000002515.98
01120286030100204.9473647400186.792257160043000401010101010206020102020204-1-1010000000000000859.090000000000491.900000000001350.98
01120286040100204.9473647400186.792257160043000201010101010203010102010104-1-1010000000000001052.500000000000807.430000000001859.93
01120286050100204.9473647400186.792257160043000701030101010207040102010101-1-1010000000000002163.960000000001109.400000000003273.36
01120286060100204.9473647400186.792257160046000401010102010305020202010401-1-1020000000000000874.200000000000288.310000000001162.51
01120286080100204.9473647400186.792257160046000101010101010205010102010101-1-1010000000000002029.200000000000290.410000000002319.61
01120286090100204.9473647400186.792257160046000501010101010209030102020401-1-1020000000000003483.000000000000502.120000000003985.12
01120286100100204.9473647400186.792257160050000301010101010404020102010101-1-1020000000000005433.000000000000376.460000000005809.46
01120286110100204.9473647400186.792257160050000301010102010307030101010401-1-1020000000000000945.550000000000629.530000000001575.07
01120286120100204.9473647400186.792257160050000501010101010208030101030101-1-1010000000000007244.730000000000497.350000000007742.08
01120286130100204.9473647400186.792257160050000201010101010205020102010101-1-1010000000000002604.370000000000682.660000000003287.03
01120294010100149.0849952500135.878413500043000601020101010205020102010401-1-1010000000000002037.440000000000445.460000000002482.90
01120294020100149.0849952500135.878413500043000401010102010305020203010201-1-1020000000000001419.500000000000183.180000000001602.68
01120294030100149.0849952500135.878413500043000101010102010301010202010101-1-1020100000000000617.840000000000107.580000000000725.43
01120294040100149.0849952500135.8784135000430001010102010102020101020102060201010000000000000912.850000000000254.790000000001167.64
01120294050100149.0849952500135.878413500043000101010102010206010101010401-1-1020000000000001824.100000000000254.830000000002078.93
01120294060100149.0849952500135.878413500047000201010102010203010101010501-1-1020000000000004433.330000000000583.320000000005016.65
01120294070100149.0849952500135.878413500047000501010102010303010101010401-1-1020000000000000244.530000000000170.280000000000414.81
01120294080100149.0849952500135.878413500047000101010201010204010101010201-1-1020000000000001373.630000000000310.980000000001684.61
01120294090100149.0849952500135.878413500047000301010201010403020102010101-1-1020000000000001912.950000000000181.340000000002094.28
01120294100100149.0849952500135.878413500051000301010102010305010101010401-1-1010000000000003958.090000000000192.400000000004150.50
01120294110100149.0849952500135.878413500051000201010102010303010101010401-1-1020000000000000390.100000000000188.070000000000578.17
01120294120100149.0849952500135.878413500051000301010101010204010101010404-1-1010000000000002135.000000000000219.900000000002354.90
01120294130100149.0849952500135.878413500051000201010101010205010101010401-1-1020000000000001222.140000000003592.790000000004814.93
01120308010100352.2298989900321.027879310040000201010101010405020102010101-1-1020000000000001246.450000000000200.000000000001446.45
01120308020100352.2298989900321.027879310040000201010201020205010101010204-1-1010000000000002921.680000000000300.000000000003221.68
01120308030100352.2298989900321.027879310040000301010101010205020102010101-1-1020000000000001249.870000000000078.750000000001328.62
01120308040100352.2298989900321.027879310040000401010102010206030101010101-1-1010000000000001880.240000000000350.000000000002230.24
01120308050100352.2298989900321.027879310045000201010101010207010101020201-1-1020000000000000437.330000000001234.320000000001671.65
01120308060100352.2298989900321.027879310044000401010102010306030101000702-1-1020000000000001706.080000000000339.770000000002045.86
01120308070100352.2298989900321.027879310044000401010101010205020101010202-1-1020000000000000244.500000000000241.180000000000485.69
01120308080100352.2298989900321.027879310044000401010101010204010202010302-1-1020000000000001123.900000000000246.230000000001370.13
01120308090100352.2298989900321.027879310048000501020102010207030102010201-1-1020000000000002548.570000000000480.750000000003029.31
01120308100100352.2298989900321.027879310048000301010101010204010101010201-1-1020000000000000994.350000000000687.000000000001681.35
01120308120100352.2298989900321.027879310048000501010102010303010101010201-1-1020000000000003074.630000000000397.490000000003472.12
01120308130100352.2298989900321.027879310052000301010101010206020101020202-1-1010000000000009715.900000000000813.460000000010529.36
01120308140100352.2298989900321.027879310052000201010201020205010101010105-1-1010000000000000707.000000000000911.530000000001618.53
01120308150100352.2298989900321.027879310052000301010101010205020101010201-1-1020000000000001300.000000000000694.460000000001994.46
01120308160100352.2298989900321.027879310052000401010101010207030101010201-1-1020000000000001668.030000000000757.010000000002425.05
01120316010100200.8254374700183.035467710040000201010101010207020101020101-1-1010000000000007320.160000000000819.750000000008139.90
01120316030100200.8254374700183.035467710041000301010101010206030102010104-1-1010000000000001325.220000000003152.610000000004477.82
01120316040100200.8254374700183.0354677100440003010101010102050201020101060201010000000000007709.210000000000301.870000000008011.08
01120316050100200.8254374700183.035467710044000301010101010208020101020101-1-1010000000000009287.450000000001006.830000000010294.28
01120316060100200.8254374700183.035467710044000301010101010207020102020101-1-1010000000000003432.580000000000456.360000000003888.94
01120316080100200.8254374700183.035467710048000201010101010209020102030101-1-1010000000000002218.780000000001024.510000000003243.28
01120316090100200.8254374700183.035467710048000401010101010411030101030102-1-1010000000000009929.780000000000732.840000000010662.61
01120316100100200.8254374700183.035467710052000301010101010207020101020101-1-1010000000000004496.260000000001470.000000000005966.26
01120316110100200.8254374700183.035467710052000301010101010207020101010101-1-1010000000000003624.890000000000613.000000000004237.89
01120316120100200.8254374700183.035467710052000501010101010209040102030101-1-1010000000000013776.830000000000902.770000000014679.61
01120316130100200.8254374700183.0354677100520003010101010102070101020201060103010000000000006974.300000000000075.980000000007050.28
01120324010100205.4806579900187.278309030042000201010101020203010101010202-1-1020000000000001811.930000000000231.270000000002043.20
01120324020100205.4806579900187.278309030041000401010101010206020201010204-1-1020000000000000177.120000000000370.860000000000547.98
01120324030100205.4806579900187.278309030041000401020102010305020201010302-1-1010000000000000510.830000000000160.290000000000671.13
01120324040100205.4806579900187.278309030041000401010102010301010201010301-1-1010000000000001051.820000000000186.850000000001238.67
01120324050100205.4806579900187.278309030041000501010101010208040201020201-1-1020000000000000468.720000000000537.650000000001006.37
01120324060100205.4806579900187.278309030045000301010101010206020101010201-1-1020000000000002794.040000000000703.540000000003497.59
01120324070100205.4806579900187.278309030045000501010102010206030101010101-1-1010000000000000709.650000000000170.590000000000880.24
01120324080100205.4806579900187.278309030045000401010102010302010201010201-1-1020000000000000508.370000000000174.910000000000683.27
01120324090100205.4806579900187.278309030045000401010102010302010203010304-1-1010000000000001285.000000000000028.220000000001313.22
01120324100100205.4806579900187.278309030049000301010101010203010201010301-1-1020000000000000637.280000000000206.930000000000844.21
01120324110100205.4806579900187.278309030049000501010101010202010101010104-1-1010000000000003457.670000000000564.790000000004022.46
01120324120100205.4806579900187.278309030049000701010102010306030101010201-1-1020000000000000499.570000000000347.580000000000847.15
01120324130100205.4806579900187.278309030049000201010102010203010201010204-1-1010000000000000370.180000000000792.970000000001163.15
01120332010100163.3589743600148.887942940042000301010101010203010201010101-1-1010000000000001700.330000000000291.110000000001991.44
01120332020100163.3589743600148.887942940042000401010102010302010101010204-1-1020000000000000369.350000000000223.060000000000592.41
01120332030100163.3589743600148.887942940042000601020101010206030102010201-1-1020000000000001923.470000000000268.760000000002192.23
01120332040100163.3589743600148.887942940042000301010102010304020101010201-1-1020000000000001765.810000000000237.890000000002003.70
01120332050100163.3589743600148.887942940042000301010102010301010201000704-1-1010000000000000596.840000000000277.890000000000874.73
01120332060100163.3589743600148.887942940046000101010102010303010202010301-1-1020000000000000369.350000000000440.630000000000809.98
01120332070100163.3589743600148.887942940046000701010101010406030202010301-1-1020000000000001162.070000000000757.670000000001919.74
01120332080100163.3589743600148.887942940046000101010102010302010201000701-1-1020000000000000107.780000000000187.510000000000295.29
01120332090100163.3589743600148.887942940046000101010102030304010201000701-1-1020000000000000218.550000000000150.500000000000369.05
01120332100100163.3589743600148.887942940050000601010102010305020101010201-1-1010000000000000445.550000000000330.700000000000776.24
01120332110100163.3589743600148.887942940050000201010102010301010101000701-1-1020000000000000867.330000000000684.800000000001552.13
01120332120100163.3589743600148.887942940050000301010102010305020102010201-1-1020000000000000851.400000000000198.000000000001049.40
01120332130100163.3589743600148.887942940050000301010102010306030101010201-1-1020000000000000672.030000000000148.500000000000820.53
01120340010200217.7833927400245.496052740001000501010102040206030202010201-1-1010000000000000692.230000000000325.920000000001018.14
01120340020200217.7833927400245.496052740001000301010102040205020101010201-1-1010000000000000848.000000000000210.000000000001058.00
01120340030200217.7833927400245.496052740001000301010101040208020101020201-1-1020000000000005361.360000000000435.750000000005797.11
01120340040200217.7833927400245.496052740005000101010102010301010201000704-1-1010000000000000668.300000000000574.900000000001243.20
01120340060200217.7833927400245.496052740005000401010102010207020102010201-1-1010000000000000640.540000000000467.160000000001107.70
01120340070200217.7833927400245.496052740009000501010101010207020102020201-1-1010000000000010746.010000000001087.430000000011833.44
01120340090200217.7833927400245.496052740009000301010102010207020102010201-1-1010000000000002136.030000000001418.240000000003554.27
01120340100200217.7833927400245.496052740013000301010102010305020101010201-1-1020000000000001095.310000000000491.750000000001587.06
01120340110200217.7833927400245.496052740013000301010101010206020101020101-1-1010000000000000523.750000000000610.190000000001133.94
01120340120200217.7833927400245.496052740013000101010102010305010102010201-1-1010000000000000448.570000000000670.950000000001119.52
01120340130200217.7833927400245.4960527400130004010101020102050201010102060101010000000000003541.470000000000648.720000000004190.19
01120359010200195.5653294100220.450769080002000301010102040306020101010201-1-1010000000000000708.420000000000465.450000000001173.86
01120359020200195.5653294100220.450769080002000601010102040302010202000701-1-1020000000000000176.870000000000313.890000000000490.75
01120359030200195.5653294100220.450769080002000401010102010303020202000701-1-1020000000000000361.580000000000330.800000000000692.38
01120359040200195.5653294100220.450769080002000701020102040306030102010201-1-1010000000000000493.580000000000543.900000000001037.49
01120359050200195.5653294100220.450769080002000501010101010207040202010401-1-1010000000000001148.690000000000073.900000000001222.59
01120359070200195.5653294100220.450769080007000201010102040303010101010401-1-1020000000000000862.680000000000105.000000000000967.68
01120359080200195.5653294100220.450769080006000201010102040305020102010501-1-1010000000000000051.290000000000105.000000000000156.29
01120359090200195.5653294100220.450769080006000201010102040305020101010501-1-1010000000000000194.720000000000343.990000000000538.71
01120359110200195.5653294100220.450769080010000601010102040304020101010201-1-1010000000000000394.450000000000442.330000000000836.78
01120359120200195.5653294100220.450769080010000201010102010304010101010401-1-1020000000000000583.060000000000163.280000000000746.33
01120359130200195.5653294100220.450769080010000601010102040304020101010501-1-1020000000000000642.280000000000302.460000000000944.74
01120367020200164.5005789500185.433068590003000401010302040301010202000703-1-1010000000000001650.000000000000217.400000000001867.40
01120367030200164.5005789500185.433068590003000301010102040305020102010201-1-1010000000000001074.440000000000266.250000000001340.69
01120367040200164.5005789500185.433068590003000201010102040304020102010601-1-1010000000000000646.850000000000217.580000000000864.43
01120367050200164.5005789500185.433068590003000201010101010207020102020201-1-1010000000000001921.650000000000900.440000000002822.09
01120367060200164.5005789500185.4330685900070002010103020402010101020007060303010000000000002371.030000000000019.130000000002390.16
01120367070200164.5005789500185.433068590007000701010102040304020102010201-1-1010000000000003300.620000000000420.760000000003721.38
01120367080200164.5005789500185.433068590007000501020102040305030202010301-1-1010000000000001184.610000000000420.060000000001604.67
01120367090200164.5005789500185.4330685900070003010101020403030202020103060101020000000000000270.620000000000384.010000000000654.62
01120367100200164.5005789500185.433068590011000501010101040209030102030201-1-1010000000000014700.510000000001224.180000000015924.69
01120367110200164.5005789500185.433068590011000601010102040307020102010201-1-1010000000000003108.410000000000591.250000000003699.66
01120367120200164.5005789500185.433068590011000501020102040306030102010204-1-1010000000000002021.530000000000354.890000000002376.43
01120367130200164.5005789500185.433068590011000401020101040205020102020201-1-1010000000000003817.940000000000730.230000000004548.17
01120375010200124.8668923300140.756045720004000601020102010207030101010101-1-1010000000000004490.940000000000378.500000000004869.44
01120375020200124.8668923300140.756045720004000701020102010305020201010301-1-1010000000000000976.790000000000163.970000000001140.76
01120375030200124.8668923300140.756045720004000701020102010206030102010301-1-1020000000000000879.090000000000156.050000000001035.14
01120375040200124.8668923300140.756045720004000301010102010305020102010301-1-1020000000000000320.830000000000157.310000000000478.15
01120375050200124.8668923300140.7560457200040003010103020102010101010007060101020000000000000171.790000000000000.000000000000171.79
01120375060200124.8668923300140.756045720008000301010102010303020201010301-1-1010000000000001069.000000000000187.180000000001256.18
01120375070200124.8668923300140.756045720008000201010102010205010102010301-1-1020000000000000482.710000000000323.530000000000806.24
01120375080200124.8668923300140.756045720008000301010102010205020101010201-1-1010000000000000713.080000000000216.060000000000929.14
01120375090200124.8668923300140.756045720008000601020102010303010201010301-1-1020000000000002190.620000000000130.000000000002320.62
01120375110200124.8668923300140.756045720012000201010102010303010202010301-1-1020000000000000324.800000000000134.330000000000459.13
01120375120200124.8668923300140.756045720012000501010102010304020202010301-1-1020000000000001548.850000000000152.500000000001701.35
01120375130200124.8668923300140.756045720012000602020102010205030201010301-1-1010000000000001883.510000000000344.010000000002227.52
01120383010200236.0436953300266.079955630001000301010102040305020101020301-1-1020100000000001126.550000000000456.760000000001583.31
01120383020200236.0436953300266.079955630001000301010102040304020101010304-1-1020000000000000638.500000000000201.150000000000839.65
01120383030200236.0436953300266.079955630001000401010102040306020101020301-1-1020000000000001686.580000000000513.250000000002199.84
01120383040200236.0436953300266.079955630005000401010102040305010101010301-1-1020000000000001383.660000000000123.420000000001507.08
01120383050200236.0436953300266.079955630005000401010102010306020101010301-1-1010000000000000451.460000000000747.970000000001199.42
01120383060200236.0436953300266.079955630005000801010102040305020101010301-1-1020000000000001859.120000000000329.010000000002188.13
01120383070200236.0436953300266.079955630009000501020102040305030101010301-1-1020000000000000228.150000000000502.990000000000731.14
01120383080200236.0436953300266.079955630009000801020101010209050102020201-1-1010000000000007817.970000000001104.870000000008922.84
01120383090200236.0436953300266.079955630009000201010102040305020101010301-1-1020000000000000241.070000000000315.000000000000556.07
01120383100200236.0436953300266.079955630013000401010102040306030101010301-1-1020000000000000756.360000000000084.850000000000841.22
01120383110200236.0436953300266.079955630013000401010102040305020203010301-1-1020000000000000553.570000000000100.640000000000654.21
01120383120200236.0436953300266.079955630013000301010102040305010101010201-1-1020000000000000601.250000000000300.540000000000901.79
01120383130200236.0436953300266.079955630013000501010102010304010203010301-1-1020000000000000142.330000000000160.500000000000302.83
01120391010200279.5642301800315.138423230014000501010102010304010201010201-1-1020000000000001274.000000000000798.950000000002072.95
01120391020200279.5642301800315.138423230014000101010102010305010201010301-1-1020000000000000549.420000000000296.540000000000845.96
01120391030200279.5642301800315.138423230014000101010102040305010202010301-1-1020000000000000027.290000000000156.000000000000183.29
01120391040200279.5642301800315.138423230019000401010101010205020101020202-1-1010000000000004068.220000000001802.000000000005870.22
01120391050200279.5642301800315.1384232300190003010101010102030101010102060101020000000000001300.000000000000508.710000000001808.71
01120391070200279.5642301800315.138423230023000401010102010302010201000701-1-1020000000000000811.400000000000736.060000000001547.46
01120391080200279.5642301800315.138423230023000501020101010205020102010502-1-1020000000000002860.810000000000261.200000000003122.01
01120391090200279.5642301800315.138423230023000701020101010206030101010202-1-1010000000000002213.640000000000969.920000000003183.56
01120391100200279.5642301800315.138423230026000301010101010205010101010501-1-1020000000000002273.010000000000535.200000000002808.21
01120391110200279.5642301800315.138423230026000201010102010305010101010402-1-1020000000000000494.670000000000465.020000000000959.69
01120391120200279.5642301800315.138423230026000501010102010304010102010404-1-1020000000000000435.750000000000242.290000000000678.04
01120405010200116.2182402600131.006863650015000601010102040307030102010201-1-1010000000000001889.310000000000507.520000000002396.82
01120405020200116.2182402600131.006863650015000501010101010404020101010204-1-1020000000000002431.910000000000336.860000000002768.77
01120405030200116.2182402600131.006863650015000601010102010305020101010201-1-1020000000000000423.480000000000477.720000000000901.20
01120405040200116.2182402600131.006863650015000501010101010208030101010201-1-1020000000000001155.000000000000151.040000000001306.04
01120405050200116.2182402600131.006863650018000701010102010305020201010201-1-1020000000000000578.830000000000465.100000000001043.93
01120405060200116.2182402600131.006863650018000401010102010305020201010201-1-1010000000000001306.750000000000896.920000000002203.67
01120405070200116.2182402600131.006863650018000301010102010305020201010401-1-1020000000000000667.500000000000385.840000000001053.34
01120405080200116.2182402600131.006863650018000101010102010303010201000701-1-1020000000000001751.000000000000615.570000000002366.57
01120405100200116.2182402600131.006863650022000201010102010303010201010201-1-1010000000000000661.000000000000120.980000000000781.98
01120405110200116.2182402600131.006863650022000101010102010305010101010201-1-1010000000000000240.750000000000202.750000000000443.50
01120405120200116.2182402600131.006863650022000301010101010203010101010201-1-1020000000000002867.800000000000435.590000000003303.39
01120405130200116.2182402600131.006863650026000501010102010306020102010205-1-1020000000000000355.000000000000963.470000000001318.47
01120405140200116.2182402600131.006863650026000201010102010305010201010304-1-1020000000000001298.330000000000103.660000000001401.99
01120405150200116.2182402600131.006863650026000401020102010305020201010401-1-1020000000000000563.750000000000136.790000000000700.54
01120405160200116.2182402600131.006863650026000701010101010405030101010201-1-1010000000000001310.700000000000871.230000000002181.93
01120413010200354.4346842100399.536047410015000101010102040302010202010401-1-1020000000000000252.900000000000085.580000000000338.48
01120413020200354.4346842100399.536047410015000401010102040304020102010301-1-1020000000000000351.130000000000399.130000000000750.25
01120413040200354.4346842100399.536047410015000301010102040302010101010401-1-1020000000000000990.110000000000052.000000000001042.11
01120413050200354.4346842100399.536047410015000401010101010207030101020201-1-1010000000000001910.780000000000499.810000000002410.58
01120413060200354.4346842100399.536047410020000201010102040304010101010401-1-1020000000000000261.380000000000408.070000000000669.44
01120413070200354.4346842100399.536047410020000101010102040303010101010201-1-1020000000000000484.170000000000144.420000000000628.58
01120413090200354.4346842100399.536047410020000201010102010205010101010201-1-1020000000000000777.710000000000162.420000000000940.13
01120413100200354.4346842100399.536047410023000301010101040205020101010201-1-1020000000000001078.330000000000304.200000000001382.53
01120413110200354.4346842100399.5360474100230005010101020403050201010103060101010000000000000283.250000000000065.650000000000348.90
01120421010200148.9595905600167.914509180016000501020102010304020101010501-1-1010000000000000578.990000000000230.190000000000809.18
01120421020200148.9595905600167.914509180016000401010102010206020101010301-1-1010000000000001102.750000000000104.410000000001207.16
01120421030200148.9595905600167.914509180016000301010102010202010202010201-1-1020000000000001102.290000000000151.420000000001253.71
01120421040200148.9595905600167.914509180016000601010101010207040102010201-1-1010000000000003039.140000000000445.340000000003484.48
01120421050200148.9595905600167.914509180016000401010101010208030102020201-1-1020000000000001217.630000000000314.470000000001532.10
01120421060200148.9595905600167.914509180020000201010102010304010101010401-1-1010000000000000972.500000000000147.520000000001120.02
01120421070200148.9595905600167.9145091800200001010101020403020102010103060101020000000000000207.500000000000037.680000000000245.18
01120421080200148.9595905600167.914509180020000801020102040305020201010404-1-1010000000000001467.070000000000306.640000000001773.71
01120421090200148.9595905600167.914509180020000801010101040208050102010401-1-1020000000000001773.180000000000601.330000000002374.51
01120421100200148.9595905600167.914509180024000301010102010302010202010404-1-1020000000000000704.000000000000145.240000000000849.24
01120421110200148.9595905600167.914509180024000301010102040305010202010504-1-1010000000000000699.530000000000377.130000000001076.66
01120421120200148.9595905600167.9145091800240003010101020403030102010103060101020000000000000394.500000000000097.480000000000491.98
01120421130200148.9595905600167.914509180024000301010102010305020201010401-1-1010000000000000792.000000000000201.400000000000993.40
01120430010200120.4648015000135.793794420018000201010101040207010102010201-1-1010000000000001752.500000000000335.010000000002087.51
01120430020200120.4648015000135.793794420018000401010102040306030102010201-1-1020000000000003973.960000000000599.460000000004573.42
01120430030200120.4648015000135.7937944200180002010101010402060101020202060203010000000000002371.250000000001331.540000000003702.79
01120430040200120.4648015000135.793794420018000701010102020306030102010401-1-1010000000000001939.830000000001110.020000000003049.85
01120430050200120.4648015000135.7937944200180004010101010202060301020102060303010000000000020738.000000000000042.090000000020780.09
01120430060200120.4648015000135.793794420021000501010102040306030102010201-1-1020000000000001300.530000000000256.250000000001556.77
01120430070200120.4648015000135.7937944200210003010101010402090201020302060203010000000000009729.250000000000151.790000000009881.04
01120430080200120.4648015000135.793794420021000801020101010207030102030201-1-1010000000000004262.700000000000445.430000000004708.13
01120430090200120.4648015000135.7937944200210002010101020403050101020103060101010000000000000391.560000000000197.380000000000588.94
01120430100200120.4648015000135.793794420025000501010101010307040102010201-1-1010000000000006067.530000000001336.340000000007403.87
01120430110200120.4648015000135.793794420025000301010102040306020102010301-1-1010000000000001147.250000000000193.830000000001341.08
01120430120200120.4648015000135.793794420025000601010102010306030101010301-1-1020000000000000528.210000000000236.730000000000764.95
01120430130200120.4648015000135.793794420025000101010102010207010102010201-1-1010000000000001726.400000000000652.400000000002378.80
01120448010200237.9363451200268.213442700028000501010102040303010101010201-1-1010000000000001692.730000000000131.430000000001824.15
01120448030200237.9363451200268.2134427000280007010201020103050301010102060101010000000000002552.560000000000326.780000000002879.34
01120448040200237.9363451200268.213442700028000401020102010303020201010301-1-1020000000000001106.000000000000110.540000000001216.54
01120448060200237.9363451200268.213442700030000201010102010305010101010201-1-1020000000000003454.750000000000058.420000000003513.17
01120448080200237.9363451200268.213442700030000301010102010302010201010301-1-1020000000000000171.000000000000197.260000000000368.26
01120448090200237.9363451200268.213442700034000401010101010406030101010201-1-1020000000000001124.930000000000444.920000000001569.85
01120448100200237.9363451200268.213442700034000201010104030304020101010201-1-1010000000000000545.400000000000194.970000000000740.37
01120448110200237.9363451200268.213442700034000401010102010306020101010201-1-1010000000000000734.150000000000245.630000000000979.78
01120448120200237.9363451200268.213442700034000501010104030305010102010201-1-1010000000000000809.740000000000294.610000000001104.35
01120448130200237.9363451200268.213442700036000401010102030305020101010201-1-1010000000000000657.070000000000282.910000000000939.97
01120448140200237.9363451200268.2134427000360002010102010102040101010102060201010000000000001732.000000000000000.000000000001732.00
01120448150200237.9363451200268.213442700036000101010102010306010101010201-1-1010000000000003015.000000000000141.290000000003156.29
01120448160200237.9363451200268.213442700037000401010102010305020101010201-1-1010000000000002625.000000000000290.820000000002915.82
01120448170200237.9363451200268.2134427000390002010101020103040101010102060101010000000000000282.100000000000016.830000000000298.93
01120448180200237.9363451200268.213442700039000301010102010305020101010201-1-1010000000000000600.000000000000206.180000000000806.18
01120448190200237.9363451200268.213442700039000301010102010305020102010201-1-1010000000000000101.000000000000288.640000000000389.64
01120448200200237.9363451200268.213442700039000401010101010206020101010201-1-1010000000000001500.000000000000305.530000000001805.53
01120456010200257.6332330800290.416734630027000601020102010307040101010201-1-1010000000000006404.090000000000321.940000000006726.03
01120456030200257.6332330800290.416734630027000301010102010305020101010501-1-1020000000000005554.630000000000563.710000000006118.35
01120456040200257.6332330800290.416734630031000401010102010302020201000701-1-1020000000000000235.000000000000140.900000000000375.90
01120456050200257.6332330800290.416734630031000301010101010205020101010101-1-1010000000000000303.700000000000533.440000000000837.14
01120456060200257.6332330800290.4167346300310003010101020103050102020102060101020000000000000862.170000000000035.780000000000897.95
01120456070200257.6332330800290.416734630035000101010102010305010201010401-1-1020000000000000276.670000000000186.040000000000462.71
01120456080200257.6332330800290.416734630035000101010102040307010102010104-1-1020000000000000276.670000000000410.050000000000686.71
01120456090200257.6332330800290.416734630036000401010101010208030101020204-1-1010000000000004916.050000000000599.010000000005515.06
01120456120200257.6332330800290.416734630039000101010102010305010101010401-1-1010000000000000615.000000000000300.560000000000915.56
01120456130200257.6332330800290.416734630039000901020102010308040201010401-1-1020000000000001838.770000000000379.300000000002218.07
01120464010200068.6630402800077.400324910029000301010102040205020101010201-1-1020000000000000936.520000000000285.390000000001221.91
01120464020200068.6630402800077.400324910029000401010101010206020101010201-1-1010000000000006941.880000000000352.600000000007294.48
01120464030200068.6630402800077.400324910029000401010102040305020202010401-1-1020000000000000951.020000000000303.630000000001254.65
01120464050200068.6630402800077.400324910029000101010102010305010201010301-1-1020000000000000344.280000000000359.960000000000704.25
01120464060200068.6630402800077.400324910032000401010101010206030201010301-1-1010000000000001712.240000000001057.970000000002770.21
01120464070200068.6630402800077.4003249100320004010101010102060301010102060103020000000000011721.670000000000030.470000000011752.13
01120464080200068.6630402800077.400324910032000301010102040304020101010401-1-1020000000000001009.350000000000292.020000000001301.37
01120464090200068.6630402800077.4003249100320003010101020402050201010103060101020000000000001575.540000000000217.970000000001793.50
01120464100200068.6630402800077.400324910036000501010102040304020201000704-1-1020000000000000974.580000000000206.560000000001181.14
01120464110200068.6630402800077.400324910036000101010102010305010202000701-1-1020000000000000415.690000000000161.470000000000577.16
01120464120200068.6630402800077.400324910036000301010102040304010202010304-1-1020000000000000076.250000000000421.710000000000497.96
01120464130200068.6630402800077.400324910036000401010102010304020203000701-1-1020000000000000369.670000000000272.140000000000641.81
01120472010200303.5648242200342.193062370030000501010102010304020201000701-1-1010000000000000806.280000000000425.000000000001231.28
01120472030200303.5648242200342.193062370030000401010101010207030102020201-1-1010000000000005111.250000000000306.000000000005417.25
01120472090200303.5648242200342.193062370033000301010101010202010101010201-1-1010000000000002286.300000000000153.560000000002439.86
01120472100200303.5648242200342.193062370037000301010102010307010102010405-1-1020000000000000624.000000000000166.500000000000790.50
01120472110200303.5648242200342.193062370037000201010102040305010101010401-1-1010000000000001965.630000000000206.130000000002171.75
01120472120200303.5648242200342.1930623700370001010102010102020101010104060201010000000000000824.000000000000240.240000000001064.24
01120472130200303.5648242200342.193062370037000501020101010206030101010401-1-1010000000000003515.460000000000303.000000000003818.46
01120480010200190.1909774400214.392537650030000401010101040208030102030501-1-1010000000000003918.650000000000814.660000000004733.31
01120480020200190.1909774400214.3925376500300002010102010102040101010105060103010000000000009955.210000000000163.480000000010118.69
01120480030200190.1909774400214.392537650030000101010102040308010101010504-1-1010000000000001445.420000000000509.710000000001955.13
01120480040200190.1909774400214.392537650030000101010101040206010201020501-1-1010000000000000415.000000000000489.660000000000904.66
01120480050200190.1909774400214.392537650030000301010101010205020101010501-1-1010000000000002884.000000000001043.210000000003927.21
01120480060200190.1909774400214.392537650034000301010102040305020101010501-1-1020000000000001275.520000000000256.180000000001531.70
01120480070200190.1909774400214.392537650034000301010101040209030101010501-1-1010000000000002014.730000000000372.220000000002386.95
01120480090200190.1909774400214.392537650034000201010101040211010102010501-1-1010000000000016048.000000000002832.670000000018880.67
01120480100200190.1909774400214.3925376500380004010101010102050201010102060203010000000000010599.290000000000000.000000000010599.29
01120480130200190.1909774400214.392537650038000201010102010305020101010504-1-1010000000000003703.640000000000196.190000000003899.82
01120499010200150.1834258800169.2940759900410005010101020403040202010007060101010000000000001281.290000000000354.050000000001635.34
01120499020200150.1834258800169.2940759900410006010201010102050201010102060203010000000000001549.190000000000476.190000000002025.38
01120499030200150.1834258800169.294075990042000301010102040305020101010201-1-1020000000000000115.480000000000235.100000000000350.57
01120499040200150.1834258800169.294075990042000801020102040306030101010201-1-1010000000000001317.750000000000445.090000000001762.84
01120499050200150.1834258800169.2940759900450006010101020403050202020103060203020000000000000288.330000000000132.630000000000420.96
01120499060200150.1834258800169.294075990045000401010102040305030101000701-1-1020000000000001528.040000000000227.620000000001755.66
01120499070200150.1834258800169.294075990046000201010102040303010201000704-1-1010000000000002739.910000000000388.010000000003127.92
01120499080200150.1834258800169.294075990046000501010101010207030102010201-1-1010000000000001594.860000000000666.950000000002261.81
01120499090200150.1834258800169.294075990049000501010102040305020201010401-1-1020000000000000876.150000000000356.400000000001232.55
01120499100200150.1834258800169.294075990049000801020102040307040201010401-1-1010000000000002230.410000000000408.290000000002638.69
01120499120200150.1834258800169.294075990050000601010102040306030102010201-1-1020000000000001103.150000000000642.970000000001746.12
01120499130200150.1834258800169.2940759900520004010101020103060201010104060201010000000000002262.500000000000008.500000000002271.00
01120502010200211.8305131600238.785676790040000401010102040208020102030201-1-1010000000000019392.890000000000629.320000000020022.20
01120502020200211.8305131600238.785676790040000501010102040301010201000701-1-1020000000000001147.500000000000219.520000000001367.02
01120502030200211.8305131600238.785676790040000301010101010206010102010401-1-1010000000000003733.330000000001492.400000000005225.73
01120502040200211.8305131600238.785676790040000501010102040303020201000701-1-1010000000000000353.880000000000696.760000000001050.63
01120502050200211.8305131600238.785676790043000501010102040304020202010301-1-1010000000000000556.000000000001902.830000000002458.83
01120502060200211.8305131600238.785676790043000401010102040305020102010201-1-1010000000000000323.160000000000316.730000000000639.89
01120502070200211.8305131600238.785676790043000201010102040304010102010301-1-1010000000000000490.830000000000608.170000000001098.99
01120502080200211.8305131600238.785676790043000401010102040304020201010401-1-1010000000000001021.710000000000582.370000000001604.09
01120502090200211.8305131600238.785676790047000301010102040303020201000701-1-1020000000000000304.210000000000328.970000000000633.18
01120502100200211.8305131600238.785676790047000201010101040207010102020401-1-1010000000000001126.250000000000322.220000000001448.47
01120502110200211.8305131600238.785676790047000501010102040206030102010601-1-1010000000000001189.000000000000215.000000000001404.00
01120502120200211.8305131600238.785676790047000601010102040305020201010301-1-1010000000000000220.780000000001750.950000000001971.73
01120502130200211.8305131600238.785676790049000301010102040307020102020201-1-1010000000000003468.180000000001038.540000000004506.71
01120502140200211.8305131600238.785676790049000601010102040304020101010301-1-1010000000000000736.630000000000289.020000000001025.65
01120502150200211.8305131600238.785676790049000201010102040305010102010201-1-1010000000000000495.630000000000098.200000000000593.83
01120502160200211.8305131600238.785676790049000601010102040304020101010301-1-1020000000000000270.780000000000219.960000000000490.74
01120502170200211.8305131600238.785676790052000601020102010306030102010201-1-1010000000000001105.250000000000373.860000000001479.12
01120502180200211.8305131600238.785676790052000501010102040304020102010201-1-1010000000000000814.400000000000202.370000000001016.77
01120502190200211.8305131600238.785676790052000301010102040204010101010301-1-1010000000000002609.770000000000366.810000000002976.57
01120502200200211.8305131600238.785676790052000201010102040301010201000701-1-1010000000000000750.000000000000898.540000000001648.54
01120510020200177.9341324400200.576024700041000401010102010206020102020201-1-1020000000000003226.490000000000208.760000000003435.25
01120510030200177.9341324400200.576024700043000201010102010307010101020401-1-1010000000000001334.270000000000212.170000000001546.44
01120510040200177.9341324400200.576024700043000101010102010306010102010401-1-1020000000000000981.680000000000208.400000000001190.08
01120510050200177.9341324400200.576024700046000301010102010305010102010403-1-1020000000000000882.590000000000498.120000000001380.71
01120510060200177.9341324400200.576024700046000501010102010306030102010401-1-1010000000000001165.680000000000470.610000000001636.29
01120510070200177.9341324400200.576024700047000401010101010205020101010101-1-1010000000000004530.250000000000244.040000000004774.29
01120510080200177.9341324400200.576024700047000201010202010303010101010403-1-1020000000000000539.440000000000321.240000000000860.68
01120510090200177.9341324400200.576024700050000401010102040306020201010401-1-1010000000000000437.100000000000121.340000000000558.44
01120510100200177.9341324400200.576024700050000601010102010304020102010201-1-1020000000000000711.290000000000250.480000000000961.77
01120510110200177.9341324400200.576024700051000201010101010205010102010201-1-1010000000000005000.000000000000272.480000000005272.48
01120510120200177.9341324400200.5760247000510002010102010102020101020102060101010000000000001422.420000000000114.450000000001536.87
01120510130200177.9341324400200.576024700051000101010101010203010101010201-1-1020000000000001162.670000000000161.380000000001324.05
01120529010200203.6437804300229.557192730041000201010102030304010202010301-1-1020000000000000454.170000000000116.580000000000570.75
01120529020200203.6437804300229.557192730041000201010102010302010202010301-1-1020000000000000446.000000000000096.670000000000542.67
01120529030200203.6437804300229.557192730041000301010102010304010101010101-1-1020000000000000749.790000000000100.000000000000849.79
01120529040200203.6437804300229.557192730041000301010102010305020202010301-1-1020000000000000490.000000000000080.000000000000570.00
01120529060200203.6437804300229.557192730043000201010101010208010102030201-1-1020000000000001125.320000000000200.000000000001325.32
01120529070200203.6437804300229.557192730043000201010102010305010102010401-1-1020000000000001107.100000000000238.670000000001345.77
01120529080200203.6437804300229.557192730043000401010102010304010203010301-1-1020000000000000963.850000000000070.000000000001033.85
01120529090200203.6437804300229.557192730046000401010102010306020202010201-1-1020000000000000681.540000000000224.410000000000905.95
01120529100200203.6437804300229.557192730046000201010101010205020102010201-1-1020000000000002684.020000000000531.320000000003215.33
01120529110200203.6437804300229.557192730046000201010101010407010101020101-1-1020000000000000884.000000000000200.000000000001084.00
01120529120200203.6437804300229.557192730046000301010101010206020101010201-1-1010000000000000614.330000000000045.620000000000659.95
01120529130200203.6437804300229.557192730049000501010102040302010101010301-1-1020000000000001469.890000000000119.180000000001589.07
01120529140200203.6437804300229.557192730049000501010101010206030102010201-1-1020000000000000698.610000000000455.050000000001153.66
01120529150200203.6437804300229.5571927300490009010101020103040202010103060301020000000000001041.080000000000445.530000000001486.61
01120529160200203.6437804300229.557192730049000701010102010305030202010401-1-1020000000000002141.530000000000336.000000000002477.53
01120529170200203.6437804300229.557192730052000201010102010303010201010201-1-1020000000000000194.180000000000446.680000000000640.86
01120529180200203.6437804300229.557192730052000501010102010304020201010301-1-1010000000000000608.210000000000196.000000000000804.21
01120529190200203.6437804300229.557192730052000201010102010305010101010201-1-1010000000000001655.960000000000284.270000000001940.22
01120537010300405.1970000000369.302929660002000401010101010404020202010301-1-1020000000000001229.970000000000157.500000000001387.47
01120537020300405.1970000000369.302929660002000301010102010304010102010301-1-1020000000000001450.700000000000164.350000000001615.05
01120537030300405.1970000000369.302929660005000401010102010202010202000701-1-1020000000000000223.500000000000104.710000000000328.21
01120537040300405.1970000000369.302929660004000801010101010203010202010401-1-1020000000000001033.850000000000248.050000000001281.90
01120537050300405.1970000000369.302929660007000501010102010305020203010301-1-1020000000000000561.730000000000147.750000000000709.48
01120537070300405.1970000000369.302929660008000401010102010205020102010301-1-1020000000000000636.250000000000315.000000000000951.25
01120537080300405.1970000000369.302929660008000101010301010202010102010201-1-1020000000000001418.750000000000157.500000000001576.25
01120537100300405.1970000000369.302929660010000401010102010306030102010201-1-1020000000000000485.280000000000158.630000000000643.90
01120537110300405.1970000000369.3029296600130006010101010102040202020103060303020000000000000888.030000000000143.620000000001031.64
01120537120300405.1970000000369.302929660013000201010102070305020102010204-1-1020000000000000846.100000000000186.480000000001032.58
01120537130300405.1970000000369.302929660015000201010102010303010203010301-1-1020000000000000682.500000000000186.640000000000869.14
01120537150300405.1970000000369.302929660017000201010101010402010202010201-1-1020000000000001169.830000000000103.000000000001272.83
01120537170300405.1970000000369.302929660020000401010102010204020202010301-1-1020000000000002417.810000000000228.300000000002646.11
01120537180300405.1970000000369.302929660020000401010101010207030102020201-1-1010000000000001241.000000000000578.470000000001819.47
01120537190300405.1970000000369.302929660021000301010101010403020202000701-1-1020000000000000767.220000000000103.000000000000870.22
01120537200300405.1970000000369.302929660021000601010102010303010202010401-1-1020000000000001937.800000000000155.410000000002093.22
01120537210300405.1970000000369.302929660024000101010102010302010202010301-1-1020000000000000226.940000000000045.320000000000272.26
01120537220300405.1970000000369.302929660023000301010102010303010202010301-1-1020000000000000762.710000000000080.450000000000843.16
01120537230300405.1970000000369.302929660026000401010101010406020102010101-1-1010000000000000883.020000000000288.180000000001171.20
01120537240300405.1970000000369.302929660026000601010102040307040102010304-1-1020000000000000989.220000000000327.920000000001317.14
01120545010300092.3007127200084.124323770028000301010102030304010102010301-1-1020000000000001712.020000000000603.450000000002315.47
01120545020300092.3007127200084.124323770028000201010102010406010102010303-1-1020000000000001877.230000000000553.270000000002430.50
01120545030300092.3007127200084.124323770028000101010102010303010202010303-1-1020010000000000187.250000000000312.270000000000499.52
01120545040300092.3007127200084.124323770029000101010102010302010202010301-1-1020010000000000661.250000000000197.190000000000858.44
01120545050300092.3007127200084.124323770029000601010102010305020202010301-1-1020000000000000890.340000000000800.490000000001690.83
01120545070300092.3007127200084.124323770032000401010102010304020202010301-1-1020000000000000647.000000000000609.030000000001256.03
01120545080300092.3007127200084.124323770032000501010102010305020202010301-1-1020000000000000529.590000000000440.800000000000970.39
01120545090300092.3007127200084.124323770032000801010102010306030202010301-1-1020000000000000791.670000000000814.750000000001606.42
01120545110300092.3007127200084.124323770034000201010102010303010202010301-1-1020000000000000420.000000000000424.920000000000844.92
01120545120300092.3007127200084.124323770035000101010102010303010202010301-1-1020000000000000420.000000000000248.830000000000668.83
01120545130300092.3007127200084.124323770035000301010102010304010202010301-1-1020000000000000420.000000000000323.340000000000743.34
01120545140300092.3007127200084.124323770036000301010102010303010202010301-1-1020000000000000647.330000000000395.250000000001042.59
01120545150300092.3007127200084.124323770037000201010102010304010202010301-1-1020000000000000236.000000000000401.240000000000637.24
01120545160300092.3007127200084.124323770039000401010102040304020202010303-1-1020000000000000460.690000000000602.990000000001063.69
01120545170300092.3007127200084.124323770040000401010102040305020202010301-1-1020000000000000868.670000000000342.380000000001211.05
01120545180300092.3007127200084.124323770039000301010102010305020102010301-1-1020000000000001090.250000000000654.910000000001745.16
01120553010300238.0892782600216.998319300041000201010102010504010203010303-1-1020000000000000415.000000000000719.890000000001134.89
01120553030300238.0892782600216.998319300041000201010101010204010102010501-1-1020000000000000676.500000000000257.390000000000933.89
01120553050300238.0892782600216.998319300043000201010102010304010102010401-1-1020000000000000500.000000000000434.210000000000934.21
01120553060300238.0892782600216.998319300043000101010101010404010102010203-1-1020000000000000066.670000000000468.020000000000534.69
01120553070300238.0892782600216.998319300043000501010102010306040102010401-1-1020000000000000600.000000000000457.580000000001057.58
01120553080300238.0892782600216.998319300043000501010102010303010202010401-1-1020000000000000726.390000000000308.860000000001035.25
01120553100300238.0892782600216.998319300046000301010102030306010202010501-1-1020000000000001500.000000000000134.050000000001634.05
01120553110300238.0892782600216.998319300046000101010102030304010202010503-1-1020000000000000507.750000000000366.330000000000874.08
01120553120300238.0892782600216.998319300046000401010102030306030102010301-1-1020000000000002498.000000000000380.510000000002878.51
01120553130300238.0892782600216.998319300047000301010102010306020102010501-1-1020000000000001083.580000000000224.090000000001307.67
01120553150300238.0892782600216.998319300047000201010102030305010103010303-1-1020000000000000415.000000000000276.220000000000691.22
01120553170300238.0892782600216.998319300050000401010102010304020202010301-1-1020000000000000247.500000000000394.890000000000642.39
01120553190300238.0892782600216.998319300050000201010102010304010102010501-1-1020000000000000438.080000000000231.860000000000669.94
01120553210300238.0892782600216.998319300051000301010101010406020102010501-1-1020000000000000828.900000000000386.390000000001215.29
01120553220300238.0892782600216.998319300051000301010102010305020103010303-1-1020000000000000595.500000000000121.710000000000717.21
01120553230300238.0892782600216.998319300051000201010101010406020102010301-1-1020000000000002255.000000000000541.990000000002796.99
01120553240300238.0892782600216.998319300051000401010102010305020203010501-1-1020000000000000708.750000000000346.310000000001055.06
01120561020400256.8752884700289.562342530002000101010102010302010202000704-1-1020000000000000219.500000000000157.500000000000377.00
01120561030400256.8752884700289.562342530002000301010102010404020101000701-1-1020000000000000416.860000000000043.900000000000460.76
01120561040400256.8752884700289.562342530002000301010102010205020201010301-1-1010000000000001329.120000000000252.380000000001581.50
01120561050400256.8752884700289.562342530004000101010102010306010203010303-1-1020000000000000548.750000000000262.500000000000811.25
01120561060400256.8752884700289.5623425300040001010101020102050102010103060302010010000000000161.580000000000021.780000000000183.36
01120561070400256.8752884700289.562342530004000401010102010304020201010303-1-1010000000000000093.540000000000280.330000000000373.87
01120561080400256.8752884700289.562342530004000201010102010202010201010301-1-1020000000000000779.660000000000105.000000000000884.66
01120561090400256.8752884700289.562342530006000101010102010302010203010301-1-1020010000000000318.000000000000216.870000000000534.87
01120561100400256.8752884700289.562342530006000401010102010305020101010301-1-1010000000000001680.470000000000155.040000000001835.50
01120561120400256.8752884700289.562342530006000501010102010305030101010301-1-1010000000000000588.300000000000291.340000000000879.64
01120561130400256.8752884700289.562342530008000401010102010301010203000701-1-1020000000000000588.300000000000341.740000000000930.04
01120561140400256.8752884700289.562342530008000301010102010304020202000701-1-1010000000000000571.820000000000115.400000000000687.22
01120561150400256.8752884700289.562342530008000301010101010209020203010201-1-1010000000000000888.950000000000522.080000000001411.03
01120561160400256.8752884700289.562342530008000101010102010303010102010201-1-1020000000000001260.000000000000210.000000000001470.00
01120561170400256.8752884700289.562342530010000601010102010305030101010201-1-1010000000000001370.390000000000359.180000000001729.57
01120561180400256.8752884700289.562342530010000101010102010303010203000701-1-1020000000000000531.840000000000124.650000000000656.49
01120561190400256.8752884700289.562342530010000401010102010302010203010301-1-1020000000000000845.410000000000091.360000000000936.77
01120561200400256.8752884700289.562342530010000401010101010203010101010201-1-1010000000000000419.460000000000104.520000000000523.98
01120561210400256.8752884700289.562342530012000101010102010304010202000703-1-1020000000000000075.560000000000201.870000000000277.43
01120561220400256.8752884700289.562342530012000501010102010305020101010301-1-1010000000000000654.550000000000136.890000000000791.44
01120561230400256.8752884700289.562342530012000201010102010305010101010203-1-1010000000000000668.530000000000332.370000000001000.90
01120570010400177.4854545500200.070253110001001001010102060304030102000701-1-1020000000000000970.050000000000196.930000000001166.98
01120570020400177.4854545500200.070253110001000301010102040304010102000701-1-1020000000000000135.250000000000244.980000000000380.23
01120570030400177.4854545500200.070253110001000401010102040303010102010301-1-1020000000000000257.500000000000305.830000000000563.33
01120570040400177.4854545500200.070253110004000401010102040301010202000704-1-1020000000000000228.310000000000514.430000000000742.74
01120570050400177.4854545500200.070253110004000201010102060301010202000701-1-1020000000000000228.750000000000293.750000000000522.51
01120570060400177.4854545500200.070253110004000401010102060304020102000701-1-1020000000000001759.930000000000202.060000000001961.99
01120570070400177.4854545500200.070253110005000401010102060301010102000703-1-1020000000000000165.000000000000374.000000000000539.00
01120570080400177.4854545500200.070253110005000301010102060303010202010301-1-1020000000000000110.000000000000730.940000000000840.94
01120570090400177.4854545500200.070253110008000501010104040303020102000701-1-1020000000000000505.370000000000545.860000000001051.22
01120570100400177.4854545500200.070253110008001301010102060303030102000701-1-1020000000000000640.760000000001047.730000000001688.50
01120570110400177.4854545500200.070253110008000401010102040303010102000701-1-1020000000000000213.380000000000628.150000000000841.52
01120570120400177.4854545500200.070253110009000701010102040304020202000701-1-1020000000000000423.170000000000370.120000000000793.29
01120570130400177.4854545500200.070253110009000501010102040304020102000701-1-1020000000000000303.590000000000411.200000000000714.79
01120570140400177.4854545500200.070253110012000301010102060302020202000701-1-1020000000000000273.580000000000478.350000000000751.93
01120570150400177.4854545500200.070253110012000601010102040303020202000701-1-1020000000000000224.510000000000583.760000000000808.27
01120570160400177.4854545500200.070253110012000401010102040304020102000701-1-1020000000000000497.030000000000542.050000000001039.09
01120570170400177.4854545500200.070253110013000701010102060302010202010301-1-1020000000000000292.220000000000639.940000000000932.16
01120570180400177.4854545500200.070253110013000701010102040306040202000701-1-1020000000000001038.750000000001385.990000000002424.74
01120588010400295.9957876200333.660875480002000401010102010304020102010301-1-1020000000000000600.550000000001013.310000000001613.86
01120588020400295.9957876200333.660875480002000101010102010301010202000703-1-1020000000000000230.330000000000140.000000000000370.33
01120588030400295.9957876200333.660875480002000801010102010305030202010301-1-1020000000000000364.180000000000305.400000000000669.58
01120588040400295.9957876200333.660875480004000601010102010304030102000701-1-1020000000000001272.000000000000694.990000000001966.99
01120588050400295.9957876200333.660875480004000201010102010303020202000701-1-1020000000000000106.000000000000105.000000000000211.00
01120588060400295.9957876200333.660875480004000501010102010406020102010303-1-1020000000000000175.680000000000189.650000000000365.33
01120588070400295.9957876200333.660875480006000401010102010304030202010301-1-1020000000000000323.200000000000105.000000000000428.20
01120588080400295.9957876200333.660875480006000601010102010303020102010301-1-1020000000000000530.000000000000216.250000000000746.25
01120588100400295.9957876200333.660875480008000501010102060301010202000701-1-1020000000000000052.500000000000137.840000000000190.34
01120588110400295.9957876200333.660875480008000101010102010303010202010303-1-1020000000000000081.750000000000203.110000000000284.86
01120588120400295.9957876200333.660875480008000701010102010304030202010301-1-1020000000000000137.240000000000364.310000000000501.54
01120588130400295.9957876200333.660875480010000901010102060303020202000701-1-1020000000000000115.990000000000405.670000000000521.66
01120588140400295.9957876200333.660875480010000201010102030301010202000701-1-1020000000000000052.500000000001112.430000000001164.93
01120588150400295.9957876200333.660875480010000401010102010305020102010301-1-1020000000000000532.090000000000195.130000000000727.23
01120588160400295.9957876200333.660875480012000101010102010304010102000701-1-1020000000000000390.830000000000141.220000000000532.06
01120588170400295.9957876200333.660875480012000401010102040304030202000701-1-1020000000000000824.150000000000359.750000000001183.91
01120596010400154.1550324700173.771064470014000401010102010304030202010301-1-1010000000000000313.330000000000129.500000000000442.83
01120596020400154.1550324700173.771064470014000501010102010304030202000705-1-1020000000000000864.000000000000656.330000000001520.33
01120596030400154.1550324700173.771064470014000501010101010405020102010203-1-1010000000000000549.960000000001285.910000000001835.87
01120596040400154.1550324700173.771064470014000201010102010302010202010301-1-1020000000000000420.000000000000210.690000000000630.69
01120596060400154.1550324700173.771064470017000501010102010306020102010301-1-1020000000000000515.000000000000168.520000000000683.52
01120596080400154.1550324700173.771064470017000101010102010304010202000701-1-1020000000000000105.000000000000103.000000000000208.00
01120596090400154.1550324700173.771064470020000401010101010206030102010301-1-1010000000000002600.000000000000257.500000000002857.50
01120596100400154.1550324700173.771064470021000301010102010304020102010301-1-1020000000000000520.000000000000808.060000000001328.06
01120596110400154.1550324700173.771064470020000501010102010305020102010301-1-1020000000000000312.000000000000220.800000000000532.80
01120596120400154.1550324700173.771064470024000301010102010302010102000703-1-1020000000000000280.000000000000133.050000000000413.05
01120596130400154.1550324700173.771064470024000401010102010303010102010401-1-1020000000000001040.000000000002937.800000000003977.80
01120596140400154.1550324700173.771064470024000301010101010206020102020301-1-1010000000000000942.950000000000351.230000000001294.18
01120596170400154.1550324700173.771064470026000201010102010302010202000701-1-1020000000000000386.400000000000146.560000000000532.96
01120596180400154.1550324700173.771064470026000501010102010204020102010303-1-1010000000000000504.480000000000270.490000000000774.97
01120600010400209.6887578100236.371385790041000301010102060303010202000701-1-1020000000000000500.000000000000676.840000000001176.84
01120600020400209.6887578100236.371385790041000201010102060302010202000701-1-1020000000000000333.330000000000864.430000000001197.77
01120600030400209.6887578100236.371385790041000501010102040304020202000701-1-1020000000000001969.850000000001221.620000000003191.47
01120600040400209.6887578100236.371385790041000801010102040305020202000701-1-1020000000000000612.000000000001210.940000000001822.94
01120600050400209.6887578100236.371385790043000401010102040303010202010301-1-1020000000000000600.000000000001123.100000000001723.10
01120600060400209.6887578100236.371385790043000201010102060302010202000701-1-1020000000000000500.000000000000606.990000000001106.99
01120600070400209.6887578100236.371385790043000601010102040307030202000701-1-1020000000000002312.000000000001208.210000000003520.21
01120600080400209.6887578100236.371385790043000701010102040304020203000701-1-1020000000000000312.000000000001037.250000000001349.25
01120600090400209.6887578100236.371385790047000501010102010305020203010301-1-1020000000000000606.390000000000133.550000000000739.94
01120600100400209.6887578100236.371385790047000501010102010306030203010301-1-1020000000000000330.000000000000952.870000000001282.87
01120600110400209.6887578100236.371385790047000201010102010304020203000705-1-1020000000000000165.000000000000281.870000000000446.87
01120600120400209.6887578100236.371385790049000501010102010305020203000705-1-1020000000000000824.000000000000142.480000000000966.48
01120600130400209.6887578100236.371385790049000401010102010301010203000701-1-1020000000000000350.000000000000120.000000000000470.00
01120600140400209.6887578100236.3713857900490001010101020103040102030007060201020000000000001000.000000000000000.000000000001000.00
01120600150400209.6887578100236.371385790049000501010102030305030203000701-1-1020000000000000294.000000000000114.430000000000408.43
01120600160400209.6887578100236.371385790052000401010102010304020203000701-1-1020000000000000125.000000000000070.640000000000195.64
01120600170400209.6887578100236.371385790052000501010102010307040203000705-1-1020000000000000198.500000000000238.950000000000437.45
01120600180400209.6887578100236.371385790052000201010102010301010203000705-1-1020000000000000050.000000000000043.580000000000093.58
01120618010400167.1090909100188.373510390015000401010102010306030102010601-1-1020010000000000525.000000000000569.890000000001094.89
01120618020400167.1090909100188.373510390015000201010102010305010202010601-1-1020000000000000599.780000000000653.800000000001253.58
01120618030400167.1090909100188.373510390015000401010102010206020102010501-1-1020000000000000605.960000000000296.140000000000902.10
01120618040400167.1090909100188.373510390015000301010102010305020202010301-1-1020000000000000415.000000000000165.080000000000580.08
01120618050400167.1090909100188.373510390015000601010102010405020102010301-1-1020000000000003897.000000000002229.930000000006126.93
01120618060400167.1090909100188.373510390018000701010102010303020203000701-1-1020000000000001664.500000000000501.060000000002165.56
01120618070400167.1090909100188.373510390018000601010102010306020202000703-1-1010000000000000145.250000000000168.740000000000313.99
01120618090400167.1090909100188.373510390018000501010102010304020202010303-1-1020000000000000597.500000000000116.850000000000714.35
01120618100400167.1090909100188.373510390021000201010102010302010202010203-1-1010000000000000285.900000000000275.890000000000561.78
01120618110400167.1090909100188.373510390021000201010102010304010102010301-1-1020000000000000876.960000000000013.870000000000890.83
01120618120400167.1090909100188.373510390022000401010102010306020202010301-1-1020000000000000717.490000000000215.070000000000932.56
01120618140400167.1090909100188.373510390021000301010102040307020203010401-1-1020000000000002296.300000000000536.080000000002832.38
01120618150400167.1090909100188.373510390024000701020101010208030202000701-1-1020000000000000752.170000000001008.220000000001760.39
01120618160400167.1090909100188.373510390024000201010102010303010202000701-1-1020000000000000531.450000000000154.500000000000685.95
01120618170400167.1090909100188.373510390024000401010102010303010102010301-1-1020000000000007416.000000000000296.580000000007712.58
01120626010400296.8501724400334.623979690028000501010102040304020202000701-1-1020000000000000624.000000000001245.310000000001869.31
01120626030400296.8501724400334.623979690028000601010102040303020202010301-1-1020000000000001219.190000000000923.850000000002143.04
01120626040400296.8501724400334.623979690029000201010102010305010202010401-1-1010000000000001056.400000000000693.160000000001749.56
01120626050400296.8501724400334.623979690029000401010102040304020202010301-1-1020000000000001286.110000000000357.860000000001643.97
01120626060400296.8501724400334.623979690030000501010102040304020202010301-1-1020000000000000677.670000000000284.140000000000961.80
01120626070400296.8501724400334.623979690031000701010102040302010202000701-1-1020000000000000739.020000000001371.510000000002110.53
01120626080400296.8501724400334.623979690031000301010101010205020102010201-1-1010000000000006132.740000000000616.580000000006749.33
01120626090400296.8501724400334.623979690032000501010102040303020202000701-1-1020000000000000537.200000000000090.530000000000627.73
01120626100400296.8501724400334.623979690034000601010102040304020202010304-1-1010000000000000200.000000000000338.580000000000538.58
01120626110400296.8501724400334.623979690034000701020102010208040102020201-1-1010000000000001053.420000000001170.640000000002224.06
01120626120400296.8501724400334.623979690035000301010102060301010202000704-1-1020000000000000315.000000000000771.670000000001086.67
01120626130400296.8501724400334.623979690035000301010102010303010102010201-1-1010000000000000649.860000000000388.820000000001038.68
01120626140400296.8501724400334.623979690036000401010102040403020202000701-1-1020000000000000390.530000000000493.690000000000884.23
01120626150400296.8501724400334.623979690038000501010102040304020202010301-1-1020000000000001121.030000000000757.210000000001878.25
01120626160400296.8501724400334.623979690038000101010101040205010102010201-1-1020000000000000715.690000000000591.910000000001307.60
01120626170400296.8501724400334.623979690039000701010102040304010202010301-1-1020000000000001609.170000000000188.030000000001797.20
01120634010400102.6736363600115.738726130027000201010102040302010202000701-1-1020000000000000312.000000000000251.340000000000563.34
01120634020400102.6736363600115.738726130027000401010102040304020202010301-1-1020000000000001250.450000000000191.130000000001441.58
01120634030400102.6736363600115.738726130027000601010102040304020202010301-1-1020000000000000666.500000000000525.490000000001191.99
01120634040400102.6736363600115.7387261300270004010101020403020102020103060201010000000000000409.300000000000305.550000000000714.85
01120634050400102.6736363600115.738726130030000201010102010304010202010305-1-1020000000000000520.000000000000337.580000000000857.58
01120634060400102.6736363600115.7387261300300004010101020403030102020103060101020000000000001484.390000000000279.670000000001764.06
01120634070400102.6736363600115.738726130030000101010102040302010202000701-1-1020000000000001114.750000000000293.400000000001408.15
01120634080400102.6736363600115.738726130030000101010102040303010202010301-1-1020000000000000392.000000000000244.540000000000636.54
01120634090400102.6736363600115.738726130033000201010102060304010202000701-1-1020000000000000046.320000000000733.750000000000780.07
01120634110400102.6736363600115.738726130033000101010102010304010202000704-1-1020000000000000101.580000000000826.360000000000927.94
01120634120400102.6736363600115.738726130033000301010102040304020202000704-1-1020000000000000971.720000000000339.270000000001310.99
01120634130400102.6736363600115.738726130037000201010102040302010202010401-1-1020000000000000265.000000000000030.300000000000295.30
01120634140400102.6736363600115.738726130036000501010102060304030202000701-1-1020000000000000402.950000000000576.780000000000979.73
01120634150400102.6736363600115.738726130037000401010102040304010202010304-1-1020000000000000340.080000000000382.300000000000722.39
01120634160400102.6736363600115.738726130037000401010102040302020202000701-1-1020000000000001137.280000000000033.300000000001170.58
01120634170400102.6736363600115.738726130040000701010102010304030203000704-1-1020000000000000141.670000000002088.430000000002230.09
01120634180400102.6736363600115.738726130040000501010102040304020203010304-1-1020000000000001080.280000000000178.950000000001259.23
01120634190400102.6736363600115.738726130040000501010102040303010202000701-1-1020000000000000220.400000000000891.140000000001111.54
01120634200400102.6736363600115.738726130040000501010102040306010203000701-1-1020000000000000388.000000000001146.490000000001534.49
01120642010400206.2405393600232.484385940042000101010102010203010102010304-1-1020000000000000341.250000000000302.890000000000644.14
01120642030400206.2405393600232.484385940042000201010102010205010102010301-1-1020000000000001277.760000000000878.770000000002156.53
01120642040400206.2405393600232.484385940042000501010102010306030102010301-1-1020000000000000863.170000000000601.040000000001464.20
01120642050400206.2405393600232.484385940042000401010102010306030102010501-1-1020000000000000880.210000000001090.900000000001971.11
01120642060400206.2405393600232.484385940044000701010102010304020202010301-1-1020010000000000666.990000000000773.990000000001440.98
01120642070400206.2405393600232.484385940044000301010102010305010102010303-1-1010010000000001182.800000000000572.150000000001754.95
01120642080400206.2405393600232.484385940044000401010102030304010202010201-1-1020010000000000941.880000000000754.340000000001696.23
01120642090400206.2405393600232.484385940044000501010102010305020202000701-1-1020100000000000568.570000000000446.800000000001015.37
01120642110400206.2405393600232.484385940047000101010102010306010202010303-1-1010000000000000499.930000000000564.590000000001064.52
01120642130400206.2405393600232.484385940047000501010102010302010202000701-1-1020000000000000297.000000000000756.740000000001053.74
01120642140400206.2405393600232.484385940047000301010102010304010202000701-1-1020000000000000134.490000000000296.730000000000431.22
01120642150400206.2405393600232.484385940051000501020102010302010201010301-1-1020000000000000313.050000000000425.890000000000738.94
01120642160400206.2405393600232.484385940051000401010102010307020102010201-1-1020000000000003633.330000000001289.860000000004923.19
01120642170400206.2405393600232.484385940051000201010102010304010202010204-1-1020000000000000610.900000000000561.730000000001172.63
01120642180400206.2405393600232.484385940051000301010102010303010203000701-1-1020000000000000516.670000000000681.420000000001198.09
01120650010400243.4455944100274.423736950016000901020102060302020202000701-1-1020000000000001086.720000000001365.320000000002452.04
01120650020400243.4455944100274.423736950016000201010102060302010202000701-1-1020000000000000306.730000000000401.630000000000708.36
01120650030400243.4455944100274.423736950016000101010102060302010202000701-1-1020000000000000639.920000000000084.900000000000724.82
01120650070400243.4455944100274.423736950019000801010102060301010202000701-1-1020000000000000123.740000000000482.510000000000606.25
01120650080400243.4455944100274.423736950019000901010102060302020202000701-1-1020000000000000210.000000000000884.680000000001094.68
01120650090400243.4455944100274.423736950019000601010102060303010202000701-1-1020000000000000489.410000000000738.980000000001228.39
01120650100400243.4455944100274.423736950022000901020102040307030102010301-1-1010000000000002551.820000000000987.000000000003538.83
01120650110400243.4455944100274.423736950022000101010102060303010202000701-1-1020000000000000315.000000000000487.830000000000802.83
01120650120400243.4455944100274.423736950022000501010102040305030202010301-1-1020000000000000665.920000000000174.880000000000840.81
01120650130400243.4455944100274.423736950022000601010102060302020202000701-1-1020000000000000315.000000000001221.890000000001536.89
01120650140400243.4455944100274.423736950022000601010102040307010202010301-1-1020000000000000796.370000000000462.670000000001259.04
01120650150400243.4455944100274.423736950025000601010102040305010202010303-1-1020000000000000236.250000000000746.730000000000982.98
01120650180400243.4455944100274.423736950026000201010102060302010202000701-1-1020000000000000209.250000000001003.420000000001212.67
01120669010400308.1911931800347.408130900042001301010102060302020202000701-1-1020000000000000835.770000000002121.260000000002957.03
01120669020400308.1911931800347.408130900042000401010102060304020202010301-1-1020000000000000285.920000000000872.540000000001158.46
01120669030400308.1911931800347.408130900042000801030102060301010202000701-1-1020000000000000071.700000000000382.520000000000454.22
01120669040400308.1911931800347.408130900042001001010102060303020202000701-1-1020000000000000884.220000000000829.950000000001714.17
01120669050400308.1911931800347.408130900042000501010102060303010202000701-1-1020000000000000209.500000000001550.130000000001759.63
01120669060400308.1911931800347.408130900045000401010102040303010202000705-1-1020000000000001278.500000000001291.420000000002569.92
01120669070400308.1911931800347.408130900045000601020102040305030102010301-1-1020000000000000944.000000000000634.220000000001578.22
01120669090400308.1911931800347.408130900045000501010102060303020202000701-1-1020000000000000411.700000000000751.150000000001162.85
01120669100400308.1911931800347.408130900049000601010102040302010202000701-1-1020000000000000155.270000000000598.010000000000753.28
01120669110400308.1911931800347.408130900049000701010102060301010202000701-1-1020000000000000288.600000000000633.560000000000922.16
01120669120400308.1911931800347.408130900049000501010102060304020202010301-1-1020000000000001210.060000000000369.050000000001579.11
01120669130400308.1911931800347.408130900049000301010102060304010202010303-1-1020000000000000188.380000000000767.250000000000955.63
01120669150400308.1911931800347.408130900052001401030102060305040202000701-1-1020000000000000901.440000000000366.220000000001267.65
01120669160400308.1911931800347.408130900052000201010102060302010202000701-1-1020000000000000300.000000000000373.550000000000673.55
01120669170400308.1911931800347.408130900052000501010102040305020102010301-1-1020000000000001703.830000000001730.290000000003434.12
01120669180400308.1911931800347.408130900052000701010102060301010202000701-1-1020000000000000688.040000000000719.040000000001407.08
01130010010100753.0489758700916.531898660001000401010101020206020101010501-1-1010000000000000518.330000000002265.030000000002783.36
01130010040100753.0489758700916.531898660005000301010101020206020101010201-1-1010000000000006874.170000000000630.000000000007504.17
01130010050100753.0489758700916.531898660005000401010101020205020101020101-1-1010000000000004704.400000000000238.480000000004942.88
01130010070100753.0489758700916.531898660009000201010101010205020101010201-1-1010000000000000708.040000000000502.170000000001210.22
01130010080100753.0489758700916.5318986600090002010101010202050201010102060301010000000000000500.000000000000124.330000000000624.33
01130010090100753.0489758700916.531898660009000201010101010206020101020201-1-1010000000000001200.000000000000715.200000000001915.20
01130010100100753.0489758700916.5318986600130003010101010202050201010101060303010000000000003376.120000000000000.000000000003376.12
01130010120100753.0489758700916.531898660013000101010201010207020101010101-1-1010000000000002751.330000000000564.050000000003315.38
01130010130100753.0489758700916.531898660013000201010101020204010101010101-1-1010000000000002347.190000000000310.400000000002657.59
01130028010100510.8278839600621.725897500002000201010301010402010101010101-1-1010000000000000530.000000000000527.910000000001057.91
01130028020100510.8278839600621.725897500002000401010101020205020101010201-1-1010000000000002712.300000000000199.300000000002911.60
01130028030100510.8278839600621.725897500003000201010101020404020202010101-1-1010000000000001581.420000000000569.940000000002151.35
01130028040100510.8278839600621.725897500003000401010101020203010101010104-1-1020000000000000424.340000000000157.820000000000582.16
01130028050100510.8278839600621.725897500002000101010101010404010101010101-1-1010000000000000439.900000000001041.350000000001481.25
01130028060100510.8278839600621.725897500006000401020101010206020101020201-1-1010000000000000700.000000000000315.000000000001015.00
01130028070100510.8278839600621.725897500006000601020101010207030101020101-1-1010000000000004228.930000000000768.220000000004997.15
01130028080100510.8278839600621.7258975000060002010101010202040201010101060103010000000000000700.080000000000000.000000000000700.08
01130028090100510.8278839600621.725897500006000801020101020406030101020101-1-1010000000000001289.690000000000319.750000000001609.43
01130028100100510.8278839600621.7258975000100004010101010202050201010101060301010000000000001555.560000000000130.010000000001685.57
01130028110100510.8278839600621.725897500010000501010101020208030101010201-1-1010000000000001260.000000000001050.000000000002310.00
01130028120100510.8278839600621.7258975000100005010101010202030201010101060201010000000000002105.760000000000000.000000000002105.76
01130036010100558.3682831100679.587064160003000301010101010206020101010501-1-1020000000000001428.190000000000000.000000000001428.19
01130036020100558.3682831100679.587064160003000201010102010304010101010501-1-1020000000000000528.000000000000322.680000000000850.68
01130036030100558.3682831100679.587064160003000301010102010304020101010101-1-1010000000000000182.590000000000162.470000000000345.06
01130036040100558.3682831100679.5870641600030002010101010102030101010101060301010000000000004195.420000000000012.000000000004207.42
01130036060100558.3682831100679.587064160008000301010101020403010101010501-1-1010000000000000458.150000000000116.240000000000574.39
01130036070100558.3682831100679.587064160007000601010104010505020101010501-1-1020000000000001257.930000000000105.000000000001362.93
01130036080100558.3682831100679.5870641600080002010102010202030101010103060301020000000000000706.230000000000068.770000000000775.00
01130036090100558.3682831100679.5870641600080006010101010102060301010101060301010000000000004645.950000000000012.820000000004658.77
01130036100100558.3682831100679.587064160011000701010101010407030101010201-1-1010000000000000987.380000000000798.890000000001786.27
01130036110100558.3682831100679.587064160011000201010101010412050101020101-1-1010000000000000286.990000000002552.090000000002839.08
01130036120100558.3682831100679.587064160011000301010101010203010101010201-1-1010000000000000084.480000000000208.670000000000293.15
01130044010100635.0253269300772.885944000004000501010101010706030101010101-1-1010000000000001650.000000000000461.000000000002111.00
01130044020100635.0253269300772.885944000004000301010101010206020101010201-1-1010000000000000826.280000000000066.230000000000892.52
01130044030100635.0253269300772.8859440000040004010102010102040101010101060201010000000000001319.900000000000085.030000000001404.93
01130044050100635.0253269300772.8859440000040007010101010102060301010103060201010000000000002872.200000000000069.110000000002941.31
01130044060100635.0253269300772.8859440000080003010102010104050201010103060103010000000000000974.190000000000069.060000000001043.25
01130044070100635.0253269300772.885944000008000201010101020405020101010401-1-1020000000000000463.330000000000210.000000000000673.33
01130044080100635.0253269300772.8859440000080005010102010104080301010105060103010000000000001420.770000000000053.000000000001473.77
01130044090100635.0253269300772.885944000008000101010101020405010101010301-1-1010000000000001253.970000000000100.500000000001354.47
01130044110100635.0253269300772.885944000012000501010101010206020101010201-1-1010000000000000641.880000000000505.840000000001147.72
01130044120100635.0253269300772.8859440000120006010101010204040101010102060201010000000000000854.800000000000000.000000000000854.80
01130044130100635.0253269300772.885944000012000301010101010206030101010201-1-1010000000000000840.000000000000146.700000000000986.70
01130052010100579.4556483500705.252384100001000501010101010211040101020201-1-1010000000000002036.520000000000851.000000000002887.52
01130052020100579.4556483500705.252384100001000201010302010401010101010501-1-1010000000000001075.900000000000156.200000000001232.10
01130052030100579.4556483500705.252384100001000101010102010304010203000701-1-1020000000000000644.400000000000058.800000000000703.20
01130052040100579.4556483500705.252384100005000301010101010204020101010201-1-1010000000000002168.700000000000840.000000000003008.70
01130052050100579.4556483500705.252384100005000301010101010204020101010401-1-1010000000000000670.930000000000584.500000000001255.43
01130052060100579.4556483500705.2523841000050002010102010204010101010102060203010000000000000468.620000000000041.690000000000510.31
01130052070100579.4556483500705.252384100009000601010102010404020101010101-1-1010000000000000866.000000000000009.110000000000875.11
01130052080100579.4556483500705.252384100010000801010101040203030201020501-1-1010000000000001156.910000000000239.700000000001396.61
01130052090100579.4556483500705.252384100009000401010102010304020101010501-1-1010000000000000671.100000000000077.040000000000748.14
01130052100100579.4556483500705.252384100013000401010301050402010101010101-1-1020000000000000127.170000000000104.000000000000231.17
01130052120100579.4556483500705.2523841000130001010101010102030101010101060101010000000000000779.350000000000000.000000000000779.35
01130052130100579.4556483500705.252384100013001101010101010207040101010201-1-1010000000000000951.750000000000260.000000000001211.75
01130060010100760.2792942100925.331880620002000401010101010205020101010101-1-1010000000000003087.000000000000315.000000000003402.00
01130060020100760.2792942100925.3318806200020003010101010102050201010101060101010000000000001408.000000000000029.460000000001437.46
01130060030100760.2792942100925.3318806200020002010101010102040201010101060201010000000000001331.700000000000000.000000000001331.70
01130060040100760.2792942100925.331880620002000401010101010207020101020101-1-1010000000000003789.000000000000630.000000000004419.00
01130060050100760.2792942100925.3318806200020002010101010102020101010101060201010000000000000879.900000000000000.000000000000879.90
01130060060100760.2792942100925.3318806200060004010101010102060201010202060201010000000000001475.000000000000000.000000000001475.00
01130060090100760.2792942100925.331880620006000401010101010205020102010301-1-1010000000000000895.370000000000434.670000000001330.04
01130060110100760.2792942100925.331880620011000201010101010204010101010201-1-1010000000000001484.670000000000378.000000000001862.67
01130060120100760.2792942100925.331880620011000201010101010205010101010201-1-1010000000000002339.570000000000735.000000000003074.57
01130060130100760.2792942100925.331880620010000301010101020206020101020201-1-1010000000000002883.000000000000315.000000000003198.00
01130079010100640.4781756200779.522577100014000101010301020203010101010504-1-1010000000000001420.480000000000260.000000000001680.48
01130079020100640.4781756200779.522577100014000401010102010304020101010501-1-1020000000000000000.000000000000208.000000000000208.00
01130079030100640.4781756200779.522577100014000201010101010204010101010501-1-1020000000000001260.000000000000416.000000000001676.00
01130079050100640.4781756200779.522577100019000301010301010404010101010201-1-1010000000000000981.000000000000154.500000000001135.50
01130079060100640.4781756200779.522577100018000101010101010405010101010201-1-1010000000000001201.670000000000195.700000000001397.37
01130079080100640.4781756200779.522577100022000101010301020404010101010201-1-1010000000000000312.000000000000206.000000000000518.00
01130079090100640.4781756200779.522577100022000101010302010301010203010201-1-1010000000000002120.000000000000154.500000000002274.50
01130079100100640.4781756200779.522577100026000501010101010407030101010301-1-1010000000000000619.220000000000396.710000000001015.93
01130079110100640.4781756200779.522577100026000801010102010305020101010301-1-1020000000000001161.200000000000204.000000000001365.20
01130079130100640.4781756200779.522577100026000201010101010405020101010301-1-1010000000000008026.860000000000391.380000000008418.24
01130087010100458.6935456700558.273471970015000401010101020206030101020101-1-1010000000000002073.380000000000364.000000000002437.38
01130087020100458.6935456700558.2734719700150002010102010204040101010101060101010000000000001215.670000000000000.000000000001215.67
01130087030100458.6935456700558.2734719700150004010102010204040201010101060101010000000000000630.000000000000000.000000000000630.00
01130087040100458.6935456700558.2734719700150003010101010102070201010201060203010000000000002415.590000000000000.000000000002415.59
01130087050100458.6935456700558.273471970015000401010101020206020101010101-1-1010000000000003507.970000000000353.600000000003861.57
01130087060100458.6935456700558.2734719700190007010102010204020201010007060301010000000000000127.970000000000149.870000000000277.85
01130087070100458.6935456700558.273471970019000301010101010205020101010301-1-1010000000000001622.040000000000213.130000000001835.17
01130087080100458.6935456700558.273471970019000301010101010404020101010501-1-1010000000000000468.810000000000345.130000000000813.95
01130087090100458.6935456700558.273471970019000401010101020407020101020301-1-1010000000000002089.410000000000315.830000000002405.24
01130087110100458.6935456700558.273471970023000501010101010205020101020201-1-1010000000000001472.750000000000437.260000000001910.01
01130087120100458.6935456700558.273471970023000101010101020209010101010201-1-1010000000000001322.080000000000309.000000000001631.08
01130087130100458.6935456700558.273471970023000401010101010405020103010201-1-1010000000000000871.500000000000206.000000000001077.50
01130095010100365.1893556600444.470020200016000301010101020405020101010101-1-1010000000000000726.440000000000255.700000000000982.14
01130095020100365.1893556600444.470020200016000101010202030402010101010501-1-1010000000000000451.310000000000206.000000000000657.31
01130095030100365.1893556600444.470020200016000201010101010405020101010401-1-1010000000000000451.310000000000276.660000000000727.98
01130095040100365.1893556600444.470020200016000201010101010205020101010101-1-1010000000000000208.000000000000657.000000000000865.00
01130095050100365.1893556600444.470020200016000301010101010405020101010401-1-1020000000000001782.900000000000412.000000000002194.90
01130095060100365.1893556600444.470020200020001101010101010403020101010501-1-1010000000000000963.890000000000223.830000000001187.72
01130095070100365.1893556600444.470020200020000801010101010403010101010504-1-1010000000000000484.940000000000064.890000000000549.83
01130095080100365.1893556600444.470020200020000101010102010302010103010501-1-1010000000000000133.750000000000245.000000000000378.75
01130095090100365.1893556600444.470020200020000601010101010403010101010501-1-1010000000000000139.580000000001067.590000000001207.17
01130095100100365.1893556600444.470020200024000501010101010405020101010501-1-1010000000000002527.250000000000412.000000000002939.25
01130095110100365.1893556600444.470020200024000401010101010204010101010501-1-1010000000000002560.500000000000515.000000000003075.50
01130095120100365.1893556600444.470020200024000401010101020406030101010201-1-1010000000000004576.000000000000721.000000000005297.00
01130109010100444.1435366200540.564733430018000501010101010404020101010201-1-1010000000000001683.090000000000412.000000000002095.09
01130109020100444.1435366200540.5647334300180005010101010104040201010102060201010000000000001339.000000000000000.000000000001339.00
01130109030100444.1435366200540.564733430018000601010101020406030101020201-1-1010000000000000824.000000000000587.060000000001411.06
01130109040100444.1435366200540.564733430018000701010101010208060101020201-1-1010000000000001580.200000000000435.370000000002015.57
01130109050100444.1435366200540.5647334300170005010103010104010101010102060201010000000000000507.500000000000005.200000000000512.70
01130109060100444.1435366200540.564733430021000501010101010206030101010501-1-1010000000000002796.630000000000309.000000000003105.63
01130109070100444.1435366200540.5647334300210001010102010202020101010101060303010000000000000312.000000000000000.000000000000312.00
01130109080100444.1435366200540.564733430021000301010101010206030101010201-1-1010000000000002004.630000000000655.010000000002659.64
01130109090100444.1435366200540.5647334300210001010102010202020101010102060103010000000000000634.810000000000000.000000000000634.81
01130109100100444.1435366200540.564733430025000301010101020206020101020101-1-1010000000000001398.670000000000510.000000000001908.67
01130109110100444.1435366200540.564733430025000201010101010206010101010101-1-1010000000000000991.270000000000357.000000000001348.27
01130109120100444.1435366200540.564733430025000301010101010206020101020101-1-1010000000000001022.130000000000510.000000000001532.13
01130109130100444.1435366200540.5647334300250001010102010102040101010101060101010000000000001102.890000000000000.000000000001102.89
01130117010100437.0215272500531.8965737500140003010101010202050201010102060301010000000000005009.930000000000239.930000000005249.86
01130117020100437.0215272500531.896573750014000301020101020205020101010101-1-1010000000000002745.340000000000532.540000000003277.88
01130117030100437.0215272500531.896573750014000101010101010204010101010201-1-1010000000000000866.660000000000360.400000000001227.05
01130117050100437.0215272500531.896573750018000301010101010206020101020201-1-1010000000000006462.330000000001014.970000000007477.30
01130117060100437.0215272500531.896573750019000801010101010208030101020201-1-1010000000000002332.880000000000403.930000000002736.80
01130117070100437.0215272500531.896573750022000401010101010404010101010204-1-1010000000000000574.090000000000659.560000000001233.65
01130117080100437.0215272500531.8965737500220002010101010102020101010102060101010000000000000817.750000000000675.830000000001493.58
01130117090100437.0215272500531.896573750022000301010101010203010101010301-1-1010000000000001997.800000000000346.460000000002344.25
01130117100100437.0215272500531.896573750026000701010101010206030101010101-1-1010000000000001373.140000000000357.000000000001730.14
01130117110100437.0215272500531.896573750026000301010101020206020101020101-1-1010000000000002279.050000000000510.000000000002789.05
01130117120100437.0215272500531.8965737500260003010102010102040201010101060301010000000000000800.600000000000000.000000000000800.60
01130117130100437.0215272500531.896573750026000101010201020206010101030101-1-1010000000000004280.000000000000561.000000000004841.00
01130125010100425.1342995200517.428692170015000301010101010209030101020501-1-1010000000000000052.500000000000470.700000000000523.20
01130125020100425.1342995200517.428692170015000501010101010207030101020201-1-1010000000000000840.000000000000520.000000000001360.00
01130125030100425.1342995200517.428692170015000501010101010213060101030201-1-1010000000000008400.000000000002080.000000000010480.00
01130125040100425.1342995200517.428692170015000101010101010206010101010101-1-1010000000000010900.000000000000936.000000000011836.00
01130125050100425.1342995200517.428692170015000401010101010207030102030201-1-1010000000000000063.750000000000745.430000000000809.18
01130125060100425.1342995200517.428692170019000401010101020205020101020201-1-1010000000000000402.500000000000387.030000000000789.53
01130125070100425.1342995200517.428692170019000301010101010205020101010201-1-1010000000000001433.870000000000133.700000000001567.57
01130125080100425.1342995200517.428692170019000401010101010208030101020201-1-1010000000000001525.280000000000282.800000000001808.08
01130125090100425.1342995200517.428692170019000501010101010208040101030201-1-1010000000000001294.480000000000106.900000000001401.38
01130125100100425.1342995200517.428692170023000201010101010209010101010201-1-1010000000000001324.500000000000633.300000000001957.80
01130125120100425.1342995200517.428692170023000101010101010205010101010302-1-1010000000000001093.150000000000469.570000000001562.72
01130125130100425.1342995200517.428692170023000301010101010207020101020201-1-1010000000000002969.130000000000515.000000000003484.13
01130133010100725.9083269500883.499159390027000301010101010204020101010201-1-1010000000000001560.000000000000306.000000000001866.00
01130133020100725.9083269500883.499159390027000101010101010206020101020201-1-1010000000000001412.670000000000510.000000000001922.67
01130133030100725.9083269500883.4991593900270003010102010202070301020202060303010000000000006035.390000000000000.000000000006035.39
01130133060100725.9083269500883.4991593900310001010103010204030101010102060201010000000000000192.300000000000000.000000000000192.30
01130133070100725.9083269500883.499159390035000201010201010304010101010201-1-1010000000000000873.650000000000433.000000000001306.65
01130133080100725.9083269500883.499159390035000301010201010205020101010201-1-1010000000000002042.150000000000252.500000000002294.65
01130133100100725.9083269500883.499159390039000501010101020209030101010101-1-1010000000000000917.780000000000000.000000000000917.78
01130133110100725.9083269500883.499159390039000601010101010406030101010101-1-1010000000000000769.170000000000350.000000000001119.17
01130133130100725.9083269500883.4991593900400001010103010104030101010101060201010000000000000557.380000000000000.000000000000557.38
01130141010100442.4606828500538.516541060028000701010102040303020101010501-1-1020000000000000473.680000000000143.630000000000617.31
01130141020100442.4606828500538.516541060028000601010101020207030101020201-1-1010000000000002662.400000000001303.670000000003966.07
01130141030100442.4606828500538.516541060028000601010101020205020101010501-1-1020000000000002172.500000000000306.000000000002478.50
01130141040100442.4606828500538.5165410600280004010101010102040101010105060101010000000000000444.010000000000000.000000000000444.01
01130141060100442.4606828500538.516541060032000101010101020208010101020501-1-1010000000000000795.000000000000528.380000000001323.38
01130141070100442.4606828500538.516541060032000301010101010402010101010301-1-1020000000000000242.920000000000173.400000000000416.32
01130141080100442.4606828500538.5165410600320002010103020101010101010105060101020100000000000100.000000000000000.000000000000100.00
01130141100100442.4606828500538.516541060036000401010101010204020101010201-1-1010000000000000983.600000000000353.500000000001337.10
01130141110100442.4606828500538.516541060036000301010101010206040101020201-1-1010000000000000415.000000000000505.000000000000920.00
01130141130100442.4606828500538.516541060036000101010102010305010101010201-1-1010000000000001425.000000000000101.000000000001526.00
01130150010100563.2098550700685.479715610029000501010102010306030101010401-1-1020000000000004384.670000000000309.040000000004693.71
01130150020100563.2098550700685.479715610029000501010302010302010101010601-1-1010000000000000450.620000000000223.110000000000673.73
01130150030100563.2098550700685.479715610029000201010302010302010101010401-1-1010000000000000454.500000000000115.650000000000570.15
01130150040100563.2098550700685.479715610029000201010102030304010101010201-1-1020000000000001185.950000000000511.580000000001697.53
01130150050100563.2098550700685.479715610029000401010101010405020101010101-1-1020000000000002650.000000000000204.000000000002854.00
01130150060100563.2098550700685.479715610033000401010201010207020101020201-1-1010000000000003561.500000000000306.000000000003867.50
01130150070100563.2098550700685.479715610033000201010101010402010101010201-1-1010000000000000181.800000000000051.000000000000232.80
01130150090100563.2098550700685.479715610033000401010101010204020101010201-1-1010000000000001457.650000000000102.000000000001559.65
01130150100100563.2098550700685.479715610037000301010102010404020101010501-1-1020000000000000262.500000000000085.330000000000347.83
01130150110100563.2098550700685.479715610037000401010102010405030101010501-1-1010000000000000420.000000000000178.410000000000598.41
01130150130100563.2098550700685.479715610037000501010101010406030101010201-1-1010000000000001171.500000000000208.830000000001380.33
01130168010100689.3797621400839.040437660030000201010101010205020101010201-1-1010000000000005005.000000000000408.000000000005413.00
01130168020100689.3797621400839.040437660030000401010101010407030101010201-1-1010000000000001489.250000000000306.000000000001795.25
01130168030100689.3797621400839.040437660030000501010101010204020101010201-1-1010000000000000318.150000000000249.070000000000567.22
01130168040100689.3797621400839.040437660030000201010101010205020101010201-1-1010000000000005004.250000000000510.000000000005514.25
01130168060100689.3797621400839.040437660034000301010101010206020101020201-1-1010000000000002359.000000000000635.000000000002994.00
01130168080100689.3797621400839.040437660034000401010101010205020101010201-1-1010000000000003330.780000000000404.000000000003734.78
01130168090100689.3797621400839.040437660034000301010101010208030101020201-1-1010000000000001220.420000000000606.000000000001826.42
01130168100100689.3797621400839.040437660038000301010101010208020101030201-1-1010000000000006000.000000000001405.730000000007405.73
01130168110100689.3797621400839.040437660038000201010101010205020101010201-1-1010000000000001189.250000000000647.820000000001837.07
01130168130100689.3797621400839.040437660038000301010101010205020101010201-1-1010000000000002839.700000000000922.570000000003762.27
01130176010100541.1962620500658.687088760027000201010101010206020102020201-1-1010000000000001519.940000000000510.000000000002029.94
01130176020100541.1962620500658.687088760027000401010102010306030101010201-1-1010000000000002276.670000000000408.000000000002684.67
01130176040100541.1962620500658.687088760031000301010101010205020101010201-1-1010000000000001349.330000000000306.000000000001655.33
01130176050100541.1962620500658.687088760031000501010101020206030101010201-1-1010000000000002856.250000000000276.000000000003132.25
01130176070100541.1962620500658.687088760035000501010101020207030101020101-1-1010000000000001557.000000000000404.000000000001961.00
01130176080100541.1962620500658.687088760035000301010101010206020101010101-1-1010000000000000985.500000000000303.000000000001288.50
01130176090100541.1962620500658.687088760035000201010101010205020101010101-1-1010000000000000657.000000000000303.000000000000960.00
01130176110100541.1962620500658.687088760039000401010102010403010101010401-1-1010000000000001833.880000000000196.730000000002030.61
01130176120100541.1962620500658.687088760039000701030101010205020101010201-1-1010000000000003195.590000000000388.000000000003583.59
01130176130100541.1962620500658.687088760039000201010101020405010101010301-1-1010000000000000415.000000000000503.500000000000918.50
01130184010100660.5159420300803.910435900028000401010101010404020101010401-1-1020000000000000525.000000000000224.890000000000749.89
01130184030100660.5159420300803.910435900028000501010302010301010101010401-1-1020000000000000728.000000000000174.450000000000902.45
01130184050100660.5159420300803.9104359000280001010103010104020101010102060201010000000000000936.000000000000000.000000000000936.00
01130184060100660.5159420300803.910435900032000401010101010205020101010101-1-1010000000000001501.150000000000357.000000000001858.15
01130184070100660.5159420300803.9104359000320001010102010102040101010101060201010000000000000899.500000000000000.000000000000899.50
01130184080100660.5159420300803.910435900032000201010101020206010101010101-1-1010000000000001332.170000000000408.000000000001740.17
01130184090100660.5159420300803.9104359000320001010102010202050101010101060201010000000000000876.670000000000000.000000000000876.67
01130184100100660.5159420300803.9104359000360002010101010102050101010101060201010000000000002718.900000000000000.000000000002718.90
01130184110100660.5159420300803.9104359000360001010102010102050101010101060101010000000000000547.080000000000000.000000000000547.08
01130184120100660.5159420300803.910435900036000301010101020406020101010101-1-1010000000000000898.610000000000353.500000000001252.11
01130192010100631.7432321600768.891323930040000301010101010203010101010201-1-1010000000000003896.610000000000150.000000000004046.61
01130192020100631.7432321600768.891323930040000301010102010405020101010201-1-1010000000000001336.000000000000250.000000000001586.00
01130192030100631.7432321600768.891323930040000201010101010404010101010201-1-1010000000000000504.530000000000200.000000000000704.53
01130192040100631.7432321600768.891323930045000301010101010205020101010501-1-1010000000000001813.830000000000700.000000000002513.83
01130192050100631.7432321600768.8913239300440001010102010102040101010106060101010000000000000650.000000000000017.150000000000667.15
01130192070100631.7432321600768.891323930048000501010101020205010101010301-1-1010000000000004017.920000000000560.660000000004578.58
01130192080100631.7432321600768.891323930048000401010101010205020101010301-1-1010000000000003615.750000000000454.170000000004069.92
01130192090100631.7432321600768.891323930048000201010101010204010101010301-1-1010000000000001287.000000000000223.050000000001510.05
01130192100100631.7432321600768.891323930052000301010101010405020101010401-1-1010000000000001536.250000000000294.000000000001830.25
01130192110100631.7432321600768.8913239300520002010102010104030101010101060101010000000000005161.100000000000000.000000000005161.10
01130192120100631.7432321600768.891323930052000701010102010306030101010101-1-1020000000000001252.500000000000098.000000000001350.50
01130206010100885.7090713901077.991794530041000101010101010204010101010201-1-1010000000000000870.000000000000150.000000000001020.00
01130206050100885.7090713901077.991794530041000201010101020205020101010301-1-1010000000000002000.000000000000750.000000000002750.00
01130206060100885.7090713901077.9917945300450015010101010102040201010101060101010000000000000650.000000000000047.000000000000697.00
01130206080100885.7090713901077.991794530045000401010301010204020101010104-1-1010000000000000726.630000000000183.000000000000909.63
01130206090100885.7090713901077.9917945300450004010101020104040201010105060201010000000000000411.800000000000000.000000000000411.80
01130206100100885.7090713901077.991794530049000501010101010403020101010201-1-1010000000000000099.000000000000198.000000000000297.00
01130206110100885.7090713901077.991794530049000501010101010404020101010201-1-1010000000000000198.000000000000297.000000000000495.00
01130206120100885.7090713901077.991794530049000501010101010403010101010201-1-1010000000000001037.740000000000148.500000000001186.24
01130206130100885.7090713901077.991794530049000301010301010403010101010201-1-1010000000000000279.400000000000227.700000000000507.10
01130214010100681.4005431400829.328972710042000301010101020208020101020101-1-1010000000000001283.500000000000600.000000000001883.50
01130214020100681.4005431400829.328972710042000401010201020206020101020101-1-1010000000000001634.450000000000500.000000000002134.45
01130214030100681.4005431400829.328972710042000401010101010206020101020101-1-1010000000000001368.000000000000430.000000000001798.00
01130214040100681.4005431400829.328972710042000201010201020206010101010101-1-1010000000000002768.670000000000450.000000000003218.67
01130214050100681.4005431400829.328972710042000401010202020206020101010101-1-1010000000000001298.000000000000450.000000000001748.00
01130214060100681.4005431400829.328972710046000501010101020211040101040201-1-1010000000000021000.000000000000517.100000000021517.10
01130214090100681.4005431400829.328972710046000601010101010212050101030201-1-1010000000000006024.500000000000950.960000000006975.46
01130214100100681.4005431400829.328972710050000401010101020208030101040202-1-1010000000000009060.580000000000000.000000000009060.58
01130214110100681.4005431400829.328972710050000501010101020210050101060201-1-1010000000000013114.420000000000891.000000000014005.42
01130214120100681.4005431400829.328972710050000401010101020211040101030201-1-1010000000000010070.000000000000990.000000000011060.00
01130214130100681.4005431400829.328972710050000601010101020208040101050201-1-1010000000000015045.580000000001045.080000000016090.67
01130222010100505.9321977700615.767383900043000201010101020108010101020101-1-1010000000000001060.800000000000600.000000000001660.80
01130222020100505.9321977700615.7673839000430001010101010102050101010201060101010000000000001188.000000000000000.000000000001188.00
01130222030100505.9321977700615.767383900043000401010101020207020101020101-1-1010000000000001290.000000000000500.000000000001790.00
01130222040100505.9321977700615.767383900043000201010101010205010101010101-1-1010000000000001989.680000000000450.000000000002439.68
01130222050100505.9321977700615.7673839000430001010102010202060101010201060103010000000000002961.060000000000000.000000000002961.06
01130222060100505.9321977700615.767383900047000501020101020210020101020101-1-1010000000000001844.350000000000728.710000000002573.05
01130222080100505.9321977700615.767383900047000401010101010208030101010201-1-1010000000000003388.920000000000087.000000000003475.92
01130222090100505.9321977700615.767383900047000101010101010709010101020201-1-1010000000000004950.000000000000270.610000000005220.61
01130222100100505.9321977700615.767383900051000101010101010205050101010201-1-1010000000000000455.410000000000294.000000000000749.41
01130222110100505.9321977700615.767383900051000301010101010205050101010201-1-1010000000000003000.000000000000294.000000000003294.00
01130222120100505.9321977700615.767383900051000401010101010204040101010201-1-1010000000000001875.000000000000271.010000000002146.01
01130222130100505.9321977700615.767383900051000501010101010203030101010201-1-1010000000000004178.330000000000245.000000000004423.33
01130230010100491.7858426200598.549930370040000501010101010209030101010101-1-1010000000000004208.500000000000400.000000000004608.50
01130230020100491.7858426200598.549930370040000401010101010403010101010401-1-1010000000000000714.170000000000200.000000000000914.17
01130230040100491.7858426200598.549930370044000101010102010303010101010201-1-1010000000000000474.300000000000442.000000000000916.30
01130230050100491.7858426200598.5499303700440001010102010102030101020101060301010000000000000569.330000000000000.000000000000569.33
01130230060100491.7858426200598.549930370044000501010101010205020101010201-1-1010000000000012396.000000000000430.000000000012826.00
01130230070100491.7858426200598.549930370048000701010101020206030102020201-1-1010000000000001495.750000000000633.270000000002129.02
01130230080100491.7858426200598.5499303700480003010102010204020101010102060101010000000000000889.440000000000000.000000000000889.44
01130230090100491.7858426200598.549930370048000401010101020206020101030101-1-1010000000000000547.900000000000579.070000000001126.97
01130230100100491.7858426200598.549930370052000201010101020204010101010201-1-1010000000000001313.000000000000392.000000000001705.00
01130230120100491.7858426200598.549930370052000301010101020403010101010201-1-1010000000000000976.240000000000490.000000000001466.24
01130230130100491.7858426200598.5499303700520001010102010102030101010102060101010000000000002000.000000000000000.000000000002000.00
01130249030200767.0144462300933.5291982800030004010101010102040201010101060101010000000000000951.320000000000014.000000000000965.32
01130249040200767.0144462300933.529198280004000401010101010207020101010201-1-1010000000000001296.170000000000472.500000000001768.67
01130249050200767.0144462300933.5291982800050003010101010102050201010201060303010000000000000794.370000000000005.580000000000799.95
01130249060200767.0144462300933.529198280006000301010101010204020101010101-1-1010000000000000928.720000000000311.430000000001240.15
01130249070200767.0144462300933.529198280007000101010101010203010101010101-1-1010000000000000630.000000000000312.150000000000942.15
01130249080200767.0144462300933.529198280008000401010201010404020101010104-1-1010000000000001577.490000000000196.240000000001773.73
01130249100200767.0144462300933.529198280011000301010101010206020101010201-1-1010000000000000980.870000000000337.490000000001318.36
01130249110200767.0144462300933.5291982800110002010102010202040101010101060101010000000000004451.150000000000000.000000000004451.15
01130249120200767.0144462300933.529198280012000301010101010405020101010401-1-1010000000000000473.550000000000416.000000000000889.55
01130249130200767.0144462300933.529198280013000501010101010406020101010101-1-1010000000000000952.860000000000690.700000000001643.56
01130257010201084.9703003201320.511575230001000301010201020206020101020201-1-1010000000000005739.920000000002100.000000000007839.92
01130257040201084.9703003201320.511575230001000501010101010208030101020201-1-1010000000000005686.440000000001863.800000000007550.24
01130257050201084.9703003201320.5115752300040002010101010104030101010105060203010000000000000496.430000000000037.090000000000533.52
01130257070201084.9703003201320.5115752300040001010102010202050201020102060203010000000000008480.000000000000000.000000000008480.00
01130257090201084.9703003201320.511575230007000101010201020207010102020201-1-1010000000000015750.000000000001452.000000000017202.00
01130257100201084.9703003201320.511575230007000101010201020209040102030201-1-1010000000000003781.670000000000366.660000000004148.33
01130257110201084.9703003201320.511575230007000401010101010208030101030201-1-1010000000000002325.500000000000097.280000000002422.78
01130257120201084.9703003201320.511575230007000301010201020207020102020201-1-1010000000000011132.470000000000927.000000000012059.47
01130257130201084.9703003201320.511575230010000301010101010207020101020201-1-1010000000000007762.750000000000866.760000000008629.51
01130257150201084.9703003201320.511575230010000201010101020210010101020201-1-1010000000000006453.330000000000068.420000000006521.76
01130257170201084.9703003201320.5115752300130005010101010102020101010101060301010000000000001615.970000000000000.000000000001615.97
01130257180201084.9703003201320.511575230013000301010101010207030101020201-1-1010000000000003295.420000000000562.000000000003857.42
01130257190201084.9703003201320.511575230013000301010101010208030101020201-1-1010000000000012651.830000000000804.000000000013455.83
01130257200201084.9703003201320.511575230013000101010201020207020102020102-1-1010000000000004617.500000000001535.000000000006152.50
01130265030200410.5401639300499.666247470016000401010101020208020101020101-1-1010000000000003501.750000000000103.580000000003605.33
01130265040200410.5401639300499.6662474700160002010101010102060201010101060101010000000000001090.500000000000000.000000000001090.50
01130265060200410.5401639300499.666247470018000101010201020210040101040101-1-1010000000000001224.000000000000324.150000000001548.15
01130265070200410.5401639300499.666247470020000201010101010404020101010201-1-1010000000000000625.000000000000262.280000000000887.28
01130265090200410.5401639300499.666247470022000201010101010207030101010101-1-1010000000000000810.090000000000479.180000000001289.27
01130265100200410.5401639300499.666247470022000501010101010405020101010101-1-1010000000000002592.950000000000606.310000000003199.26
01130265120200410.5401639300499.6662474700240001010102010102030101010101060101010000000000001518.640000000000000.000000000001518.64
01130265130200410.5401639300499.666247470026000301010101020211040101020201-1-1010000000000001705.000000000001027.870000000002732.87
01130273010200537.3389694000653.9923984200150004010103010104030102030103060101010010000000000817.500000000000000.000000000000817.50
01130273020200537.3389694000653.992398420015000401010302010402010102010101-1-1010000000000000814.460000000000124.800000000000939.26
01130273030200537.3389694000653.992398420017000201010102010404010202010201-1-1010000000000004448.750000000001423.330000000005872.08
01130273040200537.3389694000653.992398420017000201010301010403010203010201-1-1010000000000001388.010000000000257.500000000001645.51
01130273050200537.3389694000653.992398420019000301010101010402010202010301-1-1010000000000000519.310000000000103.000000000000622.31
01130273060200537.3389694000653.992398420019001401010104010404040202010301-1-1010000000000000693.190000000000497.760000000001190.95
01130273070200537.3389694000653.992398420021000301010101010404020202010301-1-1010000000000000618.900000000000206.000000000000824.90
01130273080200537.3389694000653.992398420021000601010101010401010202010301-1-1010010000000000641.710000000000103.000000000000744.71
01130273100200537.3389694000653.992398420023000101010102030401010202010201-1-1010000000000001617.170000000000255.750000000001872.91
01130273110200537.3389694000653.992398420025000401010101010406020202010301-1-1010000000000001868.900000000000306.000000000002174.90
01130273120200537.3389694000653.992398420025000501010104010402010202010301-1-1010000000000000453.530000000000102.000000000000555.53
01130273130200537.3389694000653.992398420025000301010101010401010202010301-1-1010000000000000191.760000000000089.250000000000281.01
01130281010200907.4823874801104.491981600027000201010101010203030101010201-1-1010000000000010539.000000000000202.100000000010741.10
01130281030200907.4823874801104.491981600029000201010101010207020101020201-1-1010000000000001985.330000000000606.830000000002592.16
01130281040200907.4823874801104.491981600030000301010101010402020101010201-1-1010000000000000767.550000000000391.500000000001159.05
01130281050200907.4823874801104.491981600031000201010101010203030101010201-1-1010000000000002830.320000000000532.320000000003362.64
01130281070200907.4823874801104.491981600033000201010101010406030101010201-1-1010000000000000630.000000000000056.310000000000686.31
01130281080200907.4823874801104.491981600034000201010101010206020101020201-1-1010000000000002287.380000000000185.000000000002472.38
01130281090200907.4823874801104.491981600035000301010101010206030101030201-1-1010000000000012198.000000000000606.000000000012804.00
01130281110200907.4823874801104.491981600037000801010101010207030101020201-1-1010000000000005616.610000000000404.000000000006020.61
01130281120200907.4823874801104.4919816000380003010102010102030101020102060101010000000000000757.100000000000000.000000000000757.10
01130281130200907.4823874801104.491981600040000301010101010205020101010201-1-1010000000000006680.000000000000300.000000000006980.00
01130290010200293.1901077600356.840118970040000401010201020205020101010202-1-1010000000000003093.600000000000225.000000000003318.60
01130290020200293.1901077600356.840118970040000301010201020205020101010201-1-1010000000000002055.000000000000120.250000000002175.25
01130290040200293.1901077600356.840118970042000401010101010206030102020201-1-1010000000000001081.580000000001000.000000000002081.58
01130290050200293.1901077600356.8401189700440001010102010202050101010101060102010000000000002174.200000000000000.000000000002174.20
01130290060200293.1901077600356.840118970044000401010101020208020101020101-1-1010000000000001973.100000000000500.000000000002473.10
01130290070200293.1901077600356.840118970046000301010101020209030102040201-1-1010000000000008826.100000000000748.500000000009574.60
01130290080200293.1901077600356.840118970046000401010101010208030101020201-1-1010000000000013673.710000000000611.470000000014285.18
01130290090200293.1901077600356.840118970048000301010101020209030101020101-1-1010000000000007223.830000000000594.000000000007817.83
01130290100200293.1901077600356.840118970048000201010201020205020102010201-1-1010000000000004448.610000000000495.000000000004943.61
01130290110200293.1901077600356.840118970050000401010201020205020101010101-1-1010000000000003711.910000000000538.000000000004249.91
01130290120200293.1901077600356.840118970050000301010201020205020101010101-1-1010000000000002171.000000000000495.000000000002666.00
01130303010200565.9618147200688.8291110400410003010102010202050301010202060101010000000000002135.500000000000000.000000000002135.50
01130303020200565.9618147200688.8291110400410001010102010202040301010202060103010000000000001627.500000000000000.000000000001627.50
01130303030200565.9618147200688.8291110400430005010102010202050301010102060103010000000000003304.350000000000000.000000000003304.35
01130303040200565.9618147200688.8291110400430002010102010202050201010102060203010000000000001854.300000000000000.000000000001854.30
01130303050200565.9618147200688.829111040045000301010101010205020101010201-1-1010000000000000297.000000000000140.000000000000437.00
01130303060200565.9618147200688.829111040045000301010104010403010101010201-1-1010000000000000299.480000000000200.000000000000499.48
01130303070200565.9618147200688.829111040047000601010101010208050101020201-1-1010000000000003086.040000000000990.000000000004076.04
01130303080200565.9618147200688.829111040047000201010201020207020101020101-1-1010000000000001980.000000000000990.000000000002970.00
01130303090200565.9618147200688.829111040049000101010101020205020101010201-1-1010000000000000476.240000000000396.000000000000872.24
01130303100200565.9618147200688.829111040049000401010101010206030101010204-1-1010000000000002475.000000000000445.500000000002920.50
01130303110200565.9618147200688.829111040051000101010101010205020102010201-1-1010000000000002750.000000000000343.000000000003093.00
01130303120200565.9618147200688.829111040051000201010201020205020102010201-1-1010000000000001086.160000000000392.000000000001478.16
01130303130200565.9618147200688.829111040051000101010201020205020102020205-1-1010000000000000641.670000000000441.000000000001082.67
01130311010300579.4507878400705.246468400001000501010101010206030101010101-1-1010000000000002134.500000000000378.590000000002513.09
01130311020300579.4507878400705.246468400001000501010101010206030101010101-1-1010000000000003434.880000000000536.950000000003971.82
01130311030300579.4507878400705.2464684000010003010101010102050201010101060201010000000000000870.390000000000000.000000000000870.39
01130311040300579.4507878400705.246468400005000401010101020208030101010101-1-1010000000000002923.980000000000385.050000000003309.03
01130311050300579.4507878400705.246468400005000401010101010307020101020101-1-1010000000000001445.830000000000367.500000000001813.33
01130311070300579.4507878400705.2464684000090004010103020303020101030102060301010000000000001312.940000000000000.000000000001312.94
01130311080300579.4507878400705.246468400009000401010102010306020101010101-1-1010000000000003086.190000000000315.000000000003401.19
01130311090300579.4507878400705.246468400009000201010101030405010101010101-1-1010000000000001762.800000000000262.500000000002025.30
01130311100300579.4507878400705.2464684000130002010102010102030101010102060303010000000000003931.680000000000000.000000000003931.68
01130311110300579.4507878400705.246468400013000301010101020206030101020101-1-1010000000000005620.050000000000601.110000000006221.16
01130311120300579.4507878400705.246468400013000301010101010405020101010101-1-1010000000000000196.530000000000468.000000000000664.53
01130320010300416.0553961600506.378807240003000401010101010206020101010102-1-1010000000000003325.830000000000347.170000000003673.00
01130320020300416.0553961600506.378807240003000501010101020207030101010101-1-1010000000000002104.170000000000420.000000000002524.17
01130320030300416.0553961600506.378807240003000401010101010206020101010105-1-1010000000000002120.000000000000411.950000000002531.95
01130320040300416.0553961600506.3788072400020002010101010102060201010101060203010000000000001935.980000000000000.000000000001935.98
01130320050300416.0553961600506.378807240002000301010101010206020101010101-1-1010000000000001809.180000000000315.000000000002124.18
01130320060300416.0553961600506.378807240006000401010101010208030101010104-1-1010000000000004000.000000000000525.000000000004525.00
01130320070300416.0553961600506.378807240006000401010101010207020101010101-1-1010000000000001801.330000000000302.800000000002104.14
01130320080300416.0553961600506.378807240006000501010101010208030101020101-1-1010000000000005030.000000000000525.000000000005555.00
01130320090300416.0553961600506.378807240006000301010101010208030101020101-1-1010000000000004510.000000000000630.000000000005140.00
01130320100300416.0553961600506.378807240010000401010101010205020101010101-1-1010000000000001072.090000000000325.500000000001397.59
01130320110300416.0553961600506.378807240010000301010101010204010101010201-1-1010000000000001057.280000000000210.000000000001267.28
01130320120300416.0553961600506.378807240010000401010101010207030101010105-1-1010000000000002263.390000000000420.000000000002683.39
01130320130300416.0553961600506.378807240010000301010101010206020101010101-1-1010000000000003473.760000000000472.500000000003946.26
01130338010300648.9964403000789.890111690003000401010101010208020101020302-1-1010000000000001233.540000000000829.830000000002063.37
01130338030300648.9964403000789.890111690003000501010101010414050101030202-1-1010000000000008148.830000000000620.070000000008768.90
01130338050300648.9964403000789.890111690004000401010101010206020101010202-1-1010000000000000742.000000000000525.000000000001267.00
01130338060300648.9964403000789.890111690008000201010101010105020101010202-1-1010000000000000996.040000000000737.000000000001733.04
01130338070300648.9964403000789.890111690008000502020101010213050101030202-1-1010000000000024474.510000000001260.000000000025734.51
01130338090300648.9964403000789.890111690008000401010101010206030101020202-1-1010000000000002202.140000000000735.000000000002937.14
01130338110300648.9964403000789.890111690011000201010101070208020101020202-1-1010000000000001899.330000000000530.020000000002429.35
01130338120300648.9964403000789.890111690011000301010101010206020101020202-1-1010000000000001785.000000000001038.200000000002823.20
01130338130300648.9964403000789.890111690012000401010101010208020101020202-1-1010000000000005332.190000000000574.170000000005906.35
01130346010301217.9355695001482.342896330010000101010101010403010202010204-1-1020000000000002491.270000000000213.740000000002705.01
01130346030301217.9355695001482.342896330010000101010101040404010202010201-1-1010000000000000840.000000000000315.000000000001155.00
01130346050301217.9355695001482.3428963300110005010301010102050201020102060103010000000000005664.000000000000192.960000000005856.96
01130346060301217.9355695001482.342896330008000501010102010405020102010301-1-1010000000000000943.840000000000157.500000000001101.34
01130346070301217.9355695001482.342896330008000201010102010403010202010304-1-1010000000000001198.400000000000092.320000000001290.72
01130346080301217.9355695001482.342896330008000401010101010404020102010301-1-1010000000000000776.890000000000235.750000000001012.64
01130346090301217.9355695001482.342896330008000401010101010203010102010401-1-1020000000000000862.270000000000218.490000000001080.76
01130346110301217.9355695001482.342896330012000301010101010402010202010201-1-1010000000000003359.020000000000255.070000000003614.08
01130346120301217.9355695001482.342896330012000301010101010203010102010201-1-1010000000000001601.690000000000244.260000000001845.95
01130346130301217.9355695001482.342896330012000201010101010206020102020201-1-1010000000000002723.730000000000333.590000000003057.32
01130354010300721.6096837900878.267303690001000601010102010404020101010301-1-1010000000000000831.300000000000180.470000000001011.77
01130354020300721.6096837900878.267303690001000501010102010406020101010201-1-1010000000000001524.600000000000289.530000000001814.13
01130354040300721.6096837900878.267303690005000301010101010404030202010201-1-1010000000000000731.530000000000530.500000000001262.03
01130354050300721.6096837900878.267303690005000501010102010404020203010101-1-1010000000000000848.460000000001050.000000000001898.46
01130354070300721.6096837900878.267303690009000401010101010405020201010201-1-1010000000000004285.500000000000440.560000000004726.06
01130354080300721.6096837900878.267303690009000201010102010404010102010201-1-1010000000000000290.830000000000136.500000000000427.33
01130354090300721.6096837900878.267303690009000401010101010405010102010301-1-1010000000000002002.500000000000430.100000000002432.59
01130354100300721.6096837900878.267303690013000601010101010205030203010101-1-1010000000000001732.930000000000241.800000000001974.73
01130354110300721.6096837900878.267303690013000401010101010207020203010101-1-1010000000000001415.580000000000312.000000000001727.58
01130354120300721.6096837900878.267303690013000701010101010403020201010101-1-1010000000000005703.670000000000000.000000000005703.67
01130354130300721.6096837900878.267303690013000701010101010405020203010101-1-1010000000000000837.920000000000156.000000000000993.92
01130362010300289.3503546100352.166775850014000301010101020402010101010501-1-1010000000000000081.850000000000312.000000000000393.85
01130362020300289.3503546100352.166775850014000201010101020203010101010101-1-1010000000000001555.580000000000260.000000000001815.58
01130362030300289.3503546100352.166775850014000301010101010407020101020101-1-1010000000000000520.000000000000220.000000000000740.00
01130362040300289.3503546100352.1667758500180003010102010202050201010101060101010000000000000612.500000000000000.000000000000612.50
01130362050300289.3503546100352.166775850018000401010101010406030101010101-1-1010000000000001032.750000000000236.390000000001269.14
01130362060300289.3503546100352.1667758500180002010101010104040101010101060101010000000000000760.380000000000000.000000000000760.38
01130362070300289.3503546100352.166775850022000401010101030401010101010101-1-1020000000000001750.000000000000000.000000000001750.00
01130362080300289.3503546100352.166775850022000301010101010405010101010101-1-1010000000000001059.000000000000309.000000000001368.00
01130362090300289.3503546100352.1667758500220002010102010102050201010101060101010000000000001176.640000000000000.000000000001176.64
01130362100300289.3503546100352.166775850037000701010102010306030101010101-1-1010000000000001050.000000000000000.000000000001050.00
01130362110300289.3503546100352.166775850037000401010101010205020101010501-1-1010000000000000468.500000000000176.750000000000645.25
01130362120300289.3503546100352.166775850037000601010102010303010101010501-1-1010000000000000369.450000000000101.000000000000470.45
01130362130300289.3503546100352.1667758500370007010102010102030101010105060103010000000000000387.750000000000000.000000000000387.75
01130370010300518.3035714300630.824516900016000501010101010207040101020201-1-1010000000000005250.000000000000480.670000000005730.67
01130370020300518.3035714300630.824516900016000201010101010404010101010201-1-1010000000000000534.300000000000291.170000000000825.47
01130370030300518.3035714300630.824516900016000301010101010406030101010101-1-1010000000000000752.500000000000389.000000000001141.50
01130370040300518.3035714300630.8245169000160002010101010104020101010102060201010000000000000520.000000000000051.080000000000571.08
01130370050300518.3035714300630.824516900016000601010101010206040101020201-1-1010000000000005919.170000000000515.000000000006434.17
01130370060300518.3035714300630.824516900019000301010101010404010101010201-1-1010000000000001439.250000000000322.000000000001761.25
01130370070300518.3035714300630.824516900019000201010101010406030101010201-1-1010000000000000910.000000000000412.000000000001322.00
01130370080300518.3035714300630.824516900019000301010101010205020101010202-1-1010000000000004910.500000000000412.000000000005322.50
01130370090300518.3035714300630.824516900019000501010101010208030102020201-1-1010000000000005771.150000000001030.000000000006801.15
01130370100300518.3035714300630.8245169000230002010101010102050201010102060101010000000000002070.140000000000010.300000000002080.44
01130370120300518.3035714300630.824516900023000201010101010404020101010201-1-1010000000000000315.000000000000169.140000000000484.14
01130370130300518.3035714300630.824516900023000501010101010207030101020202-1-1010000000000002700.560000000000210.470000000002911.03
01130389010300874.7479338801064.651052440014000401010101020206020101010101-1-1010000000000001635.000000000000240.770000000001875.77
01130389020300874.7479338801064.6510524400140003010101010102050201010101060201010000000000001035.500000000000000.000000000001035.50
01130389030300874.7479338801064.651052440014000501010101020206030101010101-1-1010000000000002415.590000000000316.440000000002732.03
01130389040300874.7479338801064.6510524400140002010101010104040101010101060101010000000000000772.390000000000000.000000000000772.39
01130389050300874.7479338801064.651052440018000401010101010404020101010201-1-1010010000000003268.500000000000206.000000000003474.50
01130389060300874.7479338801064.651052440019000501010101010207030102020501-1-1020000000000002784.000000000000515.930000000003299.93
01130389070300874.7479338801064.6510524400180006010101010102070201010202060101010000000000001383.800000000000000.000000000001383.80
01130389080300874.7479338801064.651052440019000301010101010207020101030101-1-1010000000000003591.000000000000289.200000000003880.20
01130389090300874.7479338801064.651052440022000301010101010206020101020301-1-1010000000000001805.250000000000046.360000000001851.61
01130389100300874.7479338801064.651052440022000501010101010404020101010201-1-1010000000000000456.840000000000192.260000000000649.10
01130389110300874.7479338801064.651052440022000101010101010205010202010201-1-1010000000000000476.210000000000179.070000000000655.28
01130389120300874.7479338801064.651052440022000501020101010206050202010201-1-1010000000000002808.000000000000434.850000000003242.85
01130389140300874.7479338801064.651052440026000601010101010204020102010201-1-1010000000000001825.510000000000265.300000000002090.81
01130389150300874.7479338801064.651052440026000301010101010204010102010501-1-1020000000000002552.670000000000255.000000000002807.67
01130389160300874.7479338801064.651052440026000201010101010208030102020201-1-1020000000000001352.000000000000753.330000000002105.33
01130397010300584.0499563900710.844091960017000401010101020203020102010203-1-1010000000000000779.540000000000435.280000000001214.82
01130397020300584.0499563900710.844091960017000601010101010206040101010201-1-1010000000000004073.660000000000597.470000000004671.13
01130397030300584.0499563900710.844091960017001201040101010408050102010201-1-1020000000000004462.240000000000387.420000000004849.66
01130397040300584.0499563900710.844091960017000301010101010403010102010204-1-1020000000000000412.000000000000501.590000000000913.59
01130397050300584.0499563900710.844091960017000501010101010402010202010201-1-1020000000000001116.680000000000205.960000000001322.64
01130397060300584.0499563900710.844091960020000601010101010406020102020201-1-1010000000000000226.670000000000317.550000000000544.22
01130397070300584.0499563900710.844091960020000601010101010404020202010205-1-1010000000000000313.330000000000360.500000000000673.83
01130397080300584.0499563900710.8440919600200003010101010204010102020105060101010000000000000525.900000000000003.120000000000529.02
01130397090300584.0499563900710.844091960020000601010101010402010202010201-1-1020000000000000451.700000000000325.520000000000777.22
01130397100300584.0499563900710.844091960024000401010101010207030101020101-1-1010000000000000873.780000000000412.000000000001285.78
01130397110300584.0499563900710.844091960024000101010101010409010101030103-1-1010000000000000469.000000000001030.000000000001499.00
01130397120300584.0499563900710.844091960024000301010101010405010101010101-1-1010000000000000551.250000000000309.000000000000860.25
01130397130300584.0499563900710.8440919600240003010101010102060201010101060101010000000000001050.000000000000000.000000000001050.00
01130400010300461.4252645500561.5982324700170001010102010102030101010202060102010000000000002575.000000000000000.000000000002575.00
01130400020300461.4252645500561.5982324700170001010102010104040101010102060103010000000000001128.750000000000000.000000000001128.75
01130400030300461.4252645500561.598232470017000201010101010206020101020201-1-1010000000000001081.500000000000412.000000000001493.50
01130400050300461.4252645500561.598232470017000201010101010406010101010201-1-1010000000000000585.000000000000531.650000000001116.65
01130400060300461.4252645500561.598232470021000401010102010304010203010204-1-1020000000000001050.000000000000206.000000000001256.00
01130400070300461.4252645500561.598232470021000301010101010206020101010101-1-1010000000000001631.880000000000309.000000000001940.88
01130400080300461.4252645500561.598232470021000101010101020205010101020101-1-1010000000000000957.380000000000412.000000000001369.38
01130400090300461.4252645500561.598232470021000401010101010208040102020201-1-1010000000000003891.250000000000618.000000000004509.25
01130400100300461.4252645500561.598232470026000701010101010206020101020201-1-1010000000000002170.550000000000030.380000000002200.93
01130400110300461.4252645500561.598232470026000801030101010205020101010201-1-1010000000000000537.900000000000127.500000000000665.40
01130400120300461.4252645500561.598232470025000401010101010403020101020201-1-1010000000000000256.700000000000000.000000000000256.70
01130400130300461.4252645500561.598232470026000301010101010205030101010201-1-1010000000000001391.510000000000120.650000000001512.16
01130419010300737.3286290300897.398748240028000101010101010205010101010501-1-1010000000000001078.500000000000161.400000000001239.90
01130419050300737.3286290300897.3987482400310003010102010202060201010102060103010000000000001018.420000000000000.000000000001018.42
01130419070300737.3286290300897.398748240036000301010101020205020101010201-1-1010000000000000525.000000000000101.000000000000626.00
01130419090300737.3286290300897.3987482400350005010102010204030201010102060201010000000000000440.200000000000000.000000000000440.20
01130419100300737.3286290300897.398748240039000501010101010405030101010201-1-1010000000000000728.000000000000131.480000000000859.48
01130419110300737.3286290300897.3987482400390002010101010102050201010102060101010000000000001208.790000000000000.000000000001208.79
01130419120300737.3286290300897.398748240039000401010101010406030101010201-1-1010000000000001184.450000000000150.000000000001334.45
01130419130300737.3286290300897.3987482400390003010101010102040201010102060201010000000000000817.500000000000000.000000000000817.50
01130427010300415.6887571600505.932572870029000301010101010408020101030101-1-1010000000000000656.410000000000996.430000000001652.84
01130427020300415.6887571600505.932572870028001001030101010207030101020101-1-1010000000000005151.700000000000471.260000000005622.96
01130427040300415.6887571600505.932572870028000201010101040407020101020101-1-1010000000000001120.920000000000306.000000000001426.92
01130427050300415.6887571600505.932572870028000201010101010206020101010101-1-1010000000000001200.000000000000561.400000000001761.40
01130427070300415.6887571600505.932572870033000201010101010205020101010601-1-1010000000000000950.840000000000255.000000000001205.84
01130427080300415.6887571600505.932572870033000301010101010208030101030101-1-1010000000000004167.000000000000510.000000000004677.00
01130427090300415.6887571600505.932572870032000201010101010207020101020101-1-1010000000000002120.000000000000612.000000000002732.00
01130427100300415.6887571600505.932572870036000301010101010204020101010201-1-1010000000000002651.640000000000303.000000000002954.64
01130427110300415.6887571600505.932572870036000101010101010207030101010201-1-1010000000000000945.000000000000505.000000000001450.00
01130427130300415.6887571600505.932572870036000701010101010220060101090201-1-1010000000000009157.390000000000606.000000000009763.39
01130435010300572.7890002200697.138442160029000301010102010304010101010501-1-1020000000000000424.200000000000354.320000000000778.52
01130435020300572.7890002200697.138442160029000401010101020402010101010104-1-1020000000000001242.460000000000261.180000000001503.64
01130435030300572.7890002200697.138442160029000501020102010404020101010301-1-1020000000000001922.880000000000013.870000000001936.74
01130435040300572.7890002200697.138442160029000301010101010403010101010401-1-1020000000000000620.720000000000209.430000000000830.15
01130435050300572.7890002200697.138442160029000401010102010302010101010501-1-1010000000000000861.870000000000153.000000000001014.87
01130435060300572.7890002200697.138442160033000501010101020209030101020101-1-1010000000000001789.420000000000678.430000000002467.85
01130435070300572.7890002200697.138442160033000101010201020205010101010101-1-1010000000000000795.080000000000452.600000000001247.68
01130435080300572.7890002200697.1384421600330001010102010202060101010101060101010000000000001111.000000000000000.000000000001111.00
01130435090300572.7890002200697.138442160033000401010101020206020101010101-1-1010000000000000866.250000000000357.000000000001223.25
01130435100300572.7890002200697.138442160037000501010102010303010101010501-1-1020000000000000824.000000000000021.200000000000845.20
01130435110300572.7890002200697.1384421600370002010101010202030101010103060301010000000000000696.900000000000000.000000000000696.90
01130435130300572.7890002200697.1384421600370001010101020103030101020103060101020000000000000262.500000000000000.000000000000262.50
01130443010300658.0249074600800.878610990030000401010101010208030102020201-1-1020000000000002070.500000000000510.000000000002580.50
01130443020300658.0249074600800.878610990030000401010101010206030102010201-1-1020000000000001573.460000000000000.000000000001573.46
01130443040300658.0249074600800.878610990030000201010101010204020101010201-1-1010000000000001432.150000000000128.090000000001560.24
01130443050300658.0249074600800.878610990030000301010101010205020101010301-1-1010000000000000789.080000000000510.000000000001299.08
01130443070300658.0249074600800.878610990034000501010102010302010101010301-1-1010000000000001111.450000000000000.000000000001111.45
01130443080300658.0249074600800.878610990034000601010101010205020101010201-1-1010000000000001518.000000000000505.000000000002023.00
01130443090300658.0249074600800.878610990034000401010101010205020101010101-1-1010000000000001899.000000000000303.000000000002202.00
01130443100300658.0249074600800.878610990038000301010101010204020202020501-1-1010000000000001074.500000000000132.670000000001207.17
01130443110300658.0249074600800.878610990038000801010101010209040102020201-1-1010000000000003218.200000000000300.000000000003518.20
01130443120300658.0249074600800.878610990038000301010101010206020102010201-1-1010000000000003255.000000000000002.000000000003257.00
01130443130300658.0249074600800.878610990038000201010301010403010203010101-1-1010000000000000651.580000000000000.000000000000651.58
01130451010300721.2352504600877.8115828800270002010101020104030101010102060101020010000000000312.000000000000109.420000000000421.42
01130451020300721.2352504600877.811582880027000601010101010205030202010301-1-1010000000000001737.910000000000256.510000000001994.42
01130451030300721.2352504600877.811582880027000201010101010207020101020201-1-1020000000000003185.530000000000306.000000000003491.53
01130451040300721.2352504600877.8115828800310004010101060104020102030102060301010000000000000583.000000000000000.000000000000583.00
01130451050300721.2352504600877.811582880031000301010101010203010203010301-1-1010000000000000965.160000000000076.500000000001041.66
01130451060300721.2352504600877.811582880031000601010101010404020101010201-1-1010000000000000370.330000000000051.000000000000421.33
01130451070300721.2352504600877.811582880035000501010102010405020101010204-1-1010000000000000420.000000000000050.500000000000470.50
01130451080300721.2352504600877.811582880035000101010104070701010101010304-1-1010000000000000157.500000000000025.250000000000182.75
01130451100300721.2352504600877.811582880039000301010101010205020101010201-1-1010000000000000804.000000000000150.000000000000954.00
01130451110300721.2352504600877.811582880039000401010102010403010102010201-1-1010000000000000280.000000000000100.000000000000380.00
01130451120300721.2352504600877.811582880039000301010101010404020101010201-1-1010000000000000409.500000000000100.000000000000509.50
01130460010301070.6170755901303.042341840028000601010101010205020101010501-1-1010000000000000914.050000000000495.280000000001409.33
01130460030301070.6170755901303.042341840028000501010101010405020101010101-1-1010000000000006825.940000000000150.390000000006976.32
01130460050301070.6170755901303.042341840028000601010102010303010101010101-1-1010000000000002237.600000000000266.980000000002504.58
01130460060301070.6170755901303.042341840032000401010101010404020101010201-1-1010000000000000636.000000000000102.000000000000738.00
01130460080301070.6170755901303.042341840032000301010102010403020101010201-1-1010000000000000530.000000000000051.000000000000581.00
01130460100301070.6170755901303.042341840036000401010101010405030101010201-1-1010000000000000994.000000000000151.500000000001145.50
01130460110301070.6170755901303.0423418400360002010101010104040201010102060101010000000000000454.500000000000000.000000000000454.50
01130460130301070.6170755901303.042341840036000401010101010404020101010201-1-1010000000000001077.500000000000000.000000000001077.50
01130478020300432.1049282500525.912607290040000501010101010406040101020201-1-1010000000000001118.830000000000200.000000000001318.83
01130478030300432.1049282500525.912607290040000301010101010405030101010201-1-1010000000000000621.670000000000150.000000000000771.67
01130478040300432.1049282500525.9126072900440004010102010204020101010102060101010000000000000727.100000000000000.000000000000727.10
01130478050300432.1049282500525.912607290044000501010101020402020101010201-1-1010000000000000100.000000000000150.000000000000250.00
01130478060300432.1049282500525.912607290044000201010101020403010101010205-1-1010000000000000250.000000000000078.670000000000328.67
01130478070300432.1049282500525.912607290048000301010201020204010101010301-1-1010000000000001309.370000000000247.500000000001556.87
01130478080300432.1049282500525.912607290048000701020101020204010101010501-1-1010000000000002208.380000000000198.000000000002406.38
01130478090300432.1049282500525.912607290048000301020101010205020101010501-1-1010000000000001831.350000000000198.000000000002029.35
01130478100300432.1049282500525.912607290052000401010101020206030101010101-1-1010000000000001447.670000000000490.000000000001937.67
01130478110300432.1049282500525.9126072900520002010102010202060101010101060101010000000000001408.530000000000000.000000000001408.53
01130478120300432.1049282500525.912607290052000201010101010204010101010101-1-1010000000000001483.860000000000294.000000000001777.86
01130478130300432.1049282500525.912607290052000401010201020205020101010101-1-1010000000000001709.680000000000392.000000000002101.68
01130486010300955.0925078001162.438005530041000301010101010403010102010201-1-1010000000000000341.250000000000200.000000000000541.25
01130486020300955.0925078001162.438005530041000501010101010405020101010101-1-1010000000000000536.000000000000211.170000000000747.17
01130486030300955.0925078001162.438005530041000501010101010205020101010101-1-1010000000000001566.000000000000200.000000000001766.00
01130486040300955.0925078001162.438005530041000401010304010402010102010201-1-1010000000000000698.450000000000100.000000000000798.45
01130486050300955.0925078001162.438005530043000701010102010404020101010301-1-1020000000000000520.920000000000100.000000000000620.92
01130486060300955.0925078001162.438005530043000301010101010204010101010501-1-1010000000000000645.000000000000250.000000000000895.00
01130486070300955.0925078001162.4380055300430004010102010204030101020102060203010000000000001809.000000000000000.000000000001809.00
01130486080300955.0925078001162.438005530043000201010101010204010102010301-1-1010000000000001588.000000000000311.670000000001899.67
01130486090300955.0925078001162.438005530045000401010101020406030101010201-1-1010000000000000475.000000000000682.000000000001157.00
01130486100300955.0925078001162.438005530045000301010101010205020101010201-1-1010000000000001150.000000000000350.000000000001500.00
01130486110300955.0925078001162.438005530045000501010101010204010101010201-1-1010000000000000980.000000000000300.000000000001280.00
01130486120300955.0925078001162.438005530045000501010101010404020101010501-1-1010000000000001174.100000000000200.000000000001374.10
01130486130300955.0925078001162.438005530047000301010102010403020101010201-1-1010000000000000175.000000000000148.500000000000323.50
01130486140300955.0925078001162.438005530047000401010102010404020101010201-1-1010000000000000233.330000000000148.500000000000381.83
01130486150300955.0925078001162.4380055300470001010101020104020101010102060101010000000000000682.980000000000000.000000000000682.98
01130486160300955.0925078001162.438005530047000301010101010403010101010201-1-1010000000000000198.000000000000237.600000000000435.60
01130486170300955.0925078001162.438005530049000501010101010207030101020101-1-1010000000000001855.810000000000396.000000000002251.81
01130486180300955.0925078001162.4380055300490002010101010202050101010101060101010000000000001738.040000000000000.000000000001738.04
01130486190300955.0925078001162.438005530049000301010101020206020101010101-1-1010000000000001167.330000000000396.000000000001563.33
01130486200300955.0925078001162.4380055300490002010101010102060101010101060101010000000000001605.210000000000000.000000000001605.21
01130486210300955.0925078001162.438005530051000501010102010403010101010501-1-1010000000000000808.330000000000147.000000000000955.33
01130486220300955.0925078001162.438005530051000401010101010402020101010501-1-1020000000000001195.590000000000245.000000000001440.59
01130486230300955.0925078001162.438005530051000401010101010404030101010501-1-1010000000000000316.940000000000294.000000000000610.94
01130486240300955.0925078001162.438005530051000501010102010404020101010501-1-1010000000000001336.090000000000294.000000000001630.09
01130494010300469.9917695500572.0244800900410001010102010102030101010101060101010000000000000626.750000000000000.000000000000626.75
01130494020300469.9917695500572.024480090041000301010101010404010101010101-1-1010000000000000477.500000000000300.000000000000777.50
01130494030300469.9917695500572.024480090041000201010101010403010101010202-1-1010000000000000098.500000000000230.000000000000328.50
01130494040300469.9917695500572.024480090041000501010101010408020101020101-1-1010000000000000765.000000000000500.000000000001265.00
01130494050300469.9917695500572.024480090041000501010101010405020101010102-1-1010000000000002750.000000000000443.740000000003193.74
01130494060300469.9917695500572.024480090045000201010101010204010101020101-1-1010000000000002273.580000000000030.350000000002303.93
01130494080300469.9917695500572.024480090045000601010101010211050101040101-1-1010000000000031325.090000000000490.000000000031815.09
01130494090300469.9917695500572.024480090045000601010101010208030101020301-1-1010000000000002000.000000000000432.080000000002432.08
01130494100300469.9917695500572.024480090049000401010101010404020101010201-1-1010000000000001351.330000000000346.500000000001697.83
01130494110300469.9917695500572.024480090049000501010101010204020101010201-1-1010000000000001142.600000000000396.000000000001538.60
01130494120300469.9917695500572.024480090049000401010101010206030101020201-1-1010000000000001208.900000000000445.500000000001654.40
01130494130300469.9917695500572.0244800900490003010102010102030101010102060201010000000000000445.500000000000000.000000000000445.50
01130508010300456.5980464000555.723050960042000401010101010405020102010601-1-1010000000000000750.880000000000300.000000000001050.88
01130508020300456.5980464000555.723050960042000701010102010302010202010101-1-1010000000000000400.000000000000100.000000000000500.00
01130508030300456.5980464000555.723050960042000301010102010302010202010502-1-1020000000000001494.000000000000150.000000000001644.00
01130508040300456.5980464000555.723050960042000501010102010402010202010101-1-1010010000000000615.130000000000120.400000000000735.53
01130508050300456.5980464000555.723050960042000501010101010404010102010101-1-1010000000000000990.000000000000213.000000000001203.00
01130508060300456.5980464000555.723050960046000501010101010406030102010201-1-1010000000000000100.000000000000300.000000000000400.00
01130508070300456.5980464000555.723050960046000201010101010204020102010601-1-1010000000000000247.280000000000300.000000000000547.28
01130508080300456.5980464000555.723050960046000401010102010404020102010201-1-1010000000000001434.000000000000326.100000000001760.10
01130508090300456.5980464000555.7230509600460004010101010204040101020102060101010000000000000356.000000000000000.000000000000356.00
01130508100300456.5980464000555.723050960050000501010101010207030102020201-1-1010000000000003621.880000000000346.500000000003968.38
01130508110300456.5980464000555.723050960050000501010101010206030102010201-1-1010000000000000500.250000000000281.200000000000781.45
01130508120300456.5980464000555.723050960050000401010302010402010102010502-1-1010000000000000859.420000000000198.000000000001057.42
01130508130300456.5980464000555.723050960050000501010101010206030102010301-1-1010000000000000759.600000000000380.200000000001139.80
01130516010300503.2883809500612.549608530043000201010101010203020101010201-1-1010000000000000620.630000000000126.670000000000747.29
01130516020300503.2883809500612.549608530043000301010102010403010101010201-1-1010000000000000400.000000000000230.290000000000630.29
01130516030300503.2883809500612.5496085300440006010101010202050201010102060103010000000000000375.000000000000000.000000000000375.00
01130516040300503.2883809500612.549608530043000301010102010403010102010201-1-1010000000000001662.750000000000150.000000000001812.75
01130516050300503.2883809500612.549608530043000301010104010404010101010201-1-1010000000000000554.170000000000141.670000000000695.83
01130516060300503.2883809500612.5496085300470004010103010104030101010103060101010000000000001666.670000000000000.000000000001666.67
01130516070300503.2883809500612.549608530047000301010101010207020101020101-1-1010000000000001989.870000000000693.000000000002682.87
01130516090300503.2883809500612.549608530047000601010101010405020102010301-1-1020000000000000550.000000000000110.120000000000660.12
01130516100300503.2883809500612.549608530051000101010101010204040101010201-1-1010000000000000470.000000000000254.800000000000724.80
01130516110300503.2883809500612.549608530051000301010101010205050101010201-1-1010000000000002500.000000000000274.400000000002774.40
01130516120300503.2883809500612.549608530051000301010101010203030101010201-1-1010000000000002000.000000000000196.000000000002196.00
01130516130300503.2883809500612.549608530051000401010101010204040101010201-1-1010000000000001212.000000000000245.000000000001457.00
01130524010400802.7272855100976.995104810002000901010102010305020101010501-1-1020000000000003985.000000000000233.000000000004218.00
01130524020400802.7272855100976.995104810002000701010101010405020102010101-1-1010000000000001363.720000000000210.000000000001573.72
01130524040400802.7272855100976.9951048100030002010101010102040201010101060101010000000000000201.740000000000000.000000000000201.74
01130524050400802.7272855100976.995104810005000501010102010304010101010501-1-1020000000000001451.780000000000258.110000000001709.89
01130524060400802.7272855100976.995104810005000601010101010404010101010504-1-1010000000000000604.400000000000251.030000000000855.43
01130524080400802.7272855100976.9951048100070003010102010202030101020101060101010000000000001235.770000000000000.000000000001235.77
01130524100400802.7272855100976.995104810009000801010101010207040101010101-1-1020000000000001477.500000000000338.750000000001816.25
01130524110400802.7272855100976.995104810011000501010101010205010101010501-1-1020000000000001253.330000000000105.000000000001358.33
01130524120400802.7272855100976.995104810011000301010101010206030101020201-1-1010000000000001335.940000000000332.500000000001668.44
01130524130400802.7272855100976.995104810013000401010102030403010101010101-1-1020000000000000869.820000000000208.000000000001077.82
01130532010400356.8576923100434.329597100002000401010101020206030101010201-1-1010000000000003632.330000000000868.800000000004501.13
01130532020400356.8576923100434.329597100002000401010101020208030101020201-1-1010000000000007929.400000000001006.810000000008936.21
01130532030400356.8576923100434.3295971000040005010103010102020101010101060201010000000000000840.800000000000003.210000000000844.01
01130532040400356.8576923100434.329597100004000301010101010209030101020101-1-1010000000000003636.170000000000439.000000000004075.17
01130532050400356.8576923100434.3295971000060003010101010102050201010102060203010000000000005549.200000000000000.000000000005549.20
01130532060400356.8576923100434.329597100006000201010101010405020101010501-1-1020000000000001173.530000000000315.000000000001488.53
01130532070400356.8576923100434.329597100008000301010102010304010101010301-1-1010000000000001387.770000000000563.280000000001951.05
01130532080400356.8576923100434.329597100008000501010101010405030101010302-1-1020000000000001533.910000000001646.230000000003180.14
01130532090400356.8576923100434.329597100010000401010102010303010201010304-1-1010000000000000210.000000000000052.500000000000262.50
01130532100400356.8576923100434.329597100010000101010101010205020101010101-1-1010000000000000525.000000000000315.000000000000840.00
01130532110400356.8576923100434.329597100012000101010101010406030101010501-1-1010000000000000735.000000000000312.000000000001047.00
01130532120400356.8576923100434.329597100012000301010101010206020101020201-1-1010000000000008262.750000000000693.330000000008956.08
01130532130400356.8576923100434.329597100012000101010101010405020101010201-1-1010000000000001160.810000000000208.000000000001368.81
01130540010400726.7848279800884.5659441200140003010102010204040101010102060303010000000000001126.020000000000018.360000000001144.38
01130540020400726.7848279800884.565944120015000401010101020205010101020201-1-1010000000000001029.500000000000245.140000000001274.64
01130540030400726.7848279800884.565944120016000401010101010207040101010201-1-1010000000000001576.400000000000618.000000000002194.40
01130540040400726.7848279800884.5659441200170003010101010104030201010101060103010000000000000220.140000000000000.000000000000220.14
01130540050400726.7848279800884.5659441200180001010102010104030101010102060203010000000000000473.200000000000000.000000000000473.20
01130540060400726.7848279800884.565944120019000301010101010206020101010201-1-1010000000000000730.700000000000257.500000000000988.20
01130540080400726.7848279800884.565944120021000801020101010209030101030301-1-1010000000000003276.020000000000344.000000000003620.02
01130540090400726.7848279800884.565944120022000301010101010207030101010201-1-1010000000000003065.310000000000413.000000000003478.31
01130540100400726.7848279800884.565944120023000401010101020406020101010204-1-1010000000000001228.750000000000257.500000000001486.25
01130540110400726.7848279800884.565944120024000301010101010205020102010201-1-1010000000000002371.350000000000495.130000000002866.48
01130540120400726.7848279800884.565944120025000201010101010205020101010201-1-1010000000000001477.670000000000356.810000000001834.48
01130540130400726.7848279800884.5659441200260001010103010102020101010101060101010000000000000704.080000000000000.000000000000704.08
01130559010400692.8327049300843.2429959500370003010101010102040101010102060301010000000000000416.000000000000000.000000000000416.00
01130559020400692.8327049300843.242995950028000201010101010203030101010201-1-1010000000000002724.000000000000153.000000000002877.00
01130559030400692.8327049300843.242995950029000701010101010405030101010301-1-1010000000000002131.960000000000378.180000000002510.14
01130559040400692.8327049300843.242995950030000801030101010209050101020201-1-1010000000000007265.580000000000510.000000000007775.58
01130559050400692.8327049300843.242995950031000401010101010207030101020201-1-1010000000000001263.000000000000259.400000000001522.40
01130559060400692.8327049300843.242995950032000401010101010404010101010201-1-1010000000000003054.170000000000168.300000000003222.47
01130559080400692.8327049300843.242995950034000301010101010204020101010201-1-1010000000000003645.850000000000303.000000000003948.85
01130559090400692.8327049300843.242995950035000301010101010404020101010201-1-1010000000000000784.250000000000404.000000000001188.25
01130559100400692.8327049300843.2429959500360002010102010204020101010102060201010000000000000515.000000000000000.000000000000515.00
01130559110400692.8327049300843.242995950037000101010101010204010101010201-1-1010000000000000466.160000000000353.500000000000819.66
01130559130400692.8327049300843.242995950039000401010101010405020101010201-1-1010000000000002004.000000000000200.000000000002204.00
01130567010400653.8228673000795.764330290040000301010102040302010101010204-1-1010000000000000447.730000000000190.000000000000637.73
01130567020400653.8228673000795.7643302900400004010101010102040201010101060101010000000000001770.500000000000000.000000000001770.50
01130567030400653.8228673000795.7643302900420004010102010202060401010102060203010000000000003103.040000000000000.000000000003103.04
01130567040400653.8228673000795.7643302900420002010102010102050201010202060203010000000000003081.500000000000000.000000000003081.50
01130567060400653.8228673000795.764330290044000101010101010404020101010201-1-1010000000000001225.000000000000200.000000000001425.00
01130567070400653.8228673000795.764330290046000501010101010404020101010201-1-1010000000000000125.000000000000300.000000000000425.00
01130567080400653.8228673000795.764330290046000501010101010403010101010201-1-1010000000000000310.880000000000200.000000000000510.88
01130567090400653.8228673000795.764330290048001201040101010408050101010101-1-1010000000000001062.970000000000797.380000000001860.35
01130567100400653.8228673000795.764330290048000501010101010405020101010201-1-1010000000000000811.460000000000130.990000000000942.45
01130567110400653.8228673000795.764330290050000401010101010206020101010201-1-1010000000000001108.720000000000346.500000000001455.22
01130567120400653.8228673000795.764330290050000501020101010405020102010101-1-1010000000000001598.230000000000247.500000000001845.73
01130567130400653.8228673000795.7643302900520003010103010104020101010105060201010000000000000409.020000000000000.000000000000409.02
01130575010400567.4173104900690.6005872000410004010101010102040201010102060303010000000000000700.000000000000000.000000000000700.00
01130575020400567.4173104900690.600587200041000401010101020206020101010201-1-1010000000000002104.000000000000401.670000000002505.67
01130575030400567.4173104900690.6005872000430003010102010104020101020102060301010000000000000495.000000000000000.000000000000495.00
01130575040400567.4173104900690.6005872000430003010102010102030101020102060101010000000000000800.000000000000000.000000000000800.00
01130575050400567.4173104900690.600587200045000301010101010207020102020201-1-1010000000000000780.000000000000408.470000000001188.47
01130575060400567.4173104900690.600587200045000301010101010205020101010101-1-1010000000000000794.000000000000000.000000000000794.00
01130575070400567.4173104900690.6005872000470002010102010402030101010102060303010000000000001323.000000000000021.760000000001344.76
01130575080400567.4173104900690.6005872000470003010101010104050201010102060301010000000000000859.330000000000000.000000000000859.33
01130575090400567.4173104900690.600587200049000401010101020207020101010101-1-1010000000000003234.670000000000445.500000000003680.17
01130575100400567.4173104900690.600587200049000401010101010207020101020101-1-1010000000000001358.920000000000396.000000000001754.92
01130575110400567.4173104900690.600587200051000301010101010405020101010301-1-1010000000000001076.000000000000323.020000000001399.02
01130575120400567.4173104900690.6005872000510004010101010102030101010101060301010000000000000400.000000000000000.000000000000400.00
01130575130400567.4173104900690.6005872000510003010102010204030101010102060201010000000000000705.930000000000000.000000000000705.93
01130583010500552.9186602900692.002745450001000301010102010304010202010101-1-1010000000000002044.600000000000239.900000000002284.50
01130583020500552.9186602900692.002745450001000801010101020408030102020101-1-1010000000000004229.310000000000732.140000000004961.45
01130583030500552.9186602900692.002745450003000201010101010406020102010101-1-1010000000000000193.880000000000281.160000000000475.05
01130583040500552.9186602900692.002745450003000601010101010207020102010101-1-1010000000000002891.350000000000914.430000000003805.78
01130583050500552.9186602900692.002745450005000901010101010407030102010101-1-1010000000000005006.990000000001258.630000000006265.61
01130583060500552.9186602900692.002745450006000301010101020208020102020101-1-1010000000000001801.460000000002297.510000000004098.98
01130583080500552.9186602900692.002745450007000701010102010306030101010101-1-1020000000000001970.010000000000436.230000000002406.25
01130583090500552.9186602900692.002745450009000401010101010208030102030101-1-1010000000000004458.650000000001628.000000000006086.65
01130583100500552.9186602900692.002745450009000301010101020205040102020101-1-1010000000000004291.570000000001411.190000000005702.75
01130583110500552.9186602900692.002745450011000301010101010404020102010101-1-1010000000000000424.000000000000262.430000000000686.43
01130583120500552.9186602900692.002745450011000801010102010307040102010101-1-1010000000000000897.570000000000053.620000000000951.19
01130591010500511.4941471600640.158091120002000801010101010404030101010301-1-1010000000000000293.270000000000346.760000000000640.03
01130591020500511.4941471600640.158091120002000801010102010504020101010301-1-1010000000000000444.000000000000182.460000000000626.46
01130591030500511.4941471600640.158091120005000801010102010405030101010201-1-1010000000000002981.000000000000367.740000000003348.74
01130591040500511.4941471600640.158091120004000601010102010405020101010301-1-1010000000000001624.560000000000079.590000000001704.16
01130591050500511.4941471600640.158091120006000701010101010407030101020201-1-1020000000000000478.600000000000105.000000000000583.60
01130591060500511.4941471600640.158091120006000501010102010303020201010301-1-1020000000000000156.810000000000093.290000000000250.11
01130591070500511.4941471600640.158091120009000401010101010205030101010301-1-1010000000000001295.970000000000083.180000000001379.16
01130591080500511.4941471600640.158091120009000201010102010403020101010601-1-1020000000000002760.060000000000125.400000000002885.46
01130591090500511.4941471600640.158091120011000601010102010304030101010301-1-1010010000000001129.910000000000105.720000000001235.63
01130591100500511.4941471600640.158091120011000101010101010402010101010301-1-1020000000000000605.670000000000028.250000000000633.92
01130591110500511.4941471600640.158091120013000601010102010305030101010301-1-1020000000000003592.180000000000219.480000000003811.66
01130591120500511.4941471600640.158091120013000601010101010603020101010301-1-1010000000000001351.190000000000017.080000000001368.27
01130591130500511.4941471600640.158091120013000401010102010404010101010301-1-1010000000000000040.000000000000052.430000000000092.43
01130605010500421.3756823800527.370750920015000801010102010301010101010101-1-1020000000000000781.540000000000104.000000000000885.54
01130605020500421.3756823800527.370750920015001001010104010302010101010101-1-1020000000000000540.070000000000095.170000000000635.24
01130605030500421.3756823800527.3707509200160005010101010104050301020101060101010000000000000385.270000000000000.000000000000385.27
01130605040500421.3756823800527.370750920016000201010102010303010101010101-1-1010000000000000392.400000000000305.610000000000698.01
01130605050500421.3756823800527.370750920018001001010301010402020102010401-1-1010000000000000474.430000000000154.500000000000628.93
01130605060500421.3756823800527.370750920018000401010102010305030101010101-1-1010000000000000112.670000000000154.500000000000267.17
01130605070500421.3756823800527.370750920020000401010104010503010101000701-1-1010000000000000617.250000000000196.300000000000813.55
01130605080500421.3756823800527.370750920020001001010104010504030101010401-1-1020000000000000672.250000000000103.000000000000775.25
01130605090500421.3756823800527.370750920022000501010102010306040101010401-1-1010000000000000424.170000000000206.000000000000630.17
01130605100500421.3756823800527.370750920022000401010101010406020101010101-1-1010000000000004180.000000000000721.000000000004901.00
01130605110500421.3756823800527.370750920024000601010102010304020101010101-1-1010000000000000648.250000000000206.000000000000854.25
01130605120500421.3756823800527.370750920024000401010102010404020101010101-1-1020000000000001013.840000000000425.520000000001439.36
01130605130500421.3756823800527.370750920026000301010101020406030101010101-1-1010000000000000365.950000000000124.740000000000490.69
01130613020500657.5657894700822.973367170015000301010102010405020101020201-1-1010000000000000626.670000000000229.510000000000856.18
01130613030500657.5657894700822.973367170017001101010101010209040102020101-1-1010000000000001498.670000000000870.430000000002369.10
01130613040500657.5657894700822.973367170017000201010101010207020101010101-1-1010000000000001528.930000000000841.090000000002370.02
01130613050500657.5657894700822.973367170019000401010101010205020102010501-1-1010000000000002588.270000000000128.750000000002717.02
01130613060500657.5657894700822.973367170019000201010201010202020102020201-1-1010000000000000451.310000000000000.000000000000451.31
01130613100500657.5657894700822.973367170023000401010101040405020102010401-1-1010000000000000306.690000000000147.000000000000453.69
01130613120500657.5657894700822.973367170025000301010101010204020102010201-1-1010000000000002543.000000000000313.520000000002856.52
01130613130500657.5657894700822.973367170025000301010101010206020101010201-1-1010000000000001335.240000000000308.480000000001643.72
01130621010500444.6018578900556.439361500027002001010104010506050102010101-1-1010000000000000880.430000000000149.430000000001029.87
01130621020500444.6018578900556.439361500028000301010101010206030101020101-1-1010000000000000336.000000000000408.000000000000744.00
01130621030500444.6018578900556.439361500029000301010101010205020101010101-1-1010000000000000247.450000000000303.110000000000550.56
01130621040500444.6018578900556.439361500030000301010104010306050101020101-1-1010000000000000405.770000000000089.940000000000495.71
01130621050500444.6018578900556.439361500031001401010101010403020102010101-1-1010000000000000280.100000000000185.190000000000465.29
01130621060500444.6018578900556.439361500032000201010301010202010101010101-1-1010000000000001056.670000000000036.920000000001093.59
01130621070500444.6018578900556.439361500033000201010102010304010101010101-1-1010000000000000608.730000000000255.000000000000863.73
01130621080500444.6018578900556.439361500034000301010102010304010101010101-1-1010000000000000685.900000000000404.000000000001089.90
01130621090500444.6018578900556.439361500035000701010101010206020101020101-1-1010000000000000076.070000000000202.000000000000278.07
01130621100500444.6018578900556.439361500036000201010104010503010101010601-1-1020000000000000087.870000000000101.000000000000188.87
01130621110500444.6018578900556.439361500037000601010101020212060101040101-1-1010000000000001579.130000000000505.000000000002084.13
01130621120500444.6018578900556.439361500038000101010102010305010101010101-1-1010000000000000242.080000000000200.000000000000442.08
01130621130500444.6018578900556.439361500039000401010101010207030101020101-1-1010000000000000299.580000000000250.000000000000549.58
01130630020500351.5243852500439.948688940041000201010101010205010101020201-1-1010000000000004602.000000000001967.900000000006569.90
01130630040500351.5243852500439.9486889400430004010101010102050301010102060101010000000000001659.800000000000004.290000000001664.09
01130630050500351.5243852500439.948688940044000101010102010302010101010305-1-1010000000000000390.100000000000054.420000000000444.52
01130630060500351.5243852500439.948688940045000501010101010204020101010201-1-1010000000000000324.500000000000302.020000000000626.52
01130630070500351.5243852500439.948688940047000301010101010405030101020301-1-1010000000000000944.060000000000299.460000000001243.52
01130630080500351.5243852500439.948688940048000501010101010206040101020201-1-1010000000000015887.700000000000396.670000000016284.37
01130630100500351.5243852500439.948688940049000201010101010403020101010301-1-1010000000000000993.750000000000312.960000000001306.71
01130630110500351.5243852500439.948688940050000401010101010205020101010201-1-1010000000000002769.480000000000386.730000000003156.21
01130630120500351.5243852500439.9486889400510003010101010102050201010202060201010000000000004040.000000000000088.100000000004128.10
01130630130500351.5243852500439.948688940052000501010101010206030101020304-1-1010000000000001706.510000000000513.130000000002219.64
01130648010600635.4779106000795.329386390002000801020102010303030201010201-1-1010000000000001252.750000000000221.530000000001474.28
01130648020600635.4779106000795.329386390002000301010101010205020201020201-1-1020000000000001950.860000000000630.470000000002581.33
01130648030600635.4779106000795.329386390002000501010102040303020101010201-1-1020000000000002041.980000000000129.490000000002171.47
01130648040600635.4779106000795.329386390005000401010102010404030101010301-1-1010000000000000652.490000000000401.850000000001054.34
01130648050600635.4779106000795.329386390005000601010102010303030201010301-1-1010000000000000995.800000000000150.030000000001145.82
01130648060600635.4779106000795.3293863900050004010201010104040201010102060201010000000000001608.750000000000064.190000000001672.94
01130648070600635.4779106000795.329386390008000801020305010301010101010501-1-1020000000000004182.570000000000115.570000000004298.14
01130648080600635.4779106000795.329386390008000501010106040404020101010301-1-1010000000000000630.970000000000270.770000000000901.74
01130648090600635.4779106000795.329386390008000501010102010402010101010504-1-1010000000000000970.710000000000221.110000000001191.82
01130648100600635.4779106000795.329386390010000401010101010406030101010201-1-1010000000000000795.970000000000676.880000000001472.84
01130648110600635.4779106000795.329386390010000701010102010303020201010304-1-1010000000000000622.290000000000167.240000000000789.53
01130648120600635.4779106000795.329386390013000401010102010403020101010304-1-1010000000000000684.310000000000157.700000000000842.01
01130648130600635.4779106000795.3293863900130002010101010102060101010102060103010000000000001325.830000000000000.000000000001325.83
01130656010600596.8895476500747.034302460014000501020102010405020101010201-1-1010000000000001064.170000000000083.200000000001147.37
01130656020600596.8895476500747.034302460015000301010101010206020101020201-1-1010000000000001085.330000000000312.000000000001397.33
01130656030600596.8895476500747.034302460016000501010104010604030101010304-1-1010000000000000427.450000000000106.630000000000534.08
01130656040600596.8895476500747.034302460017000301010101010205010101010202-1-1010000000000004613.350000000000126.550000000004739.90
01130656050600596.8895476500747.034302460018000201010101010205020101010301-1-1010000000000001164.000000000000309.000000000001473.00
01130656060600596.8895476500747.034302460019000601010101010207030101030202-1-1010000000000004369.250000000000403.570000000004772.82
01130656070600596.8895476500747.034302460020000401010101010404020101010202-1-1010000000000000904.250000000000367.540000000001271.79
01130656080600596.8895476500747.034302460021000201010101010205020101020202-1-1010000000000001142.780000000000459.140000000001601.93
01130656090600596.8895476500747.0343024600220002010101010102070201010102060201020000000000001089.400000000000056.530000000001145.93
01130656100600596.8895476500747.034302460023000701010101010405040101010301-1-1010000000000000575.750000000000083.100000000000658.85
01130656110600596.8895476500747.034302460024001001020102010402010101010401-1-1010000000000001707.770000000000232.850000000001940.63
01130656130600596.8895476500747.034302460026000301010102010302010101010201-1-1020000000000000499.200000000000080.900000000000580.10
01130664010600539.7403846200675.509536590027000101010104010504010101010401-1-1020000000000000394.710000000000156.500000000000551.21
01130664020600539.7403846200675.509536590027000701010101010405030101010201-1-1020000000000000352.750000000000074.150000000000426.90
01130664030600539.7403846200675.509536590029000401010101010206060101020201-1-1010000000000001013.220000000000261.630000000001274.85
01130664040600539.7403846200675.509536590029000301010101010404020201010301-1-1010000000000000954.790000000000076.500000000001031.29
01130664050600539.7403846200675.509536590031000601010102010305020201010201-1-1010000000000000858.730000000000005.200000000000863.93
01130664060600539.7403846200675.509536590031000101010102010303010101010201-1-1010000000000000265.000000000000000.000000000000265.00
01130664070600539.7403846200675.509536590034000301010101010404010101010204-1-1010000000000000443.800000000000610.400000000001054.20
01130664080600539.7403846200675.509536590033000801010102010406030101010501-1-1010000000000001164.370000000000528.180000000001692.55
01130664090600539.7403846200675.5095365900350001010101020103030101010102060201010000000000000635.440000000000000.000000000000635.44
01130664100600539.7403846200675.509536590035000601010101020208040102030301-1-1010000000000002062.500000000000252.500000000002315.00
01130664110600539.7403846200675.509536590037000401010102010405020101020201-1-1010000000000001060.000000000000000.000000000001060.00
01130664120600539.7403846200675.509536590037000301010102010406020101020201-1-1010000000000000770.000000000000252.500000000001022.50
01130664130600539.7403846200675.509536590039000801010102010305030201010501-1-1020000000000001162.080000000000049.900000000001211.98
01130672010600419.2688081100524.733902350028000101010102010403020101010601-1-1010000000000000525.000000000000154.010000000000679.01
01130672020600419.2688081100524.733902350029000501010102010403010101010301-1-1010000000000001253.830000000000000.000000000001253.83
01130672030600419.2688081100524.733902350028000501010102010403020201010301-1-1010000000000003925.620000000000000.000000000003925.62
01130672040600419.2688081100524.7339023500290003010101010102040201010203060203010000000000002605.100000000000000.000000000002605.10
01130672050600419.2688081100524.733902350032000701010102010403020101010301-1-1010000000000001071.820000000000487.990000000001559.81
01130672060600419.2688081100524.733902350032000401010102010403010101010301-1-1010000000000000862.890000000000206.400000000001069.29
01130672070600419.2688081100524.733902350032000401010102010404020101010301-1-1010000000000001271.990000000000104.840000000001376.83
01130672080600419.2688081100524.733902350032000901010101010204020101020302-1-1020000000000001466.520000000000081.130000000001547.65
01130672090600419.2688081100524.733902350038000301010102010404010101010201-1-1010000000000000985.280000000000056.670000000001041.94
01130672100600419.2688081100524.733902350038000201010101010403010101010204-1-1010000000000001013.190000000000050.060000000001063.25
01130672110600419.2688081100524.7339023500380007010101020104060201010102060203010000000000002086.650000000000000.000000000002086.65
01130672120600419.2688081100524.733902350038001001010101010404040101010201-1-1010000000000001336.670000000000092.170000000001428.84
01130672130600419.2688081100524.733902350038000601010102010403020101010201-1-1010000000000000930.000000000000037.880000000000967.88
01130680010600306.3354166700383.392648120040000501010102010303020101010501-1-1010000000000000450.280000000000100.000000000000550.28
01130680020600306.3354166700383.392648120040000401010101010204020101020201-1-1010000000000001000.000000000000230.810000000001230.81
01130680030600306.3354166700383.392648120042000101010101010404020201010201-1-1010000000000000792.000000000000000.000000000000792.00
01130680040600306.3354166700383.392648120042000701010101010206030201010201-1-1010000000000001826.500000000000300.000000000002126.50
01130680050600306.3354166700383.392648120044000501010101010205030102020201-1-1010000000000003315.000000000000250.000000000003565.00
01130680070600306.3354166700383.392648120047000201010101010205020101020201-1-1020000000000002566.050000000000081.170000000002647.22
01130680080600306.3354166700383.392648120047000401010102010304020201010301-1-1020000000000000594.000000000000074.250000000000668.25
01130680090600306.3354166700383.392648120048000401010101010209030102020201-1-1010000000000002818.260000000000380.500000000003198.76
01130680100600306.3354166700383.392648120048000301010102010305020101010501-1-1010000000000000576.180000000000118.560000000000694.74
01130680110600306.3354166700383.392648120050000401010102010303010101010504-1-1010000000000000178.000000000000038.900000000000216.90
01130680120600306.3354166700383.392648120050000601010102010310050101020501-1-1010000000000002691.430000000000688.940000000003380.37
01130680130600306.3354166700383.392648120052000101010102010403020201010201-1-1010000000000000100.000000000000307.520000000000407.52
01130699010600542.8939342600679.456346800041000601010101010209030101020201-1-1010000000000003702.000000000000500.000000000004202.00
01130699020600542.8939342600679.456346800041000201010102010306030101010201-1-1010000000000000930.000000000000100.000000000001030.00
01130699030600542.8939342600679.456346800043000401010101020208020101010201-1-1010000000000000774.780000000000247.050000000001021.83
01130699040600542.8939342600679.456346800043000401010101010406020101010201-1-1010000000000001202.000000000000297.050000000001499.05
01130699050600542.8939342600679.456346800045000101010102010405010101010301-1-1010000000000000880.080000000000200.000000000001080.08
01130699060600542.8939342600679.456346800045000401010101010408030101010401-1-1010000000000000600.000000000000200.000000000000800.00
01130699070600542.8939342600679.456346800047000201010101010206030101010201-1-1010000000000001076.240000000000247.500000000001323.74
01130699080600542.8939342600679.456346800047000301010102010405020101010301-1-1010000000000000526.480000000000198.000000000000724.48
01130699090600542.8939342600679.4563468000490002010101020104060101010102060303010000000000002201.930000000000000.000000000002201.93
01130699100600542.8939342600679.456346800049000401010101010405030101010201-1-1010000000000001108.280000000000000.000000000001108.28
01130699110600542.8939342600679.456346800051000201010101010404010101010201-1-1010000000000000800.000000000000345.670000000001145.67
01130699120600542.8939342600679.456346800051000301010101010404010101010301-1-1010000000000000931.680000000000207.980000000001139.66
01130699130600542.8939342600679.456346800051000701010101010205030101010201-1-1010000000000000707.000000000000490.000000000001197.00
01130702010700470.6153846200588.996468370002000201010101010402010102010201-1-1010000000000000200.000000000000159.980000000000359.98
01130702020700470.6153846200588.996468370002000501010102010305020102010201-1-1010000000000000430.000000000000210.000000000000640.00
01130702030700470.6153846200588.996468370004000601010102010303010102010401-1-1010000000000000518.330000000000113.070000000000631.41
01130702040700470.6153846200588.996468370004000401010101010403010101000701-1-1010000000000001651.120000000000490.420000000002141.54
01130702060700470.6153846200588.9964683700060005010101020104040101010103060101010000000000000504.860000000000054.240000000000559.09
01130702070700470.6153846200588.996468370008000201010102010307020101010301-1-1010000000000000450.780000000000157.500000000000608.28
01130702080700470.6153846200588.996468370008000901010102010406040101010301-1-1010000000000003824.610000000000037.480000000003862.09
01130702090700470.6153846200588.996468370008000101010102010304010101010301-1-1010010000000000684.030000000000084.000000000000768.03
01130702100700470.6153846200588.996468370010000601010101010407030101010301-1-1020000000000002317.220000000000566.380000000002883.60
01130702110700470.6153846200588.996468370010000701010101010410040101010301-1-1020000000000001279.870000000000115.810000000001395.67
01130702120700470.6153846200588.996468370012000902020102010407030101020301-1-1010000000000001216.520000000000312.000000000001528.52
01130702130700470.6153846200588.996468370012000803030101010207030101020201-1-1010000000000002472.720000000000364.000000000002836.72
01130710010700816.9145061101022.405503060016000501010101010208030101020301-1-1010000000000000208.520000000000519.730000000000728.25
01130710020700816.9145061101022.405503060016000401010102010304020101010401-1-1010000000000000053.040000000001245.210000000001298.25
01130710030700816.9145061101022.405503060016000301010102010306030202010301-1-1010000000000000163.780000000000218.220000000000382.00
01130710040700816.9145061101022.405503060019000501010102040404020201010201-1-1010000000000000275.170000000000093.420000000000368.59
01130710050700816.9145061101022.405503060019000601010101010204020201010301-1-1010000000000001554.250000000000114.730000000001668.98
01130710060700816.9145061101022.405503060019000301010101010205020102010201-1-1010000000000001699.670000000000000.000000000001699.67
01130710070700816.9145061101022.405503060022000201010101010206010102010201-1-1010000000000001892.380000000000412.000000000002304.38
01130710080700816.9145061101022.405503060022000502020102010205020102010301-1-1010000000000001192.680000000000206.000000000001398.68
01130710090700816.9145061101022.405503060022000301010102010304010102010301-1-1010000000000000554.670000000000238.140000000000792.81
01130710100700816.9145061101022.405503060026000401010102010306030101010401-1-1020000000000000868.620000000000423.870000000001292.49
01130710110700816.9145061101022.4055030600260002010101020103030102020104060101020000000000004415.070000000000184.040000000004599.12
01130710120700816.9145061101022.405503060026000501010102010304020202000701-1-1020000000000000684.020000000000303.380000000000987.40
01130710130700816.9145061101022.405503060026000601010101010208030101010301-1-1010000000000000648.290000000000336.200000000000984.49
01130729020700385.9500000000483.033904960029000501010102010307030101010201-1-1020000000000000575.830000000000102.000000000000677.83
01130729030700385.9500000000483.033904960029000301010101010207020101030201-1-1010000000000000907.030000000000161.100000000001068.13
01130729040700385.9500000000483.033904960029000301020102010306030101010201-1-1010000000000000343.000000000000082.610000000000425.61
01130729050700385.9500000000483.033904960034000501020102030306030101010201-1-1010000000000000590.100000000000646.980000000001237.08
01130729060700385.9500000000483.033904960034000401010102040305030101010201-1-1010000000000001675.890000000000210.380000000001886.27
01130729070700385.9500000000483.033904960034000401010102040307030101020201-1-1020000000000002140.000000000000519.740000000002659.74
01130729080700385.9500000000483.033904960034000101010102030306010101030501-1-1010000000000001050.000000000000334.910000000001384.91
01130729090700385.9500000000483.033904960038000501010101010407030101010201-1-1010000000000001185.280000000000250.000000000001435.28
01130729100700385.9500000000483.033904960038000401010101010407030101010101-1-1010000000000001506.890000000000200.000000000001706.89
01130729110700385.9500000000483.033904960038000501010101010406030101010101-1-1010000000000001801.610000000000300.000000000002101.61
01130729120700385.9500000000483.033904960038000201010101010405010101010101-1-1010000000000001608.610000000000300.000000000001908.61
01130729130700385.9500000000483.0339049600380003010101010102050201010102060101010000000000004294.950000000000000.000000000004294.95
01130737010700768.8666666700962.271455880027000601010101010210040102020201-1-1010000000000001784.400000000000286.380000000002070.78
01130737020700768.8666666700962.271455880027000801030102010307040101010301-1-1010000000000001401.510000000000108.670000000001510.18
01130737030700768.8666666700962.271455880027000701010101010206030101010301-1-1010000000000001353.490000000000165.150000000001518.63
01130737040700768.8666666700962.271455880027000401010102010304020101010301-1-1010000000000001185.340000000000100.930000000001286.27
01130737050700768.8666666700962.271455880031000301010102010303010203010501-1-1010000000000000456.330000000000172.420000000000628.75
01130737060700768.8666666700962.271455880031000501010102010307040102010201-1-1010000000000001225.120000000000279.600000000001504.72
01130737070700768.8666666700962.271455880031000401010102010304020202010201-1-1010000000000001158.550000000000150.880000000001309.43
01130737080700768.8666666700962.271455880031000401010102010303010202010301-1-1020000000000000807.330000000000153.000000000000960.33
01130737090700768.8666666700962.271455880035001201030102010407050101010301-1-1010000000000000916.340000000000214.750000000001131.09
01130737100700768.8666666700962.2714558800350004010101020103040201010103060101010000000000000245.000000000000000.000000000000245.00
01130737110700768.8666666700962.271455880035000501010102010302010101010301-1-1010000000000000638.220000000000050.500000000000688.72
01130737120700768.8666666700962.271455880035000201010102010304020101010301-1-1010000000000000415.000000000000181.800000000000596.80
01130737130700768.8666666700962.271455880039000501010101010406030101010201-1-1010000000000000820.000000000000400.000000000001220.00
01130737140700768.8666666700962.271455880039000501010104010504020202010504-1-1010000000000000300.000000000000100.000000000000400.00
01130745010700598.1882051300748.659631110042000401010102040504010101010101-1-1010000000000000161.050000000000213.350000000000374.40
01130745020700598.1882051300748.659631110042000201010301010203010102010101-1-1010000000000000775.380000000000100.000000000000875.38
01130745030700598.1882051300748.659631110042000401010102040307030101020201-1-1010000000000003663.020000000000589.740000000004252.76
01130745040700598.1882051300748.659631110042000701010104040506030101010401-1-1010000000000000767.500000000000179.720000000000947.22
01130745050700598.1882051300748.659631110046000301010101010406010101010204-1-1010000000000003535.800000000000451.670000000003987.46
01130745060700598.1882051300748.659631110046000401010102010306030101010305-1-1010000000000001299.730000000000200.000000000001499.73
01130745070700598.1882051300748.6596311100460007010101020103060301010103060101010000000000002789.130000000000000.000000000002789.13
01130745080700598.1882051300748.659631110046000501010102010308030101010301-1-1010000000000000859.330000000000250.000000000001109.33
01130745090700598.1882051300748.659631110050000501010102010307030101010101-1-1010000000000000229.680000000000201.210000000000430.89
01130745100700598.1882051300748.659631110050000701010101010207040101020201-1-1010000000000000136.000000000000396.000000000000532.00
01130745110700598.1882051300748.659631110050000601010102040307030102010201-1-1010000000000002077.280000000000198.000000000002275.28
01130745120700598.1882051300748.659631110050000401010102040307030102010204-1-1010000000000002451.250000000000077.450000000002528.70
01130745130700598.1882051300748.659631110050000401010101010403020101010101-1-1010000000000000513.480000000000178.200000000000691.68
01130753010701022.8777258601280.177800800042000701020102040309060101010201-1-1010000000000000846.100000000000000.000000000000846.10
01130753020701022.8777258601280.177800800041000401020102040304020101010301-1-1010000000000000800.280000000000100.000000000000900.28
01130753030701022.8777258601280.177800800041000301010102040305020101010201-1-1010000000000000930.000000000000196.590000000001126.59
01130753040701022.8777258601280.177800800041000601010102040305030101010201-1-1010000000000000422.000000000000249.400000000000671.40
01130753050701022.8777258601280.177800800045000101010102010304010101010301-1-1010000000000000350.000000000000100.000000000000450.00
01130753060701022.8777258601280.177800800045000601010102010305020101010301-1-1010000000000000420.000000000000150.000000000000570.00
01130753090701022.8777258601280.177800800049000501010101010205020101010501-1-1010000000000000432.860000000000148.500000000000581.36
01130753100701022.8777258601280.177800800049000501010102010304010102010501-1-1010000000000000392.040000000000099.000000000000491.04
01130753110701022.8777258601280.177800800049000301010102030303010102010501-1-1010000000000000301.290000000000148.500000000000449.79
01130753120701022.8777258601280.177800800049000301010101010403010101010201-1-1010000000000003926.330000000000148.500000000004074.83
01130753130701022.8777258601280.177800800049000301010102030304010102010201-1-1010000000000000344.850000000000157.250000000000502.10
01130761010800462.0664626500578.297105340002000301010101040404020101010501-1-1010000000000001068.420000000000210.000000000001278.42
01130761020800462.0664626500578.297105340002000801010104040506030201010401-1-1020000000000001273.140000000000141.750000000001414.89
01130761030800462.0664626500578.297105340002000401010101040210030101020201-1-1010000000000010901.240000000002100.000000000013001.24
01130761040800462.0664626500578.297105340005000401010102010303010101010501-1-1020000000000000636.000000000000084.000000000000720.00
01130761050800462.0664626500578.297105340005000802020102010303020101010501-1-1020000000000001662.670000000000084.000000000001746.67
01130761060800462.0664626500578.297105340005000702020101010405020102010504-1-1010000000000003079.780000000000079.030000000003158.81
01130761080800462.0664626500578.297105340008001201030101010208040202020501-1-1010000000000014618.820000000000806.780000000015425.60
01130761090800462.0664626500578.297105340008000501010104010502020101010401-1-1020100000000001045.250000000000167.490000000001212.74
01130761100800462.0664626500578.297105340011000701010102010302020203010403-1-1020000000000000379.990000000000099.720000000000479.71
01130761110800462.0664626500578.297105340011000301010101010206020101020304-1-1010000000000001801.000000000000420.000000000002221.00
01130761120800462.0664626500578.297105340011001501030102010607050202010401-1-1020000000000000642.710000000000105.000000000000747.71
01130761130800462.0664626500578.297105340011000501010101040403020101010501-1-1010000000000002002.000000000000157.500000000002159.50
01130770010800558.7144871800699.256485300015000101010102010303010103010201-1-1010000000000000451.660000000000048.970000000000500.63
01130770020800558.7144871800699.256485300015000501010102010302020101010401-1-1010000000000000419.810000000000150.020000000000569.83
01130770030800558.7144871800699.256485300016001001020102010302020101010401-1-1020000000000001178.840000000000175.230000000001354.07
01130770040800558.7144871800699.256485300016000901010102010304030101010401-1-1010000000000000480.720000000000103.000000000000583.72
01130770050800558.7144871800699.256485300018000701020102010302010101010301-1-1020000000000000336.750000000000115.950000000000452.70
01130770060800558.7144871800699.256485300018000701010102010407040101010201-1-1010000000000002921.950000000000160.300000000003082.25
01130770070800558.7144871800699.256485300020000401010101010405020101010501-1-1010000000000002958.750000000000324.300000000003283.05
01130770080800558.7144871800699.256485300020000401010102010308050101010601-1-1010000000000020996.000000000000529.850000000021525.85
01130770090800558.7144871800699.256485300022000401010101010405020101010101-1-1010000000000000936.000000000000206.000000000001142.00
01130770100800558.7144871800699.256485300022000101010101010205010101010101-1-1010000000000002013.750000000000257.500000000002271.25
01130770110800558.7144871800699.256485300024000501010102010304020203010301-1-1020000000000001176.380000000000072.950000000001249.33
01130770120800558.7144871800699.256485300024000801010102010305020101010201-1-1020000000000000418.870000000000164.460000000000583.32
01130770130800558.7144871800699.256485300026000401010102010302010101010301-1-1010000000000000624.000000000000073.440000000000697.44
01130788010800447.0102685600559.453596530015000601020102010304020101010301-1-1010000000000000609.580000000000110.380000000000719.96
01130788020800447.0102685600559.453596530015001001030101010407040101010301-1-1010000000000001097.740000000000466.890000000001564.63
01130788030800447.0102685600559.453596530017001501020101010206030101010201-1-1010000000000001551.380000000000206.000000000001757.38
01130788040800447.0102685600559.453596530017000301010101010205020101020201-1-1010000000000002919.380000000000120.160000000003039.54
01130788050800447.0102685600559.453596530019000501010101010205020101010201-1-1010000000000000891.570000000000309.000000000001200.57
01130788060800447.0102685600559.453596530019000601010102010305030101010201-1-1010000000000004032.860000000000257.500000000004290.36
01130788070800447.0102685600559.453596530021000201010101010206020102030201-1-1010000000000001251.250000000000618.000000000001869.25
01130788080800447.0102685600559.453596530021000301010101010405020101010101-1-1010000000000000494.680000000000282.050000000000776.73
01130788090800447.0102685600559.453596530023000601010101010210050101010201-1-1010000000000001283.310000000000589.800000000001873.11
01130788100800447.0102685600559.453596530023000301010101010404020101010201-1-1010000000000000463.500000000000269.330000000000732.83
01130788120800447.0102685600559.453596530025000401010102010304010101010601-1-1010000000000002105.930000000000204.000000000002309.93
01130788130800447.0102685600559.453596530025000701010101010406020101010201-1-1010000000000002611.420000000000264.600000000002876.02
01130796010800438.5503770700548.865659180030000701010102010406030101010501-1-1010000000000000425.380000000000255.000000000000680.38
01130796020800438.5503770700548.865659180030000301010102010303010101010301-1-1010000000000000485.830000000000076.500000000000562.33
01130796030800438.5503770700548.865659180030000601010102040505020101010201-1-1010000000000002815.340000000000153.000000000002968.34
01130796040800438.5503770700548.865659180030000101010102010306020101010201-1-1010000000000000291.500000000000000.000000000000291.50
01130796050800438.5503770700548.865659180033000301010102040305020101010301-1-1010000000000001125.160000000000294.000000000001419.16
01130796060800438.5503770700548.8656591800330001010101020403040101010103060101010000000000000167.920000000000008.400000000000176.32
01130796070800438.5503770700548.865659180033000601010101040210050101030301-1-1010000000000001060.000000000000297.510000000001357.51
01130796080800438.5503770700548.865659180033000601010102040304020101010401-1-1010000000000000653.720000000000204.000000000000857.72
01130796090800438.5503770700548.865659180037000201010102040305030101010201-1-1010000000000000650.500000000000253.350000000000903.85
01130796100800438.5503770700548.865659180037000201010102070304010101020201-1-1010000000000002598.330000000000042.570000000002640.90
01130796110800438.5503770700548.865659180037000501010102040304010101010301-1-1020000000000002712.400000000000151.500000000002863.90
01130796120800438.5503770700548.865659180037000301010102040306010101010201-1-1010000000000001450.240000000000555.500000000002005.74
01130796130800438.5503770700548.865659180037000801010102040302010101010201-1-1010000000000000600.000000000000101.000000000000701.00
01130800010800303.0465658300379.276502340028000301010101010407020102020201-1-1010000000000001646.430000000000306.000000000001952.43
01130800020800303.0465658300379.2765023400280001010101010104050101010102060101010000000000000770.000000000000000.000000000000770.00
01130800030800303.0465658300379.276502340028000401010102010408030101020201-1-1010000000000000699.330000000000357.000000000001056.33
01130800040800303.0465658300379.276502340028000301010101010205020101010201-1-1010000000000000932.390000000000306.000000000001238.39
01130800050800303.0465658300379.276502340032000301010102010305020101010201-1-1010000000000001086.620000000000225.880000000001312.50
01130800060800303.0465658300379.276502340032000501010102010305020101010201-1-1010000000000000954.000000000000359.130000000001313.13
01130800070800303.0465658300379.276502340032000401010102010304010101010201-1-1010000000000001036.940000000000199.370000000001236.30
01130800090800303.0465658300379.276502340036000501010104010405020102010301-1-1010000000000000420.000000000000189.570000000000609.57
01130800100800303.0465658300379.276502340036000601010104010505020101010301-1-1010000000000002273.000000000000034.000000000002307.00
01130800110800303.0465658300379.276502340036000601010104010305020101010301-1-1010000000000000472.500000000000202.000000000000674.50
01130800120800303.0465658300379.276502340036000201010104010504010101010301-1-1010000000000001207.500000000000151.500000000001359.00
01130800130800303.0465658300379.276502340036000201010102010305010101010201-1-1010000000000002182.820000000000144.330000000002327.15
01130818010800545.4173463400682.614511300041000101010101010206010101010201-1-1010000000000003596.080000000000000.000000000003596.08
01130818020800545.4173463400682.614511300041000201010101010205010101010304-1-1010000000000000200.000000000000670.290000000000870.29
01130818030800545.4173463400682.614511300041000601010102010402010203010301-1-1010000000000000966.670000000000206.760000000001173.42
01130818040800545.4173463400682.614511300041000601010102010405030101010301-1-1010000000000000800.000000000000393.010000000001193.01
01130818060800545.4173463400682.614511300044000901010102010407040101020501-1-1020000000000005688.440000000000749.200000000006437.64
01130818070800545.4173463400682.614511300044000601010102010406030101010501-1-1010000000000000241.250000000001117.160000000001358.41
01130818090800545.4173463400682.614511300049000201010101010205010101020201-1-1020000000000000990.000000000000157.400000000001147.40
01130818100800545.4173463400682.614511300049000501010102010305030201010401-1-1020000000000000763.150000000000000.000000000000763.15
01130818110800545.4173463400682.614511300049000701010102010304030201010401-1-1010000000000000234.600000000000198.000000000000432.60
01130818120800545.4173463400682.614511300049000601010102010403010201010201-1-1020000000000000519.750000000000099.000000000000618.75
01130826010900101.7186163000123.801186260002000401010102010302020101010301-1-1020100000000000371.000000000000107.190000000000478.19
01130826020900101.7186163000123.801186260003000901010102010303010202010301-1-1020010000000000764.530000000000352.700000000001117.23
01130826030900101.7186163000123.801186260005000501010102010303010102010303-1-1020000000000000531.830000000000210.000000000000741.83
01130826040900101.7186163000123.801186260006000201010103010402010202010304-1-1020000000000000080.670000000000179.720000000000260.39
01130826050900101.7186163000123.801186260007000701010104040503010202010601-1-1020000000000000141.330000000000373.240000000000514.57
01130826060900101.7186163000123.801186260009000101010104010504010202010604-1-1020000000000000415.000000000000420.000000000000835.00
01130826070900101.7186163000123.801186260010000401010104010504020202010601-1-1020000000000000392.250000000000315.000000000000707.25
01130826080900101.7186163000123.801186260011000401010302010302010203010201-1-1020000000000000530.000000000002056.660000000002586.66
01130826110900101.7186163000123.801186260014000601010102010305030202010301-1-1020000000000001038.810000000000466.330000000001505.14
01130826120900101.7186163000123.801186260015000401010102010303010202010301-1-1020000000000000415.000000000000260.000000000000675.00
01130826130900101.7186163000123.801186260017000201010102010401010202010304-1-1020000000000000715.300000000000150.660000000000865.96
01130826140900101.7186163000123.801186260018000201010102010302010202010301-1-1020000000000000515.000000000000309.000000000000824.00
01130826150900101.7186163000123.801186260019000701010102010606040202000701-1-1020000000000000328.400000000000154.500000000000482.90
01130826160900101.7186163000123.801186260020000601010104060604020202000701-1-1020000000000001113.640000000000101.490000000001215.13
01130826170900101.7186163000123.801186260022000601010102010403020101010301-1-1020000000000002672.880000000000206.000000000002878.88
01130826180900101.7186163000123.801186260023000801010102010304020102010301-1-1020000000000000540.440000000000309.000000000000849.44
01130826190900101.7186163000123.801186260025000501010102010404020202010301-1-1020000000000000456.920000000000115.000000000000571.92
01130826200900101.7186163000123.801186260026000401010102010304020202010301-1-1020000000000000578.250000000000255.170000000000833.42
01130834010900016.5714285700020.168997470028000201010102010604020202010201-1-1020000000000001288.600000000001432.660000000002721.26
01130834020900016.5714285700020.168997470028000101010102010305010202010601-1-1020000000000000728.000000000000349.330000000001077.33
01130834030900016.5714285700020.168997470028000101010102010402010202010304-1-1020000000000000861.670000000000234.750000000001096.42
01130834040900016.5714285700020.168997470028000401010102010403010203010401-1-1020000000000000615.390000000000211.770000000000827.16
01130834050900016.5714285700020.168997470030000401010104010403010202010301-1-1020000000000000636.000000000000102.000000000000738.00
01130834060900016.5714285700020.168997470030000201010302010401010202010301-1-1020000000000001272.000000000000145.770000000001417.77
01130834070900016.5714285700020.168997470030000401010104010405020202010301-1-1020000000000000848.000000000000154.500000000001002.50
01130834090900016.5714285700020.168997470032000501010304010401010202010301-1-1020000000000000424.000000000000236.030000000000660.03
01130834100900016.5714285700020.1689974700320004010101010102060302020103060201020000000000001590.000000000000230.100000000001820.10
01130834110900016.5714285700020.168997470032000401010101010405020202010301-1-1020000000000000991.980000000000156.000000000001147.98
01130834130900016.5714285700020.168997470034000301010102010404010202010304-1-1020000000000000682.500000000000111.200000000000793.70
01130834140900016.5714285700020.168997470034000101010102010403010102010304-1-1020000000000000109.500000000000314.670000000000424.17
01130834150900016.5714285700020.168997470034000201010102010404020102010303-1-1020000000000000766.500000000000976.590000000001743.09
01130834160900016.5714285700020.168997470034000101010102010306010102010301-1-1020000000000003037.500000000000539.230000000003576.73
01130834170900016.5714285700020.168997470036000101010102010306010102010203-1-1010000000000000547.500000000000303.000000000000850.50
01130834180900016.5714285700020.168997470036000201010101010407010101010201-1-1010000000000000870.280000000000303.000000000001173.28
01130834200900016.5714285700020.168997470036000201010102010304010201010203-1-1010000000000000657.000000000000202.000000000000859.00
01130834210900016.5714285700020.168997470038000401010104010505030202000701-1-1020000000000000450.280000000000250.000000000000700.28
01130834220900016.5714285700020.168997470038000201010102010302010202000703-1-1020000000000000225.000000000000427.830000000000652.83
01130834230900016.5714285700020.168997470038000201010102010601010202000701-1-1020000000000000812.000000000000050.000000000000862.00
01130834240900016.5714285700020.168997470038000601010101010204020102010203-1-1020000000000000415.000000000000200.000000000000615.00
01130842010900034.1877124200041.609682740041000301010104010404020202010301-1-1020000000000000600.000000000000132.870000000000732.87
01130842020900034.1877124200041.609682740041000101010304010601010202000701-1-1020000000000000553.000000000000092.470000000000645.47
01130842030900034.1877124200041.609682740041000101010104010404010202010301-1-1020000000000001000.000000000000294.080000000001294.08
01130842040900034.1877124200041.609682740041000601010104010504020202010301-1-1020000000000000492.000000000000331.690000000000823.69
01130842050900034.1877124200041.609682740045000201010102010404020202010301-1-1020000000000000735.300000000000101.670000000000836.97
01130842060900034.1877124200041.609682740045000501010102010302010202010301-1-1020000000000000332.000000000000214.580000000000546.58
01130842070900034.1877124200041.609682740045000401010102010405020202010301-1-1020000000000000400.000000000000304.380000000000704.38
01130842080900034.1877124200041.609682740045000501010102010407050202010201-1-1020000000000002780.000000000000146.840000000002926.84
01130842090900034.1877124200041.609682740049000101010102010306010202010301-1-1020000000000000993.750000000000198.000000000001191.75
01130842100900034.1877124200041.609682740049000201010101010208010202010301-1-1020000000000001980.000000000000711.690000000002691.69
01130842110900034.1877124200041.609682740049000201010104010503010202010301-1-1020000000000001782.000000000000132.020000000001914.02
01130842120900034.1877124200041.609682740049000301010104010502010202010301-1-1020000000000000846.280000000000114.200000000000960.48
01130842130900034.1877124200041.609682740049000301010102010403010202010301-1-1020000000000000921.750000000000240.210000000001161.96
01130842140900034.1877124200041.609682740052000201010102040404020202010201-1-1020000000000000361.380000000000151.460000000000512.84
01130842150900034.1877124200041.609682740052000801010104040304030202010301-1-1020000000000001394.170000000000147.000000000001541.17
01130842160900034.1877124200041.609682740052000301010102040502020202010301-1-1020000000000000437.100000000000147.000000000000584.10
01130842180900034.1877124200041.609682740052000601010102040302020202010201-1-1020000000000000299.400000000000000.000000000000299.40
01130850011000288.0670584200360.528970380001000401010102010505020101010201-1-1010000000000005434.130000000000447.120000000005881.25
01130850021000288.0670584200360.528970380001000401010102010304020101010201-1-1020000000000001328.700000000000213.360000000001542.06
01130850031000288.0670584200360.528970380001000401010102010305020101010301-1-1020000000000001461.960000000000284.870000000001746.83
01130850041000288.0670584200360.528970380003000601010102040305020101010301-1-1010000000000000453.480000000000225.700000000000679.18
01130850061000288.0670584200360.528970380003000301010102010304010102010301-1-1010000000000003806.600000000000157.500000000003964.10
01130850071000288.0670584200360.528970380005000501010104010503020202000701-1-1020000000000000649.020000000000101.980000000000751.00
01130850101000288.0670584200360.528970380007000801010102010302010102010501-1-1020000000000001399.800000000000525.580000000001925.38
01130850121000288.0670584200360.528970380009000101010102010305010101010301-1-1010000000000000451.660000000000289.330000000000740.99
01130850151000288.0670584200360.528970380011000301010102010303010202010301-1-1010000000000000840.000000000000426.570000000001266.57
01130850171000288.0670584200360.528970380013000301010102010405020102010301-1-1020000000000001699.450000000000416.000000000002115.45
01130850181000288.0670584200360.528970380013000201010102030304010102010201-1-1020000000000001410.640000000000208.000000000001618.64
01130869011000164.0385034000205.301616430002000801010102070303020203010501-1-1020010000000000397.320000000000580.990000000000978.31
01130869021000164.0385034000205.301616430002000301010102070306020203010501-1-1020000000000000326.830000000000417.600000000000744.43
01130869061000164.0385034000205.301616430004000901010102010304030203010301-1-1020000000000000977.850000000000219.190000000001197.04
01130869071000164.0385034000205.301616430006000501010102010304030203010301-1-1020010000000000600.670000000000478.880000000001079.55
01130869081000164.0385034000205.301616430006000501010102070301010203010601-1-1020000000000000108.000000000000561.350000000000669.35
01130869091000164.0385034000205.301616430006000201010102070302010203010501-1-1020000000000000141.330000000001051.440000000001192.78
01130869101000164.0385034000205.301616430008000101010102060303010203010301-1-1020000000000000586.670000000000335.200000000000921.87
01130869111000164.0385034000205.301616430008000201010102010303010203010301-1-1020000000000001183.170000000000300.300000000001483.46
01130869121000164.0385034000205.301616430008000501010102010304020203010301-1-1020000000000000066.250000000000494.140000000000560.39
01130869131000164.0385034000205.301616430010000401010102010303010203010401-1-1020000000000000749.900000000000227.550000000000977.45
01130869141000164.0385034000205.301616430010000501010102010303020203010601-1-1020000000000000525.000000000000107.550000000000632.55
01130869151000164.0385034000205.301616430010000301010102010303020203010401-1-1020000000000000787.500000000000000.000000000000787.50
01130869161000164.0385034000205.301616430012000301010102010304010203010301-1-1020000000000000220.830000000000250.200000000000471.04
01130869171000164.0385034000205.301616430012000301010102010305020203010201-1-1020000000000002352.680000000000208.000000000002560.68
01130869181000164.0385034000205.301616430012000501010102010302010203010301-1-1020000000000000448.440000000000132.450000000000580.89
01130877011000785.1399014800982.638146270014000201010102010303010102010301-1-1020000000000001093.440000000000104.000000000001197.44
01130877021000785.1399014800982.638146270014000801030102010306040102010301-1-1020000000000003525.240000000000416.000000000003941.24
01130877031000785.1399014800982.638146270014000201010102010303010102010301-1-1020000000000000951.080000000000208.000000000001159.08
01130877041000785.1399014800982.638146270014000201010102030303020102010301-1-1020000000000000842.600000000000193.920000000001036.52
01130877051000785.1399014800982.638146270017000901010104010503030202010401-1-1020000000000000172.800000000000524.160000000000696.96
01130877061000785.1399014800982.638146270017000401010104010503020202010401-1-1020000000000000673.000000000000000.000000000000673.00
01130877071000785.1399014800982.638146270017000301010102010301010202010601-1-1020000000000000268.740000000000169.000000000000437.74
01130877081000785.1399014800982.638146270017000201010104010304010202010401-1-1020000000000001245.000000000000309.000000000001554.00
01130877091000785.1399014800982.638146270020000401010102010305020203010301-1-1020000000000000412.000000000000103.000000000000515.00
01130877101000785.1399014800982.638146270020000401010101010405020101010201-1-1020000000000000515.000000000000309.000000000000824.00
01130877111000785.1399014800982.638146270020000401010102030304020203010301-1-1020000000000000360.500000000000103.000000000000463.50
01130877121000785.1399014800982.638146270020000301010102010304010101010101-1-1020000000000000412.000000000000206.000000000000618.00
01130877131000785.1399014800982.638146270023000401010102010303010203010401-1-1020000000000000309.330000000000601.260000000000910.59
01130877141000785.1399014800982.638146270023000401010102010303010203010401-1-1020000000000000078.340000000000811.260000000000889.60
01130877151000785.1399014800982.638146270023000701010102010303010202010401-1-1020000000000000097.450000000000488.220000000000585.67
01130877161000785.1399014800982.638146270023000201010102010305010203010501-1-1020000000000000069.670000000000402.950000000000472.62
01130877171000785.1399014800982.638146270026000501010102040303020203010301-1-1020000000000003600.470000000000321.050000000003921.51
01130877181000785.1399014800982.638146270026000601020102010303010203010401-1-1020000000000000559.920000000000149.270000000000709.19
01130877191000785.1399014800982.638146270026000301010102040301010203010401-1-1020000000000000156.000000000000031.550000000000187.55
01130877201000785.1399014800982.638146270026000301010102040303030203010404-1-1020000000000000034.830000000000154.000000000000188.83
01130885011000301.2164537000376.986034130015000701010102010403030202010401-1-1020000000000000770.440000000000156.000000000000926.44
01130885021000301.2164537000376.986034130015001001010104010503030202010401-1-1020000000000000566.880000000000104.000000000000670.88
01130885031000301.2164537000376.986034130015000701010104010406040202010401-1-1020000000000001535.300000000000208.000000000001743.30
01130885041000301.2164537000376.986034130015000401010104010503020202010401-1-1020000000000000828.000000000000208.000000000001036.00
01130885051000301.2164537000376.986034130015000301010102010404020102010401-1-1020000000000000478.000000000000128.530000000000606.53
01130885061000301.2164537000376.986034130018000301010102060303010203010401-1-1020000000000000174.280000000000641.320000000000815.60
01130885071000301.2164537000376.986034130018000801010102060503010203010301-1-1020000000000000027.700000000000559.010000000000586.71
01130885081000301.2164537000376.9860341300180006010101020103030102030007060101020000000000000091.880000000000453.840000000000545.71
01130885091000301.2164537000376.986034130018000901010102010303010203010301-1-1020000000000000119.960000000000574.460000000000694.43
01130885101000301.2164537000376.986034130018000501010102060301010203010301-1-1020000000000000058.120000000000420.140000000000478.25
01130885111000301.2164537000376.986034130021000801020102010304020202010301-1-1020000000000000851.440000000000061.800000000000913.24
01130885121000301.2164537000376.986034130021001101020104010502020202010301-1-1020000000000000516.000000000000051.500000000000567.50
01130885131000301.2164537000376.986034130021000301010104060502010202010401-1-1020000000000000364.000000000000103.000000000000467.00
01130885141000301.2164537000376.986034130021000201010104010502010202010301-1-1020000000000000623.000000000000041.200000000000664.20
01130885151000301.2164537000376.986034130024000301010102060302020203010401-1-1020000000000000830.000000000000199.440000000001029.44
01130885161000301.2164537000376.986034130024000601020102040304020203010401-1-1020000000000000291.200000000000429.030000000000720.23
01130885181000301.2164537000376.986034130024000601010102040603020203010401-1-1020000000000000539.440000000000265.000000000000804.44
01130893011000441.6369047600552.728588370027000702020102010303020202010301-1-1020000000000000877.100000000000059.310000000000936.41
01130893021000441.6369047600552.728588370027000101010102010503010202010301-1-1020000000000000291.200000000000045.900000000000337.10
01130893031000441.6369047600552.728588370027000301010102010304020202010301-1-1020000000000000542.100000000000102.000000000000644.10
01130893041000441.6369047600552.728588370027000101010102010302010202010301-1-1020000000000000316.670000000000051.000000000000367.67
01130893051000441.6369047600552.728588370030000801010102010305040202010301-1-1020000000000001070.200000000000051.000000000001121.20
01130893061000441.6369047600552.728588370030000101010102010303010202010301-1-1020000000000000478.400000000000030.600000000000509.00
01130893071000441.6369047600552.728588370030000501010102010305020202010301-1-1020000000000001086.950000000000540.400000000001627.35
01130893081000441.6369047600552.728588370030000201010102010304020202010301-1-1020000000000004302.000000000000051.000000000004353.00
01130893091000441.6369047600552.728588370033000601010102010304020202010301-1-1020000000000000835.000000000000102.000000000000937.00
01130893101000441.6369047600552.728588370033000901010102010306040202010501-1-1020000000000001995.000000000000348.310000000002343.31
01130893111000441.6369047600552.728588370033000101010102010703010202010304-1-1020000000000000404.000000000000051.000000000000455.00
01130893121000441.6369047600552.728588370036000601010102010305020202010301-1-1020000000000000764.000000000000060.600000000000824.60
01130893131000441.6369047600552.728588370036000301010102010304020202010301-1-1020000000000001283.000000000000101.000000000001384.00
01130893151000441.6369047600552.728588370036000601010102010302010202010301-1-1020000000000000924.450000000000050.500000000000974.95
01130893161000441.6369047600552.728588370036000501010102010303010202010301-1-1020000000000000386.200000000000058.400000000000444.60
01130893171000441.6369047600552.728588370040000301010102010304010202010301-1-1020000000000001295.000000000000050.000000000001345.00
01130893181000441.6369047600552.728588370040000401010102010305010202010301-1-1020000000000000850.000000000000060.000000000000910.00
01130893191000441.6369047600552.728588370040000501010102030305020202010301-1-1020000000000000806.670000000000050.000000000000856.67
01130907011000336.7638284000421.475183520028000501010102010302020202010304-1-1020000000000000664.600000000000838.960000000001503.56
01130907021000336.7638284000421.475183520028000701010102010303020202010305-1-1020000000000000390.540000000000086.710000000000477.25
01130907031000336.7638284000421.475183520028000301010102010302010203010305-1-1020000000000001320.800000000000157.210000000001478.01
01130907041000336.7638284000421.475183520028001101030102010305040203010305-1-1020000000000003106.900000000000272.770000000003379.67
01130907061000336.7638284000421.475183520031000401010102010304030202010301-1-1020000000000000416.250000000000225.570000000000641.82
01130907071000336.7638284000421.475183520031000101010102010404010203010303-1-1020000000000000079.570000000000067.240000000000146.81
01130907081000336.7638284000421.475183520031000901040102010306040203010302-1-1020000000000001459.890000000000480.750000000001940.64
01130907091000336.7638284000421.475183520034000401010102060301010203010301-1-1020000000000000182.000000000001636.150000000001818.15
01130907111000336.7638284000421.475183520034001001010102010302020203010301-1-1020000000000000716.670000000001166.770000000001883.44
01130907121000336.7638284000421.475183520034000701020102010305040203010301-1-1020000000000001193.050000000000196.180000000001389.23
01130907131000336.7638284000421.475183520037000601010102010603010203010301-1-1020000000000000185.270000000000822.380000000001007.65
01130907141000336.7638284000421.475183520037000301010102010602010203010301-1-1020000000000000450.280000000000610.790000000001061.06
01130907151000336.7638284000421.475183520037000201010102010303010203010301-1-1020000000000001074.490000000000739.100000000001813.59
01130907161000336.7638284000421.475183520039000501010102010304010203010303-1-1020000000000000242.420000000001046.810000000001289.22
01130907171000336.7638284000421.475183520039000101010302060601010203000701-1-1020000000000000101.000000000000516.080000000000617.08
01130907181000336.7638284000421.475183520039000701010102010304040203010301-1-1020000000000002189.500000000000378.000000000002567.50
01130915011001034.0497959201294.160152480040000301010102010305020102010201-1-1010000000000000450.280000000000245.100000000000695.38
01130915021001034.0497959201294.160152480040000401010101010405020202010201-1-1010000000000000950.280000000000300.000000000001250.28
01130915031001034.0497959201294.160152480040000201010101010405010102010201-1-1010000000000000635.280000000000250.000000000000885.28
01130915041001034.0497959201294.160152480040000101010102010405010102010303-1-1020000000000000542.500000000000200.000000000000742.50
01130915051001034.0497959201294.160152480044000301010301010404010101010203-1-1010000000000000040.000000000000110.740000000000150.74
01130915071001034.0497959201294.160152480044000101010102010302010201010301-1-1010000000000000204.180000000000152.330000000000356.51
01130915081001034.0497959201294.160152480044000501010102010305030101010201-1-1010000000000000450.280000000000190.400000000000640.68
01130915091001034.0497959201294.160152480048000601010102010403020101010204-1-1010000000000000049.500000000000099.000000000000148.50
01130915101001034.0497959201294.160152480048000501010102010302020101010201-1-1010000000000000066.000000000000113.170000000000179.17
01130915121001034.0497959201294.160152480048000201010102010302010203010301-1-1010000000000000020.630000000000091.320000000000111.95
01130915141001034.0497959201294.160152480051000401010102010504030101010301-1-1010000000000000504.230000000000155.850000000000660.08
01130915151001034.0497959201294.160152480051000501010104010305030101010401-1-1010000000000000546.090000000000124.400000000000670.49
01130915161001034.0497959201294.160152480051000501010101010205030101010301-1-1010000000000001659.620000000000059.800000000001719.42
01130915171001034.0497959201294.160152480051000801010102010505050101010401-1-1010000000000000691.080000000000090.060000000000781.14
01130923011100329.0579710100411.830954000001000501010102010503020202010401-1-1020000000000001390.300000000000446.570000000001836.87
01130923031100329.0579710100411.830954000002000901010102010505030202010401-1-1020000000000000444.520000000000343.610000000000788.13
01130923041100329.0579710100411.830954000003001401010104060402010202010301-1-1020000000000000593.480000000000633.970000000001227.45
01130923061100329.0579710100411.830954000003000901010102010304020202010301-1-1020000000000000641.030000000000455.340000000001096.38
01130923081100329.0579710100411.830954000006000601010102010305030202010301-1-1020000000000000133.600000000000578.330000000000711.93
01130923101100329.0579710100411.830954000009000601010102010303010202010301-1-1020000000000000397.400000000000661.930000000001059.33
01130923111100329.0579710100411.830954000009000401010102010303020202010301-1-1020000000000000964.950000000000771.270000000001736.22
01130923131100329.0579710100411.830954000012001301020102010403020202010301-1-1020000000000000893.800000000000421.940000000001315.73
01130923141100329.0579710100411.830954000011000401010102010405020102010301-1-1020000000000001410.700000000000276.260000000001686.96
01130923161100329.0579710100411.830954000013000701010102010302010202010301-1-1020000000000000310.500000000000352.520000000000663.02
01130931011100183.2921147000229.398382980014000101010102010306010102010501-1-1020000000000001260.000000000000207.570000000001467.57
01130931021100183.2921147000229.398382980014000101010102010304010202010401-1-1020000000000000415.000000000000094.950000000000509.95
01130931031100183.2921147000229.398382980014000701010102010304020202010304-1-1020000000000000643.950000000000109.940000000000753.89
01130931041100183.2921147000229.398382980014000301010102010303010202010304-1-1020000000000000257.070000000000066.730000000000323.80
01130931051100183.2921147000229.398382980016000501010102030303010201010401-1-1020000000000000657.610000000000087.100000000000744.71
01130931061100183.2921147000229.398382980016000201010102010303010202010401-1-1020000000000000830.000000000000115.000000000000945.00
01130931081100183.2921147000229.398382980016000401010102010305020101010401-1-1020000000000001219.070000000000195.880000000001414.95
01130931091100183.2921147000229.398382980016000901010102010305030101010401-1-1020000000000000712.540000000000368.650000000001081.19
01130931101100183.2921147000229.398382980020000301010102010302010202010601-1-1020000000000000156.000000000000063.620000000000219.62
01130931111100183.2921147000229.398382980020000901010102010304020101010601-1-1020000000000001186.630000000000149.390000000001336.03
01130931121100183.2921147000229.398382980020000201010102010301010101010401-1-1020000000000000208.000000000000024.500000000000232.50
01130931131100183.2921147000229.398382980020000701010102010305030101010301-1-1020000000000000993.750000000000129.140000000001122.89
01130931141100183.2921147000229.398382980024000201010102010307020101010301-1-1020000000000006300.000000000000412.270000000006712.27
01130931151100183.2921147000229.398382980024000901010102010302020101010404-1-1020000000000000883.040000000000258.000000000001141.04
01130931161100183.2921147000229.398382980024000401010102010302020202010401-1-1020000000000001123.640000000000111.780000000001235.42
01130931181100183.2921147000229.398382980024000501010102010303010101010401-1-1020000000000000695.220000000000075.420000000000770.64
01130940011100166.1223118300207.909597060028000301010104060501010202010501-1-1020100000000000104.000000000000190.540000000000294.54
01130940021100166.1223118300207.909597060028000401010104060703030102010301-1-1020000000000000236.800000000000292.100000000000528.90
01130940031100166.1223118300207.909597060028000401010104060503030102010301-1-1020000000000000392.800000000000175.530000000000568.33
01130940041100166.1223118300207.909597060032000201010104060502010101010301-1-1020000000000000419.580000000000378.600000000000798.18
01130940051100166.1223118300207.909597060032000501010104010502020202000701-1-1020000000000000271.170000000000147.870000000000419.03
01130940061100166.1223118300207.909597060032000201010102010303010202010301-1-1020000000000000492.000000000000212.500000000000704.50
01130940071100166.1223118300207.909597060037000901010102060304020101010301-1-1010000000000000233.090000000000301.580000000000534.66
01130940081100166.1223118300207.909597060037000401010102010401010101010301-1-1010000000000001103.400000000000333.040000000001436.44
01130940091100166.1223118300207.909597060037000101010102010404010101010304-1-1010000000000000383.800000000000138.990000000000522.79
01130940101100166.1223118300207.909597060037000401010106060301010203010401-1-1020000000000000039.780000000000236.290000000000276.08
01130940111100166.1223118300207.909597060040000301010104010504020102010301-1-1010000000000000900.550000000000409.440000000001309.99
01130940121100166.1223118300207.909597060040000401010104010504020102010301-1-1010000000000000450.000000000000259.600000000000709.60
01130940131100166.1223118300207.909597060040000401010102010302020202010301-1-1010000000000000382.000000000000273.260000000000655.26
01130940141100166.1223118300207.909597060044000501010102010303010202010301-1-1020000000000000634.500000000000192.700000000000827.20
01130940151100166.1223118300207.909597060044000201010104010307010102010301-1-1010000000000000800.000000000000340.490000000001140.49
01130940161100166.1223118300207.909597060044000401010104050305020102010301-1-1010000000000000300.000000000000227.520000000000527.52
01130940171100166.1223118300207.909597060049000301010102060302020102010401-1-1020000000000001104.170000000000126.870000000001231.04
01130940181100166.1223118300207.909597060049000101010104060503010102010401-1-1020000000000000396.000000000000119.190000000000515.19
01130940191100166.1223118300207.909597060049000801020102010404040102010401-1-1020000000000000555.900000000000185.270000000000741.17
01130940201100166.1223118300207.909597060049000401010102010304020202010401-1-1020000000000000346.500000000000128.440000000000474.94
01130958011200159.4328358200199.537414860002000301010102010304020202010505-1-1020000000000000344.500000000000462.170000000000806.67
01130958021200159.4328358200199.537414860002000201010102010305010202010505-1-1020000000000000662.500000000000324.480000000000986.98
01130958031200159.4328358200199.537414860002000701010102010304030202010501-1-1020000000000000978.320000000000491.320000000001469.64
01130958041200159.4328358200199.537414860002000201010102010303020202010505-1-1020000000000000925.550000000000378.580000000001304.13
01130958051200159.4328358200199.537414860005000201010102010304010202010305-1-1020000000000001694.530000000000868.630000000002563.16
01130958061200159.4328358200199.537414860005000401010102010305030203010305-1-1020000000000001166.000000000000584.880000000001750.88
01130958071200159.4328358200199.537414860005000701010102010306030203010305-1-1020000000000000840.930000000000633.080000000001474.02
01130958081200159.4328358200199.537414860005000301010102010304020203010305-1-1020000000000001484.000000000001091.050000000002575.05
01130958101200159.4328358200199.537414860008000801010104010504020202000701-1-1020000000000000477.000000000002376.690000000002853.69
01130958111200159.4328358200199.537414860008000301010104010303010202000701-1-1020000000000000277.400000000001220.590000000001497.99
01130958121200159.4328358200199.537414860008000601010102010303010203000701-1-1020000000000000477.000000000001110.720000000001587.72
01130958131200159.4328358200199.537414860011000701010104040505030102010501-1-1020000000000000708.430000000000422.230000000001130.67
01130958141200159.4328358200199.537414860011000201010104030504020102010501-1-1020000000000000436.000000000000452.210000000000888.21
01130958151200159.4328358200199.537414860011000401010104040305030102010301-1-1020000000000001299.320000000000430.440000000001729.76
01130958161200159.4328358200199.537414860013000401010102010503020202010401-1-1020010000000000784.800000000000178.230000000000963.03
01130958171200159.4328358200199.537414860013000801010104010503010202000701-1-1020100000000001071.470000000000386.970000000001458.43
01130966011200376.9230769200471.736301900002000401010102010304020202010301-1-1020000000000001256.280000000000220.100000000001476.38
01130966021200376.9230769200471.736301900002000501010102010304020202010401-1-1020000000000000576.800000000000200.260000000000777.06
01130966031200376.9230769200471.736301900002000701010102010303010202010401-1-1020000000000000594.600000000000182.430000000000777.03
01130966041200376.9230769200471.736301900004000201010102010303010202010301-1-1020000000000001148.660000000000212.520000000001361.18
01130966051200376.9230769200471.736301900004001201010102010305040202010401-1-1020000000000001241.770000000000384.420000000001626.19
01130966061200376.9230769200471.736301900004000701010102010304020202010401-1-1020000000000000412.680000000000246.730000000000659.41
01130966071200376.9230769200471.736301900006000701010102060303010202010401-1-1020000000000001007.030000000000175.440000000001182.47
01130966081200376.9230769200471.736301900006000601010102010304020202010301-1-1020000000000000415.190000000000048.400000000000463.59
01130966101200376.9230769200471.736301900008000701010102010304020202000701-1-1020000000000000675.160000000000284.330000000000959.49
01130966111200376.9230769200471.736301900009000401010102010304020202010401-1-1020000000000000944.730000000000129.930000000001074.66
01130966121200376.9230769200471.736301900008000601010102010405030202000701-1-1020000000000001395.170000000000284.940000000001680.11
01130966131200376.9230769200471.736301900010000601020102010304030202010401-1-1020000000000001702.550000000000290.420000000001992.97
01130966151200376.9230769200471.736301900010000501010102010304030202000701-1-1020000000000000555.000000000000703.920000000001258.92
01130966161200376.9230769200471.736301900012000501010102040303020202010401-1-1020000000000000420.000000000000737.060000000001157.06
01130966171200376.9230769200471.736301900012000701010102010306020202010401-1-1020000000000000848.000000000000262.330000000001110.33
01130966181200376.9230769200471.736301900012000701010102060303020202010401-1-1020000000000000534.240000000000471.720000000001005.96
01130974011200187.6898012400234.902286860015000901010102010308030101010301-1-1020000000000000581.850000000000104.000000000000685.85
01130974021200187.6898012400234.902286860015000801010102010306040101010301-1-1020000000000001197.520000000000392.890000000001590.40
01130974031200187.6898012400234.902286860015000301010102010304010101010301-1-1020000000000000420.000000000000418.600000000000838.60
01130974041200187.6898012400234.902286860015000201010102010303010101010301-1-1020000000000000262.500000000000104.000000000000366.50
01130974051200187.6898012400234.902286860015000601010102010304020101010401-1-1020000000000000760.920000000000138.190000000000899.11
01130974061200187.6898012400234.902286860019000301010102010307010101010201-1-1020000000000001390.800000000000291.800000000001682.60
01130974071200187.6898012400234.902286860019000301010102010302010101010301-1-1020000000000000257.500000000000128.590000000000386.09
01130974081200187.6898012400234.902286860019000501010102060303010101010301-1-1020000000000000451.500000000000241.520000000000693.02
01130974091200187.6898012400234.902286860019000501010102010302010101010301-1-1020000000000000840.000000000000176.290000000001016.29
01130974101200187.6898012400234.902286860019000201010102010304010101010301-1-1020000000000000515.000000000000265.020000000000780.02
01130974111200187.6898012400234.902286860022000201010102010303010202010301-1-1020000000000000416.000000000000173.430000000000589.43
01130974121200187.6898012400234.902286860022000101010102010303010202010301-1-1020000000000000416.000000000000183.400000000000599.40
01130974131200187.6898012400234.902286860022000101010102010304010202010501-1-1020000000000000660.000000000000234.010000000000894.01
01130974141200187.6898012400234.902286860022000201010102010303010202010501-1-1020000000000000584.130000000000419.420000000001003.55
01130974151200187.6898012400234.902286860024000501010104010505030203010501-1-1020000000000001193.000000000000343.110000000001536.11
01130974161200187.6898012400234.902286860024000401010104010504020203010501-1-1020000000000001016.750000000000365.400000000001382.15
01130974171200187.6898012400234.902286860024000801010304060504020202010501-1-1020000000000000416.000000000000319.360000000000735.36
01130974181200187.6898012400234.902286860024000201010104010504020202010501-1-1020000000000000512.530000000000405.120000000000917.65
01130982011200736.6199158500921.913186750028000501010102010305020202010301-1-1020000000000000468.000000000000102.000000000000570.00
01130982021200736.6199158500921.913186750028000401010102010304010202000701-1-1020000000000000348.550000000000105.470000000000454.02
01130982031200736.6199158500921.913186750028000401010102010305020202010201-1-1020000000000001232.770000000000153.000000000001385.77
01130982041200736.6199158500921.913186750028000401010102060303010202000701-1-1020000000000000138.670000000000081.600000000000220.27
01130982051200736.6199158500921.913186750030000401010102040303010203010401-1-1020010000000000712.850000000000278.390000000000991.24
01130982061200736.6199158500921.913186750030000601010102010303010203010401-1-1020010000000000325.130000000000185.030000000000510.16
01130982071200736.6199158500921.913186750030000201010104060502010203010401-1-1020010000000000138.330000000000107.200000000000245.54
01130982081200736.6199158500921.913186750030000401010104010502010203010501-1-1020010000000000327.150000000000181.730000000000508.89
01130982091200736.6199158500921.913186750032000701010104010501010202000701-1-1020000000000000389.760000000000061.530000000000451.29
01130982101200736.6199158500921.913186750032000101010102030205020102010601-1-1020000000000000894.280000000000238.670000000001132.94
01130982111200736.6199158500921.913186750032000401010102010304020202010501-1-1020100000000000677.940000000000000.000000000000677.94
01130982121200736.6199158500921.913186750032000501010104010503010202010301-1-1020000000000000101.000000000000023.830000000000124.83
01130982131200736.6199158500921.913186750035000401010104060302010202010301-1-1020000000000000397.150000000000060.600000000000457.75
01130982141200736.6199158500921.913186750035000301010102010303010202010401-1-1020100000000000259.490000000000000.000000000000259.49
01130982151200736.6199158500921.913186750035000401010104010503010202010301-1-1020000000000000345.330000000000116.200000000000461.53
01130982161200736.6199158500921.913186750035000901010102010302010202010301-1-1020010000000000381.720000000000084.370000000000466.09
01130982171200736.6199158500921.913186750037000401010102010304020202010301-1-1020000000000000214.320000000000101.000000000000315.32
01130982181200736.6199158500921.913186750037000301010102010405020102010301-1-1020000000000001040.000000000000156.550000000001196.55
01130982191200736.6199158500921.913186750037000501010102010303010202010301-1-1020000000000000228.220000000000050.500000000000278.72
01130982201200736.6199158500921.913186750037000501010102060304020202010401-1-1020000000000000123.220000000000070.030000000000193.25
01130982211200736.6199158500921.913186750039000101010102010303020202010501-1-1020000000000000400.000000000000922.730000000001322.73
01130982221200736.6199158500921.913186750038000201010102010303020102010501-1-1020010000000000625.000000000000459.190000000001084.19
01130982231200736.6199158500921.913186750038000301010302010302010202010501-1-1020000000000000900.000000000001245.440000000002145.44
01130990011200586.7826087000734.385010600042000301010102010305020202010305-1-1020000000000001000.000000000000040.670000000001040.67
01130990021200586.7826087000734.385010600042000401010104030305020202010305-1-1020000000000001400.000000000000517.390000000001917.39
01130990031200586.7826087000734.385010600042000201010102010304010202010305-1-1020000000000000390.100000000000259.120000000000649.22
01130990041200586.7826087000734.385010600042000101010102010303010202010305-1-1020000000000000413.900000000000100.000000000000513.90
01130990051200586.7826087000734.385010600046000301010102010304010202010305-1-1020000000000001233.330000000000406.080000000001639.42
01130990061200586.7826087000734.385010600046000401010102010306030202010305-1-1020000000000000750.000000000000551.400000000001301.40
01130990071200586.7826087000734.385010600046000201010102010304010202010305-1-1020000000000000800.000000000000401.300000000001201.30
01130990081200586.7826087000734.385010600046000301010102010305020202010305-1-1020000000000001441.700000000000279.490000000001721.18
01130990101200586.7826087000734.385010600049000601010102010304020203010501-1-1020000000000000694.000000000000099.000000000000793.00
01130990111200586.7826087000734.385010600049000301010102010303030203010301-1-1020000000000000564.300000000000198.000000000000762.30
01130990121200586.7826087000734.385010600049000401010304010303010203010301-1-1020000000000000991.000000000000148.500000000001139.50
01130990131200586.7826087000734.385010600049000401010102010305020203010301-1-1020000000000001188.000000000000198.000000000001386.00
01130990141200586.7826087000734.385010600052000501010102010404020202010301-1-1020000000000000665.760000000000111.910000000000777.68
01130990151200586.7826087000734.385010600052000301010102010304020202010301-1-1020000000000000475.000000000000149.700000000000624.70
01130990161200586.7826087000734.385010600052000601010102030305020202010301-1-1020000000000000568.460000000000198.720000000000767.18
01130990171200586.7826087000734.385010600052000201010104010503010202010601-1-1020000000000000871.100000000000073.500000000000944.60
01130990181200586.7826087000734.385010600052000701020102010305010202010301-1-1020000000000000796.640000000000178.680000000000975.32
01131008021300284.4812514400356.041170540002000501010102010301010203000701-1-1020000000000000715.040000000000029.050000000000744.09
01131008031300284.4812514400356.041170540002000501010102070305030203000701-1-1020000000000000848.000000000000052.500000000000900.50
01131008041300284.4812514400356.041170540005000901010302070303020203010301-1-1020000000000000412.680000000000333.030000000000745.71
01131008061300284.4812514400356.041170540005000901010102070505030203000701-1-1020000000000000593.730000000000341.450000000000935.18
01131008071300284.4812514400356.041170540005000901020102070305020203000701-1-1020000000000000318.000000000000593.320000000000911.32
01131008081300284.4812514400356.041170540008000201010102070303020203000701-1-1020000000000000415.000000000000036.050000000000451.05
01131008091300284.4812514400356.041170540008000901020102070308040203000701-1-1020000000000000684.740000000000552.950000000001237.69
01131008101300284.4812514400356.041170540008000601010102070306040203010301-1-1020000000000000525.000000000000335.610000000000860.61
01131008111300284.4812514400356.041170540008000601010102070303010203000701-1-1020000000000000325.360000000000115.820000000000441.18
01131008121300284.4812514400356.041170540011000801010102070301010203010401-1-1020010000000000479.800000000000015.750000000000495.55
01131008131300284.4812514400356.041170540011001401010102010303030203000701-1-1020000000000001432.360000000000602.200000000002034.56
01131008151300284.4812514400356.041170540011000701010102010304020203010301-1-1020000000000000391.620000000000653.410000000001045.03
01131008161300284.4812514400356.041170540013000701010102010301010203010501-1-1020000000000000469.490000000000353.580000000000823.07
01131008171300284.4812514400356.041170540013000501010102010301010203010301-1-1020000000000000375.600000000000256.230000000000631.83
01131016021300222.6501182000278.656706920001001101010102040303010202010301-1-1020000000000000030.920000000000084.000000000000114.92
[truncated: 6,988,081 more chars]
