# Supplementary material for: Can a poverty-reducing and progressive tax and transfer system hurt the poor?
Source: J Dev Econ. 2016 Sep;122:63–75. doi: 10.1016/j.jdeveco.2016.04.001 (PMC4988485; doi:10.1016/j.jdeveco.2016.04.001)
Supplement: Supplementary file 1 — Supplementary material. [file mmc1.zip › data/POF0809/T_INVENTARIO_S.txt]

051100190110100416.4973270400421.778566141403101012006101000000000006209.560000000000338.270000000006547.82
051100190110100416.4973270400421.778566141402801022007103000000000006209.560000000000338.270000000006547.82
051100190110100416.4973270400421.778566141402201042008101000000000006209.560000000000338.270000000006547.82
051100190110100416.4973270400421.778566141402501012007103000000000006209.560000000000338.270000000006547.82
051100190110100416.4973270400421.778566141401901021999103000000000006209.560000000000338.270000000006547.82
051100190110100416.4973270400421.778566141401801042008101000000000006209.560000000000338.270000000006547.82
051100190110100416.4973270400421.778566141401501022001103000000000006209.560000000000338.270000000006547.82
051100190110100416.4973270400421.778566141400301012002103000000000006209.560000000000338.270000000006547.82
051100190110100416.4973270400421.778566141400601012002101000000000006209.560000000000338.270000000006547.82
051100190110100416.4973270400421.778566141400801012008103000000000006209.560000000000338.270000000006547.82
051100190110100416.4973270400421.778566141401101012006101000000000006209.560000000000338.270000000006547.82
051100190110100416.4973270400421.778566141401201012002103000000000006209.560000000000338.270000000006547.82
051100190110100416.4973270400421.778566141401301042007103000000000006209.560000000000338.270000000006547.82
051100190110100416.4973270400421.778566141400101022008103000000000006209.560000000000338.270000000006547.82
051100191010100416.4973270400421.778566141400101012004101000000000000309.330000000000169.130000000000478.47
051100191010100416.4973270400421.778566141400301012004103000000000000309.330000000000169.130000000000478.47
051100191010100416.4973270400421.778566141400601012007101000000000000309.330000000000169.130000000000478.47
051100191010100416.4973270400421.778566141401101012006101000000000000309.330000000000169.130000000000478.47
051100191010100416.4973270400421.778566141401201012004101000000000000309.330000000000169.130000000000478.47
051100191010100416.4973270400421.778566141401801022008101000000000000309.330000000000169.130000000000478.47
051100191010100416.4973270400421.778566141401301012008101000000000000309.330000000000169.130000000000478.47
051100191110100416.4973270400421.778566141401201012005103000000000001018.290000000000191.650000000001209.94
051100191110100416.4973270400421.778566141403101022006101000000000001018.290000000000191.650000000001209.94
051100191110100416.4973270400421.778566141402801012007301000000000001018.290000000000191.650000000001209.94
051100191110100416.4973270400421.778566141402601012007301000000000001018.290000000000191.650000000001209.94
051100191110100416.4973270400421.778566141402301012004301000000000001018.290000000000191.650000000001209.94
051100191110100416.4973270400421.778566141402201022005307000000000001018.290000000000191.650000000001209.94
051100191110100416.4973270400421.778566141400101012002103000000000001018.290000000000191.650000000001209.94
051100191110100416.4973270400421.778566141400401012006103000000000001018.290000000000191.650000000001209.94
051100191110100416.4973270400421.778566141400601012006101000000000001018.290000000000191.650000000001209.94
051100191110100416.4973270400421.778566141401101012006101000000000001018.290000000000191.650000000001209.94
051100191110100416.4973270400421.778566141401301022006103000000000001018.290000000000191.650000000001209.94
051100191110100416.4973270400421.778566141401601012006301000000000001018.290000000000191.650000000001209.94
051100191110100416.4973270400421.778566141401801022006103000000000001018.290000000000191.650000000001209.94
051100191210100416.4973270400421.778566141401201012000103000000000002434.700000000000472.530000000002907.23
051100191210100416.4973270400421.778566141400101012002103000000000002434.700000000000472.530000000002907.23
051100191210100416.4973270400421.778566141400301012005103000000000002434.700000000000472.530000000002907.23
051100191210100416.4973270400421.778566141400501012005101000000000002434.700000000000472.530000000002907.23
051100191210100416.4973270400421.778566141400601012006101000000000002434.700000000000472.530000000002907.23
051100191210100416.4973270400421.778566141401101012000101000000000002434.700000000000472.530000000002907.23
051100190310100416.4973270400421.778566141400501032007103000000000033267.290000000001955.300000000035222.59
051100190310100416.4973270400421.778566141400401032007307000000000033267.290000000001955.300000000035222.59
051100190310100416.4973270400421.778566141400201021993101000000000033267.290000000001955.300000000035222.59
051100190310100416.4973270400421.778566141400101022007101000000000033267.290000000001955.300000000035222.59
051100190310100416.4973270400421.778566141400301011993101000000000033267.290000000001955.300000000035222.59
051100190310100416.4973270400421.778566141403001012004103000000000033267.290000000001955.300000000035222.59
051100190310100416.4973270400421.778566141402801022004103000000000033267.290000000001955.300000000035222.59
051100190310100416.4973270400421.778566141402701011993101000000000033267.290000000001955.300000000035222.59
051100190310100416.4973270400421.778566141402601011998103000000000033267.290000000001955.300000000035222.59
051100190310100416.4973270400421.778566141402401022007301000000000033267.290000000001955.300000000035222.59
051100190310100416.4973270400421.778566141402201011994101000000000033267.290000000001955.300000000035222.59
051100190310100416.4973270400421.778566141402101032005103000000000033267.290000000001955.300000000035222.59
051100190310100416.4973270400421.778566141401901011994101000000000033267.290000000001955.300000000035222.59
051100190310100416.4973270400421.778566141401801031994101000000000033267.290000000001955.300000000035222.59
051100190310100416.4973270400421.778566141401701052008103000000000033267.290000000001955.300000000035222.59
051100190310100416.4973270400421.778566141401601022007105000000000033267.290000000001955.300000000035222.59
051100190310100416.4973270400421.778566141401501021994105000000000033267.290000000001955.300000000035222.59
051100190310100416.4973270400421.778566141401301052005107000000000033267.290000000001955.300000000035222.59
051100190310100416.4973270400421.778566141401201012007103000000000033267.290000000001955.300000000035222.59
051100190310100416.4973270400421.778566141401101022007101000000000033267.290000000001955.300000000035222.59
051100190310100416.4973270400421.778566141400901011998101000000000033267.290000000001955.300000000035222.59
051100190310100416.4973270400421.778566141400701011993101000000000033267.290000000001955.300000000035222.59
051100190310100416.4973270400421.778566141400601012005101000000000033267.290000000001955.300000000035222.59
051100190410100416.4973270400421.778566141400301012003311000000000002932.230000000000210.000000000003142.23
051100190410100416.4973270400421.778566141400501012003311000000000002932.230000000000210.000000000003142.23
051100190410100416.4973270400421.778566141401101012003311000000000002932.230000000000210.000000000003142.23
051100190410100416.4973270400421.778566141401201012003311000000000002932.230000000000210.000000000003142.23
051100190410100416.4973270400421.778566141401301012003311000000000002932.230000000000210.000000000003142.23
051100190410100416.4973270400421.778566141400101012000111000000000002932.230000000000210.000000000003142.23
051100190410100416.4973270400421.778566141401701012003311000000000002932.230000000000210.000000000003142.23
051100190410100416.4973270400421.778566141401801012003311000000000002932.230000000000210.000000000003142.23
051100190410100416.4973270400421.778566141402201012007103000000000002932.230000000000210.000000000003142.23
051100190410100416.4973270400421.778566141402801012007101000000000002932.230000000000210.000000000003142.23
051100190410100416.4973270400421.778566141401601012003311000000000002932.230000000000210.000000000003142.23
051100190510100416.4973270400421.778566141402901012007101000000000012125.390000000000836.820000000012962.21
051100190510100416.4973270400421.778566141400101012007103000000000012125.390000000000836.820000000012962.21
051100190510100416.4973270400421.778566141400201012002301000000000012125.390000000000836.820000000012962.21
051100190510100416.4973270400421.778566141400301022002301000000000012125.390000000000836.820000000012962.21
051100190510100416.4973270400421.778566141400501012008101000000000012125.390000000000836.820000000012962.21
051100190510100416.4973270400421.778566141400601011999101000000000012125.390000000000836.820000000012962.21
051100190510100416.4973270400421.778566141400901012005103000000000012125.390000000000836.820000000012962.21
051100190510100416.4973270400421.778566141401101022004101000000000012125.390000000000836.820000000012962.21
051100190510100416.4973270400421.778566141401201012005103000000000012125.390000000000836.820000000012962.21
051100190510100416.4973270400421.778566141401301012005103000000000012125.390000000000836.820000000012962.21
051100190510100416.4973270400421.778566141401501022006101000000000012125.390000000000836.820000000012962.21
051100190510100416.4973270400421.778566141401701011997301000000000012125.390000000000836.820000000012962.21
051100190510100416.4973270400421.778566141401801032007101000000000012125.390000000000836.820000000012962.21
051100190510100416.4973270400421.778566141401901011996101000000000012125.390000000000836.820000000012962.21
051100190510100416.4973270400421.778566141402101012006303000000000012125.390000000000836.820000000012962.21
051100190510100416.4973270400421.778566141402201032006101000000000012125.390000000000836.820000000012962.21
051100190510100416.4973270400421.778566141402301012008303000000000012125.390000000000836.820000000012962.21
051100190510100416.4973270400421.778566141402401012004103000000000012125.390000000000836.820000000012962.21
051100190510100416.4973270400421.778566141402801012008101000000000012125.390000000000836.820000000012962.21
051100190510100416.4973270400421.778566141403001012003107000000000012125.390000000000836.820000000012962.21
051100190510100416.4973270400421.778566141403101012006107000000000012125.390000000000836.820000000012962.21
051100190710100416.4973270400421.778566141401201012003307000000000000404.390000000000107.730000000000512.11
051100190710100416.4973270400421.778566141400101012003307000000000000404.390000000000107.730000000000512.11
051100190710100416.4973270400421.778566141401301022006307000000000000404.390000000000107.730000000000512.11
051100190710100416.4973270400421.778566141401801022007103000000000000404.390000000000107.730000000000512.11
051100190710100416.4973270400421.778566141401101012008307000000000000404.390000000000107.730000000000512.11
051100190710100416.4973270400421.778566141400601012008101000000000000404.390000000000107.730000000000512.11
051100190710100416.4973270400421.778566141400401012008103000000000000404.390000000000107.730000000000512.11
051100190710100416.4973270400421.778566141400301012005307000000000000404.390000000000107.730000000000512.11
051100190710100416.4973270400421.778566141402801012007103000000000000404.390000000000107.730000000000512.11
051100190810100416.4973270400421.778566141401201012008103000000000001013.500000000000147.080000000001160.58
051100190810100416.4973270400421.778566141401101012008307000000000001013.500000000000147.080000000001160.58
051100190810100416.4973270400421.778566141400101012008103000000000001013.500000000000147.080000000001160.58
051100190810100416.4973270400421.778566141400601022006103000000000001013.500000000000147.080000000001160.58
051100190810100416.4973270400421.778566141400301012005103000000000001013.500000000000147.080000000001160.58
051100190810100416.4973270400421.778566141402801012007103000000000001013.500000000000147.080000000001160.58
051100190810100416.4973270400421.778566141401501012006103000000000001013.500000000000147.080000000001160.58
051100190810100416.4973270400421.778566141401301012007103000000000001013.500000000000147.080000000001160.58
051100190910100416.4973270400421.778566141400601012002107000000000000227.250000000000085.020000000000312.27
051100190910100416.4973270400421.778566141401201012002107000000000000227.250000000000085.020000000000312.27
051100190910100416.4973270400421.778566141401301011999103000000000000227.250000000000085.020000000000312.27
051100190910100416.4973270400421.778566141400301012007101000000000000227.250000000000085.020000000000312.27
051100190910100416.4973270400421.778566141401601012000103000000000000227.250000000000085.020000000000312.27
051100190910100416.4973270400421.778566141402801012005107000000000000227.250000000000085.020000000000312.27
051100190910100416.4973270400421.778566141402201022006103000000000000227.250000000000085.020000000000312.27
051100190910100416.4973270400421.778566141401801022007107000000000000227.250000000000085.020000000000312.27
051100190910100416.4973270400421.778566141400101012003103000000000000227.250000000000085.020000000000312.27
051100271010100655.0741996200663.380623811401801032007103000000000001892.860000000000410.150000000002303.01
051100271010100655.0741996200663.380623811402201012008307000000000001892.860000000000410.150000000002303.01
051100271010100655.0741996200663.380623811402801012006107000000000001892.860000000000410.150000000002303.01
051100271010100655.0741996200663.380623811400201012008103000000000001892.860000000000410.150000000002303.01
051100271010100655.0741996200663.380623811400401012005103000000000001892.860000000000410.150000000002303.01
051100271010100655.0741996200663.380623811400101012005103000000000001892.860000000000410.150000000002303.01
051100271010100655.0741996200663.380623811400801012007107000000000001892.860000000000410.150000000002303.01
051100271010100655.0741996200663.380623811401101012008103000000000001892.860000000000410.150000000002303.01
051100271010100655.0741996200663.380623811401201012007107000000000001892.860000000000410.150000000002303.01
051100271010100655.0741996200663.380623811401301022006103000000000001892.860000000000410.150000000002303.01
051100271010100655.0741996200663.380623811401601011994103000000000001892.860000000000410.150000000002303.01
051100271010100655.0741996200663.380623811400601012007107000000000001892.860000000000410.150000000002303.01
051100271110100655.0741996200663.380623811401401011988101000000000001603.770000000000623.850000000002227.62
051100271110100655.0741996200663.380623811401301022003103000000000001603.770000000000623.850000000002227.62
051100271110100655.0741996200663.380623811401601022005103000000000001603.770000000000623.850000000002227.62
051100271110100655.0741996200663.380623811401701022006103000000000001603.770000000000623.850000000002227.62
051100271110100655.0741996200663.380623811401801042006103000000000001603.770000000000623.850000000002227.62
051100271110100655.0741996200663.380623811401901011978307000000000001603.770000000000623.850000000002227.62
051100271110100655.0741996200663.380623811402001012004101000000000001603.770000000000623.850000000002227.62
051100271110100655.0741996200663.380623811402201012007107000000000001603.770000000000623.850000000002227.62
051100271110100655.0741996200663.380623811402801012006103000000000001603.770000000000623.850000000002227.62
051100271110100655.0741996200663.380623811400101012006103000000000001603.770000000000623.850000000002227.62
051100271110100655.0741996200663.380623811400201012002103000000000001603.770000000000623.850000000002227.62
051100271110100655.0741996200663.380623811400301012002103000000000001603.770000000000623.850000000002227.62
051100271110100655.0741996200663.380623811401201012003103000000000001603.770000000000623.850000000002227.62
051100271110100655.0741996200663.380623811401101012005101000000000001603.770000000000623.850000000002227.62
051100271110100655.0741996200663.380623811400601012007107000000000001603.770000000000623.850000000002227.62
051100271310100655.0741996200663.380623811401801022004101000000000000784.420000000000069.290000000000853.71
051100271310100655.0741996200663.380623811401601012008307000000000000784.420000000000069.290000000000853.71
051100271310100655.0741996200663.380623811401301012007103000000000000784.420000000000069.290000000000853.71
051100271310100655.0741996200663.380623811401201012008107000000000000784.420000000000069.290000000000853.71
051100271310100655.0741996200663.380623811401101011998107000000000000784.420000000000069.290000000000853.71
051100271310100655.0741996200663.380623811401901011997107000000000000784.420000000000069.290000000000853.71
051100271310100655.0741996200663.380623811400401012007103000000000000784.420000000000069.290000000000853.71
051100271310100655.0741996200663.380623811400101012000101000000000000784.420000000000069.290000000000853.71
051100271310100655.0741996200663.380623811403001011999101000000000000784.420000000000069.290000000000853.71
051100271310100655.0741996200663.380623811402801012006307000000000000784.420000000000069.290000000000853.71
051100271310100655.0741996200663.380623811402201012007311000000000000784.420000000000069.290000000000853.71
051100271310100655.0741996200663.380623811400601012004103000000000000784.420000000000069.290000000000853.71
051100270210100655.0741996200663.380623811403001012007103000000000003501.180000000000095.050000000003596.23
051100270210100655.0741996200663.380623811402801012007103000000000003501.180000000000095.050000000003596.23
051100270210100655.0741996200663.380623811402301012007301000000000003501.180000000000095.050000000003596.23
051100270210100655.0741996200663.380623811401801022008107000000000003501.180000000000095.050000000003596.23
051100270210100655.0741996200663.380623811401701012008103000000000003501.180000000000095.050000000003596.23
051100270210100655.0741996200663.380623811401601012004107000000000003501.180000000000095.050000000003596.23
051100270210100655.0741996200663.380623811400101012008107000000000003501.180000000000095.050000000003596.23
051100270210100655.0741996200663.380623811401201012008107000000000003501.180000000000095.050000000003596.23
051100270210100655.0741996200663.380623811401101012007103000000000003501.180000000000095.050000000003596.23
051100270210100655.0741996200663.380623811400801012008103000000000003501.180000000000095.050000000003596.23
051100270210100655.0741996200663.380623811400601012008103000000000003501.180000000000095.050000000003596.23
051100270210100655.0741996200663.380623811400301012007303000000000003501.180000000000095.050000000003596.23
051100270210100655.0741996200663.380623811401301012007103000000000003501.180000000000095.050000000003596.23
051100270310100655.0741996200663.380623811400601012000101000000000001420.930000000000655.780000000002076.71
051100270310100655.0741996200663.380623811400301012000103000000000001420.930000000000655.780000000002076.71
051100270310100655.0741996200663.380623811400101012003103000000000001420.930000000000655.780000000002076.71
051100270310100655.0741996200663.380623811403101022008307000000000001420.930000000000655.780000000002076.71
051100270310100655.0741996200663.380623811402801012007101000000000001420.930000000000655.780000000002076.71
051100270310100655.0741996200663.380623811402301012005303000000000001420.930000000000655.780000000002076.71
051100270310100655.0741996200663.380623811401101012007101000000000001420.930000000000655.780000000002076.71
051100270310100655.0741996200663.380623811402101022007301000000000001420.930000000000655.780000000002076.71
051100270310100655.0741996200663.380623811401801052007101000000000001420.930000000000655.780000000002076.71
051100270310100655.0741996200663.380623811401701011999301000000000001420.930000000000655.780000000002076.71
051100270310100655.0741996200663.380623811401501011999103000000000001420.930000000000655.780000000002076.71
051100270310100655.0741996200663.380623811401301022006101000000000001420.930000000000655.780000000002076.71
051100270310100655.0741996200663.380623811401201012006103000000000001420.930000000000655.780000000002076.71
051100270310100655.0741996200663.380623811402201042005101000000000001420.930000000000655.780000000002076.71
051100270410100655.0741996200663.380623811402801012005103000000000005916.380000000000164.600000000006080.98
051100270410100655.0741996200663.380623811402201022008107000000000005916.380000000000164.600000000006080.98
051100270410100655.0741996200663.380623811401801042007101000000000005916.380000000000164.600000000006080.98
051100270410100655.0741996200663.380623811401501022005103000000000005916.380000000000164.600000000006080.98
051100270410100655.0741996200663.380623811401301042006103000000000005916.380000000000164.600000000006080.98
051100270410100655.0741996200663.380623811400101022005101000000000005916.380000000000164.600000000006080.98
051100270410100655.0741996200663.380623811401101031998101000000000005916.380000000000164.600000000006080.98
051100270410100655.0741996200663.380623811400601032000101000000000005916.380000000000164.600000000006080.98
051100270410100655.0741996200663.380623811402101012001303000000000005916.380000000000164.600000000006080.98
051100270410100655.0741996200663.380623811400301031994103000000000005916.380000000000164.600000000006080.98
051100270410100655.0741996200663.380623811401201012005103000000000005916.380000000000164.600000000006080.98
051100270610100655.0741996200663.380623811401301012008307000000000000531.270000000000058.570000000000589.83
051100270610100655.0741996200663.380623811401101012007307000000000000531.270000000000058.570000000000589.83
051100270610100655.0741996200663.380623811400301012008103000000000000531.270000000000058.570000000000589.83
051100270610100655.0741996200663.380623811401501012007307000000000000531.270000000000058.570000000000589.83
051100270610100655.0741996200663.380623811402301012006103000000000000531.270000000000058.570000000000589.83
051100270610100655.0741996200663.380623811402201012002307000000000000531.270000000000058.570000000000589.83
051100270610100655.0741996200663.380623811401801012005103000000000000531.270000000000058.570000000000589.83
051100270610100655.0741996200663.380623811400101012007101000000000000531.270000000000058.570000000000589.83
051100270710100655.0741996200663.380623811402801012007101000000000004005.630000000000217.560000000004223.19
051100270710100655.0741996200663.380623811400101012007103000000000004005.630000000000217.560000000004223.19
051100270710100655.0741996200663.380623811403001011996101000000000004005.630000000000217.560000000004223.19
051100270710100655.0741996200663.380623811402701011985101000000000004005.630000000000217.560000000004223.19
051100270710100655.0741996200663.380623811402601011997101000000000004005.630000000000217.560000000004223.19
051100270710100655.0741996200663.380623811402401012005103000000000004005.630000000000217.560000000004223.19
051100270710100655.0741996200663.380623811402101012006303000000000004005.630000000000217.560000000004223.19
051100270710100655.0741996200663.380623811401801032008101000000000004005.630000000000217.560000000004223.19
051100270710100655.0741996200663.380623811401701022005103000000000004005.630000000000217.560000000004223.19
051100270710100655.0741996200663.380623811401501022007101000000000004005.630000000000217.560000000004223.19
051100270710100655.0741996200663.380623811401301031997101000000000004005.630000000000217.560000000004223.19
051100270710100655.0741996200663.380623811401201012007101000000000004005.630000000000217.560000000004223.19
051100270710100655.0741996200663.380623811401101012006101000000000004005.630000000000217.560000000004223.19
051100270710100655.0741996200663.380623811400801012002101000000000004005.630000000000217.560000000004223.19
051100270710100655.0741996200663.380623811400701012002101000000000004005.630000000000217.560000000004223.19
051100270710100655.0741996200663.380623811400601012002101000000000004005.630000000000217.560000000004223.19
051100270710100655.0741996200663.380623811400501012004101000000000004005.630000000000217.560000000004223.19
051100270710100655.0741996200663.380623811400401012007103000000000004005.630000000000217.560000000004223.19
051100270710100655.0741996200663.380623811403101012008101000000000004005.630000000000217.560000000004223.19
051100270810100655.0741996200663.380623811402201012008307000000000000278.400000000000219.600000000000498.00
051100270810100655.0741996200663.380623811401801012008107000000000000278.400000000000219.600000000000498.00
051100270810100655.0741996200663.380623811401301012007101000000000000278.400000000000219.600000000000498.00
051100270810100655.0741996200663.380623811401201012008307000000000000278.400000000000219.600000000000498.00
051100270810100655.0741996200663.380623811401501012008307000000000000278.400000000000219.600000000000498.00
051100270910100655.0741996200663.380623811401801022008101000000000000901.820000000000772.130000000001673.94
051100270910100655.0741996200663.380623811401301012005103000000000000901.820000000000772.130000000001673.94
051100270910100655.0741996200663.380623811401201012005103000000000000901.820000000000772.130000000001673.94
051100270910100655.0741996200663.380623811401101012008101000000000000901.820000000000772.130000000001673.94
051100270910100655.0741996200663.380623811400601012002101000000000000901.820000000000772.130000000001673.94
051100270910100655.0741996200663.380623811400401012007103000000000000901.820000000000772.130000000001673.94
051100270910100655.0741996200663.380623811400101012006101000000000000901.820000000000772.130000000001673.94
051100270910100655.0741996200663.380623811402801012005103000000000000901.820000000000772.130000000001673.94
051100270910100655.0741996200663.380623811402401012006103000000000000901.820000000000772.130000000001673.94
051100350110100953.5366690200965.627635281400601012008103000000000002499.040000000000395.030000000002894.08
051100350110100953.5366690200965.627635281401201012004103000000000002499.040000000000395.030000000002894.08
051100350110100953.5366690200965.627635281401301012003301000000000002499.040000000000395.030000000002894.08
051100350110100953.5366690200965.627635281401801012008101000000000002499.040000000000395.030000000002894.08
051100350110100953.5366690200965.627635281400301012006103000000000002499.040000000000395.030000000002894.08
051100350110100953.5366690200965.627635281402701011992103000000000002499.040000000000395.030000000002894.08
051100350110100953.5366690200965.627635281402801012005103000000000002499.040000000000395.030000000002894.08
051100350110100953.5366690200965.627635281400101011998103000000000002499.040000000000395.030000000002894.08
051100350110100953.5366690200965.627635281400201011992103000000000002499.040000000000395.030000000002894.08
051100350110100953.5366690200965.627635281402201012008301000000000002499.040000000000395.030000000002894.08
051100351010100953.5366690200965.627635281400301012004101000000000002528.430000000000010.000000000002538.43
051100351010100953.5366690200965.627635281401101012000101000000000002528.430000000000010.000000000002538.43
051100351010100953.5366690200965.627635281401201012004101000000000002528.430000000000010.000000000002538.43
051100351010100953.5366690200965.627635281401301012004103000000000002528.430000000000010.000000000002538.43
051100351010100953.5366690200965.627635281401601012007103000000000002528.430000000000010.000000000002538.43
051100351010100953.5366690200965.627635281401801012003301000000000002528.430000000000010.000000000002538.43
051100351010100953.5366690200965.627635281402101012007301000000000002528.430000000000010.000000000002538.43
051100351010100953.5366690200965.627635281402201021992301000000000002528.430000000000010.000000000002538.43
051100351010100953.5366690200965.627635281402301012007301000000000002528.430000000000010.000000000002538.43
051100351010100953.5366690200965.627635281400101022007101000000000002528.430000000000010.000000000002538.43
051100351010100953.5366690200965.627635281402801012008101000000000002528.430000000000010.000000000002538.43
051100351110100953.5366690200965.627635281401701022005303000000000005066.670000000000000.000000000005066.67
051100351110100953.5366690200965.627635281401301032008103000000000005066.670000000000000.000000000005066.67
051100351110100953.5366690200965.627635281400601012006101000000000005066.670000000000000.000000000005066.67
051100351110100953.5366690200965.627635281400301019999103000000000005066.670000000000000.000000000005066.67
051100351110100953.5366690200965.627635281400101019999103000000000005066.670000000000000.000000000005066.67
051100351110100953.5366690200965.627635281402801022006101000000000005066.670000000000000.000000000005066.67
051100351110100953.5366690200965.627635281402701012006103000000000005066.670000000000000.000000000005066.67
051100351110100953.5366690200965.627635281402401022008103000000000005066.670000000000000.000000000005066.67
051100351110100953.5366690200965.627635281402101012008103000000000005066.670000000000000.000000000005066.67
051100351110100953.5366690200965.627635281401801012007101000000000005066.670000000000000.000000000005066.67
051100351210100953.5366690200965.627635281401801022007101000000000000830.000000000000104.000000000000934.00
051100351210100953.5366690200965.627635281402001011997107000000000000830.000000000000104.000000000000934.00
051100351210100953.5366690200965.627635281402701011998103000000000000830.000000000000104.000000000000934.00
051100351210100953.5366690200965.627635281400101011996107000000000000830.000000000000104.000000000000934.00
051100351210100953.5366690200965.627635281400201011996107000000000000830.000000000000104.000000000000934.00
051100351210100953.5366690200965.627635281401101011997101000000000000830.000000000000104.000000000000934.00
051100351210100953.5366690200965.627635281401301012008103000000000000830.000000000000104.000000000000934.00
051100351310100953.5366690200965.627635281401201012008101000000000002340.000000000000280.020000000002620.02
051100351310100953.5366690200965.627635281401101012004101000000000002340.000000000000280.020000000002620.02
051100351310100953.5366690200965.627635281400501012007101000000000002340.000000000000280.020000000002620.02
051100351310100953.5366690200965.627635281401301012007101000000000002340.000000000000280.020000000002620.02
051100351310100953.5366690200965.627635281401601012007101000000000002340.000000000000280.020000000002620.02
051100351310100953.5366690200965.627635281401801012008101000000000002340.000000000000280.020000000002620.02
051100351310100953.5366690200965.627635281402001012008101000000000002340.000000000000280.020000000002620.02
051100351310100953.5366690200965.627635281402301012007103000000000002340.000000000000280.020000000002620.02
051100351310100953.5366690200965.627635281400101012007103000000000002340.000000000000280.020000000002620.02
051100351310100953.5366690200965.627635281402801022008101000000000002340.000000000000280.020000000002620.02
051100351310100953.5366690200965.627635281402701012008101000000000002340.000000000000280.020000000002620.02
051100350210100953.5366690200965.627635281402801012008101000000000001330.000000000000008.710000000001338.71
051100350210100953.5366690200965.627635281402301012007301000000000001330.000000000000008.710000000001338.71
051100350210100953.5366690200965.627635281400101012004301000000000001330.000000000000008.710000000001338.71
051100350210100953.5366690200965.627635281401301012006301000000000001330.000000000000008.710000000001338.71
051100350210100953.5366690200965.627635281400301011998301000000000001330.000000000000008.710000000001338.71
051100350210100953.5366690200965.627635281401801012007101000000000001330.000000000000008.710000000001338.71
051100350310100953.5366690200965.627635281402701012008101000000000000964.420000000000420.000000000001384.42
051100350310100953.5366690200965.627635281401901011993103000000000000964.420000000000420.000000000001384.42
051100350310100953.5366690200965.627635281401801022005101000000000000964.420000000000420.000000000001384.42
051100350310100953.5366690200965.627635281401301022004103000000000000964.420000000000420.000000000001384.42
051100350310100953.5366690200965.627635281402801012005101000000000000964.420000000000420.000000000001384.42
051100350310100953.5366690200965.627635281401101012002107000000000000964.420000000000420.000000000001384.42
051100350310100953.5366690200965.627635281400601012004101000000000000964.420000000000420.000000000001384.42
051100350310100953.5366690200965.627635281400301012007101000000000000964.420000000000420.000000000001384.42
051100350310100953.5366690200965.627635281400101012000103000000000000964.420000000000420.000000000001384.42
051100350310100953.5366690200965.627635281401201012006103000000000000964.420000000000420.000000000001384.42
051100350510100953.5366690200965.627635281400301011995103000000000000495.000000000000662.250000000001157.25
051100350510100953.5366690200965.627635281401801012000101000000000000495.000000000000662.250000000001157.25
051100350510100953.5366690200965.627635281400101012005307000000000000495.000000000000662.250000000001157.25
051100350510100953.5366690200965.627635281400601012007307000000000000495.000000000000662.250000000001157.25
051100350510100953.5366690200965.627635281401301012006307000000000000495.000000000000662.250000000001157.25
051100350610100953.5366690200965.627635281401101012000101000000000002615.000000000000000.000000000002615.00
051100350610100953.5366690200965.627635281400601012007101000000000002615.000000000000000.000000000002615.00
051100350610100953.5366690200965.627635281400501012008101000000000002615.000000000000000.000000000002615.00
051100350610100953.5366690200965.627635281401201012005101000000000002615.000000000000000.000000000002615.00
051100350610100953.5366690200965.627635281400101012008101000000000002615.000000000000000.000000000002615.00
051100350610100953.5366690200965.627635281402701012005101000000000002615.000000000000000.000000000002615.00
051100350610100953.5366690200965.627635281401801032007101000000000002615.000000000000000.000000000002615.00
051100350610100953.5366690200965.627635281400301012006103000000000002615.000000000000000.000000000002615.00
051100350710100953.5366690200965.627635281401301012007101000000000001067.500000000000192.600000000001260.10
051100350710100953.5366690200965.627635281401201012005301000000000001067.500000000000192.600000000001260.10
051100350710100953.5366690200965.627635281400301012006103000000000001067.500000000000192.600000000001260.10
051100350710100953.5366690200965.627635281401801022007301000000000001067.500000000000192.600000000001260.10
051100350710100953.5366690200965.627635281402801012007101000000000001067.500000000000192.600000000001260.10
051100350710100953.5366690200965.627635281402701012006101000000000001067.500000000000192.600000000001260.10
051100350710100953.5366690200965.627635281402101012008303000000000001067.500000000000192.600000000001260.10
051100350710100953.5366690200965.627635281400101012008301000000000001067.500000000000192.600000000001260.10
051100350810100953.5366690200965.627635281401301012008103000000000001662.670000000000027.040000000001689.70
051100350810100953.5366690200965.627635281401201012004103000000000001662.670000000000027.040000000001689.70
051100350810100953.5366690200965.627635281401101012000103000000000001662.670000000000027.040000000001689.70
051100350810100953.5366690200965.627635281400601012003103000000000001662.670000000000027.040000000001689.70
051100350810100953.5366690200965.627635281400301012007103000000000001662.670000000000027.040000000001689.70
051100350810100953.5366690200965.627635281400101012004103000000000001662.670000000000027.040000000001689.70
051100350810100953.5366690200965.627635281401501012007103000000000001662.670000000000027.040000000001689.70
051100350810100953.5366690200965.627635281402801012008103000000000001662.670000000000027.040000000001689.70
051100350810100953.5366690200965.627635281402701012004301000000000001662.670000000000027.040000000001689.70
051100350810100953.5366690200965.627635281402201022007103000000000001662.670000000000027.040000000001689.70
051100350810100953.5366690200965.627635281402001012006101000000000001662.670000000000027.040000000001689.70
051100350810100953.5366690200965.627635281401801032006103000000000001662.670000000000027.040000000001689.70
051100350810100953.5366690200965.627635281403001012005101000000000001662.670000000000027.040000000001689.70
051100431010100674.3179228200682.868359861400101012007307000000000000936.000000000000012.600000000000948.60
051100431010100674.3179228200682.868359861400301012007103000000000000936.000000000000012.600000000000948.60
051100431010100674.3179228200682.868359861400601012008307000000000000936.000000000000012.600000000000948.60
051100431010100674.3179228200682.868359861401301022007101000000000000936.000000000000012.600000000000948.60
051100431010100674.3179228200682.868359861401801012008301000000000000936.000000000000012.600000000000948.60
051100431010100674.3179228200682.868359861402301012007303000000000000936.000000000000012.600000000000948.60
051100431010100674.3179228200682.868359861401501012007301000000000000936.000000000000012.600000000000948.60
051100431210100674.3179228200682.868359861402801022008101000000000002451.880000000000610.730000000003062.61
051100431210100674.3179228200682.868359861403001011998101000000000002451.880000000000610.730000000003062.61
051100431210100674.3179228200682.868359861403101011984107000000000002451.880000000000610.730000000003062.61
051100431210100674.3179228200682.868359861400201012000101000000000002451.880000000000610.730000000003062.61
051100431210100674.3179228200682.868359861400101011998101000000000002451.880000000000610.730000000003062.61
051100431210100674.3179228200682.868359861400401011998101000000000002451.880000000000610.730000000003062.61
051100431210100674.3179228200682.868359861400501012008101000000000002451.880000000000610.730000000003062.61
051100431210100674.3179228200682.868359861400701011998101000000000002451.880000000000610.730000000003062.61
051100431210100674.3179228200682.868359861402601022002107000000000002451.880000000000610.730000000003062.61
051100431210100674.3179228200682.868359861402401012008101000000000002451.880000000000610.730000000003062.61
051100431210100674.3179228200682.868359861402101012003101000000000002451.880000000000610.730000000003062.61
051100431210100674.3179228200682.868359861402501012008101000000000002451.880000000000610.730000000003062.61
051100431210100674.3179228200682.868359861401901012003101000000000002451.880000000000610.730000000003062.61
051100431210100674.3179228200682.868359861401801012007101000000000002451.880000000000610.730000000003062.61
051100431210100674.3179228200682.868359861401701022001101000000000002451.880000000000610.730000000003062.61
051100431210100674.3179228200682.868359861401601012007107000000000002451.880000000000610.730000000003062.61
051100431210100674.3179228200682.868359861401301012004101000000000002451.880000000000610.730000000003062.61
051100431210100674.3179228200682.868359861401201012008101000000000002451.880000000000610.730000000003062.61
051100431210100674.3179228200682.868359861401101012003101000000000002451.880000000000610.730000000003062.61
051100431210100674.3179228200682.868359861401001011998101000000000002451.880000000000610.730000000003062.61
051100431210100674.3179228200682.868359861400901012008101000000000002451.880000000000610.730000000003062.61
051100431210100674.3179228200682.868359861400801012008101000000000002451.880000000000610.730000000003062.61
051100431310100674.3179228200682.868359861401301012002309000000000000969.580000000000000.000000000000969.58
051100431310100674.3179228200682.868359861400301011993101000000000000969.580000000000000.000000000000969.58
051100431310100674.3179228200682.868359861401101019999101000000000000969.580000000000000.000000000000969.58
051100431310100674.3179228200682.868359861400101012003101000000000000969.580000000000000.000000000000969.58
051100430210100674.3179228200682.868359861401301012008107000000000000398.640000000000260.870000000000659.51
051100430210100674.3179228200682.868359861401101019999307000000000000398.640000000000260.870000000000659.51
051100430210100674.3179228200682.868359861401801029999301000000000000398.640000000000260.870000000000659.51
051100430210100674.3179228200682.868359861400301012008107000000000000398.640000000000260.870000000000659.51
051100430210100674.3179228200682.868359861400101019999307000000000000398.640000000000260.870000000000659.51
051100430210100674.3179228200682.868359861400601012008107000000000000398.640000000000260.870000000000659.51
051100430310100674.3179228200682.868359861402801012006101000000000004472.150000000000187.190000000004659.34
051100430310100674.3179228200682.868359861400101011998101000000000004472.150000000000187.190000000004659.34
051100430310100674.3179228200682.868359861401101012005101000000000004472.150000000000187.190000000004659.34
051100430310100674.3179228200682.868359861400601012006101000000000004472.150000000000187.190000000004659.34
051100430310100674.3179228200682.868359861400501012007101000000000004472.150000000000187.190000000004659.34
051100430310100674.3179228200682.868359861402401012006103000000000004472.150000000000187.190000000004659.34
051100430310100674.3179228200682.868359861402201012007103000000000004472.150000000000187.190000000004659.34
051100430310100674.3179228200682.868359861402101011997103000000000004472.150000000000187.190000000004659.34
051100430310100674.3179228200682.868359861402001012007103000000000004472.150000000000187.190000000004659.34
051100430310100674.3179228200682.868359861401701022004103000000000004472.150000000000187.190000000004659.34
051100430310100674.3179228200682.868359861401601012004103000000000004472.150000000000187.190000000004659.34
051100430310100674.3179228200682.868359861401301022008103000000000004472.150000000000187.190000000004659.34
051100430310100674.3179228200682.868359861401201012006103000000000004472.150000000000187.190000000004659.34
051100430310100674.3179228200682.868359861400301011998103000000000004472.150000000000187.190000000004659.34
051100430310100674.3179228200682.868359861400201011998103000000000004472.150000000000187.190000000004659.34
051100430310100674.3179228200682.868359861402601012007103000000000004472.150000000000187.190000000004659.34
051100430410100674.3179228200682.868359861402601012004103000000000004297.060000000000595.680000000004892.74
051100430410100674.3179228200682.868359861402801012003103000000000004297.060000000000595.680000000004892.74
051100430410100674.3179228200682.868359861402401012006103000000000004297.060000000000595.680000000004892.74
051100430410100674.3179228200682.868359861402101012007103000000000004297.060000000000595.680000000004892.74
051100430410100674.3179228200682.868359861402001012004103000000000004297.060000000000595.680000000004892.74
051100430410100674.3179228200682.868359861401801012001101000000000004297.060000000000595.680000000004892.74
051100430410100674.3179228200682.868359861401701011995103000000000004297.060000000000595.680000000004892.74
051100430410100674.3179228200682.868359861401601012002107000000000004297.060000000000595.680000000004892.74
051100430410100674.3179228200682.868359861401301022007103000000000004297.060000000000595.680000000004892.74
051100430410100674.3179228200682.868359861401201012003103000000000004297.060000000000595.680000000004892.74
051100430410100674.3179228200682.868359861401101012007103000000000004297.060000000000595.680000000004892.74
051100430410100674.3179228200682.868359861400601012003101000000000004297.060000000000595.680000000004892.74
051100430410100674.3179228200682.868359861400501012006101000000000004297.060000000000595.680000000004892.74
051100430410100674.3179228200682.868359861400401012003103000000000004297.060000000000595.680000000004892.74
051100430410100674.3179228200682.868359861400101012003103000000000004297.060000000000595.680000000004892.74
051100430410100674.3179228200682.868359861403101011986107000000000004297.060000000000595.680000000004892.74
051100430410100674.3179228200682.868359861403001011988103000000000004297.060000000000595.680000000004892.74
051100430410100674.3179228200682.868359861402701012004103000000000004297.060000000000595.680000000004892.74
051100430510100674.3179228200682.868359861402201022006301000000000001698.330000000000476.930000000002175.26
051100430510100674.3179228200682.868359861401801022006101000000000001698.330000000000476.930000000002175.26
051100430510100674.3179228200682.868359861401301012005301000000000001698.330000000000476.930000000002175.26
051100430510100674.3179228200682.868359861401201012005101000000000001698.330000000000476.930000000002175.26
051100430510100674.3179228200682.868359861402801012006101000000000001698.330000000000476.930000000002175.26
051100430510100674.3179228200682.868359861400601012008101000000000001698.330000000000476.930000000002175.26
051100430510100674.3179228200682.868359861400301019999101000000000001698.330000000000476.930000000002175.26
051100430510100674.3179228200682.868359861400201012001301000000000001698.330000000000476.930000000002175.26
051100430510100674.3179228200682.868359861400101012008103000000000001698.330000000000476.930000000002175.26
051100430510100674.3179228200682.868359861401101011998101000000000001698.330000000000476.930000000002175.26
051100430610100674.3179228200682.868359861402201011985101000000000000721.000000000000365.060000000001086.06
051100430610100674.3179228200682.868359861402101012007301000000000000721.000000000000365.060000000001086.06
051100430610100674.3179228200682.868359861401301011998101000000000000721.000000000000365.060000000001086.06
051100430610100674.3179228200682.868359861400101012001101000000000000721.000000000000365.060000000001086.06
051100430610100674.3179228200682.868359861400601012007101000000000000721.000000000000365.060000000001086.06
051100430610100674.3179228200682.868359861400301012005101000000000000721.000000000000365.060000000001086.06
051100430610100674.3179228200682.868359861401201012006301000000000000721.000000000000365.060000000001086.06
051100430710100674.3179228200682.868359861401801012008101000000000000711.160000000000000.000000000000711.16
051100430710100674.3179228200682.868359861401301012007103000000000000711.160000000000000.000000000000711.16
051100430710100674.3179228200682.868359861401101012008101000000000000711.160000000000000.000000000000711.16
051100430710100674.3179228200682.868359861400601012006101000000000000711.160000000000000.000000000000711.16
051100430710100674.3179228200682.868359861400301012008103000000000000711.160000000000000.000000000000711.16
051100430710100674.3179228200682.868359861400101012007103000000000000711.160000000000000.000000000000711.16
051100430710100674.3179228200682.868359861402801012007103000000000000711.160000000000000.000000000000711.16
051100510110100415.8726687700421.145987111400101012006103000000000007742.020000000000026.930000000007768.95
051100510110100415.8726687700421.145987111402401012008101000000000007742.020000000000026.930000000007768.95
051100510110100415.8726687700421.145987111401801042005103000000000007742.020000000000026.930000000007768.95
051100510110100415.8726687700421.145987111401501012005101000000000007742.020000000000026.930000000007768.95
051100510110100415.8726687700421.145987111401301012005101000000000007742.020000000000026.930000000007768.95
051100510110100415.8726687700421.145987111401201012005103000000000007742.020000000000026.930000000007768.95
051100510110100415.8726687700421.145987111401101012005101000000000007742.020000000000026.930000000007768.95
051100510110100415.8726687700421.145987111400601012006103000000000007742.020000000000026.930000000007768.95
051100510110100415.8726687700421.145987111400401012008101000000000007742.020000000000026.930000000007768.95
051100510110100415.8726687700421.145987111402801022006101000000000007742.020000000000026.930000000007768.95
051100511010100415.8726687700421.145987111400101012008301000000000000672.770000000000212.470000000000885.23
051100511010100415.8726687700421.145987111402801012005101000000000000672.770000000000212.470000000000885.23
051100511010100415.8726687700421.145987111402201012006301000000000000672.770000000000212.470000000000885.23
051100511010100415.8726687700421.145987111401801012008101000000000000672.770000000000212.470000000000885.23
051100511010100415.8726687700421.145987111400301012007301000000000000672.770000000000212.470000000000885.23
051100511010100415.8726687700421.145987111401301012007107000000000000672.770000000000212.470000000000885.23
051100511010100415.8726687700421.145987111401201012007307000000000000672.770000000000212.470000000000885.23
051100511010100415.8726687700421.145987111401101012007101000000000000672.770000000000212.470000000000885.23
051100511010100415.8726687700421.145987111401501012008301000000000000672.770000000000212.470000000000885.23
051100511210100415.8726687700421.145987111400101012003103000000000002582.600000000000408.000000000002990.60
051100511210100415.8726687700421.145987111400401012001103000000000002582.600000000000408.000000000002990.60
051100511210100415.8726687700421.145987111400601012006101000000000002582.600000000000408.000000000002990.60
051100511210100415.8726687700421.145987111401101012006101000000000002582.600000000000408.000000000002990.60
051100511210100415.8726687700421.145987111401201012004103000000000002582.600000000000408.000000000002990.60
051100511210100415.8726687700421.145987111401301012004103000000000002582.600000000000408.000000000002990.60
051100511210100415.8726687700421.145987111401801032006101000000000002582.600000000000408.000000000002990.60
051100511210100415.8726687700421.145987111401901011998103000000000002582.600000000000408.000000000002990.60
051100511210100415.8726687700421.145987111403101012007101000000000002582.600000000000408.000000000002990.60
051100511210100415.8726687700421.145987111402801012005103000000000002582.600000000000408.000000000002990.60
051100511310100415.8726687700421.145987111400401012006103000000000000645.540000000000050.570000000000696.10
051100511310100415.8726687700421.145987111400601012008101000000000000645.540000000000050.570000000000696.10
051100511310100415.8726687700421.145987111401101012007101000000000000645.540000000000050.570000000000696.10
051100511310100415.8726687700421.145987111401201012003101000000000000645.540000000000050.570000000000696.10
051100511310100415.8726687700421.145987111400101012008307000000000000645.540000000000050.570000000000696.10
051100511310100415.8726687700421.145987111401601012008301000000000000645.540000000000050.570000000000696.10
051100511310100415.8726687700421.145987111401801022006103000000000000645.540000000000050.570000000000696.10
051100511310100415.8726687700421.145987111402201012005301000000000000645.540000000000050.570000000000696.10
051100511310100415.8726687700421.145987111402801012008103000000000000645.540000000000050.570000000000696.10
051100511310100415.8726687700421.145987111401301022008101000000000000645.540000000000050.570000000000696.10
051100510210100415.8726687700421.145987111401801012006101000000000003680.540000000000302.570000000003983.11
051100510210100415.8726687700421.145987111402101012005301000000000003680.540000000000302.570000000003983.11
051100510210100415.8726687700421.145987111401501012001103000000000003680.540000000000302.570000000003983.11
051100510210100415.8726687700421.145987111401301032007103000000000003680.540000000000302.570000000003983.11
051100510210100415.8726687700421.145987111401201011999103000000000003680.540000000000302.570000000003983.11
051100510210100415.8726687700421.145987111401101011998101000000000003680.540000000000302.570000000003983.11
051100510210100415.8726687700421.145987111400601011998101000000000003680.540000000000302.570000000003983.11
051100510210100415.8726687700421.145987111400501011998101000000000003680.540000000000302.570000000003983.11
051100510210100415.8726687700421.145987111400401012007103000000000003680.540000000000302.570000000003983.11
051100510210100415.8726687700421.145987111400201012002301000000000003680.540000000000302.570000000003983.11
051100510210100415.8726687700421.145987111400101011998107000000000003680.540000000000302.570000000003983.11
051100510210100415.8726687700421.145987111403001011998101000000000003680.540000000000302.570000000003983.11
051100510210100415.8726687700421.145987111402801022007107000000000003680.540000000000302.570000000003983.11
051100510210100415.8726687700421.145987111402701012002101000000000003680.540000000000302.570000000003983.11
051100510210100415.8726687700421.145987111402401012007101000000000003680.540000000000302.570000000003983.11
051100510210100415.8726687700421.145987111401701022007103000000000003680.540000000000302.570000000003983.11
051100510310100415.8726687700421.145987111401801022008103000000000002476.410000000000398.240000000002874.66
051100510310100415.8726687700421.145987111401701022007103000000000002476.410000000000398.240000000002874.66
051100510310100415.8726687700421.145987111401601012007301000000000002476.410000000000398.240000000002874.66
051100510310100415.8726687700421.145987111401301022007103000000000002476.410000000000398.240000000002874.66
051100510310100415.8726687700421.145987111401201022007103000000000002476.410000000000398.240000000002874.66
051100510310100415.8726687700421.145987111401101012007107000000000002476.410000000000398.240000000002874.66
051100510310100415.8726687700421.145987111400101012006103000000000002476.410000000000398.240000000002874.66
051100510310100415.8726687700421.145987111402301012008103000000000002476.410000000000398.240000000002874.66
051100510310100415.8726687700421.145987111402201012008301000000000002476.410000000000398.240000000002874.66
051100510310100415.8726687700421.145987111400601012008107000000000002476.410000000000398.240000000002874.66
051100510310100415.8726687700421.145987111400401012007103000000000002476.410000000000398.240000000002874.66
051100510310100415.8726687700421.145987111400201012002103000000000002476.410000000000398.240000000002874.66
051100510310100415.8726687700421.145987111402801022007103000000000002476.410000000000398.240000000002874.66
051100510410100415.8726687700421.145987111402801022007103000000000002372.470000000000136.170000000002508.64
051100510410100415.8726687700421.145987111402601012006103000000000002372.470000000000136.170000000002508.64
051100510410100415.8726687700421.145987111402301012004103000000000002372.470000000000136.170000000002508.64
051100510410100415.8726687700421.145987111402201012004303000000000002372.470000000000136.170000000002508.64
051100510410100415.8726687700421.145987111401801032008303000000000002372.470000000000136.170000000002508.64
051100510410100415.8726687700421.145987111400101012002103000000000002372.470000000000136.170000000002508.64
051100510410100415.8726687700421.145987111401201012005103000000000002372.470000000000136.170000000002508.64
051100510410100415.8726687700421.145987111401101012007103000000000002372.470000000000136.170000000002508.64
051100510410100415.8726687700421.145987111400601012008103000000000002372.470000000000136.170000000002508.64
051100510410100415.8726687700421.145987111400301012004103000000000002372.470000000000136.170000000002508.64
051100510410100415.8726687700421.145987111400201012002303000000000002372.470000000000136.170000000002508.64
051100510410100415.8726687700421.145987111401301022004103000000000002372.470000000000136.170000000002508.64
051100510510100415.8726687700421.145987111402201012007307000000000000427.450000000000159.970000000000587.42
051100510510100415.8726687700421.145987111402101012006303000000000000427.450000000000159.970000000000587.42
051100510510100415.8726687700421.145987111401801032005307000000000000427.450000000000159.970000000000587.42
051100510510100415.8726687700421.145987111401601012000101000000000000427.450000000000159.970000000000587.42
051100510510100415.8726687700421.145987111401501012004101000000000000427.450000000000159.970000000000587.42
051100510510100415.8726687700421.145987111400101012001107000000000000427.450000000000159.970000000000587.42
051100510510100415.8726687700421.145987111401201012003307000000000000427.450000000000159.970000000000587.42
051100510510100415.8726687700421.145987111401101012006101000000000000427.450000000000159.970000000000587.42
051100510510100415.8726687700421.145987111400601012008107000000000000427.450000000000159.970000000000587.42
051100510510100415.8726687700421.145987111400301012004103000000000000427.450000000000159.970000000000587.42
051100510510100415.8726687700421.145987111400201012005301000000000000427.450000000000159.970000000000587.42
051100510510100415.8726687700421.145987111401301011998101000000000000427.450000000000159.970000000000587.42
051100510610100415.8726687700421.145987111401601011997101000000000001047.280000000000472.680000000001519.96
051100510610100415.8726687700421.145987111401301012007103000000000001047.280000000000472.680000000001519.96
051100510610100415.8726687700421.145987111401201011998103000000000001047.280000000000472.680000000001519.96
051100510610100415.8726687700421.145987111401101012003101000000000001047.280000000000472.680000000001519.96
051100510610100415.8726687700421.145987111400601012003301000000000001047.280000000000472.680000000001519.96
051100510610100415.8726687700421.145987111400301022007301000000000001047.280000000000472.680000000001519.96
051100510610100415.8726687700421.145987111400201011998103000000000001047.280000000000472.680000000001519.96
051100510610100415.8726687700421.145987111400101022007301000000000001047.280000000000472.680000000001519.96
051100510610100415.8726687700421.145987111402801012007103000000000001047.280000000000472.680000000001519.96
051100510610100415.8726687700421.145987111402401012008307000000000001047.280000000000472.680000000001519.96
051100510610100415.8726687700421.145987111402201022006303000000000001047.280000000000472.680000000001519.96
051100510610100415.8726687700421.145987111401801022006103000000000001047.280000000000472.680000000001519.96
051100510710100415.8726687700421.145987111402601012007103000000000001845.430000000000000.000000000001845.43
051100510710100415.8726687700421.145987111402201022008101000000000001845.430000000000000.000000000001845.43
051100510710100415.8726687700421.145987111401801022008103000000000001845.430000000000000.000000000001845.43
051100510710100415.8726687700421.145987111401501012005103000000000001845.430000000000000.000000000001845.43
051100510710100415.8726687700421.145987111401301022006103000000000001845.430000000000000.000000000001845.43
051100510710100415.8726687700421.145987111401201011998101000000000001845.430000000000000.000000000001845.43
051100510710100415.8726687700421.145987111401101012008103000000000001845.430000000000000.000000000001845.43
051100510710100415.8726687700421.145987111400601011998101000000000001845.430000000000000.000000000001845.43
051100510710100415.8726687700421.145987111400301012008103000000000001845.430000000000000.000000000001845.43
051100510710100415.8726687700421.145987111400101011997103000000000001845.430000000000000.000000000001845.43
051100510710100415.8726687700421.145987111403001012005101000000000001845.430000000000000.000000000001845.43
051100510710100415.8726687700421.145987111402801012006103000000000001845.430000000000000.000000000001845.43
051100510810100415.8726687700421.145987111400501012003101000000000006631.360000000000300.530000000006931.89
051100510810100415.8726687700421.145987111400601012003101000000000006631.360000000000300.530000000006931.89
051100510810100415.8726687700421.145987111400201012008101000000000006631.360000000000300.530000000006931.89
051100510810100415.8726687700421.145987111400101012003101000000000006631.360000000000300.530000000006931.89
051100510810100415.8726687700421.145987111400301011996101000000000006631.360000000000300.530000000006931.89
051100510810100415.8726687700421.145987111400801012003101000000000006631.360000000000300.530000000006931.89
051100510810100415.8726687700421.145987111401101012008101000000000006631.360000000000300.530000000006931.89
051100510810100415.8726687700421.145987111401201012006101000000000006631.360000000000300.530000000006931.89
051100510810100415.8726687700421.145987111401301032008101000000000006631.360000000000300.530000000006931.89
051100510810100415.8726687700421.145987111401601012008101000000000006631.360000000000300.530000000006931.89
051100510810100415.8726687700421.145987111401701022006101000000000006631.360000000000300.530000000006931.89
051100510810100415.8726687700421.145987111401801022006101000000000006631.360000000000300.530000000006931.89
051100510810100415.8726687700421.145987111402101012002103000000000006631.360000000000300.530000000006931.89
051100510810100415.8726687700421.145987111402701012002101000000000006631.360000000000300.530000000006931.89
051100510810100415.8726687700421.145987111402401012004101000000000006631.360000000000300.530000000006931.89
051100510810100415.8726687700421.145987111402301012006103000000000006631.360000000000300.530000000006931.89
051100510910100415.8726687700421.145987111400101012005307000000000000554.270000000000323.160000000000877.43
051100510910100415.8726687700421.145987111400301012000103000000000000554.270000000000323.160000000000877.43
051100510910100415.8726687700421.145987111400601012000307000000000000554.270000000000323.160000000000877.43
051100510910100415.8726687700421.145987111401201012008307000000000000554.270000000000323.160000000000877.43
051100510910100415.8726687700421.145987111403001012006301000000000000554.270000000000323.160000000000877.43
051100510910100415.8726687700421.145987111401601012006107000000000000554.270000000000323.160000000000877.43
051100510910100415.8726687700421.145987111401801012006101000000000000554.270000000000323.160000000000877.43
051100510910100415.8726687700421.145987111401901011996301000000000000554.270000000000323.160000000000877.43
051100510910100415.8726687700421.145987111401301012004101000000000000554.270000000000323.160000000000877.43
051100600110100210.6527321200213.323835561400601012003103000000000001104.600000000000201.900000000001306.50
051100600110100210.6527321200213.323835561401101012005101000000000001104.600000000000201.900000000001306.50
051100600110100210.6527321200213.323835561401201012005103000000000001104.600000000000201.900000000001306.50
051100600110100210.6527321200213.323835561401301022003103000000000001104.600000000000201.900000000001306.50
051100600110100210.6527321200213.323835561401701012003103000000000001104.600000000000201.900000000001306.50
051100600110100210.6527321200213.323835561400301012006103000000000001104.600000000000201.900000000001306.50
051100600110100210.6527321200213.323835561402201022006103000000000001104.600000000000201.900000000001306.50
051100600110100210.6527321200213.323835561402401012002103000000000001104.600000000000201.900000000001306.50
051100600110100210.6527321200213.323835561402801012004103000000000001104.600000000000201.900000000001306.50
051100600110100210.6527321200213.323835561400101012006103000000000001104.600000000000201.900000000001306.50
051100600110100210.6527321200213.323835561401801032008103000000000001104.600000000000201.900000000001306.50
051100601010100210.6527321200213.323835561401801022008103000000000001641.060000000000000.000000000001641.06
051100601010100210.6527321200213.323835561401601012007103000000000001641.060000000000000.000000000001641.06
051100601010100210.6527321200213.323835561401301022008103000000000001641.060000000000000.000000000001641.06
051100601010100210.6527321200213.323835561403001012005103000000000001641.060000000000000.000000000001641.06
051100601010100210.6527321200213.323835561401201012004103000000000001641.060000000000000.000000000001641.06
051100601010100210.6527321200213.323835561402801022008101000000000001641.060000000000000.000000000001641.06
051100601010100210.6527321200213.323835561401101012006101000000000001641.060000000000000.000000000001641.06
051100601010100210.6527321200213.323835561400601012009103000000000001641.060000000000000.000000000001641.06
051100601010100210.6527321200213.323835561402201022007103000000000001641.060000000000000.000000000001641.06
051100601010100210.6527321200213.323835561400101012000101000000000001641.060000000000000.000000000001641.06
051100601010100210.6527321200213.323835561400301012008301000000000001641.060000000000000.000000000001641.06
051100601110100210.6527321200213.323835561400101012002101000000000006009.040000000000303.000000000006312.04
051100601110100210.6527321200213.323835561400301011999101000000000006009.040000000000303.000000000006312.04
051100601110100210.6527321200213.323835561400501012007101000000000006009.040000000000303.000000000006312.04
051100601110100210.6527321200213.323835561400601012008101000000000006009.040000000000303.000000000006312.04
051100601110100210.6527321200213.323835561400801012008101000000000006009.040000000000303.000000000006312.04
051100601110100210.6527321200213.323835561400901012000101000000000006009.040000000000303.000000000006312.04
051100601110100210.6527321200213.323835561401101012007101000000000006009.040000000000303.000000000006312.04
051100601110100210.6527321200213.323835561401201012006301000000000006009.040000000000303.000000000006312.04
051100601110100210.6527321200213.323835561401301022006101000000000006009.040000000000303.000000000006312.04
051100601110100210.6527321200213.323835561401701022003101000000000006009.040000000000303.000000000006312.04
051100601110100210.6527321200213.323835561401901011999301000000000006009.040000000000303.000000000006312.04
051100601110100210.6527321200213.323835561402101012005103000000000006009.040000000000303.000000000006312.04
051100601110100210.6527321200213.323835561402201052008103000000000006009.040000000000303.000000000006312.04
051100601110100210.6527321200213.323835561402301022008103000000000006009.040000000000303.000000000006312.04
051100601110100210.6527321200213.323835561402401012002103000000000006009.040000000000303.000000000006312.04
051100601110100210.6527321200213.323835561402801012007101000000000006009.040000000000303.000000000006312.04
051100601110100210.6527321200213.323835561403001012002101000000000006009.040000000000303.000000000006312.04
051100601110100210.6527321200213.323835561400201011999101000000000006009.040000000000303.000000000006312.04
051100601210100210.6527321200213.323835561400301012000307000000000000650.280000000000120.000000000000770.28
051100601210100210.6527321200213.323835561401101011993101000000000000650.280000000000120.000000000000770.28
051100601210100210.6527321200213.323835561401301011993103000000000000650.280000000000120.000000000000770.28
051100601210100210.6527321200213.323835561401601011979101000000000000650.280000000000120.000000000000770.28
051100601210100210.6527321200213.323835561401801011979103000000000000650.280000000000120.000000000000770.28
051100601210100210.6527321200213.323835561400101011999307000000000000650.280000000000120.000000000000770.28
051100601310100210.6527321200213.323835561403001012007103000000000002125.680000000000309.340000000002435.02
051100601310100210.6527321200213.323835561402801012004101000000000002125.680000000000309.340000000002435.02
051100601310100210.6527321200213.323835561402701011997307000000000002125.680000000000309.340000000002435.02
051100601310100210.6527321200213.323835561402601012007307000000000002125.680000000000309.340000000002435.02
051100601310100210.6527321200213.323835561402201022008101000000000002125.680000000000309.340000000002435.02
051100601310100210.6527321200213.323835561401901011979101000000000002125.680000000000309.340000000002435.02
051100601310100210.6527321200213.323835561401801032005103000000000002125.680000000000309.340000000002435.02
051100601310100210.6527321200213.323835561401701011997307000000000002125.680000000000309.340000000002435.02
051100601310100210.6527321200213.323835561401601022007101000000000002125.680000000000309.340000000002435.02
051100601310100210.6527321200213.323835561401301042007103000000000002125.680000000000309.340000000002435.02
051100601310100210.6527321200213.323835561401201012008103000000000002125.680000000000309.340000000002435.02
051100601310100210.6527321200213.323835561401101012007101000000000002125.680000000000309.340000000002435.02
051100601310100210.6527321200213.323835561400601011997101000000000002125.680000000000309.340000000002435.02
051100601310100210.6527321200213.323835561400301022005101000000000002125.680000000000309.340000000002435.02
051100601310100210.6527321200213.323835561400101022007307000000000002125.680000000000309.340000000002435.02
051100600210100210.6527321200213.323835561400401022007307000000000003325.430000000000356.470000000003681.89
051100600210100210.6527321200213.323835561400601022007101000000000003325.430000000000356.470000000003681.89
051100600210100210.6527321200213.323835561401101012007101000000000003325.430000000000356.470000000003681.89
051100600210100210.6527321200213.323835561401501012005301000000000003325.430000000000356.470000000003681.89
051100600210100210.6527321200213.323835561401301032006103000000000003325.430000000000356.470000000003681.89
051100600210100210.6527321200213.323835561400101022005103000000000003325.430000000000356.470000000003681.89
051100600210100210.6527321200213.323835561402101012008303000000000003325.430000000000356.470000000003681.89
051100600210100210.6527321200213.323835561402201022006103000000000003325.430000000000356.470000000003681.89
051100600210100210.6527321200213.323835561402301012008103000000000003325.430000000000356.470000000003681.89
051100600210100210.6527321200213.323835561402601012006101000000000003325.430000000000356.470000000003681.89
051100600210100210.6527321200213.323835561402801022006103000000000003325.430000000000356.470000000003681.89
051100600210100210.6527321200213.323835561402001012005107000000000003325.430000000000356.470000000003681.89
051100600310100210.6527321200213.323835561402801012007101000000000001153.600000000000204.000000000001357.60
051100600310100210.6527321200213.323835561402201012008301000000000001153.600000000000204.000000000001357.60
051100600310100210.6527321200213.323835561401801052008101000000000001153.600000000000204.000000000001357.60
051100600310100210.6527321200213.323835561401301022007301000000000001153.600000000000204.000000000001357.60
051100600310100210.6527321200213.323835561400101012003101000000000001153.600000000000204.000000000001357.60
051100600310100210.6527321200213.323835561401101012008101000000000001153.600000000000204.000000000001357.60
051100600310100210.6527321200213.323835561400601022008101000000000001153.600000000000204.000000000001357.60
051100600310100210.6527321200213.323835561400401012008103000000000001153.600000000000204.000000000001357.60
051100600310100210.6527321200213.323835561401201012004301000000000001153.600000000000204.000000000001357.60
051100600410100210.6527321200213.323835561402801012008101000000000000685.670000000000265.750000000000951.42
051100600410100210.6527321200213.323835561402201022007103000000000000685.670000000000265.750000000000951.42
051100600410100210.6527321200213.323835561402001012007307000000000000685.670000000000265.750000000000951.42
051100600410100210.6527321200213.323835561401801012008307000000000000685.670000000000265.750000000000951.42
051100600410100210.6527321200213.323835561400101022008103000000000000685.670000000000265.750000000000951.42
051100600410100210.6527321200213.323835561401601012008301000000000000685.670000000000265.750000000000951.42
051100600410100210.6527321200213.323835561401301022007103000000000000685.670000000000265.750000000000951.42
051100600410100210.6527321200213.323835561400601012005307000000000000685.670000000000265.750000000000951.42
051100600410100210.6527321200213.323835561400301012000307000000000000685.670000000000265.750000000000951.42
051100600410100210.6527321200213.323835561401701012008103000000000000685.670000000000265.750000000000951.42
051100600510100210.6527321200213.323835561403001012005107000000000002035.450000000000144.410000000002179.85
051100600510100210.6527321200213.323835561402801012005107000000000002035.450000000000144.410000000002179.85
051100600510100210.6527321200213.323835561402601012005107000000000002035.450000000000144.410000000002179.85
051100600510100210.6527321200213.323835561402401012008103000000000002035.450000000000144.410000000002179.85
051100600510100210.6527321200213.323835561402301012006103000000000002035.450000000000144.410000000002179.85
051100600510100210.6527321200213.323835561402201012004101000000000002035.450000000000144.410000000002179.85
051100600510100210.6527321200213.323835561400101012005107000000000002035.450000000000144.410000000002179.85
051100600510100210.6527321200213.323835561401601012006101000000000002035.450000000000144.410000000002179.85
051100600510100210.6527321200213.323835561401301022005107000000000002035.450000000000144.410000000002179.85
051100600510100210.6527321200213.323835561401201012005107000000000002035.450000000000144.410000000002179.85
051100600510100210.6527321200213.323835561401101012005107000000000002035.450000000000144.410000000002179.85
051100600510100210.6527321200213.323835561400601022005101000000000002035.450000000000144.410000000002179.85
051100600510100210.6527321200213.323835561400401012005101000000000002035.450000000000144.410000000002179.85
051100600510100210.6527321200213.323835561401801012005101000000000002035.450000000000144.410000000002179.85
051100600610100210.6527321200213.323835561402801012008103000000000000710.890000000000218.000000000000928.89
051100600610100210.6527321200213.323835561401801022005101000000000000710.890000000000218.000000000000928.89
051100600610100210.6527321200213.323835561401601012006103000000000000710.890000000000218.000000000000928.89
051100600610100210.6527321200213.323835561401301022008103000000000000710.890000000000218.000000000000928.89
051100600610100210.6527321200213.323835561400101011993103000000000000710.890000000000218.000000000000928.89
051100600610100210.6527321200213.323835561401001012000101000000000000710.890000000000218.000000000000928.89
051100600610100210.6527321200213.323835561400601012005103000000000000710.890000000000218.000000000000928.89
051100600610100210.6527321200213.323835561400301012004103000000000000710.890000000000218.000000000000928.89
051100600610100210.6527321200213.323835561401201012004101000000000000710.890000000000218.000000000000928.89
051100600710100210.6527321200213.323835561401901011985103000000000002835.230000000000291.290000000003126.51
051100600710100210.6527321200213.323835561401801012004101000000000002835.230000000000291.290000000003126.51
051100600710100210.6527321200213.323835561401601012004101000000000002835.230000000000291.290000000003126.51
051100600710100210.6527321200213.323835561401501012004301000000000002835.230000000000291.290000000003126.51
051100600710100210.6527321200213.323835561401301022004103000000000002835.230000000000291.290000000003126.51
051100600710100210.6527321200213.323835561401201012006101000000000002835.230000000000291.290000000003126.51
051100600710100210.6527321200213.323835561402001012003101000000000002835.230000000000291.290000000003126.51
051100600710100210.6527321200213.323835561400601012005101000000000002835.230000000000291.290000000003126.51
051100600710100210.6527321200213.323835561400401022007103000000000002835.230000000000291.290000000003126.51
051100600710100210.6527321200213.323835561400101012007103000000000002835.230000000000291.290000000003126.51
051100600710100210.6527321200213.323835561402401012008103000000000002835.230000000000291.290000000003126.51
051100600710100210.6527321200213.323835561402201012007101000000000002835.230000000000291.290000000003126.51
051100600710100210.6527321200213.323835561401101012006101000000000002835.230000000000291.290000000003126.51
051100600810100210.6527321200213.323835561403001012004307000000000002850.000000000000105.810000000002955.81
051100600810100210.6527321200213.323835561402801012007307000000000002850.000000000000105.810000000002955.81
051100600810100210.6527321200213.323835561401801012008101000000000002850.000000000000105.810000000002955.81
051100600810100210.6527321200213.323835561401601012005307000000000002850.000000000000105.810000000002955.81
051100600810100210.6527321200213.323835561400101012008101000000000002850.000000000000105.810000000002955.81
051100600810100210.6527321200213.323835561401101012006307000000000002850.000000000000105.810000000002955.81
051100600810100210.6527321200213.323835561400601012008307000000000002850.000000000000105.810000000002955.81
051100600810100210.6527321200213.323835561400301012006101000000000002850.000000000000105.810000000002955.81
051100600810100210.6527321200213.323835561401301022008103000000000002850.000000000000105.810000000002955.81
051100600910100210.6527321200213.323835561402801012007103000000000000679.910000000000000.000000000000679.91
051100600910100210.6527321200213.323835561401801012008107000000000000679.910000000000000.000000000000679.91
051100600910100210.6527321200213.323835561401301012006101000000000000679.910000000000000.000000000000679.91
051100600910100210.6527321200213.323835561400101012004107000000000000679.910000000000000.000000000000679.91
051100600910100210.6527321200213.323835561401101012008107000000000000679.910000000000000.000000000000679.91
051100600910100210.6527321200213.323835561400601012008107000000000000679.910000000000000.000000000000679.91
051100600910100210.6527321200213.323835561400301012006307000000000000679.910000000000000.000000000000679.91
051100600910100210.6527321200213.323835561401201012008103000000000000679.910000000000000.000000000000679.91
051100780110100892.1060393300903.418057391400701011995103000000000003640.000000000000714.000000000004354.00
051100780110100892.1060393300903.418057391400601012004103000000000003640.000000000000714.000000000004354.00
051100780110100892.1060393300903.418057391400401012006103000000000003640.000000000000714.000000000004354.00
051100780110100892.1060393300903.418057391400101011998103000000000003640.000000000000714.000000000004354.00
051100780110100892.1060393300903.418057391402301012008303000000000003640.000000000000714.000000000004354.00
051100780110100892.1060393300903.418057391402101012006303000000000003640.000000000000714.000000000004354.00
051100780110100892.1060393300903.418057391402801012004103000000000003640.000000000000714.000000000004354.00
051100780110100892.1060393300903.418057391402401012006103000000000003640.000000000000714.000000000004354.00
051100780110100892.1060393300903.418057391401801012007101000000000003640.000000000000714.000000000004354.00
051100780110100892.1060393300903.418057391401701022001303000000000003640.000000000000714.000000000004354.00
051100780110100892.1060393300903.418057391401601012005103000000000003640.000000000000714.000000000004354.00
051100780110100892.1060393300903.418057391401301022004103000000000003640.000000000000714.000000000004354.00
051100780110100892.1060393300903.418057391401201011998103000000000003640.000000000000714.000000000004354.00
051100780110100892.1060393300903.418057391401101012008101000000000003640.000000000000714.000000000004354.00
051100781010100892.1060393300903.418057391401501012005107000000000004028.580000000000752.740000000004781.32
051100781010100892.1060393300903.418057391402001012006101000000000004028.580000000000752.740000000004781.32
051100781010100892.1060393300903.418057391402201022006101000000000004028.580000000000752.740000000004781.32
051100781010100892.1060393300903.418057391402301022008103000000000004028.580000000000752.740000000004781.32
051100781010100892.1060393300903.418057391402401012006103000000000004028.580000000000752.740000000004781.32
051100781010100892.1060393300903.418057391402601012008101000000000004028.580000000000752.740000000004781.32
051100781010100892.1060393300903.418057391402801012008101000000000004028.580000000000752.740000000004781.32
051100781010100892.1060393300903.418057391403001011998107000000000004028.580000000000752.740000000004781.32
051100781010100892.1060393300903.418057391400101011998107000000000004028.580000000000752.740000000004781.32
051100781010100892.1060393300903.418057391400401011998103000000000004028.580000000000752.740000000004781.32
051100781010100892.1060393300903.418057391400501012005101000000000004028.580000000000752.740000000004781.32
051100781010100892.1060393300903.418057391400601011998101000000000004028.580000000000752.740000000004781.32
051100781010100892.1060393300903.418057391401101012004101000000000004028.580000000000752.740000000004781.32
051100781010100892.1060393300903.418057391401301012006103000000000004028.580000000000752.740000000004781.32
051100781010100892.1060393300903.418057391401801032008101000000000004028.580000000000752.740000000004781.32
051100781010100892.1060393300903.418057391401701032008301000000000004028.580000000000752.740000000004781.32
051100781110100892.1060393300903.418057391402301012005103000000000001529.330000000000400.000000000001929.33
051100781110100892.1060393300903.418057391402201012009301000000000001529.330000000000400.000000000001929.33
051100781110100892.1060393300903.418057391401801012005103000000000001529.330000000000400.000000000001929.33
051100781110100892.1060393300903.418057391401701012007103000000000001529.330000000000400.000000000001929.33
051100781110100892.1060393300903.418057391401601012005101000000000001529.330000000000400.000000000001929.33
051100781110100892.1060393300903.418057391400601012007101000000000001529.330000000000400.000000000001929.33
051100781110100892.1060393300903.418057391400101012005103000000000001529.330000000000400.000000000001929.33
051100781110100892.1060393300903.418057391400201012008103000000000001529.330000000000400.000000000001929.33
051100781110100892.1060393300903.418057391402801012009105000000000001529.330000000000400.000000000001929.33
051100781110100892.1060393300903.418057391400301011997103000000000001529.330000000000400.000000000001929.33
051100781110100892.1060393300903.418057391401301022009301000000000001529.330000000000400.000000000001929.33
051100781110100892.1060393300903.418057391401101012005103000000000001529.330000000000400.000000000001929.33
051100781210100892.1060393300903.418057391403001012008107000000000000434.170000000000118.670000000000552.84
051100781210100892.1060393300903.418057391402701012004103000000000000434.170000000000118.670000000000552.84
051100781210100892.1060393300903.418057391402201042009301000000000000434.170000000000118.670000000000552.84
051100781210100892.1060393300903.418057391402801012004103000000000000434.170000000000118.670000000000552.84
051100781210100892.1060393300903.418057391401801052005101000000000000434.170000000000118.670000000000552.84
051100781210100892.1060393300903.418057391401701012006101000000000000434.170000000000118.670000000000552.84
051100781210100892.1060393300903.418057391401301012008103000000000000434.170000000000118.670000000000552.84
051100781210100892.1060393300903.418057391401101012009107000000000000434.170000000000118.670000000000552.84
051100781210100892.1060393300903.418057391400601012008101000000000000434.170000000000118.670000000000552.84
051100781210100892.1060393300903.418057391400301012002101000000000000434.170000000000118.670000000000552.84
051100781210100892.1060393300903.418057391400101012002101000000000000434.170000000000118.670000000000552.84
051100780210100892.1060393300903.418057391400101012000101000000000001570.630000000000357.000000000001927.63
051100780210100892.1060393300903.418057391402201022007301000000000001570.630000000000357.000000000001927.63
051100780210100892.1060393300903.418057391401801032006101000000000001570.630000000000357.000000000001927.63
051100780210100892.1060393300903.418057391401601012004101000000000001570.630000000000357.000000000001927.63
051100780210100892.1060393300903.418057391400401012001101000000000001570.630000000000357.000000000001927.63
051100780210100892.1060393300903.418057391401201012002103000000000001570.630000000000357.000000000001927.63
051100780210100892.1060393300903.418057391401101012002307000000000001570.630000000000357.000000000001927.63
051100780210100892.1060393300903.418057391400601012005101000000000001570.630000000000357.000000000001927.63
051100780210100892.1060393300903.418057391401301022005101000000000001570.630000000000357.000000000001927.63
051100780410100892.1060393300903.418057391400301012003103000000000010376.500000000000591.700000000010968.20
051100780410100892.1060393300903.418057391400601012006101000000000010376.500000000000591.700000000010968.20
051100780410100892.1060393300903.418057391400101012007103000000000010376.500000000000591.700000000010968.20
051100780410100892.1060393300903.418057391403201012007103000000000010376.500000000000591.700000000010968.20
051100780410100892.1060393300903.418057391403001012006101000000000010376.500000000000591.700000000010968.20
051100780410100892.1060393300903.418057391402801022006103000000000010376.500000000000591.700000000010968.20
051100780410100892.1060393300903.418057391402701012006101000000000010376.500000000000591.700000000010968.20
051100780410100892.1060393300903.418057391402601012006103000000000010376.500000000000591.700000000010968.20
051100780410100892.1060393300903.418057391402401012004111000000000010376.500000000000591.700000000010968.20
051100780410100892.1060393300903.418057391402101012004103000000000010376.500000000000591.700000000010968.20
051100780410100892.1060393300903.418057391401801012007101000000000010376.500000000000591.700000000010968.20
051100780410100892.1060393300903.418057391401701022007101000000000010376.500000000000591.700000000010968.20
051100780410100892.1060393300903.418057391401501012005101000000000010376.500000000000591.700000000010968.20
051100780410100892.1060393300903.418057391401301022001111000000000010376.500000000000591.700000000010968.20
051100780410100892.1060393300903.418057391401201012007103000000000010376.500000000000591.700000000010968.20
051100780410100892.1060393300903.418057391401101012006101000000000010376.500000000000591.700000000010968.20
051100780410100892.1060393300903.418057391401001012007103000000000010376.500000000000591.700000000010968.20
051100780410100892.1060393300903.418057391400201022005101000000000010376.500000000000591.700000000010968.20
051100780610100892.1060393300903.418057391401801012004307000000000000865.620000000000000.000000000000865.62
051100780610100892.1060393300903.418057391401301012008107000000000000865.620000000000000.000000000000865.62
051100780610100892.1060393300903.418057391400101012007307000000000000865.620000000000000.000000000000865.62
051100780610100892.1060393300903.418057391400601012007307000000000000865.620000000000000.000000000000865.62
051100780610100892.1060393300903.418057391400301012005303000000000000865.620000000000000.000000000000865.62
051100780610100892.1060393300903.418057391401101012004307000000000000865.620000000000000.000000000000865.62
051100780810100892.1060393300903.418057391402801012008307000000000001367.840000000000311.330000000001679.17
051100780810100892.1060393300903.418057391402201022008103000000000001367.840000000000311.330000000001679.17
051100780810100892.1060393300903.418057391401801022008101000000000001367.840000000000311.330000000001679.17
051100780810100892.1060393300903.418057391401301012008103000000000001367.840000000000311.330000000001679.17
051100780810100892.1060393300903.418057391400101012007103000000000001367.840000000000311.330000000001679.17
051100780810100892.1060393300903.418057391400701012009107000000000001367.840000000000311.330000000001679.17
051100780810100892.1060393300903.418057391400501012008101000000000001367.840000000000311.330000000001679.17
051100780810100892.1060393300903.418057391400301012008301000000000001367.840000000000311.330000000001679.17
051100780810100892.1060393300903.418057391401101012008101000000000001367.840000000000311.330000000001679.17
051100860110100590.5079365100597.995652261403001012008101000000000001684.530000000000000.000000000001684.53
051100860110100590.5079365100597.995652261402801012006101000000000001684.530000000000000.000000000001684.53
051100860110100590.5079365100597.995652261402401012008101000000000001684.530000000000000.000000000001684.53
051100860110100590.5079365100597.995652261400301012007101000000000001684.530000000000000.000000000001684.53
051100860110100590.5079365100597.995652261400101012004301000000000001684.530000000000000.000000000001684.53
051100860110100590.5079365100597.995652261402201032008101000000000001684.530000000000000.000000000001684.53
051100860110100590.5079365100597.995652261400501012008101000000000001684.530000000000000.000000000001684.53
051100860110100590.5079365100597.995652261401801012008101000000000001684.530000000000000.000000000001684.53
051100860110100590.5079365100597.995652261401701012005101000000000001684.530000000000000.000000000001684.53
051100860110100590.5079365100597.995652261401301032007101000000000001684.530000000000000.000000000001684.53
051100860110100590.5079365100597.995652261401101012008101000000000001684.530000000000000.000000000001684.53
051100860110100590.5079365100597.995652261400601012005101000000000001684.530000000000000.000000000001684.53
051100860110100590.5079365100597.995652261402001012007101000000000001684.530000000000000.000000000001684.53
051100861010100590.5079365100597.995652261401201012006103000000000006204.870000000000484.900000000006689.77
051100861010100590.5079365100597.995652261401501012000101000000000006204.870000000000484.900000000006689.77
051100861010100590.5079365100597.995652261401701012000103000000000006204.870000000000484.900000000006689.77
051100861010100590.5079365100597.995652261401801032007101000000000006204.870000000000484.900000000006689.77
051100861010100590.5079365100597.995652261402101012004103000000000006204.870000000000484.900000000006689.77
051100861010100590.5079365100597.995652261402301012008101000000000006204.870000000000484.900000000006689.77
051100861010100590.5079365100597.995652261402401012005103000000000006204.870000000000484.900000000006689.77
051100861010100590.5079365100597.995652261402801012005101000000000006204.870000000000484.900000000006689.77
051100861010100590.5079365100597.995652261403001012000101000000000006204.870000000000484.900000000006689.77
051100861010100590.5079365100597.995652261400101012006103000000000006204.870000000000484.900000000006689.77
051100861010100590.5079365100597.995652261400301011997103000000000006204.870000000000484.900000000006689.77
051100861010100590.5079365100597.995652261400401012008101000000000006204.870000000000484.900000000006689.77
051100861010100590.5079365100597.995652261401301022006103000000000006204.870000000000484.900000000006689.77
051100861010100590.5079365100597.995652261400601012008101000000000006204.870000000000484.900000000006689.77
051100861010100590.5079365100597.995652261400501012008101000000000006204.870000000000484.900000000006689.77
051100861010100590.5079365100597.995652261401101022007101000000000006204.870000000000484.900000000006689.77
051100861110100590.5079365100597.995652261401701012006101000000000000437.100000000000423.080000000000860.18
051100861110100590.5079365100597.995652261401901011999107000000000000437.100000000000423.080000000000860.18
051100861110100590.5079365100597.995652261402401012008107000000000000437.100000000000423.080000000000860.18
051100861110100590.5079365100597.995652261402601012008103000000000000437.100000000000423.080000000000860.18
051100861110100590.5079365100597.995652261402801012008103000000000000437.100000000000423.080000000000860.18
051100861110100590.5079365100597.995652261403001012006101000000000000437.100000000000423.080000000000860.18
051100861110100590.5079365100597.995652261400101012006103000000000000437.100000000000423.080000000000860.18
051100861110100590.5079365100597.995652261400301012007103000000000000437.100000000000423.080000000000860.18
051100861110100590.5079365100597.995652261400601012007103000000000000437.100000000000423.080000000000860.18
051100861110100590.5079365100597.995652261401101012005107000000000000437.100000000000423.080000000000860.18
051100861110100590.5079365100597.995652261401301022008103000000000000437.100000000000423.080000000000860.18
051100861110100590.5079365100597.995652261401501011999101000000000000437.100000000000423.080000000000860.18
051100861110100590.5079365100597.995652261401601012006107000000000000437.100000000000423.080000000000860.18
051100861110100590.5079365100597.995652261401801012008101000000000000437.100000000000423.080000000000860.18
051100861110100590.5079365100597.995652261402201012008107000000000000437.100000000000423.080000000000860.18
051100861210100590.5079365100597.995652261403001012007101000000000005500.000000000000025.500000000005525.50
051100861210100590.5079365100597.995652261402801012005103000000000005500.000000000000025.500000000005525.50
051100861210100590.5079365100597.995652261402601012007103000000000005500.000000000000025.500000000005525.50
051100861210100590.5079365100597.995652261402401012002103000000000005500.000000000000025.500000000005525.50
051100861210100590.5079365100597.995652261402201022005103000000000005500.000000000000025.500000000005525.50
051100861210100590.5079365100597.995652261402301012009103000000000005500.000000000000025.500000000005525.50
051100861210100590.5079365100597.995652261401801012001103000000000005500.000000000000025.500000000005525.50
051100861210100590.5079365100597.995652261401701012008103000000000005500.000000000000025.500000000005525.50
051100861210100590.5079365100597.995652261401301022001103000000000005500.000000000000025.500000000005525.50
051100861210100590.5079365100597.995652261401101012004101000000000005500.000000000000025.500000000005525.50
051100861210100590.5079365100597.995652261400601012004103000000000005500.000000000000025.500000000005525.50
051100861210100590.5079365100597.995652261400401012001103000000000005500.000000000000025.500000000005525.50
051100861210100590.5079365100597.995652261400201012001103000000000005500.000000000000025.500000000005525.50
051100861210100590.5079365100597.995652261400101012001103000000000005500.000000000000025.500000000005525.50
051100861310100590.5079365100597.995652261402801012006101000000000004462.470000000000000.000000000004462.47
051100861310100590.5079365100597.995652261403001012007103000000000004462.470000000000000.000000000004462.47
051100861310100590.5079365100597.995652261402201022008101000000000004462.470000000000000.000000000004462.47
051100861310100590.5079365100597.995652261402101012007103000000000004462.470000000000000.000000000004462.47
051100861310100590.5079365100597.995652261401801022009101000000000004462.470000000000000.000000000004462.47
051100861310100590.5079365100597.995652261401701032006103000000000004462.470000000000000.000000000004462.47
051100861310100590.5079365100597.995652261401601012008107000000000004462.470000000000000.000000000004462.47
051100861310100590.5079365100597.995652261401301022009101000000000004462.470000000000000.000000000004462.47
051100861310100590.5079365100597.995652261401201012008103000000000004462.470000000000000.000000000004462.47
051100861310100590.5079365100597.995652261401101022009101000000000004462.470000000000000.000000000004462.47
051100861310100590.5079365100597.995652261400601022009101000000000004462.470000000000000.000000000004462.47
051100861310100590.5079365100597.995652261400301012001307000000000004462.470000000000000.000000000004462.47
051100861310100590.5079365100597.995652261400201012005101000000000004462.470000000000000.000000000004462.47
051100861310100590.5079365100597.995652261400101012005101000000000004462.470000000000000.000000000004462.47
051100861310100590.5079365100597.995652261402401022006101000000000004462.470000000000000.000000000004462.47
051100860310100590.5079365100597.995652261402801012008101000000000001512.130000000000552.990000000002065.11
051100860310100590.5079365100597.995652261402201021999101000000000001512.130000000000552.990000000002065.11
051100860310100590.5079365100597.995652261401801012008101000000000001512.130000000000552.990000000002065.11
051100860310100590.5079365100597.995652261401701012008301000000000001512.130000000000552.990000000002065.11
051100860310100590.5079365100597.995652261400101012009103000000000001512.130000000000552.990000000002065.11
051100860310100590.5079365100597.995652261400601012007101000000000001512.130000000000552.990000000002065.11
051100860310100590.5079365100597.995652261400501022007101000000000001512.130000000000552.990000000002065.11
051100860310100590.5079365100597.995652261400301012008103000000000001512.130000000000552.990000000002065.11
051100860310100590.5079365100597.995652261400201012005101000000000001512.130000000000552.990000000002065.11
051100860310100590.5079365100597.995652261401301022008101000000000001512.130000000000552.990000000002065.11
051100860410100590.5079365100597.995652261402801012006103000000000000557.620000000000171.250000000000728.87
051100860410100590.5079365100597.995652261402201012008107000000000000557.620000000000171.250000000000728.87
051100860410100590.5079365100597.995652261401801032003103000000000000557.620000000000171.250000000000728.87
051100860410100590.5079365100597.995652261401501012006103000000000000557.620000000000171.250000000000728.87
051100860410100590.5079365100597.995652261400101012006103000000000000557.620000000000171.250000000000728.87
051100860410100590.5079365100597.995652261401101012007101000000000000557.620000000000171.250000000000728.87
051100860410100590.5079365100597.995652261400601012006101000000000000557.620000000000171.250000000000728.87
051100860410100590.5079365100597.995652261400301012001103000000000000557.620000000000171.250000000000728.87
051100860410100590.5079365100597.995652261401301012002103000000000000557.620000000000171.250000000000728.87
051100860610100590.5079365100597.995652261403101012007101000000000009770.120000000000218.700000000009988.82
051100860610100590.5079365100597.995652261400101011991103000000000009770.120000000000218.700000000009988.82
051100860610100590.5079365100597.995652261402601012008101000000000009770.120000000000218.700000000009988.82
051100860610100590.5079365100597.995652261402501012007101000000000009770.120000000000218.700000000009988.82
051100860610100590.5079365100597.995652261402401012005101000000000009770.120000000000218.700000000009988.82
051100860610100590.5079365100597.995652261402301012008103000000000009770.120000000000218.700000000009988.82
051100860610100590.5079365100597.995652261402201012006911000000000009770.120000000000218.700000000009988.82
051100860610100590.5079365100597.995652261402001012007101000000000009770.120000000000218.700000000009988.82
051100860610100590.5079365100597.995652261401801012007101000000000009770.120000000000218.700000000009988.82
051100860610100590.5079365100597.995652261401701021999103000000000009770.120000000000218.700000000009988.82
051100860610100590.5079365100597.995652261401501011997103000000000009770.120000000000218.700000000009988.82
051100860610100590.5079365100597.995652261401301012000101000000000009770.120000000000218.700000000009988.82
051100860610100590.5079365100597.995652261401101011991101000000000009770.120000000000218.700000000009988.82
051100860610100590.5079365100597.995652261400601011995101000000000009770.120000000000218.700000000009988.82
051100860610100590.5079365100597.995652261400701012006101000000000009770.120000000000218.700000000009988.82
051100860610100590.5079365100597.995652261400401011996103000000000009770.120000000000218.700000000009988.82
051100860610100590.5079365100597.995652261400201011995103000000000009770.120000000000218.700000000009988.82
051100860610100590.5079365100597.995652261402801012003103000000000009770.120000000000218.700000000009988.82
051100860710100590.5079365100597.995652261401801022008103000000000012654.790000000000500.000000000013154.79
051100860710100590.5079365100597.995652261402101032008103000000000012654.790000000000500.000000000013154.79
051100860710100590.5079365100597.995652261401501022005101000000000012654.790000000000500.000000000013154.79
051100860710100590.5079365100597.995652261401301022007103000000000012654.790000000000500.000000000013154.79
051100860710100590.5079365100597.995652261401201012002101000000000012654.790000000000500.000000000013154.79
051100860710100590.5079365100597.995652261401101012006101000000000012654.790000000000500.000000000013154.79
051100860710100590.5079365100597.995652261400801012008101000000000012654.790000000000500.000000000013154.79
051100860710100590.5079365100597.995652261400701012008101000000000012654.790000000000500.000000000013154.79
051100860710100590.5079365100597.995652261400601012005101000000000012654.790000000000500.000000000013154.79
051100860710100590.5079365100597.995652261400401012002101000000000012654.790000000000500.000000000013154.79
051100860710100590.5079365100597.995652261400101012004101000000000012654.790000000000500.000000000013154.79
051100860710100590.5079365100597.995652261403001012008101000000000012654.790000000000500.000000000013154.79
051100860710100590.5079365100597.995652261402801022008101000000000012654.790000000000500.000000000013154.79
051100860710100590.5079365100597.995652261402601012002101000000000012654.790000000000500.000000000013154.79
051100860710100590.5079365100597.995652261402401012007101000000000012654.790000000000500.000000000013154.79
051100860710100590.5079365100597.995652261401701012000103000000000012654.790000000000500.000000000013154.79
051100860810100590.5079365100597.995652261402801012008101000000000000686.000000000000500.000000000001186.00
051100860810100590.5079365100597.995652261402201032009101000000000000686.000000000000500.000000000001186.00
051100860810100590.5079365100597.995652261401801022008101000000000000686.000000000000500.000000000001186.00
051100860810100590.5079365100597.995652261401501012006101000000000000686.000000000000500.000000000001186.00
051100860810100590.5079365100597.995652261400101012008101000000000000686.000000000000500.000000000001186.00
051100860810100590.5079365100597.995652261401101012007101000000000000686.000000000000500.000000000001186.00
051100860810100590.5079365100597.995652261400601012006101000000000000686.000000000000500.000000000001186.00
051100860810100590.5079365100597.995652261400301012004101000000000000686.000000000000500.000000000001186.00
051100860810100590.5079365100597.995652261401301012008101000000000000686.000000000000500.000000000001186.00
051100860910100590.5079365100597.995652261402801011998101000000000001068.670000000000000.000000000001068.67
051100860910100590.5079365100597.995652261402401012005101000000000001068.670000000000000.000000000001068.67
051100860910100590.5079365100597.995652261402301012008103000000000001068.670000000000000.000000000001068.67
051100860910100590.5079365100597.995652261400301012005101000000000001068.670000000000000.000000000001068.67
051100860910100590.5079365100597.995652261401701012008103000000000001068.670000000000000.000000000001068.67
051100860910100590.5079365100597.995652261401501011998101000000000001068.670000000000000.000000000001068.67
051100860910100590.5079365100597.995652261401301012006101000000000001068.670000000000000.000000000001068.67
051100860910100590.5079365100597.995652261401801012005101000000000001068.670000000000000.000000000001068.67
051100940110100315.9712314800319.977786891400101012007105000000000001489.640000000000241.570000000001731.21
051100940110100315.9712314800319.977786891400301012001103000000000001489.640000000000241.570000000001731.21
051100940110100315.9712314800319.977786891400601012003101000000000001489.640000000000241.570000000001731.21
051100940110100315.9712314800319.977786891401101012009101000000000001489.640000000000241.570000000001731.21
051100940110100315.9712314800319.977786891401201012008103000000000001489.640000000000241.570000000001731.21
051100940110100315.9712314800319.977786891403001012005101000000000001489.640000000000241.570000000001731.21
051100940110100315.9712314800319.977786891401601012006301000000000001489.640000000000241.570000000001731.21
051100940110100315.9712314800319.977786891401801022007101000000000001489.640000000000241.570000000001731.21
051100940110100315.9712314800319.977786891402201022007107000000000001489.640000000000241.570000000001731.21
051100940110100315.9712314800319.977786891402801012007101000000000001489.640000000000241.570000000001731.21
051100940110100315.9712314800319.977786891401301022008105000000000001489.640000000000241.570000000001731.21
051100941010100315.9712314800319.977786891400301012005103000000000001202.850000000000198.000000000001400.85
051100941010100315.9712314800319.977786891400101012007101000000000001202.850000000000198.000000000001400.85
051100941010100315.9712314800319.977786891401101012004101000000000001202.850000000000198.000000000001400.85
051100941010100315.9712314800319.977786891401201012005103000000000001202.850000000000198.000000000001400.85
051100941010100315.9712314800319.977786891401301022007103000000000001202.850000000000198.000000000001400.85
051100941010100315.9712314800319.977786891401801032007101000000000001202.850000000000198.000000000001400.85
051100941010100315.9712314800319.977786891402801012007101000000000001202.850000000000198.000000000001400.85
051100941010100315.9712314800319.977786891402201012008101000000000001202.850000000000198.000000000001400.85
051100941110100315.9712314800319.977786891401201012005101000000000001483.860000000000200.320000000001684.18
051100941110100315.9712314800319.977786891401101012005107000000000001483.860000000000200.320000000001684.18
051100941110100315.9712314800319.977786891401301012008103000000000001483.860000000000200.320000000001684.18
051100941110100315.9712314800319.977786891401601012006101000000000001483.860000000000200.320000000001684.18
051100941110100315.9712314800319.977786891400601012006101000000000001483.860000000000200.320000000001684.18
051100941110100315.9712314800319.977786891402201022006101000000000001483.860000000000200.320000000001684.18
051100941110100315.9712314800319.977786891402801012008103000000000001483.860000000000200.320000000001684.18
051100941110100315.9712314800319.977786891400101012004301000000000001483.860000000000200.320000000001684.18
051100941110100315.9712314800319.977786891400401012008103000000000001483.860000000000200.320000000001684.18
051100941110100315.9712314800319.977786891401801012007101000000000001483.860000000000200.320000000001684.18
051100941210100315.9712314800319.977786891400101012008307000000000002264.470000000000161.540000000002426.01
051100941210100315.9712314800319.977786891400601012008101000000000002264.470000000000161.540000000002426.01
051100941210100315.9712314800319.977786891400301012006301000000000002264.470000000000161.540000000002426.01
051100941210100315.9712314800319.977786891402801012007101000000000002264.470000000000161.540000000002426.01
051100941210100315.9712314800319.977786891402301012009303000000000002264.470000000000161.540000000002426.01
051100941210100315.9712314800319.977786891402201012008301000000000002264.470000000000161.540000000002426.01
051100941210100315.9712314800319.977786891401801022007101000000000002264.470000000000161.540000000002426.01
051100941210100315.9712314800319.977786891401301012009103000000000002264.470000000000161.540000000002426.01
051100941210100315.9712314800319.977786891401201012005301000000000002264.470000000000161.540000000002426.01
051100941310100315.9712314800319.977786891401301022008103000000000002062.370000000000372.100000000002434.47
051100941310100315.9712314800319.977786891401201011994101000000000002062.370000000000372.100000000002434.47
051100941310100315.9712314800319.977786891400601012008107000000000002062.370000000000372.100000000002434.47
051100941310100315.9712314800319.977786891400301011991103000000000002062.370000000000372.100000000002434.47
051100941310100315.9712314800319.977786891400201011998307000000000002062.370000000000372.100000000002434.47
051100941310100315.9712314800319.977786891400101011993103000000000002062.370000000000372.100000000002434.47
051100941310100315.9712314800319.977786891402801012008107000000000002062.370000000000372.100000000002434.47
051100941310100315.9712314800319.977786891401801012008107000000000002062.370000000000372.100000000002434.47
051100941310100315.9712314800319.977786891401901011975107000000000002062.370000000000372.100000000002434.47
051100941310100315.9712314800319.977786891402101012008301000000000002062.370000000000372.100000000002434.47
051100941310100315.9712314800319.977786891402201011997301000000000002062.370000000000372.100000000002434.47
051100941310100315.9712314800319.977786891402301012008103000000000002062.370000000000372.100000000002434.47
051100941310100315.9712314800319.977786891401601012006107000000000002062.370000000000372.100000000002434.47
051100940210100315.9712314800319.977786891402201022008107000000000000762.080000000000135.810000000000897.88
051100940210100315.9712314800319.977786891401801022008107000000000000762.080000000000135.810000000000897.88
051100940210100315.9712314800319.977786891401501012002101000000000000762.080000000000135.810000000000897.88
051100940210100315.9712314800319.977786891400101012008101000000000000762.080000000000135.810000000000897.88
051100940210100315.9712314800319.977786891401101012007307000000000000762.080000000000135.810000000000897.88
051100940210100315.9712314800319.977786891400301012008101000000000000762.080000000000135.810000000000897.88
051100940210100315.9712314800319.977786891401301012004301000000000000762.080000000000135.810000000000897.88
051100940310100315.9712314800319.977786891402801012008103000000000001150.950000000000227.080000000001378.03
051100940310100315.9712314800319.977786891402201022007103000000000001150.950000000000227.080000000001378.03
051100940310100315.9712314800319.977786891401901012008301000000000001150.950000000000227.080000000001378.03
051100940310100315.9712314800319.977786891401801022008103000000000001150.950000000000227.080000000001378.03
051100940310100315.9712314800319.977786891400101012002103000000000001150.950000000000227.080000000001378.03
051100940310100315.9712314800319.977786891401201012008103000000000001150.950000000000227.080000000001378.03
051100940310100315.9712314800319.977786891401101012004101000000000001150.950000000000227.080000000001378.03
051100940310100315.9712314800319.977786891400601012008101000000000001150.950000000000227.080000000001378.03
051100940310100315.9712314800319.977786891400301012004103000000000001150.950000000000227.080000000001378.03
051100940310100315.9712314800319.977786891401501022008103000000000001150.950000000000227.080000000001378.03
051100940410100315.9712314800319.977786891400601012008101000000000001516.180000000000186.350000000001702.53
051100940410100315.9712314800319.977786891400301012008307000000000001516.180000000000186.350000000001702.53
051100940410100315.9712314800319.977786891400101012008101000000000001516.180000000000186.350000000001702.53
051100940410100315.9712314800319.977786891402801012008103000000000001516.180000000000186.350000000001702.53
051100940410100315.9712314800319.977786891402401012008107000000000001516.180000000000186.350000000001702.53
051100940410100315.9712314800319.977786891402201022008103000000000001516.180000000000186.350000000001702.53
051100940410100315.9712314800319.977786891401801012008107000000000001516.180000000000186.350000000001702.53
051100940410100315.9712314800319.977786891401301012008103000000000001516.180000000000186.350000000001702.53
051100940410100315.9712314800319.977786891401101012007107000000000001516.180000000000186.350000000001702.53
051100940410100315.9712314800319.977786891400501012007101000000000001516.180000000000186.350000000001702.53
051100940510100315.9712314800319.977786891400601012004101000000000001695.530000000000228.800000000001924.33
051100940510100315.9712314800319.977786891401101012003101000000000001695.530000000000228.800000000001924.33
051100940510100315.9712314800319.977786891401301012004101000000000001695.530000000000228.800000000001924.33
051100940510100315.9712314800319.977786891401601012006107000000000001695.530000000000228.800000000001924.33
051100940510100315.9712314800319.977786891400101012002101000000000001695.530000000000228.800000000001924.33
051100940510100315.9712314800319.977786891401901011998107000000000001695.530000000000228.800000000001924.33
051100940510100315.9712314800319.977786891402401012007107000000000001695.530000000000228.800000000001924.33
051100940510100315.9712314800319.977786891402801012000307000000000001695.530000000000228.800000000001924.33
051100940510100315.9712314800319.977786891400301012003101000000000001695.530000000000228.800000000001924.33
051100940510100315.9712314800319.977786891401801022006101000000000001695.530000000000228.800000000001924.33
051100940610100315.9712314800319.977786891401501012007101000000000001272.650000000000070.000000000001342.65
051100940610100315.9712314800319.977786891401801022007107000000000001272.650000000000070.000000000001342.65
051100940610100315.9712314800319.977786891402201022007107000000000001272.650000000000070.000000000001342.65
051100940610100315.9712314800319.977786891402801012005101000000000001272.650000000000070.000000000001342.65
051100940610100315.9712314800319.977786891401101012007101000000000001272.650000000000070.000000000001342.65
051100940610100315.9712314800319.977786891400601012001101000000000001272.650000000000070.000000000001342.65
051100940610100315.9712314800319.977786891401301012007103000000000001272.650000000000070.000000000001342.65
051100940610100315.9712314800319.977786891400101012003103000000000001272.650000000000070.000000000001342.65
051100940610100315.9712314800319.977786891400301012007103000000000001272.650000000000070.000000000001342.65
051100940710100315.9712314800319.977786891402301012006301030000000001611.730000000000142.270000000001754.00
051100940710100315.9712314800319.977786891402601012006107030000000001611.730000000000142.270000000001754.00
051100940710100315.9712314800319.977786891402701011997101030000000001611.730000000000142.270000000001754.00
051100940710100315.9712314800319.977786891403101011995101030000000001611.730000000000142.270000000001754.00
051100940710100315.9712314800319.977786891403001011999107030000000001611.730000000000142.270000000001754.00
051100940710100315.9712314800319.977786891400101012000301030000000001611.730000000000142.270000000001754.00
051100940710100315.9712314800319.977786891400401012007107030000000001611.730000000000142.270000000001754.00
051100940710100315.9712314800319.977786891400501012007101030000000001611.730000000000142.270000000001754.00
051100940710100315.9712314800319.977786891400801011997101030000000001611.730000000000142.270000000001754.00
051100940710100315.9712314800319.977786891400901011995101030000000001611.730000000000142.270000000001754.00
051100940710100315.9712314800319.977786891401001012001107030000000001611.730000000000142.270000000001754.00
051100940710100315.9712314800319.977786891401101011997101030000000001611.730000000000142.270000000001754.00
051100940710100315.9712314800319.977786891401201011995103030000000001611.730000000000142.270000000001754.00
051100940710100315.9712314800319.977786891401301011995109030000000001611.730000000000142.270000000001754.00
051100940710100315.9712314800319.977786891401501012000103030000000001611.730000000000142.270000000001754.00
051100940710100315.9712314800319.977786891401801042007103030000000001611.730000000000142.270000000001754.00
051100940910100315.9712314800319.977786891401801032007101000000000000792.000000000000220.750000000001012.75
051100940910100315.9712314800319.977786891402201022007101000000000000792.000000000000220.750000000001012.75
051100940910100315.9712314800319.977786891402801022007101000000000000792.000000000000220.750000000001012.75
051100940910100315.9712314800319.977786891401201012008101000000000000792.000000000000220.750000000001012.75
051100940910100315.9712314800319.977786891400101012004103000000000000792.000000000000220.750000000001012.75
051100940910100315.9712314800319.977786891401301022005103000000000000792.000000000000220.750000000001012.75
051100940910100315.9712314800319.977786891400301012004103000000000000792.000000000000220.750000000001012.75
051100940910100315.9712314800319.977786891400601012006101000000000000792.000000000000220.750000000001012.75
051100940910100315.9712314800319.977786891401101012004103000000000000792.000000000000220.750000000001012.75
051100940910100315.9712314800319.977786891401601012005103000000000000792.000000000000220.750000000001012.75
051100940910100315.9712314800319.977786891400201012004103000000000000792.000000000000220.750000000001012.75
051101080110200532.4342857100539.185620191400101012007307000000000002216.880000000000669.810000000002886.69
051101080110200532.4342857100539.185620191402801012006101000000000002216.880000000000669.810000000002886.69
051101080110200532.4342857100539.185620191402201022005101000000000002216.880000000000669.810000000002886.69
051101080110200532.4342857100539.185620191401801022008103000000000002216.880000000000669.810000000002886.69
051101080110200532.4342857100539.185620191400301012006301000000000002216.880000000000669.810000000002886.69
051101080110200532.4342857100539.185620191401201012008103000000000002216.880000000000669.810000000002886.69
051101080110200532.4342857100539.185620191401101012006101000000000002216.880000000000669.810000000002886.69
051101080110200532.4342857100539.185620191400601012007103000000000002216.880000000000669.810000000002886.69
051101080110200532.4342857100539.185620191401301022007103000000000002216.880000000000669.810000000002886.69
051101081010200532.4342857100539.185620191400101011993103000000000001750.720000000000442.290000000002193.01
051101081010200532.4342857100539.185620191400301011994103000000000001750.720000000000442.290000000002193.01
051101081010200532.4342857100539.185620191400501012007101000000000001750.720000000000442.290000000002193.01
051101081010200532.4342857100539.185620191400601019999307000000000001750.720000000000442.290000000002193.01
051101081010200532.4342857100539.185620191401101022005301000000000001750.720000000000442.290000000002193.01
051101081010200532.4342857100539.185620191401201012002301000000000001750.720000000000442.290000000002193.01
051101081010200532.4342857100539.185620191401301022004301000000000001750.720000000000442.290000000002193.01
051101081010200532.4342857100539.185620191401501011997103000000000001750.720000000000442.290000000002193.01
051101081010200532.4342857100539.185620191401901022008303000000000001750.720000000000442.290000000002193.01
051101081010200532.4342857100539.185620191401801022007103000000000001750.720000000000442.290000000002193.01
051101081010200532.4342857100539.185620191401701011998103000000000001750.720000000000442.290000000002193.01
051101081010200532.4342857100539.185620191402001012005101000000000001750.720000000000442.290000000002193.01
051101081010200532.4342857100539.185620191402201022006103000000000001750.720000000000442.290000000002193.01
051101081010200532.4342857100539.185620191402401012004101000000000001750.720000000000442.290000000002193.01
051101081010200532.4342857100539.185620191402801012006103000000000001750.720000000000442.290000000002193.01
051101081110200532.4342857100539.185620191400701011995101000000000006178.920000000000618.690000000006797.60
051101081110200532.4342857100539.185620191401701022005103000000000006178.920000000000618.690000000006797.60
051101081110200532.4342857100539.185620191400501012008101000000000006178.920000000000618.690000000006797.60
051101081110200532.4342857100539.185620191400301011998103000000000006178.920000000000618.690000000006797.60
051101081110200532.4342857100539.185620191400201011995103000000000006178.920000000000618.690000000006797.60
051101081110200532.4342857100539.185620191400101012000103000000000006178.920000000000618.690000000006797.60
051101081110200532.4342857100539.185620191401801022005101000000000006178.920000000000618.690000000006797.60
051101081110200532.4342857100539.185620191402001012002103000000000006178.920000000000618.690000000006797.60
051101081110200532.4342857100539.185620191402101012007103000000000006178.920000000000618.690000000006797.60
051101081110200532.4342857100539.185620191402401012008103000000000006178.920000000000618.690000000006797.60
051101081110200532.4342857100539.185620191402601011992103000000000006178.920000000000618.690000000006797.60
051101081110200532.4342857100539.185620191402701011994103000000000006178.920000000000618.690000000006797.60
051101081110200532.4342857100539.185620191402801012002101000000000006178.920000000000618.690000000006797.60
051101081110200532.4342857100539.185620191403001012008101000000000006178.920000000000618.690000000006797.60
051101081110200532.4342857100539.185620191403101012008101000000000006178.920000000000618.690000000006797.60
051101081110200532.4342857100539.185620191401001022002101000000000006178.920000000000618.690000000006797.60
051101081110200532.4342857100539.185620191401201011998103000000000006178.920000000000618.690000000006797.60
051101081110200532.4342857100539.185620191401301032000103000000000006178.920000000000618.690000000006797.60
051101081110200532.4342857100539.185620191401501012002101000000000006178.920000000000618.690000000006797.60
051101081110200532.4342857100539.185620191400601022007101000000000006178.920000000000618.690000000006797.60
051101081210200532.4342857100539.185620191401801012008301000000000000945.000000000000012.000000000000957.00
051101081210200532.4342857100539.185620191401301012008301000000000000945.000000000000012.000000000000957.00
051101081210200532.4342857100539.185620191401101012008301000000000000945.000000000000012.000000000000957.00
051101081210200532.4342857100539.185620191400601012008301000000000000945.000000000000012.000000000000957.00
051101081210200532.4342857100539.185620191400301012007301000000000000945.000000000000012.000000000000957.00
051101081210200532.4342857100539.185620191400101012007301000000000000945.000000000000012.000000000000957.00
051101081210200532.4342857100539.185620191402801012008101000000000000945.000000000000012.000000000000957.00
051101081210200532.4342857100539.185620191402201012008301000000000000945.000000000000012.000000000000957.00
051101081310200532.4342857100539.185620191402801012006103000000000004101.420000000001586.420000000005687.84
051101081310200532.4342857100539.185620191402101012001303000000000004101.420000000001586.420000000005687.84
051101081310200532.4342857100539.185620191401801022007103000000000004101.420000000001586.420000000005687.84
051101081310200532.4342857100539.185620191401701022005103000000000004101.420000000001586.420000000005687.84
051101081310200532.4342857100539.185620191401301012006103000000000004101.420000000001586.420000000005687.84
051101081310200532.4342857100539.185620191400101012001101000000000004101.420000000001586.420000000005687.84
051101081310200532.4342857100539.185620191401101012007101000000000004101.420000000001586.420000000005687.84
051101081310200532.4342857100539.185620191400601012005101000000000004101.420000000001586.420000000005687.84
051101081310200532.4342857100539.185620191400501012001101000000000004101.420000000001586.420000000005687.84
051101081310200532.4342857100539.185620191400401012001101000000000004101.420000000001586.420000000005687.84
051101081310200532.4342857100539.185620191401201012006101000000000004101.420000000001586.420000000005687.84
051101080210200532.4342857100539.185620191401301012007101000000000002896.880000000000017.330000000002914.21
051101080210200532.4342857100539.185620191400101012006101000000000002896.880000000000017.330000000002914.21
051101080210200532.4342857100539.185620191400401012006101000000000002896.880000000000017.330000000002914.21
051101080310200532.4342857100539.185620191403101012000301000000000001402.420000000000408.500000000001810.92
051101080310200532.4342857100539.185620191402901012008301000000000001402.420000000000408.500000000001810.92
051101080310200532.4342857100539.185620191402801012007309000000000001402.420000000000408.500000000001810.92
051101080310200532.4342857100539.185620191402401012007309000000000001402.420000000000408.500000000001810.92
051101080310200532.4342857100539.185620191401901011994107000000000001402.420000000000408.500000000001810.92
051101080310200532.4342857100539.185620191401801032007107000000000001402.420000000000408.500000000001810.92
051101080310200532.4342857100539.185620191400101012002301000000000001402.420000000000408.500000000001810.92
051101080310200532.4342857100539.185620191401201012005307000000000001402.420000000000408.500000000001810.92
051101080310200532.4342857100539.185620191401101022008101000000000001402.420000000000408.500000000001810.92
051101080310200532.4342857100539.185620191400601012008107000000000001402.420000000000408.500000000001810.92
051101080310200532.4342857100539.185620191400501012008307000000000001402.420000000000408.500000000001810.92
051101080310200532.4342857100539.185620191400401011998301000000000001402.420000000000408.500000000001810.92
051101080310200532.4342857100539.185620191401301012005307000000000001402.420000000000408.500000000001810.92
051101080410200532.4342857100539.185620191402601012007101000000000004763.920000000000000.000000000004763.92
051101080410200532.4342857100539.185620191402401012004101000000000004763.920000000000000.000000000004763.92
051101080410200532.4342857100539.185620191402201012006101000000000004763.920000000000000.000000000004763.92
051101080410200532.4342857100539.185620191401801012006101000000000004763.920000000000000.000000000004763.92
051101080410200532.4342857100539.185620191401701012006101000000000004763.920000000000000.000000000004763.92
051101080410200532.4342857100539.185620191402801012006101000000000004763.920000000000000.000000000004763.92
051101080410200532.4342857100539.185620191401301012003103000000000004763.920000000000000.000000000004763.92
051101080410200532.4342857100539.185620191401201012000101000000000004763.920000000000000.000000000004763.92
051101080410200532.4342857100539.185620191400601012006101000000000004763.920000000000000.000000000004763.92
051101080410200532.4342857100539.185620191400301012007101000000000004763.920000000000000.000000000004763.92
051101080410200532.4342857100539.185620191400101011998101000000000004763.920000000000000.000000000004763.92
051101080410200532.4342857100539.185620191401501012004103000000000004763.920000000000000.000000000004763.92
051101080510200532.4342857100539.185620191402301012008301000000000001495.350000000000035.000000000001530.35
051101080510200532.4342857100539.185620191401801032007101000000000001495.350000000000035.000000000001530.35
051101080510200532.4342857100539.185620191401301012006103000000000001495.350000000000035.000000000001530.35
051101080510200532.4342857100539.185620191400101012006103000000000001495.350000000000035.000000000001530.35
051101080510200532.4342857100539.185620191401101012005101000000000001495.350000000000035.000000000001530.35
051101080510200532.4342857100539.185620191400601012007101000000000001495.350000000000035.000000000001530.35
051101080510200532.4342857100539.185620191400301012005103000000000001495.350000000000035.000000000001530.35
051101080510200532.4342857100539.185620191401201012005101000000000001495.350000000000035.000000000001530.35
051101080610200532.4342857100539.185620191400101012004101000000000001696.000000000000000.000000000001696.00
051101080610200532.4342857100539.185620191402801012006309000000000001696.000000000000000.000000000001696.00
051101080610200532.4342857100539.185620191400201012006309000000000001696.000000000000000.000000000001696.00
051101080610200532.4342857100539.185620191400301012006301000000000001696.000000000000000.000000000001696.00
051101080610200532.4342857100539.185620191401501012006901000000000001696.000000000000000.000000000001696.00
051101080710200532.4342857100539.185620191400101012006101000000000009976.180000000000690.380000000010666.56
051101080710200532.4342857100539.185620191403001012006107000000000009976.180000000000690.380000000010666.56
051101080710200532.4342857100539.185620191402801012007101000000000009976.180000000000690.380000000010666.56
051101080710200532.4342857100539.185620191402601012006101000000000009976.180000000000690.380000000010666.56
051101080710200532.4342857100539.185620191402201012007103000000000009976.180000000000690.380000000010666.56
051101080710200532.4342857100539.185620191402101012004103000000000009976.180000000000690.380000000010666.56
051101080710200532.4342857100539.185620191400301012006101000000000009976.180000000000690.380000000010666.56
051101080710200532.4342857100539.185620191401801042007101000000000009976.180000000000690.380000000010666.56
051101080710200532.4342857100539.185620191401701022006101000000000009976.180000000000690.380000000010666.56
051101080710200532.4342857100539.185620191401401012007101000000000009976.180000000000690.380000000010666.56
051101080710200532.4342857100539.185620191401101012007107000000000009976.180000000000690.380000000010666.56
051101080710200532.4342857100539.185620191400601012006101000000000009976.180000000000690.380000000010666.56
051101080710200532.4342857100539.185620191402001012007101000000000009976.180000000000690.380000000010666.56
051101080810200532.4342857100539.185620191402801012008103000000000002336.310000000000002.600000000002338.91
051101080810200532.4342857100539.185620191401801032008103000000000002336.310000000000002.600000000002338.91
051101080810200532.4342857100539.185620191401301012008103000000000002336.310000000000002.600000000002338.91
051101080810200532.4342857100539.185620191400101012004101000000000002336.310000000000002.600000000002338.91
051101080810200532.4342857100539.185620191401101022007101000000000002336.310000000000002.600000000002338.91
051101080810200532.4342857100539.185620191400601011996107000000000002336.310000000000002.600000000002338.91
051101080810200532.4342857100539.185620191400301022008103000000000002336.310000000000002.600000000002338.91
051101080810200532.4342857100539.185620191401201022008103000000000002336.310000000000002.600000000002338.91
051101080910200532.4342857100539.185620191401601012008101000000000003107.560000000000242.300000000003349.86
051101080910200532.4342857100539.185620191401501022008101000000000003107.560000000000242.300000000003349.86
051101080910200532.4342857100539.185620191401301032003101000000000003107.560000000000242.300000000003349.86
051101080910200532.4342857100539.185620191401201012003101000000000003107.560000000000242.300000000003349.86
051101080910200532.4342857100539.185620191401101012003101000000000003107.560000000000242.300000000003349.86
051101080910200532.4342857100539.185620191400701012003101000000000003107.560000000000242.300000000003349.86
051101080910200532.4342857100539.185620191401801022008101000000000003107.560000000000242.300000000003349.86
051101080910200532.4342857100539.185620191400301012003101000000000003107.560000000000242.300000000003349.86
051101080910200532.4342857100539.185620191400101012008101000000000003107.560000000000242.300000000003349.86
051101080910200532.4342857100539.185620191403001012003101000000000003107.560000000000242.300000000003349.86
051101080910200532.4342857100539.185620191402801012003101000000000003107.560000000000242.300000000003349.86
051101080910200532.4342857100539.185620191402601012003101000000000003107.560000000000242.300000000003349.86
051101080910200532.4342857100539.185620191402401012004101000000000003107.560000000000242.300000000003349.86
051101080910200532.4342857100539.185620191400601012003101000000000003107.560000000000242.300000000003349.86
051101160110200668.1424936400676.614625461400401022000101000000000025495.720000000002326.140000000027821.86
051101160110200668.1424936400676.614625461400201011990307000000000025495.720000000002326.140000000027821.86
051101160110200668.1424936400676.614625461400101011997103000000000025495.720000000002326.140000000027821.86
051101160110200668.1424936400676.614625461403101012005101000000000025495.720000000002326.140000000027821.86
051101160110200668.1424936400676.614625461403001012004107000000000025495.720000000002326.140000000027821.86
051101160110200668.1424936400676.614625461402801012004101000000000025495.720000000002326.140000000027821.86
051101160110200668.1424936400676.614625461402601012008103000000000025495.720000000002326.140000000027821.86
051101160110200668.1424936400676.614625461402401022007103000000000025495.720000000002326.140000000027821.86
051101160110200668.1424936400676.614625461402201012005101000000000025495.720000000002326.140000000027821.86
051101160110200668.1424936400676.614625461402101011998101000000000025495.720000000002326.140000000027821.86
051101160110200668.1424936400676.614625461401901011998101000000000025495.720000000002326.140000000027821.86
051101160110200668.1424936400676.614625461401801012007101000000000025495.720000000002326.140000000027821.86
051101160110200668.1424936400676.614625461401701032008101000000000025495.720000000002326.140000000027821.86
051101160110200668.1424936400676.614625461401601012003101000000000025495.720000000002326.140000000027821.86
051101160110200668.1424936400676.614625461401501012000101000000000025495.720000000002326.140000000027821.86
051101160110200668.1424936400676.614625461401301032005101000000000025495.720000000002326.140000000027821.86
051101160110200668.1424936400676.614625461401201022006101000000000025495.720000000002326.140000000027821.86
051101160110200668.1424936400676.614625461401101022008101000000000025495.720000000002326.140000000027821.86
051101160110200668.1424936400676.614625461400601012008101000000000025495.720000000002326.140000000027821.86
051101160110200668.1424936400676.614625461400501022008101000000000025495.720000000002326.140000000027821.86
051101161010200668.1424936400676.614625461400501012002101000000000011162.200000000001545.000000000012707.20
051101161010200668.1424936400676.614625461400101012007103000000000011162.200000000001545.000000000012707.20
051101161010200668.1424936400676.614625461400201012003307000000000011162.200000000001545.000000000012707.20
051101161010200668.1424936400676.614625461400401012008103000000000011162.200000000001545.000000000012707.20
051101161010200668.1424936400676.614625461400601012006103000000000011162.200000000001545.000000000012707.20
051101161010200668.1424936400676.614625461401101012006101000000000011162.200000000001545.000000000012707.20
051101161010200668.1424936400676.614625461401301022008103000000000011162.200000000001545.000000000012707.20
051101161010200668.1424936400676.614625461401501012002107000000000011162.200000000001545.000000000012707.20
051101161010200668.1424936400676.614625461401701011998107000000000011162.200000000001545.000000000012707.20
051101161010200668.1424936400676.614625461401801022003101000000000011162.200000000001545.000000000012707.20
051101161010200668.1424936400676.614625461401901012006103000000000011162.200000000001545.000000000012707.20
051101161010200668.1424936400676.614625461402001022006103000000000011162.200000000001545.000000000012707.20
051101161010200668.1424936400676.614625461402101012002103000000000011162.200000000001545.000000000012707.20
051101161010200668.1424936400676.614625461402701012004103000000000011162.200000000001545.000000000012707.20
051101161110200668.1424936400676.614625461402101012006303000000000001473.250000000000000.000000000001473.25
051101161110200668.1424936400676.614625461402601012006101000000000001473.250000000000000.000000000001473.25
051101161110200668.1424936400676.614625461401901012006307000000000001473.250000000000000.000000000001473.25
051101161110200668.1424936400676.614625461401801022007101000000000001473.250000000000000.000000000001473.25
051101161110200668.1424936400676.614625461401301022002101000000000001473.250000000000000.000000000001473.25
051101161110200668.1424936400676.614625461401201012004101000000000001473.250000000000000.000000000001473.25
051101161110200668.1424936400676.614625461401101012002101000000000001473.250000000000000.000000000001473.25
051101161110200668.1424936400676.614625461400701012003101000000000001473.250000000000000.000000000001473.25
051101161110200668.1424936400676.614625461400601012003101000000000001473.250000000000000.000000000001473.25
051101161110200668.1424936400676.614625461400301012006103000000000001473.250000000000000.000000000001473.25
051101161110200668.1424936400676.614625461400101011998103000000000001473.250000000000000.000000000001473.25
051101161110200668.1424936400676.614625461402401012004101000000000001473.250000000000000.000000000001473.25
051101161110200668.1424936400676.614625461403001011998103000000000001473.250000000000000.000000000001473.25
051101161110200668.1424936400676.614625461402201012005101000000000001473.250000000000000.000000000001473.25
051101161110200668.1424936400676.614625461402801012007101000000000001473.250000000000000.000000000001473.25
051101161110200668.1424936400676.614625461402501012000101000000000001473.250000000000000.000000000001473.25
051101161210200668.1424936400676.614625461401201012006101000000000013122.490000000000000.000000000013122.49
051101161210200668.1424936400676.614625461401101012007101000000000013122.490000000000000.000000000013122.49
051101161210200668.1424936400676.614625461401301022008101000000000013122.490000000000000.000000000013122.49
051101161210200668.1424936400676.614625461401701022006101000000000013122.490000000000000.000000000013122.49
051101161210200668.1424936400676.614625461401801012006101000000000013122.490000000000000.000000000013122.49
051101161210200668.1424936400676.614625461402101012008303000000000013122.490000000000000.000000000013122.49
051101161210200668.1424936400676.614625461402201012006101000000000013122.490000000000000.000000000013122.49
051101161210200668.1424936400676.614625461402801012006101000000000013122.490000000000000.000000000013122.49
051101161210200668.1424936400676.614625461403001012004101000000000013122.490000000000000.000000000013122.49
051101161210200668.1424936400676.614625461403101012005101000000000013122.490000000000000.000000000013122.49
051101161210200668.1424936400676.614625461400101012003101000000000013122.490000000000000.000000000013122.49
051101161210200668.1424936400676.614625461400401012007101000000000013122.490000000000000.000000000013122.49
051101161210200668.1424936400676.614625461400501029999301000000000013122.490000000000000.000000000013122.49
051101161210200668.1424936400676.614625461400901012006101000000000013122.490000000000000.000000000013122.49
051101161210200668.1424936400676.614625461400601012007101000000000013122.490000000000000.000000000013122.49
051101160210200668.1424936400676.614625461403101011988307000000000005336.830000000000041.860000000005378.69
051101160210200668.1424936400676.614625461403001012008107000000000005336.830000000000041.860000000005378.69
051101160210200668.1424936400676.614625461402801012006101000000000005336.830000000000041.860000000005378.69
051101160210200668.1424936400676.614625461402601012008101000000000005336.830000000000041.860000000005378.69
051101160210200668.1424936400676.614625461402401022007101000000000005336.830000000000041.860000000005378.69
051101160210200668.1424936400676.614625461402201012004107000000000005336.830000000000041.860000000005378.69
051101160210200668.1424936400676.614625461402101011999303000000000005336.830000000000041.860000000005378.69
051101160210200668.1424936400676.614625461402001022008101000000000005336.830000000000041.860000000005378.69
051101160210200668.1424936400676.614625461401801022006101000000000005336.830000000000041.860000000005378.69
051101160210200668.1424936400676.614625461401701022008301000000000005336.830000000000041.860000000005378.69
051101160210200668.1424936400676.614625461401601012006101000000000005336.830000000000041.860000000005378.69
051101160210200668.1424936400676.614625461401501022003107000000000005336.830000000000041.860000000005378.69
051101160210200668.1424936400676.614625461401301052007105000000000005336.830000000000041.860000000005378.69
051101160210200668.1424936400676.614625461401201012006107000000000005336.830000000000041.860000000005378.69
051101160210200668.1424936400676.614625461400801022008101000000000005336.830000000000041.860000000005378.69
051101160210200668.1424936400676.614625461400701011988107000000000005336.830000000000041.860000000005378.69
051101160210200668.1424936400676.614625461401101012007101000000000005336.830000000000041.860000000005378.69
051101160210200668.1424936400676.614625461400601012008101000000000005336.830000000000041.860000000005378.69
051101160210200668.1424936400676.614625461400501022008101000000000005336.830000000000041.860000000005378.69
051101160210200668.1424936400676.614625461400401012008105000000000005336.830000000000041.860000000005378.69
051101160210200668.1424936400676.614625461400101012007101000000000005336.830000000000041.860000000005378.69
051101160210200668.1424936400676.614625461400901012008101000000000005336.830000000000041.860000000005378.69
051101160310200668.1424936400676.614625461403101012003101000000000005854.110000000001551.770000000007405.87
051101160310200668.1424936400676.614625461400101012002103000000000005854.110000000001551.770000000007405.87
051101160310200668.1424936400676.614625461402801022006111000000000005854.110000000001551.770000000007405.87
051101160310200668.1424936400676.614625461402601012004101000000000005854.110000000001551.770000000007405.87
051101160310200668.1424936400676.614625461402401012007101000000000005854.110000000001551.770000000007405.87
051101160310200668.1424936400676.614625461402301012003103000000000005854.110000000001551.770000000007405.87
051101160310200668.1424936400676.614625461402101012002303000000000005854.110000000001551.770000000007405.87
051101160310200668.1424936400676.614625461402001012007103000000000005854.110000000001551.770000000007405.87
051101160310200668.1424936400676.614625461401801032007102000000000005854.110000000001551.770000000007405.87
051101160310200668.1424936400676.614625461401701022006303000000000005854.110000000001551.770000000007405.87
051101160310200668.1424936400676.614625461401601012004101000000000005854.110000000001551.770000000007405.87
051101160310200668.1424936400676.614625461401301012000101000000000005854.110000000001551.770000000007405.87
051101160310200668.1424936400676.614625461401201012003101000000000005854.110000000001551.770000000007405.87
051101160310200668.1424936400676.614625461401101012005101000000000005854.110000000001551.770000000007405.87
051101160310200668.1424936400676.614625461400601012007101000000000005854.110000000001551.770000000007405.87
051101160310200668.1424936400676.614625461400501012006101000000000005854.110000000001551.770000000007405.87
051101160310200668.1424936400676.614625461400401012008103000000000005854.110000000001551.770000000007405.87
051101160310200668.1424936400676.614625461400201011995103000000000005854.110000000001551.770000000007405.87
051101160310200668.1424936400676.614625461403001012005101000000000005854.110000000001551.770000000007405.87
051101160410200668.1424936400676.614625461403001011999103000000000016354.200000000000684.740000000017038.94
051101160410200668.1424936400676.614625461400101011988101000000000016354.200000000000684.740000000017038.94
051101160410200668.1424936400676.614625461402701012002103000000000016354.200000000000684.740000000017038.94
051101160410200668.1424936400676.614625461402601012001103000000000016354.200000000000684.740000000017038.94
051101160410200668.1424936400676.614625461402401012005103000000000016354.200000000000684.740000000017038.94
051101160410200668.1424936400676.614625461402301012005103000000000016354.200000000000684.740000000017038.94
051101160410200668.1424936400676.614625461402201022000103000000000016354.200000000000684.740000000017038.94
051101160410200668.1424936400676.614625461402101022005103000000000016354.200000000000684.740000000017038.94
051101160410200668.1424936400676.614625461402001011999103000000000016354.200000000000684.740000000017038.94
051101160410200668.1424936400676.614625461401801052006103000000000016354.200000000000684.740000000017038.94
051101160410200668.1424936400676.614625461401701032007103000000000016354.200000000000684.740000000017038.94
051101160410200668.1424936400676.614625461401601011999101000000000016354.200000000000684.740000000017038.94
051101160410200668.1424936400676.614625461401301052006103000000000016354.200000000000684.740000000017038.94
051101160410200668.1424936400676.614625461401201012006103000000000016354.200000000000684.740000000017038.94
051101160410200668.1424936400676.614625461401101012006101000000000016354.200000000000684.740000000017038.94
051101160410200668.1424936400676.614625461400901012000101000000000016354.200000000000684.740000000017038.94
051101160410200668.1424936400676.614625461400601022001101000000000016354.200000000000684.740000000017038.94
051101160410200668.1424936400676.614625461400401012003103000000000016354.200000000000684.740000000017038.94
051101160410200668.1424936400676.614625461400301011990101000000000016354.200000000000684.740000000017038.94
051101160410200668.1424936400676.614625461400201012000101000000000016354.200000000000684.740000000017038.94
051101160410200668.1424936400676.614625461402801012002103000000000016354.200000000000684.740000000017038.94
051101160810200668.1424936400676.614625461403101012007101000000000003090.000000000000554.580000000003644.58
051101160810200668.1424936400676.614625461402801022004101000000000003090.000000000000554.580000000003644.58
051101160810200668.1424936400676.614625461402601012004103000000000003090.000000000000554.580000000003644.58
051101160810200668.1424936400676.614625461402401012007103000000000003090.000000000000554.580000000003644.58
051101160810200668.1424936400676.614625461402201022007103000000000003090.000000000000554.580000000003644.58
051101160810200668.1424936400676.614625461400101011997103000000000003090.000000000000554.580000000003644.58
051101160810200668.1424936400676.614625461401501011999103000000000003090.000000000000554.580000000003644.58
051101160810200668.1424936400676.614625461401201031998103000000000003090.000000000000554.580000000003644.58
051101160810200668.1424936400676.614625461401101012007101000000000003090.000000000000554.580000000003644.58
051101160810200668.1424936400676.614625461400601012003103000000000003090.000000000000554.580000000003644.58
051101160810200668.1424936400676.614625461400401011997103000000000003090.000000000000554.580000000003644.58
051101160810200668.1424936400676.614625461402001012000103000000000003090.000000000000554.580000000003644.58
051101160910200668.1424936400676.614625461401301022006103000000000000287.500000000000000.000000000000287.50
051101160910200668.1424936400676.614625461401101012005101000000000000287.500000000000000.000000000000287.50
051101160910200668.1424936400676.614625461400801012006101000000000000287.500000000000000.000000000000287.50
051101160910200668.1424936400676.614625461400601012005101000000000000287.500000000000000.000000000000287.50
051101160910200668.1424936400676.614625461400501012008101000000000000287.500000000000000.000000000000287.50
051101160910200668.1424936400676.614625461400301012004103000000000000287.500000000000000.000000000000287.50
051101160910200668.1424936400676.614625461401501012006301000000000000287.500000000000000.000000000000287.50
051101160910200668.1424936400676.614625461402801012005103000000000000287.500000000000000.000000000000287.50
051101160910200668.1424936400676.614625461402401012008103000000000000287.500000000000000.000000000000287.50
051101160910200668.1424936400676.614625461402101012006103000000000000287.500000000000000.000000000000287.50
051101160910200668.1424936400676.614625461401801012006101000000000000287.500000000000000.000000000000287.50
051101160910200668.1424936400676.614625461401701022007107000000000000287.500000000000000.000000000000287.50
051101160910200668.1424936400676.614625461400101012004103000000000000287.500000000000000.000000000000287.50
051101240110200347.9206192800352.332297001400301012007103000000000001996.930000000000520.000000000002516.93
051101240110200347.9206192800352.332297001401201012007103000000000001996.930000000000520.000000000002516.93
051101240110200347.9206192800352.332297001400101012007103000000000001996.930000000000520.000000000002516.93
051101241010200347.9206192800352.332297001401801032008103000000000007655.960000000000649.640000000008305.60
051101241010200347.9206192800352.332297001401701022006103000000000007655.960000000000649.640000000008305.60
051101241010200347.9206192800352.332297001401501022005101000000000007655.960000000000649.640000000008305.60
051101241010200347.9206192800352.332297001401301012003103000000000007655.960000000000649.640000000008305.60
051101241010200347.9206192800352.332297001401201012006103000000000007655.960000000000649.640000000008305.60
051101241010200347.9206192800352.332297001401101012006101000000000007655.960000000000649.640000000008305.60
051101241010200347.9206192800352.332297001400901011998103000000000007655.960000000000649.640000000008305.60
051101241010200347.9206192800352.332297001400701012004107000000000007655.960000000000649.640000000008305.60
051101241010200347.9206192800352.332297001400601012007103000000000007655.960000000000649.640000000008305.60
051101241010200347.9206192800352.332297001400401012004103000000000007655.960000000000649.640000000008305.60
051101241010200347.9206192800352.332297001400101012008103000000000007655.960000000000649.640000000008305.60
051101241010200347.9206192800352.332297001402101022007103000000000007655.960000000000649.640000000008305.60
051101241010200347.9206192800352.332297001402201032003101000000000007655.960000000000649.640000000008305.60
051101241010200347.9206192800352.332297001402801012005101000000000007655.960000000000649.640000000008305.60
051101241010200347.9206192800352.332297001402401022007103000000000007655.960000000000649.640000000008305.60
051101241110200347.9206192800352.332297001400601012007107000000000001106.960000000000612.000000000001718.96
051101241110200347.9206192800352.332297001401101011997101000000000001106.960000000000612.000000000001718.96
051101241110200347.9206192800352.332297001401301012008101000000000001106.960000000000612.000000000001718.96
051101241110200347.9206192800352.332297001401601011997103000000000001106.960000000000612.000000000001718.96
051101241110200347.9206192800352.332297001400101011996103000000000001106.960000000000612.000000000001718.96
051101241110200347.9206192800352.332297001401801012006101000000000001106.960000000000612.000000000001718.96
051101241110200347.9206192800352.332297001402501012000101000000000001106.960000000000612.000000000001718.96
051101241110200347.9206192800352.332297001402801012006103000000000001106.960000000000612.000000000001718.96
051101241110200347.9206192800352.332297001403101011993101000000000001106.960000000000612.000000000001718.96
051101241110200347.9206192800352.332297001401701012006103000000000001106.960000000000612.000000000001718.96
051101241210200347.9206192800352.332297001401801032008307000000000002538.220000000000206.130000000002744.35
051101241210200347.9206192800352.332297001401601012007301000000000002538.220000000000206.130000000002744.35
051101241210200347.9206192800352.332297001401301022008103000000000002538.220000000000206.130000000002744.35
051101241210200347.9206192800352.332297001401201012008307000000000002538.220000000000206.130000000002744.35
051101241210200347.9206192800352.332297001400601012008307000000000002538.220000000000206.130000000002744.35
051101241210200347.9206192800352.332297001400301012007301000000000002538.220000000000206.130000000002744.35
051101241210200347.9206192800352.332297001400101012008307000000000002538.220000000000206.130000000002744.35
051101241210200347.9206192800352.332297001402201022008301000000000002538.220000000000206.130000000002744.35
051101241210200347.9206192800352.332297001402001012008307000000000002538.220000000000206.130000000002744.35
051101241310200347.9206192800352.332297001402801022008101000000000002003.000000000000676.400000000002679.40
051101241310200347.9206192800352.332297001403001011975101000000000002003.000000000000676.400000000002679.40
051101241310200347.9206192800352.332297001402201012001103000000000002003.000000000000676.400000000002679.40
051101241310200347.9206192800352.332297001400101012001101000000000002003.000000000000676.400000000002679.40
051101241310200347.9206192800352.332297001400401011999103000000000002003.000000000000676.400000000002679.40
051101241310200347.9206192800352.332297001402301012007103000000000002003.000000000000676.400000000002679.40
051101241310200347.9206192800352.332297001401101032008101000000000002003.000000000000676.400000000002679.40
051101241310200347.9206192800352.332297001401201012008103000000000002003.000000000000676.400000000002679.40
051101241310200347.9206192800352.332297001401301012000103000000000002003.000000000000676.400000000002679.40
051101241310200347.9206192800352.332297001401801032008101000000000002003.000000000000676.400000000002679.40
051101241310200347.9206192800352.332297001402001012008103000000000002003.000000000000676.400000000002679.40
051101241310200347.9206192800352.332297001400601022008101000000000002003.000000000000676.400000000002679.40
051101240410200347.9206192800352.332297001401301022006103000000000002276.210000000000309.000000000002585.21
051101240410200347.9206192800352.332297001401201012007103000000000002276.210000000000309.000000000002585.21
051101240410200347.9206192800352.332297001401101012005101000000000002276.210000000000309.000000000002585.21
051101240410200347.9206192800352.332297001401601012004103000000000002276.210000000000309.000000000002585.21
051101240410200347.9206192800352.332297001401701012003103000000000002276.210000000000309.000000000002585.21
051101240410200347.9206192800352.332297001401801022005101000000000002276.210000000000309.000000000002585.21
051101240410200347.9206192800352.332297001402201012006301000000000002276.210000000000309.000000000002585.21
051101240410200347.9206192800352.332297001402301012005301000000000002276.210000000000309.000000000002585.21
051101240410200347.9206192800352.332297001402401012005303000000000002276.210000000000309.000000000002585.21
051101240410200347.9206192800352.332297001402601012008307000000000002276.210000000000309.000000000002585.21
051101240410200347.9206192800352.332297001402801012003303000000000002276.210000000000309.000000000002585.21
051101240410200347.9206192800352.332297001403101012006101000000000002276.210000000000309.000000000002585.21
051101240410200347.9206192800352.332297001400101012004101000000000002276.210000000000309.000000000002585.21
051101240410200347.9206192800352.332297001400601012005101000000000002276.210000000000309.000000000002585.21
051101240410200347.9206192800352.332297001400401012004101000000000002276.210000000000309.000000000002585.21
051101240410200347.9206192800352.332297001400201012001103000000000002276.210000000000309.000000000002585.21
051101240610200347.9206192800352.332297001400201012006103000000000002526.030000000000309.000000000002835.03
051101240610200347.9206192800352.332297001400101012006101000000000002526.030000000000309.000000000002835.03
051101240610200347.9206192800352.332297001400301012008301000000000002526.030000000000309.000000000002835.03
051101240610200347.9206192800352.332297001400501012008101000000000002526.030000000000309.000000000002835.03
051101240610200347.9206192800352.332297001400601012008101000000000002526.030000000000309.000000000002835.03
051101240610200347.9206192800352.332297001401101012002101000000000002526.030000000000309.000000000002835.03
051101240610200347.9206192800352.332297001401301022006101000000000002526.030000000000309.000000000002835.03
051101240610200347.9206192800352.332297001401401012003101000000000002526.030000000000309.000000000002835.03
051101240610200347.9206192800352.332297001401801032008303000000000002526.030000000000309.000000000002835.03
051101240610200347.9206192800352.332297001402701012006101000000000002526.030000000000309.000000000002835.03
051101240610200347.9206192800352.332297001402801012006103000000000002526.030000000000309.000000000002835.03
051101240610200347.9206192800352.332297001402201012006101000000000002526.030000000000309.000000000002835.03
051101240810200347.9206192800352.332297001400201021998307000000000000728.000000000000700.390000000001428.39
051101240810200347.9206192800352.332297001402801022008107000000000000728.000000000000700.390000000001428.39
051101240810200347.9206192800352.332297001400101012008103000000000000728.000000000000700.390000000001428.39
051101240810200347.9206192800352.332297001402601012008107000000000000728.000000000000700.390000000001428.39
051101240810200347.9206192800352.332297001402001012008107000000000000728.000000000000700.390000000001428.39
051101240810200347.9206192800352.332297001401801012008107000000000000728.000000000000700.390000000001428.39
051101240810200347.9206192800352.332297001401701012006107000000000000728.000000000000700.390000000001428.39
051101240810200347.9206192800352.332297001401501012005107000000000000728.000000000000700.390000000001428.39
051101240810200347.9206192800352.332297001401401011987101000000000000728.000000000000700.390000000001428.39
051101240810200347.9206192800352.332297001401301022006307000000000000728.000000000000700.390000000001428.39
051101240810200347.9206192800352.332297001400301012007107000000000000728.000000000000700.390000000001428.39
051101240810200347.9206192800352.332297001400601012008103000000000000728.000000000000700.390000000001428.39
051101240810200347.9206192800352.332297001401001012008107000000000000728.000000000000700.390000000001428.39
051101240810200347.9206192800352.332297001401101012008101000000000000728.000000000000700.390000000001428.39
051101240910200347.9206192800352.332297001400101012006303000000000000119.180000000000535.400000000000654.58
051101240910200347.9206192800352.332297001400301012004103000000000000119.180000000000535.400000000000654.58
051101240910200347.9206192800352.332297001400601012005103000000000000119.180000000000535.400000000000654.58
051101240910200347.9206192800352.332297001401101012004101000000000000119.180000000000535.400000000000654.58
051101240910200347.9206192800352.332297001401301022007103000000000000119.180000000000535.400000000000654.58
051101240910200347.9206192800352.332297001401801022008101000000000000119.180000000000535.400000000000654.58
051101240910200347.9206192800352.332297001402201012004101000000000000119.180000000000535.400000000000654.58
051101240910200347.9206192800352.332297001402801012006103000000000000119.180000000000535.400000000000654.58
051101320110200410.8736511300416.083581291402801012008101000000000001112.420000000000037.980000000001150.40
051101320110200410.8736511300416.083581291401801022008101000000000001112.420000000000037.980000000001150.40
051101320110200410.8736511300416.083581291401901012002103000000000001112.420000000000037.980000000001150.40
051101320110200410.8736511300416.083581291401501022008103000000000001112.420000000000037.980000000001150.40
051101320110200410.8736511300416.083581291403101012008307000000000001112.420000000000037.980000000001150.40
051101320110200410.8736511300416.083581291400601012004101000000000001112.420000000000037.980000000001150.40
051101320110200410.8736511300416.083581291400301012001101000000000001112.420000000000037.980000000001150.40
051101320110200410.8736511300416.083581291400101012001101000000000001112.420000000000037.980000000001150.40
051101320110200410.8736511300416.083581291401301022000103000000000001112.420000000000037.980000000001150.40
051101321010200410.8736511300416.083581291402301022009103000000000001117.600000000000359.660000000001477.26
051101321010200410.8736511300416.083581291402801012008101000000000001117.600000000000359.660000000001477.26
051101321010200410.8736511300416.083581291402001012009103000000000001117.600000000000359.660000000001477.26
051101321010200410.8736511300416.083581291401801022008107000000000001117.600000000000359.660000000001477.26
051101321010200410.8736511300416.083581291401601022007101000000000001117.600000000000359.660000000001477.26
051101321010200410.8736511300416.083581291401101012004101000000000001117.600000000000359.660000000001477.26
051101321010200410.8736511300416.083581291401301012006103000000000001117.600000000000359.660000000001477.26
051101321010200410.8736511300416.083581291401201012007101000000000001117.600000000000359.660000000001477.26
051101321010200410.8736511300416.083581291400601012007101000000000001117.600000000000359.660000000001477.26
051101321010200410.8736511300416.083581291403101012006101000000000001117.600000000000359.660000000001477.26
051101321010200410.8736511300416.083581291400101012005101000000000001117.600000000000359.660000000001477.26
051101321010200410.8736511300416.083581291400401012007301000000000001117.600000000000359.660000000001477.26
051101321110200410.8736511300416.083581291401101012008101000000000002672.230000000000000.000000000002672.23
051101321110200410.8736511300416.083581291400601012008101000000000002672.230000000000000.000000000002672.23
051101321110200410.8736511300416.083581291400101012003105000000000002672.230000000000000.000000000002672.23
051101321110200410.8736511300416.083581291403001011998103000000000002672.230000000000000.000000000002672.23
051101321110200410.8736511300416.083581291402801012004105000000000002672.230000000000000.000000000002672.23
051101321110200410.8736511300416.083581291402601012004105000000000002672.230000000000000.000000000002672.23
051101321110200410.8736511300416.083581291402401012007105000000000002672.230000000000000.000000000002672.23
051101321110200410.8736511300416.083581291402101012005103000000000002672.230000000000000.000000000002672.23
051101321110200410.8736511300416.083581291402001012004103000000000002672.230000000000000.000000000002672.23
051101321110200410.8736511300416.083581291401201012000103000000000002672.230000000000000.000000000002672.23
051101321110200410.8736511300416.083581291401301012004103000000000002672.230000000000000.000000000002672.23
051101321310200410.8736511300416.083581291400401012008101000000000002454.550000000000239.360000000002693.91
051101321310200410.8736511300416.083581291400601022005101000000000002454.550000000000239.360000000002693.91
051101321310200410.8736511300416.083581291401101012008101000000000002454.550000000000239.360000000002693.91
051101321310200410.8736511300416.083581291401301022006101000000000002454.550000000000239.360000000002693.91
051101321310200410.8736511300416.083581291400101011996101000000000002454.550000000000239.360000000002693.91
051101321310200410.8736511300416.083581291401801042008101000000000002454.550000000000239.360000000002693.91
051101321310200410.8736511300416.083581291402201012008303000000000002454.550000000000239.360000000002693.91
051101321310200410.8736511300416.083581291402801012008101000000000002454.550000000000239.360000000002693.91
051101321310200410.8736511300416.083581291403001011997101000000000002454.550000000000239.360000000002693.91
051101321310200410.8736511300416.083581291401601011999101000000000002454.550000000000239.360000000002693.91
051101320210200410.8736511300416.083581291401801022008101000000000003706.760000000001097.060000000004803.82
051101320210200410.8736511300416.083581291401301012008311000000000003706.760000000001097.060000000004803.82
051101320210200410.8736511300416.083581291401201022001101000000000003706.760000000001097.060000000004803.82
051101320210200410.8736511300416.083581291400101012008307000000000003706.760000000001097.060000000004803.82
051101320210200410.8736511300416.083581291400601012008101000000000003706.760000000001097.060000000004803.82
051101320210200410.8736511300416.083581291400301012008307000000000003706.760000000001097.060000000004803.82
051101320210200410.8736511300416.083581291401101012001307000000000003706.760000000001097.060000000004803.82
051101320410200410.8736511300416.083581291402001012008101000000000009381.930000000000140.070000000009522.00
051101320410200410.8736511300416.083581291401801012008101000000000009381.930000000000140.070000000009522.00
051101320410200410.8736511300416.083581291402201012008101000000000009381.930000000000140.070000000009522.00
051101320410200410.8736511300416.083581291402401012008101000000000009381.930000000000140.070000000009522.00
051101320410200410.8736511300416.083581291402601012008101000000000009381.930000000000140.070000000009522.00
051101320410200410.8736511300416.083581291402801012008101000000000009381.930000000000140.070000000009522.00
051101320410200410.8736511300416.083581291400101012008101000000000009381.930000000000140.070000000009522.00
051101320410200410.8736511300416.083581291400401012008101000000000009381.930000000000140.070000000009522.00
051101320410200410.8736511300416.083581291400501029999107000000000009381.930000000000140.070000000009522.00
051101320410200410.8736511300416.083581291400601012008101000000000009381.930000000000140.070000000009522.00
051101320410200410.8736511300416.083581291400801012008101000000000009381.930000000000140.070000000009522.00
051101320410200410.8736511300416.083581291401101012008101000000000009381.930000000000140.070000000009522.00
051101320410200410.8736511300416.083581291401201012008101000000000009381.930000000000140.070000000009522.00
051101320410200410.8736511300416.083581291401301012008101000000000009381.930000000000140.070000000009522.00
051101320410200410.8736511300416.083581291401701022008101000000000009381.930000000000140.070000000009522.00
051101320410200410.8736511300416.083581291402101012008103000000000009381.930000000000140.070000000009522.00
051101320510200410.8736511300416.083581291403101012005101000000000014963.750000000000000.000000000014963.75
051101320510200410.8736511300416.083581291402801012006107000000000014963.750000000000000.000000000014963.75
051101320510200410.8736511300416.083581291402601012006107000000000014963.750000000000000.000000000014963.75
051101320510200410.8736511300416.083581291402401022006103000000000014963.750000000000000.000000000014963.75
051101320510200410.8736511300416.083581291402101022007103000000000014963.750000000000000.000000000014963.75
051101320510200410.8736511300416.083581291402001012006101000000000014963.750000000000000.000000000014963.75
051101320510200410.8736511300416.083581291401801012008101000000000014963.750000000000000.000000000014963.75
051101320510200410.8736511300416.083581291401701032006101000000000014963.750000000000000.000000000014963.75
051101320510200410.8736511300416.083581291401501022006107000000000014963.750000000000000.000000000014963.75
051101320510200410.8736511300416.083581291401301022006101000000000014963.750000000000000.000000000014963.75
051101320510200410.8736511300416.083581291401201012006101000000000014963.750000000000000.000000000014963.75
051101320510200410.8736511300416.083581291401101012006101000000000014963.750000000000000.000000000014963.75
051101320510200410.8736511300416.083581291400701012008103000000000014963.750000000000000.000000000014963.75
051101320510200410.8736511300416.083581291400501012005911000000000014963.750000000000000.000000000014963.75
051101320510200410.8736511300416.083581291400601012005101000000000014963.750000000000000.000000000014963.75
051101320510200410.8736511300416.083581291400401012006101000000000014963.750000000000000.000000000014963.75
051101320510200410.8736511300416.083581291400101012006107000000000014963.750000000000000.000000000014963.75
051101320610200410.8736511300416.083581291401501012006103000000000005300.000000000000066.540000000005366.54
051101320610200410.8736511300416.083581291401701012006101000000000005300.000000000000066.540000000005366.54
051101320610200410.8736511300416.083581291401201022008101000000000005300.000000000000066.540000000005366.54
051101320610200410.8736511300416.083581291401101012004101000000000005300.000000000000066.540000000005366.54
051101320610200410.8736511300416.083581291400601022008101000000000005300.000000000000066.540000000005366.54
051101320610200410.8736511300416.083581291400301011998101000000000005300.000000000000066.540000000005366.54
051101320610200410.8736511300416.083581291400101012000101000000000005300.000000000000066.540000000005366.54
051101320610200410.8736511300416.083581291403001012006107000000000005300.000000000000066.540000000005366.54
051101320610200410.8736511300416.083581291402801012006101000000000005300.000000000000066.540000000005366.54
051101320610200410.8736511300416.083581291402201012008101000000000005300.000000000000066.540000000005366.54
051101320610200410.8736511300416.083581291402101012008301000000000005300.000000000000066.540000000005366.54
051101320610200410.8736511300416.083581291402001012008101000000000005300.000000000000066.540000000005366.54
051101320610200410.8736511300416.083581291401901012008101000000000005300.000000000000066.540000000005366.54
051101320610200410.8736511300416.083581291401801012006101000000000005300.000000000000066.540000000005366.54
051101320610200410.8736511300416.083581291401301022006103000000000005300.000000000000066.540000000005366.54
051101320710200410.8736511300416.083581291400301012003103000000000024997.290000000000765.990000000025763.28
051101320710200410.8736511300416.083581291400501022008101000000000024997.290000000000765.990000000025763.28
051101320710200410.8736511300416.083581291400101012001101000000000024997.290000000000765.990000000025763.28
051101320710200410.8736511300416.083581291403101012006101000000000024997.290000000000765.990000000025763.28
051101320710200410.8736511300416.083581291403001012002103000000000024997.290000000000765.990000000025763.28
051101320710200410.8736511300416.083581291402801032008101000000000024997.290000000000765.990000000025763.28
051101320710200410.8736511300416.083581291402701012001101000000000024997.290000000000765.990000000025763.28
051101320710200410.8736511300416.083581291402601012003107000000000024997.290000000000765.990000000025763.28
051101320710200410.8736511300416.083581291402401012004103000000000024997.290000000000765.990000000025763.28
051101320710200410.8736511300416.083581291402201012008107000000000024997.290000000000765.990000000025763.28
051101320710200410.8736511300416.083581291402101022005103000000000024997.290000000000765.990000000025763.28
051101320710200410.8736511300416.083581291402001012001103000000000024997.290000000000765.990000000025763.28
051101320710200410.8736511300416.083581291401801012006107000000000024997.290000000000765.990000000025763.28
051101320710200410.8736511300416.083581291401701042005103000000000024997.290000000000765.990000000025763.28
051101320710200410.8736511300416.083581291401301022005103000000000024997.290000000000765.990000000025763.28
051101320710200410.8736511300416.083581291401201012008103000000000024997.290000000000765.990000000025763.28
051101320710200410.8736511300416.083581291401101012008101000000000024997.290000000000765.990000000025763.28
051101320710200410.8736511300416.083581291401001012005307000000000024997.290000000000765.990000000025763.28
051101320710200410.8736511300416.083581291400901012003107000000000024997.290000000000765.990000000025763.28
051101320710200410.8736511300416.083581291400701012008107000000000024997.290000000000765.990000000025763.28
051101320710200410.8736511300416.083581291400601012002103000000000024997.290000000000765.990000000025763.28
051101320710200410.8736511300416.083581291400201012003107000000000024997.290000000000765.990000000025763.28
051101320810200410.8736511300416.083581291402801012007101000000000006769.000000000000713.300000000007482.30
051101320810200410.8736511300416.083581291402301012003103000000000006769.000000000000713.300000000007482.30
051101320810200410.8736511300416.083581291402401012003103000000000006769.000000000000713.300000000007482.30
051101320810200410.8736511300416.083581291402101012001303000000000006769.000000000000713.300000000007482.30
051101320810200410.8736511300416.083581291402001012000101000000000006769.000000000000713.300000000007482.30
051101320810200410.8736511300416.083581291401801029999101000000000006769.000000000000713.300000000007482.30
051101320810200410.8736511300416.083581291400101012006101000000000006769.000000000000713.300000000007482.30
051101320810200410.8736511300416.083581291401301012007103000000000006769.000000000000713.300000000007482.30
051101320810200410.8736511300416.083581291401201012008107000000000006769.000000000000713.300000000007482.30
051101320810200410.8736511300416.083581291401101011988101000000000006769.000000000000713.300000000007482.30
051101320810200410.8736511300416.083581291400601012008101000000000006769.000000000000713.300000000007482.30
051101320810200410.8736511300416.083581291400301012006101000000000006769.000000000000713.300000000007482.30
051101320810200410.8736511300416.083581291401701012000307000000000006769.000000000000713.300000000007482.30
051101320910200410.8736511300416.083581291402301012008101000000000017895.110000000001577.620000000019472.73
051101320910200410.8736511300416.083581291403101022008101000000000017895.110000000001577.620000000019472.73
051101320910200410.8736511300416.083581291400301011988103000000000017895.110000000001577.620000000019472.73
051101320910200410.8736511300416.083581291400401022007101000000000017895.110000000001577.620000000019472.73
051101320910200410.8736511300416.083581291400501012007103000000000017895.110000000001577.620000000019472.73
051101320910200410.8736511300416.083581291400601012006101000000000017895.110000000001577.620000000019472.73
051101320910200410.8736511300416.083581291400801022008101000000000017895.110000000001577.620000000019472.73
051101320910200410.8736511300416.083581291401101042008101000000000017895.110000000001577.620000000019472.73
051101320910200410.8736511300416.083581291401201012006103000000000017895.110000000001577.620000000019472.73
051101320910200410.8736511300416.083581291401301052008101000000000017895.110000000001577.620000000019472.73
051101320910200410.8736511300416.083581291401501022008101000000000017895.110000000001577.620000000019472.73
051101320910200410.8736511300416.083581291401701042008101000000000017895.110000000001577.620000000019472.73
051101320910200410.8736511300416.083581291401901012007307000000000017895.110000000001577.620000000019472.73
051101320910200410.8736511300416.083581291402001012006101000000000017895.110000000001577.620000000019472.73
051101320910200410.8736511300416.083581291402101032008303000000000017895.110000000001577.620000000019472.73
051101320910200410.8736511300416.083581291402401032007101000000000017895.110000000001577.620000000019472.73
051101320910200410.8736511300416.083581291402601012006101000000000017895.110000000001577.620000000019472.73
051101320910200410.8736511300416.083581291402801052008101000000000017895.110000000001577.620000000019472.73
051101320910200410.8736511300416.083581291402901012002301000000000017895.110000000001577.620000000019472.73
051101320910200410.8736511300416.083581291403001012002101000000000017895.110000000001577.620000000019472.73
051101320910200410.8736511300416.083581291400101032008101000000000017895.110000000001577.620000000019472.73
051101400110200396.8009309300401.832417221402801012007103000000000001154.290000000000443.670000000001597.96
051101400110200396.8009309300401.832417221402301012008303000000000001154.290000000000443.670000000001597.96
051101400110200396.8009309300401.832417221401801022007101000000000001154.290000000000443.670000000001597.96
051101400110200396.8009309300401.832417221401701022008303000000000001154.290000000000443.670000000001597.96
051101400110200396.8009309300401.832417221400101012005101000000000001154.290000000000443.670000000001597.96
051101400110200396.8009309300401.832417221401301012006303000000000001154.290000000000443.670000000001597.96
051101400110200396.8009309300401.832417221401201012006103000000000001154.290000000000443.670000000001597.96
051101400110200396.8009309300401.832417221400301012005101000000000001154.290000000000443.670000000001597.96
051101400110200396.8009309300401.832417221401601012003303000000000001154.290000000000443.670000000001597.96
051101401010200396.8009309300401.832417221401601012007107000000000002774.730000000000360.950000000003135.68
051101401010200396.8009309300401.832417221401501012004103000000000002774.730000000000360.950000000003135.68
051101401010200396.8009309300401.832417221401301012000103000000000002774.730000000000360.950000000003135.68
051101401010200396.8009309300401.832417221401201012006101000000000002774.730000000000360.950000000003135.68
051101401010200396.8009309300401.832417221401101012007107000000000002774.730000000000360.950000000003135.68
051101401010200396.8009309300401.832417221400801012007107000000000002774.730000000000360.950000000003135.68
051101401010200396.8009309300401.832417221400701012007107000000000002774.730000000000360.950000000003135.68
051101401010200396.8009309300401.832417221400601012007107000000000002774.730000000000360.950000000003135.68
051101401010200396.8009309300401.832417221400501012008101000000000002774.730000000000360.950000000003135.68
051101401010200396.8009309300401.832417221400301011995101000000000002774.730000000000360.950000000003135.68
051101401010200396.8009309300401.832417221400101012005301000000000002774.730000000000360.950000000003135.68
051101401010200396.8009309300401.832417221403101012006103000000000002774.730000000000360.950000000003135.68
051101401010200396.8009309300401.832417221403001012007107000000000002774.730000000000360.950000000003135.68
051101401010200396.8009309300401.832417221402801012006103000000000002774.730000000000360.950000000003135.68
051101401010200396.8009309300401.832417221402301012007301000000000002774.730000000000360.950000000003135.68
051101401010200396.8009309300401.832417221401801022008103000000000002774.730000000000360.950000000003135.68
051101401010200396.8009309300401.832417221401701022006301000000000002774.730000000000360.950000000003135.68
051101401110200396.8009309300401.832417221402801012007103000000000003403.020000000000798.320000000004201.34
051101401110200396.8009309300401.832417221402201022008101000000000003403.020000000000798.320000000004201.34
051101401110200396.8009309300401.832417221402101012007303000000000003403.020000000000798.320000000004201.34
051101401110200396.8009309300401.832417221402001011990101000000000003403.020000000000798.320000000004201.34
051101401110200396.8009309300401.832417221401801022006101000000000003403.020000000000798.320000000004201.34
051101401110200396.8009309300401.832417221401701042007103000000000003403.020000000000798.320000000004201.34
051101401110200396.8009309300401.832417221400101012002103000000000003403.020000000000798.320000000004201.34
051101401110200396.8009309300401.832417221401301032007103000000000003403.020000000000798.320000000004201.34
051101401110200396.8009309300401.832417221401101012005107000000000003403.020000000000798.320000000004201.34
051101401110200396.8009309300401.832417221400601012005103000000000003403.020000000000798.320000000004201.34
051101401110200396.8009309300401.832417221400401012003103000000000003403.020000000000798.320000000004201.34
051101401110200396.8009309300401.832417221400201012007103000000000003403.020000000000798.320000000004201.34
051101401110200396.8009309300401.832417221401501011998103000000000003403.020000000000798.320000000004201.34
051101401210200396.8009309300401.832417221402801012006101000000000001033.570000000000333.530000000001367.10
051101401210200396.8009309300401.832417221402201012006301000000000001033.570000000000333.530000000001367.10
051101401210200396.8009309300401.832417221402001012003101000000000001033.570000000000333.530000000001367.10
051101401210200396.8009309300401.832417221401901012004103000000000001033.570000000000333.530000000001367.10
051101401210200396.8009309300401.832417221400101011998103000000000001033.570000000000333.530000000001367.10
051101401210200396.8009309300401.832417221401501012008103000000000001033.570000000000333.530000000001367.10
051101401210200396.8009309300401.832417221401301012006103000000000001033.570000000000333.530000000001367.10
051101401210200396.8009309300401.832417221400401012006103000000000001033.570000000000333.530000000001367.10
051101401210200396.8009309300401.832417221401801012008101000000000001033.570000000000333.530000000001367.10
051101401310200396.8009309300401.832417221400101012007103000000000000419.150000000000153.000000000000572.15
051101401310200396.8009309300401.832417221402801012004307000000000000419.150000000000153.000000000000572.15
051101401310200396.8009309300401.832417221402201012007301000000000000419.150000000000153.000000000000572.15
051101401310200396.8009309300401.832417221400401012005103000000000000419.150000000000153.000000000000572.15
051101401310200396.8009309300401.832417221401601012007103000000000000419.150000000000153.000000000000572.15
051101401310200396.8009309300401.832417221401301012004307000000000000419.150000000000153.000000000000572.15
051101401310200396.8009309300401.832417221401101012004307000000000000419.150000000000153.000000000000572.15
051101401310200396.8009309300401.832417221401801012007103000000000000419.150000000000153.000000000000572.15
051101401410200396.8009309300401.832417221402801012008103000000000000473.580000000000102.000000000000575.58
051101401410200396.8009309300401.832417221402201022008101000000000000473.580000000000102.000000000000575.58
051101401410200396.8009309300401.832417221401801022006103000000000000473.580000000000102.000000000000575.58
051101401410200396.8009309300401.832417221400101012008103000000000000473.580000000000102.000000000000575.58
051101401410200396.8009309300401.832417221401201012005101000000000000473.580000000000102.000000000000575.58
051101401410200396.8009309300401.832417221400301012005103000000000000473.580000000000102.000000000000575.58
051101401410200396.8009309300401.832417221401301012007107000000000000473.580000000000102.000000000000575.58
051101401510200396.8009309300401.832417221400101012008103000000000001082.700000000000571.200000000001653.90
051101401510200396.8009309300401.832417221403001012004103000000000001082.700000000000571.200000000001653.90
051101401510200396.8009309300401.832417221401801012003103000000000001082.700000000000571.200000000001653.90
051101401510200396.8009309300401.832417221401601012002103000000000001082.700000000000571.200000000001653.90
051101401510200396.8009309300401.832417221400201012006103000000000001082.700000000000571.200000000001653.90
051101401510200396.8009309300401.832417221401201012002103000000000001082.700000000000571.200000000001653.90
051101401510200396.8009309300401.832417221401101012004101000000000001082.700000000000571.200000000001653.90
051101401510200396.8009309300401.832417221400601012005101000000000001082.700000000000571.200000000001653.90
051101401510200396.8009309300401.832417221400401012004103000000000001082.700000000000571.200000000001653.90
051101401510200396.8009309300401.832417221401301011998103000000000001082.700000000000571.200000000001653.90
051101401610200396.8009309300401.832417221401801012002103000000000000742.000000000000255.000000000000997.00
051101401610200396.8009309300401.832417221401301012006101000000000000742.000000000000255.000000000000997.00
051101401610200396.8009309300401.832417221400101012000103000000000000742.000000000000255.000000000000997.00
051101401610200396.8009309300401.832417221400601012000103000000000000742.000000000000255.000000000000997.00
051101401610200396.8009309300401.832417221400301012000103000000000000742.000000000000255.000000000000997.00
051101401610200396.8009309300401.832417221401201012002103000000000000742.000000000000255.000000000000997.00
051101401710200396.8009309300401.832417221402801022007101000000000004390.170000000000000.000000000004390.17
051101401710200396.8009309300401.832417221402401012006101000000000004390.170000000000000.000000000004390.17
051101401710200396.8009309300401.832417221402201012008103000000000004390.170000000000000.000000000004390.17
051101401710200396.8009309300401.832417221402101012008301000000000004390.170000000000000.000000000004390.17
051101401710200396.8009309300401.832417221402001012006101000000000004390.170000000000000.000000000004390.17
051101401710200396.8009309300401.832417221401801032008101000000000004390.170000000000000.000000000004390.17
051101401710200396.8009309300401.832417221400101012006101000000000004390.170000000000000.000000000004390.17
051101401710200396.8009309300401.832417221401601012006101000000000004390.170000000000000.000000000004390.17
051101401710200396.8009309300401.832417221401301022007101000000000004390.170000000000000.000000000004390.17
051101401710200396.8009309300401.832417221401201012006103000000000004390.170000000000000.000000000004390.17
051101401710200396.8009309300401.832417221401101022008101000000000004390.170000000000000.000000000004390.17
051101401710200396.8009309300401.832417221400601012007103000000000004390.170000000000000.000000000004390.17
051101401710200396.8009309300401.832417221400401012006101000000000004390.170000000000000.000000000004390.17
051101401710200396.8009309300401.832417221401701012008101000000000004390.170000000000000.000000000004390.17
051101401810200396.8009309300401.832417221401701012006103000000000004648.400000000000000.000000000004648.40
051101401810200396.8009309300401.832417221401801012006307000000000004648.400000000000000.000000000004648.40
051101401810200396.8009309300401.832417221401301012005103000000000004648.400000000000000.000000000004648.40
051101401810200396.8009309300401.832417221401101012000101000000000004648.400000000000000.000000000004648.40
051101401810200396.8009309300401.832417221400801012006101000000000004648.400000000000000.000000000004648.40
051101401810200396.8009309300401.832417221400601012004103000000000004648.400000000000000.000000000004648.40
051101401810200396.8009309300401.832417221400301012006103000000000004648.400000000000000.000000000004648.40
051101401810200396.8009309300401.832417221400201012008103000000000004648.400000000000000.000000000004648.40
051101401810200396.8009309300401.832417221400101012005103000000000004648.400000000000000.000000000004648.40
051101401810200396.8009309300401.832417221403001012004103000000000004648.400000000000000.000000000004648.40
051101401810200396.8009309300401.832417221402801012007101000000000004648.400000000000000.000000000004648.40
051101401810200396.8009309300401.832417221402401012007103000000000004648.400000000000000.000000000004648.40
051101401810200396.8009309300401.832417221402301012004101000000000004648.400000000000000.000000000004648.40
051101401810200396.8009309300401.832417221402101012006103000000000004648.400000000000000.000000000004648.40
051101401810200396.8009309300401.832417221401601012006101000000000004648.400000000000000.000000000004648.40
051101401910200396.8009309300401.832417221402601012008101000000000001634.850000000000214.500000000001849.35
051101401910200396.8009309300401.832417221402101012008301000000000001634.850000000000214.500000000001849.35
051101401910200396.8009309300401.832417221401801022007103000000000001634.850000000000214.500000000001849.35
051101401910200396.8009309300401.832417221401701012003101000000000001634.850000000000214.500000000001849.35
051101401910200396.8009309300401.832417221401601012004101000000000001634.850000000000214.500000000001849.35
051101401910200396.8009309300401.832417221400101012003101000000000001634.850000000000214.500000000001849.35
051101401910200396.8009309300401.832417221401101012006101000000000001634.850000000000214.500000000001849.35
051101401910200396.8009309300401.832417221400601012007101000000000001634.850000000000214.500000000001849.35
051101401910200396.8009309300401.832417221400301012000101000000000001634.850000000000214.500000000001849.35
051101401910200396.8009309300401.832417221400201012006301000000000001634.850000000000214.500000000001849.35
051101401910200396.8009309300401.832417221401301022004101000000000001634.850000000000214.500000000001849.35
051101402010200396.8009309300401.832417221403001012007107000000000001638.460000000000209.370000000001847.83
051101402010200396.8009309300401.832417221402801012007107000000000001638.460000000000209.370000000001847.83
051101402010200396.8009309300401.832417221402301012007301000000000001638.460000000000209.370000000001847.83
051101402010200396.8009309300401.832417221401701012007303000000000001638.460000000000209.370000000001847.83
051101402010200396.8009309300401.832417221401301012007103000000000001638.460000000000209.370000000001847.83
051101402010200396.8009309300401.832417221400101012003103000000000001638.460000000000209.370000000001847.83
051101402010200396.8009309300401.832417221401101012003101000000000001638.460000000000209.370000000001847.83
051101402010200396.8009309300401.832417221400701012007107000000000001638.460000000000209.370000000001847.83
051101402010200396.8009309300401.832417221400601012007107000000000001638.460000000000209.370000000001847.83
051101402010200396.8009309300401.832417221400401012003103000000000001638.460000000000209.370000000001847.83
051101402010200396.8009309300401.832417221401201012008101000000000001638.460000000000209.370000000001847.83
051101402110200396.8009309300401.832417221402801012005101000000000002477.750000000000395.590000000002873.34
051101402110200396.8009309300401.832417221402401012004101000000000002477.750000000000395.590000000002873.34
051101402110200396.8009309300401.832417221402201022006103000000000002477.750000000000395.590000000002873.34
051101402110200396.8009309300401.832417221402101012005103000000000002477.750000000000395.590000000002873.34
051101402110200396.8009309300401.832417221402001022001101000000000002477.750000000000395.590000000002873.34
051101402110200396.8009309300401.832417221401801012006101000000000002477.750000000000395.590000000002873.34
051101402110200396.8009309300401.832417221401701022008301000000000002477.750000000000395.590000000002873.34
051101402110200396.8009309300401.832417221401601011998101000000000002477.750000000000395.590000000002873.34
051101402110200396.8009309300401.832417221401301032005103000000000002477.750000000000395.590000000002873.34
051101402110200396.8009309300401.832417221401201012006103000000000002477.750000000000395.590000000002873.34
051101402110200396.8009309300401.832417221401101012003103000000000002477.750000000000395.590000000002873.34
051101402110200396.8009309300401.832417221400801012008103000000000002477.750000000000395.590000000002873.34
051101402110200396.8009309300401.832417221400601012002103000000000002477.750000000000395.590000000002873.34
051101402110200396.8009309300401.832417221400501012008103000000000002477.750000000000395.590000000002873.34
051101402110200396.8009309300401.832417221400301012007103000000000002477.750000000000395.590000000002873.34
051101402110200396.8009309300401.832417221400201012003103000000000002477.750000000000395.590000000002873.34
051101402110200396.8009309300401.832417221400101012003101000000000002477.750000000000395.590000000002873.34
051101402210200396.8009309300401.832417221403001012003103000000000000655.670000000000205.200000000000860.87
051101402210200396.8009309300401.832417221401101012005107000000000000655.670000000000205.200000000000860.87
051101402210200396.8009309300401.832417221401901012004107000000000000655.670000000000205.200000000000860.87
051101402210200396.8009309300401.832417221401801032007107000000000000655.670000000000205.200000000000860.87
051101402210200396.8009309300401.832417221401301012006303000000000000655.670000000000205.200000000000860.87
051101402210200396.8009309300401.832417221401201011999103000000000000655.670000000000205.200000000000860.87
051101402210200396.8009309300401.832417221402201019999901000000000000655.670000000000205.200000000000860.87
051101402210200396.8009309300401.832417221400601012003103000000000000655.670000000000205.200000000000860.87
051101402210200396.8009309300401.832417221400301011999103000000000000655.670000000000205.200000000000860.87
051101402210200396.8009309300401.832417221400101011988101000000000000655.670000000000205.200000000000860.87
051101402310200396.8009309300401.832417221400601012008101000000000000789.880000000000089.420000000000879.30
051101402310200396.8009309300401.832417221400301012003301000000000000789.880000000000089.420000000000879.30
051101402310200396.8009309300401.832417221400101012005101000000000000789.880000000000089.420000000000879.30
051101402310200396.8009309300401.832417221402801012006101000000000000789.880000000000089.420000000000879.30
051101402310200396.8009309300401.832417221401301022006301000000000000789.880000000000089.420000000000879.30
051101402310200396.8009309300401.832417221401801042008101000000000000789.880000000000089.420000000000879.30
051101402310200396.8009309300401.832417221401501012008301000000000000789.880000000000089.420000000000879.30
051101402310200396.8009309300401.832417221401201012008301000000000000789.880000000000089.420000000000879.30
051101402310200396.8009309300401.832417221402201012008301000000000000789.880000000000089.420000000000879.30
051101402410200396.8009309300401.832417221400101012007107000000000001341.670000000000302.490000000001644.15
051101402410200396.8009309300401.832417221402801012006107000000000001341.670000000000302.490000000001644.15
051101402410200396.8009309300401.832417221402201012007301000000000001341.670000000000302.490000000001644.15
051101402410200396.8009309300401.832417221400601012007101000000000001341.670000000000302.490000000001644.15
051101402410200396.8009309300401.832417221401301012006103000000000001341.670000000000302.490000000001644.15
051101402410200396.8009309300401.832417221400301011997103000000000001341.670000000000302.490000000001644.15
051101402410200396.8009309300401.832417221401801012008301000000000001341.670000000000302.490000000001644.15
051101402410200396.8009309300401.832417221401501012006301000000000001341.670000000000302.490000000001644.15
051101402510200396.8009309300401.832417221400101012000307000000000000800.000000000000100.000000000000900.00
051101402510200396.8009309300401.832417221400301012007103000000000000800.000000000000100.000000000000900.00
051101402510200396.8009309300401.832417221400601012000307000000000000800.000000000000100.000000000000900.00
051101402510200396.8009309300401.832417221401101012000307000000000000800.000000000000100.000000000000900.00
051101402510200396.8009309300401.832417221401301012007101000000000000800.000000000000100.000000000000900.00
051101402510200396.8009309300401.832417221401601012007101000000000000800.000000000000100.000000000000900.00
051101402510200396.8009309300401.832417221402201012004301000000000000800.000000000000100.000000000000900.00
051101402510200396.8009309300401.832417221401801022005101000000000000800.000000000000100.000000000000900.00
051101402510200396.8009309300401.832417221402801012006101000000000000800.000000000000100.000000000000900.00
051101402610200396.8009309300401.832417221400401012004103000000000000850.000000000000050.000000000000900.00
051101402610200396.8009309300401.832417221400101012004101000000000000850.000000000000050.000000000000900.00
051101402610200396.8009309300401.832417221401601012000101000000000000850.000000000000050.000000000000900.00
051101402610200396.8009309300401.832417221401801032007101000000000000850.000000000000050.000000000000900.00
051101402610200396.8009309300401.832417221401101012003101000000000000850.000000000000050.000000000000900.00
051101402610200396.8009309300401.832417221402301012006303000000000000850.000000000000050.000000000000900.00
051101402610200396.8009309300401.832417221402801012004103000000000000850.000000000000050.000000000000900.00
051101402610200396.8009309300401.832417221401301022004103000000000000850.000000000000050.000000000000900.00
051101402610200396.8009309300401.832417221402201012003301000000000000850.000000000000050.000000000000900.00
051101402710200396.8009309300401.832417221402801022004101000000000001200.000000000000400.000000000001600.00
051101402710200396.8009309300401.832417221402201032007301000000000001200.000000000000400.000000000001600.00
051101402710200396.8009309300401.832417221401801052006101000000000001200.000000000000400.000000000001600.00
051101402710200396.8009309300401.832417221401601012005103000000000001200.000000000000400.000000000001600.00
051101402710200396.8009309300401.832417221401301042007103000000000001200.000000000000400.000000000001600.00
051101402710200396.8009309300401.832417221401201012002103000000000001200.000000000000400.000000000001600.00
051101402710200396.8009309300401.832417221400401012003103000000000001200.000000000000400.000000000001600.00
051101402710200396.8009309300401.832417221400101012002103000000000001200.000000000000400.000000000001600.00
051101402810200396.8009309300401.832417221401801012007101000000000000600.000000000000000.000000000000600.00
051101402810200396.8009309300401.832417221401601012007307000000000000600.000000000000000.000000000000600.00
051101402810200396.8009309300401.832417221403201012007103000000000000600.000000000000000.000000000000600.00
051101402810200396.8009309300401.832417221402801012007101000000000000600.000000000000000.000000000000600.00
051101402810200396.8009309300401.832417221400101012007307000000000000600.000000000000000.000000000000600.00
051101402810200396.8009309300401.832417221400301012007307000000000000600.000000000000000.000000000000600.00
051101402810200396.8009309300401.832417221402201012005301000000000000600.000000000000000.000000000000600.00
051101402810200396.8009309300401.832417221401301012007307000000000000600.000000000000000.000000000000600.00
051101402810200396.8009309300401.832417221401101012007307000000000000600.000000000000000.000000000000600.00
051101400310200396.8009309300401.832417221403001012005101000000000001295.520000000000081.630000000001377.15
051101400310200396.8009309300401.832417221402801032008103000000000001295.520000000000081.630000000001377.15
051101400310200396.8009309300401.832417221402301022007303000000000001295.520000000000081.630000000001377.15
051101400310200396.8009309300401.832417221402201012008101000000000001295.520000000000081.630000000001377.15
051101400310200396.8009309300401.832417221401801042007101000000000001295.520000000000081.630000000001377.15
051101400310200396.8009309300401.832417221400101012008101000000000001295.520000000000081.630000000001377.15
051101400310200396.8009309300401.832417221401201022007103000000000001295.520000000000081.630000000001377.15
051101400310200396.8009309300401.832417221401101012004101000000000001295.520000000000081.630000000001377.15
051101400310200396.8009309300401.832417221400601012006101000000000001295.520000000000081.630000000001377.15
051101400310200396.8009309300401.832417221400301012007101000000000001295.520000000000081.630000000001377.15
051101400310200396.8009309300401.832417221401301022008103000000000001295.520000000000081.630000000001377.15
051101400410200396.8009309300401.832417221403001012006107000000000003889.870000000000654.400000000004544.27
051101400410200396.8009309300401.832417221402801012000101000000000003889.870000000000654.400000000004544.27
051101400410200396.8009309300401.832417221402601012008107000000000003889.870000000000654.400000000004544.27
051101400410200396.8009309300401.832417221402401012006101000000000003889.870000000000654.400000000004544.27
051101400410200396.8009309300401.832417221402101022006303000000000003889.870000000000654.400000000004544.27
051101400410200396.8009309300401.832417221402001012007101000000000003889.870000000000654.400000000004544.27
051101400410200396.8009309300401.832417221400101012008101000000000003889.870000000000654.400000000004544.27
051101400410200396.8009309300401.832417221401601012004101000000000003889.870000000000654.400000000004544.27
051101400410200396.8009309300401.832417221401301032005101000000000003889.870000000000654.400000000004544.27
051101400410200396.8009309300401.832417221401201012003101000000000003889.870000000000654.400000000004544.27
051101400410200396.8009309300401.832417221401101012006101000000000003889.870000000000654.400000000004544.27
051101400410200396.8009309300401.832417221400601012008101000000000003889.870000000000654.400000000004544.27
051101400410200396.8009309300401.832417221400401012007101000000000003889.870000000000654.400000000004544.27
051101400410200396.8009309300401.832417221401701022008101000000000003889.870000000000654.400000000004544.27
051101400510200396.8009309300401.832417221402801012008101000000000001284.350000000000081.600000000001365.95
051101400510200396.8009309300401.832417221402201012007301000000000001284.350000000000081.600000000001365.95
051101400510200396.8009309300401.832417221401801022005101000000000001284.350000000000081.600000000001365.95
051101400510200396.8009309300401.832417221400101012006301000000000001284.350000000000081.600000000001365.95
051101400510200396.8009309300401.832417221401301012006101000000000001284.350000000000081.600000000001365.95
051101400510200396.8009309300401.832417221401101012004107000000000001284.350000000000081.600000000001365.95
051101400510200396.8009309300401.832417221400301012008301000000000001284.350000000000081.600000000001365.95
051101400510200396.8009309300401.832417221401501012007103000000000001284.350000000000081.600000000001365.95
051101400610200396.8009309300401.832417221402801012006901000000000001795.990000000000102.000000000001897.99
051101400610200396.8009309300401.832417221402201012008301000000000001795.990000000000102.000000000001897.99
051101400610200396.8009309300401.832417221402101012005301000000000001795.990000000000102.000000000001897.99
051101400610200396.8009309300401.832417221401801022008103000000000001795.990000000000102.000000000001897.99
051101400610200396.8009309300401.832417221400101012005103000000000001795.990000000000102.000000000001897.99
051101400610200396.8009309300401.832417221401301011991103000000000001795.990000000000102.000000000001897.99
051101400610200396.8009309300401.832417221400601011993101000000000001795.990000000000102.000000000001897.99
051101400610200396.8009309300401.832417221400201011978301000000000001795.990000000000102.000000000001897.99
051101400610200396.8009309300401.832417221400301011988301000000000001795.990000000000102.000000000001897.99
051101400610200396.8009309300401.832417221401501012005103000000000001795.990000000000102.000000000001897.99
051101400710200396.8009309300401.832417221402801012007101000000000000264.620000000000081.600000000000346.22
051101400710200396.8009309300401.832417221402201012006301000000000000264.620000000000081.600000000000346.22
051101400710200396.8009309300401.832417221401801022007101000000000000264.620000000000081.600000000000346.22
051101400710200396.8009309300401.832417221400101012006101000000000000264.620000000000081.600000000000346.22
051101400710200396.8009309300401.832417221400601012007101000000000000264.620000000000081.600000000000346.22
051101400710200396.8009309300401.832417221400301012001301000000000000264.620000000000081.600000000000346.22
051101400710200396.8009309300401.832417221401301012006103000000000000264.620000000000081.600000000000346.22
051101400810200396.8009309300401.832417221400601012001103000000000002967.050000000000384.750000000003351.80
051101400810200396.8009309300401.832417221400301012007303000000000002967.050000000000384.750000000003351.80
051101400810200396.8009309300401.832417221400101012006103000000000002967.050000000000384.750000000003351.80
051101400810200396.8009309300401.832417221403001012001103000000000002967.050000000000384.750000000003351.80
051101400810200396.8009309300401.832417221402801012006103000000000002967.050000000000384.750000000003351.80
051101400810200396.8009309300401.832417221402401012008103000000000002967.050000000000384.750000000003351.80
051101400810200396.8009309300401.832417221401101012006103000000000002967.050000000000384.750000000003351.80
051101400810200396.8009309300401.832417221402101012007303000000000002967.050000000000384.750000000003351.80
051101400810200396.8009309300401.832417221401501012007103000000000002967.050000000000384.750000000003351.80
051101400810200396.8009309300401.832417221401801042008103000000000002967.050000000000384.750000000003351.80
051101400810200396.8009309300401.832417221401301022005107000000000002967.050000000000384.750000000003351.80
051101400810200396.8009309300401.832417221401201012000103000000000002967.050000000000384.750000000003351.80
051101400810200396.8009309300401.832417221402201022007103000000000002967.050000000000384.750000000003351.80
051101590110200428.7806584600434.217651751400401012008101000000000004387.830000000000000.000000000004387.83
051101590110200428.7806584600434.217651751400101012008101000000000004387.830000000000000.000000000004387.83
051101590110200428.7806584600434.217651751403101012008101000000000004387.830000000000000.000000000004387.83
051101590110200428.7806584600434.217651751403001012002101000000000004387.830000000000000.000000000004387.83
051101590110200428.7806584600434.217651751402801012004103000000000004387.830000000000000.000000000004387.83
051101590110200428.7806584600434.217651751402601012009101000000000004387.830000000000000.000000000004387.83
051101590110200428.7806584600434.217651751402401022008101000000000004387.830000000000000.000000000004387.83
051101590110200428.7806584600434.217651751402201012008101000000000004387.830000000000000.000000000004387.83
051101590110200428.7806584600434.217651751402101012007301000000000004387.830000000000000.000000000004387.83
051101590110200428.7806584600434.217651751401801032008101000000000004387.830000000000000.000000000004387.83
051101590110200428.7806584600434.217651751401701012008101000000000004387.830000000000000.000000000004387.83
051101590110200428.7806584600434.217651751401501012008101000000000004387.830000000000000.000000000004387.83
051101590110200428.7806584600434.217651751401301032008101000000000004387.830000000000000.000000000004387.83
051101590110200428.7806584600434.217651751401201011999101000000000004387.830000000000000.000000000004387.83
051101590110200428.7806584600434.217651751401101012008101000000000004387.830000000000000.000000000004387.83
051101590110200428.7806584600434.217651751400601012005101000000000004387.830000000000000.000000000004387.83
051101591010200428.7806584600434.217651751400601012000103000000000005377.890000000001733.020000000007110.91
051101591010200428.7806584600434.217651751400701012000103000000000005377.890000000001733.020000000007110.91
051101591010200428.7806584600434.217651751400401012000103000000000005377.890000000001733.020000000007110.91
051101591010200428.7806584600434.217651751400201011990103000000000005377.890000000001733.020000000007110.91
051101591010200428.7806584600434.217651751400101012007103000000000005377.890000000001733.020000000007110.91
051101591010200428.7806584600434.217651751403101022008107000000000005377.890000000001733.020000000007110.91
051101591010200428.7806584600434.217651751403001011990103000000000005377.890000000001733.020000000007110.91
051101591010200428.7806584600434.217651751402801012008101000000000005377.890000000001733.020000000007110.91
051101591010200428.7806584600434.217651751402601011995107000000000005377.890000000001733.020000000007110.91
051101591010200428.7806584600434.217651751402401012005109000000000005377.890000000001733.020000000007110.91
051101591010200428.7806584600434.217651751402201012000103000000000005377.890000000001733.020000000007110.91
051101591010200428.7806584600434.217651751402101022009301000000000005377.890000000001733.020000000007110.91
051101591010200428.7806584600434.217651751402001011989103000000000005377.890000000001733.020000000007110.91
051101591010200428.7806584600434.217651751401801031990103000000000005377.890000000001733.020000000007110.91
051101591010200428.7806584600434.217651751401701022000103000000000005377.890000000001733.020000000007110.91
051101591010200428.7806584600434.217651751401601011995107000000000005377.890000000001733.020000000007110.91
051101591010200428.7806584600434.217651751401501022007101000000000005377.890000000001733.020000000007110.91
051101591010200428.7806584600434.217651751401301032008107000000000005377.890000000001733.020000000007110.91
051101591010200428.7806584600434.217651751401201012005103000000000005377.890000000001733.020000000007110.91
051101591010200428.7806584600434.217651751400501012006101000000000005377.890000000001733.020000000007110.91
051101591010200428.7806584600434.217651751400901011989103000000000005377.890000000001733.020000000007110.91
051101591010200428.7806584600434.217651751401101022006101000000000005377.890000000001733.020000000007110.91
051101591110200428.7806584600434.217651751401201011999101000000000007495.000000000002021.950000000009516.95
051101591110200428.7806584600434.217651751401701042008101000000000007495.000000000002021.950000000009516.95
051101591110200428.7806584600434.217651751400901012008101000000000007495.000000000002021.950000000009516.95
051101591110200428.7806584600434.217651751400601022007101000000000007495.000000000002021.950000000009516.95
051101591110200428.7806584600434.217651751400501032004101000000000007495.000000000002021.950000000009516.95
051101591110200428.7806584600434.217651751400401011999103000000000007495.000000000002021.950000000009516.95
051101591110200428.7806584600434.217651751400301012004103000000000007495.000000000002021.950000000009516.95
051101591110200428.7806584600434.217651751400201012004103000000000007495.000000000002021.950000000009516.95
051101591110200428.7806584600434.217651751400101022007101000000000007495.000000000002021.950000000009516.95
051101591110200428.7806584600434.217651751403201012008101000000000007495.000000000002021.950000000009516.95
051101591110200428.7806584600434.217651751403101012008101000000000007495.000000000002021.950000000009516.95
051101591110200428.7806584600434.217651751403001012008101000000000007495.000000000002021.950000000009516.95
051101591110200428.7806584600434.217651751402801022008101000000000007495.000000000002021.950000000009516.95
051101591110200428.7806584600434.217651751402601022008101000000000007495.000000000002021.950000000009516.95
051101591110200428.7806584600434.217651751402401032008103000000000007495.000000000002021.950000000009516.95
051101591110200428.7806584600434.217651751402301012008101000000000007495.000000000002021.950000000009516.95
051101591110200428.7806584600434.217651751402101022004101000000000007495.000000000002021.950000000009516.95
051101591110200428.7806584600434.217651751401801082005101000000000007495.000000000002021.950000000009516.95
051101591110200428.7806584600434.217651751401101012004101000000000007495.000000000002021.950000000009516.95
051101591110200428.7806584600434.217651751401501012003101000000000007495.000000000002021.950000000009516.95
051101591110200428.7806584600434.217651751401301032004103000000000007495.000000000002021.950000000009516.95
051101591310200428.7806584600434.217651751401201012002103000000000001966.900000000000000.000000000001966.90
051101591310200428.7806584600434.217651751400601012000103000000000001966.900000000000000.000000000001966.90
051101591310200428.7806584600434.217651751400301012000103000000000001966.900000000000000.000000000001966.90
051101591310200428.7806584600434.217651751400101012000103000000000001966.900000000000000.000000000001966.90
051101591310200428.7806584600434.217651751401301012005101000000000001966.900000000000000.000000000001966.90
051101591310200428.7806584600434.217651751401801022002101000000000001966.900000000000000.000000000001966.90
051101591310200428.7806584600434.217651751402201022007301000000000001966.900000000000000.000000000001966.90
051101590310200428.7806584600434.217651751403101012006101000000000009512.500000000000117.700000000009630.20
051101590310200428.7806584600434.217651751403001012004101000000000009512.500000000000117.700000000009630.20
051101590310200428.7806584600434.217651751402801012004101000000000009512.500000000000117.700000000009630.20
051101590310200428.7806584600434.217651751402101012006103000000000009512.500000000000117.700000000009630.20
051101590310200428.7806584600434.217651751401801012004101000000000009512.500000000000117.700000000009630.20
051101590310200428.7806584600434.217651751401701012004103000000000009512.500000000000117.700000000009630.20
051101590310200428.7806584600434.217651751400101012004101000000000009512.500000000000117.700000000009630.20
051101590310200428.7806584600434.217651751401201012001107000000000009512.500000000000117.700000000009630.20
051101590310200428.7806584600434.217651751401101012004101000000000009512.500000000000117.700000000009630.20
051101590310200428.7806584600434.217651751400801012004101000000000009512.500000000000117.700000000009630.20
051101590310200428.7806584600434.217651751400601012004101000000000009512.500000000000117.700000000009630.20
051101590310200428.7806584600434.217651751400501012008101000000000009512.500000000000117.700000000009630.20
051101590310200428.7806584600434.217651751400401012004103000000000009512.500000000000117.700000000009630.20
051101590310200428.7806584600434.217651751401301022007103000000000009512.500000000000117.700000000009630.20
051101590410200428.7806584600434.217651751401101022009101000000000012482.000000000000047.850000000012529.85
051101590410200428.7806584600434.217651751401201012008103000000000012482.000000000000047.850000000012529.85
051101590410200428.7806584600434.217651751400601012008101000000000012482.000000000000047.850000000012529.85
051101590410200428.7806584600434.217651751400501032009101000000000012482.000000000000047.850000000012529.85
051101590410200428.7806584600434.217651751400401012008103000000000012482.000000000000047.850000000012529.85
051101590410200428.7806584600434.217651751400101012008103000000000012482.000000000000047.850000000012529.85
051101590410200428.7806584600434.217651751403101012003101000000000012482.000000000000047.850000000012529.85
051101590410200428.7806584600434.217651751402801012004101000000000012482.000000000000047.850000000012529.85
051101590410200428.7806584600434.217651751402401012008101000000000012482.000000000000047.850000000012529.85
051101590410200428.7806584600434.217651751402201012003101000000000012482.000000000000047.850000000012529.85
051101590410200428.7806584600434.217651751402101022008103000000000012482.000000000000047.850000000012529.85
051101590410200428.7806584600434.217651751402001012002101000000000012482.000000000000047.850000000012529.85
051101590410200428.7806584600434.217651751401801022008101000000000012482.000000000000047.850000000012529.85
051101590410200428.7806584600434.217651751401701032000103000000000012482.000000000000047.850000000012529.85
051101590410200428.7806584600434.217651751401501012003103000000000012482.000000000000047.850000000012529.85
051101590410200428.7806584600434.217651751401301032008103000000000012482.000000000000047.850000000012529.85
051101590410200428.7806584600434.217651751400701012003101000000000012482.000000000000047.850000000012529.85
051101590510200428.7806584600434.217651751403101012005101000000000004539.000000000000031.720000000004570.72
051101590510200428.7806584600434.217651751400101012007101000000000004539.000000000000031.720000000004570.72
051101590510200428.7806584600434.217651751402801022007101000000000004539.000000000000031.720000000004570.72
051101590510200428.7806584600434.217651751402701012002101000000000004539.000000000000031.720000000004570.72
051101590510200428.7806584600434.217651751402601011999101000000000004539.000000000000031.720000000004570.72
051101590510200428.7806584600434.217651751402401012008103000000000004539.000000000000031.720000000004570.72
051101590510200428.7806584600434.217651751402201022006103000000000004539.000000000000031.720000000004570.72
051101590510200428.7806584600434.217651751402101012006103000000000004539.000000000000031.720000000004570.72
051101590510200428.7806584600434.217651751401801022008101000000000004539.000000000000031.720000000004570.72
051101590510200428.7806584600434.217651751401701022008101000000000004539.000000000000031.720000000004570.72
051101590510200428.7806584600434.217651751401601032007101000000000004539.000000000000031.720000000004570.72
051101590510200428.7806584600434.217651751401301042007101000000000004539.000000000000031.720000000004570.72
051101590510200428.7806584600434.217651751401201012001101000000000004539.000000000000031.720000000004570.72
051101590510200428.7806584600434.217651751401101022007101000000000004539.000000000000031.720000000004570.72
051101590510200428.7806584600434.217651751400601012006101000000000004539.000000000000031.720000000004570.72
051101590510200428.7806584600434.217651751400501012005101000000000004539.000000000000031.720000000004570.72
051101590510200428.7806584600434.217651751400401022007101000000000004539.000000000000031.720000000004570.72
051101590510200428.7806584600434.217651751403001012002101000000000004539.000000000000031.720000000004570.72
051101590610200428.7806584600434.217651751400301012001103000000000004951.250000000000179.170000000005130.42
051101590610200428.7806584600434.217651751400101012005103000000000004951.250000000000179.170000000005130.42
051101590610200428.7806584600434.217651751403101012007101000000000004951.250000000000179.170000000005130.42
051101590610200428.7806584600434.217651751403001012002107000000000004951.250000000000179.170000000005130.42
051101590610200428.7806584600434.217651751402801012008101000000000004951.250000000000179.170000000005130.42
051101590610200428.7806584600434.217651751401801042009101000000000004951.250000000000179.170000000005130.42
051101590610200428.7806584600434.217651751401601012008101000000000004951.250000000000179.170000000005130.42
051101590610200428.7806584600434.217651751401501012003101000000000004951.250000000000179.170000000005130.42
051101590610200428.7806584600434.217651751401301022007101000000000004951.250000000000179.170000000005130.42
051101590610200428.7806584600434.217651751401101012006101000000000004951.250000000000179.170000000005130.42
051101590610200428.7806584600434.217651751400601022008101000000000004951.250000000000179.170000000005130.42
051101590610200428.7806584600434.217651751400401012007103000000000004951.250000000000179.170000000005130.42
051101590710200428.7806584600434.217651751402001012005101000000000005120.810000000000943.360000000006064.17
051101590710200428.7806584600434.217651751402101012000103000000000005120.810000000000943.360000000006064.17
051101590710200428.7806584600434.217651751400101012006103000000000005120.810000000000943.360000000006064.17
051101590710200428.7806584600434.217651751400301012008103000000000005120.810000000000943.360000000006064.17
051101590710200428.7806584600434.217651751400601012000101000000000005120.810000000000943.360000000006064.17
051101590710200428.7806584600434.217651751401101012001101000000000005120.810000000000943.360000000006064.17
051101590710200428.7806584600434.217651751401301012006103000000000005120.810000000000943.360000000006064.17
051101590710200428.7806584600434.217651751401201012006103000000000005120.810000000000943.360000000006064.17
051101590710200428.7806584600434.217651751401501012004101000000000005120.810000000000943.360000000006064.17
051101590710200428.7806584600434.217651751401701022003103000000000005120.810000000000943.360000000006064.17
051101590710200428.7806584600434.217651751401801022005101000000000005120.810000000000943.360000000006064.17
051101590710200428.7806584600434.217651751402801012008101000000000005120.810000000000943.360000000006064.17
051101590710200428.7806584600434.217651751402601012000103000000000005120.810000000000943.360000000006064.17
051101590710200428.7806584600434.217651751402401012006103000000000005120.810000000000943.360000000006064.17
051101590810200428.7806584600434.217651751401801032006103000000000001123.450000000000598.170000000001721.62
051101590810200428.7806584600434.217651751401101011999103000000000001123.450000000000598.170000000001721.62
051101590810200428.7806584600434.217651751401501022006103000000000001123.450000000000598.170000000001721.62
051101590810200428.7806584600434.217651751401301022007103000000000001123.450000000000598.170000000001721.62
051101590810200428.7806584600434.217651751401901011995103000000000001123.450000000000598.170000000001721.62
051101590810200428.7806584600434.217651751402001012008103000000000001123.450000000000598.170000000001721.62
051101590810200428.7806584600434.217651751402201012007103000000000001123.450000000000598.170000000001721.62
051101590810200428.7806584600434.217651751402801012003103000000000001123.450000000000598.170000000001721.62
051101590810200428.7806584600434.217651751402401012007103000000000001123.450000000000598.170000000001721.62
051101590810200428.7806584600434.217651751400601012009103000000000001123.450000000000598.170000000001721.62
051101590810200428.7806584600434.217651751400301012006103000000000001123.450000000000598.170000000001721.62
051101590810200428.7806584600434.217651751400201012007103000000000001123.450000000000598.170000000001721.62
051101590810200428.7806584600434.217651751400101012006301000000000001123.450000000000598.170000000001721.62
051101590810200428.7806584600434.217651751403001012006103000000000001123.450000000000598.170000000001721.62
051101590810200428.7806584600434.217651751403101012007103000000000001123.450000000000598.170000000001721.62
051101590810200428.7806584600434.217651751402301012006103000000000001123.450000000000598.170000000001721.62
051101590810200428.7806584600434.217651751401601012006103000000000001123.450000000000598.170000000001721.62
051101590910200428.7806584600434.217651751400301012005103000000000001644.500000000000007.920000000001652.42
051101590910200428.7806584600434.217651751400601012005101000000000001644.500000000000007.920000000001652.42
051101590910200428.7806584600434.217651751401101012007107000000000001644.500000000000007.920000000001652.42
051101590910200428.7806584600434.217651751401201012007103000000000001644.500000000000007.920000000001652.42
051101590910200428.7806584600434.217651751401301021998103000000000001644.500000000000007.920000000001652.42
051101590910200428.7806584600434.217651751401501011999309000000000001644.500000000000007.920000000001652.42
051101590910200428.7806584600434.217651751401801022008103000000000001644.500000000000007.920000000001652.42
051101590910200428.7806584600434.217651751400101012001103000000000001644.500000000000007.920000000001652.42
051101590910200428.7806584600434.217651751403001012007307000000000001644.500000000000007.920000000001652.42
051101590910200428.7806584600434.217651751402801012008101000000000001644.500000000000007.920000000001652.42
051101670110200315.0468811500319.041715681400101012004103000000000000959.100000000000000.000000000000959.10
051101670110200315.0468811500319.041715681400601012008101000000000000959.100000000000000.000000000000959.10
051101670110200315.0468811500319.041715681401101012006107000000000000959.100000000000000.000000000000959.10
051101670110200315.0468811500319.041715681401201012004103000000000000959.100000000000000.000000000000959.10
051101670110200315.0468811500319.041715681401301011999103000000000000959.100000000000000.000000000000959.10
051101670110200315.0468811500319.041715681401801012008101000000000000959.100000000000000.000000000000959.10
051101670110200315.0468811500319.041715681402001012002101000000000000959.100000000000000.000000000000959.10
051101670110200315.0468811500319.041715681402201012000101000000000000959.100000000000000.000000000000959.10
051101670110200315.0468811500319.041715681400301012004103000000000000959.100000000000000.000000000000959.10
051101670110200315.0468811500319.041715681402801012007101000000000000959.100000000000000.000000000000959.10
051101671010200315.0468811500319.041715681400101012007101000000000002751.410000000000387.830000000003139.24
051101671010200315.0468811500319.041715681400301012005103000000000002751.410000000000387.830000000003139.24
051101671010200315.0468811500319.041715681400601012008101000000000002751.410000000000387.830000000003139.24
051101671010200315.0468811500319.041715681401101012007101000000000002751.410000000000387.830000000003139.24
051101671010200315.0468811500319.041715681401301022006103000000000002751.410000000000387.830000000003139.24
051101671010200315.0468811500319.041715681401801022008101000000000002751.410000000000387.830000000003139.24
051101671010200315.0468811500319.041715681402601012008103000000000002751.410000000000387.830000000003139.24
051101671010200315.0468811500319.041715681402801012008103000000000002751.410000000000387.830000000003139.24
051101671110200315.0468811500319.041715681402801012007103000000000001486.560000000000517.570000000002004.13
051101671110200315.0468811500319.041715681403001012003103000000000001486.560000000000517.570000000002004.13
051101671110200315.0468811500319.041715681402301012008103000000000001486.560000000000517.570000000002004.13
051101671110200315.0468811500319.041715681400101012006103000000000001486.560000000000517.570000000002004.13
051101671110200315.0468811500319.041715681400401012008103000000000001486.560000000000517.570000000002004.13
051101671110200315.0468811500319.041715681400601012006107000000000001486.560000000000517.570000000002004.13
051101671110200315.0468811500319.041715681400801012008101000000000001486.560000000000517.570000000002004.13
051101671110200315.0468811500319.041715681401101012000101000000000001486.560000000000517.570000000002004.13
051101671110200315.0468811500319.041715681401301012006103000000000001486.560000000000517.570000000002004.13
051101671110200315.0468811500319.041715681401501012004103000000000001486.560000000000517.570000000002004.13
051101671110200315.0468811500319.041715681401701012008301000000000001486.560000000000517.570000000002004.13
051101671110200315.0468811500319.041715681401801022008101000000000001486.560000000000517.570000000002004.13
051101671110200315.0468811500319.041715681402001012006101000000000001486.560000000000517.570000000002004.13
051101671310200315.0468811500319.041715681400301011997101000000000002175.070000000000413.240000000002588.32
051101671310200315.0468811500319.041715681400601012008103000000000002175.070000000000413.240000000002588.32
051101671310200315.0468811500319.041715681401101011999101000000000002175.070000000000413.240000000002588.32
051101671310200315.0468811500319.041715681401301022006101000000000002175.070000000000413.240000000002588.32
051101671310200315.0468811500319.041715681401701022008103000000000002175.070000000000413.240000000002588.32
051101671310200315.0468811500319.041715681400101011997103000000000002175.070000000000413.240000000002588.32
051101671310200315.0468811500319.041715681402101012004303000000000002175.070000000000413.240000000002588.32
051101671310200315.0468811500319.041715681402401012006101000000000002175.070000000000413.240000000002588.32
051101671310200315.0468811500319.041715681402801012008101000000000002175.070000000000413.240000000002588.32
051101671310200315.0468811500319.041715681403001012008103000000000002175.070000000000413.240000000002588.32
051101671310200315.0468811500319.041715681401801031996101000000000002175.070000000000413.240000000002588.32
051101670210200315.0468811500319.041715681403101012005101000000000003258.330000000000168.940000000003427.27
051101670210200315.0468811500319.041715681403001011998101000000000003258.330000000000168.940000000003427.27
051101670210200315.0468811500319.041715681402801012008101000000000003258.330000000000168.940000000003427.27
051101670210200315.0468811500319.041715681402301012006103000000000003258.330000000000168.940000000003427.27
051101670210200315.0468811500319.041715681402001011995101000000000003258.330000000000168.940000000003427.27
051101670210200315.0468811500319.041715681401801022008107000000000003258.330000000000168.940000000003427.27
051101670210200315.0468811500319.041715681401701012004103000000000003258.330000000000168.940000000003427.27
051101670210200315.0468811500319.041715681401601019999911000000000003258.330000000000168.940000000003427.27
051101670210200315.0468811500319.041715681401301012004103000000000003258.330000000000168.940000000003427.27
051101670210200315.0468811500319.041715681401201011999103000000000003258.330000000000168.940000000003427.27
051101670210200315.0468811500319.041715681401001012007101000000000003258.330000000000168.940000000003427.27
051101670210200315.0468811500319.041715681400601012002103000000000003258.330000000000168.940000000003427.27
051101670210200315.0468811500319.041715681400401012009103000000000003258.330000000000168.940000000003427.27
051101670210200315.0468811500319.041715681400101012008103000000000003258.330000000000168.940000000003427.27
051101670310200315.0468811500319.041715681402201012007107000000000001990.000000000000874.470000000002864.47
051101670310200315.0468811500319.041715681402001011999103000000000001990.000000000000874.470000000002864.47
051101670310200315.0468811500319.041715681401801022004103000000000001990.000000000000874.470000000002864.47
051101670310200315.0468811500319.041715681401701022007107000000000001990.000000000000874.470000000002864.47
051101670310200315.0468811500319.041715681401501011999103000000000001990.000000000000874.470000000002864.47
051101670310200315.0468811500319.041715681401301022009307000000000001990.000000000000874.470000000002864.47
051101670310200315.0468811500319.041715681401201011999103000000000001990.000000000000874.470000000002864.47
051101670310200315.0468811500319.041715681401101012006101000000000001990.000000000000874.470000000002864.47
051101670310200315.0468811500319.041715681400601011995103000000000001990.000000000000874.470000000002864.47
051101670310200315.0468811500319.041715681400401011993103000000000001990.000000000000874.470000000002864.47
051101670310200315.0468811500319.041715681400101012008107000000000001990.000000000000874.470000000002864.47
051101670310200315.0468811500319.041715681402801012008107000000000001990.000000000000874.470000000002864.47
051101670410200315.0468811500319.041715681403101011996103000000000012065.670000000000090.000000000012155.67
051101670410200315.0468811500319.041715681400101012004103000000000012065.670000000000090.000000000012155.67
051101670410200315.0468811500319.041715681402401022009103000000000012065.670000000000090.000000000012155.67
051101670410200315.0468811500319.041715681402201022007103000000000012065.670000000000090.000000000012155.67
051101670410200315.0468811500319.041715681402101022008303000000000012065.670000000000090.000000000012155.67
051101670410200315.0468811500319.041715681401801012009101000000000012065.670000000000090.000000000012155.67
051101670410200315.0468811500319.041715681401701022007103000000000012065.670000000000090.000000000012155.67
051101670410200315.0468811500319.041715681401601012006103000000000012065.670000000000090.000000000012155.67
051101670410200315.0468811500319.041715681401301032007103000000000012065.670000000000090.000000000012155.67
051101670410200315.0468811500319.041715681401201012006103000000000012065.670000000000090.000000000012155.67
051101670410200315.0468811500319.041715681401101012006103000000000012065.670000000000090.000000000012155.67
051101670410200315.0468811500319.041715681400801012007103000000000012065.670000000000090.000000000012155.67
051101670410200315.0468811500319.041715681400601012006103000000000012065.670000000000090.000000000012155.67
051101670410200315.0468811500319.041715681400501012008101000000000012065.670000000000090.000000000012155.67
051101670410200315.0468811500319.041715681400301012004103000000000012065.670000000000090.000000000012155.67
051101670410200315.0468811500319.041715681402801022007107000000000012065.670000000000090.000000000012155.67
051101670510200315.0468811500319.041715681402201012005107000000000005018.500000000000460.500000000005479.00
051101670510200315.0468811500319.041715681402101012008301000000000005018.500000000000460.500000000005479.00
051101670510200315.0468811500319.041715681401801012008101000000000005018.500000000000460.500000000005479.00
051101670510200315.0468811500319.041715681401701022007103000000000005018.500000000000460.500000000005479.00
051101670510200315.0468811500319.041715681401501012007103000000000005018.500000000000460.500000000005479.00
051101670510200315.0468811500319.041715681401301022006103000000000005018.500000000000460.500000000005479.00
051101670510200315.0468811500319.041715681402401012006103000000000005018.500000000000460.500000000005479.00
051101670510200315.0468811500319.041715681400601012006101000000000005018.500000000000460.500000000005479.00
051101670510200315.0468811500319.041715681400401011995103000000000005018.500000000000460.500000000005479.00
051101670510200315.0468811500319.041715681400101011993101000000000005018.500000000000460.500000000005479.00
051101670510200315.0468811500319.041715681403001012005107000000000005018.500000000000460.500000000005479.00
051101670510200315.0468811500319.041715681402801012007107000000000005018.500000000000460.500000000005479.00
051101670510200315.0468811500319.041715681401001012009101000000000005018.500000000000460.500000000005479.00
051101670610200315.0468811500319.041715681402801022007101000000000000910.350000000000119.750000000001030.10
051101670610200315.0468811500319.041715681402201012008103000000000000910.350000000000119.750000000001030.10
051101670610200315.0468811500319.041715681401801022008101000000000000910.350000000000119.750000000001030.10
051101670610200315.0468811500319.041715681400101012006103000000000000910.350000000000119.750000000001030.10
051101670610200315.0468811500319.041715681401301032009103000000000000910.350000000000119.750000000001030.10
051101670610200315.0468811500319.041715681401101012007107000000000000910.350000000000119.750000000001030.10
051101670610200315.0468811500319.041715681400301011990307000000000000910.350000000000119.750000000001030.10
051101670610200315.0468811500319.041715681401401011983101000000000000910.350000000000119.750000000001030.10
051101670710200315.0468811500319.041715681402801012007101000000000008655.000000000000376.530000000009031.52
051101670710200315.0468811500319.041715681403001012008101000000000008655.000000000000376.530000000009031.52
051101670710200315.0468811500319.041715681402201012008101000000000008655.000000000000376.530000000009031.52
051101670710200315.0468811500319.041715681402101012008103000000000008655.000000000000376.530000000009031.52
051101670710200315.0468811500319.041715681401901012007103000000000008655.000000000000376.530000000009031.52
051101670710200315.0468811500319.041715681401801012008101000000000008655.000000000000376.530000000009031.52
051101670710200315.0468811500319.041715681401701012008103000000000008655.000000000000376.530000000009031.52
051101670710200315.0468811500319.041715681401501012001103000000000008655.000000000000376.530000000009031.52
051101670710200315.0468811500319.041715681401301022001103000000000008655.000000000000376.530000000009031.52
051101670710200315.0468811500319.041715681401201012007103000000000008655.000000000000376.530000000009031.52
051101670710200315.0468811500319.041715681401101012009101000000000008655.000000000000376.530000000009031.52
051101670710200315.0468811500319.041715681400901012008103000000000008655.000000000000376.530000000009031.52
051101670710200315.0468811500319.041715681400801012008101000000000008655.000000000000376.530000000009031.52
051101670710200315.0468811500319.041715681400401012001103000000000008655.000000000000376.530000000009031.52
051101670710200315.0468811500319.041715681400101011998101000000000008655.000000000000376.530000000009031.52
051101670710200315.0468811500319.041715681402401012007103000000000008655.000000000000376.530000000009031.52
051101670810200315.0468811500319.041715681403101012009103000000000001379.900000000000554.170000000001934.07
051101670810200315.0468811500319.041715681400101012008103000000000001379.900000000000554.170000000001934.07
051101670810200315.0468811500319.041715681402801022008101000000000001379.900000000000554.170000000001934.07
051101670810200315.0468811500319.041715681402601012009103000000000001379.900000000000554.170000000001934.07
051101670810200315.0468811500319.041715681402401012009101000000000001379.900000000000554.170000000001934.07
051101670810200315.0468811500319.041715681402301012009103000000000001379.900000000000554.170000000001934.07
051101670810200315.0468811500319.041715681402101012005103000000000001379.900000000000554.170000000001934.07
051101670810200315.0468811500319.041715681401801012007103000000000001379.900000000000554.170000000001934.07
051101670810200315.0468811500319.041715681401701022008103000000000001379.900000000000554.170000000001934.07
051101670810200315.0468811500319.041715681401501012007103000000000001379.900000000000554.170000000001934.07
051101670810200315.0468811500319.041715681401301042009103000000000001379.900000000000554.170000000001934.07
051101670810200315.0468811500319.041715681401101012008103000000000001379.900000000000554.170000000001934.07
051101670810200315.0468811500319.041715681400601012008103000000000001379.900000000000554.170000000001934.07
051101670810200315.0468811500319.041715681400401012009103000000000001379.900000000000554.170000000001934.07
051101670810200315.0468811500319.041715681403001012007107000000000001379.900000000000554.170000000001934.07
051101670910200315.0468811500319.041715681401501012007103000000000002080.000000000000631.080000000002711.08
051101670910200315.0468811500319.041715681401301032008303000000000002080.000000000000631.080000000002711.08
051101670910200315.0468811500319.041715681401101012006101000000000002080.000000000000631.080000000002711.08
051101670910200315.0468811500319.041715681400601012005101000000000002080.000000000000631.080000000002711.08
051101670910200315.0468811500319.041715681400301019999103000000000002080.000000000000631.080000000002711.08
051101670910200315.0468811500319.041715681401701022003103000000000002080.000000000000631.080000000002711.08
051101670910200315.0468811500319.041715681400101012003103000000000002080.000000000000631.080000000002711.08
051101670910200315.0468811500319.041715681402401012006103000000000002080.000000000000631.080000000002711.08
051101670910200315.0468811500319.041715681402101011993303000000000002080.000000000000631.080000000002711.08
051101670910200315.0468811500319.041715681401801011988101000000000002080.000000000000631.080000000002711.08
051101670910200315.0468811500319.041715681400201011999103000000000002080.000000000000631.080000000002711.08
051101750110300406.1300959200428.910133401400101012005107000000000003298.000000000000000.000000000003298.00
051101750110300406.1300959200428.910133401402801012006103000000000003298.000000000000000.000000000003298.00
051101750110300406.1300959200428.910133401402901012005107000000000003298.000000000000000.000000000003298.00
051101750110300406.1300959200428.910133401403001012005107000000000003298.000000000000000.000000000003298.00
051101750110300406.1300959200428.910133401401801022008103000000000003298.000000000000000.000000000003298.00
051101750110300406.1300959200428.910133401401701012006103000000000003298.000000000000000.000000000003298.00
051101750110300406.1300959200428.910133401401301012007103000000000003298.000000000000000.000000000003298.00
051101750110300406.1300959200428.910133401401201012005107000000000003298.000000000000000.000000000003298.00
051101750110300406.1300959200428.910133401402301022005103000000000003298.000000000000000.000000000003298.00
051101750110300406.1300959200428.910133401400401012005103000000000003298.000000000000000.000000000003298.00
051101750110300406.1300959200428.910133401400501012006107000000000003298.000000000000000.000000000003298.00
051101750110300406.1300959200428.910133401400601012005107000000000003298.000000000000000.000000000003298.00
051101750110300406.1300959200428.910133401400801012005107000000000003298.000000000000000.000000000003298.00
051101750110300406.1300959200428.910133401400901012006101000000000003298.000000000000000.000000000003298.00
051101750110300406.1300959200428.910133401401101012005107000000000003298.000000000000000.000000000003298.00
051101751010300406.1300959200428.910133401401601012007307000000000000547.000000000000353.530000000000900.53
051101751010300406.1300959200428.910133401401801022008107000000000000547.000000000000353.530000000000900.53
051101751010300406.1300959200428.910133401402601012008103000000000000547.000000000000353.530000000000900.53
051101751010300406.1300959200428.910133401400101012008307000000000000547.000000000000353.530000000000900.53
051101751010300406.1300959200428.910133401400301012007301000000000000547.000000000000353.530000000000900.53
051101751010300406.1300959200428.910133401401101012006301000000000000547.000000000000353.530000000000900.53
051101751010300406.1300959200428.910133401401301012007103000000000000547.000000000000353.530000000000900.53
051101751010300406.1300959200428.910133401402801012007103000000000000547.000000000000353.530000000000900.53
051101751210300406.1300959200428.910133401401801022007103000000000003619.710000000000507.500000000004127.22
051101751210300406.1300959200428.910133401402001012005101000000000003619.710000000000507.500000000004127.22
051101751210300406.1300959200428.910133401402101012006301000000000003619.710000000000507.500000000004127.22
051101751210300406.1300959200428.910133401402301012007301000000000003619.710000000000507.500000000004127.22
051101751210300406.1300959200428.910133401400501011996101000000000003619.710000000000507.500000000004127.22
051101751210300406.1300959200428.910133401402701012006103000000000003619.710000000000507.500000000004127.22
051101751210300406.1300959200428.910133401402901012002101000000000003619.710000000000507.500000000004127.22
051101751210300406.1300959200428.910133401403001012001101000000000003619.710000000000507.500000000004127.22
051101751210300406.1300959200428.910133401403101012003107000000000003619.710000000000507.500000000004127.22
051101751210300406.1300959200428.910133401400101012004103000000000003619.710000000000507.500000000004127.22
051101751210300406.1300959200428.910133401400401012007103000000000003619.710000000000507.500000000004127.22
051101751210300406.1300959200428.910133401400301011998101000000000003619.710000000000507.500000000004127.22
051101751210300406.1300959200428.910133401402401012002303000000000003619.710000000000507.500000000004127.22
051101751210300406.1300959200428.910133401400601022005103000000000003619.710000000000507.500000000004127.22
051101751210300406.1300959200428.910133401401101011996101000000000003619.710000000000507.500000000004127.22
051101751210300406.1300959200428.910133401401201012002101000000000003619.710000000000507.500000000004127.22
051101751210300406.1300959200428.910133401401301022007103000000000003619.710000000000507.500000000004127.22
051101751210300406.1300959200428.910133401401501012004103000000000003619.710000000000507.500000000004127.22
051101751210300406.1300959200428.910133401401701022008103000000000003619.710000000000507.500000000004127.22
051101751310300406.1300959200428.910133401402301012005103000000000003385.930000000000129.870000000003515.80
051101751310300406.1300959200428.910133401403101012007101000000000003385.930000000000129.870000000003515.80
051101751310300406.1300959200428.910133401401901011998103000000000003385.930000000000129.870000000003515.80
051101751310300406.1300959200428.910133401401801042007101000000000003385.930000000000129.870000000003515.80
051101751310300406.1300959200428.910133401401501012005103000000000003385.930000000000129.870000000003515.80
051101751310300406.1300959200428.910133401401301022006103000000000003385.930000000000129.870000000003515.80
051101751310300406.1300959200428.910133401401201012006103000000000003385.930000000000129.870000000003515.80
051101751310300406.1300959200428.910133401401101022007101000000000003385.930000000000129.870000000003515.80
051101751310300406.1300959200428.910133401400601012007103000000000003385.930000000000129.870000000003515.80
051101751310300406.1300959200428.910133401400501012003103000000000003385.930000000000129.870000000003515.80
051101751310300406.1300959200428.910133401400301011999103000000000003385.930000000000129.870000000003515.80
051101751310300406.1300959200428.910133401400101012005103000000000003385.930000000000129.870000000003515.80
051101751310300406.1300959200428.910133401402201022007101000000000003385.930000000000129.870000000003515.80
051101751310300406.1300959200428.910133401402401012004103000000000003385.930000000000129.870000000003515.80
051101751310300406.1300959200428.910133401402601012006101000000000003385.930000000000129.870000000003515.80
051101751310300406.1300959200428.910133401402701011996103000000000003385.930000000000129.870000000003515.80
051101751310300406.1300959200428.910133401402801012005101000000000003385.930000000000129.870000000003515.80
051101751310300406.1300959200428.910133401403001012006101000000000003385.930000000000129.870000000003515.80
051101751310300406.1300959200428.910133401402001012006103000000000003385.930000000000129.870000000003515.80
051101750210300406.1300959200428.910133401401801012000103000000000009057.500000000000332.090000000009389.59
051101750210300406.1300959200428.910133401402101022000301000000000009057.500000000000332.090000000009389.59
051101750210300406.1300959200428.910133401401601012000101000000000009057.500000000000332.090000000009389.59
051101750210300406.1300959200428.910133401401301012008103000000000009057.500000000000332.090000000009389.59
051101750210300406.1300959200428.910133401401201011998103000000000009057.500000000000332.090000000009389.59
051101750210300406.1300959200428.910133401401101012000103000000000009057.500000000000332.090000000009389.59
051101750210300406.1300959200428.910133401400601012005103000000000009057.500000000000332.090000000009389.59
051101750210300406.1300959200428.910133401400401012002101000000000009057.500000000000332.090000000009389.59
051101750210300406.1300959200428.910133401400201011998103000000000009057.500000000000332.090000000009389.59
051101750210300406.1300959200428.910133401400101012003103000000000009057.500000000000332.090000000009389.59
051101750210300406.1300959200428.910133401403101012007107000000000009057.500000000000332.090000000009389.59
051101750210300406.1300959200428.910133401403001012002101000000000009057.500000000000332.090000000009389.59
051101750210300406.1300959200428.910133401402701011998101000000000009057.500000000000332.090000000009389.59
051101750210300406.1300959200428.910133401402401012004101000000000009057.500000000000332.090000000009389.59
051101750210300406.1300959200428.910133401402201012006103000000000009057.500000000000332.090000000009389.59
051101750210300406.1300959200428.910133401401701011992103000000000009057.500000000000332.090000000009389.59
051101750310300406.1300959200428.910133401403101012001101000000000004578.590000000000265.820000000004844.41
051101750310300406.1300959200428.910133401402701011996103000000000004578.590000000000265.820000000004844.41
051101750310300406.1300959200428.910133401402401012002103000000000004578.590000000000265.820000000004844.41
051101750310300406.1300959200428.910133401402201022004101000000000004578.590000000000265.820000000004844.41
051101750310300406.1300959200428.910133401402101012005301000000000004578.590000000000265.820000000004844.41
051101750310300406.1300959200428.910133401402001012004101000000000004578.590000000000265.820000000004844.41
051101750310300406.1300959200428.910133401401801022007103000000000004578.590000000000265.820000000004844.41
051101750310300406.1300959200428.910133401401601011983101000000000004578.590000000000265.820000000004844.41
051101750310300406.1300959200428.910133401401301011996103000000000004578.590000000000265.820000000004844.41
051101750310300406.1300959200428.910133401401201011998101000000000004578.590000000000265.820000000004844.41
051101750310300406.1300959200428.910133401401101012004101000000000004578.590000000000265.820000000004844.41
051101750310300406.1300959200428.910133401400901012008101000000000004578.590000000000265.820000000004844.41
051101750310300406.1300959200428.910133401400601012007101000000000004578.590000000000265.820000000004844.41
051101750310300406.1300959200428.910133401400501012000101000000000004578.590000000000265.820000000004844.41
051101750310300406.1300959200428.910133401400401012005103000000000004578.590000000000265.820000000004844.41
051101750310300406.1300959200428.910133401400101012005103000000000004578.590000000000265.820000000004844.41
051101750410300406.1300959200428.910133401402701011993103000000000006673.400000000000147.660000000006821.06
051101750410300406.1300959200428.910133401402301012008103000000000006673.400000000000147.660000000006821.06
051101750410300406.1300959200428.910133401402201012008103000000000006673.400000000000147.660000000006821.06
051101750410300406.1300959200428.910133401401801012007103000000000006673.400000000000147.660000000006821.06
051101750410300406.1300959200428.910133401401701022006103000000000006673.400000000000147.660000000006821.06
051101750410300406.1300959200428.910133401401501012007103000000000006673.400000000000147.660000000006821.06
051101750410300406.1300959200428.910133401400101012007103000000000006673.400000000000147.660000000006821.06
051101750410300406.1300959200428.910133401401201012007103000000000006673.400000000000147.660000000006821.06
051101750410300406.1300959200428.910133401401101012006103000000000006673.400000000000147.660000000006821.06
051101750410300406.1300959200428.910133401400601012007103000000000006673.400000000000147.660000000006821.06
051101750410300406.1300959200428.910133401400501012007103000000000006673.400000000000147.660000000006821.06
051101750410300406.1300959200428.910133401400401012007101000000000006673.400000000000147.660000000006821.06
051101750410300406.1300959200428.910133401400201011993103000000000006673.400000000000147.660000000006821.06
051101750410300406.1300959200428.910133401401301012007103000000000006673.400000000000147.660000000006821.06
051101750510300406.1300959200428.910133401402301012008301020000000002042.000000000000280.900000000002322.90
051101750510300406.1300959200428.910133401402901012007107020000000002042.000000000000280.900000000002322.90
051101750510300406.1300959200428.910133401402801012006101020000000002042.000000000000280.900000000002322.90
051101750510300406.1300959200428.910133401402701012000101020000000002042.000000000000280.900000000002322.90
051101750510300406.1300959200428.910133401402101012008303020000000002042.000000000000280.900000000002322.90
051101750510300406.1300959200428.910133401402001012005101020000000002042.000000000000280.900000000002322.90
051101750510300406.1300959200428.910133401401801032006101020000000002042.000000000000280.900000000002322.90
051101750510300406.1300959200428.910133401401401012006107020000000002042.000000000000280.900000000002322.90
051101750510300406.1300959200428.910133401401301012000101020000000002042.000000000000280.900000000002322.90
051101750510300406.1300959200428.910133401401201012000101020000000002042.000000000000280.900000000002322.90
051101750510300406.1300959200428.910133401401501022007301020000000002042.000000000000280.900000000002322.90
051101750510300406.1300959200428.910133401401101012000101020000000002042.000000000000280.900000000002322.90
051101750510300406.1300959200428.910133401401001012006101020000000002042.000000000000280.900000000002322.90
051101750510300406.1300959200428.910133401400801012006107020000000002042.000000000000280.900000000002322.90
051101750510300406.1300959200428.910133401400601012000107020000000002042.000000000000280.900000000002322.90
051101750510300406.1300959200428.910133401400501012007101020000000002042.000000000000280.900000000002322.90
051101750510300406.1300959200428.910133401400301012000107020000000002042.000000000000280.900000000002322.90
051101750510300406.1300959200428.910133401400101012000107020000000002042.000000000000280.900000000002322.90
051101750510300406.1300959200428.910133401400701012000107020000000002042.000000000000280.900000000002322.90
051101750510300406.1300959200428.910133401403001012000101020000000002042.000000000000280.900000000002322.90
051101750510300406.1300959200428.910133401402201022005101020000000002042.000000000000280.900000000002322.90
051101750610300406.1300959200428.910133401402301012007301000000000001283.250000000000053.380000000001336.63
051101750610300406.1300959200428.910133401402201022008103000000000001283.250000000000053.380000000001336.63
051101750610300406.1300959200428.910133401401901012001103000000000001283.250000000000053.380000000001336.63
051101750610300406.1300959200428.910133401401801042008101000000000001283.250000000000053.380000000001336.63
051101750610300406.1300959200428.910133401401501012006101000000000001283.250000000000053.380000000001336.63
051101750610300406.1300959200428.910133401400101011995103000000000001283.250000000000053.380000000001336.63
051101750610300406.1300959200428.910133401401101012007103000000000001283.250000000000053.380000000001336.63
051101750610300406.1300959200428.910133401400601012007103000000000001283.250000000000053.380000000001336.63
051101750610300406.1300959200428.910133401400201012007301000000000001283.250000000000053.380000000001336.63
051101750610300406.1300959200428.910133401400301012005303000000000001283.250000000000053.380000000001336.63
051101750610300406.1300959200428.910133401401201012007103000000000001283.250000000000053.380000000001336.63
051101750710300406.1300959200428.910133401402801012007107000000000000955.200000000000501.180000000001456.38
051101750710300406.1300959200428.910133401402201022007107000000000000955.200000000000501.180000000001456.38
051101750710300406.1300959200428.910133401401901012006107000000000000955.200000000000501.180000000001456.38
051101750710300406.1300959200428.910133401401801022006101000000000000955.200000000000501.180000000001456.38
051101750710300406.1300959200428.910133401401601012007101000000000000955.200000000000501.180000000001456.38
051101750710300406.1300959200428.910133401400101012007107000000000000955.200000000000501.180000000001456.38
051101750710300406.1300959200428.910133401401201012006101000000000000955.200000000000501.180000000001456.38
051101750710300406.1300959200428.910133401401101012005101000000000000955.200000000000501.180000000001456.38
051101750710300406.1300959200428.910133401400601012006101000000000000955.200000000000501.180000000001456.38
051101750710300406.1300959200428.910133401400401012007103000000000000955.200000000000501.180000000001456.38
051101750710300406.1300959200428.910133401401301032007101000000000000955.200000000000501.180000000001456.38
051101750810300406.1300959200428.910133401402201012002101000000000001211.000000000000097.870000000001308.87
051101750810300406.1300959200428.910133401401801022006101000000000001211.000000000000097.870000000001308.87
051101750810300406.1300959200428.910133401401601012005307000000000001211.000000000000097.870000000001308.87
051101750810300406.1300959200428.910133401401301012002103000000000001211.000000000000097.870000000001308.87
051101750810300406.1300959200428.910133401400101012005307000000000001211.000000000000097.870000000001308.87
051101750810300406.1300959200428.910133401401101012005301000000000001211.000000000000097.870000000001308.87
051101750810300406.1300959200428.910133401400601012002307000000000001211.000000000000097.870000000001308.87
051101750810300406.1300959200428.910133401400301012006307000000000001211.000000000000097.870000000001308.87
051101750810300406.1300959200428.910133401401201012007103000000000001211.000000000000097.870000000001308.87
051101750910300406.1300959200428.910133401403001012007101000000000001845.270000000000792.950000000002638.22
051101750910300406.1300959200428.910133401402301012004103000000000001845.270000000000792.950000000002638.22
051101750910300406.1300959200428.910133401402201012008301000000000001845.270000000000792.950000000002638.22
051101750910300406.1300959200428.910133401401901011974101000000000001845.270000000000792.950000000002638.22
051101750910300406.1300959200428.910133401401801042008101000000000001845.270000000000792.950000000002638.22
051101750910300406.1300959200428.910133401400101012004103000000000001845.270000000000792.950000000002638.22
051101750910300406.1300959200428.910133401401201011996103000000000001845.270000000000792.950000000002638.22
051101750910300406.1300959200428.910133401401101012003101000000000001845.270000000000792.950000000002638.22
051101750910300406.1300959200428.910133401400601012002101000000000001845.270000000000792.950000000002638.22
051101750910300406.1300959200428.910133401400401012003103000000000001845.270000000000792.950000000002638.22
051101750910300406.1300959200428.910133401400201012006103000000000001845.270000000000792.950000000002638.22
051101750910300406.1300959200428.910133401401301011988101000000000001845.270000000000792.950000000002638.22
051101831010300344.8741749200364.218337561402701012007101000000000003882.840000000000245.720000000004128.56
051101831010300344.8741749200364.218337561402801012008101000000000003882.840000000000245.720000000004128.56
051101831010300344.8741749200364.218337561403001012007107000000000003882.840000000000245.720000000004128.56
051101831010300344.8741749200364.218337561402001012007307000000000003882.840000000000245.720000000004128.56
051101831010300344.8741749200364.218337561401801012007103000000000003882.840000000000245.720000000004128.56
051101831010300344.8741749200364.218337561400101012007103000000000003882.840000000000245.720000000004128.56
051101831010300344.8741749200364.218337561401301012007101000000000003882.840000000000245.720000000004128.56
051101831010300344.8741749200364.218337561401101012007101000000000003882.840000000000245.720000000004128.56
051101831010300344.8741749200364.218337561400601012007107000000000003882.840000000000245.720000000004128.56
051101831010300344.8741749200364.218337561400401012007101000000000003882.840000000000245.720000000004128.56
051101831010300344.8741749200364.218337561401501012007307000000000003882.840000000000245.720000000004128.56
051101831110300344.8741749200364.218337561402201012006301000000000001400.230000000000184.450000000001584.68
051101831110300344.8741749200364.218337561402701012002101000000000001400.230000000000184.450000000001584.68
051101831110300344.8741749200364.218337561402801012007101000000000001400.230000000000184.450000000001584.68
051101831110300344.8741749200364.218337561401901011990101000000000001400.230000000000184.450000000001584.68
051101831110300344.8741749200364.218337561400101012002101000000000001400.230000000000184.450000000001584.68
051101831110300344.8741749200364.218337561400401012007103000000000001400.230000000000184.450000000001584.68
051101831110300344.8741749200364.218337561400601012008103000000000001400.230000000000184.450000000001584.68
051101831110300344.8741749200364.218337561401301012006107000000000001400.230000000000184.450000000001584.68
051101831110300344.8741749200364.218337561401601012006103000000000001400.230000000000184.450000000001584.68
051101831210300344.8741749200364.218337561401301012006103000000000003570.200000000000256.360000000003826.56
051101831210300344.8741749200364.218337561402801012007103000000000003570.200000000000256.360000000003826.56
051101831210300344.8741749200364.218337561402701012007103000000000003570.200000000000256.360000000003826.56
051101831210300344.8741749200364.218337561401801032007103000000000003570.200000000000256.360000000003826.56
051101831210300344.8741749200364.218337561400101012004103000000000003570.200000000000256.360000000003826.56
051101831210300344.8741749200364.218337561400301011998101000000000003570.200000000000256.360000000003826.56
051101831210300344.8741749200364.218337561400601012007103000000000003570.200000000000256.360000000003826.56
051101831210300344.8741749200364.218337561401101012004101000000000003570.200000000000256.360000000003826.56
051101831210300344.8741749200364.218337561401601022008103000000000003570.200000000000256.360000000003826.56
051101831210300344.8741749200364.218337561400201012005103000000000003570.200000000000256.360000000003826.56
051101831310300344.8741749200364.218337561401501012003101000000000000469.320000000000315.000000000000784.32
051101831310300344.8741749200364.218337561401301012004101000000000000469.320000000000315.000000000000784.32
051101831310300344.8741749200364.218337561401201012001101000000000000469.320000000000315.000000000000784.32
051101831310300344.8741749200364.218337561401101012003101000000000000469.320000000000315.000000000000784.32
051101831310300344.8741749200364.218337561400301012002101000000000000469.320000000000315.000000000000784.32
051101831310300344.8741749200364.218337561400101012002101000000000000469.320000000000315.000000000000784.32
051101831310300344.8741749200364.218337561402701012004101000000000000469.320000000000315.000000000000784.32
051101831310300344.8741749200364.218337561401801012000101000000000000469.320000000000315.000000000000784.32
051101831310300344.8741749200364.218337561401601012001101000000000000469.320000000000315.000000000000784.32
051101830210300344.8741749200364.218337561402801012008103000000000001172.630000000000189.000000000001361.63
051101830210300344.8741749200364.218337561402701011999103000000000001172.630000000000189.000000000001361.63
051101830210300344.8741749200364.218337561402201012007103000000000001172.630000000000189.000000000001361.63
051101830210300344.8741749200364.218337561401801012007101000000000001172.630000000000189.000000000001361.63
051101830210300344.8741749200364.218337561400101012000101000000000001172.630000000000189.000000000001361.63
051101830210300344.8741749200364.218337561401201012005103000000000001172.630000000000189.000000000001361.63
051101830210300344.8741749200364.218337561400601012003101000000000001172.630000000000189.000000000001361.63
051101830210300344.8741749200364.218337561400301011983101000000000001172.630000000000189.000000000001361.63
051101830210300344.8741749200364.218337561401301012007103000000000001172.630000000000189.000000000001361.63
051101830310300344.8741749200364.218337561400101012005301000000000000992.000000000000000.000000000000992.00
051101830310300344.8741749200364.218337561402801012007103000000000000992.000000000000000.000000000000992.00
051101830310300344.8741749200364.218337561401901012002101000000000000992.000000000000000.000000000000992.00
051101830310300344.8741749200364.218337561400301012006303000000000000992.000000000000000.000000000000992.00
051101830310300344.8741749200364.218337561401301012005103000000000000992.000000000000000.000000000000992.00
051101830310300344.8741749200364.218337561400601012006101000000000000992.000000000000000.000000000000992.00
051101830310300344.8741749200364.218337561401801012007103000000000000992.000000000000000.000000000000992.00
051101830410300344.8741749200364.218337561403101012006101000000000001682.850000000000210.000000000001892.85
051101830410300344.8741749200364.218337561400101012003101000000000001682.850000000000210.000000000001892.85
051101830410300344.8741749200364.218337561402601012006101000000000001682.850000000000210.000000000001892.85
051101830410300344.8741749200364.218337561403001012006101000000000001682.850000000000210.000000000001892.85
051101830410300344.8741749200364.218337561402701012006101000000000001682.850000000000210.000000000001892.85
051101830410300344.8741749200364.218337561402201022006101000000000001682.850000000000210.000000000001892.85
051101830410300344.8741749200364.218337561402001012006101000000000001682.850000000000210.000000000001892.85
051101830410300344.8741749200364.218337561401801012008101000000000001682.850000000000210.000000000001892.85
051101830410300344.8741749200364.218337561401501012006101000000000001682.850000000000210.000000000001892.85
051101830410300344.8741749200364.218337561401301012006101000000000001682.850000000000210.000000000001892.85
051101830410300344.8741749200364.218337561401201012006101000000000001682.850000000000210.000000000001892.85
051101830410300344.8741749200364.218337561401101012003101000000000001682.850000000000210.000000000001892.85
051101830410300344.8741749200364.218337561400601012003101000000000001682.850000000000210.000000000001892.85
051101830410300344.8741749200364.218337561400301012003101000000000001682.850000000000210.000000000001892.85
051101830410300344.8741749200364.218337561402801012006101000000000001682.850000000000210.000000000001892.85
051101830610300344.8741749200364.218337561402801012007101000000000008953.500000000000525.000000000009478.50
051101830610300344.8741749200364.218337561400101012000101000000000008953.500000000000525.000000000009478.50
051101830610300344.8741749200364.218337561402601012006101000000000008953.500000000000525.000000000009478.50
051101830610300344.8741749200364.218337561402701012001103000000000008953.500000000000525.000000000009478.50
051101830610300344.8741749200364.218337561402401012004103000000000008953.500000000000525.000000000009478.50
051101830610300344.8741749200364.218337561402101012006101000000000008953.500000000000525.000000000009478.50
051101830610300344.8741749200364.218337561402001012003101000000000008953.500000000000525.000000000009478.50
051101830610300344.8741749200364.218337561401701032004103000000000008953.500000000000525.000000000009478.50
051101830610300344.8741749200364.218337561401501012005101000000000008953.500000000000525.000000000009478.50
051101830610300344.8741749200364.218337561401301022000101000000000008953.500000000000525.000000000009478.50
051101830610300344.8741749200364.218337561401101012004101000000000008953.500000000000525.000000000009478.50
051101830610300344.8741749200364.218337561400801012002101000000000008953.500000000000525.000000000009478.50
051101830610300344.8741749200364.218337561400601012006101000000000008953.500000000000525.000000000009478.50
051101830610300344.8741749200364.218337561400501012000103000000000008953.500000000000525.000000000009478.50
051101830610300344.8741749200364.218337561400401012001103000000000008953.500000000000525.000000000009478.50
051101830610300344.8741749200364.218337561400201012000103000000000008953.500000000000525.000000000009478.50
051101830610300344.8741749200364.218337561403101022007101000000000008953.500000000000525.000000000009478.50
051101830710300344.8741749200364.218337561402701012005103000000000000450.000000000000210.000000000000660.00
051101830710300344.8741749200364.218337561402001012002103000000000000450.000000000000210.000000000000660.00
051101830710300344.8741749200364.218337561401801022001103000000000000450.000000000000210.000000000000660.00
051101830710300344.8741749200364.218337561401601011995101000000000000450.000000000000210.000000000000660.00
051101830710300344.8741749200364.218337561401301011997103000000000000450.000000000000210.000000000000660.00
051101830710300344.8741749200364.218337561400101011985103000000000000450.000000000000210.000000000000660.00
051101830710300344.8741749200364.218337561401101012005101000000000000450.000000000000210.000000000000660.00
051101830710300344.8741749200364.218337561400601011999101000000000000450.000000000000210.000000000000660.00
051101830710300344.8741749200364.218337561400501012001101000000000000450.000000000000210.000000000000660.00
051101830710300344.8741749200364.218337561400301012000103000000000000450.000000000000210.000000000000660.00
051101830710300344.8741749200364.218337561401201012004103000000000000450.000000000000210.000000000000660.00
051101830810300344.8741749200364.218337561402801012006101000000000001316.130000000000010.200000000001326.33
051101830810300344.8741749200364.218337561402701012005103000000000001316.130000000000010.200000000001326.33
051101830810300344.8741749200364.218337561402201012005103000000000001316.130000000000010.200000000001326.33
051101830810300344.8741749200364.218337561402001012002101000000000001316.130000000000010.200000000001326.33
051101830810300344.8741749200364.218337561401801022002103000000000001316.130000000000010.200000000001326.33
051101830810300344.8741749200364.218337561401601012004107000000000001316.130000000000010.200000000001326.33
051101830810300344.8741749200364.218337561400101012003103000000000001316.130000000000010.200000000001326.33
051101830810300344.8741749200364.218337561401201012002103000000000001316.130000000000010.200000000001326.33
051101830810300344.8741749200364.218337561401101012003107000000000001316.130000000000010.200000000001326.33
051101830810300344.8741749200364.218337561400601012002107000000000001316.130000000000010.200000000001326.33
051101830810300344.8741749200364.218337561400501012003103000000000001316.130000000000010.200000000001326.33
051101830810300344.8741749200364.218337561400301012002103000000000001316.130000000000010.200000000001326.33
051101830810300344.8741749200364.218337561401301012003103000000000001316.130000000000010.200000000001326.33
051101910110300275.2661752700290.705990861401101011999101000000000001590.000000000000210.000000000001800.00
051101910110300275.2661752700290.705990861401301022008103000000000001590.000000000000210.000000000001800.00
051101910110300275.2661752700290.705990861401501012008103000000000001590.000000000000210.000000000001800.00
051101910110300275.2661752700290.705990861400201012001103000000000001590.000000000000210.000000000001800.00
051101910110300275.2661752700290.705990861400301011999101000000000001590.000000000000210.000000000001800.00
051101910110300275.2661752700290.705990861401801022007103000000000001590.000000000000210.000000000001800.00
051101910110300275.2661752700290.705990861400601012005103000000000001590.000000000000210.000000000001800.00
051101910110300275.2661752700290.705990861400101011999101000000000001590.000000000000210.000000000001800.00
051101910110300275.2661752700290.705990861402801012008103000000000001590.000000000000210.000000000001800.00
051101910110300275.2661752700290.705990861402301012005103000000000001590.000000000000210.000000000001800.00
051101910110300275.2661752700290.705990861400501012008101000000000001590.000000000000210.000000000001800.00
051101911010300275.2661752700290.705990861402301022007103000000000000698.780000000000347.790000000001046.57
051101911010300275.2661752700290.705990861402201012008301000000000000698.780000000000347.790000000001046.57
051101911010300275.2661752700290.705990861400101012003101000000000000698.780000000000347.790000000001046.57
051101911010300275.2661752700290.705990861402801012007101000000000000698.780000000000347.790000000001046.57
051101911010300275.2661752700290.705990861401801022006101000000000000698.780000000000347.790000000001046.57
051101911010300275.2661752700290.705990861401501012005307000000000000698.780000000000347.790000000001046.57
051101911010300275.2661752700290.705990861401301012000101000000000000698.780000000000347.790000000001046.57
051101911010300275.2661752700290.705990861401101012000101000000000000698.780000000000347.790000000001046.57
051101911010300275.2661752700290.705990861400201012008101000000000000698.780000000000347.790000000001046.57
051101911010300275.2661752700290.705990861400301012000101000000000000698.780000000000347.790000000001046.57
051101911010300275.2661752700290.705990861400501012005101000000000000698.780000000000347.790000000001046.57
051101911010300275.2661752700290.705990861400601012005101000000000000698.780000000000347.790000000001046.57
051101911110300275.2661752700290.705990861401801012008307000000000000499.580000000000185.870000000000685.45
051101911110300275.2661752700290.705990861402201012006301000000000000499.580000000000185.870000000000685.45
051101911110300275.2661752700290.705990861401501012008103000000000000499.580000000000185.870000000000685.45
051101911110300275.2661752700290.705990861400301012008103000000000000499.580000000000185.870000000000685.45
051101911110300275.2661752700290.705990861400101012008103000000000000499.580000000000185.870000000000685.45
051101911210300275.2661752700290.705990861400201012002101000000000001749.210000000000327.330000000002076.54
051101911210300275.2661752700290.705990861400101012000101000000000001749.210000000000327.330000000002076.54
051101911210300275.2661752700290.705990861400301011996101000000000001749.210000000000327.330000000002076.54
051101911210300275.2661752700290.705990861400601012008101000000000001749.210000000000327.330000000002076.54
051101911210300275.2661752700290.705990861401101011998101000000000001749.210000000000327.330000000002076.54
051101911210300275.2661752700290.705990861401301012004101000000000001749.210000000000327.330000000002076.54
051101911210300275.2661752700290.705990861401601011993101000000000001749.210000000000327.330000000002076.54
051101911210300275.2661752700290.705990861401801022008101000000000001749.210000000000327.330000000002076.54
051101911210300275.2661752700290.705990861402001011993101000000000001749.210000000000327.330000000002076.54
051101911210300275.2661752700290.705990861402701011996101000000000001749.210000000000327.330000000002076.54
051101911310300275.2661752700290.705990861402801012007101000000000000850.690000000000067.620000000000918.31
051101911310300275.2661752700290.705990861403001012007101000000000000850.690000000000067.620000000000918.31
051101911310300275.2661752700290.705990861402701012005103000000000000850.690000000000067.620000000000918.31
051101911310300275.2661752700290.705990861401801012007101000000000000850.690000000000067.620000000000918.31
051101911310300275.2661752700290.705990861401501012004103000000000000850.690000000000067.620000000000918.31
051101911310300275.2661752700290.705990861400301012003103000000000000850.690000000000067.620000000000918.31
051101911310300275.2661752700290.705990861401101012007101000000000000850.690000000000067.620000000000918.31
051101911310300275.2661752700290.705990861400601012008103000000000000850.690000000000067.620000000000918.31
051101911310300275.2661752700290.705990861400501012008101000000000000850.690000000000067.620000000000918.31
051101911310300275.2661752700290.705990861400101012003103000000000000850.690000000000067.620000000000918.31
051101911310300275.2661752700290.705990861400201012005103000000000000850.690000000000067.620000000000918.31
051101911310300275.2661752700290.705990861401301012007101000000000000850.690000000000067.620000000000918.31
051101910210300275.2661752700290.705990861400101011985307000000000001418.500000000000202.920000000001621.42
051101910210300275.2661752700290.705990861403101011990101000000000001418.500000000000202.920000000001621.42
051101910210300275.2661752700290.705990861402801012007107000000000001418.500000000000202.920000000001621.42
051101910210300275.2661752700290.705990861402101012007103000000000001418.500000000000202.920000000001621.42
051101910210300275.2661752700290.705990861400301012006103000000000001418.500000000000202.920000000001621.42
051101910210300275.2661752700290.705990861401701012006301000000000001418.500000000000202.920000000001621.42
051101910210300275.2661752700290.705990861401301012008301000000000001418.500000000000202.920000000001621.42
051101910210300275.2661752700290.705990861401101012007103000000000001418.500000000000202.920000000001621.42
051101910210300275.2661752700290.705990861400601012007103000000000001418.500000000000202.920000000001621.42
051101910210300275.2661752700290.705990861401801022006103000000000001418.500000000000202.920000000001621.42
051101910310300275.2661752700290.705990861401601019999101000000000000187.000000000000315.000000000000502.00
051101910310300275.2661752700290.705990861402201012008103000000000000187.000000000000315.000000000000502.00
051101910510300275.2661752700290.705990861403001012006107000000000000908.500000000000758.250000000001666.76
051101910510300275.2661752700290.705990861402801012005103000000000000908.500000000000758.250000000001666.76
051101910510300275.2661752700290.705990861402201022008103000000000000908.500000000000758.250000000001666.76
051101910510300275.2661752700290.705990861401901011997107000000000000908.500000000000758.250000000001666.76
051101910510300275.2661752700290.705990861401801022006103000000000000908.500000000000758.250000000001666.76
051101910510300275.2661752700290.705990861401601012000103000000000000908.500000000000758.250000000001666.76
051101910510300275.2661752700290.705990861400101011995103000000000000908.500000000000758.250000000001666.76
051101910510300275.2661752700290.705990861401101012006101000000000000908.500000000000758.250000000001666.76
051101910510300275.2661752700290.705990861400601012006307000000000000908.500000000000758.250000000001666.76
051101910510300275.2661752700290.705990861400501012000111000000000000908.500000000000758.250000000001666.76
051101910510300275.2661752700290.705990861400401012007103000000000000908.500000000000758.250000000001666.76
051101910510300275.2661752700290.705990861400201012003103000000000000908.500000000000758.250000000001666.76
051101910510300275.2661752700290.705990861401301012002103000000000000908.500000000000758.250000000001666.76
051101910610300275.2661752700290.705990861401601012006101000000000003589.100000000000679.210000000004268.31
051101910610300275.2661752700290.705990861401201011988101000000000003589.100000000000679.210000000004268.31
051101910610300275.2661752700290.705990861401101012007101000000000003589.100000000000679.210000000004268.31
051101910610300275.2661752700290.705990861400601012008101000000000003589.100000000000679.210000000004268.31
051101910610300275.2661752700290.705990861400501012005101000000000003589.100000000000679.210000000004268.31
051101910610300275.2661752700290.705990861400301012007101000000000003589.100000000000679.210000000004268.31
051101910610300275.2661752700290.705990861401801032007101000000000003589.100000000000679.210000000004268.31
051101910610300275.2661752700290.705990861400101011993101000000000003589.100000000000679.210000000004268.31
051101910610300275.2661752700290.705990861403101012007307000000000003589.100000000000679.210000000004268.31
051101910610300275.2661752700290.705990861402301032008303000000000003589.100000000000679.210000000004268.31
051101910610300275.2661752700290.705990861402001011991101000000000003589.100000000000679.210000000004268.31
051101910610300275.2661752700290.705990861401901011987307000000000003589.100000000000679.210000000004268.31
051101910610300275.2661752700290.705990861400201011999101000000000003589.100000000000679.210000000004268.31
051101910710300275.2661752700290.705990861400101011998103000000000002475.000000000000580.580000000003055.58
051101910710300275.2661752700290.705990861403001011996103000000000002475.000000000000580.580000000003055.58
051101910710300275.2661752700290.705990861402801022007103000000000002475.000000000000580.580000000003055.58
051101910710300275.2661752700290.705990861402701011995103000000000002475.000000000000580.580000000003055.58
051101910710300275.2661752700290.705990861402401011998103000000000002475.000000000000580.580000000003055.58
051101910710300275.2661752700290.705990861402301022003103000000000002475.000000000000580.580000000003055.58
051101910710300275.2661752700290.705990861402101011999303000000000002475.000000000000580.580000000003055.58
051101910710300275.2661752700290.705990861401801032008103000000000002475.000000000000580.580000000003055.58
051101910710300275.2661752700290.705990861401701022002301000000000002475.000000000000580.580000000003055.58
051101910710300275.2661752700290.705990861401501011996103000000000002475.000000000000580.580000000003055.58
051101910710300275.2661752700290.705990861401301022000103000000000002475.000000000000580.580000000003055.58
051101910710300275.2661752700290.705990861401201012007107000000000002475.000000000000580.580000000003055.58
051101910710300275.2661752700290.705990861401101012006101000000000002475.000000000000580.580000000003055.58
051101910710300275.2661752700290.705990861400601012007101000000000002475.000000000000580.580000000003055.58
051101910710300275.2661752700290.705990861400501012007101000000000002475.000000000000580.580000000003055.58
051101910710300275.2661752700290.705990861400301011998103000000000002475.000000000000580.580000000003055.58
051101910910300275.2661752700290.705990861400401012007103000000000002136.970000000000620.200000000002757.16
051101910910300275.2661752700290.705990861400101012006107000000000002136.970000000000620.200000000002757.16
051101910910300275.2661752700290.705990861403101012007107000000000002136.970000000000620.200000000002757.16
051101910910300275.2661752700290.705990861403001012008107000000000002136.970000000000620.200000000002757.16
051101910910300275.2661752700290.705990861402801012006107000000000002136.970000000000620.200000000002757.16
051101910910300275.2661752700290.705990861402301032007103000000000002136.970000000000620.200000000002757.16
051101910910300275.2661752700290.705990861400501012008101000000000002136.970000000000620.200000000002757.16
051101910910300275.2661752700290.705990861401501012006103000000000002136.970000000000620.200000000002757.16
051101910910300275.2661752700290.705990861401301012006107000000000002136.970000000000620.200000000002757.16
051101910910300275.2661752700290.705990861401201012008107000000000002136.970000000000620.200000000002757.16
051101910910300275.2661752700290.705990861401101012007107000000000002136.970000000000620.200000000002757.16
051101910910300275.2661752700290.705990861400601012008101000000000002136.970000000000620.200000000002757.16
051101910910300275.2661752700290.705990861401801022008103000000000002136.970000000000620.200000000002757.16
051102051010300450.1918371900475.443319471402801012006101000000000003032.420000000000206.000000000003238.42
051102051010300450.1918371900475.443319471401701012005103000000000003032.420000000000206.000000000003238.42
051102051010300450.1918371900475.443319471402201022007101000000000003032.420000000000206.000000000003238.42
051102051010300450.1918371900475.443319471402101012006301000000000003032.420000000000206.000000000003238.42
051102051010300450.1918371900475.443319471402001011988101000000000003032.420000000000206.000000000003238.42
051102051010300450.1918371900475.443319471401901011988101000000000003032.420000000000206.000000000003238.42
051102051010300450.1918371900475.443319471401801032006101000000000003032.420000000000206.000000000003238.42
051102051010300450.1918371900475.443319471400101012007301000000000003032.420000000000206.000000000003238.42
051102051010300450.1918371900475.443319471400201012003101000000000003032.420000000000206.000000000003238.42
051102051010300450.1918371900475.443319471400301012002101000000000003032.420000000000206.000000000003238.42
051102051010300450.1918371900475.443319471400501012007101000000000003032.420000000000206.000000000003238.42
051102051010300450.1918371900475.443319471400601012006101000000000003032.420000000000206.000000000003238.42
051102051010300450.1918371900475.443319471401101012007101000000000003032.420000000000206.000000000003238.42
051102051010300450.1918371900475.443319471401201012003101000000000003032.420000000000206.000000000003238.42
051102051010300450.1918371900475.443319471401301012008101000000000003032.420000000000206.000000000003238.42
051102051010300450.1918371900475.443319471401501012006101000000000003032.420000000000206.000000000003238.42
051102051010300450.1918371900475.443319471402701012003101000000000003032.420000000000206.000000000003238.42
051102051110300450.1918371900475.443319471400101012007103000000000001597.270000000000033.430000000001630.70
051102051110300450.1918371900475.443319471400301012008103000000000001597.270000000000033.430000000001630.70
051102051110300450.1918371900475.443319471400601012008101000000000001597.270000000000033.430000000001630.70
051102051110300450.1918371900475.443319471401101012008107000000000001597.270000000000033.430000000001630.70
051102051110300450.1918371900475.443319471401201012007301000000000001597.270000000000033.430000000001630.70
051102051110300450.1918371900475.443319471401301012008301000000000001597.270000000000033.430000000001630.70
051102051110300450.1918371900475.443319471402801012008107000000000001597.270000000000033.430000000001630.70
051102051110300450.1918371900475.443319471401801012008107000000000001597.270000000000033.430000000001630.70
051102051210300450.1918371900475.443319471400101022003103000000000000941.670000000000587.330000000001529.00
051102051210300450.1918371900475.443319471400401012007103000000000000941.670000000000587.330000000001529.00
051102051210300450.1918371900475.443319471400601012006103000000000000941.670000000000587.330000000001529.00
051102051210300450.1918371900475.443319471401101012006103000000000000941.670000000000587.330000000001529.00
051102051210300450.1918371900475.443319471401201012000103000000000000941.670000000000587.330000000001529.00
051102051210300450.1918371900475.443319471401301022007101000000000000941.670000000000587.330000000001529.00
051102051210300450.1918371900475.443319471401501012006103000000000000941.670000000000587.330000000001529.00
051102051210300450.1918371900475.443319471401601012008103000000000000941.670000000000587.330000000001529.00
051102051210300450.1918371900475.443319471401701022008103000000000000941.670000000000587.330000000001529.00
051102051210300450.1918371900475.443319471401801022008103000000000000941.670000000000587.330000000001529.00
051102051210300450.1918371900475.443319471402101012006301000000000000941.670000000000587.330000000001529.00
051102051210300450.1918371900475.443319471402201012007101000000000000941.670000000000587.330000000001529.00
051102051210300450.1918371900475.443319471402401012008103000000000000941.670000000000587.330000000001529.00
051102051210300450.1918371900475.443319471402601012003103000000000000941.670000000000587.330000000001529.00
051102051210300450.1918371900475.443319471402801012006103000000000000941.670000000000587.330000000001529.00
051102051210300450.1918371900475.443319471403001012002103000000000000941.670000000000587.330000000001529.00
051102051210300450.1918371900475.443319471402701012008301000000000000941.670000000000587.330000000001529.00
051102051210300450.1918371900475.443319471400501022007107000000000000941.670000000000587.330000000001529.00
051102050210300450.1918371900475.443319471402001012006107000000000000949.980000000000068.900000000001018.88
051102050210300450.1918371900475.443319471401801012006107000000000000949.980000000000068.900000000001018.88
051102050210300450.1918371900475.443319471401501012004103000000000000949.980000000000068.900000000001018.88
051102050210300450.1918371900475.443319471400101012005307000000000000949.980000000000068.900000000001018.88
051102050210300450.1918371900475.443319471401201012004301000000000000949.980000000000068.900000000001018.88
051102050210300450.1918371900475.443319471401101012006307000000000000949.980000000000068.900000000001018.88
051102050210300450.1918371900475.443319471400301012008307000000000000949.980000000000068.900000000001018.88
051102050210300450.1918371900475.443319471401301012001103000000000000949.980000000000068.900000000001018.88
051102050310300450.1918371900475.443319471403001012008107000000000001308.000000000000016.170000000001324.17
051102050310300450.1918371900475.443319471400101012003103000000000001308.000000000000016.170000000001324.17
051102050310300450.1918371900475.443319471402701012000103000000000001308.000000000000016.170000000001324.17
051102050310300450.1918371900475.443319471402601012004103000000000001308.000000000000016.170000000001324.17
051102050310300450.1918371900475.443319471402401012004103000000000001308.000000000000016.170000000001324.17
051102050310300450.1918371900475.443319471402301012002303000000000001308.000000000000016.170000000001324.17
051102050310300450.1918371900475.443319471402201012006107000000000001308.000000000000016.170000000001324.17
051102050310300450.1918371900475.443319471401801032007103000000000001308.000000000000016.170000000001324.17
051102050310300450.1918371900475.443319471401701012007103000000000001308.000000000000016.170000000001324.17
051102050310300450.1918371900475.443319471401301012008107000000000001308.000000000000016.170000000001324.17
051102050310300450.1918371900475.443319471401201012002103000000000001308.000000000000016.170000000001324.17
051102050310300450.1918371900475.443319471401101012001101000000000001308.000000000000016.170000000001324.17
051102050310300450.1918371900475.443319471400601012003103000000000001308.000000000000016.170000000001324.17
051102050310300450.1918371900475.443319471400401012005103000000000001308.000000000000016.170000000001324.17
051102050310300450.1918371900475.443319471402801012006103000000000001308.000000000000016.170000000001324.17
051102050510300450.1918371900475.443319471400301011996103000000000000997.500000000000324.450000000001321.95
051102050510300450.1918371900475.443319471400201012005103000000000000997.500000000000324.450000000001321.95
051102050510300450.1918371900475.443319471400101012007103000000000000997.500000000000324.450000000001321.95
051102050510300450.1918371900475.443319471403001012005103000000000000997.500000000000324.450000000001321.95
051102050510300450.1918371900475.443319471402801012006103000000000000997.500000000000324.450000000001321.95
051102050510300450.1918371900475.443319471400601011996103000000000000997.500000000000324.450000000001321.95
051102050510300450.1918371900475.443319471402001012008107000000000000997.500000000000324.450000000001321.95
051102050510300450.1918371900475.443319471401801022006107000000000000997.500000000000324.450000000001321.95
051102050510300450.1918371900475.443319471401301012007103000000000000997.500000000000324.450000000001321.95
051102050510300450.1918371900475.443319471401201012007103000000000000997.500000000000324.450000000001321.95
051102050510300450.1918371900475.443319471401101012006101000000000000997.500000000000324.450000000001321.95
051102050510300450.1918371900475.443319471402701012007103000000000000997.500000000000324.450000000001321.95
051102050610300450.1918371900475.443319471402801012006103000000000002060.000000000000000.000000000002060.00
051102050610300450.1918371900475.443319471402301012002301000000000002060.000000000000000.000000000002060.00
051102050610300450.1918371900475.443319471401801012006103000000000002060.000000000000000.000000000002060.00
051102050610300450.1918371900475.443319471401601012005103000000000002060.000000000000000.000000000002060.00
051102050610300450.1918371900475.443319471400101012006103000000000002060.000000000000000.000000000002060.00
051102050610300450.1918371900475.443319471401301012005103000000000002060.000000000000000.000000000002060.00
051102050610300450.1918371900475.443319471401101012006101000000000002060.000000000000000.000000000002060.00
051102050610300450.1918371900475.443319471400301012004103000000000002060.000000000000000.000000000002060.00
051102050610300450.1918371900475.443319471401201012007103000000000002060.000000000000000.000000000002060.00
051102050910300450.1918371900475.443319471402801012006101000000000001348.190000000000407.860000000001756.05
051102050910300450.1918371900475.443319471402701012006103000000000001348.190000000000407.860000000001756.05
051102050910300450.1918371900475.443319471402601012006103000000000001348.190000000000407.860000000001756.05
051102050910300450.1918371900475.443319471402201012006307000000000001348.190000000000407.860000000001756.05
051102050910300450.1918371900475.443319471402101012008303000000000001348.190000000000407.860000000001756.05
051102050910300450.1918371900475.443319471401801032008103000000000001348.190000000000407.860000000001756.05
051102050910300450.1918371900475.443319471401601012000307000000000001348.190000000000407.860000000001756.05
051102050910300450.1918371900475.443319471401301012004103000000000001348.190000000000407.860000000001756.05
051102050910300450.1918371900475.443319471401201012005301000000000001348.190000000000407.860000000001756.05
051102050910300450.1918371900475.443319471401101012005103000000000001348.190000000000407.860000000001756.05
051102050910300450.1918371900475.443319471400601012008103000000000001348.190000000000407.860000000001756.05
051102050910300450.1918371900475.443319471400501012003101000000000001348.190000000000407.860000000001756.05
051102050910300450.1918371900475.443319471400401012007103000000000001348.190000000000407.860000000001756.05
051102050910300450.1918371900475.443319471400101011999103000000000001348.190000000000407.860000000001756.05
051102050910300450.1918371900475.443319471403001012006101000000000001348.190000000000407.860000000001756.05
051102130110300442.7401302400467.573642601400101012006103000000000001118.570000000000171.600000000001290.17
051102130110300442.7401302400467.573642601401201012003103000000000001118.570000000000171.600000000001290.17
051102130110300442.7401302400467.573642601400601012008103000000000001118.570000000000171.600000000001290.17
051102130110300442.7401302400467.573642601401301012008301000000000001118.570000000000171.600000000001290.17
051102130110300442.7401302400467.573642601401601012008101000000000001118.570000000000171.600000000001290.17
051102130110300442.7401302400467.573642601401801022007103000000000001118.570000000000171.600000000001290.17
051102130110300442.7401302400467.573642601402201012008301000000000001118.570000000000171.600000000001290.17
051102130110300442.7401302400467.573642601402801012008101000000000001118.570000000000171.600000000001290.17
051102130110300442.7401302400467.573642601401101012004101000000000001118.570000000000171.600000000001290.17
051102130110300442.7401302400467.573642601400301012003103000000000001118.570000000000171.600000000001290.17
051102131010300442.7401302400467.573642601402201012006103000000000000840.000000000000257.500000000001097.50
051102131010300442.7401302400467.573642601401801012007101000000000000840.000000000000257.500000000001097.50
051102131010300442.7401302400467.573642601401601012007101000000000000840.000000000000257.500000000001097.50
051102131010300442.7401302400467.573642601401301011998103000000000000840.000000000000257.500000000001097.50
051102131010300442.7401302400467.573642601400601012006307000000000000840.000000000000257.500000000001097.50
051102131010300442.7401302400467.573642601400301012001103000000000000840.000000000000257.500000000001097.50
051102131010300442.7401302400467.573642601402801012007103000000000000840.000000000000257.500000000001097.50
051102131010300442.7401302400467.573642601400101012001102000000000000840.000000000000257.500000000001097.50
051102131110300442.7401302400467.573642601400101012006301000000000003744.350000000003534.040000000007278.39
051102131110300442.7401302400467.573642601400301012007301000000000003744.350000000003534.040000000007278.39
051102131110300442.7401302400467.573642601400601012007101000000000003744.350000000003534.040000000007278.39
051102131110300442.7401302400467.573642601401101012005301000000000003744.350000000003534.040000000007278.39
051102131110300442.7401302400467.573642601401201022008309000000000003744.350000000003534.040000000007278.39
051102131110300442.7401302400467.573642601401301022006301000000000003744.350000000003534.040000000007278.39
051102131110300442.7401302400467.573642601401601022006301000000000003744.350000000003534.040000000007278.39
051102131110300442.7401302400467.573642601401801042006301000000000003744.350000000003534.040000000007278.39
051102131110300442.7401302400467.573642601401901012005301000000000003744.350000000003534.040000000007278.39
051102131110300442.7401302400467.573642601402001012006301000000000003744.350000000003534.040000000007278.39
051102131110300442.7401302400467.573642601402101032008309000000000003744.350000000003534.040000000007278.39
051102131110300442.7401302400467.573642601402301012006301000000000003744.350000000003534.040000000007278.39
051102131110300442.7401302400467.573642601402401012006103000000000003744.350000000003534.040000000007278.39
051102131110300442.7401302400467.573642601402701012006301000000000003744.350000000003534.040000000007278.39
051102131110300442.7401302400467.573642601402801022007301000000000003744.350000000003534.040000000007278.39
051102131110300442.7401302400467.573642601403001012006301000000000003744.350000000003534.040000000007278.39
051102131110300442.7401302400467.573642601403101012005301000000000003744.350000000003534.040000000007278.39
051102131110300442.7401302400467.573642601400501012008101000000000003744.350000000003534.040000000007278.39
051102131210300442.7401302400467.573642601402801012006101000000000001658.910000000000160.690000000001819.60
051102131210300442.7401302400467.573642601402201012007101000000000001658.910000000000160.690000000001819.60
051102131210300442.7401302400467.573642601401101012008107000000000001658.910000000000160.690000000001819.60
051102131210300442.7401302400467.573642601401201012008107000000000001658.910000000000160.690000000001819.60
051102131210300442.7401302400467.573642601401601012005101000000000001658.910000000000160.690000000001819.60
051102131210300442.7401302400467.573642601400601012008101000000000001658.910000000000160.690000000001819.60
051102131210300442.7401302400467.573642601400301012008101000000000001658.910000000000160.690000000001819.60
051102131210300442.7401302400467.573642601400101012008107000000000001658.910000000000160.690000000001819.60
051102131210300442.7401302400467.573642601401801012007103000000000001658.910000000000160.690000000001819.60
051102131210300442.7401302400467.573642601401301012007103000000000001658.910000000000160.690000000001819.60
051102131310300442.7401302400467.573642601401601012004103000000000001697.450000000000306.000000000002003.45
051102131310300442.7401302400467.573642601401801032008103000000000001697.450000000000306.000000000002003.45
051102131310300442.7401302400467.573642601402301022007301000000000001697.450000000000306.000000000002003.45
051102131310300442.7401302400467.573642601402601012008103000000000001697.450000000000306.000000000002003.45
051102131310300442.7401302400467.573642601402701012006101000000000001697.450000000000306.000000000002003.45
051102131310300442.7401302400467.573642601401301012006101000000000001697.450000000000306.000000000002003.45
051102131310300442.7401302400467.573642601401201012005107000000000001697.450000000000306.000000000002003.45
051102131310300442.7401302400467.573642601401101012005107000000000001697.450000000000306.000000000002003.45
051102131310300442.7401302400467.573642601402801012006101000000000001697.450000000000306.000000000002003.45
051102131310300442.7401302400467.573642601403001012006103000000000001697.450000000000306.000000000002003.45
051102131310300442.7401302400467.573642601400101012005107000000000001697.450000000000306.000000000002003.45
051102131310300442.7401302400467.573642601400301012005103000000000001697.450000000000306.000000000002003.45
051102131310300442.7401302400467.573642601400501012007101000000000001697.450000000000306.000000000002003.45
051102131310300442.7401302400467.573642601400601012005103000000000001697.450000000000306.000000000002003.45
051102130210300442.7401302400467.573642601400101012008101000000000000903.320000000000156.000000000001059.32
051102130210300442.7401302400467.573642601401301012008103000000000000903.320000000000156.000000000001059.32
051102130210300442.7401302400467.573642601402701012008301000000000000903.320000000000156.000000000001059.32
051102130310300442.7401302400467.573642601400501012006103000000000001285.090000000000116.060000000001401.15
051102130310300442.7401302400467.573642601400301012001103000000000001285.090000000000116.060000000001401.15
051102130310300442.7401302400467.573642601400101012001103000000000001285.090000000000116.060000000001401.15
051102130310300442.7401302400467.573642601403001012002107000000000001285.090000000000116.060000000001401.15
051102130310300442.7401302400467.573642601402901012007103000000000001285.090000000000116.060000000001401.15
051102130310300442.7401302400467.573642601402801012006101000000000001285.090000000000116.060000000001401.15
051102130310300442.7401302400467.573642601402701012002101000000000001285.090000000000116.060000000001401.15
051102130310300442.7401302400467.573642601402201012006101000000000001285.090000000000116.060000000001401.15
051102130310300442.7401302400467.573642601402301012006301000000000001285.090000000000116.060000000001401.15
051102130310300442.7401302400467.573642601401801032008103000000000001285.090000000000116.060000000001401.15
051102130310300442.7401302400467.573642601401501012008103000000000001285.090000000000116.060000000001401.15
051102130310300442.7401302400467.573642601401301012005103000000000001285.090000000000116.060000000001401.15
051102130310300442.7401302400467.573642601401201012006101000000000001285.090000000000116.060000000001401.15
051102130310300442.7401302400467.573642601401101012007101000000000001285.090000000000116.060000000001401.15
051102130310300442.7401302400467.573642601400601012002107000000000001285.090000000000116.060000000001401.15
051102130410300442.7401302400467.573642601402201012005107000000000000114.740000000000303.210000000000417.95
051102130410300442.7401302400467.573642601401201012002307000000000000114.740000000000303.210000000000417.95
051102130410300442.7401302400467.573642601401901011999107000000000000114.740000000000303.210000000000417.95
051102130410300442.7401302400467.573642601401601012002107000000000000114.740000000000303.210000000000417.95
051102130410300442.7401302400467.573642601401801022002101000000000000114.740000000000303.210000000000417.95
051102130410300442.7401302400467.573642601401101011993107000000000000114.740000000000303.210000000000417.95
051102130410300442.7401302400467.573642601400601011998107000000000000114.740000000000303.210000000000417.95
051102130410300442.7401302400467.573642601400301011993107000000000000114.740000000000303.210000000000417.95
051102130410300442.7401302400467.573642601400101011999107000000000000114.740000000000303.210000000000417.95
051102130510300442.7401302400467.573642601401801022008103000000000001327.310000000000123.600000000001450.91
051102130510300442.7401302400467.573642601401901012005103000000000001327.310000000000123.600000000001450.91
051102130510300442.7401302400467.573642601402201012003301000000000001327.310000000000123.600000000001450.91
051102130510300442.7401302400467.573642601402801012006103000000000001327.310000000000123.600000000001450.91
051102130510300442.7401302400467.573642601400101012007103000000000001327.310000000000123.600000000001450.91
051102130510300442.7401302400467.573642601401101012000103000000000001327.310000000000123.600000000001450.91
051102130510300442.7401302400467.573642601400601012006103000000000001327.310000000000123.600000000001450.91
051102130510300442.7401302400467.573642601400301012007103000000000001327.310000000000123.600000000001450.91
051102130510300442.7401302400467.573642601401301012006103000000000001327.310000000000123.600000000001450.91
051102130610300442.7401302400467.573642601400101012002103000000000000596.600000000000206.000000000000802.60
051102130610300442.7401302400467.573642601400301012002103000000000000596.600000000000206.000000000000802.60
051102130610300442.7401302400467.573642601401601012004103000000000000596.600000000000206.000000000000802.60
051102130610300442.7401302400467.573642601401101012000103000000000000596.600000000000206.000000000000802.60
051102130610300442.7401302400467.573642601400501012004101000000000000596.600000000000206.000000000000802.60
051102130610300442.7401302400467.573642601401801032008103000000000000596.600000000000206.000000000000802.60
051102130610300442.7401302400467.573642601402201022008301000000000000596.600000000000206.000000000000802.60
051102130610300442.7401302400467.573642601402801012006101000000000000596.600000000000206.000000000000802.60
051102130710300442.7401302400467.573642601402301012005301000000000000553.050000000000103.170000000000656.22
051102130710300442.7401302400467.573642601402701012005101000000000000553.050000000000103.170000000000656.22
051102130710300442.7401302400467.573642601402801012006101000000000000553.050000000000103.170000000000656.22
051102130710300442.7401302400467.573642601400501022004101000000000000553.050000000000103.170000000000656.22
051102130710300442.7401302400467.573642601400301012004101000000000000553.050000000000103.170000000000656.22
051102130710300442.7401302400467.573642601400601012004101000000000000553.050000000000103.170000000000656.22
051102130710300442.7401302400467.573642601401801032008101000000000000553.050000000000103.170000000000656.22
051102130710300442.7401302400467.573642601401601012004101000000000000553.050000000000103.170000000000656.22
051102130710300442.7401302400467.573642601401301022006101000000000000553.050000000000103.170000000000656.22
051102130710300442.7401302400467.573642601401201022004101000000000000553.050000000000103.170000000000656.22
051102130710300442.7401302400467.573642601401101022004101000000000000553.050000000000103.170000000000656.22
051102130710300442.7401302400467.573642601400101022004101000000000000553.050000000000103.170000000000656.22
051102130810300442.7401302400467.573642601400301012007301000000000000931.480000000000326.060000000001257.54
051102130810300442.7401302400467.573642601401101012007101000000000000931.480000000000326.060000000001257.54
051102130810300442.7401302400467.573642601401601012007101000000000000931.480000000000326.060000000001257.54
051102130810300442.7401302400467.573642601402201012004301000000000000931.480000000000326.060000000001257.54
051102130810300442.7401302400467.573642601400101012008307000000000000931.480000000000326.060000000001257.54
051102130810300442.7401302400467.573642601402301011998301000000000000931.480000000000326.060000000001257.54
051102130810300442.7401302400467.573642601401801012007101000000000000931.480000000000326.060000000001257.54
051102130910300442.7401302400467.573642601401801022007101000000000001665.630000000000690.130000000002355.75
051102130910300442.7401302400467.573642601401701012005103000000000001665.630000000000690.130000000002355.75
051102130910300442.7401302400467.573642601401601011999101000000000001665.630000000000690.130000000002355.75
051102130910300442.7401302400467.573642601403001012008103000000000001665.630000000000690.130000000002355.75
051102130910300442.7401302400467.573642601402801012006101000000000001665.630000000000690.130000000002355.75
051102130910300442.7401302400467.573642601402701011997103000000000001665.630000000000690.130000000002355.75
051102130910300442.7401302400467.573642601400101012006103000000000001665.630000000000690.130000000002355.75
051102130910300442.7401302400467.573642601400301012006103000000000001665.630000000000690.130000000002355.75
051102130910300442.7401302400467.573642601400601012003101000000000001665.630000000000690.130000000002355.75
051102130910300442.7401302400467.573642601401101012002101000000000001665.630000000000690.130000000002355.75
051102130910300442.7401302400467.573642601402001012006103000000000001665.630000000000690.130000000002355.75
051102130910300442.7401302400467.573642601401301011999103000000000001665.630000000000690.130000000002355.75
051102130910300442.7401302400467.573642601401201011998103000000000001665.630000000000690.130000000002355.75
051102210110300504.9124259300533.233213041402801012007301000000000000299.750000000000052.000000000000351.75
051102210110300504.9124259300533.233213041402201012007103000000000000299.750000000000052.000000000000351.75
051102210110300504.9124259300533.233213041400101012005101000000000000299.750000000000052.000000000000351.75
051102210110300504.9124259300533.233213041401501012005101000000000000299.750000000000052.000000000000351.75
051102210110300504.9124259300533.233213041400301012005303000000000000299.750000000000052.000000000000351.75
051102210110300504.9124259300533.233213041401801012007103000000000000299.750000000000052.000000000000351.75
051102211010300504.9124259300533.233213041401101012005101000000000000767.520000000000196.280000000000963.80
051102211010300504.9124259300533.233213041400601019999307000000000000767.520000000000196.280000000000963.80
051102211010300504.9124259300533.233213041400301012005301000000000000767.520000000000196.280000000000963.80
051102211010300504.9124259300533.233213041400101021999307000000000000767.520000000000196.280000000000963.80
051102211010300504.9124259300533.233213041402801012008101000000000000767.520000000000196.280000000000963.80
051102211010300504.9124259300533.233213041401301012004101000000000000767.520000000000196.280000000000963.80
051102211010300504.9124259300533.233213041402201032006101000000000000767.520000000000196.280000000000963.80
051102211010300504.9124259300533.233213041402001012005107000000000000767.520000000000196.280000000000963.80
051102211010300504.9124259300533.233213041401901012003303000000000000767.520000000000196.280000000000963.80
051102211010300504.9124259300533.233213041401801022003101000000000000767.520000000000196.280000000000963.80
051102211010300504.9124259300533.233213041401501012003103000000000000767.520000000000196.280000000000963.80
051102211010300504.9124259300533.233213041402601012005101000000000000767.520000000000196.280000000000963.80
051102211110300504.9124259300533.233213041402201012007101000000000000635.970000000000047.270000000000683.23
051102211110300504.9124259300533.233213041402001012007101000000000000635.970000000000047.270000000000683.23
051102211110300504.9124259300533.233213041401901011998301000000000000635.970000000000047.270000000000683.23
051102211110300504.9124259300533.233213041401801012007307000000000000635.970000000000047.270000000000683.23
051102211110300504.9124259300533.233213041400101012006307000000000000635.970000000000047.270000000000683.23
051102211110300504.9124259300533.233213041401401012006307000000000000635.970000000000047.270000000000683.23
051102211110300504.9124259300533.233213041401101012003101000000000000635.970000000000047.270000000000683.23
051102211110300504.9124259300533.233213041400601012005101000000000000635.970000000000047.270000000000683.23
051102211110300504.9124259300533.233213041401601011999107000000000000635.970000000000047.270000000000683.23
051102211210300504.9124259300533.233213041402801012008101000000000000235.000000000000030.900000000000265.90
051102211210300504.9124259300533.233213041402201022008107000000000000235.000000000000030.900000000000265.90
051102211210300504.9124259300533.233213041401801012007101000000000000235.000000000000030.900000000000265.90
051102211210300504.9124259300533.233213041400101012006103000000000000235.000000000000030.900000000000265.90
051102211210300504.9124259300533.233213041401301022008301000000000000235.000000000000030.900000000000265.90
051102211210300504.9124259300533.233213041400601012005101000000000000235.000000000000030.900000000000265.90
051102211210300504.9124259300533.233213041400301019999301000000000000235.000000000000030.900000000000265.90
051102211210300504.9124259300533.233213041401201012006307000000000000235.000000000000030.900000000000265.90
051102211310300504.9124259300533.233213041402701012007103000000000000450.270000000000071.900000000000522.17
051102211310300504.9124259300533.233213041402201012008301000000000000450.270000000000071.900000000000522.17
051102211310300504.9124259300533.233213041401801012007103000000000000450.270000000000071.900000000000522.17
051102211310300504.9124259300533.233213041401501012007103000000000000450.270000000000071.900000000000522.17
051102211310300504.9124259300533.233213041400101012005101000000000000450.270000000000071.900000000000522.17
051102211310300504.9124259300533.233213041401301012008103000000000000450.270000000000071.900000000000522.17
051102211310300504.9124259300533.233213041400601012007107000000000000450.270000000000071.900000000000522.17
051102211310300504.9124259300533.233213041400301012007103000000000000450.270000000000071.900000000000522.17
051102211310300504.9124259300533.233213041401201012006103000000000000450.270000000000071.900000000000522.17
051102211410300504.9124259300533.233213041403001012008101000000000000604.120000000000130.590000000000734.71
051102211410300504.9124259300533.233213041402801012008101000000000000604.120000000000130.590000000000734.71
051102211410300504.9124259300533.233213041402001012003101000000000000604.120000000000130.590000000000734.71
051102211410300504.9124259300533.233213041402201042008103000000000000604.120000000000130.590000000000734.71
051102211410300504.9124259300533.233213041401801032008103000000000000604.120000000000130.590000000000734.71
051102211410300504.9124259300533.233213041400101011996101000000000000604.120000000000130.590000000000734.71
051102211410300504.9124259300533.233213041401501012007101000000000000604.120000000000130.590000000000734.71
051102211410300504.9124259300533.233213041401301012007103000000000000604.120000000000130.590000000000734.71
051102211410300504.9124259300533.233213041401101012007101000000000000604.120000000000130.590000000000734.71
051102211410300504.9124259300533.233213041400601012005101000000000000604.120000000000130.590000000000734.71
051102211410300504.9124259300533.233213041400301012008103000000000000604.120000000000130.590000000000734.71
051102211410300504.9124259300533.233213041401601012005101000000000000604.120000000000130.590000000000734.71
051102211510300504.9124259300533.233213041402801012007103000000000000634.810000000000000.000000000000634.81
051102211510300504.9124259300533.233213041402701012005103000000000000634.810000000000000.000000000000634.81
051102211510300504.9124259300533.233213041402201022008103000000000000634.810000000000000.000000000000634.81
051102211510300504.9124259300533.233213041401801012007101000000000000634.810000000000000.000000000000634.81
051102211510300504.9124259300533.233213041401501012006309000000000000634.810000000000000.000000000000634.81
051102211510300504.9124259300533.233213041400101012005103000000000000634.810000000000000.000000000000634.81
051102211510300504.9124259300533.233213041401201012005301000000000000634.810000000000000.000000000000634.81
051102211510300504.9124259300533.233213041401101012005101000000000000634.810000000000000.000000000000634.81
051102211510300504.9124259300533.233213041400601012005101000000000000634.810000000000000.000000000000634.81
051102211510300504.9124259300533.233213041400301012005103000000000000634.810000000000000.000000000000634.81
051102211510300504.9124259300533.233213041401301012005103000000000000634.810000000000000.000000000000634.81
051102211610300504.9124259300533.233213041402801012008101000000000001763.150000000000492.280000000002255.43
051102211610300504.9124259300533.233213041402301012008301000000000001763.150000000000492.280000000002255.43
051102211610300504.9124259300533.233213041402201012008307000000000001763.150000000000492.280000000002255.43
051102211610300504.9124259300533.233213041401801042008101000000000001763.150000000000492.280000000002255.43
051102211610300504.9124259300533.233213041401501012008307000000000001763.150000000000492.280000000002255.43
051102211610300504.9124259300533.233213041400101012003103000000000001763.150000000000492.280000000002255.43
051102211610300504.9124259300533.233213041401201012007103000000000001763.150000000000492.280000000002255.43
051102211610300504.9124259300533.233213041401101012008101000000000001763.150000000000492.280000000002255.43
051102211610300504.9124259300533.233213041400601012008101000000000001763.150000000000492.280000000002255.43
051102211610300504.9124259300533.233213041400301012004103000000000001763.150000000000492.280000000002255.43
051102211610300504.9124259300533.233213041400201012008309000000000001763.150000000000492.280000000002255.43
051102211610300504.9124259300533.233213041401301022005301000000000001763.150000000000492.280000000002255.43
051102211710300504.9124259300533.233213041401701022005101000000000001388.250000000000482.540000000001870.79
051102211710300504.9124259300533.233213041401301022003101000000000001388.250000000000482.540000000001870.79
051102211710300504.9124259300533.233213041401101012007107000000000001388.250000000000482.540000000001870.79
051102211710300504.9124259300533.233213041401201012007101000000000001388.250000000000482.540000000001870.79
051102211710300504.9124259300533.233213041400601012003101000000000001388.250000000000482.540000000001870.79
051102211710300504.9124259300533.233213041400501012005101000000000001388.250000000000482.540000000001870.79
051102211710300504.9124259300533.233213041400401012003101000000000001388.250000000000482.540000000001870.79
051102211710300504.9124259300533.233213041400101012003101000000000001388.250000000000482.540000000001870.79
051102211710300504.9124259300533.233213041403001012006101000000000001388.250000000000482.540000000001870.79
051102211710300504.9124259300533.233213041402901012003101000000000001388.250000000000482.540000000001870.79
051102211710300504.9124259300533.233213041402801032005101000000000001388.250000000000482.540000000001870.79
051102211710300504.9124259300533.233213041402701022005101000000000001388.250000000000482.540000000001870.79
051102211710300504.9124259300533.233213041402601012005101000000000001388.250000000000482.540000000001870.79
051102211710300504.9124259300533.233213041402401012007101000000000001388.250000000000482.540000000001870.79
051102211710300504.9124259300533.233213041402301022007103000000000001388.250000000000482.540000000001870.79
051102211710300504.9124259300533.233213041402201012008103000000000001388.250000000000482.540000000001870.79
051102211710300504.9124259300533.233213041402101012005303000000000001388.250000000000482.540000000001870.79
051102211710300504.9124259300533.233213041402001012007101000000000001388.250000000000482.540000000001870.79
051102211710300504.9124259300533.233213041401801032008101000000000001388.250000000000482.540000000001870.79
051102211810300504.9124259300533.233213041402801012008301000000000000626.590000000000097.160000000000723.74
051102211810300504.9124259300533.233213041401301019999311000000000000626.590000000000097.160000000000723.74
051102211810300504.9124259300533.233213041402001019999101000000000000626.590000000000097.160000000000723.74
051102211810300504.9124259300533.233213041401801012008301000000000000626.590000000000097.160000000000723.74
051102211810300504.9124259300533.233213041400101012008101000000000000626.590000000000097.160000000000723.74
051102211810300504.9124259300533.233213041400601012007307000000000000626.590000000000097.160000000000723.74
051102211810300504.9124259300533.233213041402201022008301000000000000626.590000000000097.160000000000723.74
051102211810300504.9124259300533.233213041400301012008301000000000000626.590000000000097.160000000000723.74
051102211910300504.9124259300533.233213041400101012003103000000000000280.500000000000102.000000000000382.50
051102211910300504.9124259300533.233213041400301012002103000000000000280.500000000000102.000000000000382.50
051102211910300504.9124259300533.233213041401101012004101000000000000280.500000000000102.000000000000382.50
051102211910300504.9124259300533.233213041401801012006101000000000000280.500000000000102.000000000000382.50
051102211910300504.9124259300533.233213041402301012008303000000000000280.500000000000102.000000000000382.50
051102211910300504.9124259300533.233213041401301012005303000000000000280.500000000000102.000000000000382.50
051102210210300504.9124259300533.233213041402801012008103000000000001379.200000000000160.380000000001539.58
051102210210300504.9124259300533.233213041400401012005101000000000001379.200000000000160.380000000001539.58
051102210210300504.9124259300533.233213041400501012008101000000000001379.200000000000160.380000000001539.58
051102210210300504.9124259300533.233213041400601012005101000000000001379.200000000000160.380000000001539.58
051102210210300504.9124259300533.233213041401101012005101000000000001379.200000000000160.380000000001539.58
051102210210300504.9124259300533.233213041401201012005307000000000001379.200000000000160.380000000001539.58
051102210210300504.9124259300533.233213041401601012007101000000000001379.200000000000160.380000000001539.58
051102210210300504.9124259300533.233213041401701012004101000000000001379.200000000000160.380000000001539.58
051102210210300504.9124259300533.233213041403001012004101000000000001379.200000000000160.380000000001539.58
051102210210300504.9124259300533.233213041400101012006103000000000001379.200000000000160.380000000001539.58
051102210210300504.9124259300533.233213041402701012004103000000000001379.200000000000160.380000000001539.58
051102212010300504.9124259300533.233213041400101012005101000000000001527.220000000000240.220000000001767.44
051102212010300504.9124259300533.233213041400301012003307000000000001527.220000000000240.220000000001767.44
051102212010300504.9124259300533.233213041400601012005101000000000001527.220000000000240.220000000001767.44
051102212010300504.9124259300533.233213041401301012006101000000000001527.220000000000240.220000000001767.44
051102212010300504.9124259300533.233213041401501012008303000000000001527.220000000000240.220000000001767.44
051102212010300504.9124259300533.233213041401801012007101000000000001527.220000000000240.220000000001767.44
051102212010300504.9124259300533.233213041402201062007301000000000001527.220000000000240.220000000001767.44
051102212010300504.9124259300533.233213041402101012007309000000000001527.220000000000240.220000000001767.44
051102210310300504.9124259300533.233213041402201012003101000000000001351.130000000000543.920000000001895.05
051102210310300504.9124259300533.233213041402301012000103000000000001351.130000000000543.920000000001895.05
051102210310300504.9124259300533.233213041401801022006101000000000001351.130000000000543.920000000001895.05
051102210310300504.9124259300533.233213041401701012002101000000000001351.130000000000543.920000000001895.05
051102210310300504.9124259300533.233213041401301012001103000000000001351.130000000000543.920000000001895.05
051102210310300504.9124259300533.233213041401201012008101000000000001351.130000000000543.920000000001895.05
051102210310300504.9124259300533.233213041401101012006101000000000001351.130000000000543.920000000001895.05
051102210310300504.9124259300533.233213041400601012006101000000000001351.130000000000543.920000000001895.05
051102210310300504.9124259300533.233213041400301012001103000000000001351.130000000000543.920000000001895.05
051102210310300504.9124259300533.233213041400201011999101000000000001351.130000000000543.920000000001895.05
051102210310300504.9124259300533.233213041400101012007101000000000001351.130000000000543.920000000001895.05
051102210310300504.9124259300533.233213041403101012004107000000000001351.130000000000543.920000000001895.05
051102210310300504.9124259300533.233213041402801012006101000000000001351.130000000000543.920000000001895.05
051102210310300504.9124259300533.233213041402701012002101000000000001351.130000000000543.920000000001895.05
051102210310300504.9124259300533.233213041402001012007101000000000001351.130000000000543.920000000001895.05
051102210410300504.9124259300533.233213041402901012006103000000000001837.500000000000268.220000000002105.72
051102210410300504.9124259300533.233213041402801012007103000000000001837.500000000000268.220000000002105.72
051102210410300504.9124259300533.233213041402701022007109000000000001837.500000000000268.220000000002105.72
051102210410300504.9124259300533.233213041402201022006103000000000001837.500000000000268.220000000002105.72
051102210410300504.9124259300533.233213041402001022007101000000000001837.500000000000268.220000000002105.72
051102210410300504.9124259300533.233213041401801022006104000000000001837.500000000000268.220000000002105.72
051102210410300504.9124259300533.233213041400101011999101000000000001837.500000000000268.220000000002105.72
051102210410300504.9124259300533.233213041401301022007104000000000001837.500000000000268.220000000002105.72
051102210410300504.9124259300533.233213041401201012006103000000000001837.500000000000268.220000000002105.72
051102210410300504.9124259300533.233213041401101011999103000000000001837.500000000000268.220000000002105.72
051102210410300504.9124259300533.233213041400601011999101000000000001837.500000000000268.220000000002105.72
051102210410300504.9124259300533.233213041400401012007103000000000001837.500000000000268.220000000002105.72
051102210410300504.9124259300533.233213041401501011999103000000000001837.500000000000268.220000000002105.72
051102210610300504.9124259300533.233213041401901012006107000000000000511.290000000000080.030000000000591.32
051102210610300504.9124259300533.233213041401301012006101000000000000511.290000000000080.030000000000591.32
051102210610300504.9124259300533.233213041400101019999903000000000000511.290000000000080.030000000000591.32
051102210610300504.9124259300533.233213041400601019999903000000000000511.290000000000080.030000000000591.32
051102210610300504.9124259300533.233213041400301019999903000000000000511.290000000000080.030000000000591.32
051102210610300504.9124259300533.233213041401101012004307000000000000511.290000000000080.030000000000591.32
051102210710300504.9124259300533.233213041403001012004309000000000000222.000000000000051.500000000000273.50
051102210710300504.9124259300533.233213041402701012005103000000000000222.000000000000051.500000000000273.50
051102210710300504.9124259300533.233213041402201012000307000000000000222.000000000000051.500000000000273.50
051102210710300504.9124259300533.233213041401801012006307000000000000222.000000000000051.500000000000273.50
051102210710300504.9124259300533.233213041400101012005101000000000000222.000000000000051.500000000000273.50
051102210710300504.9124259300533.233213041401301012005103000000000000222.000000000000051.500000000000273.50
051102210710300504.9124259300533.233213041401201012007103000000000000222.000000000000051.500000000000273.50
051102210710300504.9124259300533.233213041400601012004101000000000000222.000000000000051.500000000000273.50
051102210710300504.9124259300533.233213041400301012007103000000000000222.000000000000051.500000000000273.50
051102210710300504.9124259300533.233213041401601012006103000000000000222.000000000000051.500000000000273.50
051102210810300504.9124259300533.233213041401801012006307000000000000167.680000000000000.000000000000167.68
051102210810300504.9124259300533.233213041401301012003103000000000000167.680000000000000.000000000000167.68
051102210810300504.9124259300533.233213041401201012003103000000000000167.680000000000000.000000000000167.68
051102210810300504.9124259300533.233213041400601012001307000000000000167.680000000000000.000000000000167.68
051102210810300504.9124259300533.233213041402101012007309000000000000167.680000000000000.000000000000167.68
051102210810300504.9124259300533.233213041400101019999101000000000000167.680000000000000.000000000000167.68
051102210810300504.9124259300533.233213041402801012005103000000000000167.680000000000000.000000000000167.68
051102210810300504.9124259300533.233213041402701012001103000000000000167.680000000000000.000000000000167.68
051102210810300504.9124259300533.233213041400301012002101000000000000167.680000000000000.000000000000167.68
051102210910300504.9124259300533.233213041402201022001301000000000000161.000000000000051.500000000000212.50
051102210910300504.9124259300533.233213041401801022004103000000000000161.000000000000051.500000000000212.50
051102210910300504.9124259300533.233213041401501012001103000000000000161.000000000000051.500000000000212.50
051102210910300504.9124259300533.233213041400101019999101000000000000161.000000000000051.500000000000212.50
051102210910300504.9124259300533.233213041401101019999101000000000000161.000000000000051.500000000000212.50
051102210910300504.9124259300533.233213041400601012007101000000000000161.000000000000051.500000000000212.50
051102210910300504.9124259300533.233213041401301012001103000000000000161.000000000000051.500000000000212.50
051102301010300397.2897273900419.573904231402401012008103000000000001809.030000000000303.000000000002112.03
051102301010300397.2897273900419.573904231402301012006301000000000001809.030000000000303.000000000002112.03
051102301010300397.2897273900419.573904231401801032003101000000000001809.030000000000303.000000000002112.03
051102301010300397.2897273900419.573904231401601012003101000000000001809.030000000000303.000000000002112.03
051102301010300397.2897273900419.573904231401301012003101000000000001809.030000000000303.000000000002112.03
051102301010300397.2897273900419.573904231401201012008103000000000001809.030000000000303.000000000002112.03
051102301010300397.2897273900419.573904231401101012009101000000000001809.030000000000303.000000000002112.03
051102301010300397.2897273900419.573904231400801012008101000000000001809.030000000000303.000000000002112.03
051102301010300397.2897273900419.573904231400601012008101000000000001809.030000000000303.000000000002112.03
051102301010300397.2897273900419.573904231400301012003103000000000001809.030000000000303.000000000002112.03
051102301010300397.2897273900419.573904231400101012005103000000000001809.030000000000303.000000000002112.03
051102301010300397.2897273900419.573904231403101012007101000000000001809.030000000000303.000000000002112.03
051102301010300397.2897273900419.573904231403001012007101000000000001809.030000000000303.000000000002112.03
051102301010300397.2897273900419.573904231402801012002101000000000001809.030000000000303.000000000002112.03
051102301110300397.2897273900419.573904231403001011999101000000000002312.000000000000555.800000000002867.80
051102301110300397.2897273900419.573904231402801012005101000000000002312.000000000000555.800000000002867.80
051102301110300397.2897273900419.573904231400101012008101000000000002312.000000000000555.800000000002867.80
051102301110300397.2897273900419.573904231400201011999101000000000002312.000000000000555.800000000002867.80
051102301110300397.2897273900419.573904231400401012001101000000000002312.000000000000555.800000000002867.80
051102301110300397.2897273900419.573904231400501022006101000000000002312.000000000000555.800000000002867.80
051102301110300397.2897273900419.573904231401001011993101000000000002312.000000000000555.800000000002867.80
051102301110300397.2897273900419.573904231401101012007101000000000002312.000000000000555.800000000002867.80
051102301110300397.2897273900419.573904231402701019999101000000000002312.000000000000555.800000000002867.80
051102301110300397.2897273900419.573904231402601012000101000000000002312.000000000000555.800000000002867.80
051102301110300397.2897273900419.573904231402501012003101000000000002312.000000000000555.800000000002867.80
051102301110300397.2897273900419.573904231402101012006101000000000002312.000000000000555.800000000002867.80
051102301110300397.2897273900419.573904231401901019999101000000000002312.000000000000555.800000000002867.80
051102301110300397.2897273900419.573904231401801052005101000000000002312.000000000000555.800000000002867.80
051102301110300397.2897273900419.573904231401701022009101000000000002312.000000000000555.800000000002867.80
051102301110300397.2897273900419.573904231401601012003101000000000002312.000000000000555.800000000002867.80
051102301110300397.2897273900419.573904231401301022005101000000000002312.000000000000555.800000000002867.80
051102301110300397.2897273900419.573904231401201021999101000000000002312.000000000000555.800000000002867.80
051102301310300397.2897273900419.573904231401801022007101020000000000000.000000000000636.750000000000636.75
051102301310300397.2897273900419.573904231402201012006301020000000000000.000000000000636.750000000000636.75
051102301310300397.2897273900419.573904231400101012006101020000000000000.000000000000636.750000000000636.75
051102301310300397.2897273900419.573904231400301012001301020000000000000.000000000000636.750000000000636.75
051102301310300397.2897273900419.573904231400601012007101020000000000000.000000000000636.750000000000636.75
051102301310300397.2897273900419.573904231401301012006103020000000000000.000000000000636.750000000000636.75
051102301310300397.2897273900419.573904231402801012007101020000000000000.000000000000636.750000000000636.75
051102300210300397.2897273900419.573904231402801012006101000000000000808.170000000000000.000000000000808.17
051102300210300397.2897273900419.573904231402301012004103000000000000808.170000000000000.000000000000808.17
051102300210300397.2897273900419.573904231401801012007103000000000000808.170000000000000.000000000000808.17
051102300210300397.2897273900419.573904231401601012007107000000000000808.170000000000000.000000000000808.17
051102300210300397.2897273900419.573904231400101012007103000000000000808.170000000000000.000000000000808.17
051102300210300397.2897273900419.573904231401201012006103000000000000808.170000000000000.000000000000808.17
051102300210300397.2897273900419.573904231401101012007103000000000000808.170000000000000.000000000000808.17
051102300210300397.2897273900419.573904231400301012006103000000000000808.170000000000000.000000000000808.17
051102300210300397.2897273900419.573904231401301012005103000000000000808.170000000000000.000000000000808.17
051102300410300397.2897273900419.573904231402801012006101000000000000944.850000000000142.440000000001087.29
051102300410300397.2897273900419.573904231402301012006301000000000000944.850000000000142.440000000001087.29
051102300410300397.2897273900419.573904231401801022006101000000000000944.850000000000142.440000000001087.29
051102300410300397.2897273900419.573904231400101012008103000000000000944.850000000000142.440000000001087.29
051102300410300397.2897273900419.573904231401101012008101000000000000944.850000000000142.440000000001087.29
051102300410300397.2897273900419.573904231400601012007101000000000000944.850000000000142.440000000001087.29
051102300410300397.2897273900419.573904231400301012008101000000000000944.850000000000142.440000000001087.29
051102300410300397.2897273900419.573904231401301012008103000000000000944.850000000000142.440000000001087.29
051102300610300397.2897273900419.573904231401201012004101000000000001501.620000000000255.000000000001756.62
051102300610300397.2897273900419.573904231401101012003101000000000001501.620000000000255.000000000001756.62
051102300610300397.2897273900419.573904231402701011998101000000000001501.620000000000255.000000000001756.62
051102300610300397.2897273900419.573904231402401012008103000000000001501.620000000000255.000000000001756.62
051102300610300397.2897273900419.573904231402101012003101000000000001501.620000000000255.000000000001756.62
051102300610300397.2897273900419.573904231402001011996101000000000001501.620000000000255.000000000001756.62
051102300610300397.2897273900419.573904231400101011996101000000000001501.620000000000255.000000000001756.62
051102300610300397.2897273900419.573904231401501012006101000000000001501.620000000000255.000000000001756.62
051102300610300397.2897273900419.573904231401301011998101000000000001501.620000000000255.000000000001756.62
051102300610300397.2897273900419.573904231400601012005101000000000001501.620000000000255.000000000001756.62
051102300610300397.2897273900419.573904231400501012004101000000000001501.620000000000255.000000000001756.62
051102300610300397.2897273900419.573904231400301011996101000000000001501.620000000000255.000000000001756.62
051102300610300397.2897273900419.573904231400201012004101000000000001501.620000000000255.000000000001756.62
051102300610300397.2897273900419.573904231401801042008101000000000001501.620000000000255.000000000001756.62
051102300710300397.2897273900419.573904231402701011998101000000000001785.670000000000306.000000000002091.67
051102300710300397.2897273900419.573904231401801032008101000000000001785.670000000000306.000000000002091.67
051102300710300397.2897273900419.573904231401501011998101000000000001785.670000000000306.000000000002091.67
051102300710300397.2897273900419.573904231401301012007103000000000001785.670000000000306.000000000002091.67
051102300710300397.2897273900419.573904231401201012006103000000000001785.670000000000306.000000000002091.67
051102300710300397.2897273900419.573904231403001012004101000000000001785.670000000000306.000000000002091.67
051102300710300397.2897273900419.573904231401001012005101000000000001785.670000000000306.000000000002091.67
051102300710300397.2897273900419.573904231400601012008103000000000001785.670000000000306.000000000002091.67
051102300710300397.2897273900419.573904231400301012002103000000000001785.670000000000306.000000000002091.67
051102300710300397.2897273900419.573904231400101012004103000000000001785.670000000000306.000000000002091.67
051102300710300397.2897273900419.573904231401101012008101000000000001785.670000000000306.000000000002091.67
051102300810300397.2897273900419.573904231403101012005101000000000001498.650000000000000.000000000001498.65
051102300810300397.2897273900419.573904231402301012003103000000000001498.650000000000000.000000000001498.65
051102300810300397.2897273900419.573904231401801022006103000000000001498.650000000000000.000000000001498.65
051102300810300397.2897273900419.573904231401501012001101000000000001498.650000000000000.000000000001498.65
051102300810300397.2897273900419.573904231401301012003101000000000001498.650000000000000.000000000001498.65
051102300810300397.2897273900419.573904231400101012008301000000000001498.650000000000000.000000000001498.65
051102300810300397.2897273900419.573904231401101012006101000000000001498.650000000000000.000000000001498.65
051102300810300397.2897273900419.573904231401001012006101000000000001498.650000000000000.000000000001498.65
051102300810300397.2897273900419.573904231400601012006101000000000001498.650000000000000.000000000001498.65
051102300810300397.2897273900419.573904231400301012007101000000000001498.650000000000000.000000000001498.65
051102300810300397.2897273900419.573904231401201011999101000000000001498.650000000000000.000000000001498.65
051102300910300397.2897273900419.573904231401501012005103000000000000517.330000000000316.200000000000833.53
051102300910300397.2897273900419.573904231401301012006103000000000000517.330000000000316.200000000000833.53
051102300910300397.2897273900419.573904231401201012006103000000000000517.330000000000316.200000000000833.53
051102300910300397.2897273900419.573904231401101012003101000000000000517.330000000000316.200000000000833.53
051102300910300397.2897273900419.573904231401801022008103000000000000517.330000000000316.200000000000833.53
051102300910300397.2897273900419.573904231400101011998101000000000000517.330000000000316.200000000000833.53
051102300910300397.2897273900419.573904231402601012006107000000000000517.330000000000316.200000000000833.53
051102300910300397.2897273900419.573904231402201012004103000000000000517.330000000000316.200000000000833.53
051102300910300397.2897273900419.573904231400301011998101000000000000517.330000000000316.200000000000833.53
051102480110301128.1374007901191.415184251400301012001101000000000000693.000000000000099.000000000000792.00
051102480110301128.1374007901191.415184251400601012007101000000000000693.000000000000099.000000000000792.00
051102480110301128.1374007901191.415184251401101012005101000000000000693.000000000000099.000000000000792.00
051102480110301128.1374007901191.415184251401301012005103000000000000693.000000000000099.000000000000792.00
051102480110301128.1374007901191.415184251401801022007101000000000000693.000000000000099.000000000000792.00
051102480110301128.1374007901191.415184251403001012007101000000000000693.000000000000099.000000000000792.00
051102480110301128.1374007901191.415184251400101012007101000000000000693.000000000000099.000000000000792.00
051102480210301128.1374007901191.415184251402401012007103000000000003485.580000000000000.000000000003485.58
051102480210301128.1374007901191.415184251400101012007103000000000003485.580000000000000.000000000003485.58
051102480210301128.1374007901191.415184251400401012007101000000000003485.580000000000000.000000000003485.58
051102480210301128.1374007901191.415184251400601012007101000000000003485.580000000000000.000000000003485.58
051102480210301128.1374007901191.415184251401101012005301000000000003485.580000000000000.000000000003485.58
051102480210301128.1374007901191.415184251401201012007103000000000003485.580000000000000.000000000003485.58
051102480210301128.1374007901191.415184251401301012008103000000000003485.580000000000000.000000000003485.58
051102480210301128.1374007901191.415184251401701012007103000000000003485.580000000000000.000000000003485.58
051102480210301128.1374007901191.415184251401801032007101000000000003485.580000000000000.000000000003485.58
051102480210301128.1374007901191.415184251402301022007303000000000003485.580000000000000.000000000003485.58
051102480210301128.1374007901191.415184251402801012007103000000000003485.580000000000000.000000000003485.58
051102480310301128.1374007901191.415184251400101012003103000000000001610.670000000000312.890000000001923.56
051102480310301128.1374007901191.415184251401901032006301000000000001610.670000000000312.890000000001923.56
051102480310301128.1374007901191.415184251402401012008103000000000001610.670000000000312.890000000001923.56
051102480310301128.1374007901191.415184251402801012004107000000000001610.670000000000312.890000000001923.56
051102480310301128.1374007901191.415184251403101012006101000000000001610.670000000000312.890000000001923.56
051102480310301128.1374007901191.415184251402301012006103000000000001610.670000000000312.890000000001923.56
051102480310301128.1374007901191.415184251403001012003107000000000001610.670000000000312.890000000001923.56
051102480310301128.1374007901191.415184251400301012000103000000000001610.670000000000312.890000000001923.56
051102480310301128.1374007901191.415184251400601012008307000000000001610.670000000000312.890000000001923.56
051102480310301128.1374007901191.415184251401101012003103000000000001610.670000000000312.890000000001923.56
051102480310301128.1374007901191.415184251401201012008103000000000001610.670000000000312.890000000001923.56
051102480310301128.1374007901191.415184251401301011998103000000000001610.670000000000312.890000000001923.56
051102480310301128.1374007901191.415184251401601012005103000000000001610.670000000000312.890000000001923.56
051102480310301128.1374007901191.415184251401801022008103000000000001610.670000000000312.890000000001923.56
051102480310301128.1374007901191.415184251400201012008303000000000001610.670000000000312.890000000001923.56
051102480710301128.1374007901191.415184251400101012004107000000000014525.250000000000724.450000000015249.70
051102480710301128.1374007901191.415184251403101012004101000000000014525.250000000000724.450000000015249.70
051102480710301128.1374007901191.415184251403001012004101000000000014525.250000000000724.450000000015249.70
051102480710301128.1374007901191.415184251402801012004101000000000014525.250000000000724.450000000015249.70
051102480710301128.1374007901191.415184251402701012004101000000000014525.250000000000724.450000000015249.70
051102480710301128.1374007901191.415184251402601012004107000000000014525.250000000000724.450000000015249.70
051102480710301128.1374007901191.415184251402401012006101000000000014525.250000000000724.450000000015249.70
051102480710301128.1374007901191.415184251402301012006301000000000014525.250000000000724.450000000015249.70
051102480710301128.1374007901191.415184251402101012008301000000000014525.250000000000724.450000000015249.70
051102480710301128.1374007901191.415184251402001012007101000000000014525.250000000000724.450000000015249.70
051102480710301128.1374007901191.415184251401801022008101000000000014525.250000000000724.450000000015249.70
051102480710301128.1374007901191.415184251401701012004101000000000014525.250000000000724.450000000015249.70
051102480710301128.1374007901191.415184251401301012004101000000000014525.250000000000724.450000000015249.70
051102480710301128.1374007901191.415184251401201012006101000000000014525.250000000000724.450000000015249.70
051102480710301128.1374007901191.415184251401101012004101000000000014525.250000000000724.450000000015249.70
051102480710301128.1374007901191.415184251400801022008101000000000014525.250000000000724.450000000015249.70
051102480710301128.1374007901191.415184251400701012004101000000000014525.250000000000724.450000000015249.70
051102480710301128.1374007901191.415184251400601012008101000000000014525.250000000000724.450000000015249.70
051102480710301128.1374007901191.415184251400501022009101000000000014525.250000000000724.450000000015249.70
051102480710301128.1374007901191.415184251400401012004107000000000014525.250000000000724.450000000015249.70
051102480810301128.1374007901191.415184251401501012008107000000000000353.500000000000320.900000000000674.40
051102480810301128.1374007901191.415184251401301011992103000000000000353.500000000000320.900000000000674.40
051102480810301128.1374007901191.415184251401201012003103000000000000353.500000000000320.900000000000674.40
051102480810301128.1374007901191.415184251401101012003103000000000000353.500000000000320.900000000000674.40
051102480810301128.1374007901191.415184251400601012007103000000000000353.500000000000320.900000000000674.40
051102480810301128.1374007901191.415184251401801032008101000000000000353.500000000000320.900000000000674.40
051102480810301128.1374007901191.415184251400101012003103000000000000353.500000000000320.900000000000674.40
051102480810301128.1374007901191.415184251403001012006107000000000000353.500000000000320.900000000000674.40
051102480810301128.1374007901191.415184251402801012006103000000000000353.500000000000320.900000000000674.40
051102480810301128.1374007901191.415184251402401012007307000000000000353.500000000000320.900000000000674.40
051102480810301128.1374007901191.415184251402201012008107000000000000353.500000000000320.900000000000674.40
051102480810301128.1374007901191.415184251400301012003103000000000000353.500000000000320.900000000000674.40
051102560110300988.9436619701044.413999941403001012003101000000000001325.240000000000099.580000000001424.83
051102560110300988.9436619701044.413999941402801012007101000000000001325.240000000000099.580000000001424.83
051102560110300988.9436619701044.413999941402701012006101000000000001325.240000000000099.580000000001424.83
051102560110300988.9436619701044.413999941402201012007309000000000001325.240000000000099.580000000001424.83
051102560110300988.9436619701044.413999941402101012004101000000000001325.240000000000099.580000000001424.83
051102560110300988.9436619701044.413999941402001012006101000000000001325.240000000000099.580000000001424.83
051102560110300988.9436619701044.413999941401901011998101000000000001325.240000000000099.580000000001424.83
051102560110300988.9436619701044.413999941401701021997101000000000001325.240000000000099.580000000001424.83
051102560110300988.9436619701044.413999941401801021997101000000000001325.240000000000099.580000000001424.83
051102560110300988.9436619701044.413999941401301012006107000000000001325.240000000000099.580000000001424.83
051102560110300988.9436619701044.413999941401101012006101000000000001325.240000000000099.580000000001424.83
051102560110300988.9436619701044.413999941400601012008101000000000001325.240000000000099.580000000001424.83
051102560110300988.9436619701044.413999941400501012008101000000000001325.240000000000099.580000000001424.83
051102560110300988.9436619701044.413999941400301012005101000000000001325.240000000000099.580000000001424.83
051102560110300988.9436619701044.413999941400201012005101000000000001325.240000000000099.580000000001424.83
051102560110300988.9436619701044.413999941400101012007107000000000001325.240000000000099.580000000001424.83
051102561010300988.9436619701044.413999941402801012007101000000000000583.610000000000155.050000000000738.66
051102561010300988.9436619701044.413999941402701012005103000000000000583.610000000000155.050000000000738.66
051102561010300988.9436619701044.413999941402201012008307000000000000583.610000000000155.050000000000738.66
051102561010300988.9436619701044.413999941402001012008307000000000000583.610000000000155.050000000000738.66
051102561010300988.9436619701044.413999941401801012003101000000000000583.610000000000155.050000000000738.66
051102561010300988.9436619701044.413999941401501012003101000000000000583.610000000000155.050000000000738.66
051102561010300988.9436619701044.413999941400301012000301000000000000583.610000000000155.050000000000738.66
051102561010300988.9436619701044.413999941401101011998301000000000000583.610000000000155.050000000000738.66
051102561010300988.9436619701044.413999941401201012005301000000000000583.610000000000155.050000000000738.66
051102561010300988.9436619701044.413999941401301012007103000000000000583.610000000000155.050000000000738.66
051102561010300988.9436619701044.413999941400101021992301000000000000583.610000000000155.050000000000738.66
051102561110300988.9436619701044.413999941400301012008303000000000000399.360000000000100.000000000000499.36
051102561110300988.9436619701044.413999941400601012004103000000000000399.360000000000100.000000000000499.36
051102561110300988.9436619701044.413999941401501012008307000000000000399.360000000000100.000000000000499.36
051102561110300988.9436619701044.413999941401801012005101000000000000399.360000000000100.000000000000499.36
051102561110300988.9436619701044.413999941400101012007307000000000000399.360000000000100.000000000000499.36
051102561110300988.9436619701044.413999941402201012002103000000000000399.360000000000100.000000000000499.36
051102561310300988.9436619701044.413999941400301012001103000000000000500.000000000000550.220000000001050.22
051102561310300988.9436619701044.413999941400101012001103000000000000500.000000000000550.220000000001050.22
051102561310300988.9436619701044.413999941401101012001101000000000000500.000000000000550.220000000001050.22
051102561310300988.9436619701044.413999941401201011996103000000000000500.000000000000550.220000000001050.22
051102561310300988.9436619701044.413999941401301012008307000000000000500.000000000000550.220000000001050.22
051102561310300988.9436619701044.413999941401701012008107000000000000500.000000000000550.220000000001050.22
051102561310300988.9436619701044.413999941401801032008101000000000000500.000000000000550.220000000001050.22
051102561310300988.9436619701044.413999941401901012008103000000000000500.000000000000550.220000000001050.22
051102561310300988.9436619701044.413999941402001012008101000000000000500.000000000000550.220000000001050.22
051102561310300988.9436619701044.413999941403001012005101000000000000500.000000000000550.220000000001050.22
051102561310300988.9436619701044.413999941402801012005101000000000000500.000000000000550.220000000001050.22
051102561310300988.9436619701044.413999941402701012001103000000000000500.000000000000550.220000000001050.22
051102561310300988.9436619701044.413999941402301012006103000000000000500.000000000000550.220000000001050.22
051102561310300988.9436619701044.413999941402201012009307000000000000500.000000000000550.220000000001050.22
051102561310300988.9436619701044.413999941400601012001107000000000000500.000000000000550.220000000001050.22
051102560310300988.9436619701044.413999941401301011998101000000000000415.000000000000153.000000000000568.00
051102560310300988.9436619701044.413999941400301012007307000000000000415.000000000000153.000000000000568.00
051102560310300988.9436619701044.413999941400101012006307000000000000415.000000000000153.000000000000568.00
051102560510300988.9436619701044.413999941400101012003107000000000001089.530000000000108.440000000001197.96
051102560510300988.9436619701044.413999941400301012003307000000000001089.530000000000108.440000000001197.96
051102560510300988.9436619701044.413999941400501012007101000000000001089.530000000000108.440000000001197.96
051102560510300988.9436619701044.413999941400601012006101000000000001089.530000000000108.440000000001197.96
051102560510300988.9436619701044.413999941401101012005101000000000001089.530000000000108.440000000001197.96
051102560510300988.9436619701044.413999941401201012003103000000000001089.530000000000108.440000000001197.96
051102560510300988.9436619701044.413999941402801022008101000000000001089.530000000000108.440000000001197.96
051102560510300988.9436619701044.413999941401501012007103000000000001089.530000000000108.440000000001197.96
051102560510300988.9436619701044.413999941401701012006103000000000001089.530000000000108.440000000001197.96
051102560510300988.9436619701044.413999941401801012008107000000000001089.530000000000108.440000000001197.96
051102560510300988.9436619701044.413999941402301012005303000000000001089.530000000000108.440000000001197.96
051102560510300988.9436619701044.413999941402601012006103000000000001089.530000000000108.440000000001197.96
051102560510300988.9436619701044.413999941402701012004101000000000001089.530000000000108.440000000001197.96
051102560510300988.9436619701044.413999941401301012006301000000000001089.530000000000108.440000000001197.96
051102560610300988.9436619701044.413999941400501012008101000000000003061.240000000001529.870000000004591.11
051102560610300988.9436619701044.413999941401901022003301000000000003061.240000000001529.870000000004591.11
051102560610300988.9436619701044.413999941402001012004107000000000003061.240000000001529.870000000004591.11
051102560610300988.9436619701044.413999941402201022008103000000000003061.240000000001529.870000000004591.11
051102560610300988.9436619701044.413999941402701011998101000000000003061.240000000001529.870000000004591.11
051102560610300988.9436619701044.413999941403001012004107000000000003061.240000000001529.870000000004591.11
051102560610300988.9436619701044.413999941400101022001110000000000003061.240000000001529.870000000004591.11
051102560610300988.9436619701044.413999941400201022006301000000000003061.240000000001529.870000000004591.11
051102560610300988.9436619701044.413999941400301011998107000000000003061.240000000001529.870000000004591.11
051102560610300988.9436619701044.413999941401801012003101000000000003061.240000000001529.870000000004591.11
051102560610300988.9436619701044.413999941400601012008103000000000003061.240000000001529.870000000004591.11
051102560610300988.9436619701044.413999941400801012008107000000000003061.240000000001529.870000000004591.11
051102560610300988.9436619701044.413999941401201012003107000000000003061.240000000001529.870000000004591.11
051102560610300988.9436619701044.413999941401301012003101000000000003061.240000000001529.870000000004591.11
051102560610300988.9436619701044.413999941401601011998107000000000003061.240000000001529.870000000004591.11
051102560710300988.9436619701044.413999941402801012008101000000000000293.070000000000151.500000000000444.57
051102560710300988.9436619701044.413999941400101021996311000000000000293.070000000000151.500000000000444.57
051102560710300988.9436619701044.413999941401201019999103000000000000293.070000000000151.500000000000444.57
051102560710300988.9436619701044.413999941401301012002103000000000000293.070000000000151.500000000000444.57
051102560710300988.9436619701044.413999941401501012006101000000000000293.070000000000151.500000000000444.57
051102560710300988.9436619701044.413999941401801012006101000000000000293.070000000000151.500000000000444.57
051102560710300988.9436619701044.413999941402001012005307000000000000293.070000000000151.500000000000444.57
051102560710300988.9436619701044.413999941402201052003101000000000000293.070000000000151.500000000000444.57
051102560810300988.9436619701044.413999941400301012008307000000000001571.750000000000197.510000000001769.26
051102560810300988.9436619701044.413999941400101022008110000000000001571.750000000000197.510000000001769.26
051102560810300988.9436619701044.413999941402801012008101000000000001571.750000000000197.510000000001769.26
051102560810300988.9436619701044.413999941401201012009103000000000001571.750000000000197.510000000001769.26
051102560810300988.9436619701044.413999941401301012006103000000000001571.750000000000197.510000000001769.26
051102560810300988.9436619701044.413999941401801012006101000000000001571.750000000000197.510000000001769.26
051102560810300988.9436619701044.413999941401101012005101000000000001571.750000000000197.510000000001769.26
051102560810300988.9436619701044.413999941402201022007307000000000001571.750000000000197.510000000001769.26
051102560810300988.9436619701044.413999941402701012006103000000000001571.750000000000197.510000000001769.26
051102640110300338.8888888900357.897333881402801022008107000000000001815.060000000000543.120000000002358.17
051102640110300338.8888888900357.897333881402701012003103000000000001815.060000000000543.120000000002358.17
051102640110300338.8888888900357.897333881402201022008103000000000001815.060000000000543.120000000002358.17
051102640110300338.8888888900357.897333881401801012004307000000000001815.060000000000543.120000000002358.17
051102640110300338.8888888900357.897333881400101012004307000000000001815.060000000000543.120000000002358.17
051102640110300338.8888888900357.897333881401501012002101000000000001815.060000000000543.120000000002358.17
051102640110300338.8888888900357.897333881401301012007101000000000001815.060000000000543.120000000002358.17
051102640110300338.8888888900357.897333881400601012008307000000000001815.060000000000543.120000000002358.17
051102640110300338.8888888900357.897333881400301012008101000000000001815.060000000000543.120000000002358.17
051102640110300338.8888888900357.897333881401601012003103000000000001815.060000000000543.120000000002358.17
051102641010300338.8888888900357.897333881400401012004103000000000002781.130000000000535.130000000003316.27
051102641010300338.8888888900357.897333881400101012006103000000000002781.130000000000535.130000000003316.27
051102641010300338.8888888900357.897333881403001011996101000000000002781.130000000000535.130000000003316.27
051102641010300338.8888888900357.897333881402801012008101000000000002781.130000000000535.130000000003316.27
051102641010300338.8888888900357.897333881402401011998103000000000002781.130000000000535.130000000003316.27
051102641010300338.8888888900357.897333881402301012005103000000000002781.130000000000535.130000000003316.27
051102641010300338.8888888900357.897333881402101012001303000000000002781.130000000000535.130000000003316.27
051102641010300338.8888888900357.897333881401801022008101000000000002781.130000000000535.130000000003316.27
051102641010300338.8888888900357.897333881401701022007103000000000002781.130000000000535.130000000003316.27
051102641010300338.8888888900357.897333881401601011999101000000000002781.130000000000535.130000000003316.27
051102641010300338.8888888900357.897333881401301012000103000000000002781.130000000000535.130000000003316.27
051102641010300338.8888888900357.897333881401201012006101000000000002781.130000000000535.130000000003316.27
051102641010300338.8888888900357.897333881400601012000101000000000002781.130000000000535.130000000003316.27
051102641110300338.8888888900357.897333881401201012008103000000000003322.910000000000176.530000000003499.44
051102641110300338.8888888900357.897333881402301012007103000000000003322.910000000000176.530000000003499.44
051102641110300338.8888888900357.897333881401601012002103000000000003322.910000000000176.530000000003499.44
051102641110300338.8888888900357.897333881401701012000103000000000003322.910000000000176.530000000003499.44
051102641110300338.8888888900357.897333881401301021994307000000000003322.910000000000176.530000000003499.44
051102641110300338.8888888900357.897333881402501011998103000000000003322.910000000000176.530000000003499.44
051102641110300338.8888888900357.897333881402801012008101000000000003322.910000000000176.530000000003499.44
051102641110300338.8888888900357.897333881403001011998107000000000003322.910000000000176.530000000003499.44
051102641110300338.8888888900357.897333881403101012008103000000000003322.910000000000176.530000000003499.44
051102641110300338.8888888900357.897333881400101011998107000000000003322.910000000000176.530000000003499.44
051102641110300338.8888888900357.897333881400401011998103000000000003322.910000000000176.530000000003499.44
051102641110300338.8888888900357.897333881400501022009101000000000003322.910000000000176.530000000003499.44
051102641110300338.8888888900357.897333881400601011998101000000000003322.910000000000176.530000000003499.44
051102641110300338.8888888900357.897333881401101012008103000000000003322.910000000000176.530000000003499.44
051102641110300338.8888888900357.897333881402201012006103000000000003322.910000000000176.530000000003499.44
051102641110300338.8888888900357.897333881402101012008103000000000003322.910000000000176.530000000003499.44
051102641110300338.8888888900357.897333881401801012006103000000000003322.910000000000176.530000000003499.44
051102641210300338.8888888900357.897333881402301012007103000000000002851.030000000000381.560000000003232.60
051102641210300338.8888888900357.897333881401801032009103000000000002851.030000000000381.560000000003232.60
051102641210300338.8888888900357.897333881401601012007107000000000002851.030000000000381.560000000003232.60
051102641210300338.8888888900357.897333881401301022008103000000000002851.030000000000381.560000000003232.60
051102641210300338.8888888900357.897333881401201022007103000000000002851.030000000000381.560000000003232.60
051102641210300338.8888888900357.897333881400101012004103000000000002851.030000000000381.560000000003232.60
051102641210300338.8888888900357.897333881402401012007107000000000002851.030000000000381.560000000003232.60
051102641210300338.8888888900357.897333881401101012007101000000000002851.030000000000381.560000000003232.60
051102641210300338.8888888900357.897333881400601012009101000000000002851.030000000000381.560000000003232.60
051102641210300338.8888888900357.897333881400301012004103000000000002851.030000000000381.560000000003232.60
051102641210300338.8888888900357.897333881400201012007103000000000002851.030000000000381.560000000003232.60
051102641210300338.8888888900357.897333881402801012006101000000000002851.030000000000381.560000000003232.60
051102641310300338.8888888900357.897333881400201012002101000000000002315.430000000000475.250000000002790.68
051102641310300338.8888888900357.897333881400401012002103000000000002315.430000000000475.250000000002790.68
051102641310300338.8888888900357.897333881400501012008101000000000002315.430000000000475.250000000002790.68
051102641310300338.8888888900357.897333881400601012006101000000000002315.430000000000475.250000000002790.68
051102641310300338.8888888900357.897333881400801012008103000000000002315.430000000000475.250000000002790.68
051102641310300338.8888888900357.897333881401101012008101000000000002315.430000000000475.250000000002790.68
051102641310300338.8888888900357.897333881401201012004103000000000002315.430000000000475.250000000002790.68
051102641310300338.8888888900357.897333881401301022007103000000000002315.430000000000475.250000000002790.68
051102641310300338.8888888900357.897333881401601012005101000000000002315.430000000000475.250000000002790.68
051102641310300338.8888888900357.897333881401701022007103000000000002315.430000000000475.250000000002790.68
051102641310300338.8888888900357.897333881401801012007101000000000002315.430000000000475.250000000002790.68
051102641310300338.8888888900357.897333881402001012007103000000000002315.430000000000475.250000000002790.68
051102641310300338.8888888900357.897333881402101012008103000000000002315.430000000000475.250000000002790.68
051102641310300338.8888888900357.897333881402201022007101000000000002315.430000000000475.250000000002790.68
051102641310300338.8888888900357.897333881402401012007103000000000002315.430000000000475.250000000002790.68
051102641310300338.8888888900357.897333881402601012007103000000000002315.430000000000475.250000000002790.68
051102641310300338.8888888900357.897333881402701012003103000000000002315.430000000000475.250000000002790.68
051102641310300338.8888888900357.897333881402801012006103000000000002315.430000000000475.250000000002790.68
051102641310300338.8888888900357.897333881400101012002101000000000002315.430000000000475.250000000002790.68
051102641310300338.8888888900357.897333881403001012000101000000000002315.430000000000475.250000000002790.68
051102640310300338.8888888900357.897333881401801022008103000000000008008.500000000000105.710000000008114.21
051102640310300338.8888888900357.897333881402201052008103000000000008008.500000000000105.710000000008114.21
051102640310300338.8888888900357.897333881401601012007103000000000008008.500000000000105.710000000008114.21
051102640310300338.8888888900357.897333881401501019999101000000000008008.500000000000105.710000000008114.21
051102640310300338.8888888900357.897333881401301042009103000000000008008.500000000000105.710000000008114.21
051102640310300338.8888888900357.897333881401201022005103000000000008008.500000000000105.710000000008114.21
051102640310300338.8888888900357.897333881401101012008103000000000008008.500000000000105.710000000008114.21
051102640310300338.8888888900357.897333881400701012007103000000000008008.500000000000105.710000000008114.21
051102640310300338.8888888900357.897333881400601011999107000000000008008.500000000000105.710000000008114.21
051102640310300338.8888888900357.897333881400501029999101000000000008008.500000000000105.710000000008114.21
051102640310300338.8888888900357.897333881400401012005103000000000008008.500000000000105.710000000008114.21
051102640310300338.8888888900357.897333881400201012008103000000000008008.500000000000105.710000000008114.21
051102640310300338.8888888900357.897333881400101022008307000000000008008.500000000000105.710000000008114.21
051102640310300338.8888888900357.897333881403001011998107000000000008008.500000000000105.710000000008114.21
051102640310300338.8888888900357.897333881402801022009103000000000008008.500000000000105.710000000008114.21
051102640310300338.8888888900357.897333881402701012006103000000000008008.500000000000105.710000000008114.21
051102640310300338.8888888900357.897333881402601012007103000000000008008.500000000000105.710000000008114.21
051102640310300338.8888888900357.897333881402401032008103000000000008008.500000000000105.710000000008114.21
051102640310300338.8888888900357.897333881401701042009103000000000008008.500000000000105.710000000008114.21
051102640410300338.8888888900357.897333881402801012006101000000000003199.080000000000283.330000000003482.42
051102640410300338.8888888900357.897333881402301012006301000000000003199.080000000000283.330000000003482.42
051102640410300338.8888888900357.897333881401801022008101000000000003199.080000000000283.330000000003482.42
051102640410300338.8888888900357.897333881401701012007103000000000003199.080000000000283.330000000003482.42
051102640410300338.8888888900357.897333881400101012007103000000000003199.080000000000283.330000000003482.42
051102640410300338.8888888900357.897333881401201012007103000000000003199.080000000000283.330000000003482.42
051102640410300338.8888888900357.897333881401101012006101000000000003199.080000000000283.330000000003482.42
051102640410300338.8888888900357.897333881400601012007103000000000003199.080000000000283.330000000003482.42
051102640410300338.8888888900357.897333881400401012007101000000000003199.080000000000283.330000000003482.42
051102640410300338.8888888900357.897333881401301012007301000000000003199.080000000000283.330000000003482.42
051102640510300338.8888888900357.897333881403101022008101000000000001087.300000000000000.000000000001087.30
051102640510300338.8888888900357.897333881403001012007103000000000001087.300000000000000.000000000001087.30
051102640510300338.8888888900357.897333881402801012007101000000000001087.300000000000000.000000000001087.30
051102640510300338.8888888900357.897333881402401012008107000000000001087.300000000000000.000000000001087.30
051102640510300338.8888888900357.897333881402301012008303000000000001087.300000000000000.000000000001087.30
051102640510300338.8888888900357.897333881401801032008101000000000001087.300000000000000.000000000001087.30
051102640510300338.8888888900357.897333881400101012008103000000000001087.300000000000000.000000000001087.30
051102640510300338.8888888900357.897333881401301032008101000000000001087.300000000000000.000000000001087.30
051102640510300338.8888888900357.897333881401201012004101000000000001087.300000000000000.000000000001087.30
051102640510300338.8888888900357.897333881401101012007107000000000001087.300000000000000.000000000001087.30
051102640510300338.8888888900357.897333881401001012007101000000000001087.300000000000000.000000000001087.30
051102640510300338.8888888900357.897333881400601012004101000000000001087.300000000000000.000000000001087.30
051102640510300338.8888888900357.897333881400401012004301000000000001087.300000000000000.000000000001087.30
051102640510300338.8888888900357.897333881401601012006101000000000001087.300000000000000.000000000001087.30
051102640710300338.8888888900357.897333881400601012008101000000000007507.990000000000369.070000000007877.06
051102640710300338.8888888900357.897333881400701012008101000000000007507.990000000000369.070000000007877.06
051102640710300338.8888888900357.897333881400301012002301000000000007507.990000000000369.070000000007877.06
051102640710300338.8888888900357.897333881400201012007301000000000007507.990000000000369.070000000007877.06
051102640710300338.8888888900357.897333881400101012002301000000000007507.990000000000369.070000000007877.06
051102640710300338.8888888900357.897333881403101012004101000000000007507.990000000000369.070000000007877.06
051102640710300338.8888888900357.897333881403001012003101000000000007507.990000000000369.070000000007877.06
051102640710300338.8888888900357.897333881402901012004103000000000007507.990000000000369.070000000007877.06
051102640710300338.8888888900357.897333881402801012007101000000000007507.990000000000369.070000000007877.06
051102640710300338.8888888900357.897333881402701012007301000000000007507.990000000000369.070000000007877.06
051102640710300338.8888888900357.897333881402401012007103000000000007507.990000000000369.070000000007877.06
051102640710300338.8888888900357.897333881402201042008101000000000007507.990000000000369.070000000007877.06
051102640710300338.8888888900357.897333881402101012006103000000000007507.990000000000369.070000000007877.06
051102640710300338.8888888900357.897333881401801022007101000000000007507.990000000000369.070000000007877.06
051102640710300338.8888888900357.897333881401701022008103000000000007507.990000000000369.070000000007877.06
051102640710300338.8888888900357.897333881401301012002301000000000007507.990000000000369.070000000007877.06
051102640710300338.8888888900357.897333881401201022008103000000000007507.990000000000369.070000000007877.06
051102640710300338.8888888900357.897333881401101012007101000000000007507.990000000000369.070000000007877.06
051102640710300338.8888888900357.897333881400901012004101000000000007507.990000000000369.070000000007877.06
051102640710300338.8888888900357.897333881400801012009101000000000007507.990000000000369.070000000007877.06
051102640710300338.8888888900357.897333881400501012007101000000000007507.990000000000369.070000000007877.06
051102640810300338.8888888900357.897333881403001012007107000000000005137.710000000000308.660000000005446.37
051102640810300338.8888888900357.897333881402801022007103000000000005137.710000000000308.660000000005446.37
051102640810300338.8888888900357.897333881402701012003103000000000005137.710000000000308.660000000005446.37
051102640810300338.8888888900357.897333881402601012003107000000000005137.710000000000308.660000000005446.37
051102640810300338.8888888900357.897333881402401012007103000000000005137.710000000000308.660000000005446.37
051102640810300338.8888888900357.897333881402201042008103000000000005137.710000000000308.660000000005446.37
051102640810300338.8888888900357.897333881402101012008103000000000005137.710000000000308.660000000005446.37
051102640810300338.8888888900357.897333881402001012005103000000000005137.710000000000308.660000000005446.37
051102640810300338.8888888900357.897333881401901012004103000000000005137.710000000000308.660000000005446.37
051102640810300338.8888888900357.897333881401801042007103000000000005137.710000000000308.660000000005446.37
051102640810300338.8888888900357.897333881401601012005103000000000005137.710000000000308.660000000005446.37
051102640810300338.8888888900357.897333881401301022005103000000000005137.710000000000308.660000000005446.37
051102640810300338.8888888900357.897333881401201012009103000000000005137.710000000000308.660000000005446.37
051102640810300338.8888888900357.897333881401101011995101000000000005137.710000000000308.660000000005446.37
051102640810300338.8888888900357.897333881400901012003107000000000005137.710000000000308.660000000005446.37
051102640810300338.8888888900357.897333881400801012008107000000000005137.710000000000308.660000000005446.37
051102640810300338.8888888900357.897333881400601011999107000000000005137.710000000000308.660000000005446.37
051102640810300338.8888888900357.897333881400301012002103000000000005137.710000000000308.660000000005446.37
051102640810300338.8888888900357.897333881400101012000103000000000005137.710000000000308.660000000005446.37
051102640910300338.8888888900357.897333881401101012004103000000000005328.520000000000707.650000000006036.17
051102640910300338.8888888900357.897333881400301011995103000000000005328.520000000000707.650000000006036.17
051102640910300338.8888888900357.897333881400101012000103000000000005328.520000000000707.650000000006036.17
051102640910300338.8888888900357.897333881402801012006101000000000005328.520000000000707.650000000006036.17
051102640910300338.8888888900357.897333881402701012005101000000000005328.520000000000707.650000000006036.17
051102640910300338.8888888900357.897333881402401012007101000000000005328.520000000000707.650000000006036.17
051102640910300338.8888888900357.897333881401201022007103000000000005328.520000000000707.650000000006036.17
051102640910300338.8888888900357.897333881402201022008103000000000005328.520000000000707.650000000006036.17
051102640910300338.8888888900357.897333881402101012008303000000000005328.520000000000707.650000000006036.17
051102640910300338.8888888900357.897333881402001012005103000000000005328.520000000000707.650000000006036.17
051102640910300338.8888888900357.897333881401801042008101000000000005328.520000000000707.650000000006036.17
051102640910300338.8888888900357.897333881401601012004103000000000005328.520000000000707.650000000006036.17
051102640910300338.8888888900357.897333881401301012005103000000000005328.520000000000707.650000000006036.17
051102640910300338.8888888900357.897333881402301012008103000000000005328.520000000000707.650000000006036.17
051102720110300308.6335816600325.944991551402601012004103000000000012867.670000000000688.410000000013556.08
051102720110300308.6335816600325.944991551400801012007101000000000012867.670000000000688.410000000013556.08
051102720110300308.6335816600325.944991551402801012005101000000000012867.670000000000688.410000000013556.08
051102720110300308.6335816600325.944991551402401012003101000000000012867.670000000000688.410000000013556.08
051102720110300308.6335816600325.944991551402101012003103000000000012867.670000000000688.410000000013556.08
051102720110300308.6335816600325.944991551400501012007101000000000012867.670000000000688.410000000013556.08
051102720110300308.6335816600325.944991551400401012000103000000000012867.670000000000688.410000000013556.08
051102720110300308.6335816600325.944991551400201011996303000000000012867.670000000000688.410000000013556.08
051102720110300308.6335816600325.944991551402001012003101000000000012867.670000000000688.410000000013556.08
051102720110300308.6335816600325.944991551400101012000103000000000012867.670000000000688.410000000013556.08
051102720110300308.6335816600325.944991551401801032006101000000000012867.670000000000688.410000000013556.08
051102720110300308.6335816600325.944991551401701032001103000000000012867.670000000000688.410000000013556.08
051102720110300308.6335816600325.944991551401301022007103000000000012867.670000000000688.410000000013556.08
051102720110300308.6335816600325.944991551401201012002103000000000012867.670000000000688.410000000013556.08
051102720110300308.6335816600325.944991551401101012008101000000000012867.670000000000688.410000000013556.08
051102720110300308.6335816600325.944991551400601012007101000000000012867.670000000000688.410000000013556.08
051102720110300308.6335816600325.944991551400701011999101000000000012867.670000000000688.410000000013556.08
051102720110300308.6335816600325.944991551402701011995101000000000012867.670000000000688.410000000013556.08
051102721010300308.6335816600325.944991551401501012005107000000000001298.750000000000288.750000000001587.50
051102721010300308.6335816600325.944991551401801032007107000000000001298.750000000000288.750000000001587.50
051102721010300308.6335816600325.944991551401901011980103000000000001298.750000000000288.750000000001587.50
051102721010300308.6335816600325.944991551402001012005103000000000001298.750000000000288.750000000001587.50
051102721010300308.6335816600325.944991551402401012006103000000000001298.750000000000288.750000000001587.50
051102721010300308.6335816600325.944991551402701011995103000000000001298.750000000000288.750000000001587.50
051102721010300308.6335816600325.944991551402801012007307000000000001298.750000000000288.750000000001587.50
051102721010300308.6335816600325.944991551400101011994101000000000001298.750000000000288.750000000001587.50
051102721010300308.6335816600325.944991551400401012006107000000000001298.750000000000288.750000000001587.50
051102721010300308.6335816600325.944991551400501011994101000000000001298.750000000000288.750000000001587.50
051102721010300308.6335816600325.944991551400601011994101000000000001298.750000000000288.750000000001587.50
051102721010300308.6335816600325.944991551401101012002101000000000001298.750000000000288.750000000001587.50
051102721010300308.6335816600325.944991551401201012002301000000000001298.750000000000288.750000000001587.50
051102721010300308.6335816600325.944991551401301012008307000000000001298.750000000000288.750000000001587.50
051102721010300308.6335816600325.944991551402901012005107000000000001298.750000000000288.750000000001587.50
051102721010300308.6335816600325.944991551402201011999101000000000001298.750000000000288.750000000001587.50
051102721110300308.6335816600325.944991551402901012007107000000000001300.030000000000610.580000000001910.61
051102721110300308.6335816600325.944991551400101012002103000000000001300.030000000000610.580000000001910.61
051102721110300308.6335816600325.944991551400301011989103000000000001300.030000000000610.580000000001910.61
051102721110300308.6335816600325.944991551400501012009101000000000001300.030000000000610.580000000001910.61
051102721110300308.6335816600325.944991551400601012001101000000000001300.030000000000610.580000000001910.61
051102721110300308.6335816600325.944991551401101012007103000000000001300.030000000000610.580000000001910.61
051102721110300308.6335816600325.944991551402701011999103000000000001300.030000000000610.580000000001910.61
051102721110300308.6335816600325.944991551401301012008103000000000001300.030000000000610.580000000001910.61
051102721110300308.6335816600325.944991551401601011994103000000000001300.030000000000610.580000000001910.61
051102721110300308.6335816600325.944991551401801011995101000000000001300.030000000000610.580000000001910.61
051102721110300308.6335816600325.944991551401901011994103000000000001300.030000000000610.580000000001910.61
051102721110300308.6335816600325.944991551402001011995101000000000001300.030000000000610.580000000001910.61
051102721110300308.6335816600325.944991551402201012009103000000000001300.030000000000610.580000000001910.61
051102721110300308.6335816600325.944991551401201012005103000000000001300.030000000000610.580000000001910.61
051102721210300308.6335816600325.944991551400301012000303000000000001636.260000000000319.770000000001956.03
051102721210300308.6335816600325.944991551400101011996301000000000001636.260000000000319.770000000001956.03
051102721210300308.6335816600325.944991551402701012000103000000000001636.260000000000319.770000000001956.03
051102721210300308.6335816600325.944991551402501012000107000000000001636.260000000000319.770000000001956.03
051102721210300308.6335816600325.944991551402401012008103000000000001636.260000000000319.770000000001956.03
051102721210300308.6335816600325.944991551402201012007307000000000001636.260000000000319.770000000001956.03
051102721210300308.6335816600325.944991551401501012004107000000000001636.260000000000319.770000000001956.03
051102721210300308.6335816600325.944991551401301012006103000000000001636.260000000000319.770000000001956.03
051102721210300308.6335816600325.944991551401201012008103000000000001636.260000000000319.770000000001956.03
051102721210300308.6335816600325.944991551401101012006103000000000001636.260000000000319.770000000001956.03
051102721210300308.6335816600325.944991551400501012008107000000000001636.260000000000319.770000000001956.03
051102721310300308.6335816600325.944991551402701012003103000000000000210.090000000000141.870000000000351.96
051102721310300308.6335816600325.944991551401801012008101000000000000210.090000000000141.870000000000351.96
051102721310300308.6335816600325.944991551401301012000103000000000000210.090000000000141.870000000000351.96
051102721310300308.6335816600325.944991551400101011997103000000000000210.090000000000141.870000000000351.96
051102721310300308.6335816600325.944991551401001012005103000000000000210.090000000000141.870000000000351.96
051102721310300308.6335816600325.944991551400401012005103000000000000210.090000000000141.870000000000351.96
051102721310300308.6335816600325.944991551401201012006103000000000000210.090000000000141.870000000000351.96
051102720210300308.6335816600325.944991551403101011995101000000000001020.000000000000113.100000000001133.10
051102720210300308.6335816600325.944991551400101012000301000000000001020.000000000000113.100000000001133.10
051102720210300308.6335816600325.944991551402701011997101000000000001020.000000000000113.100000000001133.10
051102720210300308.6335816600325.944991551402601012006107000000000001020.000000000000113.100000000001133.10
051102720210300308.6335816600325.944991551402301012006301000000000001020.000000000000113.100000000001133.10
051102720210300308.6335816600325.944991551401801042007103000000000001020.000000000000113.100000000001133.10
051102720210300308.6335816600325.944991551401501012000103000000000001020.000000000000113.100000000001133.10
051102720210300308.6335816600325.944991551401301011995109000000000001020.000000000000113.100000000001133.10
051102720210300308.6335816600325.944991551401201011995103000000000001020.000000000000113.100000000001133.10
051102720210300308.6335816600325.944991551401101011997101000000000001020.000000000000113.100000000001133.10
051102720210300308.6335816600325.944991551401001012001107000000000001020.000000000000113.100000000001133.10
051102720210300308.6335816600325.944991551400901011995101000000000001020.000000000000113.100000000001133.10
051102720210300308.6335816600325.944991551400801011997101000000000001020.000000000000113.100000000001133.10
051102720210300308.6335816600325.944991551400501012007101000000000001020.000000000000113.100000000001133.10
051102720210300308.6335816600325.944991551400401012007107000000000001020.000000000000113.100000000001133.10
051102720210300308.6335816600325.944991551403001011999107000000000001020.000000000000113.100000000001133.10
051102720410300308.6335816600325.944991551403101012009101000000000001505.000000000000150.000000000001655.00
051102720410300308.6335816600325.944991551402801012006101000000000001505.000000000000150.000000000001655.00
051102720410300308.6335816600325.944991551402301012006303000000000001505.000000000000150.000000000001655.00
051102720410300308.6335816600325.944991551401801012008101000000000001505.000000000000150.000000000001655.00
051102720410300308.6335816600325.944991551400101012008101000000000001505.000000000000150.000000000001655.00
051102720410300308.6335816600325.944991551401201012008101000000000001505.000000000000150.000000000001655.00
051102720410300308.6335816600325.944991551401101012008101000000000001505.000000000000150.000000000001655.00
051102720410300308.6335816600325.944991551400601012008103000000000001505.000000000000150.000000000001655.00
051102720410300308.6335816600325.944991551400301012008101000000000001505.000000000000150.000000000001655.00
051102720410300308.6335816600325.944991551401301012008101000000000001505.000000000000150.000000000001655.00
051102720510300308.6335816600325.944991551403001012007101000000000004105.460000000000731.930000000004837.39
051102720510300308.6335816600325.944991551402701022006103000000000004105.460000000000731.930000000004837.39
051102720510300308.6335816600325.944991551402301012009103000000000004105.460000000000731.930000000004837.39
051102720510300308.6335816600325.944991551402201012007103000000000004105.460000000000731.930000000004837.39
051102720510300308.6335816600325.944991551402001012007101000000000004105.460000000000731.930000000004837.39
051102720510300308.6335816600325.944991551401901011997101000000000004105.460000000000731.930000000004837.39
051102720510300308.6335816600325.944991551401801012007103000000000004105.460000000000731.930000000004837.39
051102720510300308.6335816600325.944991551401601012007101000000000004105.460000000000731.930000000004837.39
051102720510300308.6335816600325.944991551401501012003103000000000004105.460000000000731.930000000004837.39
051102720510300308.6335816600325.944991551401301022007103000000000004105.460000000000731.930000000004837.39
051102720510300308.6335816600325.944991551401201012007103000000000004105.460000000000731.930000000004837.39
051102720510300308.6335816600325.944991551401101012005103000000000004105.460000000000731.930000000004837.39
051102720510300308.6335816600325.944991551400601022007101000000000004105.460000000000731.930000000004837.39
051102720510300308.6335816600325.944991551400501012006101000000000004105.460000000000731.930000000004837.39
051102720510300308.6335816600325.944991551400401012007103000000000004105.460000000000731.930000000004837.39
051102720510300308.6335816600325.944991551400101022007103000000000004105.460000000000731.930000000004837.39
051102720610300308.6335816600325.944991551402801012007101000000000002388.380000000000655.660000000003044.05
051102720610300308.6335816600325.944991551402701012002301000000000002388.380000000000655.660000000003044.05
051102720610300308.6335816600325.944991551402201012007101000000000002388.380000000000655.660000000003044.05
051102720610300308.6335816600325.944991551401801012002101000000000002388.380000000000655.660000000003044.05
051102720610300308.6335816600325.944991551401501022006101000000000002388.380000000000655.660000000003044.05
051102720610300308.6335816600325.944991551401301012002101000000000002388.380000000000655.660000000003044.05
051102720610300308.6335816600325.944991551400101011998101000000000002388.380000000000655.660000000003044.05
051102720610300308.6335816600325.944991551401101012002101000000000002388.380000000000655.660000000003044.05
051102720610300308.6335816600325.944991551400601012007101000000000002388.380000000000655.660000000003044.05
051102720610300308.6335816600325.944991551400501012005101000000000002388.380000000000655.660000000003044.05
051102720610300308.6335816600325.944991551400301012005101000000000002388.380000000000655.660000000003044.05
051102720610300308.6335816600325.944991551400201012003301000000000002388.380000000000655.660000000003044.05
051102720610300308.6335816600325.944991551401201012003101000000000002388.380000000000655.660000000003044.05
051102720710300308.6335816600325.944991551401301022003103000000000005012.750000000000046.650000000005059.40
051102720710300308.6335816600325.944991551401501022003103000000000005012.750000000000046.650000000005059.40
051102720710300308.6335816600325.944991551401101012003107000000000005012.750000000000046.650000000005059.40
051102720710300308.6335816600325.944991551400601012003107000000000005012.750000000000046.650000000005059.40
051102720710300308.6335816600325.944991551400501012003101000000000005012.750000000000046.650000000005059.40
051102720710300308.6335816600325.944991551400401012003107000000000005012.750000000000046.650000000005059.40
051102720710300308.6335816600325.944991551400101012003107000000000005012.750000000000046.650000000005059.40
051102720710300308.6335816600325.944991551403001012003107000000000005012.750000000000046.650000000005059.40
051102720710300308.6335816600325.944991551402801012004103000000000005012.750000000000046.650000000005059.40
051102720710300308.6335816600325.944991551402701012005101000000000005012.750000000000046.650000000005059.40
051102720710300308.6335816600325.944991551402601012003107000000000005012.750000000000046.650000000005059.40
051102720710300308.6335816600325.944991551402401012007307000000000005012.750000000000046.650000000005059.40
051102720710300308.6335816600325.944991551402301011999103000000000005012.750000000000046.650000000005059.40
051102720710300308.6335816600325.944991551402201011995107000000000005012.750000000000046.650000000005059.40
051102720710300308.6335816600325.944991551401801011995107000000000005012.750000000000046.650000000005059.40
051102720710300308.6335816600325.944991551401601012000101000000000005012.750000000000046.650000000005059.40
051102720710300308.6335816600325.944991551401201012003107000000000005012.750000000000046.650000000005059.40
051102720810300308.6335816600325.944991551403101012005107000000000004488.740000000000211.140000000004699.88
051102720810300308.6335816600325.944991551400101022003307000000000004488.740000000000211.140000000004699.88
051102720810300308.6335816600325.944991551402801012008101000000000004488.740000000000211.140000000004699.88
051102720810300308.6335816600325.944991551402701012000101000000000004488.740000000000211.140000000004699.88
051102720810300308.6335816600325.944991551402401012006303000000000004488.740000000000211.140000000004699.88
051102720810300308.6335816600325.944991551402301012005103000000000004488.740000000000211.140000000004699.88
051102720810300308.6335816600325.944991551402201022002103000000000004488.740000000000211.140000000004699.88
051102720810300308.6335816600325.944991551402101012008301000000000004488.740000000000211.140000000004699.88
051102720810300308.6335816600325.944991551402001012002101000000000004488.740000000000211.140000000004699.88
051102720810300308.6335816600325.944991551401801032003103000000000004488.740000000000211.140000000004699.88
051102720810300308.6335816600325.944991551401501012001101000000000004488.740000000000211.140000000004699.88
051102720810300308.6335816600325.944991551401301022008103000000000004488.740000000000211.140000000004699.88
051102720810300308.6335816600325.944991551401201022002103000000000004488.740000000000211.140000000004699.88
051102720810300308.6335816600325.944991551401101022000103000000000004488.740000000000211.140000000004699.88
051102720810300308.6335816600325.944991551400801012004101000000000004488.740000000000211.140000000004699.88
051102720810300308.6335816600325.944991551400601032002103000000000004488.740000000000211.140000000004699.88
051102720810300308.6335816600325.944991551400501012001101000000000004488.740000000000211.140000000004699.88
051102720810300308.6335816600325.944991551400301022002103000000000004488.740000000000211.140000000004699.88
051102720810300308.6335816600325.944991551403001012004103000000000004488.740000000000211.140000000004699.88
051102720910300308.6335816600325.944991551402001011999101000000000005122.500000000000537.900000000005660.40
051102720910300308.6335816600325.944991551402101012007303000000000005122.500000000000537.900000000005660.40
051102720910300308.6335816600325.944991551401801032008101000000000005122.500000000000537.900000000005660.40
051102720910300308.6335816600325.944991551401501012000101000000000005122.500000000000537.900000000005660.40
051102720910300308.6335816600325.944991551401301012003103000000000005122.500000000000537.900000000005660.40
051102720910300308.6335816600325.944991551401201012002103000000000005122.500000000000537.900000000005660.40
051102720910300308.6335816600325.944991551401101012008101000000000005122.500000000000537.900000000005660.40
051102720910300308.6335816600325.944991551400801012007101000000000005122.500000000000537.900000000005660.40
051102720910300308.6335816600325.944991551400601012007101000000000005122.500000000000537.900000000005660.40
051102720910300308.6335816600325.944991551400501012005101000000000005122.500000000000537.900000000005660.40
051102720910300308.6335816600325.944991551400301012000101000000000005122.500000000000537.900000000005660.40
051102720910300308.6335816600325.944991551400201012000101000000000005122.500000000000537.900000000005660.40
051102720910300308.6335816600325.944991551400101022002101000000000005122.500000000000537.900000000005660.40
051102720910300308.6335816600325.944991551403101012001101000000000005122.500000000000537.900000000005660.40
051102720910300308.6335816600325.944991551403001011999101000000000005122.500000000000537.900000000005660.40
051102720910300308.6335816600325.944991551402801012007101000000000005122.500000000000537.900000000005660.40
051102720910300308.6335816600325.944991551402701012003101000000000005122.500000000000537.900000000005660.40
051102720910300308.6335816600325.944991551402401022009103000000000005122.500000000000537.900000000005660.40
051102720910300308.6335816600325.944991551402301022009303000000000005122.500000000000537.900000000005660.40
051102720910300308.6335816600325.944991551401901011992103000000000005122.500000000000537.900000000005660.40
051102800110300395.6206978400417.811257991401101012004101000000000003572.000000000000000.000000000003572.00
051102800110300395.6206978400417.811257991401301022008107000000000003572.000000000000000.000000000003572.00
051102800110300395.6206978400417.811257991401801012008101000000000003572.000000000000000.000000000003572.00
051102800110300395.6206978400417.811257991402101012007303000000000003572.000000000000000.000000000003572.00
051102800110300395.6206978400417.811257991400901012006101000000000003572.000000000000000.000000000003572.00
051102800110300395.6206978400417.811257991402701012006101000000000003572.000000000000000.000000000003572.00
051102800110300395.6206978400417.811257991400101012004301000000000003572.000000000000000.000000000003572.00
051102800110300395.6206978400417.811257991400601012006101000000000003572.000000000000000.000000000003572.00
051102800110300395.6206978400417.811257991402401012008101000000000003572.000000000000000.000000000003572.00
051102801010300395.6206978400417.811257991400301011999101000000000001269.300000000000290.000000000001559.30
051102801010300395.6206978400417.811257991400501012007101000000000001269.300000000000290.000000000001559.30
051102801010300395.6206978400417.811257991400601012006101000000000001269.300000000000290.000000000001559.30
051102801010300395.6206978400417.811257991401101012004101000000000001269.300000000000290.000000000001559.30
051102801010300395.6206978400417.811257991401301012007103000000000001269.300000000000290.000000000001559.30
051102801010300395.6206978400417.811257991401801032008107000000000001269.300000000000290.000000000001559.30
051102801010300395.6206978400417.811257991402701011999307000000000001269.300000000000290.000000000001559.30
051102801010300395.6206978400417.811257991402801012005103000000000001269.300000000000290.000000000001559.30
051102801010300395.6206978400417.811257991400101011999101000000000001269.300000000000290.000000000001559.30
051102801110300395.6206978400417.811257991401201012005103000000000000742.050000000000148.630000000000890.68
051102801110300395.6206978400417.811257991400101012001101000000000000742.050000000000148.630000000000890.68
051102801110300395.6206978400417.811257991400301012007303000000000000742.050000000000148.630000000000890.68
051102801110300395.6206978400417.811257991400601012000101000000000000742.050000000000148.630000000000890.68
051102801310300395.6206978400417.811257991400101012005101000000000002000.000000000000461.840000000002461.84
051102801310300395.6206978400417.811257991401801022008101000000000002000.000000000000461.840000000002461.84
051102801310300395.6206978400417.811257991401501012003101000000000002000.000000000000461.840000000002461.84
051102801310300395.6206978400417.811257991401301012005101000000000002000.000000000000461.840000000002461.84
051102801310300395.6206978400417.811257991401201012005101000000000002000.000000000000461.840000000002461.84
051102801310300395.6206978400417.811257991401101011996107000000000002000.000000000000461.840000000002461.84
051102801310300395.6206978400417.811257991400601011994101000000000002000.000000000000461.840000000002461.84
051102801310300395.6206978400417.811257991400501012008101000000000002000.000000000000461.840000000002461.84
051102801310300395.6206978400417.811257991400301012004101000000000002000.000000000000461.840000000002461.84
051102801310300395.6206978400417.811257991402101012008301000000000002000.000000000000461.840000000002461.84
051102801310300395.6206978400417.811257991402601012006101000000000002000.000000000000461.840000000002461.84
051102801310300395.6206978400417.811257991402801012008101000000000002000.000000000000461.840000000002461.84
051102801310300395.6206978400417.811257991403001012005101000000000002000.000000000000461.840000000002461.84
051102801310300395.6206978400417.811257991401901011985101000000000002000.000000000000461.840000000002461.84
051102800210300395.6206978400417.811257991402401012008103000000000001562.680000000000370.000000000001932.68
051102800210300395.6206978400417.811257991402701012002103000000000001562.680000000000370.000000000001932.68
051102800210300395.6206978400417.811257991401901012008307000000000001562.680000000000370.000000000001932.68
051102800210300395.6206978400417.811257991401801022008307000000000001562.680000000000370.000000000001932.68
051102800210300395.6206978400417.811257991401601012002103000000000001562.680000000000370.000000000001932.68
051102800210300395.6206978400417.811257991401501022004307000000000001562.680000000000370.000000000001932.68
051102800210300395.6206978400417.811257991401301022008303000000000001562.680000000000370.000000000001932.68
051102800210300395.6206978400417.811257991401201012003103000000000001562.680000000000370.000000000001932.68
051102800210300395.6206978400417.811257991401101032009307000000000001562.680000000000370.000000000001932.68
051102800210300395.6206978400417.811257991400601012002101000000000001562.680000000000370.000000000001932.68
051102800210300395.6206978400417.811257991400301011999103000000000001562.680000000000370.000000000001932.68
051102800210300395.6206978400417.811257991400101012001103000000000001562.680000000000370.000000000001932.68
051102800210300395.6206978400417.811257991403001012008307000000000001562.680000000000370.000000000001932.68
051102800210300395.6206978400417.811257991402801012008307000000000001562.680000000000370.000000000001932.68
051102800210300395.6206978400417.811257991402201012008103000000000001562.680000000000370.000000000001932.68
051102800410300395.6206978400417.811257991402401012008103000000000000650.000000000000100.000000000000750.00
051102800410300395.6206978400417.811257991402201012006103000000000000650.000000000000100.000000000000750.00
[truncated: 61,964,785 more chars]
