# Supplementary material for: Can a poverty-reducing and progressive tax and transfer system hurt the poor?
Source: J Dev Econ. 2016 Sep;122:63–75. doi: 10.1016/j.jdeveco.2016.04.001 (PMC4988485; doi:10.1016/j.jdeveco.2016.04.001)
Supplement: Supplementary file 1 — Supplementary material. [file mmc1.zip › data/POF0809/T_MORADOR_IMPUT_S.txt]

03110019011010100416.4973270400421.778566140000000010100000000006209.560000000000338.270000000006547.82
03110019011020100416.4973270400421.778566140000000000000000000006209.560000000000338.270000000006547.82
03110019011030100416.4973270400421.778566140000000000000000000006209.560000000000338.270000000006547.82
03110019011040100416.4973270400421.778566140000000000000000000006209.560000000000338.270000000006547.82
03110019011050100416.4973270400421.778566140000000000000000000006209.560000000000338.270000000006547.82
03110019101010100416.4973270400421.778566140000000000000000000000309.330000000000169.130000000000478.47
03110019101020100416.4973270400421.778566140000000000000000000000309.330000000000169.130000000000478.47
03110019101030100416.4973270400421.778566140000000000000000000000309.330000000000169.130000000000478.47
03110019111010100416.4973270400421.778566140000000000000000000001018.290000000000191.650000000001209.94
03110019111020100416.4973270400421.778566140000000000000000000001018.290000000000191.650000000001209.94
03110019111030100416.4973270400421.778566140000000000000000000001018.290000000000191.650000000001209.94
03110019111040100416.4973270400421.778566140000000000000000000001018.290000000000191.650000000001209.94
03110019121010100416.4973270400421.778566140000000000000000000002434.700000000000472.530000000002907.23
03110019121020100416.4973270400421.778566140000000000000000000002434.700000000000472.530000000002907.23
03110019121030100416.4973270400421.778566140000000000000000000002434.700000000000472.530000000002907.23
03110019121040100416.4973270400421.778566140000000000000000000002434.700000000000472.530000000002907.23
03110019031010100416.4973270400421.778566140000000000000000000033267.290000000001955.300000000035222.59
03110019031020100416.4973270400421.778566140000000000000000000033267.290000000001955.300000000035222.59
03110019031030100416.4973270400421.778566140000000000000000000033267.290000000001955.300000000035222.59
03110019041010100416.4973270400421.778566140000000000000000000002932.230000000000210.000000000003142.23
03110019041020100416.4973270400421.778566140000000000000000000002932.230000000000210.000000000003142.23
03110019041030100416.4973270400421.778566140000000000000000000002932.230000000000210.000000000003142.23
03110019041040100416.4973270400421.778566140000000000000000000002932.230000000000210.000000000003142.23
03110019041050100416.4973270400421.778566140000000000000000000002932.230000000000210.000000000003142.23
03110019041060100416.4973270400421.778566140000000000000000000002932.230000000000210.000000000003142.23
03110019041070100416.4973270400421.778566140000000000000000000002932.230000000000210.000000000003142.23
03110019051010100416.4973270400421.778566140000000000000000000012125.390000000000836.820000000012962.21
03110019051020100416.4973270400421.778566140000000000000000000012125.390000000000836.820000000012962.21
03110019051030100416.4973270400421.778566140000000000000000000012125.390000000000836.820000000012962.21
03110019051040100416.4973270400421.778566140000000000000000000012125.390000000000836.820000000012962.21
03110019051050100416.4973270400421.778566140000000000000000000012125.390000000000836.820000000012962.21
03110019071010100416.4973270400421.778566140000001100000000000000404.390000000000107.730000000000512.11
03110019071020100416.4973270400421.778566140000000000000000000000404.390000000000107.730000000000512.11
03110019071030100416.4973270400421.778566140000000000000000000000404.390000000000107.730000000000512.11
03110019081010100416.4973270400421.778566140000000000000000000001013.500000000000147.080000000001160.58
03110019081020100416.4973270400421.778566140000000000000000000001013.500000000000147.080000000001160.58
03110019081030100416.4973270400421.778566140000000000000000000001013.500000000000147.080000000001160.58
03110019081040100416.4973270400421.778566140000000000000000000001013.500000000000147.080000000001160.58
03110019081050100416.4973270400421.778566140000000000000000000001013.500000000000147.080000000001160.58
03110019081060100416.4973270400421.778566140000000000000000000001013.500000000000147.080000000001160.58
03110019091010100416.4973270400421.778566140000000000000000000000227.250000000000085.020000000000312.27
03110019091020100416.4973270400421.778566140000000000000000000000227.250000000000085.020000000000312.27
03110019091030100416.4973270400421.778566140000000000000000000000227.250000000000085.020000000000312.27
03110019091040100416.4973270400421.778566140000000000000000000000227.250000000000085.020000000000312.27
03110027101010100655.0741996200663.380623810000000000000000000001892.860000000000410.150000000002303.01
03110027101020100655.0741996200663.380623810000000000000000000001892.860000000000410.150000000002303.01
03110027101030100655.0741996200663.380623810000000000000000000001892.860000000000410.150000000002303.01
03110027101040100655.0741996200663.380623810000000000000000000001892.860000000000410.150000000002303.01
03110027111010100655.0741996200663.380623810000000000000000000001603.770000000000623.850000000002227.62
03110027111020100655.0741996200663.380623810000000000000000000001603.770000000000623.850000000002227.62
03110027111030100655.0741996200663.380623810000000000100000000001603.770000000000623.850000000002227.62
03110027111040100655.0741996200663.380623810000000000000000000001603.770000000000623.850000000002227.62
03110027111050100655.0741996200663.380623810000000000000000000001603.770000000000623.850000000002227.62
03110027131010100655.0741996200663.380623810000000000000000000000784.420000000000069.290000000000853.71
03110027131020100655.0741996200663.380623810000000000000000000000784.420000000000069.290000000000853.71
03110027131030100655.0741996200663.380623810000000000000000000000784.420000000000069.290000000000853.71
03110027131040100655.0741996200663.380623810000000000000000000000784.420000000000069.290000000000853.71
03110027021010100655.0741996200663.380623810000000000000000000003501.180000000000095.050000000003596.23
03110027021020100655.0741996200663.380623810000000000000000000003501.180000000000095.050000000003596.23
03110027021030100655.0741996200663.380623810000000000000000000003501.180000000000095.050000000003596.23
03110027031010100655.0741996200663.380623810000000000000000000001420.930000000000655.780000000002076.71
03110027031020100655.0741996200663.380623810000000000000000000001420.930000000000655.780000000002076.71
03110027031030100655.0741996200663.380623810000000000000000000001420.930000000000655.780000000002076.71
03110027031040100655.0741996200663.380623810000000000000000000001420.930000000000655.780000000002076.71
03110027031050100655.0741996200663.380623810000000000000000000001420.930000000000655.780000000002076.71
03110027041010100655.0741996200663.380623810000000000000000000005916.380000000000164.600000000006080.98
03110027041020100655.0741996200663.380623810000000000000000000005916.380000000000164.600000000006080.98
03110027041030100655.0741996200663.380623810000000000000000000005916.380000000000164.600000000006080.98
03110027041040100655.0741996200663.380623810000000000000000000005916.380000000000164.600000000006080.98
03110027041050100655.0741996200663.380623810000000000000000000005916.380000000000164.600000000006080.98
03110027061010100655.0741996200663.380623810000000000000000000000531.270000000000058.570000000000589.83
03110027061020100655.0741996200663.380623810000000000000000000000531.270000000000058.570000000000589.83
03110027071010100655.0741996200663.380623810000000000000000000004005.630000000000217.560000000004223.19
03110027071020100655.0741996200663.380623810000000000000000000004005.630000000000217.560000000004223.19
03110027081010100655.0741996200663.380623810000000000000000000000278.400000000000219.600000000000498.00
03110027081020100655.0741996200663.380623810000000000000000000000278.400000000000219.600000000000498.00
03110027081030100655.0741996200663.380623810000000000000000000000278.400000000000219.600000000000498.00
03110027081040100655.0741996200663.380623810000000000000000000000278.400000000000219.600000000000498.00
03110027091010100655.0741996200663.380623810000000000000000000000901.820000000000772.130000000001673.94
03110027091020100655.0741996200663.380623810000000000000000000000901.820000000000772.130000000001673.94
03110035011010100953.5366690200965.627635280000000011100000000002499.040000000000395.030000000002894.08
03110035011020100953.5366690200965.627635280000000000000000000002499.040000000000395.030000000002894.08
03110035011030100953.5366690200965.627635280000000000000000000002499.040000000000395.030000000002894.08
03110035011040100953.5366690200965.627635280000000000000000000002499.040000000000395.030000000002894.08
03110035011050100953.5366690200965.627635280000000000000000000002499.040000000000395.030000000002894.08
03110035011060100953.5366690200965.627635280000000000000000000002499.040000000000395.030000000002894.08
03110035101010100953.5366690200965.627635280000000000000000000002528.430000000000010.000000000002538.43
03110035101020100953.5366690200965.627635280000000000000000000002528.430000000000010.000000000002538.43
03110035101030100953.5366690200965.627635280000000000000000000002528.430000000000010.000000000002538.43
03110035101040100953.5366690200965.627635280101000000000000000002528.430000000000010.000000000002538.43
03110035111010100953.5366690200965.627635280000000000000000000005066.670000000000000.000000000005066.67
03110035111020100953.5366690200965.627635280000000000000000000005066.670000000000000.000000000005066.67
03110035121010100953.5366690200965.627635280000000000000000000000830.000000000000104.000000000000934.00
03110035131010100953.5366690200965.627635280000000000000000000002340.000000000000280.020000000002620.02
03110035131020100953.5366690200965.627635280000000000000000000002340.000000000000280.020000000002620.02
03110035021010100953.5366690200965.627635280000000000000000000001330.000000000000008.710000000001338.71
03110035031010100953.5366690200965.627635280000000000000000000000964.420000000000420.000000000001384.42
03110035031020100953.5366690200965.627635280000000000000000000000964.420000000000420.000000000001384.42
03110035051010100953.5366690200965.627635280000000000000000000000495.000000000000662.250000000001157.25
03110035051020100953.5366690200965.627635280000000000000000000000495.000000000000662.250000000001157.25
03110035061010100953.5366690200965.627635280000000000000000000002615.000000000000000.000000000002615.00
03110035061020100953.5366690200965.627635280000000000000000000002615.000000000000000.000000000002615.00
03110035061030100953.5366690200965.627635280000000000000000000002615.000000000000000.000000000002615.00
03110035061040100953.5366690200965.627635280000000000000000000002615.000000000000000.000000000002615.00
03110035071010100953.5366690200965.627635280000000000000000000001067.500000000000192.600000000001260.10
03110035071020100953.5366690200965.627635280000000000000000000001067.500000000000192.600000000001260.10
03110035081010100953.5366690200965.627635280000000000000000000001662.670000000000027.040000000001689.70
03110035081020100953.5366690200965.627635280000000000000000000001662.670000000000027.040000000001689.70
03110035081030100953.5366690200965.627635280000000000000000000001662.670000000000027.040000000001689.70
03110035081040100953.5366690200965.627635280000000000000000000001662.670000000000027.040000000001689.70
03110043101010100674.3179228200682.868359860000000000000000000000936.000000000000012.600000000000948.60
03110043121010100674.3179228200682.868359860000000000000000000002451.880000000000610.730000000003062.61
03110043121020100674.3179228200682.868359860000000000000000000002451.880000000000610.730000000003062.61
03110043131010100674.3179228200682.868359860000000000000000000000969.580000000000000.000000000000969.58
03110043131020100674.3179228200682.868359860000000000000000000000969.580000000000000.000000000000969.58
03110043131030100674.3179228200682.868359860000000000000000000000969.580000000000000.000000000000969.58
03110043131040100674.3179228200682.868359860000000000000000000000969.580000000000000.000000000000969.58
03110043021010100674.3179228200682.868359860000000000000000000000398.640000000000260.870000000000659.51
03110043021020100674.3179228200682.868359860000000000000000000000398.640000000000260.870000000000659.51
03110043031010100674.3179228200682.868359860000000000000000000004472.150000000000187.190000000004659.34
03110043031020100674.3179228200682.868359860000000000000000000004472.150000000000187.190000000004659.34
03110043031030100674.3179228200682.868359860000000000000000000004472.150000000000187.190000000004659.34
03110043041010100674.3179228200682.868359860000000000000000000004297.060000000000595.680000000004892.74
03110043041020100674.3179228200682.868359860000000000000000000004297.060000000000595.680000000004892.74
03110043041030100674.3179228200682.868359860000000000000000000004297.060000000000595.680000000004892.74
03110043041040100674.3179228200682.868359860000000000000000000004297.060000000000595.680000000004892.74
03110043051010100674.3179228200682.868359860000000000000000000001698.330000000000476.930000000002175.26
03110043051020100674.3179228200682.868359860000000000000000000001698.330000000000476.930000000002175.26
03110043051030100674.3179228200682.868359860000000000000000000001698.330000000000476.930000000002175.26
03110043051040100674.3179228200682.868359860000000000000000000001698.330000000000476.930000000002175.26
03110043051050100674.3179228200682.868359860000000000000000000001698.330000000000476.930000000002175.26
03110043051060100674.3179228200682.868359860000000000000000000001698.330000000000476.930000000002175.26
03110043061010100674.3179228200682.868359860000000000000000000000721.000000000000365.060000000001086.06
03110043071010100674.3179228200682.868359860000000000000000000000711.160000000000000.000000000000711.16
03110043071020100674.3179228200682.868359860000000000000000000000711.160000000000000.000000000000711.16
03110043071030100674.3179228200682.868359860000000000000000000000711.160000000000000.000000000000711.16
03110051011010100415.8726687700421.145987110000000000000000000007742.020000000000026.930000000007768.95
03110051011020100415.8726687700421.145987110000000000000000000007742.020000000000026.930000000007768.95
03110051011030100415.8726687700421.145987110000000000000000000007742.020000000000026.930000000007768.95
03110051011040100415.8726687700421.145987110000000000000000000007742.020000000000026.930000000007768.95
03110051011050100415.8726687700421.145987110000000000000000000007742.020000000000026.930000000007768.95
03110051101010100415.8726687700421.145987110000000000000000000000672.770000000000212.470000000000885.23
03110051101020100415.8726687700421.145987110000000000000000000000672.770000000000212.470000000000885.23
03110051101030100415.8726687700421.145987110000000000000000000000672.770000000000212.470000000000885.23
03110051101040100415.8726687700421.145987110000000000000000000000672.770000000000212.470000000000885.23
03110051121010100415.8726687700421.145987110000000000000000000002582.600000000000408.000000000002990.60
03110051121020100415.8726687700421.145987110000000000000000000002582.600000000000408.000000000002990.60
03110051121030100415.8726687700421.145987110000000000000000000002582.600000000000408.000000000002990.60
03110051121040100415.8726687700421.145987110000000000000000000002582.600000000000408.000000000002990.60
03110051121050100415.8726687700421.145987110000000000000000000002582.600000000000408.000000000002990.60
03110051131010100415.8726687700421.145987110000000000000000000000645.540000000000050.570000000000696.10
03110051131020100415.8726687700421.145987110000000000000000000000645.540000000000050.570000000000696.10
03110051131030100415.8726687700421.145987110000000000000000000000645.540000000000050.570000000000696.10
03110051131040100415.8726687700421.145987110000000000000000000000645.540000000000050.570000000000696.10
03110051021010100415.8726687700421.145987110000000000000000000003680.540000000000302.570000000003983.11
03110051021020100415.8726687700421.145987110000000000000000000003680.540000000000302.570000000003983.11
03110051021030100415.8726687700421.145987110000000000000000000003680.540000000000302.570000000003983.11
03110051031010100415.8726687700421.145987110000000000000000000002476.410000000000398.240000000002874.66
03110051031020100415.8726687700421.145987110000000000000000000002476.410000000000398.240000000002874.66
03110051031030100415.8726687700421.145987110000000000000000000002476.410000000000398.240000000002874.66
03110051031040100415.8726687700421.145987110000000000000000000002476.410000000000398.240000000002874.66
03110051031050100415.8726687700421.145987110000000000000000000002476.410000000000398.240000000002874.66
03110051031060100415.8726687700421.145987110000000000000000000002476.410000000000398.240000000002874.66
03110051031070100415.8726687700421.145987110000000000000000000002476.410000000000398.240000000002874.66
03110051031080100415.8726687700421.145987110000000000000000000002476.410000000000398.240000000002874.66
03110051031090100415.8726687700421.145987110000000000000000000002476.410000000000398.240000000002874.66
03110051031100100415.8726687700421.145987110000000000000000000002476.410000000000398.240000000002874.66
03110051031110100415.8726687700421.145987110000000000000000000002476.410000000000398.240000000002874.66
03110051031120100415.8726687700421.145987110000000000000000000002476.410000000000398.240000000002874.66
03110051031130100415.8726687700421.145987110000000000000000000002476.410000000000398.240000000002874.66
03110051031140100415.8726687700421.145987110000000000000000000002476.410000000000398.240000000002874.66
03110051041010100415.8726687700421.145987110000000000000000000002372.470000000000136.170000000002508.64
03110051041020100415.8726687700421.145987110000000000000000000002372.470000000000136.170000000002508.64
03110051041030100415.8726687700421.145987110000000000000000000002372.470000000000136.170000000002508.64
03110051041040100415.8726687700421.145987110000000000000000000002372.470000000000136.170000000002508.64
03110051041050100415.8726687700421.145987110000000000000000000002372.470000000000136.170000000002508.64
03110051041060100415.8726687700421.145987110000000000000000000002372.470000000000136.170000000002508.64
03110051041070100415.8726687700421.145987110000000000000000000002372.470000000000136.170000000002508.64
03110051051010100415.8726687700421.145987110000000000000000000000427.450000000000159.970000000000587.42
03110051051020100415.8726687700421.145987110000000000000000000000427.450000000000159.970000000000587.42
03110051061010100415.8726687700421.145987110000000000000000000001047.280000000000472.680000000001519.96
03110051061020100415.8726687700421.145987110000000000000000000001047.280000000000472.680000000001519.96
03110051061030100415.8726687700421.145987110000000000000000000001047.280000000000472.680000000001519.96
03110051061040100415.8726687700421.145987110000000000000000000001047.280000000000472.680000000001519.96
03110051061050100415.8726687700421.145987110000000000000000000001047.280000000000472.680000000001519.96
03110051061060100415.8726687700421.145987110000000000000000000001047.280000000000472.680000000001519.96
03110051071010100415.8726687700421.145987110000000000000000000001845.430000000000000.000000000001845.43
03110051071020100415.8726687700421.145987110000000000000000000001845.430000000000000.000000000001845.43
03110051071030100415.8726687700421.145987110000000000000000000001845.430000000000000.000000000001845.43
03110051081010100415.8726687700421.145987110000000000000000000006631.360000000000300.530000000006931.89
03110051081020100415.8726687700421.145987110000000000000000000006631.360000000000300.530000000006931.89
03110051081030100415.8726687700421.145987110000000000000000000006631.360000000000300.530000000006931.89
03110051091010100415.8726687700421.145987110000000000000000000000554.270000000000323.160000000000877.43
03110051091020100415.8726687700421.145987110000000000000000000000554.270000000000323.160000000000877.43
03110060011010100210.6527321200213.323835560000000000000000000001104.600000000000201.900000000001306.50
03110060011020100210.6527321200213.323835560000000000000000000001104.600000000000201.900000000001306.50
03110060011030100210.6527321200213.323835560000000000000000000001104.600000000000201.900000000001306.50
03110060101010100210.6527321200213.323835560000000000000000000001641.060000000000000.000000000001641.06
03110060101020100210.6527321200213.323835560000000000000000000001641.060000000000000.000000000001641.06
03110060111010100210.6527321200213.323835560000000000000000000006009.040000000000303.000000000006312.04
03110060111020100210.6527321200213.323835560000000000000000000006009.040000000000303.000000000006312.04
03110060111030100210.6527321200213.323835560000000000000000000006009.040000000000303.000000000006312.04
03110060111040100210.6527321200213.323835560000000000000000000006009.040000000000303.000000000006312.04
03110060111050100210.6527321200213.323835560000000000000000000006009.040000000000303.000000000006312.04
03110060111060100210.6527321200213.323835560000000000000000000006009.040000000000303.000000000006312.04
03110060111070100210.6527321200213.323835560000000000000000000006009.040000000000303.000000000006312.04
03110060121010100210.6527321200213.323835560000000000000000000000650.280000000000120.000000000000770.28
03110060131010100210.6527321200213.323835560000000000000000000002125.680000000000309.340000000002435.02
03110060131020100210.6527321200213.323835560000000000000000000002125.680000000000309.340000000002435.02
03110060131030100210.6527321200213.323835560000000000000000000002125.680000000000309.340000000002435.02
03110060131040100210.6527321200213.323835560000000000000000000002125.680000000000309.340000000002435.02
03110060131050100210.6527321200213.323835560000000000000000000002125.680000000000309.340000000002435.02
03110060131060100210.6527321200213.323835560000000000000000000002125.680000000000309.340000000002435.02
03110060131070100210.6527321200213.323835560000000000000000000002125.680000000000309.340000000002435.02
03110060021010100210.6527321200213.323835560000000000000000000003325.430000000000356.470000000003681.89
03110060021020100210.6527321200213.323835560000000000000000000003325.430000000000356.470000000003681.89
03110060021030100210.6527321200213.323835560000000000000000000003325.430000000000356.470000000003681.89
03110060021040100210.6527321200213.323835560000000000000000000003325.430000000000356.470000000003681.89
03110060031010100210.6527321200213.323835560000000000000000000001153.600000000000204.000000000001357.60
03110060031020100210.6527321200213.323835560000000000000000000001153.600000000000204.000000000001357.60
03110060031030100210.6527321200213.323835560000000000000000000001153.600000000000204.000000000001357.60
03110060031040100210.6527321200213.323835560000000000000000000001153.600000000000204.000000000001357.60
03110060041010100210.6527321200213.323835560000000000000000000000685.670000000000265.750000000000951.42
03110060041020100210.6527321200213.323835560000000000000000000000685.670000000000265.750000000000951.42
03110060041030100210.6527321200213.323835560000000000000000000000685.670000000000265.750000000000951.42
03110060041040100210.6527321200213.323835560000000000000000000000685.670000000000265.750000000000951.42
03110060041050100210.6527321200213.323835560000000000000000000000685.670000000000265.750000000000951.42
03110060051010100210.6527321200213.323835560000000000000000000002035.450000000000144.410000000002179.85
03110060051020100210.6527321200213.323835560000000000000000000002035.450000000000144.410000000002179.85
03110060061010100210.6527321200213.323835560000000010100000000000710.890000000000218.000000000000928.89
03110060061020100210.6527321200213.323835560000000000000000000000710.890000000000218.000000000000928.89
03110060061030100210.6527321200213.323835560000000000000000000000710.890000000000218.000000000000928.89
03110060061040100210.6527321200213.323835560000000000000000000000710.890000000000218.000000000000928.89
03110060071010100210.6527321200213.323835560000000000000000000002835.230000000000291.290000000003126.51
03110060071020100210.6527321200213.323835560000000000000000000002835.230000000000291.290000000003126.51
03110060071030100210.6527321200213.323835560000000000000000000002835.230000000000291.290000000003126.51
03110060071040100210.6527321200213.323835560000000000000000000002835.230000000000291.290000000003126.51
03110060071050100210.6527321200213.323835560000000000000000000002835.230000000000291.290000000003126.51
03110060081010100210.6527321200213.323835560000000000000000000002850.000000000000105.810000000002955.81
03110060081020100210.6527321200213.323835560000000000000000000002850.000000000000105.810000000002955.81
03110060081030100210.6527321200213.323835560000000000000000000002850.000000000000105.810000000002955.81
03110060081040100210.6527321200213.323835560000000000000000000002850.000000000000105.810000000002955.81
03110060081050100210.6527321200213.323835560000000000000000000002850.000000000000105.810000000002955.81
03110060081060100210.6527321200213.323835560000000000000000000002850.000000000000105.810000000002955.81
03110060081070100210.6527321200213.323835560000000000000000000002850.000000000000105.810000000002955.81
03110060091010100210.6527321200213.323835560000000000000000000000679.910000000000000.000000000000679.91
03110060091020100210.6527321200213.323835560000000000000000000000679.910000000000000.000000000000679.91
03110060091030100210.6527321200213.323835560000000000000000000000679.910000000000000.000000000000679.91
03110078011010100892.1060393300903.418057390000000000000000000003640.000000000000714.000000000004354.00
03110078011020100892.1060393300903.418057390000000000000000000003640.000000000000714.000000000004354.00
03110078011030100892.1060393300903.418057390000000000000000000003640.000000000000714.000000000004354.00
03110078011040100892.1060393300903.418057390000000000000000000003640.000000000000714.000000000004354.00
03110078101010100892.1060393300903.418057390000000000000000000004028.580000000000752.740000000004781.32
03110078101020100892.1060393300903.418057390000000000000000000004028.580000000000752.740000000004781.32
03110078101030100892.1060393300903.418057390000000000000000000004028.580000000000752.740000000004781.32
03110078101040100892.1060393300903.418057390000000000000000000004028.580000000000752.740000000004781.32
03110078111010100892.1060393300903.418057390000000000000000000001529.330000000000400.000000000001929.33
03110078111020100892.1060393300903.418057390000000000000000000001529.330000000000400.000000000001929.33
03110078111030100892.1060393300903.418057390000000000000000000001529.330000000000400.000000000001929.33
03110078121010100892.1060393300903.418057390000000000000000000000434.170000000000118.670000000000552.84
03110078121020100892.1060393300903.418057390000010000000000000000434.170000000000118.670000000000552.84
03110078121030100892.1060393300903.418057390000000000000000000000434.170000000000118.670000000000552.84
03110078121040100892.1060393300903.418057390000000000000000000000434.170000000000118.670000000000552.84
03110078121050100892.1060393300903.418057390000000000000000000000434.170000000000118.670000000000552.84
03110078021010100892.1060393300903.418057390000000000000000000001570.630000000000357.000000000001927.63
03110078021020100892.1060393300903.418057390000000000000000000001570.630000000000357.000000000001927.63
03110078021030100892.1060393300903.418057390000000000000000000001570.630000000000357.000000000001927.63
03110078041010100892.1060393300903.418057390000000000000000000010376.500000000000591.700000000010968.20
03110078041020100892.1060393300903.418057390000000000000000000010376.500000000000591.700000000010968.20
03110078041030100892.1060393300903.418057390000000000000000000010376.500000000000591.700000000010968.20
03110078041040100892.1060393300903.418057390000000000000000000010376.500000000000591.700000000010968.20
03110078061010100892.1060393300903.418057390000000000000000000000865.620000000000000.000000000000865.62
03110078081010100892.1060393300903.418057390000000000000000000001367.840000000000311.330000000001679.17
03110078081020100892.1060393300903.418057390000000000000000000001367.840000000000311.330000000001679.17
03110078081030100892.1060393300903.418057390000000000000000000001367.840000000000311.330000000001679.17
03110086011010100590.5079365100597.995652260000000000000000000001684.530000000000000.000000000001684.53
03110086011020100590.5079365100597.995652260000000000000000000001684.530000000000000.000000000001684.53
03110086011030100590.5079365100597.995652260000000000000000000001684.530000000000000.000000000001684.53
03110086011040100590.5079365100597.995652260000000000000000000001684.530000000000000.000000000001684.53
03110086101010100590.5079365100597.995652260000000000000000000006204.870000000000484.900000000006689.77
03110086101020100590.5079365100597.995652260000000000000000000006204.870000000000484.900000000006689.77
03110086101030100590.5079365100597.995652260000000000000000000006204.870000000000484.900000000006689.77
03110086111010100590.5079365100597.995652260000000000000000000000437.100000000000423.080000000000860.18
03110086111020100590.5079365100597.995652260000000000000000000000437.100000000000423.080000000000860.18
03110086121010100590.5079365100597.995652260000000000000000000005500.000000000000025.500000000005525.50
03110086121020100590.5079365100597.995652260000000000000000000005500.000000000000025.500000000005525.50
03110086121030100590.5079365100597.995652260000000000000000000005500.000000000000025.500000000005525.50
03110086131010100590.5079365100597.995652260000000000000000000004462.470000000000000.000000000004462.47
03110086131020100590.5079365100597.995652260000000000000000000004462.470000000000000.000000000004462.47
03110086131030100590.5079365100597.995652260000000000000000000004462.470000000000000.000000000004462.47
03110086131040100590.5079365100597.995652260000000000000000000004462.470000000000000.000000000004462.47
03110086131050100590.5079365100597.995652260000000000000000000004462.470000000000000.000000000004462.47
03110086031010100590.5079365100597.995652260000000000000000000001512.130000000000552.990000000002065.11
03110086031020100590.5079365100597.995652260000000000000000000001512.130000000000552.990000000002065.11
03110086031030100590.5079365100597.995652260000000000000000000001512.130000000000552.990000000002065.11
03110086041010100590.5079365100597.995652260000000000000000000000557.620000000000171.250000000000728.87
03110086041020100590.5079365100597.995652260000000000000000000000557.620000000000171.250000000000728.87
03110086061010100590.5079365100597.995652260000000010100000000009770.120000000000218.700000000009988.82
03110086061020100590.5079365100597.995652260000000000000000000009770.120000000000218.700000000009988.82
03110086061030100590.5079365100597.995652260000000000000000000009770.120000000000218.700000000009988.82
03110086061040100590.5079365100597.995652260000000000000000000009770.120000000000218.700000000009988.82
03110086061050100590.5079365100597.995652260100000000000000000009770.120000000000218.700000000009988.82
03110086061060100590.5079365100597.995652260000000000000000000009770.120000000000218.700000000009988.82
03110086071010100590.5079365100597.995652260000000000000000000012654.790000000000500.000000000013154.79
03110086071020100590.5079365100597.995652260000000000000000000012654.790000000000500.000000000013154.79
03110086081010100590.5079365100597.995652260000000000000000000000686.000000000000500.000000000001186.00
03110086081020100590.5079365100597.995652260000000000000000000000686.000000000000500.000000000001186.00
03110086081030100590.5079365100597.995652260000000000000000000000686.000000000000500.000000000001186.00
03110086081040100590.5079365100597.995652260000000000000000000000686.000000000000500.000000000001186.00
03110086091010100590.5079365100597.995652260000000000000000000001068.670000000000000.000000000001068.67
03110094011010100315.9712314800319.977786890000000000000000000001489.640000000000241.570000000001731.21
03110094011020100315.9712314800319.977786890000000000000000000001489.640000000000241.570000000001731.21
03110094011030100315.9712314800319.977786890000000000000000000001489.640000000000241.570000000001731.21
03110094101010100315.9712314800319.977786890000000000000000000001202.850000000000198.000000000001400.85
03110094101020100315.9712314800319.977786890000000000000000000001202.850000000000198.000000000001400.85
03110094101030100315.9712314800319.977786890000000000000000000001202.850000000000198.000000000001400.85
03110094111010100315.9712314800319.977786890000000000000000000001483.860000000000200.320000000001684.18
03110094111020100315.9712314800319.977786890000000000000000000001483.860000000000200.320000000001684.18
03110094121010100315.9712314800319.977786890000000000000000000002264.470000000000161.540000000002426.01
03110094121020100315.9712314800319.977786890000000000000000000002264.470000000000161.540000000002426.01
03110094121030100315.9712314800319.977786890000000000000000000002264.470000000000161.540000000002426.01
03110094131010100315.9712314800319.977786890000000000000000000002062.370000000000372.100000000002434.47
03110094131020100315.9712314800319.977786890000000000000000000002062.370000000000372.100000000002434.47
03110094131030100315.9712314800319.977786890000000000000000000002062.370000000000372.100000000002434.47
03110094021010100315.9712314800319.977786890000000000000000000000762.080000000000135.810000000000897.88
03110094021020100315.9712314800319.977786890000000000000000000000762.080000000000135.810000000000897.88
03110094021030100315.9712314800319.977786890000000000000000000000762.080000000000135.810000000000897.88
03110094021040100315.9712314800319.977786890000000000000000000000762.080000000000135.810000000000897.88
03110094031010100315.9712314800319.977786890000000000000000000001150.950000000000227.080000000001378.03
03110094031020100315.9712314800319.977786890000000000000000000001150.950000000000227.080000000001378.03
03110094031030100315.9712314800319.977786890000000000000000000001150.950000000000227.080000000001378.03
03110094031040100315.9712314800319.977786890000000000000000000001150.950000000000227.080000000001378.03
03110094031050100315.9712314800319.977786890000000000000000000001150.950000000000227.080000000001378.03
03110094031060100315.9712314800319.977786890000000000000000000001150.950000000000227.080000000001378.03
03110094031070100315.9712314800319.977786890000000000000000000001150.950000000000227.080000000001378.03
03110094041010100315.9712314800319.977786890000000000000000000001516.180000000000186.350000000001702.53
03110094041020100315.9712314800319.977786890000000000000000000001516.180000000000186.350000000001702.53
03110094051010100315.9712314800319.977786890000000000000000000001695.530000000000228.800000000001924.33
03110094051020100315.9712314800319.977786890000000000000000000001695.530000000000228.800000000001924.33
03110094051030100315.9712314800319.977786890000000000000000000001695.530000000000228.800000000001924.33
03110094061010100315.9712314800319.977786890000000000000000000001272.650000000000070.000000000001342.65
03110094061020100315.9712314800319.977786890000000000000000000001272.650000000000070.000000000001342.65
03110094061030100315.9712314800319.977786890000000000000000000001272.650000000000070.000000000001342.65
03110094061040100315.9712314800319.977786890000000000000000000001272.650000000000070.000000000001342.65
03110094061050100315.9712314800319.977786890000000000000000000001272.650000000000070.000000000001342.65
03110094071010100315.9712314800319.977786890000000000000000000001611.730000000000142.270000000001754.00
03110094071020100315.9712314800319.977786890000000000000000000001611.730000000000142.270000000001754.00
03110094071030100315.9712314800319.977786890000000000000000000001611.730000000000142.270000000001754.00
03110094071040100315.9712314800319.977786890000000000000000000001611.730000000000142.270000000001754.00
03110094091010100315.9712314800319.977786890000000000000000000000792.000000000000220.750000000001012.75
03110094091020100315.9712314800319.977786890000000000000000000000792.000000000000220.750000000001012.75
03110108011010200532.4342857100539.185620190000000000000000000002216.880000000000669.810000000002886.69
03110108011020200532.4342857100539.185620190000000000000000000002216.880000000000669.810000000002886.69
03110108011030200532.4342857100539.185620190000000000000000000002216.880000000000669.810000000002886.69
03110108011040200532.4342857100539.185620190000000000000000000002216.880000000000669.810000000002886.69
03110108011050200532.4342857100539.185620190000000000000000000002216.880000000000669.810000000002886.69
03110108101010200532.4342857100539.185620190000000000000000000001750.720000000000442.290000000002193.01
03110108101020200532.4342857100539.185620190000000000000000000001750.720000000000442.290000000002193.01
03110108111010200532.4342857100539.185620190000000000000000000006178.920000000000618.690000000006797.60
03110108121010200532.4342857100539.185620190000000000000000000000945.000000000000012.000000000000957.00
03110108131010200532.4342857100539.185620190000000000000000000004101.420000000001586.420000000005687.84
03110108131020200532.4342857100539.185620190000000000000000000004101.420000000001586.420000000005687.84
03110108131030200532.4342857100539.185620190000000000000000000004101.420000000001586.420000000005687.84
03110108131040200532.4342857100539.185620190000000000000000000004101.420000000001586.420000000005687.84
03110108131050200532.4342857100539.185620190000000000000000000004101.420000000001586.420000000005687.84
03110108131060200532.4342857100539.185620190000000000000000000004101.420000000001586.420000000005687.84
03110108021010200532.4342857100539.185620190000000010100000000002896.880000000000017.330000000002914.21
03110108021020200532.4342857100539.185620190000000000000000000002896.880000000000017.330000000002914.21
03110108031010200532.4342857100539.185620190000000000000000000001402.420000000000408.500000000001810.92
03110108031020200532.4342857100539.185620190000000000000000000001402.420000000000408.500000000001810.92
03110108031030200532.4342857100539.185620190000000000000000000001402.420000000000408.500000000001810.92
03110108041010200532.4342857100539.185620190000000000000000000004763.920000000000000.000000000004763.92
03110108051010200532.4342857100539.185620190000000000000000000001495.350000000000035.000000000001530.35
03110108051020200532.4342857100539.185620190000000000000000000001495.350000000000035.000000000001530.35
03110108051030200532.4342857100539.185620190000000000000000000001495.350000000000035.000000000001530.35
03110108061010200532.4342857100539.185620190000000000000000000001696.000000000000000.000000000001696.00
03110108061020200532.4342857100539.185620190000000000000000000001696.000000000000000.000000000001696.00
03110108071010200532.4342857100539.185620190000000000000000000009976.180000000000690.380000000010666.56
03110108071020200532.4342857100539.185620190000000000000000000009976.180000000000690.380000000010666.56
03110108071030200532.4342857100539.185620190000000000000000000009976.180000000000690.380000000010666.56
03110108081010200532.4342857100539.185620190000000000000000000002336.310000000000002.600000000002338.91
03110108081020200532.4342857100539.185620190000000000000000000002336.310000000000002.600000000002338.91
03110108091010200532.4342857100539.185620190000000000000000000003107.560000000000242.300000000003349.86
03110108091020200532.4342857100539.185620190000000000000000000003107.560000000000242.300000000003349.86
03110116011010200668.1424936400676.614625460000000000000000000025495.720000000002326.140000000027821.86
03110116011020200668.1424936400676.614625460000000000000000000025495.720000000002326.140000000027821.86
03110116011030200668.1424936400676.614625460000000000000000000025495.720000000002326.140000000027821.86
03110116011040200668.1424936400676.614625460000000000000000000025495.720000000002326.140000000027821.86
03110116101010200668.1424936400676.614625460000000000000000000011162.200000000001545.000000000012707.20
03110116101020200668.1424936400676.614625460000000000000000000011162.200000000001545.000000000012707.20
03110116111010200668.1424936400676.614625460000000000000000000001473.250000000000000.000000000001473.25
03110116111020200668.1424936400676.614625460000000000000000000001473.250000000000000.000000000001473.25
03110116121010200668.1424936400676.614625460000000000000000000013122.490000000000000.000000000013122.49
03110116121020200668.1424936400676.614625460000000000000000000013122.490000000000000.000000000013122.49
03110116121030200668.1424936400676.614625460000000000000000000013122.490000000000000.000000000013122.49
03110116121040200668.1424936400676.614625460000000000000000000013122.490000000000000.000000000013122.49
03110116121050200668.1424936400676.614625460000000000000000000013122.490000000000000.000000000013122.49
03110116021010200668.1424936400676.614625460000000000000000000005336.830000000000041.860000000005378.69
03110116021020200668.1424936400676.614625460000000000000000000005336.830000000000041.860000000005378.69
03110116021030200668.1424936400676.614625460000000000000000000005336.830000000000041.860000000005378.69
03110116021040200668.1424936400676.614625460000000000000000000005336.830000000000041.860000000005378.69
03110116031010200668.1424936400676.614625460000000000000000000005854.110000000001551.770000000007405.87
03110116031020200668.1424936400676.614625460000000000000000000005854.110000000001551.770000000007405.87
03110116031030200668.1424936400676.614625460000000000000000000005854.110000000001551.770000000007405.87
03110116031040200668.1424936400676.614625460000000000000000000005854.110000000001551.770000000007405.87
03110116041010200668.1424936400676.614625460000000000000000000016354.200000000000684.740000000017038.94
03110116041020200668.1424936400676.614625460000000000000000000016354.200000000000684.740000000017038.94
03110116041030200668.1424936400676.614625460000000000000000000016354.200000000000684.740000000017038.94
03110116041040200668.1424936400676.614625460000000000000000000016354.200000000000684.740000000017038.94
03110116041050200668.1424936400676.614625460000000000000000000016354.200000000000684.740000000017038.94
03110116041060200668.1424936400676.614625460000000000000000000016354.200000000000684.740000000017038.94
03110116081010200668.1424936400676.614625460000000000000000000003090.000000000000554.580000000003644.58
03110116081020200668.1424936400676.614625460000000000000000000003090.000000000000554.580000000003644.58
03110116081030200668.1424936400676.614625460000000000000000000003090.000000000000554.580000000003644.58
03110116081040200668.1424936400676.614625460000000000000000000003090.000000000000554.580000000003644.58
03110116081050200668.1424936400676.614625460000000000000000000003090.000000000000554.580000000003644.58
03110116091010200668.1424936400676.614625460000000000000000000000287.500000000000000.000000000000287.50
03110124011010200347.9206192800352.332297000000000000000000000001996.930000000000520.000000000002516.93
03110124011020200347.9206192800352.332297000000000000000000000001996.930000000000520.000000000002516.93
03110124101010200347.9206192800352.332297000000000000000000000007655.960000000000649.640000000008305.60
03110124101020200347.9206192800352.332297000000000000000000000007655.960000000000649.640000000008305.60
03110124101030200347.9206192800352.332297000000000000000000000007655.960000000000649.640000000008305.60
03110124101040200347.9206192800352.332297000000000000000000000007655.960000000000649.640000000008305.60
03110124101050200347.9206192800352.332297000000000000000000000007655.960000000000649.640000000008305.60
03110124111010200347.9206192800352.332297000000000000000000000001106.960000000000612.000000000001718.96
03110124111020200347.9206192800352.332297000000000000000000000001106.960000000000612.000000000001718.96
03110124121010200347.9206192800352.332297000000000000000000000002538.220000000000206.130000000002744.35
03110124121020200347.9206192800352.332297000000000000000000000002538.220000000000206.130000000002744.35
03110124121030200347.9206192800352.332297000000000000000000000002538.220000000000206.130000000002744.35
03110124121040200347.9206192800352.332297000000000000000000000002538.220000000000206.130000000002744.35
03110124121050200347.9206192800352.332297000000000000000000000002538.220000000000206.130000000002744.35
03110124121060200347.9206192800352.332297000000000000000000000002538.220000000000206.130000000002744.35
03110124131010200347.9206192800352.332297000000000000000000000002003.000000000000676.400000000002679.40
03110124131020200347.9206192800352.332297000000000000000000000002003.000000000000676.400000000002679.40
03110124131030200347.9206192800352.332297000000000000000000000002003.000000000000676.400000000002679.40
03110124131040200347.9206192800352.332297000000000000000000000002003.000000000000676.400000000002679.40
03110124041010200347.9206192800352.332297000000000000000000000002276.210000000000309.000000000002585.21
03110124041020200347.9206192800352.332297000000000000000000000002276.210000000000309.000000000002585.21
03110124041030200347.9206192800352.332297000000000000000000000002276.210000000000309.000000000002585.21
03110124041040200347.9206192800352.332297000000000000000000000002276.210000000000309.000000000002585.21
03110124061010200347.9206192800352.332297000000000000000000000002526.030000000000309.000000000002835.03
03110124061020200347.9206192800352.332297000000000000000000000002526.030000000000309.000000000002835.03
03110124061030200347.9206192800352.332297000000000000000000000002526.030000000000309.000000000002835.03
03110124061040200347.9206192800352.332297000000000000000000000002526.030000000000309.000000000002835.03
03110124061050200347.9206192800352.332297000000000000000000000002526.030000000000309.000000000002835.03
03110124061060200347.9206192800352.332297000000000000000000000002526.030000000000309.000000000002835.03
03110124071010200347.9206192800352.332297000000000000000000000000945.000000000000360.500000000001305.50
03110124071020200347.9206192800352.332297000000000000000000000000945.000000000000360.500000000001305.50
03110124071030200347.9206192800352.332297000000000000000000000000945.000000000000360.500000000001305.50
03110124071040200347.9206192800352.332297000000000000000000000000945.000000000000360.500000000001305.50
03110124081010200347.9206192800352.332297000000000000000000000000728.000000000000700.390000000001428.39
03110124091010200347.9206192800352.332297000000000000000000000000119.180000000000535.400000000000654.58
03110124091020200347.9206192800352.332297000000000000000000000000119.180000000000535.400000000000654.58
03110124091030200347.9206192800352.332297000000000000000000000000119.180000000000535.400000000000654.58
03110132011010200410.8736511300416.083581290000000000000000000001112.420000000000037.980000000001150.40
03110132011020200410.8736511300416.083581290000000000000000000001112.420000000000037.980000000001150.40
03110132011030200410.8736511300416.083581290000000000000000000001112.420000000000037.980000000001150.40
03110132011040200410.8736511300416.083581290000000000000000000001112.420000000000037.980000000001150.40
03110132011050200410.8736511300416.083581290000000000000000000001112.420000000000037.980000000001150.40
03110132011060200410.8736511300416.083581290000000000000000000001112.420000000000037.980000000001150.40
03110132101010200410.8736511300416.083581290000000000000000000001117.600000000000359.660000000001477.26
03110132101020200410.8736511300416.083581290000000000000000000001117.600000000000359.660000000001477.26
03110132111010200410.8736511300416.083581290000000000000000000002672.230000000000000.000000000002672.23
03110132111020200410.8736511300416.083581290000000000000000000002672.230000000000000.000000000002672.23
03110132111030200410.8736511300416.083581290000000000000000000002672.230000000000000.000000000002672.23
03110132131010200410.8736511300416.083581290000000000000000000002454.550000000000239.360000000002693.91
03110132131020200410.8736511300416.083581290000000000000000000002454.550000000000239.360000000002693.91
03110132131030200410.8736511300416.083581290000000000000000000002454.550000000000239.360000000002693.91
03110132131040200410.8736511300416.083581290000000000000000000002454.550000000000239.360000000002693.91
03110132131050200410.8736511300416.083581290000000000000000000002454.550000000000239.360000000002693.91
03110132131060200410.8736511300416.083581290000000000000000000002454.550000000000239.360000000002693.91
03110132131070200410.8736511300416.083581290000000000000000000002454.550000000000239.360000000002693.91
03110132131080200410.8736511300416.083581290000000000000000000002454.550000000000239.360000000002693.91
03110132131090200410.8736511300416.083581290000000000000000000002454.550000000000239.360000000002693.91
03110132131100200410.8736511300416.083581290000000000000000000002454.550000000000239.360000000002693.91
03110132131110200410.8736511300416.083581290000000000000000000002454.550000000000239.360000000002693.91
03110132131120200410.8736511300416.083581290000000000000000000002454.550000000000239.360000000002693.91
03110132021010200410.8736511300416.083581290000000000000000000003706.760000000001097.060000000004803.82
03110132021020200410.8736511300416.083581290000000000000000000003706.760000000001097.060000000004803.82
03110132021030200410.8736511300416.083581290000000000000000000003706.760000000001097.060000000004803.82
03110132021040200410.8736511300416.083581290000000000000000000003706.760000000001097.060000000004803.82
03110132041010200410.8736511300416.083581290000000000000000000009381.930000000000140.070000000009522.00
03110132041020200410.8736511300416.083581290000000000000000000009381.930000000000140.070000000009522.00
03110132051010200410.8736511300416.083581290000000000000000000014963.750000000000000.000000000014963.75
03110132051020200410.8736511300416.083581290000000000000000000014963.750000000000000.000000000014963.75
03110132051030200410.8736511300416.083581290000000000000000000014963.750000000000000.000000000014963.75
03110132061010200410.8736511300416.083581290000000000000000000005300.000000000000066.540000000005366.54
03110132061020200410.8736511300416.083581290000000000000000000005300.000000000000066.540000000005366.54
03110132061030200410.8736511300416.083581290000000000000000000005300.000000000000066.540000000005366.54
03110132071010200410.8736511300416.083581290000000000000000000024997.290000000000765.990000000025763.28
03110132071020200410.8736511300416.083581290000000000000000000024997.290000000000765.990000000025763.28
03110132071030200410.8736511300416.083581290000000000000000000024997.290000000000765.990000000025763.28
03110132071040200410.8736511300416.083581290000000000000000000024997.290000000000765.990000000025763.28
03110132081010200410.8736511300416.083581290000000000000000000006769.000000000000713.300000000007482.30
03110132081020200410.8736511300416.083581290000000000000000000006769.000000000000713.300000000007482.30
03110132081030200410.8736511300416.083581290000000000000000000006769.000000000000713.300000000007482.30
03110132091010200410.8736511300416.083581290000000000000000000017895.110000000001577.620000000019472.73
03110132091020200410.8736511300416.083581290000000000000000000017895.110000000001577.620000000019472.73
03110132091030200410.8736511300416.083581290000000000000000000017895.110000000001577.620000000019472.73
03110132091040200410.8736511300416.083581290000000000000000000017895.110000000001577.620000000019472.73
03110132091050200410.8736511300416.083581290000000000000000000017895.110000000001577.620000000019472.73
03110140011010200396.8009309300401.832417220000000000000000000001154.290000000000443.670000000001597.96
03110140011020200396.8009309300401.832417220000000000000000000001154.290000000000443.670000000001597.96
03110140011030200396.8009309300401.832417220000000000000000000001154.290000000000443.670000000001597.96
03110140101010200396.8009309300401.832417220000000000000000000002774.730000000000360.950000000003135.68
03110140101020200396.8009309300401.832417220000000000000000000002774.730000000000360.950000000003135.68
03110140101030200396.8009309300401.832417220000000000000000000002774.730000000000360.950000000003135.68
03110140101040200396.8009309300401.832417220000000000000000000002774.730000000000360.950000000003135.68
03110140101050200396.8009309300401.832417220000000000000000000002774.730000000000360.950000000003135.68
03110140111010200396.8009309300401.832417220000000000000000000003403.020000000000798.320000000004201.34
03110140111020200396.8009309300401.832417220000000000000000000003403.020000000000798.320000000004201.34
03110140111030200396.8009309300401.832417220000000000000000000003403.020000000000798.320000000004201.34
03110140111040200396.8009309300401.832417220000000000000000000003403.020000000000798.320000000004201.34
03110140111050200396.8009309300401.832417220000000000000000000003403.020000000000798.320000000004201.34
03110140121010200396.8009309300401.832417220000000000000000000001033.570000000000333.530000000001367.10
03110140131010200396.8009309300401.832417220000000000000000000000419.150000000000153.000000000000572.15
03110140141010200396.8009309300401.832417220000000000000000000000473.580000000000102.000000000000575.58
03110140141020200396.8009309300401.832417220000000000000000000000473.580000000000102.000000000000575.58
03110140141030200396.8009309300401.832417220000000000000000000000473.580000000000102.000000000000575.58
03110140151010200396.8009309300401.832417220000000000000000000001082.700000000000571.200000000001653.90
03110140151020200396.8009309300401.832417220000000000000000000001082.700000000000571.200000000001653.90
03110140161010200396.8009309300401.832417220000000000000000000000742.000000000000255.000000000000997.00
03110140161020200396.8009309300401.832417220000000000000000000000742.000000000000255.000000000000997.00
03110140171010200396.8009309300401.832417220000000000000000000004390.170000000000000.000000000004390.17
03110140171020200396.8009309300401.832417220000000000000000000004390.170000000000000.000000000004390.17
03110140171030200396.8009309300401.832417220000000000000000000004390.170000000000000.000000000004390.17
03110140181010200396.8009309300401.832417220000000000000000000004648.400000000000000.000000000004648.40
03110140181020200396.8009309300401.832417220000000000000000000004648.400000000000000.000000000004648.40
03110140191010200396.8009309300401.832417220000000000000000000001634.850000000000214.500000000001849.35
03110140191020200396.8009309300401.832417220000000000000000000001634.850000000000214.500000000001849.35
03110140191030200396.8009309300401.832417220000000000000000000001634.850000000000214.500000000001849.35
03110140191040200396.8009309300401.832417220000000000000000000001634.850000000000214.500000000001849.35
03110140191050200396.8009309300401.832417220000000000000000000001634.850000000000214.500000000001849.35
03110140191060200396.8009309300401.832417220000000000000000000001634.850000000000214.500000000001849.35
03110140191070200396.8009309300401.832417220000000000000000000001634.850000000000214.500000000001849.35
03110140201010200396.8009309300401.832417220000000000000000000001638.460000000000209.370000000001847.83
03110140201020200396.8009309300401.832417220000000000000000000001638.460000000000209.370000000001847.83
03110140211010200396.8009309300401.832417220000000000000000000002477.750000000000395.590000000002873.34
03110140211020200396.8009309300401.832417220000000000000000000002477.750000000000395.590000000002873.34
03110140211030200396.8009309300401.832417220000000000000000000002477.750000000000395.590000000002873.34
03110140211040200396.8009309300401.832417220000000000000000000002477.750000000000395.590000000002873.34
03110140221010200396.8009309300401.832417220000000000000000000000655.670000000000205.200000000000860.87
03110140221020200396.8009309300401.832417220000000000000000000000655.670000000000205.200000000000860.87
03110140221030200396.8009309300401.832417220000000000000000000000655.670000000000205.200000000000860.87
03110140231010200396.8009309300401.832417220000000000000000000000789.880000000000089.420000000000879.30
03110140231020200396.8009309300401.832417220000000000000000000000789.880000000000089.420000000000879.30
03110140231030200396.8009309300401.832417220000000000000000000000789.880000000000089.420000000000879.30
03110140231040200396.8009309300401.832417220000000000000000000000789.880000000000089.420000000000879.30
03110140231050200396.8009309300401.832417220000000000000000000000789.880000000000089.420000000000879.30
03110140241010200396.8009309300401.832417220000000000000000000001341.670000000000302.490000000001644.15
03110140241020200396.8009309300401.832417220000000000000000000001341.670000000000302.490000000001644.15
03110140241030200396.8009309300401.832417220000000000000000000001341.670000000000302.490000000001644.15
03110140251010200396.8009309300401.832417220000000000000000000000800.000000000000100.000000000000900.00
03110140251020200396.8009309300401.832417220000000000000000000000800.000000000000100.000000000000900.00
03110140261010200396.8009309300401.832417220000000000000000000000850.000000000000050.000000000000900.00
03110140261020200396.8009309300401.832417220000000000000000000000850.000000000000050.000000000000900.00
03110140261030200396.8009309300401.832417220000000000000000000000850.000000000000050.000000000000900.00
03110140271010200396.8009309300401.832417220000000000000000000001200.000000000000400.000000000001600.00
03110140271020200396.8009309300401.832417220000000000000000000001200.000000000000400.000000000001600.00
03110140271030200396.8009309300401.832417220000000000000000000001200.000000000000400.000000000001600.00
03110140271040200396.8009309300401.832417220000000000000000000001200.000000000000400.000000000001600.00
03110140271050200396.8009309300401.832417220000000000000000000001200.000000000000400.000000000001600.00
03110140271060200396.8009309300401.832417220000000000000000000001200.000000000000400.000000000001600.00
03110140281010200396.8009309300401.832417220000000000000000000000600.000000000000000.000000000000600.00
03110140031010200396.8009309300401.832417220000000010100000000001295.520000000000081.630000000001377.15
03110140031020200396.8009309300401.832417220000000000000000000001295.520000000000081.630000000001377.15
03110140031030200396.8009309300401.832417220000000000000000000001295.520000000000081.630000000001377.15
03110140031040200396.8009309300401.832417220000000000000000000001295.520000000000081.630000000001377.15
03110140031050200396.8009309300401.832417220000000000000000000001295.520000000000081.630000000001377.15
03110140031060200396.8009309300401.832417220000000000000000000001295.520000000000081.630000000001377.15
03110140041010200396.8009309300401.832417220000000000000000000003889.870000000000654.400000000004544.27
03110140041020200396.8009309300401.832417220000000000000000000003889.870000000000654.400000000004544.27
03110140041030200396.8009309300401.832417220000000000000000000003889.870000000000654.400000000004544.27
03110140051010200396.8009309300401.832417220000000000000000000001284.350000000000081.600000000001365.95
03110140051020200396.8009309300401.832417220000000000000000000001284.350000000000081.600000000001365.95
03110140051030200396.8009309300401.832417220000000000000000000001284.350000000000081.600000000001365.95
03110140061010200396.8009309300401.832417220000000000000000000001795.990000000000102.000000000001897.99
03110140061020200396.8009309300401.832417220000000000000000000001795.990000000000102.000000000001897.99
03110140071010200396.8009309300401.832417220000000000000000000000264.620000000000081.600000000000346.22
03110140071020200396.8009309300401.832417220000000000000000000000264.620000000000081.600000000000346.22
03110140071030200396.8009309300401.832417220000000000000000000000264.620000000000081.600000000000346.22
03110140071040200396.8009309300401.832417220000000000000000000000264.620000000000081.600000000000346.22
03110140081010200396.8009309300401.832417220000000000000000000002967.050000000000384.750000000003351.80
03110140081020200396.8009309300401.832417220000000000000000000002967.050000000000384.750000000003351.80
03110140081030200396.8009309300401.832417220000000000000000000002967.050000000000384.750000000003351.80
03110140081040200396.8009309300401.832417220000000000000000000002967.050000000000384.750000000003351.80
03110140081050200396.8009309300401.832417220000000000000000000002967.050000000000384.750000000003351.80
03110159011010200428.7806584600434.217651750000000000000000000004387.830000000000000.000000000004387.83
03110159011020200428.7806584600434.217651750000000000000000000004387.830000000000000.000000000004387.83
03110159011030200428.7806584600434.217651750000000000000000000004387.830000000000000.000000000004387.83
03110159101010200428.7806584600434.217651750000000000000000000005377.890000000001733.020000000007110.91
03110159101020200428.7806584600434.217651750000000000000000000005377.890000000001733.020000000007110.91
03110159101030200428.7806584600434.217651750000000000000000000005377.890000000001733.020000000007110.91
03110159111010200428.7806584600434.217651750000000000000000000007495.000000000002021.950000000009516.95
03110159111020200428.7806584600434.217651750000000000000000000007495.000000000002021.950000000009516.95
03110159111030200428.7806584600434.217651750000000000000000000007495.000000000002021.950000000009516.95
03110159111040200428.7806584600434.217651750000000000000000000007495.000000000002021.950000000009516.95
03110159131010200428.7806584600434.217651750000000000000000000001966.900000000000000.000000000001966.90
03110159131020200428.7806584600434.217651750000000000000000000001966.900000000000000.000000000001966.90
03110159131030200428.7806584600434.217651750000000000000000000001966.900000000000000.000000000001966.90
03110159131040200428.7806584600434.217651750000000000000000000001966.900000000000000.000000000001966.90
03110159031010200428.7806584600434.217651750000000000000000000009512.500000000000117.700000000009630.20
03110159031020200428.7806584600434.217651750000000000000000000009512.500000000000117.700000000009630.20
03110159041010200428.7806584600434.217651750000000000000000000012482.000000000000047.850000000012529.85
03110159041020200428.7806584600434.217651750000000000000000000012482.000000000000047.850000000012529.85
03110159041030200428.7806584600434.217651750000000000000000000012482.000000000000047.850000000012529.85
03110159041040200428.7806584600434.217651750000000000000000000012482.000000000000047.850000000012529.85
03110159051010200428.7806584600434.217651750000000000000000000004539.000000000000031.720000000004570.72
03110159051020200428.7806584600434.217651750000000000000000000004539.000000000000031.720000000004570.72
03110159051030200428.7806584600434.217651750000000000000000000004539.000000000000031.720000000004570.72
03110159051040200428.7806584600434.217651750000000000000000000004539.000000000000031.720000000004570.72
03110159061010200428.7806584600434.217651750000000000000000000004951.250000000000179.170000000005130.42
03110159061020200428.7806584600434.217651750000000000000000000004951.250000000000179.170000000005130.42
03110159071010200428.7806584600434.217651750000000000000000000005120.810000000000943.360000000006064.17
03110159071020200428.7806584600434.217651750000000000000000000005120.810000000000943.360000000006064.17
03110159071030200428.7806584600434.217651750000000000000000000005120.810000000000943.360000000006064.17
03110159071040200428.7806584600434.217651750000000000000000000005120.810000000000943.360000000006064.17
03110159081010200428.7806584600434.217651750000000010100000000001123.450000000000598.170000000001721.62
03110159081020200428.7806584600434.217651750000000000000000000001123.450000000000598.170000000001721.62
03110159091010200428.7806584600434.217651750000000000000000000001644.500000000000007.920000000001652.42
03110159091020200428.7806584600434.217651750000000000000000000001644.500000000000007.920000000001652.42
03110159091030200428.7806584600434.217651750000000000000000000001644.500000000000007.920000000001652.42
03110159091040200428.7806584600434.217651750000000000000000000001644.500000000000007.920000000001652.42
03110167011010200315.0468811500319.041715680000000000000000000000959.100000000000000.000000000000959.10
03110167101010200315.0468811500319.041715680000000000000000000002751.410000000000387.830000000003139.24
03110167101020200315.0468811500319.041715680000000000000000000002751.410000000000387.830000000003139.24
03110167101030200315.0468811500319.041715680000000000000000000002751.410000000000387.830000000003139.24
03110167111010200315.0468811500319.041715680000000000000000000001486.560000000000517.570000000002004.13
03110167111020200315.0468811500319.041715680000000000000000000001486.560000000000517.570000000002004.13
03110167111030200315.0468811500319.041715680000000000000000000001486.560000000000517.570000000002004.13
03110167131010200315.0468811500319.041715680000000000000000000002175.070000000000413.240000000002588.32
03110167131020200315.0468811500319.041715680000000000000000000002175.070000000000413.240000000002588.32
03110167131030200315.0468811500319.041715680000000000000000000002175.070000000000413.240000000002588.32
03110167131040200315.0468811500319.041715680000000000000000000002175.070000000000413.240000000002588.32
03110167021010200315.0468811500319.041715680000000000000000000003258.330000000000168.940000000003427.27
03110167021020200315.0468811500319.041715680000000000000000000003258.330000000000168.940000000003427.27
03110167021030200315.0468811500319.041715680000000000000000000003258.330000000000168.940000000003427.27
03110167031010200315.0468811500319.041715680000000000000000000001990.000000000000874.470000000002864.47
03110167031020200315.0468811500319.041715680000000000000000000001990.000000000000874.470000000002864.47
03110167031030200315.0468811500319.041715680000000000000000000001990.000000000000874.470000000002864.47
03110167041010200315.0468811500319.041715680000000000000000000012065.670000000000090.000000000012155.67
03110167041020200315.0468811500319.041715680000000000000000000012065.670000000000090.000000000012155.67
03110167041030200315.0468811500319.041715680000000000000000000012065.670000000000090.000000000012155.67
03110167051010200315.0468811500319.041715680000000000000000000005018.500000000000460.500000000005479.00
03110167051020200315.0468811500319.041715680000000000000000000005018.500000000000460.500000000005479.00
03110167051030200315.0468811500319.041715680000000000000000000005018.500000000000460.500000000005479.00
03110167061010200315.0468811500319.041715680000000000000000000000910.350000000000119.750000000001030.10
03110167061020200315.0468811500319.041715680000000000000000000000910.350000000000119.750000000001030.10
03110167061030200315.0468811500319.041715680000000000000000000000910.350000000000119.750000000001030.10
03110167071010200315.0468811500319.041715680000000000000000000008655.000000000000376.530000000009031.52
03110167071020200315.0468811500319.041715680000000000000000000008655.000000000000376.530000000009031.52
03110167071030200315.0468811500319.041715680000000000000000000008655.000000000000376.530000000009031.52
03110167071040200315.0468811500319.041715680000000000000000000008655.000000000000376.530000000009031.52
03110167071050200315.0468811500319.041715680000000000000000000008655.000000000000376.530000000009031.52
03110167081010200315.0468811500319.041715680000000000000000000001379.900000000000554.170000000001934.07
03110167081020200315.0468811500319.041715680000000000000000000001379.900000000000554.170000000001934.07
03110167081030200315.0468811500319.041715680000000000000000000001379.900000000000554.170000000001934.07
03110167091010200315.0468811500319.041715680000000000000000000002080.000000000000631.080000000002711.08
03110167091020200315.0468811500319.041715680000000000000000000002080.000000000000631.080000000002711.08
03110167091030200315.0468811500319.041715680000000000000000000002080.000000000000631.080000000002711.08
03110167091040200315.0468811500319.041715680000000000000000000002080.000000000000631.080000000002711.08
03110175011010300406.1300959200428.910133400000000000000000000003298.000000000000000.000000000003298.00
03110175011020300406.1300959200428.910133400000000000000000000003298.000000000000000.000000000003298.00
03110175101010300406.1300959200428.910133400000000000000000000000547.000000000000353.530000000000900.53
03110175101020300406.1300959200428.910133400000000000000000000000547.000000000000353.530000000000900.53
03110175101030300406.1300959200428.910133400000000000000000000000547.000000000000353.530000000000900.53
03110175121010300406.1300959200428.910133400000000000000000000003619.710000000000507.500000000004127.22
03110175121020300406.1300959200428.910133400000000000000000000003619.710000000000507.500000000004127.22
03110175121030300406.1300959200428.910133400000000000000000000003619.710000000000507.500000000004127.22
03110175121040300406.1300959200428.910133400000000000000000000003619.710000000000507.500000000004127.22
03110175131010300406.1300959200428.910133400000000000000000000003385.930000000000129.870000000003515.80
03110175131020300406.1300959200428.910133400000000000000000000003385.930000000000129.870000000003515.80
03110175131030300406.1300959200428.910133400000000000000000000003385.930000000000129.870000000003515.80
03110175131040300406.1300959200428.910133400000000000000000000003385.930000000000129.870000000003515.80
03110175021010300406.1300959200428.910133400000000000000000000009057.500000000000332.090000000009389.59
03110175021020300406.1300959200428.910133400000000000000000000009057.500000000000332.090000000009389.59
03110175021030300406.1300959200428.910133400000000000000000000009057.500000000000332.090000000009389.59
03110175031010300406.1300959200428.910133400000000000000000000004578.590000000000265.820000000004844.41
03110175031020300406.1300959200428.910133400000000000000000000004578.590000000000265.820000000004844.41
03110175031030300406.1300959200428.910133400000000000000000000004578.590000000000265.820000000004844.41
03110175031040300406.1300959200428.910133400000000000000000000004578.590000000000265.820000000004844.41
03110175041010300406.1300959200428.910133400000000000000000000006673.400000000000147.660000000006821.06
03110175041020300406.1300959200428.910133400000000000000000000006673.400000000000147.660000000006821.06
03110175041030300406.1300959200428.910133400000000000000000000006673.400000000000147.660000000006821.06
03110175041040300406.1300959200428.910133400000000000000000000006673.400000000000147.660000000006821.06
03110175051010300406.1300959200428.910133400000000000000000000002042.000000000000280.900000000002322.90
03110175051020300406.1300959200428.910133400000000000000000000002042.000000000000280.900000000002322.90
03110175051030300406.1300959200428.910133400000000000000000000002042.000000000000280.900000000002322.90
03110175051040300406.1300959200428.910133400000000000000000000002042.000000000000280.900000000002322.90
03110175061010300406.1300959200428.910133400000000000000000000001283.250000000000053.380000000001336.63
03110175061020300406.1300959200428.910133400000000000000000000001283.250000000000053.380000000001336.63
03110175061030300406.1300959200428.910133400000000000000000000001283.250000000000053.380000000001336.63
03110175061040300406.1300959200428.910133400000000000000000000001283.250000000000053.380000000001336.63
03110175071010300406.1300959200428.910133400000000000000000000000955.200000000000501.180000000001456.38
03110175071020300406.1300959200428.910133400000000000000000000000955.200000000000501.180000000001456.38
03110175071030300406.1300959200428.910133400000000000000000000000955.200000000000501.180000000001456.38
03110175081010300406.1300959200428.910133400000000000000000000001211.000000000000097.870000000001308.87
03110175081020300406.1300959200428.910133400000000000000000000001211.000000000000097.870000000001308.87
03110175081030300406.1300959200428.910133400000000000000000000001211.000000000000097.870000000001308.87
03110175091010300406.1300959200428.910133400000000000000000000001845.270000000000792.950000000002638.22
03110175091020300406.1300959200428.910133400000000000000000000001845.270000000000792.950000000002638.22
03110175091030300406.1300959200428.910133400000000000000000000001845.270000000000792.950000000002638.22
03110175091040300406.1300959200428.910133400000000000000000000001845.270000000000792.950000000002638.22
03110175091050300406.1300959200428.910133400000000000000000000001845.270000000000792.950000000002638.22
03110183101010300344.8741749200364.218337560000000000000000000003882.840000000000245.720000000004128.56
03110183101020300344.8741749200364.218337560000000000000000000003882.840000000000245.720000000004128.56
03110183111010300344.8741749200364.218337560000000000000000000001400.230000000000184.450000000001584.68
03110183111020300344.8741749200364.218337560000000000000000000001400.230000000000184.450000000001584.68
03110183121010300344.8741749200364.218337560000000000000000000003570.200000000000256.360000000003826.56
03110183121020300344.8741749200364.218337560000000000000000000003570.200000000000256.360000000003826.56
03110183121030300344.8741749200364.218337560000000000000000000003570.200000000000256.360000000003826.56
03110183121040300344.8741749200364.218337560000000000000000000003570.200000000000256.360000000003826.56
03110183121050300344.8741749200364.218337560000000000000000000003570.200000000000256.360000000003826.56
03110183131010300344.8741749200364.218337560000000000000000000000469.320000000000315.000000000000784.32
03110183021010300344.8741749200364.218337560000000000000000000001172.630000000000189.000000000001361.63
03110183031010300344.8741749200364.218337560000000000000000000000992.000000000000000.000000000000992.00
03110183031020300344.8741749200364.218337560000000000000000000000992.000000000000000.000000000000992.00
03110183041010300344.8741749200364.218337560000000000000000000001682.850000000000210.000000000001892.85
03110183041020300344.8741749200364.218337560000000000000000000001682.850000000000210.000000000001892.85
03110183041030300344.8741749200364.218337560000000000000000000001682.850000000000210.000000000001892.85
03110183061010300344.8741749200364.218337560000000000000000000008953.500000000000525.000000000009478.50
03110183061020300344.8741749200364.218337560000000000000000000008953.500000000000525.000000000009478.50
03110183061030300344.8741749200364.218337560000000000000000000008953.500000000000525.000000000009478.50
03110183071010300344.8741749200364.218337560000000000000000000000450.000000000000210.000000000000660.00
03110183071020300344.8741749200364.218337560000000000000000000000450.000000000000210.000000000000660.00
03110183081010300344.8741749200364.218337560000000000000000000001316.130000000000010.200000000001326.33
03110183081020300344.8741749200364.218337560000000000000000000001316.130000000000010.200000000001326.33
03110183081030300344.8741749200364.218337560000000000000000000001316.130000000000010.200000000001326.33
03110183081040300344.8741749200364.218337560000000000000000000001316.130000000000010.200000000001326.33
03110191011010300275.2661752700290.705990860000000000000000000001590.000000000000210.000000000001800.00
03110191011020300275.2661752700290.705990860000000000000000000001590.000000000000210.000000000001800.00
03110191011030300275.2661752700290.705990860000000000000000000001590.000000000000210.000000000001800.00
03110191101010300275.2661752700290.705990860000000000000000000000698.780000000000347.790000000001046.57
03110191101020300275.2661752700290.705990860000000000000000000000698.780000000000347.790000000001046.57
03110191101030300275.2661752700290.705990860000000000000000000000698.780000000000347.790000000001046.57
03110191111010300275.2661752700290.705990860000000000000000000000499.580000000000185.870000000000685.45
03110191111020300275.2661752700290.705990860000000000000000000000499.580000000000185.870000000000685.45
03110191121010300275.2661752700290.705990860000000000000000000001749.210000000000327.330000000002076.54
03110191121020300275.2661752700290.705990860000000000000000000001749.210000000000327.330000000002076.54
03110191131010300275.2661752700290.705990860000000000000000000000850.690000000000067.620000000000918.31
03110191131020300275.2661752700290.705990860000000000000000000000850.690000000000067.620000000000918.31
03110191131030300275.2661752700290.705990860000000000000000000000850.690000000000067.620000000000918.31
03110191021010300275.2661752700290.705990860000000000000000000001418.500000000000202.920000000001621.42
03110191021020300275.2661752700290.705990860000000000000000000001418.500000000000202.920000000001621.42
03110191021030300275.2661752700290.705990860000000000000000000001418.500000000000202.920000000001621.42
03110191021040300275.2661752700290.705990860010000000000000000001418.500000000000202.920000000001621.42
03110191021050300275.2661752700290.705990860000000000000000000001418.500000000000202.920000000001621.42
03110191031010300275.2661752700290.705990860000000000000000000000187.000000000000315.000000000000502.00
03110191031020300275.2661752700290.705990860000000000000000000000187.000000000000315.000000000000502.00
03110191031030300275.2661752700290.705990860010000000000000000000187.000000000000315.000000000000502.00
03110191031040300275.2661752700290.705990860000000000000000000000187.000000000000315.000000000000502.00
03110191031050300275.2661752700290.705990860010000000000000000000187.000000000000315.000000000000502.00
03110191031060300275.2661752700290.705990860010000000000000000000187.000000000000315.000000000000502.00
03110191051010300275.2661752700290.705990860000000000000000000000908.500000000000758.250000000001666.76
03110191051020300275.2661752700290.705990860000000000000000000000908.500000000000758.250000000001666.76
03110191051030300275.2661752700290.705990860000000000000000000000908.500000000000758.250000000001666.76
03110191061010300275.2661752700290.705990860000000000000000000003589.100000000000679.210000000004268.31
03110191061020300275.2661752700290.705990860000000000000000000003589.100000000000679.210000000004268.31
03110191061030300275.2661752700290.705990860000000000000000000003589.100000000000679.210000000004268.31
03110191061040300275.2661752700290.705990860000000000000000000003589.100000000000679.210000000004268.31
03110191061050300275.2661752700290.705990860000000000000000000003589.100000000000679.210000000004268.31
03110191071010300275.2661752700290.705990860000000000000000000002475.000000000000580.580000000003055.58
03110191071020300275.2661752700290.705990860000000000000000000002475.000000000000580.580000000003055.58
03110191071030300275.2661752700290.705990860000000000000000000002475.000000000000580.580000000003055.58
03110191071040300275.2661752700290.705990860000000000000000000002475.000000000000580.580000000003055.58
03110191091010300275.2661752700290.705990860000000000000000000002136.970000000000620.200000000002757.16
03110191091020300275.2661752700290.705990860000000000000000000002136.970000000000620.200000000002757.16
03110191091030300275.2661752700290.705990860000000000000000000002136.970000000000620.200000000002757.16
03110205101010300450.1918371900475.443319470000000000000000000003032.420000000000206.000000000003238.42
03110205101020300450.1918371900475.443319470000000000000000000003032.420000000000206.000000000003238.42
03110205111010300450.1918371900475.443319470000000000000000000001597.270000000000033.430000000001630.70
03110205111020300450.1918371900475.443319470000000000000000000001597.270000000000033.430000000001630.70
03110205121010300450.1918371900475.443319470000000000000000000000941.670000000000587.330000000001529.00
03110205121020300450.1918371900475.443319470000000000000000000000941.670000000000587.330000000001529.00
03110205021010300450.1918371900475.443319470000000000000000000000949.980000000000068.900000000001018.88
03110205021020300450.1918371900475.443319470000000000000000000000949.980000000000068.900000000001018.88
03110205021030300450.1918371900475.443319470000000000000000000000949.980000000000068.900000000001018.88
03110205021040300450.1918371900475.443319470000000000000000000000949.980000000000068.900000000001018.88
03110205021050300450.1918371900475.443319470000000000000000000000949.980000000000068.900000000001018.88
03110205021060300450.1918371900475.443319470000000000000000000000949.980000000000068.900000000001018.88
03110205031010300450.1918371900475.443319470000000000000000000001308.000000000000016.170000000001324.17
03110205031020300450.1918371900475.443319470000000000000000000001308.000000000000016.170000000001324.17
03110205031030300450.1918371900475.443319470000000000000000000001308.000000000000016.170000000001324.17
03110205051010300450.1918371900475.443319470000000000000000000000997.500000000000324.450000000001321.95
03110205051020300450.1918371900475.443319470000000000000000000000997.500000000000324.450000000001321.95
03110205051030300450.1918371900475.443319470000000000000000000000997.500000000000324.450000000001321.95
03110205051040300450.1918371900475.443319470000000000000000000000997.500000000000324.450000000001321.95
03110205061010300450.1918371900475.443319470000000000000000000002060.000000000000000.000000000002060.00
03110205091010300450.1918371900475.443319470000000000000000000001348.190000000000407.860000000001756.05
03110205091020300450.1918371900475.443319470000000000000000000001348.190000000000407.860000000001756.05
03110205091030300450.1918371900475.443319470000000000000000000001348.190000000000407.860000000001756.05
03110205091040300450.1918371900475.443319470000000000000000000001348.190000000000407.860000000001756.05
03110213011010300442.7401302400467.573642600000000000000000000001118.570000000000171.600000000001290.17
03110213011020300442.7401302400467.573642600000000000000000000001118.570000000000171.600000000001290.17
03110213011030300442.7401302400467.573642600000000000000000000001118.570000000000171.600000000001290.17
03110213011040300442.7401302400467.573642600000000000000000000001118.570000000000171.600000000001290.17
03110213011050300442.7401302400467.573642600000000000000000000001118.570000000000171.600000000001290.17
03110213101010300442.7401302400467.573642600000000000000000000000840.000000000000257.500000000001097.50
03110213101020300442.7401302400467.573642600000000000000000000000840.000000000000257.500000000001097.50
03110213101030300442.7401302400467.573642600000000000000000000000840.000000000000257.500000000001097.50
03110213111010300442.7401302400467.573642600000000000000000000003744.350000000003534.040000000007278.39
03110213111020300442.7401302400467.573642600000000000000000000003744.350000000003534.040000000007278.39
03110213111030300442.7401302400467.573642600000000000000000000003744.350000000003534.040000000007278.39
03110213121010300442.7401302400467.573642600000000000000000000001658.910000000000160.690000000001819.60
03110213121020300442.7401302400467.573642600000000000000000000001658.910000000000160.690000000001819.60
03110213131010300442.7401302400467.573642600000000000000000000001697.450000000000306.000000000002003.45
03110213131020300442.7401302400467.573642600000000000000000000001697.450000000000306.000000000002003.45
03110213131030300442.7401302400467.573642600000000000000000000001697.450000000000306.000000000002003.45
03110213131040300442.7401302400467.573642600000000000000000000001697.450000000000306.000000000002003.45
03110213021010300442.7401302400467.573642600000000000000000000000903.320000000000156.000000000001059.32
03110213031010300442.7401302400467.573642600000000000000000000001285.090000000000116.060000000001401.15
03110213031020300442.7401302400467.573642600000000000000000000001285.090000000000116.060000000001401.15
03110213031030300442.7401302400467.573642600000000000000000000001285.090000000000116.060000000001401.15
03110213031040300442.7401302400467.573642600000000000000000000001285.090000000000116.060000000001401.15
03110213041010300442.7401302400467.573642600000000000000000000000114.740000000000303.210000000000417.95
03110213041020300442.7401302400467.573642600000000000000000000000114.740000000000303.210000000000417.95
03110213051010300442.7401302400467.573642600000000000000000000001327.310000000000123.600000000001450.91
03110213051020300442.7401302400467.573642600000000000000000000001327.310000000000123.600000000001450.91
03110213051030300442.7401302400467.573642600000000000000000000001327.310000000000123.600000000001450.91
03110213051040300442.7401302400467.573642600000000000000000000001327.310000000000123.600000000001450.91
03110213051050300442.7401302400467.573642600000000000000000000001327.310000000000123.600000000001450.91
03110213051060300442.7401302400467.573642600000000000000000000001327.310000000000123.600000000001450.91
03110213061010300442.7401302400467.573642600000000000000000000000596.600000000000206.000000000000802.60
03110213061020300442.7401302400467.573642600000000000000000000000596.600000000000206.000000000000802.60
03110213061030300442.7401302400467.573642600000000000000000000000596.600000000000206.000000000000802.60
03110213061040300442.7401302400467.573642600000000000000000000000596.600000000000206.000000000000802.60
03110213071010300442.7401302400467.573642600000000000000000000000553.050000000000103.170000000000656.22
03110213071020300442.7401302400467.573642600000000000000000000000553.050000000000103.170000000000656.22
03110213071030300442.7401302400467.573642600000000000000000000000553.050000000000103.170000000000656.22
03110213071040300442.7401302400467.573642600000000000000000000000553.050000000000103.170000000000656.22
03110213071050300442.7401302400467.573642600000000000000000000000553.050000000000103.170000000000656.22
03110213081010300442.7401302400467.573642600000000000000000000000931.480000000000326.060000000001257.54
03110213091010300442.7401302400467.573642600000000000000000000001665.630000000000690.130000000002355.75
03110213091020300442.7401302400467.573642600000000000000000000001665.630000000000690.130000000002355.75
03110221011010300504.9124259300533.233213040000000000000000000000299.750000000000052.000000000000351.75
03110221011020300504.9124259300533.233213040000000000000000000000299.750000000000052.000000000000351.75
03110221011030300504.9124259300533.233213040000000000000000000000299.750000000000052.000000000000351.75
03110221101010300504.9124259300533.233213040000000011100000000000767.520000000000196.280000000000963.80
03110221101020300504.9124259300533.233213040000000000000000000000767.520000000000196.280000000000963.80
03110221101030300504.9124259300533.233213040000000000000000000000767.520000000000196.280000000000963.80
03110221101040300504.9124259300533.233213040000000000000000000000767.520000000000196.280000000000963.80
03110221111010300504.9124259300533.233213040000000010100000000000635.970000000000047.270000000000683.23
03110221111020300504.9124259300533.233213040000000000000000000000635.970000000000047.270000000000683.23
03110221121010300504.9124259300533.233213040000000000000000000000235.000000000000030.900000000000265.90
03110221121020300504.9124259300533.233213040000000000000000000000235.000000000000030.900000000000265.90
03110221121030300504.9124259300533.233213040000000000000000000000235.000000000000030.900000000000265.90
03110221121040300504.9124259300533.233213040000000000000000000000235.000000000000030.900000000000265.90
03110221131010300504.9124259300533.233213040000000000000000000000450.270000000000071.900000000000522.17
03110221131020300504.9124259300533.233213040000000000000000000000450.270000000000071.900000000000522.17
03110221141010300504.9124259300533.233213040000000000000000000000604.120000000000130.590000000000734.71
03110221141020300504.9124259300533.233213040000000000000000000000604.120000000000130.590000000000734.71
03110221141030300504.9124259300533.233213040000000000000000000000604.120000000000130.590000000000734.71
03110221141040300504.9124259300533.233213040000000000000000000000604.120000000000130.590000000000734.71
03110221151010300504.9124259300533.233213040000000000000000000000634.810000000000000.000000000000634.81
03110221151020300504.9124259300533.233213040000000000000000000000634.810000000000000.000000000000634.81
03110221151030300504.9124259300533.233213040000000000000000000000634.810000000000000.000000000000634.81
03110221161010300504.9124259300533.233213040000000000000000000001763.150000000000492.280000000002255.43
03110221161020300504.9124259300533.233213040000000000000000000001763.150000000000492.280000000002255.43
03110221161030300504.9124259300533.233213040000000000000000000001763.150000000000492.280000000002255.43
03110221161040300504.9124259300533.233213040000000000000000000001763.150000000000492.280000000002255.43
03110221161050300504.9124259300533.233213040000000000000000000001763.150000000000492.280000000002255.43
03110221171010300504.9124259300533.233213040000000000000000000001388.250000000000482.540000000001870.79
03110221171020300504.9124259300533.233213040000000000000000000001388.250000000000482.540000000001870.79
03110221171030300504.9124259300533.233213040000000000000000000001388.250000000000482.540000000001870.79
03110221171040300504.9124259300533.233213040000000000000000000001388.250000000000482.540000000001870.79
03110221171050300504.9124259300533.233213040000000000000000000001388.250000000000482.540000000001870.79
03110221171060300504.9124259300533.233213040000000000000000000001388.250000000000482.540000000001870.79
03110221171070300504.9124259300533.233213040000000000000000000001388.250000000000482.540000000001870.79
03110221171080300504.9124259300533.233213040000000000000000000001388.250000000000482.540000000001870.79
03110221171090300504.9124259300533.233213040000000000000000000001388.250000000000482.540000000001870.79
03110221171100300504.9124259300533.233213040000000000000000000001388.250000000000482.540000000001870.79
03110221181010300504.9124259300533.233213040000000010100000000000626.590000000000097.160000000000723.74
03110221181020300504.9124259300533.233213040000000000000000000000626.590000000000097.160000000000723.74
03110221181030300504.9124259300533.233213040000000000000000000000626.590000000000097.160000000000723.74
03110221181040300504.9124259300533.233213040000000000000000000000626.590000000000097.160000000000723.74
03110221181050300504.9124259300533.233213040000000000000000000000626.590000000000097.160000000000723.74
03110221191010300504.9124259300533.233213040000000000000000000000280.500000000000102.000000000000382.50
03110221191020300504.9124259300533.233213040000000000000000000000280.500000000000102.000000000000382.50
03110221191030300504.9124259300533.233213040000000000000000000000280.500000000000102.000000000000382.50
03110221021010300504.9124259300533.233213040000000000000000000001379.200000000000160.380000000001539.58
03110221021020300504.9124259300533.233213040000000000000000000001379.200000000000160.380000000001539.58
03110221021030300504.9124259300533.233213040000000000000000000001379.200000000000160.380000000001539.58
03110221201010300504.9124259300533.233213040000000000000000000001527.220000000000240.220000000001767.44
03110221201020300504.9124259300533.233213040000000000000000000001527.220000000000240.220000000001767.44
03110221201030300504.9124259300533.233213040000000000000000000001527.220000000000240.220000000001767.44
03110221201040300504.9124259300533.233213040000000000000000000001527.220000000000240.220000000001767.44
03110221201050300504.9124259300533.233213040000000000000000000001527.220000000000240.220000000001767.44
03110221201060300504.9124259300533.233213040000000000000000000001527.220000000000240.220000000001767.44
03110221031010300504.9124259300533.233213040000000000000000000001351.130000000000543.920000000001895.05
03110221031020300504.9124259300533.233213040000000000000000000001351.130000000000543.920000000001895.05
03110221031030300504.9124259300533.233213040000000000000000000001351.130000000000543.920000000001895.05
03110221031040300504.9124259300533.233213040000000000000000000001351.130000000000543.920000000001895.05
03110221031050300504.9124259300533.233213040000000000000000000001351.130000000000543.920000000001895.05
03110221041010300504.9124259300533.233213040000000000000000000001837.500000000000268.220000000002105.72
03110221041020300504.9124259300533.233213040000000000000000000001837.500000000000268.220000000002105.72
03110221041030300504.9124259300533.233213040000000000000000000001837.500000000000268.220000000002105.72
03110221061010300504.9124259300533.233213040000000000000000000000511.290000000000080.030000000000591.32
03110221061020300504.9124259300533.233213040000000000000000000000511.290000000000080.030000000000591.32
03110221061030300504.9124259300533.233213040000000000000000000000511.290000000000080.030000000000591.32
03110221061040300504.9124259300533.233213040000000000000000000000511.290000000000080.030000000000591.32
03110221071010300504.9124259300533.233213040000000000000000000000222.000000000000051.500000000000273.50
03110221071020300504.9124259300533.233213040000000000000000000000222.000000000000051.500000000000273.50
03110221071030300504.9124259300533.233213040000000000000000000000222.000000000000051.500000000000273.50
03110221081010300504.9124259300533.233213040000000000000000000000167.680000000000000.000000000000167.68
03110221081020300504.9124259300533.233213040000000000000000000000167.680000000000000.000000000000167.68
03110221081030300504.9124259300533.233213040000000000000000000000167.680000000000000.000000000000167.68
03110221081040300504.9124259300533.233213040000000000000000000000167.680000000000000.000000000000167.68
03110221091010300504.9124259300533.233213040000000000000000000000161.000000000000051.500000000000212.50
03110221091020300504.9124259300533.233213040000000000000000000000161.000000000000051.500000000000212.50
03110221091030300504.9124259300533.233213040000000000000000000000161.000000000000051.500000000000212.50
03110221091040300504.9124259300533.233213040000000000000000000000161.000000000000051.500000000000212.50
03110230011010300397.2897273900419.573904230000000000000000000000870.200000000000260.100000000001130.30
03110230011020300397.2897273900419.573904230000000000000000000000870.200000000000260.100000000001130.30
03110230011030300397.2897273900419.573904230000000000000000000000870.200000000000260.100000000001130.30
03110230011040300397.2897273900419.573904230000000000000000000000870.200000000000260.100000000001130.30
03110230101010300397.2897273900419.573904230000000000000000000001809.030000000000303.000000000002112.03
03110230101020300397.2897273900419.573904230000000000000000000001809.030000000000303.000000000002112.03
03110230101030300397.2897273900419.573904230000000000000000000001809.030000000000303.000000000002112.03
03110230101040300397.2897273900419.573904230000000000000000000001809.030000000000303.000000000002112.03
03110230111010300397.2897273900419.573904230000000000000000000002312.000000000000555.800000000002867.80
03110230111020300397.2897273900419.573904230000000000000000000002312.000000000000555.800000000002867.80
03110230131010300397.2897273900419.573904230000000000000000000000000.000000000000636.750000000000636.75
03110230131020300397.2897273900419.573904230000000000000000000000000.000000000000636.750000000000636.75
03110230021010300397.2897273900419.573904230000000000000000000000808.170000000000000.000000000000808.17
03110230041010300397.2897273900419.573904230000000000000000000000944.850000000000142.440000000001087.29
03110230041020300397.2897273900419.573904230000000000000000000000944.850000000000142.440000000001087.29
03110230061010300397.2897273900419.573904230000000000000000000001501.620000000000255.000000000001756.62
03110230061020300397.2897273900419.573904230000000000000000000001501.620000000000255.000000000001756.62
03110230061030300397.2897273900419.573904230000000000000000000001501.620000000000255.000000000001756.62
03110230061040300397.2897273900419.573904230000000000000000000001501.620000000000255.000000000001756.62
03110230071010300397.2897273900419.573904230000000000000000000001785.670000000000306.000000000002091.67
03110230071020300397.2897273900419.573904230000000000000000000001785.670000000000306.000000000002091.67
03110230081010300397.2897273900419.573904230000000000000000000001498.650000000000000.000000000001498.65
03110230081020300397.2897273900419.573904230000000000000000000001498.650000000000000.000000000001498.65
03110230081030300397.2897273900419.573904230000000000000000000001498.650000000000000.000000000001498.65
03110230091010300397.2897273900419.573904230000000000000000000000517.330000000000316.200000000000833.53
03110230091020300397.2897273900419.573904230010000000000000000000517.330000000000316.200000000000833.53
03110230091030300397.2897273900419.573904230000000000000000000000517.330000000000316.200000000000833.53
03110248011010301128.1374007901191.415184250000000000000000000000693.000000000000099.000000000000792.00
03110248011020301128.1374007901191.415184250000000000000000000000693.000000000000099.000000000000792.00
03110248011030301128.1374007901191.415184250000000000000000000000693.000000000000099.000000000000792.00
03110248021010301128.1374007901191.415184250000000000000000000003485.580000000000000.000000000003485.58
03110248021020301128.1374007901191.415184250000000000000000000003485.580000000000000.000000000003485.58
03110248031010301128.1374007901191.415184250000000000000000000001610.670000000000312.890000000001923.56
03110248031020301128.1374007901191.415184250000000000000000000001610.670000000000312.890000000001923.56
03110248031030301128.1374007901191.415184250000000000000000000001610.670000000000312.890000000001923.56
03110248031040301128.1374007901191.415184250000000000000000000001610.670000000000312.890000000001923.56
03110248071010301128.1374007901191.415184250000000000000000000014525.250000000000724.450000000015249.70
03110248071020301128.1374007901191.415184250000000000000000000014525.250000000000724.450000000015249.70
03110248081010301128.1374007901191.415184250000000000000000000000353.500000000000320.900000000000674.40
03110248081020301128.1374007901191.415184250000000000000000000000353.500000000000320.900000000000674.40
03110248081030301128.1374007901191.415184250011000000000000000000353.500000000000320.900000000000674.40
03110256011010300988.9436619701044.413999940000000000000000000001325.240000000000099.580000000001424.83
03110256011020300988.9436619701044.413999940000000000000000000001325.240000000000099.580000000001424.83
03110256101010300988.9436619701044.413999940000000000000000000000583.610000000000155.050000000000738.66
03110256101020300988.9436619701044.413999940000000000000000000000583.610000000000155.050000000000738.66
03110256111010300988.9436619701044.413999940000000000000000000000399.360000000000100.000000000000499.36
03110256111020300988.9436619701044.413999940000000000000000000000399.360000000000100.000000000000499.36
03110256111030300988.9436619701044.413999940000000000000000000000399.360000000000100.000000000000499.36
03110256111040300988.9436619701044.413999940000000000000000000000399.360000000000100.000000000000499.36
03110256131010300988.9436619701044.413999940000000000000000000000500.000000000000550.220000000001050.22
03110256131020300988.9436619701044.413999940000000000000000000000500.000000000000550.220000000001050.22
03110256131030300988.9436619701044.413999940000000000000000000000500.000000000000550.220000000001050.22
03110256021010300988.9436619701044.413999940000000000000000000000813.100000000000081.600000000000894.70
03110256021020300988.9436619701044.413999940000000000000000000000813.100000000000081.600000000000894.70
03110256031010300988.9436619701044.413999940000000000000000000000415.000000000000153.000000000000568.00
03110256051010300988.9436619701044.413999940000000000000000000001089.530000000000108.440000000001197.96
03110256051020300988.9436619701044.413999940000000000000000000001089.530000000000108.440000000001197.96
03110256051030300988.9436619701044.413999940000000000000000000001089.530000000000108.440000000001197.96
03110256061010300988.9436619701044.413999940000000000000000000003061.240000000001529.870000000004591.11
03110256061020300988.9436619701044.413999940000000000000000000003061.240000000001529.870000000004591.11
03110256071010300988.9436619701044.413999940000000000000000000000293.070000000000151.500000000000444.57
03110256071020300988.9436619701044.413999940000111100000000000000293.070000000000151.500000000000444.57
03110256071030300988.9436619701044.413999940000000000000000000000293.070000000000151.500000000000444.57
03110256071040300988.9436619701044.413999940000000000000000000000293.070000000000151.500000000000444.57
03110256071050300988.9436619701044.413999940000000000000000000000293.070000000000151.500000000000444.57
03110256081010300988.9436619701044.413999940000000000000000000001571.750000000000197.510000000001769.26
03110256081020300988.9436619701044.413999940000000000000000000001571.750000000000197.510000000001769.26
03110256081030300988.9436619701044.413999940000000000000000000001571.750000000000197.510000000001769.26
03110256081040300988.9436619701044.413999940000000000000000000001571.750000000000197.510000000001769.26
03110256081050300988.9436619701044.413999940000000000000000000001571.750000000000197.510000000001769.26
03110256081060300988.9436619701044.413999940000000000000000000001571.750000000000197.510000000001769.26
03110256081070300988.9436619701044.413999940000000000000000000001571.750000000000197.510000000001769.26
03110264011010300338.8888888900357.897333880000000000000000000001815.060000000000543.120000000002358.17
03110264011020300338.8888888900357.897333880000000000000000000001815.060000000000543.120000000002358.17
03110264101010300338.8888888900357.897333880000000000000000000002781.130000000000535.130000000003316.27
03110264101020300338.8888888900357.897333880000000000000000000002781.130000000000535.130000000003316.27
03110264111010300338.8888888900357.897333880000000000000000000003322.910000000000176.530000000003499.44
03110264111020300338.8888888900357.897333880000000000000000000003322.910000000000176.530000000003499.44
03110264111030300338.8888888900357.897333880000000000000000000003322.910000000000176.530000000003499.44
03110264111040300338.8888888900357.897333880000000000000000000003322.910000000000176.530000000003499.44
03110264121010300338.8888888900357.897333880000000000000000000002851.030000000000381.560000000003232.60
03110264121020300338.8888888900357.897333880000000000000000000002851.030000000000381.560000000003232.60
03110264121030300338.8888888900357.897333880000000000000000000002851.030000000000381.560000000003232.60
03110264121040300338.8888888900357.897333880000000000000000000002851.030000000000381.560000000003232.60
03110264131010300338.8888888900357.897333880000000000000000000002315.430000000000475.250000000002790.68
03110264131020300338.8888888900357.897333880000000000000000000002315.430000000000475.250000000002790.68
03110264131030300338.8888888900357.897333880000000000000000000002315.430000000000475.250000000002790.68
03110264131040300338.8888888900357.897333880000000000000000000002315.430000000000475.250000000002790.68
03110264031010300338.8888888900357.897333880000000000000000000008008.500000000000105.710000000008114.21
03110264031020300338.8888888900357.897333880000000000000000000008008.500000000000105.710000000008114.21
03110264031030300338.8888888900357.897333880000000000000000000008008.500000000000105.710000000008114.21
03110264031040300338.8888888900357.897333880000000000000000000008008.500000000000105.710000000008114.21
03110264031050300338.8888888900357.897333880000000000000000000008008.500000000000105.710000000008114.21
03110264031060300338.8888888900357.897333880000000000000000000008008.500000000000105.710000000008114.21
03110264041010300338.8888888900357.897333880000000000000000000003199.080000000000283.330000000003482.42
03110264041020300338.8888888900357.897333880000000000000000000003199.080000000000283.330000000003482.42
03110264041030300338.8888888900357.897333880000000000000000000003199.080000000000283.330000000003482.42
03110264041040300338.8888888900357.897333880000000000000000000003199.080000000000283.330000000003482.42
03110264051010300338.8888888900357.897333880000000000000000000001087.300000000000000.000000000001087.30
03110264051020300338.8888888900357.897333880000000000000000000001087.300000000000000.000000000001087.30
03110264051030300338.8888888900357.897333880000000000000000000001087.300000000000000.000000000001087.30
03110264071010300338.8888888900357.897333880000000000000000000007507.990000000000369.070000000007877.06
03110264071020300338.8888888900357.897333880000000000000000000007507.990000000000369.070000000007877.06
03110264071030300338.8888888900357.897333880000000000000000000007507.990000000000369.070000000007877.06
03110264081010300338.8888888900357.897333880000000000000000000005137.710000000000308.660000000005446.37
03110264081020300338.8888888900357.897333880000000000000000000005137.710000000000308.660000000005446.37
03110264081030300338.8888888900357.897333880000000000000000000005137.710000000000308.660000000005446.37
03110264081040300338.8888888900357.897333880000000000000000000005137.710000000000308.660000000005446.37
03110264081050300338.8888888900357.897333880000000000000000000005137.710000000000308.660000000005446.37
03110264091010300338.8888888900357.897333880000000000000000000005328.520000000000707.650000000006036.17
03110264091020300338.8888888900357.897333880000000000000000000005328.520000000000707.650000000006036.17
03110264091030300338.8888888900357.897333880000000000000000000005328.520000000000707.650000000006036.17
03110264091040300338.8888888900357.897333880000000000000000000005328.520000000000707.650000000006036.17
03110272011010300308.6335816600325.944991550000000000000000000012867.670000000000688.410000000013556.08
03110272011020300308.6335816600325.944991550000000000000000000012867.670000000000688.410000000013556.08
03110272101010300308.6335816600325.944991550000000000000000000001298.750000000000288.750000000001587.50
03110272101020300308.6335816600325.944991550000000000000000000001298.750000000000288.750000000001587.50
03110272101030300308.6335816600325.944991550000000000000000000001298.750000000000288.750000000001587.50
03110272111010300308.6335816600325.944991550000000000000000000001300.030000000000610.580000000001910.61
03110272111020300308.6335816600325.944991550000000000000000000001300.030000000000610.580000000001910.61
03110272111030300308.6335816600325.944991550000000000000000000001300.030000000000610.580000000001910.61
03110272111040300308.6335816600325.944991550000000000000000000001300.030000000000610.580000000001910.61
03110272121010300308.6335816600325.944991550000000000000000000001636.260000000000319.770000000001956.03
03110272121020300308.6335816600325.944991550000000000000000000001636.260000000000319.770000000001956.03
03110272121030300308.6335816600325.944991550000000000000000000001636.260000000000319.770000000001956.03
03110272121040300308.6335816600325.944991550000000000000000000001636.260000000000319.770000000001956.03
03110272131010300308.6335816600325.944991550000000000000000000000210.090000000000141.870000000000351.96
03110272131020300308.6335816600325.944991550000000000000000000000210.090000000000141.870000000000351.96
03110272131030300308.6335816600325.944991550000000000000000000000210.090000000000141.870000000000351.96
03110272131040300308.6335816600325.944991550000000000000000000000210.090000000000141.870000000000351.96
03110272021010300308.6335816600325.944991550000000000000000000001020.000000000000113.100000000001133.10
03110272041010300308.6335816600325.944991550000000000000000000001505.000000000000150.000000000001655.00
03110272041020300308.6335816600325.944991550000000000000000000001505.000000000000150.000000000001655.00
03110272051010300308.6335816600325.944991550000000000000000000004105.460000000000731.930000000004837.39
03110272051020300308.6335816600325.944991550000000000000000000004105.460000000000731.930000000004837.39
03110272051030300308.6335816600325.944991550000000000000000000004105.460000000000731.930000000004837.39
03110272051040300308.6335816600325.944991550000000000000000000004105.460000000000731.930000000004837.39
03110272061010300308.6335816600325.944991550000000000000000000002388.380000000000655.660000000003044.05
03110272061020300308.6335816600325.944991550000000000000000000002388.380000000000655.660000000003044.05
03110272061030300308.6335816600325.944991550000000000000000000002388.380000000000655.660000000003044.05
03110272071010300308.6335816600325.944991550000000000000000000005012.750000000000046.650000000005059.40
03110272071020300308.6335816600325.944991550000000000000000000005012.750000000000046.650000000005059.40
03110272081010300308.6335816600325.944991550000000000000000000004488.740000000000211.140000000004699.88
03110272081020300308.6335816600325.944991550000000000000000000004488.740000000000211.140000000004699.88
03110272081030300308.6335816600325.944991550000000000000000000004488.740000000000211.140000000004699.88
03110272091010300308.6335816600325.944991550000000000000000000005122.500000000000537.900000000005660.40
03110272091020300308.6335816600325.944991550000000000000000000005122.500000000000537.900000000005660.40
03110272091030300308.6335816600325.944991550000000000000000000005122.500000000000537.900000000005660.40
03110272091040300308.6335816600325.944991550000000000000000000005122.500000000000537.900000000005660.40
03110280011010300395.6206978400417.811257990000000000000000000003572.000000000000000.000000000003572.00
03110280011020300395.6206978400417.811257990000000000000000000003572.000000000000000.000000000003572.00
03110280101010300395.6206978400417.811257990000000000000000000001269.300000000000290.000000000001559.30
03110280101020300395.6206978400417.811257990000000000000000000001269.300000000000290.000000000001559.30
03110280101030300395.6206978400417.811257990000000000000000000001269.300000000000290.000000000001559.30
03110280101040300395.6206978400417.811257990000000000000000000001269.300000000000290.000000000001559.30
03110280111010300395.6206978400417.811257990000000000000000000000742.050000000000148.630000000000890.68
03110280111020300395.6206978400417.811257990000000000000000000000742.050000000000148.630000000000890.68
03110280111030300395.6206978400417.811257990000000000000000000000742.050000000000148.630000000000890.68
03110280111040300395.6206978400417.811257990000000000000000000000742.050000000000148.630000000000890.68
03110280111050300395.6206978400417.811257990000000000000000000000742.050000000000148.630000000000890.68
03110280131010300395.6206978400417.811257990000000000000000000002000.000000000000461.840000000002461.84
03110280131020300395.6206978400417.811257990000000000000000000002000.000000000000461.840000000002461.84
03110280131030300395.6206978400417.811257990000000000000000000002000.000000000000461.840000000002461.84
03110280021010300395.6206978400417.811257990000000000000000000001562.680000000000370.000000000001932.68
03110280021020300395.6206978400417.811257990000000000000000000001562.680000000000370.000000000001932.68
03110280021030300395.6206978400417.811257990000000000000000000001562.680000000000370.000000000001932.68
03110280041010300395.6206978400417.811257990000000000000000000000650.000000000000100.000000000000750.00
03110280041020300395.6206978400417.811257990000000000000000000000650.000000000000100.000000000000750.00
03110280041030300395.6206978400417.811257990000000000000000000000650.000000000000100.000000000000750.00
03110280051010300395.6206978400417.811257990000000000000000000000900.000000000000337.500000000001237.50
03110280051020300395.6206978400417.811257990000010000000000000000900.000000000000337.500000000001237.50
03110280061010300395.6206978400417.811257990000000000000000000000356.670000000000347.430000000000704.09
03110280071010300395.6206978400417.811257990000000000000000000001980.000000000000000.000000000001980.00
03110280071020300395.6206978400417.811257990000000000000000000001980.000000000000000.000000000001980.00
03110280081010300395.6206978400417.811257990000000000000000000000509.250000000000238.970000000000748.22
03110280081020300395.6206978400417.811257990000000000000000000000509.250000000000238.970000000000748.22
03110280081030300395.6206978400417.811257990000000000000000000000509.250000000000238.970000000000748.22
03110280081040300395.6206978400417.811257990000000000000000000000509.250000000000238.970000000000748.22
03110280091010300395.6206978400417.811257990000000010100000000001769.470000000000000.000000000001769.47
03110280091020300395.6206978400417.811257990000000000000000000001769.470000000000000.000000000001769.47
03110299011010400356.0924499200376.065851140000000000000000000000331.500000000000360.580000000000692.08
03110299011020400356.0924499200376.065851140000000000000000000000331.500000000000360.580000000000692.08
03110299111010400356.0924499200376.065851140000000000000000000002660.170000000000000.000000000002660.17
03110299111020400356.0924499200376.065851140000000000000000000002660.170000000000000.000000000002660.17
03110299111030400356.0924499200376.065851140000000000000000000002660.170000000000000.000000000002660.17
03110299111040400356.0924499200376.065851140000000000000000000002660.170000000000000.000000000002660.17
03110299121010400356.0924499200376.065851140000000000000000000000693.000000000000173.880000000000866.88
03110299121020400356.0924499200376.065851140000000000000000000000693.000000000000173.880000000000866.88
03110299121030400356.0924499200376.065851140000000000000000000000693.000000000000173.880000000000866.88
03110299021010400356.0924499200376.065851140000000000000000000002318.870000000000143.920000000002462.79
03110299031010400356.0924499200376.065851140000000000000000000005300.000000000000000.460000000005300.46
03110299031020400356.0924499200376.065851140000000000000000000005300.000000000000000.460000000005300.46
03110299031030400356.0924499200376.065851140000000000000000000005300.000000000000000.460000000005300.46
03110299041010400356.0924499200376.065851140000000000000000000000169.500000000000000.000000000000169.50
03110299041020400356.0924499200376.065851140000000000000000000000169.500000000000000.000000000000169.50
03110299061010400356.0924499200376.065851140000001000000000000005512.750000000000135.800000000005648.55
03110299061020400356.0924499200376.065851140000000000000000000005512.750000000000135.800000000005648.55
03110299061030400356.0924499200376.065851140000001000000000000005512.750000000000135.800000000005648.55
03110299061040400356.0924499200376.065851140000000000000000000005512.750000000000135.800000000005648.55
03110299071010400356.0924499200376.065851140000000000000000000000250.000000000000012.630000000000262.63
03110299071020400356.0924499200376.065851140000000000000000000000250.000000000000012.630000000000262.63
03110299071030400356.0924499200376.065851140000000000000000000000250.000000000000012.630000000000262.63
03110299071040400356.0924499200376.065851140000000000000000000000250.000000000000012.630000000000262.63
03110299081010400356.0924499200376.065851140000000000000000000000830.000000000000000.000000000000830.00
03110299081020400356.0924499200376.065851140000000000000000000000830.000000000000000.000000000000830.00
03110299091010400356.0924499200376.065851140000000000000000000002021.650000000000000.000000000002021.65
03110302011010400488.8295847800516.248277380000110000000000000000291.510000000000153.800000000000445.31
03110302101010400488.8295847800516.248277380000000000000000000000116.420000000000148.560000000000264.98
03110302101020400488.8295847800516.248277380000000000000000000000116.420000000000148.560000000000264.98
03110302111010400488.8295847800516.248277380000000000000000000000520.090000000000323.190000000000843.28
03110302111020400488.8295847800516.248277380000000000000000000000520.090000000000323.190000000000843.28
03110302111030400488.8295847800516.248277380000000000000000000000520.090000000000323.190000000000843.28
03110302111040400488.8295847800516.248277380000000000000000000000520.090000000000323.190000000000843.28
03110302121010400488.8295847800516.248277380000000000000000000002647.520000000000519.000000000003166.52
03110302121020400488.8295847800516.248277380000000000000000000002647.520000000000519.000000000003166.52
03110302121030400488.8295847800516.248277380000000000000000000002647.520000000000519.000000000003166.52
03110302121040400488.8295847800516.248277380000000000000000000002647.520000000000519.000000000003166.52
03110302121050400488.8295847800516.248277380000000000000000000002647.520000000000519.000000000003166.52
03110302131010400488.8295847800516.248277380000000000000000000002063.750000000000117.380000000002181.13
03110302021010400488.8295847800516.248277380000000000000000000000830.000000000000440.130000000001270.13
03110302021020400488.8295847800516.248277380000000000000000000000830.000000000000440.130000000001270.13
03110302021030400488.8295847800516.248277380000000000000000000000830.000000000000440.130000000001270.13
03110302021040400488.8295847800516.248277380010000000000000000000830.000000000000440.130000000001270.13
03110302021050400488.8295847800516.248277380000000000000000000000830.000000000000440.130000000001270.13
03110302041010400488.8295847800516.248277380000000000000000000000311.980000000000049.230000000000361.21
03110302041020400488.8295847800516.248277380000000000000000000000311.980000000000049.230000000000361.21
03110302051010400488.8295847800516.248277380000000000000000000002164.380000000000002.550000000002166.93
03110302051020400488.8295847800516.248277380000000000000000000002164.380000000000002.550000000002166.93
03110302051030400488.8295847800516.248277380000000000000000000002164.380000000000002.550000000002166.93
03110302051040400488.8295847800516.248277380000000000000000000002164.380000000000002.550000000002166.93
03110302051050400488.8295847800516.248277380000000000000000000002164.380000000000002.550000000002166.93
03110302051060400488.8295847800516.248277380000000000000000000002164.380000000000002.550000000002166.93
03110302051070400488.8295847800516.248277380000000000000000000002164.380000000000002.550000000002166.93
03110302061010400488.8295847800516.248277380000000000000000000000450.760000000000271.620000000000722.38
03110302061020400488.8295847800516.248277380010000000000000000000450.760000000000271.620000000000722.38
03110302061030400488.8295847800516.248277380000000000000000000000450.760000000000271.620000000000722.38
03110302071010400488.8295847800516.248277380000000000000000000000326.900000000000078.750000000000405.65
03110302081010400488.8295847800516.248277380000000000000000000002334.680000000000000.000000000002334.68
03110302081020400488.8295847800516.248277380000000000000000000002334.680000000000000.000000000002334.68
03110302081030400488.8295847800516.248277380000000000000000000002334.680000000000000.000000000002334.68
03110302091010400488.8295847800516.248277380000000000000000000001300.000000000000744.750000000002044.75
03110302091020400488.8295847800516.248277380000000000000000000001300.000000000000744.750000000002044.75
03110302091030400488.8295847800516.248277380000000000000000000001300.000000000000744.750000000002044.75
03110310011010400371.1167935500391.932917620000000000000000000003125.920000000000081.320000000003207.23
03110310011020400371.1167935500391.932917620000000000000000000003125.920000000000081.320000000003207.23
03110310011030400371.1167935500391.932917620000000000000000000003125.920000000000081.320000000003207.23
03110310111010400371.1167935500391.932917620000000000000000000000081.500000000000000.000000000000081.50
03110310111020400371.1167935500391.932917620000000000000000000000081.500000000000000.000000000000081.50
03110310121010400371.1167935500391.932917620000000000000000000000601.330000000000122.930000000000724.26
03110310121020400371.1167935500391.932917620000000000000000000000601.330000000000122.930000000000724.26
03110310121030400371.1167935500391.932917620000000000000000000000601.330000000000122.930000000000724.26
03110310121040400371.1167935500391.932917620000000000000000000000601.330000000000122.930000000000724.26
03110310121050400371.1167935500391.932917620000000000000000000000601.330000000000122.930000000000724.26
03110310121060400371.1167935500391.932917620000000000000000000000601.330000000000122.930000000000724.26
03110310131010400371.1167935500391.932917620000000000000000000000416.000000000000039.110000000000455.11
03110310031010400371.1167935500391.932917620000000000000000000003767.150000000000274.240000000004041.39
03110310031020400371.1167935500391.932917620000000000000000000003767.150000000000274.240000000004041.39
03110310031030400371.1167935500391.932917620000000000000000000003767.150000000000274.240000000004041.39
03110310031040400371.1167935500391.932917620000000000000000000003767.150000000000274.240000000004041.39
03110310041010400371.1167935500391.932917620000000000000000000000823.630000000000059.190000000000882.81
03110310051010400371.1167935500391.932917620000000000000000000000277.650000000000000.000000000000277.65
03110310051020400371.1167935500391.932917620000000000000000000000277.650000000000000.000000000000277.65
03110310051030400371.1167935500391.932917620000000000000000000000277.650000000000000.000000000000277.65
03110310061010400371.1167935500391.932917620000000000000000000000127.200000000000060.420000000000187.62
03110310061020400371.1167935500391.932917620000000000000000000000127.200000000000060.420000000000187.62
03110310081010400371.1167935500391.932917620000000000000000000000875.940000000000000.000000000000875.94
03110310081020400371.1167935500391.932917620000000000000000000000875.940000000000000.000000000000875.94
03110310081030400371.1167935500391.932917620000000000000000000000875.940000000000000.000000000000875.94
03110310081040400371.1167935500391.932917620000000000000000000000875.940000000000000.000000000000875.94
03110310091010400371.1167935500391.932917620000000000000000000000634.420000000000073.500000000000707.92
03110310091020400371.1167935500391.932917620000000000000000000000634.420000000000073.500000000000707.92
03110329011010400357.0302927500377.056298040000000000000000000000436.000000000000000.000000000000436.00
03110329011020400357.0302927500377.056298040000000000000000000000436.000000000000000.000000000000436.00
03110329101010400357.0302927500377.056298040000000000000000000001042.500000000000018.000000000001060.50
03110329101020400357.0302927500377.056298040000000000000000000001042.500000000000018.000000000001060.50
03110329111010400357.0302927500377.056298040000000000000000000002042.500000000000154.500000000002197.00
03110329111020400357.0302927500377.056298040000000000000000000002042.500000000000154.500000000002197.00
03110329111030400357.0302927500377.056298040000000000000000000002042.500000000000154.500000000002197.00
03110329111040400357.0302927500377.056298040000000000000000000002042.500000000000154.500000000002197.00
03110329111050400357.0302927500377.056298040000000000000000000002042.500000000000154.500000000002197.00
03110329111060400357.0302927500377.056298040000000000000000000002042.500000000000154.500000000002197.00
03110329121010400357.0302927500377.056298040000000000000000000000450.440000000000102.000000000000552.44
03110329121020400357.0302927500377.056298040000000000000000000000450.440000000000102.000000000000552.44
03110329121030400357.0302927500377.056298040000000000000000000000450.440000000000102.000000000000552.44
03110329131010400357.0302927500377.056298040000000000000000000000096.980000000000097.190000000000194.16
03110329131020400357.0302927500377.056298040000000000000000000000096.980000000000097.190000000000194.16
03110329131030400357.0302927500377.056298040000000000000000000000096.980000000000097.190000000000194.16
03110329021010400357.0302927500377.056298040000000000000000000000457.800000000000131.710000000000589.51
03110329021020400357.0302927500377.056298040000000000000000000000457.800000000000131.710000000000589.51
03110329021030400357.0302927500377.056298040000000000000000000000457.800000000000131.710000000000589.51
03110329021040400357.0302927500377.056298040000000000000000000000457.800000000000131.710000000000589.51
03110329031010400357.0302927500377.056298040000000010100000000003196.150000000003808.000000000007004.15
03110329031020400357.0302927500377.056298040000000000000000000003196.150000000003808.000000000007004.15
03110329031030400357.0302927500377.056298040000000000000000000003196.150000000003808.000000000007004.15
03110329031040400357.0302927500377.056298040000000000000000000003196.150000000003808.000000000007004.15
03110329041010400357.0302927500377.056298040000000000000000000000536.640000000000103.000000000000639.64
03110329041020400357.0302927500377.056298040000000000000000000000536.640000000000103.000000000000639.64
03110329041030400357.0302927500377.056298040000000000000000000000536.640000000000103.000000000000639.64
03110329041040400357.0302927500377.056298040000000000000000000000536.640000000000103.000000000000639.64
03110329051010400357.0302927500377.056298040000110000000000000000420.000000000000153.500000000000573.50
03110329071010400357.0302927500377.056298040000000000000000000000206.000000000000238.250000000000444.25
03110329071020400357.0302927500377.056298040000000000000000000000206.000000000000238.250000000000444.25
03110329091010400357.0302927500377.056298040000000000000000000001700.040000000000108.170000000001808.21
03110329091020400357.0302927500377.056298040001000000000000000001700.040000000000108.170000000001808.21
03110329091030400357.0302927500377.056298040000000000000000000001700.040000000000108.170000000001808.21
03110329091040400357.0302927500377.056298040000000000000000000001700.040000000000108.170000000001808.21
03110329091050400357.0302927500377.056298040000000000000000000001700.040000000000108.170000000001808.21
03110329091060400357.0302927500377.056298040000000000000000000001700.040000000000108.170000000001808.21
03110329091070400357.0302927500377.056298040000000000000000000001700.040000000000108.170000000001808.21
03110337101010400375.3389501100396.391897020000000000000000000000955.250000000000000.000000000000955.25
03110337101020400375.3389501100396.391897020000000000000000000000955.250000000000000.000000000000955.25
03110337101030400375.3389501100396.391897020000000000000000000000955.250000000000000.000000000000955.25
03110337121010400375.3389501100396.391897020000000000000000000002710.750000000000135.420000000002846.17
03110337121020400375.3389501100396.391897020000000000000000000002710.750000000000135.420000000002846.17
03110337121030400375.3389501100396.391897020000000000000000000002710.750000000000135.420000000002846.17
03110337131010400375.3389501100396.391897020000000000000000000000684.050000000000254.190000000000938.24
03110337131020400375.3389501100396.391897020000000000000000000000684.050000000000254.190000000000938.24
03110337131030400375.3389501100396.391897020000000000000000000000684.050000000000254.190000000000938.24
03110337021010400375.3389501100396.391897020000000000000000000001095.240000000000104.000000000001199.24
03110337021020400375.3389501100396.391897020000000000000000000001095.240000000000104.000000000001199.24
03110337021030400375.3389501100396.391897020000000000000000000001095.240000000000104.000000000001199.24
03110337021040400375.3389501100396.391897020000000000000000000001095.240000000000104.000000000001199.24
03110337031010400375.3389501100396.391897020000000000000000000000678.000000000000421.000000000001099.00
03110337041010400375.3389501100396.391897020000000000000000000000384.200000000000091.910000000000476.11
03110337051010400375.3389501100396.391897020000000000000000000000913.500000000000123.600000000001037.10
03110337051020400375.3389501100396.391897020000000000000000000000913.500000000000123.600000000001037.10
03110337061010400375.3389501100396.391897020000000000000000000001153.690000000000000.000000000001153.69
03110337071010400375.3389501100396.391897020000000000000000000000726.100000000000194.500000000000920.60
03110337081010400375.3389501100396.391897020000000000000000000000830.000000000000297.330000000001127.33
03110337081020400375.3389501100396.391897020000000000000000000000830.000000000000297.330000000001127.33
03110337091010400375.3389501100396.391897020000000000000000000012480.000000000000000.000000000012480.00
03110345011010400414.4616844700437.709044860000000000000000000000778.430000000000205.100000000000983.53
03110345011020400414.4616844700437.709044860000000000000000000000778.430000000000205.100000000000983.53
03110345011030400414.4616844700437.709044860000000000000000000000778.430000000000205.100000000000983.53
03110345101010400414.4616844700437.709044860000000000000000000006038.400000000000370.150000000006408.55
03110345101020400414.4616844700437.709044860000000000000000000006038.400000000000370.150000000006408.55
03110345101030400414.4616844700437.709044860000000000000000000006038.400000000000370.150000000006408.55
03110345101040400414.4616844700437.709044860000000000000000000006038.400000000000370.150000000006408.55
03110345101050400414.4616844700437.709044860000000000000000000006038.400000000000370.150000000006408.55
03110345111010400414.4616844700437.709044860000000000000000000002154.130000000000397.790000000002551.91
03110345111020400414.4616844700437.709044860000000000000000000002154.130000000000397.790000000002551.91
03110345111030400414.4616844700437.709044860000000000000000000002154.130000000000397.790000000002551.91
03110345111040400414.4616844700437.709044860000000000000000000002154.130000000000397.790000000002551.91
03110345111050400414.4616844700437.709044860000000000000000000002154.130000000000397.790000000002551.91
03110345111060400414.4616844700437.709044860000000000000000000002154.130000000000397.790000000002551.91
03110345111070400414.4616844700437.709044860000000000000000000002154.130000000000397.790000000002551.91
03110345111080400414.4616844700437.709044860000000000000000000002154.130000000000397.790000000002551.91
03110345111090400414.4616844700437.709044860000000000000000000002154.130000000000397.790000000002551.91
03110345121010400414.4616844700437.709044860000000000000000000002558.500000000000290.490000000002848.99
03110345121020400414.4616844700437.709044860000000000000000000002558.500000000000290.490000000002848.99
03110345121030400414.4616844700437.709044860000000000000000000002558.500000000000290.490000000002848.99
03110345121040400414.4616844700437.709044860000000000000000000002558.500000000000290.490000000002848.99
03110345131010400414.4616844700437.709044860000000000000000000003273.400000000000299.140000000003572.54
03110345131020400414.4616844700437.709044860000000000000000000003273.400000000000299.140000000003572.54
03110345131030400414.4616844700437.709044860000000000000000000003273.400000000000299.140000000003572.54
03110345131040400414.4616844700437.709044860000000000000000000003273.400000000000299.140000000003572.54
03110345131050400414.4616844700437.709044860000000000000000000003273.400000000000299.140000000003572.54
03110345131060400414.4616844700437.709044860000000000000000000003273.400000000000299.140000000003572.54
03110345131070400414.4616844700437.709044860000000000000000000003273.400000000000299.140000000003572.54
03110345021010400414.4616844700437.709044860000000000000000000003128.050000000000265.960000000003394.01
03110345021020400414.4616844700437.709044860000000000000000000003128.050000000000265.960000000003394.01
03110345021030400414.4616844700437.709044860000000000000000000003128.050000000000265.960000000003394.01
03110345031010400414.4616844700437.709044860000000000000000000001860.250000000000254.590000000002114.84
03110345031020400414.4616844700437.709044860000000000000000000001860.250000000000254.590000000002114.84
03110345031030400414.4616844700437.709044860000000000000000000001860.250000000000254.590000000002114.84
03110345041010400414.4616844700437.709044860000000000000000000000732.930000000000000.000000000000732.93
03110345041020400414.4616844700437.709044860000000000000000000000732.930000000000000.000000000000732.93
03110345041030400414.4616844700437.709044860000000000000000000000732.930000000000000.000000000000732.93
03110345041040400414.4616844700437.709044860000000000000000000000732.930000000000000.000000000000732.93
03110345051010400414.4616844700437.709044860000000000000000000003153.990000000000004.250000000003158.24
03110345051020400414.4616844700437.709044860000000000000000000003153.990000000000004.250000000003158.24
03110345051030400414.4616844700437.709044860000000000000000000003153.990000000000004.250000000003158.24
03110345051040400414.4616844700437.709044860000000000000000000003153.990000000000004.250000000003158.24
03110345051050400414.4616844700437.709044860000000000000000000003153.990000000000004.250000000003158.24
03110345051060400414.4616844700437.709044860000000000000000000003153.990000000000004.250000000003158.24
03110345071010400414.4616844700437.709044860000000000000000000001664.440000000000008.580000000001673.03
03110345071020400414.4616844700437.709044860000000000000000000001664.440000000000008.580000000001673.03
03110345071030400414.4616844700437.709044860000000000000000000001664.440000000000008.580000000001673.03
03110345071040400414.4616844700437.709044860000000000000000000001664.440000000000008.580000000001673.03
03110345081010400414.4616844700437.709044860000000000000000000002855.060000000000000.000000000002855.06
03110353011010400563.9915196700595.626082300000000000000000000001469.230000000000118.300000000001587.53
03110353011020400563.9915196700595.626082300000000000000000000001469.230000000000118.300000000001587.53
03110353011030400563.9915196700595.626082300000000000000000000001469.230000000000118.300000000001587.53
03110353101010400563.9915196700595.626082300000000000000000000000640.750000000000101.000000000000741.75
03110353101020400563.9915196700595.626082300000000000000000000000640.750000000000101.000000000000741.75
03110353101030400563.9915196700595.626082300000000000000000000000640.750000000000101.000000000000741.75
03110353111010400563.9915196700595.626082300000000000000000000003438.000000000000151.500000000003589.50
03110353111020400563.9915196700595.626082300000000000000000000003438.000000000000151.500000000003589.50
03110353111030400563.9915196700595.626082300000000000000000000003438.000000000000151.500000000003589.50
03110353111040400563.9915196700595.626082300000000000000000000003438.000000000000151.500000000003589.50
03110353111050400563.9915196700595.626082300000000000000000000003438.000000000000151.500000000003589.50
03110353111060400563.9915196700595.626082300000000000000000000003438.000000000000151.500000000003589.50
03110353121010400563.9915196700595.626082300000000000000000000001284.700000000000168.330000000001453.03
03110353121020400563.9915196700595.626082300000000000000000000001284.700000000000168.330000000001453.03
03110353121030400563.9915196700595.626082300000000000000000000001284.700000000000168.330000000001453.03
03110353121040400563.9915196700595.626082300000000000000000000001284.700000000000168.330000000001453.03
03110353121050400563.9915196700595.626082300000000000000000000001284.700000000000168.330000000001453.03
03110353131010400563.9915196700595.626082300000000000000000000002085.170000000000150.000000000002235.17
03110353131020400563.9915196700595.626082300000000000000000000002085.170000000000150.000000000002235.17
03110353131030400563.9915196700595.626082300000000000000000000002085.170000000000150.000000000002235.17
03110353131040400563.9915196700595.626082300000000000000000000002085.170000000000150.000000000002235.17
03110353021010400563.9915196700595.626082300000000000000000000002756.630000000001499.580000000004256.22
03110353021020400563.9915196700595.626082300000000000000000000002756.630000000001499.580000000004256.22
03110353021030400563.9915196700595.626082300000000000000000000002756.630000000001499.580000000004256.22
03110353021040400563.9915196700595.626082300000000000000000000002756.630000000001499.580000000004256.22
03110353021050400563.9915196700595.626082300000000000000000000002756.630000000001499.580000000004256.22
03110353041010400563.9915196700595.626082300000000000000000000001979.590000000000405.830000000002385.42
03110353041020400563.9915196700595.626082300000000000000000000001979.590000000000405.830000000002385.42
03110353051010400563.9915196700595.626082300000101100000000000002009.150000000000306.000000000002315.15
03110353051020400563.9915196700595.626082300000000000000000000002009.150000000000306.000000000002315.15
03110353051030400563.9915196700595.626082300000000000000000000002009.150000000000306.000000000002315.15
03110353061010400563.9915196700595.626082300000000000000000000001315.700000000000000.000000000001315.70
03110353061020400563.9915196700595.626082300000111000000000000001315.700000000000000.000000000001315.70
03110353061030400563.9915196700595.626082300010000000000000000001315.700000000000000.000000000001315.70
03110353061040400563.9915196700595.626082300010000000000000000001315.700000000000000.000000000001315.70
03110353061050400563.9915196700595.626082300000000000000000000001315.700000000000000.000000000001315.70
03110353071010400563.9915196700595.626082300000000000000000000001212.000000000000116.270000000001328.27
03110353071020400563.9915196700595.626082300000000000000000000001212.000000000000116.270000000001328.27
03110353071030400563.9915196700595.626082300000000000000000000001212.000000000000116.270000000001328.27
03110353071040400563.9915196700595.626082300000000000000000000001212.000000000000116.270000000001328.27
03110353081010400563.9915196700595.626082300000000000000000000001545.000000000000000.000000000001545.00
03110353081020400563.9915196700595.626082300000000000000000000001545.000000000000000.000000000001545.00
03110353081030400563.9915196700595.626082300000000000000000000001545.000000000000000.000000000001545.00
03110353091010400563.9915196700595.626082300000000000000000000001092.820000000000161.600000000001254.42
03110353091020400563.9915196700595.626082300000000000000000000001092.820000000000161.600000000001254.42
03110353091030400563.9915196700595.626082300000000000000000000001092.820000000000161.600000000001254.42
03110353091040400563.9915196700595.626082300000000000000000000001092.820000000000161.600000000001254.42
03110361011010400863.9502734100912.409670540000000000000000000002063.330000000000291.720000000002355.05
03110361011020400863.9502734100912.409670540000000000000000000002063.330000000000291.720000000002355.05
03110361011030400863.9502734100912.409670540000000000000000000002063.330000000000291.720000000002355.05
03110361011040400863.9502734100912.409670540000000000000000000002063.330000000000291.720000000002355.05
03110361101010400863.9502734100912.409670540000000000000000000001331.130000000000477.370000000001808.50
03110361121010400863.9502734100912.409670540000000000000000000000796.080000000000038.710000000000834.79
03110361121020400863.9502734100912.409670540000000000000000000000796.080000000000038.710000000000834.79
03110361041010400863.9502734100912.409670540000000000000000000000424.000000000000071.400000000000495.40
03110361041020400863.9502734100912.409670540000000000000000000000424.000000000000071.400000000000495.40
03110361041030400863.9502734100912.409670540000000000000000000000424.000000000000071.400000000000495.40
03110361051010400863.9502734100912.409670540000000000000000000001060.000000000000306.000000000001366.00
03110361051020400863.9502734100912.409670540000000000000000000001060.000000000000306.000000000001366.00
03110361051030400863.9502734100912.409670540000000000000000000001060.000000000000306.000000000001366.00
03110361051040400863.9502734100912.409670540000000000000000000001060.000000000000306.000000000001366.00
03110361061010400863.9502734100912.409670540000000000000000000000662.620000000000302.820000000000965.44
03110361061020400863.9502734100912.409670540000000000000000000000662.620000000000302.820000000000965.44
03110361071010400863.9502734100912.409670540000000000000000000003082.920000000000303.000000000003385.92
03110361071020400863.9502734100912.409670540000000000000000000003082.920000000000303.000000000003385.92
03110361071030400863.9502734100912.409670540000000000000000000003082.920000000000303.000000000003385.92
03110361071040400863.9502734100912.409670540000000000000000000003082.920000000000303.000000000003385.92
03110361071050400863.9502734100912.409670540000000000000000000003082.920000000000303.000000000003385.92
03110361081010400863.9502734100912.409670540000000000000000000008315.000000000001515.000000000009830.00
03110361081020400863.9502734100912.409670540000000000000000000008315.000000000001515.000000000009830.00
03110361081030400863.9502734100912.409670540000000000000000000008315.000000000001515.000000000009830.00
03110361081040400863.9502734100912.409670540000000000000000000008315.000000000001515.000000000009830.00
03110361081050400863.9502734100912.409670540000000000000000000008315.000000000001515.000000000009830.00
03110370011010400457.1528173000482.794744390000000000000000000002310.400000000000284.000000000002594.40
03110370011020400457.1528173000482.794744390000000000000000000002310.400000000000284.000000000002594.40
03110370011030400457.1528173000482.794744390000000000000000000002310.400000000000284.000000000002594.40
03110370101010400457.1528173000482.794744390000000000000000000000018.520000000000768.250000000000786.77
03110370121010400457.1528173000482.794744390000000000000000000000128.700000000000029.400000000000158.10
03110370121020400457.1528173000482.794744390000000000000000000000128.700000000000029.400000000000158.10
03110370121030400457.1528173000482.794744390000000000000000000000128.700000000000029.400000000000158.10
03110370131010400457.1528173000482.794744390000000000000000000000557.620000000000021.250000000000578.87
03110370021010400457.1528173000482.794744390000000000000000000001291.730000000000371.600000000001663.33
03110370021020400457.1528173000482.794744390000000000000000000001291.730000000000371.600000000001663.33
03110370021030400457.1528173000482.794744390000000000000000000001291.730000000000371.600000000001663.33
03110370061010400457.1528173000482.794744390000000000000000000007327.000000000000800.000000000008127.00
03110370061020400457.1528173000482.794744390000000000000000000007327.000000000000800.000000000008127.00
03110370091010400457.1528173000482.794744390000000000000000000003000.000000000000600.000000000003600.00
03110370091020400457.1528173000482.794744390000000000000000000003000.000000000000600.000000000003600.00
03110370091030400457.1528173000482.794744390000000000000000000003000.000000000000600.000000000003600.00
03110388011010400330.3065444000348.833601460000000000000000000003470.000000000000000.000000000003470.00
03110388011020400330.3065444000348.833601460000000000000000000003470.000000000000000.000000000003470.00
03110388011030400330.3065444000348.833601460000000000000000000003470.000000000000000.000000000003470.00
03110388101010400330.3065444000348.833601460000000000000000000000550.000000000000072.750000000000622.75
03110388111010400330.3065444000348.833601460000000000000000000003742.500000000000127.350000000003869.85
03110388111020400330.3065444000348.833601460000000000000000000003742.500000000000127.350000000003869.85
03110388111030400330.3065444000348.833601460000000000000000000003742.500000000000127.350000000003869.85
03110388111040400330.3065444000348.833601460000000000000000000003742.500000000000127.350000000003869.85
03110388111050400330.3065444000348.833601460000000000000000000003742.500000000000127.350000000003869.85
03110388121010400330.3065444000348.833601460000000000000000000002101.010000000000790.030000000002891.04
03110388121020400330.3065444000348.833601460000000000000000000002101.010000000000790.030000000002891.04
03110388131010400330.3065444000348.833601460000000000000000000000740.670000000000381.690000000001122.36
03110388131020400330.3065444000348.833601460000000000000000000000740.670000000000381.690000000001122.36
03110388021010400330.3065444000348.833601460000000000000000000002400.000000000000320.210000000002720.21
03110388021020400330.3065444000348.833601460000000000000000000002400.000000000000320.210000000002720.21
03110388021030400330.3065444000348.833601460000000000000000000002400.000000000000320.210000000002720.21
03110388041010400330.3065444000348.833601460000000000000000000001427.590000000001629.770000000003057.36
03110388041020400330.3065444000348.833601460000000000000000000001427.590000000001629.770000000003057.36
03110388041030400330.3065444000348.833601460000000000000000000001427.590000000001629.770000000003057.36
03110388051010400330.3065444000348.833601460000000000000000000001103.850000000000018.060000000001121.91
03110388051020400330.3065444000348.833601460000000000000000000001103.850000000000018.060000000001121.91
03110388061010400330.3065444000348.833601460000000000000000000008116.130000000000299.340000000008415.47
03110388061020400330.3065444000348.833601460000000000000000000008116.130000000000299.340000000008415.47
03110388071010400330.3065444000348.833601460000000000000000000018803.360000000000000.000000000018803.36
03110388071020400330.3065444000348.833601460000000000000000000018803.360000000000000.000000000018803.36
03110388071030400330.3065444000348.833601460000000000000000000018803.360000000000000.000000000018803.36
03110388081010400330.3065444000348.833601460000000000000000000008230.800000000000000.000000000008230.80
03110388081020400330.3065444000348.833601460000000000000000000008230.800000000000000.000000000008230.80
03110388081030400330.3065444000348.833601460000000000000000000008230.800000000000000.000000000008230.80
03110396011010400619.8402822900654.607429570000000000000000000000351.930000000000270.670000000000622.59
03110396011020400619.8402822900654.607429570000000000000000000000351.930000000000270.670000000000622.59
03110396011030400619.8402822900654.607429570000000000000000000000351.930000000000270.670000000000622.59
03110396101010400619.8402822900654.607429570000000010100000000000781.420000000000196.000000000000977.42
03110396101020400619.8402822900654.607429570000000000000000000000781.420000000000196.000000000000977.42
03110396101030400619.8402822900654.607429570000000000000000000000781.420000000000196.000000000000977.42
03110396101040400619.8402822900654.607429570000000000000000000000781.420000000000196.000000000000977.42
03110396101050400619.8402822900654.607429570000000000000000000000781.420000000000196.000000000000977.42
03110396101060400619.8402822900654.607429570000000000000000000000781.420000000000196.000000000000977.42
03110396111010400619.8402822900654.607429570000000000000000000000368.690000000000000.000000000000368.69
03110396111020400619.8402822900654.607429570000000000000000000000368.690000000000000.000000000000368.69
03110396131010400619.8402822900654.607429570000000000000000000000390.100000000000196.000000000000586.10
03110396021010400619.8402822900654.607429570000000000000000000000499.380000000000146.800000000000646.18
03110396021020400619.8402822900654.607429570000000000000000000000499.380000000000146.800000000000646.18
03110396031010400619.8402822900654.607429570000000000000000000001208.010000000000008.580000000001216.59
03110396031020400619.8402822900654.607429570000000000000000000001208.010000000000008.580000000001216.59
03110396041010400619.8402822900654.607429570000000000000000000000107.530000000000291.250000000000398.78
03110396041020400619.8402822900654.607429570000000000000000000000107.530000000000291.250000000000398.78
03110396061010400619.8402822900654.607429570000000000000000000000406.080000000000309.900000000000715.98
03110396061020400619.8402822900654.607429570000000000000000000000406.080000000000309.900000000000715.98
03110396061030400619.8402822900654.607429570000000000000000000000406.080000000000309.900000000000715.98
03110396071010400619.8402822900654.607429570000000000000000000001218.710000000000444.720000000001663.43
03110396071020400619.8402822900654.607429570000000000000000000001218.710000000000444.720000000001663.43
03110396071030400619.8402822900654.607429570000000000000000000001218.710000000000444.720000000001663.43
03110396071040400619.8402822900654.607429570000000000000000000001218.710000000000444.720000000001663.43
03110396081010400619.8402822900654.607429570000000000000000000004088.100000000000097.080000000004185.18
03110396081020400619.8402822900654.607429570000000000000000000004088.100000000000097.080000000004185.18
03110396081030400619.8402822900654.607429570000000000000000000004088.100000000000097.080000000004185.18
03110396081040400619.8402822900654.607429570000000000000000000004088.100000000000097.080000000004185.18
03110396081050400619.8402822900654.607429570000000000000000000004088.100000000000097.080000000004185.18
03110396081060400619.8402822900654.607429570000000000000000000004088.100000000000097.080000000004185.18
03110396091010400619.8402822900654.607429570000000000000000000000222.260000000000000.000000000000222.26
03110400011010500416.1886470300439.532873600000000000000000000001113.200000000000000.000000000001113.20
03110400011020500416.1886470300439.532873600000000000000000000001113.200000000000000.000000000001113.20
03110400011030500416.1886470300439.532873600000000000000000000001113.200000000000000.000000000001113.20
03110400011040500416.1886470300439.532873600000000000000000000001113.200000000000000.000000000001113.20
03110400011050500416.1886470300439.532873600000000000000000000001113.200000000000000.000000000001113.20
03110400011060500416.1886470300439.532873600000000000000000000001113.200000000000000.000000000001113.20
03110400101010500416.1886470300439.532873600000000000000000000002287.070000000000084.000000000002371.07
03110400101020500416.1886470300439.532873600000000000000000000002287.070000000000084.000000000002371.07
03110400101030500416.1886470300439.532873600000000000000000000002287.070000000000084.000000000002371.07
03110400101040500416.1886470300439.532873600000000000000000000002287.070000000000084.000000000002371.07
03110400111010500416.1886470300439.532873600000000000000000000002272.670000000000183.800000000002456.47
03110400111020500416.1886470300439.532873600000000000000000000002272.670000000000183.800000000002456.47
03110400111030500416.1886470300439.532873600000000000000000000002272.670000000000183.800000000002456.47
03110400111040500416.1886470300439.532873600000000000000000000002272.670000000000183.800000000002456.47
03110400111050500416.1886470300439.532873600000000000000000000002272.670000000000183.800000000002456.47
03110400121010500416.1886470300439.532873600000000000000000000004072.030000000000367.500000000004439.53
03110400121020500416.1886470300439.532873600000000000000000000004072.030000000000367.500000000004439.53
03110400131010500416.1886470300439.532873600000000000000000000001005.670000000000134.600000000001140.27
03110400131020500416.1886470300439.532873600000000000000000000001005.670000000000134.600000000001140.27
03110400131030500416.1886470300439.532873600000000000000000000001005.670000000000134.600000000001140.27
03110400131040500416.1886470300439.532873600000000000000000000001005.670000000000134.600000000001140.27
03110400131050500416.1886470300439.532873600000000000000000000001005.670000000000134.600000000001140.27
03110400131060500416.1886470300439.532873600000000000000000000001005.670000000000134.600000000001140.27
03110400021010500416.1886470300439.532873600000000000000000000001393.850000000000000.000000000001393.85
03110400021020500416.1886470300439.532873600000000000000000000001393.850000000000000.000000000001393.85
03110400021030500416.1886470300439.532873600000000000000000000001393.850000000000000.000000000001393.85
03110400031010500416.1886470300439.532873600000000000000000000002106.550000000000210.000000000002316.55
03110400031020500416.1886470300439.532873600000000000000000000002106.550000000000210.000000000002316.55
03110400031030500416.1886470300439.532873600000000000000000000002106.550000000000210.000000000002316.55
03110400051010500416.1886470300439.532873600000000000000000000000749.740000000000157.500000000000907.24
03110400051020500416.1886470300439.532873600000000000000000000000749.740000000000157.500000000000907.24
03110400051030500416.1886470300439.532873600000000000000000000000749.740000000000157.500000000000907.24
03110400051040500416.1886470300439.532873600000000000000000000000749.740000000000157.500000000000907.24
03110400061010500416.1886470300439.532873600000000000000000000000750.060000000000000.000000000000750.06
03110400061020500416.1886470300439.532873600000000000000000000000750.060000000000000.000000000000750.06
03110400061030500416.1886470300439.532873600000000000000000000000750.060000000000000.000000000000750.06
03110400061040500416.1886470300439.532873600000000000000000000000750.060000000000000.000000000000750.06
03110400061050500416.1886470300439.532873600000000000000000000000750.060000000000000.000000000000750.06
03110400081010500416.1886470300439.532873600000000000000000000000243.600000000000543.040000000000786.64
03110400081020500416.1886470300439.532873600000010100000000000000243.600000000000543.040000000000786.64
03110400081030500416.1886470300439.532873600000000000000000000000243.600000000000543.040000000000786.64
03110400091010500416.1886470300439.532873600000000000000000000001845.230000000000000.000000000001845.23
03110400091020500416.1886470300439.532873600000000000000000000001845.230000000000000.000000000001845.23
03110400091030500416.1886470300439.532873600000000000000000000001845.230000000000000.000000000001845.23
03110400091040500416.1886470300439.532873600000000000000000000001845.230000000000000.000000000001845.23
03110418101010500361.0319314600381.282390640000000000000000000001292.000000000003039.500000000004331.50
03110418101020500361.0319314600381.282390640000000000000000000001292.000000000003039.500000000004331.50
03110418111010500361.0319314600381.282390640000000000000000000004276.090000000000138.660000000004414.74
03110418111020500361.0319314600381.282390640000000000000000000004276.090000000000138.660000000004414.74
03110418111030500361.0319314600381.282390640000000000000000000004276.090000000000138.660000000004414.74
03110418111040500361.0319314600381.282390640000000000000000000004276.090000000000138.660000000004414.74
03110418121010500361.0319314600381.282390640000000000000000000006599.500000000000563.990000000007163.48
03110418121020500361.0319314600381.282390640000000000000000000006599.500000000000563.990000000007163.48
03110418121030500361.0319314600381.282390640000000000000000000006599.500000000000563.990000000007163.48
03110418121040500361.0319314600381.282390640000000000000000000006599.500000000000563.990000000007163.48
03110418121050500361.0319314600381.282390640000000000000000000006599.500000000000563.990000000007163.48
03110418021010500361.0319314600381.282390640000000000000000000001166.000000000000315.000000000001481.00
03110418021020500361.0319314600381.282390640000000000000000000001166.000000000000315.000000000001481.00
03110418031010500361.0319314600381.282390640000000000000000000001055.630000000000297.680000000001353.32
03110418031020500361.0319314600381.282390640000000000000000000001055.630000000000297.680000000001353.32
03110418031030500361.0319314600381.282390640000000000000000000001055.630000000000297.680000000001353.32
03110418031040500361.0319314600381.282390640000000000000000000001055.630000000000297.680000000001353.32
03110418031050500361.0319314600381.282390640000000000000000000001055.630000000000297.680000000001353.32
03110418041010500361.0319314600381.282390640000000000000000000000202.000000000000287.650000000000489.65
03110418041020500361.0319314600381.282390640000000000000000000000202.000000000000287.650000000000489.65
03110418041030500361.0319314600381.282390640000000000000000000000202.000000000000287.650000000000489.65
03110418041040500361.0319314600381.282390640000000000000000000000202.000000000000287.650000000000489.65
03110418041050500361.0319314600381.282390640000000000000000000000202.000000000000287.650000000000489.65
03110418061010500361.0319314600381.282390640000000000000000000000064.800000000000318.010000000000382.81
03110418071010500361.0319314600381.282390640000000000000000000005467.670000000000004.540000000005472.21
03110418071020500361.0319314600381.282390640000000000000000000005467.670000000000004.540000000005472.21
03110418071030500361.0319314600381.282390640000000000000000000005467.670000000000004.540000000005472.21
03110418071040500361.0319314600381.282390640000000000000000000005467.670000000000004.540000000005472.21
03110418071050500361.0319314600381.282390640000000000000000000005467.670000000000004.540000000005472.21
03110418071060500361.0319314600381.282390640000000000000000000005467.670000000000004.540000000005472.21
03110418071070500361.0319314600381.282390640000000000000000000005467.670000000000004.540000000005472.21
03110418071080500361.0319314600381.282390640000000000000000000005467.670000000000004.540000000005472.21
03110426011010501060.0856565701119.546384110000000000000000000001523.000000000003606.010000000005129.01
03110426111010501060.0856565701119.546384110000000000000000000002055.940000000000000.000000000002055.94
03110426111020501060.0856565701119.546384110000000000000000000002055.940000000000000.000000000002055.94
03110426121010501060.0856565701119.546384110000000000000000000016581.830000000001204.120000000017785.94
03110426121020501060.0856565701119.546384110000000000000000000016581.830000000001204.120000000017785.94
03110426121030501060.0856565701119.546384110000000000000000000016581.830000000001204.120000000017785.94
03110426121040501060.0856565701119.546384110000000000000000000016581.830000000001204.120000000017785.94
03110426121050501060.0856565701119.546384110000000000000000000016581.830000000001204.120000000017785.94
03110426131010501060.0856565701119.546384110000000000000000000038276.330000000000616.200000000038892.54
03110426131020501060.0856565701119.546384110000000000000000000038276.330000000000616.200000000038892.54
03110426131030501060.0856565701119.546384110000000000000000000038276.330000000000616.200000000038892.54
03110426131040501060.0856565701119.546384110000000000000000000038276.330000000000616.200000000038892.54
03110426021010501060.0856565701119.546384110000000000000000000044018.750000000000630.010000000044648.76
03110426021020501060.0856565701119.546384110000000000000000000044018.750000000000630.010000000044648.76
03110426021030501060.0856565701119.546384110000000000000000000044018.750000000000630.010000000044648.76
03110426021040501060.0856565701119.546384110000000000000000000044018.750000000000630.010000000044648.76
03110426031010501060.0856565701119.546384110000000000000000000014986.100000000000658.520000000015644.62
03110426031020501060.0856565701119.546384110000000000000000000014986.100000000000658.520000000015644.62
03110426031030501060.0856565701119.546384110000000000000000000014986.100000000000658.520000000015644.62
03110426031040501060.0856565701119.546384110000000000000000000014986.100000000000658.520000000015644.62
03110426041010501060.0856565701119.546384110000000000000000000007443.250000000001109.000000000008552.25
03110426041020501060.0856565701119.546384110000000000000000000007443.250000000001109.000000000008552.25
03110426051010501060.0856565701119.546384110000000000000000000000555.630000000000025.550000000000581.18
03110426051020501060.0856565701119.546384110000000000000000000000555.630000000000025.550000000000581.18
03110426061010501060.0856565701119.546384110000000000000000000003550.580000000000159.510000000003710.09
03110426061020501060.0856565701119.546384110000000000000000000003550.580000000000159.510000000003710.09
03110426061030501060.0856565701119.546384110000000000000000000003550.580000000000159.510000000003710.09
03110426081010501060.0856565701119.546384110000000000000000000003579.300000000000059.770000000003639.07
03110426081020501060.0856565701119.546384110000000000000000000003579.300000000000059.770000000003639.07
03110426081030501060.0856565701119.546384110000000000000000000003579.300000000000059.770000000003639.07
03110426081040501060.0856565701119.546384110000000000000000000003579.300000000000059.770000000003639.07
03110426091010501060.0856565701119.546384110000000000000000000001650.900000000000432.590000000002083.49
03110426091020501060.0856565701119.546384110000000000000000000001650.900000000000432.590000000002083.49
03110426091030501060.0856565701119.546384110000000000000000000001650.900000000000432.590000000002083.49
03110434111010500839.3193717300886.397209430000000000000000000000450.970000000000107.810000000000558.77
03110434121010500839.3193717300886.397209430000000000000000000007008.600000000000446.710000000007455.31
03110434121020500839.3193717300886.397209430000000000000000000007008.600000000000446.710000000007455.31
03110434131010500839.3193717300886.397209430000000000000000000001177.970000000000062.140000000001240.10
03110434131020500839.3193717300886.397209430000000000000000000001177.970000000000062.140000000001240.10
03110434131030500839.3193717300886.397209430000000000000000000001177.970000000000062.140000000001240.10
03110434021010500839.3193717300886.397209430000000000000000000000415.000000000000156.000000000000571.00
03110434031010500839.3193717300886.397209430000000000000000000000919.960000000000053.670000000000973.63
03110434031020500839.3193717300886.397209430000000000000000000000919.960000000000053.670000000000973.63
03110434031030500839.3193717300886.397209430000000000000000000000919.960000000000053.670000000000973.63
03110434041010500839.3193717300886.397209430000000000000000000000824.000000000000103.000000000000927.00
03110434041020500839.3193717300886.397209430000000000000000000000824.000000000000103.000000000000927.00
03110434041030500839.3193717300886.397209430000000000000000000000824.000000000000103.000000000000927.00
03110434051010500839.3193717300886.397209430000000000000000000000412.000000000000026.780000000000438.78
03110434061010500839.3193717300886.397209430000000000000000000001365.000000000000000.000000000001365.00
03110434081010500839.3193717300886.397209430000000000000000000000830.000000000000068.120000000000898.12
03110434081020500839.3193717300886.397209430000000000000000000000830.000000000000068.120000000000898.12
03110434091010500839.3193717300886.397209430000000000000000000002080.000000000000398.380000000002478.38
03110434091020500839.3193717300886.397209430000000000000000000002080.000000000000398.380000000002478.38
03110434091030500839.3193717300886.397209430000000000000000000002080.000000000000398.380000000002478.38
03110434091040500839.3193717300886.397209430000000000000000000002080.000000000000398.380000000002478.38
03110442011010500576.7441860500609.094052020000000000000000000001200.500000000000314.570000000001515.07
03110442011020500576.7441860500609.094052020000000000000000000001200.500000000000314.570000000001515.07
03110442011030500576.7441860500609.094052020000000000000000000001200.500000000000314.570000000001515.07
03110442101010500576.7441860500609.094052020000000000000000000000900.550000000000297.910000000001198.46
03110442101020500576.7441860500609.094052020000000000000000000000900.550000000000297.910000000001198.46
03110442111010500576.7441860500609.094052020000000000000000000003278.040000000000289.350000000003567.39
03110442111020500576.7441860500609.094052020000000000000000000003278.040000000000289.350000000003567.39
03110442121010500576.7441860500609.094052020000000000000000000002974.250000000000011.870000000002986.11
03110442121020500576.7441860500609.094052020000000000000000000002974.250000000000011.870000000002986.11
03110442121030500576.7441860500609.094052020000000000000000000002974.250000000000011.870000000002986.11
03110442121040500576.7441860500609.094052020000000000000000000002974.250000000000011.870000000002986.11
03110442121050500576.7441860500609.094052020000000000000000000002974.250000000000011.870000000002986.11
03110442121060500576.7441860500609.094052020000000000000000000002974.250000000000011.870000000002986.11
03110442131010500576.7441860500609.094052020000000010100000000001885.720000000000134.420000000002020.14
03110442131020500576.7441860500609.094052020000000000000000000001885.720000000000134.420000000002020.14
03110442131030500576.7441860500609.094052020000000000000000000001885.720000000000134.420000000002020.14
03110442131040500576.7441860500609.094052020000000000000000000001885.720000000000134.420000000002020.14
03110442021010500576.7441860500609.094052020000000000000000000001148.120000000000198.780000000001346.90
03110442021020500576.7441860500609.094052020000000000000000000001148.120000000000198.780000000001346.90
03110442021030500576.7441860500609.094052020000000000000000000001148.120000000000198.780000000001346.90
03110442021040500576.7441860500609.094052020000000000000000000001148.120000000000198.780000000001346.90
03110442021050500576.7441860500609.094052020000000000000000000001148.120000000000198.780000000001346.90
03110442031010500576.7441860500609.094052020000000000000000000000925.470000000000044.000000000000969.47
03110442031020500576.7441860500609.094052020000000000000000000000925.470000000000044.000000000000969.47
03110442031030500576.7441860500609.094052020000000000000000000000925.470000000000044.000000000000969.47
03110442031040500576.7441860500609.094052020000000000000000000000925.470000000000044.000000000000969.47
03110442041010500576.7441860500609.094052020000000000000000000001284.800000000000152.740000000001437.53
03110442041020500576.7441860500609.094052020000000000000000000001284.800000000000152.740000000001437.53
03110442041030500576.7441860500609.094052020000000000000000000001284.800000000000152.740000000001437.53
03110442041040500576.7441860500609.094052020000000000000000000001284.800000000000152.740000000001437.53
03110442041050500576.7441860500609.094052020000000000000000000001284.800000000000152.740000000001437.53
03110442041060500576.7441860500609.094052020000000000000000000001284.800000000000152.740000000001437.53
03110442041070500576.7441860500609.094052020000000000000000000001284.800000000000152.740000000001437.53
03110442051010500576.7441860500609.094052020000000000000000000001103.880000000000227.940000000001331.81
03110442051020500576.7441860500609.094052020000000000000000000001103.880000000000227.940000000001331.81
03110442051030500576.7441860500609.094052020000000000000000000001103.880000000000227.940000000001331.81
03110442051040500576.7441860500609.094052020000000000000000000001103.880000000000227.940000000001331.81
03110442051050500576.7441860500609.094052020000000000000000000001103.880000000000227.940000000001331.81
03110442051060500576.7441860500609.094052020000000000000000000001103.880000000000227.940000000001331.81
03110442061010500576.7441860500609.094052020000000000000000000001862.850000000000000.000000000001862.85
03110442061020500576.7441860500609.094052020000000000000000000001862.850000000000000.000000000001862.85
03110442071010500576.7441860500609.094052020000000000000000000001060.000000000000014.000000000001074.00
03110442081010500576.7441860500609.094052020000000000000000000000639.140000000000098.050000000000737.19
03110442081020500576.7441860500609.094052020000000000000000000000639.140000000000098.050000000000737.19
03110442081030500576.7441860500609.094052020000000000000000000000639.140000000000098.050000000000737.19
03110442081040500576.7441860500609.094052020000000000000000000000639.140000000000098.050000000000737.19
03110450011010501595.1500000001684.622750580000000010100000000001678.790000000000012.000000000001690.79
03110450011020501595.1500000001684.622750580000000000000000000001678.790000000000012.000000000001690.79
03110450011030501595.1500000001684.622750580000000000000000000001678.790000000000012.000000000001690.79
03110450011040501595.1500000001684.622750580000000000000000000001678.790000000000012.000000000001690.79
03110450101010501595.1500000001684.622750580000000000000000000003913.890000000000427.830000000004341.72
03110450101020501595.1500000001684.622750580000000000000000000003913.890000000000427.830000000004341.72
03110450101030501595.1500000001684.622750580000000000000000000003913.890000000000427.830000000004341.72
03110450101040501595.1500000001684.622750580000000000000000000003913.890000000000427.830000000004341.72
03110450111010501595.1500000001684.622750580000000000000000000000830.000000000000468.330000000001298.33
03110450111020501595.1500000001684.622750580000000000000000000000830.000000000000468.330000000001298.33
03110450111030501595.1500000001684.622750580000000000000000000000830.000000000000468.330000000001298.33
03110450131010501595.1500000001684.622750580000000000000000000000900.550000000000936.670000000001837.22
03110450131020501595.1500000001684.622750580000000000000000000000900.550000000000936.670000000001837.22
03110450131030501595.1500000001684.622750580000000000000000000000900.550000000000936.670000000001837.22
03110450141010501595.1500000001684.622750580000000000000000000000685.550000000000200.000000000000885.55
03110450161010501595.1500000001684.622750580000000000000000000000659.350000000000196.000000000000855.35
03110450161020501595.1500000001684.622750580000000000000000000000659.350000000000196.000000000000855.35
03110450161030501595.1500000001684.622750580000000000000000000000659.350000000000196.000000000000855.35
03110450021010501595.1500000001684.622750580000000000000000000000633.980000000000190.860000000000824.84
03110450021020501595.1500000001684.622750580000000000000000000000633.980000000000190.860000000000824.84
03110450021030501595.1500000001684.622750580000000000000000000000633.980000000000190.860000000000824.84
03110450021040501595.1500000001684.622750580000000000000000000000633.980000000000190.860000000000824.84
03110450031010501595.1500000001684.622750580000000000000000000001571.400000000000408.000000000001979.40
03110450031020501595.1500000001684.622750580000000000000000000001571.400000000000408.000000000001979.40
03110450031030501595.1500000001684.622750580000000000000000000001571.400000000000408.000000000001979.40
03110450031040501595.1500000001684.622750580000000000000000000001571.400000000000408.000000000001979.40
03110450041010501595.1500000001684.622750580000000000000000000001040.480000000000265.000000000001305.48
03110450041020501595.1500000001684.622750580000000000000000000001040.480000000000265.000000000001305.48
03110450051010501595.1500000001684.622750580000000000000000000002516.220000000000599.130000000003115.34
03110450051020501595.1500000001684.622750580000000000000000000002516.220000000000599.130000000003115.34
03110450051030501595.1500000001684.622750580000000000000000000002516.220000000000599.130000000003115.34
03110450061010501595.1500000001684.622750580000000000000000000000543.430000000000204.000000000000747.43
03110450061020501595.1500000001684.622750580000000000000000000000543.430000000000204.000000000000747.43
03110450061030501595.1500000001684.622750580000000000000000000000543.430000000000204.000000000000747.43
03110450061040501595.1500000001684.622750580000000000000000000000543.430000000000204.000000000000747.43
03110450091010501595.1500000001684.622750580000000000000000000000999.760000000000000.000000000000999.76
03110450091020501595.1500000001684.622750580000000000000000000000999.760000000000000.000000000000999.76
03110450091030501595.1500000001684.622750580000000000000000000000999.760000000000000.000000000000999.76
03110469011010500411.3796296300434.454116040000000000000000000001407.500000000000108.600000000001516.10
03110469011020500411.3796296300434.454116040000000000000000000001407.500000000000108.600000000001516.10
03110469101010500411.3796296300434.454116040000000000000000000000415.000000000000052.500000000000467.50
03110469111010500411.3796296300434.454116040000000000000000000000900.550000000000100.000000000001000.55
03110469111020500411.3796296300434.454116040000000000000000000000900.550000000000100.000000000001000.55
03110469121010500411.3796296300434.454116040000000000000000000000141.200000000000112.450000000000253.65
03110469121020500411.3796296300434.454116040000000000000000000000141.200000000000112.450000000000253.65
03110469121030500411.3796296300434.454116040000000000000000000000141.200000000000112.450000000000253.65
03110469121040500411.3796296300434.454116040000000000000000000000141.200000000000112.450000000000253.65
03110469121050500411.3796296300434.454116040000000000000000000000141.200000000000112.450000000000253.65
03110469021010500411.3796296300434.454116040000000000000000000003120.000000000000250.460000000003370.46
03110469031010500411.3796296300434.454116040000000000000000000000449.330000000000100.350000000000549.68
03110469041010500411.3796296300434.454116040000000000000000000000840.050000000000183.600000000001023.65
03110469041020500411.3796296300434.454116040000000000000000000000840.050000000000183.600000000001023.65
03110469041030500411.3796296300434.454116040000000000000000000000840.050000000000183.600000000001023.65
03110469051010500411.3796296300434.454116040000000000000000000000636.000000000000209.820000000000845.82
03110469051020500411.3796296300434.454116040000000000000000000000636.000000000000209.820000000000845.82
03110469051030500411.3796296300434.454116040000000000000000000000636.000000000000209.820000000000845.82
03110469051040500411.3796296300434.454116040010000000000000000000636.000000000000209.820000000000845.82
03110469051050500411.3796296300434.454116040010000000000000000000636.000000000000209.820000000000845.82
03110469061010500411.3796296300434.454116040000000000000000000001010.000000000000153.000000000001163.00
03110469061020500411.3796296300434.454116040000000000000000000001010.000000000000153.000000000001163.00
03110469091010500411.3796296300434.454116040000000000000000000001307.250000000000351.270000000001658.52
03110469091020500411.3796296300434.454116040000000000000000000001307.250000000000351.270000000001658.52
03110469091030500411.3796296300434.454116040000000000000000000001307.250000000000351.270000000001658.52
03110477011010500341.0937500000360.225866740000000000000000000000534.000000000000215.020000000000749.02
03110477011020500341.0937500000360.225866740000000000000000000000534.000000000000215.020000000000749.02
03110477011030500341.0937500000360.225866740000000000000000000000534.000000000000215.020000000000749.02
03110477101010500341.0937500000360.225866740000000010100000000000557.620000000000813.250000000001370.87
03110477101020500341.0937500000360.225866740000000000000000000000557.620000000000813.250000000001370.87
03110477101030500341.0937500000360.225866740000000000000000000000557.620000000000813.250000000001370.87
03110477121010500341.0937500000360.225866740000000000000000000000557.620000000000310.000000000000867.62
03110477121020500341.0937500000360.225866740000000000000000000000557.620000000000310.000000000000867.62
03110477021010500341.0937500000360.225866740000000000000000000002628.100000000000086.270000000002714.37
03110477021020500341.0937500000360.225866740000000000000000000002628.100000000000086.270000000002714.37
03110477031010500341.0937500000360.225866740000000010100000000001505.000000000000250.000000000001755.00
03110477031020500341.0937500000360.225866740000000010100000000001505.000000000000250.000000000001755.00
03110477051010500341.0937500000360.225866740000000000000000000002992.830000000000100.000000000003092.83
03110477071010500341.0937500000360.225866740000000000000000000006513.030000000000366.850000000006879.88
03110477071020500341.0937500000360.225866740000000000000000000006513.030000000000366.850000000006879.88
03110477081010500341.0937500000360.225866740000000000000000000000845.750000000000042.880000000000888.63
03110477081020500341.0937500000360.225866740000000000000000000000845.750000000000042.880000000000888.63
03110477081030500341.0937500000360.225866740000000000000000000000845.750000000000042.880000000000888.63
03110477081040500341.0937500000360.225866740000000000000000000000845.750000000000042.880000000000888.63
03110477081050500341.0937500000360.225866740000000000000000000000845.750000000000042.880000000000888.63
03110485011010500580.1820601200612.724758150000000000000000000001318.130000000000180.670000000001498.80
03110485011020500580.1820601200612.724758150000000000000000000001318.130000000000180.670000000001498.80
03110485011030500580.1820601200612.724758150000000000000000000001318.130000000000180.670000000001498.80
03110485011040500580.1820601200612.724758150000000000000000000001318.130000000000180.670000000001498.80
03110485101010500580.1820601200612.724758150000000000000000000002059.320000000000286.080000000002345.39
03110485101020500580.1820601200612.724758150000000000000000000002059.320000000000286.080000000002345.39
03110485101030500580.1820601200612.724758150000000000000000000002059.320000000000286.080000000002345.39
03110485101040500580.1820601200612.724758150000000000000000000002059.320000000000286.080000000002345.39
03110485111010500580.1820601200612.724758150000000000000000000002297.110000000000000.000000000002297.11
03110485111020500580.1820601200612.724758150000000000000000000002297.110000000000000.000000000002297.11
03110485111030500580.1820601200612.724758150000000000000000000002297.110000000000000.000000000002297.11
03110485121010500580.1820601200612.724758150000000000000000000000534.580000000000294.000000000000828.58
03110485121020500580.1820601200612.724758150000000000000000000000534.580000000000294.000000000000828.58
03110485121030500580.1820601200612.724758150000000000000000000000534.580000000000294.000000000000828.58
03110485121040500580.1820601200612.724758150000000000000000000000534.580000000000294.000000000000828.58
03110485131010500580.1820601200612.724758150100000000000000000002521.110000000000291.430000000002812.54
03110485131020500580.1820601200612.724758150000000000000000000002521.110000000000291.430000000002812.54
03110485131030500580.1820601200612.724758150000000000000000000002521.110000000000291.430000000002812.54
03110485131040500580.1820601200612.724758150000000000000000000002521.110000000000291.430000000002812.54
03110485131050500580.1820601200612.724758150000000000000000000002521.110000000000291.430000000002812.54
03110485131060500580.1820601200612.724758150000000000000000000002521.110000000000291.430000000002812.54
03110485021010500580.1820601200612.724758150000000000000000000002493.270000000000156.820000000002650.09
03110485021020500580.1820601200612.724758150000000000000000000002493.270000000000156.820000000002650.09
03110485021030500580.1820601200612.724758150000000000000000000002493.270000000000156.820000000002650.09
03110485021040500580.1820601200612.724758150000000000000000000002493.270000000000156.820000000002650.09
03110485021050500580.1820601200612.724758150000000000000000000002493.270000000000156.820000000002650.09
03110485021060500580.1820601200612.724758150000000000000000000002493.270000000000156.820000000002650.09
03110485021070500580.1820601200612.724758150000000000000000000002493.270000000000156.820000000002650.09
03110485021080500580.1820601200612.724758150010000000000000000002493.270000000000156.820000000002650.09
03110485021090500580.1820601200612.724758150000000000000000000002493.270000000000156.820000000002650.09
03110485021100500580.1820601200612.724758150000000000000000000002493.270000000000156.820000000002650.09
03110485021110500580.1820601200612.724758150000000000000000000002493.270000000000156.820000000002650.09
03110485021120500580.1820601200612.724758150000000000000000000002493.270000000000156.820000000002650.09
03110485021130500580.1820601200612.724758150000000000000000000002493.270000000000156.820000000002650.09
03110485021140500580.1820601200612.724758150000000000000000000002493.270000000000156.820000000002650.09
03110485021150500580.1820601200612.724758150000000000000000000002493.270000000000156.820000000002650.09
03110485031010500580.1820601200612.724758150000000000000000000001350.830000000000400.000000000001750.83
03110485031020500580.1820601200612.724758150000000000000000000001350.830000000000400.000000000001750.83
03110485031030500580.1820601200612.724758150000010000000000000001350.830000000000400.000000000001750.83
03110485031040500580.1820601200612.724758150000000000000000000001350.830000000000400.000000000001750.83
03110485031050500580.1820601200612.724758150000000000000000000001350.830000000000400.000000000001750.83
03110485041010500580.1820601200612.724758150000000000000000000000662.380000000000310.070000000000972.44
03110485041020500580.1820601200612.724758150000000000000000000000662.380000000000310.070000000000972.44
03110485041030500580.1820601200612.724758150000000000000000000000662.380000000000310.070000000000972.44
03110485051010500580.1820601200612.724758150000000000000000000001581.150000000000400.000000000001981.15
03110485051020500580.1820601200612.724758150000000000000000000001581.150000000000400.000000000001981.15
03110485051030500580.1820601200612.724758150000000000000000000001581.150000000000400.000000000001981.15
03110485051040500580.1820601200612.724758150000000000000000000001581.150000000000400.000000000001981.15
03110485051050500580.1820601200612.724758150000000000000000000001581.150000000000400.000000000001981.15
03110485061010500580.1820601200612.724758150000000000000000000000925.380000000000150.000000000001075.38
03110485061020500580.1820601200612.724758150000000000000000000000925.380000000000150.000000000001075.38
03110485071010500580.1820601200612.724758150000000000000000000003767.000000000000198.000000000003965.00
03110485071020500580.1820601200612.724758150000000000000000000003767.000000000000198.000000000003965.00
03110485071030500580.1820601200612.724758150000000000000000000003767.000000000000198.000000000003965.00
03110493111010600340.2558561600359.340975030000000000000000000000376.960000000000185.390000000000562.35
03110493111020600340.2558561600359.340975030000000000000000000000376.960000000000185.390000000000562.35
03110493111030600340.2558561600359.340975030000000000000000000000376.960000000000185.390000000000562.35
03110493121010600340.2558561600359.340975030000000000000000000000925.000000000000168.000000000001093.00
03110493121020600340.2558561600359.340975030000000000000000000000925.000000000000168.000000000001093.00
03110493121030600340.2558561600359.340975030000000000000000000000925.000000000000168.000000000001093.00
03110493121040600340.2558561600359.340975030000000000000000000000925.000000000000168.000000000001093.00
03110493121050600340.2558561600359.340975030000000000000000000000925.000000000000168.000000000001093.00
03110493131010600340.2558561600359.340975030000000000000000000001076.020000000000000.000000000001076.02
03110493131020600340.2558561600359.340975030000000000000000000001076.020000000000000.000000000001076.02
03110493131030600340.2558561600359.340975030000000000000000000001076.020000000000000.000000000001076.02
03110493131040600340.2558561600359.340975030000000000000000000001076.020000000000000.000000000001076.02
03110493021010600340.2558561600359.340975030000000000000000000004240.000000000000237.300000000004477.30
03110493021020600340.2558561600359.340975030000000000000000000004240.000000000000237.300000000004477.30
03110493031010600340.2558561600359.340975030000000010100000000002517.760000000000163.200000000002680.96
03110493031020600340.2558561600359.340975030000000000000000000002517.760000000000163.200000000002680.96
03110493031030600340.2558561600359.340975030000000000000000000002517.760000000000163.200000000002680.96
03110493041010600340.2558561600359.340975030000000000000000000006255.330000000000085.240000000006340.57
03110493041020600340.2558561600359.340975030000000000000000000006255.330000000000085.240000000006340.57
03110493061010600340.2558561600359.340975030000000000000000000000832.420000000000262.500000000001094.92
03110493071010600340.2558561600359.340975030000000010100000000004326.540000000000079.200000000004405.74
03110493071020600340.2558561600359.340975030000000000000000000004326.540000000000079.200000000004405.74
03110493071030600340.2558561600359.340975030000000000000000000004326.540000000000079.200000000004405.74
03110493081010600340.2558561600359.340975030000000000000000000005261.330000000000262.500000000005523.83
03110493081020600340.2558561600359.340975030000000000000000000005261.330000000000262.500000000005523.83
03110493081030600340.2558561600359.340975030000000000000000000005261.330000000000262.500000000005523.83
03110493081040600340.2558561600359.340975030000000000000000000005261.330000000000262.500000000005523.83
03110493081050600340.2558561600359.340975030000000000000000000005261.330000000000262.500000000005523.83
03110493091010600340.2558561600359.340975030000000000000000000000654.400000000000157.500000000000811.90
03110507011010600438.1980909100462.776838050000000000000000000000680.330000000000839.790000000001520.12
03110507011020600438.1980909100462.776838050000000000000000000000680.330000000000839.790000000001520.12
03110507101010600438.1980909100462.776838050000000010100000000002220.660000000000210.000000000002430.66
03110507101020600438.1980909100462.776838050000000000000000000002220.660000000000210.000000000002430.66
03110507111010600438.1980909100462.776838050000000000000000000002100.000000000000547.000000000002647.00
03110507111020600438.1980909100462.776838050000000000000000000002100.000000000000547.000000000002647.00
03110507111030600438.1980909100462.776838050000000000000000000002100.000000000000547.000000000002647.00
03110507111040600438.1980909100462.776838050000000000000000000002100.000000000000547.000000000002647.00
03110507121010600438.1980909100462.776838050000000000000000000004094.000000000000626.960000000004720.96
03110507121020600438.1980909100462.776838050000000000000000000004094.000000000000626.960000000004720.96
03110507121030600438.1980909100462.776838050000000000000000000004094.000000000000626.960000000004720.96
03110507131010600438.1980909100462.776838050000000000000000000000913.450000000000086.330000000000999.78
03110507131020600438.1980909100462.776838050000000000000000000000913.450000000000086.330000000000999.78
03110507131030600438.1980909100462.776838050000000000000000000000913.450000000000086.330000000000999.78
03110507131040600438.1980909100462.776838050000000000000000000000913.450000000000086.330000000000999.78
03110507021010600438.1980909100462.776838050000000000000000000001432.750000000000026.490000000001459.25
03110507021020600438.1980909100462.776838050000000000000000000001432.750000000000026.490000000001459.25
03110507021030600438.1980909100462.776838050000000000000000000001432.750000000000026.490000000001459.25
03110507021040600438.1980909100462.776838050000000000000000000001432.750000000000026.490000000001459.25
03110507041010600438.1980909100462.776838050000000000000000000001656.000000000000157.500000000001813.50
03110507041020600438.1980909100462.776838050000000000000000000001656.000000000000157.500000000001813.50
03110507041030600438.1980909100462.776838050000000000000000000001656.000000000000157.500000000001813.50
03110507061010600438.1980909100462.776838050000000000000000000001211.260000000000157.500000000001368.76
03110507061020600438.1980909100462.776838050000000000000000000001211.260000000000157.500000000001368.76
03110507061030600438.1980909100462.776838050010000000000000000001211.260000000000157.500000000001368.76
03110507061040600438.1980909100462.776838050000000000000000000001211.260000000000157.500000000001368.76
03110507061050600438.1980909100462.776838050000000000000000000001211.260000000000157.500000000001368.76
03110507071010600438.1980909100462.776838050000000000000000000000966.000000000000446.180000000001412.18
03110507071020600438.1980909100462.776838050000000000000000000000966.000000000000446.180000000001412.18
03110507071030600438.1980909100462.776838050000000000000000000000966.000000000000446.180000000001412.18
03110507081010600438.1980909100462.776838050000000000000000000001186.800000000000000.000000000001186.80
03110507081020600438.1980909100462.776838050000000000000000000001186.800000000000000.000000000001186.80
03110507081030600438.1980909100462.776838050000000000000000000001186.800000000000000.000000000001186.80
03110507081040600438.1980909100462.776838050000000000000000000001186.800000000000000.000000000001186.80
03110507091010600438.1980909100462.776838050000000000000000000000210.000000000000189.000000000000399.00
03110507091020600438.1980909100462.776838050000000000000000000000210.000000000000189.000000000000399.00
03110507091030600438.1980909100462.776838050000000000000000000000210.000000000000189.000000000000399.00
03110515011010600374.2098064000395.199419080000000000000000000000768.730000000000022.080000000000790.81
03110515011020600374.2098064000395.199419080000000000000000000000768.730000000000022.080000000000790.81
03110515011030600374.2098064000395.199419080000000000000000000000768.730000000000022.080000000000790.81
03110515011040600374.2098064000395.199419080000000000000000000000768.730000000000022.080000000000790.81
03110515101010600374.2098064000395.199419080000000010100000000001248.000000000000146.540000000001394.54
03110515101020600374.2098064000395.199419080000000000000000000001248.000000000000146.540000000001394.54
03110515101030600374.2098064000395.199419080000000000000000000001248.000000000000146.540000000001394.54
03110515101040600374.2098064000395.199419080000000000000000000001248.000000000000146.540000000001394.54
03110515111010600374.2098064000395.199419080000000000000000000000728.000000000000206.000000000000934.00
03110515111020600374.2098064000395.199419080000000000000000000000728.000000000000206.000000000000934.00
03110515111030600374.2098064000395.199419080000000000000000000000728.000000000000206.000000000000934.00
03110515121010600374.2098064000395.199419080000000000000000000001080.470000000000303.980000000001384.44
03110515121020600374.2098064000395.199419080000000000000000000001080.470000000000303.980000000001384.44
03110515131010600374.2098064000395.199419080000000000000000000001677.620000000000094.700000000001772.32
03110515131020600374.2098064000395.199419080000000000000000000001677.620000000000094.700000000001772.32
03110515131030600374.2098064000395.199419080000000000000000000001677.620000000000094.700000000001772.32
03110515131040600374.2098064000395.199419080000000000000000000001677.620000000000094.700000000001772.32
03110515131050600374.2098064000395.199419080000000000000000000001677.620000000000094.700000000001772.32
03110515131060600374.2098064000395.199419080000000000000000000001677.620000000000094.700000000001772.32
03110515021010600374.2098064000395.199419080000000000000000000001333.750000000000119.040000000001452.79
03110515021020600374.2098064000395.199419080000000000000000000001333.750000000000119.040000000001452.79
03110515031010600374.2098064000395.199419080000000000000000000000269.350000000000252.700000000000522.05
03110515031020600374.2098064000395.199419080000000000000000000000269.350000000000252.700000000000522.05
03110515031030600374.2098064000395.199419080000000000000000000000269.350000000000252.700000000000522.05
03110515031040600374.2098064000395.199419080000000000000000000000269.350000000000252.700000000000522.05
03110515041010600374.2098064000395.199419080100000000000000000000902.630000000000209.870000000001112.49
03110515041020600374.2098064000395.199419080000000000000000000000902.630000000000209.870000000001112.49
03110515041030600374.2098064000395.199419080000000000000000000000902.630000000000209.870000000001112.49
03110515051010600374.2098064000395.199419080000000000000000000000840.000000000000100.160000000000940.16
03110515061010600374.2098064000395.199419080000000000000000000000525.000000000000234.240000000000759.24
03110515061020600374.2098064000395.199419080000000000000000000000525.000000000000234.240000000000759.24
03110515061030600374.2098064000395.199419080000000000000000000000525.000000000000234.240000000000759.24
03110515071010600374.2098064000395.199419080000000000000000000001704.870000000000072.550000000001777.42
03110515071020600374.2098064000395.199419080000000000000000000001704.870000000000072.550000000001777.42
03110515071030600374.2098064000395.199419080000000000000000000001704.870000000000072.550000000001777.42
03110515071040600374.2098064000395.199419080000000000000000000001704.870000000000072.550000000001777.42
03110515081010600374.2098064000395.199419080000000010100000000000633.200000000000257.500000000000890.70
03110515081020600374.2098064000395.199419080000000000000000000000633.200000000000257.500000000000890.70
03110515081030600374.2098064000395.199419080000000000000000000000633.200000000000257.500000000000890.70
03110515091010600374.2098064000395.199419080000000000000000000004862.340000000000503.110000000005365.45
03110515091020600374.2098064000395.199419080000000000000000000004862.340000000000503.110000000005365.45
03110515091030600374.2098064000395.199419080000000000000000000004862.340000000000503.110000000005365.45
03110515091040600374.2098064000395.199419080000000000000000000004862.340000000000503.110000000005365.45
03110515091050600374.2098064000395.199419080000000000000000000004862.340000000000503.110000000005365.45
03110515091060600374.2098064000395.199419080000000000000000000004862.340000000000503.110000000005365.45
03110523011010600641.3687222200677.343410320000000000000000000005106.080000000000585.650000000005691.73
03110523011020600641.3687222200677.343410320000000000000000000005106.080000000000585.650000000005691.73
03110523011030600641.3687222200677.343410320000000000000000000005106.080000000000585.650000000005691.73
03110523011040600641.3687222200677.343410320000000000000000000005106.080000000000585.650000000005691.73
03110523011050600641.3687222200677.343410320000000000000000000005106.080000000000585.650000000005691.73
03110523101010600641.3687222200677.343410320000000000000000000000821.670000000000046.410000000000868.08
03110523101020600641.3687222200677.343410320000000000000000000000821.670000000000046.410000000000868.08
03110523101030600641.3687222200677.343410320000000000000000000000821.670000000000046.410000000000868.08
03110523111010600641.3687222200677.343410320000000000000000000000445.900000000000083.350000000000529.25
03110523111020600641.3687222200677.343410320000000000000000000000445.900000000000083.350000000000529.25
03110523111030600641.3687222200677.343410320000000000000000000000445.900000000000083.350000000000529.25
03110523111040600641.3687222200677.343410320000000000000000000000445.900000000000083.350000000000529.25
03110523121010600641.3687222200677.343410320000000000000000000000206.000000000000116.130000000000322.13
03110523121020600641.3687222200677.343410320000000000000000000000206.000000000000116.130000000000322.13
03110523121030600641.3687222200677.343410320000000000000000000000206.000000000000116.130000000000322.13
03110523121040600641.3687222200677.343410320000000000000000000000206.000000000000116.130000000000322.13
03110523121050600641.3687222200677.343410320000000000000000000000206.000000000000116.130000000000322.13
03110523131010600641.3687222200677.343410320000000000000000000000495.880000000000102.000000000000597.88
03110523131020600641.3687222200677.343410320000000000000000000000495.880000000000102.000000000000597.88
03110523131030600641.3687222200677.343410320000000000000000000000495.880000000000102.000000000000597.88
03110523131040600641.3687222200677.343410320000000000000000000000495.880000000000102.000000000000597.88
03110523131050600641.3687222200677.343410320000000000000000000000495.880000000000102.000000000000597.88
03110523131060600641.3687222200677.343410320000000000000000000000495.880000000000102.000000000000597.88
03110523141010600641.3687222200677.343410320000000000000000000000178.500000000000081.600000000000260.10
03110523161010600641.3687222200677.343410320000000000000000000000964.900000000000153.000000000001117.90
03110523161020600641.3687222200677.343410320000000000000000000000964.900000000000153.000000000001117.90
03110523161030600641.3687222200677.343410320000000000000000000000964.900000000000153.000000000001117.90
03110523021010600641.3687222200677.343410320000000000000000000000995.710000000000268.580000000001264.30
03110523021020600641.3687222200677.343410320000000000000000000000995.710000000000268.580000000001264.30
03110523021030600641.3687222200677.343410320000000000000000000000995.710000000000268.580000000001264.30
03110523021040600641.3687222200677.343410320000000000000000000000995.710000000000268.580000000001264.30
03110523021050600641.3687222200677.343410320000000000000000000000995.710000000000268.580000000001264.30
03110523031010600641.3687222200677.343410320000000000000000000000472.000000000000295.380000000000767.38
03110523031020600641.3687222200677.343410320000000000000000000000472.000000000000295.380000000000767.38
03110523031030600641.3687222200677.343410320000000000000000000000472.000000000000295.380000000000767.38
03110523031040600641.3687222200677.343410320000000000000000000000472.000000000000295.380000000000767.38
03110523031050600641.3687222200677.343410320000000000000000000000472.000000000000295.380000000000767.38
03110523041010600641.3687222200677.343410320000000000000000000000212.500000000000060.500000000000273.00
03110523041020600641.3687222200677.343410320000000000000000000000212.500000000000060.500000000000273.00
03110523041030600641.3687222200677.343410320000000000000000000000212.500000000000060.500000000000273.00
03110523041040600641.3687222200677.343410320000000000000000000000212.500000000000060.500000000000273.00
03110523051010600641.3687222200677.343410320000000000100000000000693.500000000000451.750000000001145.25
03110523051020600641.3687222200677.343410320000000000000000000000693.500000000000451.750000000001145.25
03110523061010600641.3687222200677.343410320000000000000000000000952.300000000000646.080000000001598.38
03110523061020600641.3687222200677.343410320000000000000000000000952.300000000000646.080000000001598.38
03110523061030600641.3687222200677.343410320000000000000000000000952.300000000000646.080000000001598.38
03110523061040600641.3687222200677.343410320000000000000000000000952.300000000000646.080000000001598.38
03110523061050600641.3687222200677.343410320000000000000000000000952.300000000000646.080000000001598.38
03110523071010600641.3687222200677.343410320000000000000000000000365.190000000000440.830000000000806.02
03110523071020600641.3687222200677.343410320000000000000000000000365.190000000000440.830000000000806.02
03110523071030600641.3687222200677.343410320000000000000000000000365.190000000000440.830000000000806.02
03110523081010600641.3687222200677.343410320000000000000000000001824.250000000000653.280000000002477.53
03110523081020600641.3687222200677.343410320000000000000000000001824.250000000000653.280000000002477.53
03110523081030600641.3687222200677.343410320000000000000000000001824.250000000000653.280000000002477.53
03110523091010600641.3687222200677.343410320000000000000000000000967.500000000000078.690000000001046.19
03110523091020600641.3687222200677.343410320000000000000000000000967.500000000000078.690000000001046.19
03110531011010600559.8349593500591.236378450000000000000000000000330.500000000000152.520000000000483.02
03110531011020600559.8349593500591.236378450000000000000000000000330.500000000000152.520000000000483.02
03110531011030600559.8349593500591.236378450000000000000000000000330.500000000000152.520000000000483.02
03110531011040600559.8349593500591.236378450000000000000000000000330.500000000000152.520000000000483.02
03110531011050600559.8349593500591.236378450000000000000000000000330.500000000000152.520000000000483.02
03110531011060600559.8349593500591.236378450000000000000000000000330.500000000000152.520000000000483.02
03110531011070600559.8349593500591.236378450000000000000000000000330.500000000000152.520000000000483.02
03110531101010600559.8349593500591.236378450000000000000000000001190.000000000000200.490000000001390.49
03110531101020600559.8349593500591.236378450000000000000000000001190.000000000000200.490000000001390.49
03110531111010600559.8349593500591.236378450000000000000000000001433.520000000000237.490000000001671.01
03110531111020600559.8349593500591.236378450000000000000000000001433.520000000000237.490000000001671.01
03110531111030600559.8349593500591.236378450000000000000000000001433.520000000000237.490000000001671.01
03110531111040600559.8349593500591.236378450000000000000000000001433.520000000000237.490000000001671.01
03110531111050600559.8349593500591.236378450000000000000000000001433.520000000000237.490000000001671.01
03110531111060600559.8349593500591.236378450000000000000000000001433.520000000000237.490000000001671.01
03110531121010600559.8349593500591.236378450000000000000000000001608.890000000000323.720000000001932.61
03110531121020600559.8349593500591.236378450000000000000000000001608.890000000000323.720000000001932.61
03110531121030600559.8349593500591.236378450000000000000000000001608.890000000000323.720000000001932.61
03110531121040600559.8349593500591.236378450000000000000000000001608.890000000000323.720000000001932.61
03110531131010600559.8349593500591.236378450000000000000000000000018.520000000000221.880000000000240.39
03110531131020600559.8349593500591.236378450000000000000000000000018.520000000000221.880000000000240.39
03110531131030600559.8349593500591.236378450000000000000000000000018.520000000000221.880000000000240.39
03110531021010600559.8349593500591.236378450000000000000000000000422.750000000000000.000000000000422.75
03110531021020600559.8349593500591.236378450000000000000000000000422.750000000000000.000000000000422.75
03110531021030600559.8349593500591.236378450000000000000000000000422.750000000000000.000000000000422.75
03110531021040600559.8349593500591.236378450000000000000000000000422.750000000000000.000000000000422.75
03110531031010600559.8349593500591.236378450000000000000000000002351.080000000000116.830000000002467.91
03110531031020600559.8349593500591.236378450000000000000000000002351.080000000000116.830000000002467.91
03110531031030600559.8349593500591.236378450000000000000000000002351.080000000000116.830000000002467.91
03110531031040600559.8349593500591.236378450000000000000000000002351.080000000000116.830000000002467.91
03110531041010600559.8349593500591.236378450000000000000000000000344.620000000000000.000000000000344.62
03110531041020600559.8349593500591.236378450000000000000000000000344.620000000000000.000000000000344.62
03110531041030600559.8349593500591.236378450000000000000000000000344.620000000000000.000000000000344.62
03110531041040600559.8349593500591.236378450000000000000000000000344.620000000000000.000000000000344.62
03110531041050600559.8349593500591.236378450000000000000000000000344.620000000000000.000000000000344.62
03110531051010600559.8349593500591.236378450000000000000000000003713.910000000000294.990000000004008.90
03110531051020600559.8349593500591.236378450000000000000000000003713.910000000000294.990000000004008.90
03110531051030600559.8349593500591.236378450000000000000000000003713.910000000000294.990000000004008.90
03110531051040600559.8349593500591.236378450000000000000000000003713.910000000000294.990000000004008.90
03110531061010600559.8349593500591.236378450000000000000000000000125.750000000000126.210000000000251.96
03110531071010600559.8349593500591.236378450000000000000000000001378.000000000000000.000000000001378.00
03110531071020600559.8349593500591.236378450000000000000000000001378.000000000000000.000000000001378.00
03110531071030600559.8349593500591.236378450000000000000000000001378.000000000000000.000000000001378.00
03110531071040600559.8349593500591.236378450000000000000000000001378.000000000000000.000000000001378.00
03110531081010600559.8349593500591.236378450000000010100000000002798.290000000000303.000000000003101.29
03110531081020600559.8349593500591.236378450000000000000000000002798.290000000000303.000000000003101.29
03110531091010600559.8349593500591.236378450000000000000000000005292.410000000000630.000000000005922.41
03110531091020600559.8349593500591.236378450000000000000000000005292.410000000000630.000000000005922.41
03110531091030600559.8349593500591.236378450000000000000000000005292.410000000000630.000000000005922.41
03110540011010600341.8779217500361.054023070000000000000000000001650.000000000000265.040000000001915.04
03110540011020600341.8779217500361.054023070000000000000000000001650.000000000000265.040000000001915.04
03110540011030600341.8779217500361.054023070000000000000000000001650.000000000000265.040000000001915.04
03110540011040600341.8779217500361.054023070000000000000000000001650.000000000000265.040000000001915.04
03110540101010600341.8779217500361.054023070000000000000000000000594.000000000000000.000000000000594.00
03110540101020600341.8779217500361.054023070000000000000000000000594.000000000000000.000000000000594.00
03110540101030600341.8779217500361.054023070000000000000000000000594.000000000000000.000000000000594.00
03110540101040600341.8779217500361.054023070000000000000000000000594.000000000000000.000000000000594.00
03110540101050600341.8779217500361.054023070000000000000000000000594.000000000000000.000000000000594.00
03110540101060600341.8779217500361.054023070000000000000000000000594.000000000000000.000000000000594.00
03110540111010600341.8779217500361.054023070000000000000000000000500.000000000000120.500000000000620.50
03110540121010600341.8779217500361.054023070000000000000000000000133.330000000000196.000000000000329.33
03110540121020600341.8779217500361.054023070000000000000000000000133.330000000000196.000000000000329.33
03110540121030600341.8779217500361.054023070000000000000000000000133.330000000000196.000000000000329.33
03110540131010600341.8779217500361.054023070000000010100000000002000.000000000000205.700000000002205.70
03110540131020600341.8779217500361.054023070000000000000000000002000.000000000000205.700000000002205.70
03110540131030600341.8779217500361.054023070000000000000000000002000.000000000000205.700000000002205.70
03110540131040600341.8779217500361.054023070000000000000000000002000.000000000000205.700000000002205.70
03110540021010600341.8779217500361.054023070000000000000000000001493.900000000000150.000000000001643.90
03110540021020600341.8779217500361.054023070000000000000000000001493.900000000000150.000000000001643.90
03110540031010600341.8779217500361.054023070000000000000000000000480.000000000000000.000000000000480.00
03110540031020600341.8779217500361.054023070000000000000000000000480.000000000000000.000000000000480.00
03110540031030600341.8779217500361.054023070000000000000000000000480.000000000000000.000000000000480.00
03110540031040600341.8779217500361.054023070000000000000000000000480.000000000000000.000000000000480.00
03110540031050600341.8779217500361.054023070000000000000000000000480.000000000000000.000000000000480.00
03110540041010600341.8779217500361.054023070000000000000000000001069.750000000000330.850000000001400.60
03110540041020600341.8779217500361.054023070000000000000000000001069.750000000000330.850000000001400.60
03110540041030600341.8779217500361.054023070000000000000000000001069.750000000000330.850000000001400.60
03110540041040600341.8779217500361.054023070000000000000000000001069.750000000000330.850000000001400.60
03110540051010600341.8779217500361.054023070000000000000000000000476.630000000000241.130000000000717.75
03110540051020600341.8779217500361.054023070000000000000000000000476.630000000000241.130000000000717.75
03110540061010600341.8779217500361.054023070000000000000000000004465.000000000000510.490000000004975.49
03110540061020600341.8779217500361.054023070000000000000000000004465.000000000000510.490000000004975.49
03110540061030600341.8779217500361.054023070000000000000000000004465.000000000000510.490000000004975.49
03110540071010600341.8779217500361.054023070000000010100000000001292.580000000000004.290000000001296.88
03110540071020600341.8779217500361.054023070000000000000000000001292.580000000000004.290000000001296.88
03110540071030600341.8779217500361.054023070000000000000000000001292.580000000000004.290000000001296.88
03110540071040600341.8779217500361.054023070000000000000000000001292.580000000000004.290000000001296.88
03110540081010600341.8779217500361.054023070000000000000000000000410.850000000000148.500000000000559.35
03110540081020600341.8779217500361.054023070000000000000000000000410.850000000000148.500000000000559.35
03110540081030600341.8779217500361.054023070000000000000000000000410.850000000000148.500000000000559.35
03110540081040600341.8779217500361.054023070000000000000000000000410.850000000000148.500000000000559.35
03110540081050600341.8779217500361.054023070000000000000000000000410.850000000000148.500000000000559.35
03110540081060600341.8779217500361.054023070000000000000000000000410.850000000000148.500000000000559.35
03110540091010600341.8779217500361.054023070000000000000000000002301.390000000000529.080000000002830.47
03110540091020600341.8779217500361.054023070000000000000000000002301.390000000000529.080000000002830.47
03110540091030600341.8779217500361.054023070000000000000000000002301.390000000000529.080000000002830.47
03110540091040600341.8779217500361.054023070000000000000000000002301.390000000000529.080000000002830.47
03110558101010700459.7344322300465.563923320000000000000000000001444.350000000000062.230000000001506.58
03110558101020700459.7344322300465.563923320000000000000000000001444.350000000000062.230000000001506.58
03110558101030700459.7344322300465.563923320000000000000000000001444.350000000000062.230000000001506.58
03110558101040700459.7344322300465.563923320000000000000000000001444.350000000000062.230000000001506.58
03110558111010700459.7344322300465.563923320000000000000000000001470.000000000000015.300000000001485.30
03110558111020700459.7344322300465.563923320000000000000000000001470.000000000000015.300000000001485.30
03110558111030700459.7344322300465.563923320000000000000000000001470.000000000000015.300000000001485.30
03110558121010700459.7344322300465.563923320000000000000000000000742.980000000000241.350000000000984.33
03110558121020700459.7344322300465.563923320000000000000000000000742.980000000000241.350000000000984.33
03110558131010700459.7344322300465.563923320000000000000000000001443.750000000000042.730000000001486.48
03110558151010700459.7344322300465.563923320000000000000000000001167.130000000000091.050000000001258.18
03110558151020700459.7344322300465.563923320000000000000000000001167.130000000000091.050000000001258.18
03110558151030700459.7344322300465.563923320000000000000000000001167.130000000000091.050000000001258.18
03110558161010700459.7344322300465.563923320000000000000000000000419.030000000000216.750000000000635.79
03110558161020700459.7344322300465.563923320000000000000000000000419.030000000000216.750000000000635.79
03110558161030700459.7344322300465.563923320000000000000000000000419.030000000000216.750000000000635.79
03110558161040700459.7344322300465.563923320000000000000000000000419.030000000000216.750000000000635.79
03110558181010700459.7344322300465.563923320000000000000000000003102.610000000000209.510000000003312.12
03110558181020700459.7344322300465.563923320000000000000000000003102.610000000000209.510000000003312.12
03110558181030700459.7344322300465.563923320000000000000000000003102.610000000000209.510000000003312.12
03110558181040700459.7344322300465.563923320000000000000000000003102.610000000000209.510000000003312.12
03110558021010700459.7344322300465.563923320000000000000000000002104.620000000000058.610000000002163.23
03110558021020700459.7344322300465.563923320000000000000000000002104.620000000000058.610000000002163.23
03110558021030700459.7344322300465.563923320000000000000000000002104.620000000000058.610000000002163.23
03110558031010700459.7344322300465.563923320000000000000000000000845.260000000000248.040000000001093.30
03110558031020700459.7344322300465.563923320000000000000000000000845.260000000000248.040000000001093.30
03110558031030700459.7344322300465.563923320000000000000000000000845.260000000000248.040000000001093.30
03110558041010700459.7344322300465.563923320000000000000000000001653.810000000000339.510000000001993.32
03110558041020700459.7344322300465.563923320000000000000000000001653.810000000000339.510000000001993.32
03110558051010700459.7344322300465.563923320000000000000000000000511.480000000000176.180000000000687.66
03110558051020700459.7344322300465.563923320000000000000000000000511.480000000000176.180000000000687.66
03110558051030700459.7344322300465.563923320000000000000000000000511.480000000000176.180000000000687.66
03110558051040700459.7344322300465.563923320000000000000000000000511.480000000000176.180000000000687.66
03110558051050700459.7344322300465.563923320000000000000000000000511.480000000000176.180000000000687.66
03110558061010700459.7344322300465.563923320000000000000000000001041.220000000000063.750000000001104.97
03110558061020700459.7344322300465.563923320000000000000000000001041.220000000000063.750000000001104.97
03110558061030700459.7344322300465.563923320000000000000000000001041.220000000000063.750000000001104.97
03110558061040700459.7344322300465.563923320000000000000000000001041.220000000000063.750000000001104.97
03110558061050700459.7344322300465.563923320000000000000000000001041.220000000000063.750000000001104.97
03110558081010700459.7344322300465.563923320000000000000000000000509.460000000000052.360000000000561.83
03110558081020700459.7344322300465.563923320000000000000000000000509.460000000000052.360000000000561.83
03110558081030700459.7344322300465.563923320000000000000000000000509.460000000000052.360000000000561.83
03110558081040700459.7344322300465.563923320000000000000000000000509.460000000000052.360000000000561.83
03110558091010700459.7344322300465.563923320000000000000000000002215.000000000000361.770000000002576.77
03110558091020700459.7344322300465.563923320000000000000000000002215.000000000000361.770000000002576.77
03110566011010700237.3556857600240.365386050000000000000000000001752.550000000000259.240000000002011.79
03110566011020700237.3556857600240.365386050000000000000000000001752.550000000000259.240000000002011.79
03110566101010700237.3556857600240.365386050000000000000000000001607.130000000000118.000000000001725.13
03110566101020700237.3556857600240.365386050000000000000000000001607.130000000000118.000000000001725.13
03110566101030700237.3556857600240.365386050000000000000000000001607.130000000000118.000000000001725.13
03110566101040700237.3556857600240.365386050000000000000000000001607.130000000000118.000000000001725.13
03110566101050700237.3556857600240.365386050000000000000000000001607.130000000000118.000000000001725.13
03110566101060700237.3556857600240.365386050000000000000000000001607.130000000000118.000000000001725.13
03110566111010700237.3556857600240.365386050000000000000000000001265.750000000000257.500000000001523.25
03110566111020700237.3556857600240.365386050000000000000000000001265.750000000000257.500000000001523.25
03110566111030700237.3556857600240.365386050000000000000000000001265.750000000000257.500000000001523.25
03110566111040700237.3556857600240.365386050000000000000000000001265.750000000000257.500000000001523.25
03110566121010700237.3556857600240.365386050000000000000000000001409.430000000000000.000000000001409.43
03110566121020700237.3556857600240.365386050000000000000000000001409.430000000000000.000000000001409.43
03110566121030700237.3556857600240.365386050000000000000000000001409.430000000000000.000000000001409.43
03110566121040700237.3556857600240.365386050000000000000000000001409.430000000000000.000000000001409.43
03110566131010700237.3556857600240.365386050000000000000000000001112.000000000000188.650000000001300.65
03110566131020700237.3556857600240.365386050000000000000000000001112.000000000000188.650000000001300.65
03110566131030700237.3556857600240.365386050000000000000000000001112.000000000000188.650000000001300.65
03110566141010700237.3556857600240.365386050000000000000000000000662.250000000000309.000000000000971.25
03110566141020700237.3556857600240.365386050000000000000000000000662.250000000000309.000000000000971.25
03110566151010700237.3556857600240.365386050000000000000000000001664.000000000000201.510000000001865.51
03110566151020700237.3556857600240.365386050000000000000000000001664.000000000000201.510000000001865.51
03110566151030700237.3556857600240.365386050000000000000000000001664.000000000000201.510000000001865.51
03110566151040700237.3556857600240.365386050000000000000000000001664.000000000000201.510000000001865.51
03110566161010700237.3556857600240.365386050000000000000000000000830.000000000000112.060000000000942.06
03110566171010700237.3556857600240.365386050000000000000000000000450.970000000000204.000000000000654.97
03110566181010700237.3556857600240.365386050000000000000000000002725.880000000000357.000000000003082.88
03110566181020700237.3556857600240.365386050000000000000000000002725.880000000000357.000000000003082.88
03110566181030700237.3556857600240.365386050000000000000000000002725.880000000000357.000000000003082.88
03110566021010700237.3556857600240.365386050000000000000000000001701.290000000000274.180000000001975.47
03110566021020700237.3556857600240.365386050000000000000000000001701.290000000000274.180000000001975.47
03110566021030700237.3556857600240.365386050000000000000000000001701.290000000000274.180000000001975.47
03110566021040700237.3556857600240.365386050000000000000000000001701.290000000000274.180000000001975.47
03110566031010700237.3556857600240.365386050000000000000000000001230.270000000000174.690000000001404.95
03110566031020700237.3556857600240.365386050000000000000000000001230.270000000000174.690000000001404.95
03110566031030700237.3556857600240.365386050000000000000000000001230.270000000000174.690000000001404.95
03110566031040700237.3556857600240.365386050000000000000000000001230.270000000000174.690000000001404.95
03110566041010700237.3556857600240.365386050000000000000000000004566.220000000000187.330000000004753.55
03110566041020700237.3556857600240.365386050000000000000000000004566.220000000000187.330000000004753.55
03110566041030700237.3556857600240.365386050000000000000000000004566.220000000000187.330000000004753.55
03110566041040700237.3556857600240.365386050000000000000000000004566.220000000000187.330000000004753.55
03110566051010700237.3556857600240.365386050000000000000000000000451.310000000000201.100000000000652.41
03110566061010700237.3556857600240.365386050000000000000000000001980.380000000000163.840000000002144.22
03110566061020700237.3556857600240.365386050000000000000000000001980.380000000000163.840000000002144.22
03110566061030700237.3556857600240.365386050000000000000000000001980.380000000000163.840000000002144.22
03110566061040700237.3556857600240.365386050000000000000000000001980.380000000000163.840000000002144.22
03110566071010700237.3556857600240.365386050000000000000000000000400.400000000000129.330000000000529.73
03110566071020700237.3556857600240.365386050000000000000000000000400.400000000000129.330000000000529.73
03110566071030700237.3556857600240.365386050000000000000000000000400.400000000000129.330000000000529.73
03110566071040700237.3556857600240.365386050000000000000000000000400.400000000000129.330000000000529.73
03110566081010700237.3556857600240.365386050000000000000000000002750.970000000000000.000000000002750.97
03110566081020700237.3556857600240.365386050000000000000000000002750.970000000000000.000000000002750.97
03110566081030700237.3556857600240.365386050000000000000000000002750.970000000000000.000000000002750.97
03110566081040700237.3556857600240.365386050000000000000000000002750.970000000000000.000000000002750.97
03110566081050700237.3556857600240.365386050000000000000000000002750.970000000000000.000000000002750.97
03110566091010700237.3556857600240.365386050000000000000000000001587.580000000000246.580000000001834.16
03110566091020700237.3556857600240.365386050000000000000000000001587.580000000000246.580000000001834.16
03110566091030700237.3556857600240.365386050000000000000000000001587.580000000000246.580000000001834.16
03110566091040700237.3556857600240.365386050000000000000000000001587.580000000000246.580000000001834.16
03110566091050700237.3556857600240.365386050000000000000000000001587.580000000000246.580000000001834.16
03110574011010700498.0940476200504.409943510000000000000000000000211.540000000000341.870000000000553.41
03110574011020700498.0940476200504.409943510000000000000000000000211.540000000000341.870000000000553.41
03110574011030700498.0940476200504.409943510000000000000000000000211.540000000000341.870000000000553.41
03110574011040700498.0940476200504.409943510000000000000000000000211.540000000000341.870000000000553.41
03110574011050700498.0940476200504.409943510000000000000000000000211.540000000000341.870000000000553.41
03110574101010700498.0940476200504.409943510000000000000000000000131.000000000000146.270000000000277.27
03110574101020700498.0940476200504.409943510000000000000000000000131.000000000000146.270000000000277.27
03110574101030700498.0940476200504.409943510000000000000000000000131.000000000000146.270000000000277.27
03110574101040700498.0940476200504.409943510000000000000000000000131.000000000000146.270000000000277.27
03110574101050700498.0940476200504.409943510000000000000000000000131.000000000000146.270000000000277.27
03110574111010700498.0940476200504.409943510000000000000000000000069.170000000000425.520000000000494.69
03110574111020700498.0940476200504.409943510000000000000000000000069.170000000000425.520000000000494.69
03110574111030700498.0940476200504.409943510000000000000000000000069.170000000000425.520000000000494.69
03110574111040700498.0940476200504.409943510000000000000000000000069.170000000000425.520000000000494.69
03110574131010700498.0940476200504.409943510000000000000000000000119.500000000001150.060000000001269.56
03110574131020700498.0940476200504.409943510000000000000000000000119.500000000001150.060000000001269.56
03110574131030700498.0940476200504.409943510000000000000000000000119.500000000001150.060000000001269.56
03110574131040700498.0940476200504.409943510000000000000000000000119.500000000001150.060000000001269.56
03110574141010700498.0940476200504.409943510000000000000000000000472.800000000000203.070000000000675.87
03110574141020700498.0940476200504.409943510000000000000000000000472.800000000000203.070000000000675.87
03110574151010700498.0940476200504.409943510000000000000000000001200.000000000000379.110000000001579.11
03110574151020700498.0940476200504.409943510000000000000000000001200.000000000000379.110000000001579.11
03110574151030700498.0940476200504.409943510000000000000000000001200.000000000000379.110000000001579.11
03110574171010700498.0940476200504.409943510000000010100000000001650.290000000000306.340000000001956.64
03110574171020700498.0940476200504.409943510000000000000000000001650.290000000000306.340000000001956.64
03110574171030700498.0940476200504.409943510000000000000000000001650.290000000000306.340000000001956.64
03110574171040700498.0940476200504.409943510000000000000000000001650.290000000000306.340000000001956.64
03110574171050700498.0940476200504.409943510000000000000000000001650.290000000000306.340000000001956.64
03110574171060700498.0940476200504.409943510000000000000000000001650.290000000000306.340000000001956.64
03110574181010700498.0940476200504.409943510000000000000000000000727.450000000000525.910000000001253.36
03110574181020700498.0940476200504.409943510000000000000000000000727.450000000000525.910000000001253.36
03110574181030700498.0940476200504.409943510000000000000000000000727.450000000000525.910000000001253.36
03110574181040700498.0940476200504.409943510000000000000000000000727.450000000000525.910000000001253.36
03110574181050700498.0940476200504.409943510000000000000000000000727.450000000000525.910000000001253.36
03110574181060700498.0940476200504.409943510000000000000000000000727.450000000000525.910000000001253.36
03110574191010700498.0940476200504.409943510000000000000000000000550.920000000000727.080000000001278.00
03110574191020700498.0940476200504.409943510000000000000000000000550.920000000000727.080000000001278.00
03110574191030700498.0940476200504.409943510000000000000000000000550.920000000000727.080000000001278.00
03110574021010700498.0940476200504.409943510000000000000000000000860.960000000000726.350000000001587.31
03110574021020700498.0940476200504.409943510000000000000000000000860.960000000000726.350000000001587.31
03110574021030700498.0940476200504.409943510000000000000000000000860.960000000000726.350000000001587.31
03110574021040700498.0940476200504.409943510000000000000000000000860.960000000000726.350000000001587.31
03110574201010700498.0940476200504.409943510000000000000000000000369.510000000000990.000000000001359.51
03110574201020700498.0940476200504.409943510000000000000000000000369.510000000000990.000000000001359.51
03110574201030700498.0940476200504.409943510000000000000000000000369.510000000000990.000000000001359.51
03110574201040700498.0940476200504.409943510000000000000000000000369.510000000000990.000000000001359.51
03110574201050700498.0940476200504.409943510000000000000000000000369.510000000000990.000000000001359.51
03110574201060700498.0940476200504.409943510000000000000000000000369.510000000000990.000000000001359.51
03110574201070700498.0940476200504.409943510000000000000000000000369.510000000000990.000000000001359.51
03110574201080700498.0940476200504.409943510000000000000000000000369.510000000000990.000000000001359.51
03110574201090700498.0940476200504.409943510000000000000000000000369.510000000000990.000000000001359.51
03110574201100700498.0940476200504.409943510000000000000000000000369.510000000000990.000000000001359.51
03110574031010700498.0940476200504.409943510000000000000000000001060.000000000000331.780000000001391.78
03110574041010700498.0940476200504.409943510000000000000000000000106.000000000000173.480000000000279.48
03110574041020700498.0940476200504.409943510000000000000000000000106.000000000000173.480000000000279.48
03110574041030700498.0940476200504.409943510000000000000000000000106.000000000000173.480000000000279.48
03110574061010700498.0940476200504.409943510000000000000000000000703.370000000000930.810000000001634.18
03110574061020700498.0940476200504.409943510000000000000000000000703.370000000000930.810000000001634.18
03110574061030700498.0940476200504.409943510000000000000000000000703.370000000000930.810000000001634.18
03110574061040700498.0940476200504.409943510000000000000000000000703.370000000000930.810000000001634.18
03110574061050700498.0940476200504.409943510000000000000000000000703.370000000000930.810000000001634.18
03110574061060700498.0940476200504.409943510000000000000000000000703.370000000000930.810000000001634.18
03110574071010700498.0940476200504.409943510000000000000000000000715.580000000000213.000000000000928.58
03110574071020700498.0940476200504.409943510000000000000000000000715.580000000000213.000000000000928.58
03110574071030700498.0940476200504.409943510000000000000000000000715.580000000000213.000000000000928.58
03110574071040700498.0940476200504.409943510000000000000000000000715.580000000000213.000000000000928.58
03110574071050700498.0940476200504.409943510000000000000000000000715.580000000000213.000000000000928.58
03110574071060700498.0940476200504.409943510000000000000000000000715.580000000000213.000000000000928.58
03110574071070700498.0940476200504.409943510000000000000000000000715.580000000000213.000000000000928.58
03110574071080700498.0940476200504.409943510000000000000000000000715.580000000000213.000000000000928.58
03110574071090700498.0940476200504.409943510000000000000000000000715.580000000000213.000000000000928.58
03110574071100700498.0940476200504.409943510000000000000000000000715.580000000000213.000000000000928.58
03110574091010700498.0940476200504.409943510000000000000000000000084.000000000000099.770000000000183.77
03110582011010800967.9379157401022.230031040000000000000000000001336.010000000000023.570000000001359.58
03110582011020800967.9379157401022.230031040000000000000000000001336.010000000000023.570000000001359.58
03110582011030800967.9379157401022.230031040000000000000000000001336.010000000000023.570000000001359.58
03110582011040800967.9379157401022.230031040000000000000000000001336.010000000000023.570000000001359.58
03110582101010800967.9379157401022.230031040000000000000000000000645.830000000000243.000000000000888.83
03110582101020800967.9379157401022.230031040000000000000000000000645.830000000000243.000000000000888.83
03110582101030800967.9379157401022.230031040000000000000000000000645.830000000000243.000000000000888.83
03110582101040800967.9379157401022.230031040000000000000000000000645.830000000000243.000000000000888.83
03110582101050800967.9379157401022.230031040000000000000000000000645.830000000000243.000000000000888.83
03110582101060800967.9379157401022.230031040000000000000000000000645.830000000000243.000000000000888.83
03110582111010800967.9379157401022.230031040000000000000000000001790.190000000000163.860000000001954.05
03110582111020800967.9379157401022.230031040000000000000000000001790.190000000000163.860000000001954.05
03110582111030800967.9379157401022.230031040000000000000000000001790.190000000000163.860000000001954.05
03110582111040800967.9379157401022.230031040000000000000000000001790.190000000000163.860000000001954.05
03110582121010800967.9379157401022.230031040000000010100000000001157.000000000000408.250000000001565.25
03110582121020800967.9379157401022.230031040000000000000000000001157.000000000000408.250000000001565.25
03110582121030800967.9379157401022.230031040000000000000000000001157.000000000000408.250000000001565.25
03110582121040800967.9379157401022.230031040000000000000000000001157.000000000000408.250000000001565.25
03110582131010800967.9379157401022.230031040000000000000000000000451.660000000000157.500000000000609.16
03110582141010800967.9379157401022.230031040000000000000000000000452.350000000000180.870000000000633.22
03110582141020800967.9379157401022.230031040000000000000000000000452.350000000000180.870000000000633.22
03110582151010800967.9379157401022.230031040000000010100000000000812.500000000000000.000000000000812.50
03110582151020800967.9379157401022.230031040000000000000000000000812.500000000000000.000000000000812.50
03110582151030800967.9379157401022.230031040000000000000000000000812.500000000000000.000000000000812.50
03110582151040800967.9379157401022.230031040000000000000000000000812.500000000000000.000000000000812.50
03110582161010800967.9379157401022.230031040000000000000000000000517.790000000000175.840000000000693.63
03110582161020800967.9379157401022.230031040000000000000000000000517.790000000000175.840000000000693.63
03110582161030800967.9379157401022.230031040000000000000000000000517.790000000000175.840000000000693.63
03110582171010800967.9379157401022.230031040000000000000000000000699.420000000000000.000000000000699.42
03110582171020800967.9379157401022.230031040000000000000000000000699.420000000000000.000000000000699.42
03110582171030800967.9379157401022.230031040000000000000000000000699.420000000000000.000000000000699.42
03110582181010800967.9379157401022.230031040000000000000000000002014.320000000000208.000000000002222.32
03110582181020800967.9379157401022.230031040000000000000000000002014.320000000000208.000000000002222.32
03110582181030800967.9379157401022.230031040000000000000000000002014.320000000000208.000000000002222.32
03110582181040800967.9379157401022.230031040000000000000000000002014.320000000000208.000000000002222.32
03110582191010800967.9379157401022.230031040000000010100000000002225.870000000000015.780000000002241.64
03110582191020800967.9379157401022.230031040000000000000000000002225.870000000000015.780000000002241.64
03110582201010800967.9379157401022.230031040000000000000000000000391.250000000000078.000000000000469.25
03110582201020800967.9379157401022.230031040000000000000000000000391.250000000000078.000000000000469.25
03110582201030800967.9379157401022.230031040000000000000000000000391.250000000000078.000000000000469.25
03110582201040800967.9379157401022.230031040000000000000000000000391.250000000000078.000000000000469.25
03110582031010800967.9379157401022.230031040000000000000000000001714.570000000000246.370000000001960.95
03110582031020800967.9379157401022.230031040000000000000000000001714.570000000000246.370000000001960.95
03110582031030800967.9379157401022.230031040000000000000000000001714.570000000000246.370000000001960.95
03110582031040800967.9379157401022.230031040000000000000000000001714.570000000000246.370000000001960.95
03110582031050800967.9379157401022.230031040000000000000000000001714.570000000000246.370000000001960.95
03110582031060800967.9379157401022.230031040000000000000000000001714.570000000000246.370000000001960.95
03110582041010800967.9379157401022.230031040000000000000000000000778.290000000000019.840000000000798.13
03110582041020800967.9379157401022.230031040000000000000000000000778.290000000000019.840000000000798.13
03110582041030800967.9379157401022.230031040000000000000000000000778.290000000000019.840000000000798.13
03110582051010800967.9379157401022.230031040000000000100000000000249.250000000000197.500000000000446.75
03110582051020800967.9379157401022.230031040000000000000000000000249.250000000000197.500000000000446.75
03110582051030800967.9379157401022.230031040000000000000000000000249.250000000000197.500000000000446.75
03110582061010800967.9379157401022.230031040000000000000000000000451.070000000005115.130000000005566.21
03110582061020800967.9379157401022.230031040000000000000000000000451.070000000005115.130000000005566.21
03110582061030800967.9379157401022.230031040000000000000000000000451.070000000005115.130000000005566.21
03110582061040800967.9379157401022.230031040000000000000000000000451.070000000005115.130000000005566.21
03110582071010800967.9379157401022.230031040000000000000000000001356.840000000000013.430000000001370.27
03110582071020800967.9379157401022.230031040000000000000000000001356.840000000000013.430000000001370.27
03110582071030800967.9379157401022.230031040000000000000000000001356.840000000000013.430000000001370.27
03110582071040800967.9379157401022.230031040000000000000000000001356.840000000000013.430000000001370.27
03110582081010800967.9379157401022.230031040000000000000000000000995.850000000000145.780000000001141.63
03110582081020800967.9379157401022.230031040000000000000000000000995.850000000000145.780000000001141.63
03110582081030800967.9379157401022.230031040000000000000000000000995.850000000000145.780000000001141.63
03110582091010800967.9379157401022.230031040000000000000000000001815.900000000000131.000000000001946.90
03110582091020800967.9379157401022.230031040000000000000000000001815.900000000000131.000000000001946.90
03110590011010800647.0588235300683.352672210000000000000000000001052.380000000000470.820000000001523.20
03110590011020800647.0588235300683.352672210000000000000000000001052.380000000000470.820000000001523.20
03110590011030800647.0588235300683.352672210000000000000000000001052.380000000000470.820000000001523.20
03110590011040800647.0588235300683.352672210000000000000000000001052.380000000000470.820000000001523.20
03110590011050800647.0588235300683.352672210000000000000000000001052.380000000000470.820000000001523.20
03110590011060800647.0588235300683.352672210000000000000000000001052.380000000000470.820000000001523.20
03110590101010800647.0588235300683.352672210000000000000000000003150.000000000000439.630000000003589.63
03110590101020800647.0588235300683.352672210000000000000000000003150.000000000000439.630000000003589.63
03110590101030800647.0588235300683.352672210000000000000000000003150.000000000000439.630000000003589.63
03110590101040800647.0588235300683.352672210000000000000000000003150.000000000000439.630000000003589.63
03110590111010800647.0588235300683.352672210000000000000000000000949.390000000000525.000000000001474.39
03110590111020800647.0588235300683.352672210000000000000000000000949.390000000000525.000000000001474.39
03110590111030800647.0588235300683.352672210000000000000000000000949.390000000000525.000000000001474.39
03110590121010800647.0588235300683.352672210000000000000000000001063.860000000000732.860000000001796.72
03110590131010800647.0588235300683.352672210000000000000000000001050.000000000000425.370000000001475.37
03110590131020800647.0588235300683.352672210000000000000000000001050.000000000000425.370000000001475.37
03110590131030800647.0588235300683.352672210000000000000000000001050.000000000000425.370000000001475.37
03110590131040800647.0588235300683.352672210000000000000000000001050.000000000000425.370000000001475.37
03110590131050800647.0588235300683.352672210000000000000000000001050.000000000000425.370000000001475.37
03110590141010800647.0588235300683.352672210000000000000000000001176.690000000000346.430000000001523.12
03110590141020800647.0588235300683.352672210000000000000000000001176.690000000000346.430000000001523.12
03110590141030800647.0588235300683.352672210000000000000000000001176.690000000000346.430000000001523.12
03110590141040800647.0588235300683.352672210000000000000000000001176.690000000000346.430000000001523.12
03110590141050800647.0588235300683.352672210000000000000000000001176.690000000000346.430000000001523.12
03110590141060800647.0588235300683.352672210000000000000000000001176.690000000000346.430000000001523.12
03110590141070800647.0588235300683.352672210000000000000000000001176.690000000000346.430000000001523.12
03110590151010800647.0588235300683.352672210000000000000000000000895.700000000000162.570000000001058.27
03110590151020800647.0588235300683.352672210000000000000000000000895.700000000000162.570000000001058.27
03110590161010800647.0588235300683.352672210000000000000000000000693.740000000000157.560000000000851.30
03110590171010800647.0588235300683.352672210000000000000000000000159.000000000000098.580000000000257.58
03110590171020800647.0588235300683.352672210000000000000000000000159.000000000000098.580000000000257.58
03110590181010800647.0588235300683.352672210000000000000000000000246.000000000000305.670000000000551.67
03110590021010800647.0588235300683.352672210000000000000000000000571.270000000002765.280000000003336.55
03110590021020800647.0588235300683.352672210000000000000000000000571.270000000002765.280000000003336.55
03110590021030800647.0588235300683.352672210000000000000000000000571.270000000002765.280000000003336.55
03110590031010800647.0588235300683.352672210000000000000000000000090.000000000000171.010000000000261.01
03110590031020800647.0588235300683.352672210000000000000000000000090.000000000000171.010000000000261.01
03110590031030800647.0588235300683.352672210000000000000000000000090.000000000000171.010000000000261.01
03110590031040800647.0588235300683.352672210000000000000000000000090.000000000000171.010000000000261.01
03110590041010800647.0588235300683.352672210000000010100000000007965.420000000000373.900000000008339.32
03110590041020800647.0588235300683.352672210000000000000000000007965.420000000000373.900000000008339.32
03110590041030800647.0588235300683.352672210000000000000000000007965.420000000000373.900000000008339.32
03110590041040800647.0588235300683.352672210000000000000000000007965.420000000000373.900000000008339.32
03110590041050800647.0588235300683.352672210000000000000000000007965.420000000000373.900000000008339.32
03110590041060800647.0588235300683.352672210000000000000000000007965.420000000000373.900000000008339.32
03110590051010800647.0588235300683.352672210000000000000000000000817.230000000000157.500000000000974.73
03110590051020800647.0588235300683.352672210000000000000000000000817.230000000000157.500000000000974.73
03110590051030800647.0588235300683.352672210000000000000000000000817.230000000000157.500000000000974.73
03110590051040800647.0588235300683.352672210000000000000000000000817.230000000000157.500000000000974.73
03110590051050800647.0588235300683.352672210000000000000000000000817.230000000000157.500000000000974.73
03110590061010800647.0588235300683.352672210000000000000000000000151.500000000000210.020000000000361.52
03110590061020800647.0588235300683.352672210000000000000000000000151.500000000000210.020000000000361.52
03110590061030800647.0588235300683.352672210000000000000000000000151.500000000000210.020000000000361.52
03110590061040800647.0588235300683.352672210000000000000000000000151.500000000000210.020000000000361.52
03110590071010800647.0588235300683.352672210000000000000000000003579.680000000000451.970000000004031.65
03110590071020800647.0588235300683.352672210000000000000000000003579.680000000000451.970000000004031.65
03110590071030800647.0588235300683.352672210000000000000000000003579.680000000000451.970000000004031.65
03110590071040800647.0588235300683.352672210000000000000000000003579.680000000000451.970000000004031.65
03110590091010800647.0588235300683.352672210000000000000000000000178.750000000000506.770000000000685.52
03110590091020800647.0588235300683.352672210000000000000000000000178.750000000000506.770000000000685.52
03110590091030800647.0588235300683.352672210000000000000000000000178.750000000000506.770000000000685.52
03110604011010800231.9337712100244.943050880000000000000000000001029.190000000000392.170000000001421.35
03110604011020800231.9337712100244.943050880000000000000000000001029.190000000000392.170000000001421.35
03110604011030800231.9337712100244.943050880000000000000000000001029.190000000000392.170000000001421.35
03110604011040800231.9337712100244.943050880000000000000000000001029.190000000000392.170000000001421.35
03110604101010800231.9337712100244.943050880000000000000000000002213.760000000000341.410000000002555.17
03110604101020800231.9337712100244.943050880000000000000000000002213.760000000000341.410000000002555.17
03110604111010800231.9337712100244.943050880000000000000000000000381.330000000000179.210000000000560.54
03110604111020800231.9337712100244.943050880000000000000000000000381.330000000000179.210000000000560.54
03110604111030800231.9337712100244.943050880000000000000000000000381.330000000000179.210000000000560.54
03110604121010800231.9337712100244.943050880000000000000000000000079.390000000000111.760000000000191.15
03110604121020800231.9337712100244.943050880000000000000000000000079.390000000000111.760000000000191.15
03110604121030800231.9337712100244.943050880000000000000000000000079.390000000000111.760000000000191.15
03110604121040800231.9337712100244.943050880000000000000000000000079.390000000000111.760000000000191.15
03110604121050800231.9337712100244.943050880000000000000000000000079.390000000000111.760000000000191.15
03110604131010800231.9337712100244.943050880000000000000000000000591.040000000000175.490000000000766.53
03110604131020800231.9337712100244.943050880000000000000000000000591.040000000000175.490000000000766.53
03110604131030800231.9337712100244.943050880000000000000000000000591.040000000000175.490000000000766.53
03110604131040800231.9337712100244.943050880000000000000000000000591.040000000000175.490000000000766.53
03110604141010800231.9337712100244.943050880000000000000000000000195.870000000000272.550000000000468.42
03110604141020800231.9337712100244.943050880000000000000000000000195.870000000000272.550000000000468.42
03110604141030800231.9337712100244.943050880000000000000000000000195.870000000000272.550000000000468.42
03110604141040800231.9337712100244.943050880000000000000000000000195.870000000000272.550000000000468.42
03110604151010800231.9337712100244.943050880000000000000000000000428.750000000000069.350000000000498.10
03110604151020800231.9337712100244.943050880000000000000000000000428.750000000000069.350000000000498.10
03110604151030800231.9337712100244.943050880000000000000000000000428.750000000000069.350000000000498.10
03110604161010800231.9337712100244.943050880000000010100000000000903.730000000000029.720000000000933.45
03110604161020800231.9337712100244.943050880000000000000000000000903.730000000000029.720000000000933.45
03110604161030800231.9337712100244.943050880000000000000000000000903.730000000000029.720000000000933.45
03110604171010800231.9337712100244.943050880000000000000000000000472.310000000000208.030000000000680.34
03110604171020800231.9337712100244.943050880000000000000000000000472.310000000000208.030000000000680.34
03110604171030800231.9337712100244.943050880000000000000000000000472.310000000000208.030000000000680.34
03110604171040800231.9337712100244.943050880000000000000000000000472.310000000000208.030000000000680.34
03110604171050800231.9337712100244.943050880000000000000000000000472.310000000000208.030000000000680.34
03110604171060800231.9337712100244.943050880000000000000000000000472.310000000000208.030000000000680.34
03110604171070800231.9337712100244.943050880000000000000000000000472.310000000000208.030000000000680.34
03110604181010800231.9337712100244.943050880000000000000000000000034.670000000000147.860000000000182.52
03110604181020800231.9337712100244.943050880000000000000000000000034.670000000000147.860000000000182.52
03110604181030800231.9337712100244.943050880000000000000000000000034.670000000000147.860000000000182.52
03110604021010800231.9337712100244.943050880000000000000000000000132.280000000000206.410000000000338.69
03110604021020800231.9337712100244.943050880000000000000000000000132.280000000000206.410000000000338.69
03110604021030800231.9337712100244.943050880000000000000000000000132.280000000000206.410000000000338.69
03110604021040800231.9337712100244.943050880000000000000000000000132.280000000000206.410000000000338.69
03110604021050800231.9337712100244.943050880000000000000000000000132.280000000000206.410000000000338.69
03110604021060800231.9337712100244.943050880000000000000000000000132.280000000000206.410000000000338.69
03110604021070800231.9337712100244.943050880000000000000000000000132.280000000000206.410000000000338.69
03110604021080800231.9337712100244.943050880000000000000000000000132.280000000000206.410000000000338.69
03110604031010800231.9337712100244.943050880000000000000000000000726.670000000000231.490000000000958.15
03110604031020800231.9337712100244.943050880000000000000000000000726.670000000000231.490000000000958.15
03110604031030800231.9337712100244.943050880000000000000000000000726.670000000000231.490000000000958.15
03110604031040800231.9337712100244.943050880000000000000000000000726.670000000000231.490000000000958.15
03110604051010800231.9337712100244.943050880000000000000000000000470.680000000001853.210000000002323.89
03110604051020800231.9337712100244.943050880000000000000000000000470.680000000001853.210000000002323.89
03110604051030800231.9337712100244.943050880000000000000000000000470.680000000001853.210000000002323.89
03110604051040800231.9337712100244.943050880000000000000000000000470.680000000001853.210000000002323.89
03110604051050800231.9337712100244.943050880000000000000000000000470.680000000001853.210000000002323.89
03110604051060800231.9337712100244.943050880000000000000000000000470.680000000001853.210000000002323.89
03110604061010800231.9337712100244.943050880000000000000000000000571.850000000000351.770000000000923.62
03110604061020800231.9337712100244.943050880000000000000000000000571.850000000000351.770000000000923.62
03110604061030800231.9337712100244.943050880000000000000000000000571.850000000000351.770000000000923.62
03110604061040800231.9337712100244.943050880000000000000000000000571.850000000000351.770000000000923.62
03110604061050800231.9337712100244.943050880000000000000000000000571.850000000000351.770000000000923.62
03110604091010800231.9337712100244.943050880000000000000000000003227.400000000000489.100000000003716.50
03110604091020800231.9337712100244.943050880000000000000000000003227.400000000000489.100000000003716.50
03110604091030800231.9337712100244.943050880000000000000000000003227.400000000000489.100000000003716.50
03110604091040800231.9337712100244.943050880000000000000000000003227.400000000000489.100000000003716.50
03110612011010800437.8208333300462.378419910000000000000000000001211.770000000000268.610000000001480.38
03110612011020800437.8208333300462.378419910000000000000000000001211.770000000000268.610000000001480.38
03110612011030800437.8208333300462.378419910000000000000000000001211.770000000000268.610000000001480.38
03110612011040800437.8208333300462.378419910000000000000000000001211.770000000000268.610000000001480.38
03110612101010800437.8208333300462.378419910000000000000000000000450.620000000000949.810000000001400.43
03110612101020800437.8208333300462.378419910000000000000000000000450.620000000000949.810000000001400.43
03110612101030800437.8208333300462.378419910000000000000000000000450.620000000000949.810000000001400.43
03110612111010800437.8208333300462.378419910000000000000000000001263.940000000001055.720000000002319.66
03110612111020800437.8208333300462.378419910000000000000000000001263.940000000001055.720000000002319.66
03110612111030800437.8208333300462.378419910000000000000000000001263.940000000001055.720000000002319.66
03110612111040800437.8208333300462.378419910000000000000000000001263.940000000001055.720000000002319.66
03110612131010800437.8208333300462.378419910000000000000000000000805.780000000000208.160000000001013.93
03110612131020800437.8208333300462.378419910000000000000000000000805.780000000000208.160000000001013.93
03110612131030800437.8208333300462.378419910000000000000000000000805.780000000000208.160000000001013.93
03110612131040800437.8208333300462.378419910000000000000000000000805.780000000000208.160000000001013.93
03110612131050800437.8208333300462.378419910000000000000000000000805.780000000000208.160000000001013.93
03110612141010800437.8208333300462.378419910000000000000000000000613.400000000000207.920000000000821.31
03110612141020800437.8208333300462.378419910000000000000000000000613.400000000000207.920000000000821.31
03110612141030800437.8208333300462.378419910000000000000000000000613.400000000000207.920000000000821.31
03110612141040800437.8208333300462.378419910000000000000000000000613.400000000000207.920000000000821.31
03110612151010800437.8208333300462.378419910000000000000000000002566.890000000000000.000000000002566.89
03110612151020800437.8208333300462.378419910000000000000000000002566.890000000000000.000000000002566.89
03110612151030800437.8208333300462.378419910000000000000000000002566.890000000000000.000000000002566.89
03110612151040800437.8208333300462.378419910000000000000000000002566.890000000000000.000000000002566.89
03110612151050800437.8208333300462.378419910000000000000000000002566.890000000000000.000000000002566.89
03110612161010800437.8208333300462.378419910000000000000000000001050.550000000000182.630000000001233.18
03110612161020800437.8208333300462.378419910000000000000000000001050.550000000000182.630000000001233.18
03110612161030800437.8208333300462.378419910000000000000000000001050.550000000000182.630000000001233.18
03110612161040800437.8208333300462.378419910000000000000000000001050.550000000000182.630000000001233.18
03110612161050800437.8208333300462.378419910000000000000000000001050.550000000000182.630000000001233.18
03110612171010800437.8208333300462.378419910000000000000000000000862.500000000000169.630000000001032.13
03110612171020800437.8208333300462.378419910000000000000000000000862.500000000000169.630000000001032.13
03110612171030800437.8208333300462.378419910000000000000000000000862.500000000000169.630000000001032.13
03110612171040800437.8208333300462.378419910000000000000000000000862.500000000000169.630000000001032.13
03110612171050800437.8208333300462.378419910000000000000000000000862.500000000000169.630000000001032.13
03110612171060800437.8208333300462.378419910000000000000000000000862.500000000000169.630000000001032.13
03110612181010800437.8208333300462.378419910000000000000000000000399.530000000000649.100000000001048.63
03110612181020800437.8208333300462.378419910000000000000000000000399.530000000000649.100000000001048.63
03110612181030800437.8208333300462.378419910000000000000000000000399.530000000000649.100000000001048.63
03110612181040800437.8208333300462.378419910000000000000000000000399.530000000000649.100000000001048.63
03110612021010800437.8208333300462.378419910000000000000000000000039.870000000000297.000000000000336.87
03110612031010800437.8208333300462.378419910000000000000000000000144.620000000000284.730000000000429.35
03110612031020800437.8208333300462.378419910000000000000000000000144.620000000000284.730000000000429.35
03110612031030800437.8208333300462.378419910000000000000000000000144.620000000000284.730000000000429.35
03110612031040800437.8208333300462.378419910000000000000000000000144.620000000000284.730000000000429.35
03110612041010800437.8208333300462.378419910000000000000000000004861.670000000000305.530000000005167.19
03110612041020800437.8208333300462.378419910000000000000000000004861.670000000000305.530000000005167.19
03110612041030800437.8208333300462.378419910000000000000000000004861.670000000000305.530000000005167.19
03110612041040800437.8208333300462.378419910000000000000000000004861.670000000000305.530000000005167.19
03110612061010800437.8208333300462.378419910000000000000000000003280.620000000000393.140000000003673.76
03110612061020800437.8208333300462.378419910000000000000000000003280.620000000000393.140000000003673.76
03110612061030800437.8208333300462.378419910000000000000000000003280.620000000000393.140000000003673.76
03110612061040800437.8208333300462.378419910000000000000000000003280.620000000000393.140000000003673.76
03110612071010800437.8208333300462.378419910000000000000000000001133.120000000000248.330000000001381.45
03110612071020800437.8208333300462.378419910000000000000000000001133.120000000000248.330000000001381.45
03110612081010800437.8208333300462.378419910000000000000000000001652.120000000000180.950000000001833.07
03110612081020800437.8208333300462.378419910000000000000000000001652.120000000000180.950000000001833.07
03110612081030800437.8208333300462.378419910000000000000000000001652.120000000000180.950000000001833.07
03110612081040800437.8208333300462.378419910000000000000000000001652.120000000000180.950000000001833.07
03110612091010800437.8208333300462.378419910000000000000000000000920.710000000000160.020000000001080.73
03110612091020800437.8208333300462.378419910000000000000000000000920.710000000000160.020000000001080.73
03110620011010800591.3479853500624.516985630000000000000000000005203.030000000000344.050000000005547.08
03110620011020800591.3479853500624.516985630000000000000000000005203.030000000000344.050000000005547.08
03110620111010800591.3479853500624.516985630000000000000000000001476.260000000000455.420000000001931.68
03110620111020800591.3479853500624.516985630000000000000000000001476.260000000000455.420000000001931.68
03110620131010800591.3479853500624.516985630000000000000000000000819.170000000000939.350000000001758.51
03110620131020800591.3479853500624.516985630000000000000000000000819.170000000000939.350000000001758.51
03110620131030800591.3479853500624.516985630000000000000000000000819.170000000000939.350000000001758.51
03110620141010800591.3479853500624.516985630000000000000000000003498.470000000000890.990000000004389.46
03110620141020800591.3479853500624.516985630000000000000000000003498.470000000000890.990000000004389.46
03110620161010800591.3479853500624.516985630000000000000000000002911.810000000000593.430000000003505.24
03110620161020800591.3479853500624.516985630000000000000000000002911.810000000000593.430000000003505.24
03110620161030800591.3479853500624.516985630000000000000000000002911.810000000000593.430000000003505.24
03110620161040800591.3479853500624.516985630000000000000000000002911.810000000000593.430000000003505.24
03110620171010800591.3479853500624.516985630000000000000000000006583.060000000000448.830000000007031.89
03110620171020800591.3479853500624.516985630000000000000000000006583.060000000000448.830000000007031.89
03110620181010800591.3479853500624.516985630000000000000000000003239.140000000000063.090000000003302.23
03110620181020800591.3479853500624.516985630000000000000000000003239.140000000000063.090000000003302.23
03110620031010800591.3479853500624.516985630000000000000000000000838.970000000000536.700000000001375.67
03110620031020800591.3479853500624.516985630000000000000000000000838.970000000000536.700000000001375.67
03110620031030800591.3479853500624.516985630000000000000000000000838.970000000000536.700000000001375.67
03110620041010800591.3479853500624.516985630000000000000000000005096.000000000001255.880000000006351.88
03110620041020800591.3479853500624.516985630000000000000000000005096.000000000001255.880000000006351.88
03110620041030800591.3479853500624.516985630000000000000000000005096.000000000001255.880000000006351.88
03110620041040800591.3479853500624.516985630000000000000000000005096.000000000001255.880000000006351.88
03110620051010800591.3479853500624.516985630000000000000000000000645.000000000000312.320000000000957.32
03110620061010800591.3479853500624.516985630000000000000000000000797.250000000001350.580000000002147.83
03110620061020800591.3479853500624.516985630111000000000000000000797.250000000001350.580000000002147.83
03110620061030800591.3479853500624.516985630000000000000000000000797.250000000001350.580000000002147.83
03110620081010800591.3479853500624.516985630000000000000000000001924.920000000000540.660000000002465.58
03110620081020800591.3479853500624.516985630000000000000000000001924.920000000000540.660000000002465.58
03110620091010800591.3479853500624.516985630000000000000000000001873.920000000000297.230000000002171.14
03110620091020800591.3479853500624.516985630000000000000000000001873.920000000000297.230000000002171.14
03110639101010800551.5347826100582.470640710000000000000000000002536.600000000000190.370000000002726.97
03110639101020800551.5347826100582.470640710000000000000000000002536.600000000000190.370000000002726.97
03110639101030800551.5347826100582.470640710000000000000000000002536.600000000000190.370000000002726.97
03110639101040800551.5347826100582.470640710000000000000000000002536.600000000000190.370000000002726.97
03110639101050800551.5347826100582.470640710000000000000000000002536.600000000000190.370000000002726.97
03110639111010800551.5347826100582.470640710000111000000000000000600.000000000000138.750000000000738.75
03110639111020800551.5347826100582.470640710000000000000000000000600.000000000000138.750000000000738.75
03110639111030800551.5347826100582.470640710000000000000000000000600.000000000000138.750000000000738.75
03110639121010800551.5347826100582.470640710000000000000000000000400.000000000000150.000000000000550.00
03110639121020800551.5347826100582.470640710000000000000000000000400.000000000000150.000000000000550.00
03110639121030800551.5347826100582.470640710000000000000000000000400.000000000000150.000000000000550.00
03110639121040800551.5347826100582.470640710000000000000000000000400.000000000000150.000000000000550.00
03110639131010800551.5347826100582.470640710000000000000000000003660.420000000000249.410000000003909.83
03110639131020800551.5347826100582.470640710000000000000000000003660.420000000000249.410000000003909.83
03110639131030800551.5347826100582.470640710000000000000000000003660.420000000000249.410000000003909.83
03110639141010800551.5347826100582.470640710000000000000000000001533.720000000000304.900000000001838.62
03110639141020800551.5347826100582.470640710000000000000000000001533.720000000000304.900000000001838.62
03110639141030800551.5347826100582.470640710000000000000000000001533.720000000000304.900000000001838.62
03110639151010800551.5347826100582.470640710000000000000000000008022.000000000000151.500000000008173.50
03110639151020800551.5347826100582.470640710000000000000000000008022.000000000000151.500000000008173.50
03110639151030800551.5347826100582.470640710000000000000000000008022.000000000000151.500000000008173.50
03110639151040800551.5347826100582.470640710000000000000000000008022.000000000000151.500000000008173.50
03110639161010800551.5347826100582.470640710000000000000000000000700.000000000000000.000000000000700.00
03110639161020800551.5347826100582.470640710000000000000000000000700.000000000000000.000000000000700.00
03110639161030800551.5347826100582.470640710000000000000000000000700.000000000000000.000000000000700.00
03110639171010800551.5347826100582.470640710000000000000000000000968.870000000000072.250000000001041.12
03110639171020800551.5347826100582.470640710000000000000000000000968.870000000000072.250000000001041.12
03110639171030800551.5347826100582.470640710000000000000000000000968.870000000000072.250000000001041.12
03110639191010800551.5347826100582.470640710000000000000000000000645.000000000000000.000000000000645.00
03110639021010800551.5347826100582.470640710000000000000000000005454.170000000000087.500000000005541.67
03110639021020800551.5347826100582.470640710000000000000000000005454.170000000000087.500000000005541.67
03110639021030800551.5347826100582.470640710000000000000000000005454.170000000000087.500000000005541.67
03110639021040800551.5347826100582.470640710000000000000000000005454.170000000000087.500000000005541.67
03110639021050800551.5347826100582.470640710000000000000000000005454.170000000000087.500000000005541.67
03110639211010800551.5347826100582.470640710000000000000000000001854.420000000000198.000000000002052.42
03110639211020800551.5347826100582.470640710000000000000000000001854.420000000000198.000000000002052.42
03110639211030800551.5347826100582.470640710000000000000000000001854.420000000000198.000000000002052.42
03110639211040800551.5347826100582.470640710000000000000000000001854.420000000000198.000000000002052.42
03110639221010800551.5347826100582.470640710000000000000000000000821.480000000000049.500000000000870.98
03110639221020800551.5347826100582.470640710000000000000000000000821.480000000000049.500000000000870.98
03110639221030800551.5347826100582.470640710000000000000000000000821.480000000000049.500000000000870.98
03110639221040800551.5347826100582.470640710000000000000000000000821.480000000000049.500000000000870.98
03110639221050800551.5347826100582.470640710000000000000000000000821.480000000000049.500000000000870.98
03110639221060800551.5347826100582.470640710000000000000000000000821.480000000000049.500000000000870.98
03110639221070800551.5347826100582.470640710000000000000000000000821.480000000000049.500000000000870.98
03110639221080800551.5347826100582.470640710000000000000000000000821.480000000000049.500000000000870.98
03110639221090800551.5347826100582.470640710000000000000000000000821.480000000000049.500000000000870.98
03110639221100800551.5347826100582.470640710000000000000000000000821.480000000000049.500000000000870.98
03110639231010800551.5347826100582.470640710000000000000000000000515.500000000000079.200000000000594.70
03110639241010800551.5347826100582.470640710000000000000000000001220.590000000000198.000000000001418.59
03110639251010800551.5347826100582.470640710000000000000000000000251.140000000000120.860000000000372.00
03110639251020800551.5347826100582.470640710000000000000000000000251.140000000000120.860000000000372.00
03110639251030800551.5347826100582.470640710000000000000000000000251.140000000000120.860000000000372.00
03110639261010800551.5347826100582.470640710000000000000000000000817.250000000000104.160000000000921.41
03110639261020800551.5347826100582.470640710000000000000000000000817.250000000000104.160000000000921.41
03110639271010800551.5347826100582.470640710000000000000000000000952.490000000000147.000000000001099.49
03110639271020800551.5347826100582.470640710000000000000000000000952.490000000000147.000000000001099.49
03110639271030800551.5347826100582.470640710000000000000000000000952.490000000000147.000000000001099.49
03110639271040800551.5347826100582.470640710000000000000000000000952.490000000000147.000000000001099.49
03110639271050800551.5347826100582.470640710000000000000000000000952.490000000000147.000000000001099.49
03110639031010800551.5347826100582.470640710000000000000000000000984.000000000000157.450000000001141.45
03110639031020800551.5347826100582.470640710000000000000000000000984.000000000000157.450000000001141.45
03110639031030800551.5347826100582.470640710000000000000000000000984.000000000000157.450000000001141.45
03110639031040800551.5347826100582.470640710000000000000000000000984.000000000000157.450000000001141.45
03110639051010800551.5347826100582.470640710000000000000000000000495.000000000000100.000000000000595.00
03110639061010800551.5347826100582.470640710000000000000000000000800.000000000000230.330000000001030.33
03110639061020800551.5347826100582.470640710000000000000000000000800.000000000000230.330000000001030.33
03110639061030800551.5347826100582.470640710000000000000000000000800.000000000000230.330000000001030.33
03110639071010800551.5347826100582.470640710000000000000000000000600.000000000000200.000000000000800.00
03110639071020800551.5347826100582.470640710000000000000000000000600.000000000000200.000000000000800.00
03110639071030800551.5347826100582.470640710000000000000000000000600.000000000000200.000000000000800.00
03110639081010800551.5347826100582.470640710000000010100000000000450.000000000000100.000000000000550.00
03110639081020800551.5347826100582.470640710000000000000000000000450.000000000000100.000000000000550.00
03110639091010800551.5347826100582.470640710000010010100000000000783.330000000000016.330000000000799.67
03110639091020800551.5347826100582.470640710000010000000000000000783.330000000000016.330000000000799.67
03110647011010900562.0008680600593.523774050000101100000000000001283.250000000000236.780000000001520.03
03110647011020900562.0008680600593.523774050000001100000000000001283.250000000000236.780000000001520.03
03110647101010900562.0008680600593.523774050000000000000000000000618.020000000000381.550000000000999.57
03110647101020900562.0008680600593.523774050000000000000000000000618.020000000000381.550000000000999.57
03110647111010900562.0008680600593.523774050000000000000000000000158.880000000000393.940000000000552.82
03110647111020900562.0008680600593.523774050000000000000000000000158.880000000000393.940000000000552.82
03110647111030900562.0008680600593.523774050000000000000000000000158.880000000000393.940000000000552.82
03110647111040900562.0008680600593.523774050000000000000000000000158.880000000000393.940000000000552.82
03110647131010900562.0008680600593.523774050000000000000000000001243.000000000000478.870000000001721.88
03110647131020900562.0008680600593.523774050000000000000000000001243.000000000000478.870000000001721.88
03110647141010900562.0008680600593.523774050000000000000000000001102.780000000000394.060000000001496.83
03110647141020900562.0008680600593.523774050000000000000000000001102.780000000000394.060000000001496.83
03110647141030900562.0008680600593.523774050000000000000000000001102.780000000000394.060000000001496.83
03110647141040900562.0008680600593.523774050000000000000000000001102.780000000000394.060000000001496.83
03110647151010900562.0008680600593.523774050000000000000000000002193.030000000000305.920000000002498.95
03110647151020900562.0008680600593.523774050000000000000000000002193.030000000000305.920000000002498.95
03110647151030900562.0008680600593.523774050000000000000000000002193.030000000000305.920000000002498.95
03110647151040900562.0008680600593.523774050000000000000000000002193.030000000000305.920000000002498.95
03110647161010900562.0008680600593.523774050000000000000000000000923.650000000000286.740000000001210.39
03110647161020900562.0008680600593.523774050000000000000000000000923.650000000000286.740000000001210.39
03110647161030900562.0008680600593.523774050000000000000000000000923.650000000000286.740000000001210.39
03110647161040900562.0008680600593.523774050000000000000000000000923.650000000000286.740000000001210.39
03110647171010900562.0008680600593.523774050000000000000000000001072.750000000000180.180000000001252.93
03110647171020900562.0008680600593.523774050000000000000000000001072.750000000000180.180000000001252.93
03110647171030900562.0008680600593.523774050000000000000000000001072.750000000000180.180000000001252.93
03110647181010900562.0008680600593.523774050000000000000000000003583.750000000000304.830000000003888.58
03110647181020900562.0008680600593.523774050000000000000000000003583.750000000000304.830000000003888.58
03110647181030900562.0008680600593.523774050000000000000000000003583.750000000000304.830000000003888.58
03110647181040900562.0008680600593.523774050000000000000000000003583.750000000000304.830000000003888.58
03110647021010900562.0008680600593.523774050000000000000000000000902.980000000000253.060000000001156.03
03110647021020900562.0008680600593.523774050000000000000000000000902.980000000000253.060000000001156.03
03110647021030900562.0008680600593.523774050000000000000000000000902.980000000000253.060000000001156.03
03110647021040900562.0008680600593.523774050000000000000000000000902.980000000000253.060000000001156.03
03110647031010900562.0008680600593.523774050000100000000000000000406.930000000000029.460000000000436.39
03110647051010900562.0008680600593.523774050000000000000000000000806.220000000000340.800000000001147.02
03110647051020900562.0008680600593.523774050000000000000000000000806.220000000000340.800000000001147.02
03110647051030900562.0008680600593.523774050000000000000000000000806.220000000000340.800000000001147.02
03110647051040900562.0008680600593.523774050000000000000000000000806.220000000000340.800000000001147.02
03110647051050900562.0008680600593.523774050000000000000000000000806.220000000000340.800000000001147.02
03110647051060900562.0008680600593.523774050000000000000000000000806.220000000000340.800000000001147.02
03110647051070900562.0008680600593.523774050000000000000000000000806.220000000000340.800000000001147.02
03110647051080900562.0008680600593.523774050000000000000000000000806.220000000000340.800000000001147.02
03110647051090900562.0008680600593.523774050000000000000000000000806.220000000000340.800000000001147.02
03110647061010900562.0008680600593.523774050000101100000000000005073.560000000001067.690000000006141.24
03110647061020900562.0008680600593.523774050000000000000000000005073.560000000001067.690000000006141.24
03110647061030900562.0008680600593.523774050000000000000000000005073.560000000001067.690000000006141.24
03110647061040900562.0008680600593.523774050000000000000000000005073.560000000001067.690000000006141.24
03110647071010900562.0008680600593.523774050000000000000000000001384.430000000000447.800000000001832.23
03110647071020900562.0008680600593.523774050000000000000000000001384.430000000000447.800000000001832.23
03110647071030900562.0008680600593.523774050000000000000000000001384.430000000000447.800000000001832.23
03110647071040900562.0008680600593.523774050000000000000000000001384.430000000000447.800000000001832.23
03110647081010900562.0008680600593.523774050000000000000000000004801.950000000000278.730000000005080.68
03110647081020900562.0008680600593.523774050000000000000000000004801.950000000000278.730000000005080.68
03110647091010900562.0008680600593.523774050000000000000000000000705.420000000000354.150000000001059.57
03110647091020900562.0008680600593.523774050000000000000000000000705.420000000000354.150000000001059.57
03110647091030900562.0008680600593.523774050000000000000000000000705.420000000000354.150000000001059.57
03110655011010900403.1321138200425.743993000000000000000000000000971.470000000000132.100000000001103.57
03110655011020900403.1321138200425.743993000000000000000000000000971.470000000000132.100000000001103.57
03110655101010900403.1321138200425.743993000000000000000000000000441.250000000000201.720000000000642.97
03110655101020900403.1321138200425.743993000000000000000000000000441.250000000000201.720000000000642.97
03110655101030900403.1321138200425.743993000000000000000000000000441.250000000000201.720000000000642.97
03110655101040900403.1321138200425.743993000000000000000000000000441.250000000000201.720000000000642.97
03110655101050900403.1321138200425.743993000000000000000000000000441.250000000000201.720000000000642.97
03110655101060900403.1321138200425.743993000000000000000000000000441.250000000000201.720000000000642.97
03110655111010900403.1321138200425.743993000000000000000000000001689.300000000000657.260000000002346.56
03110655111020900403.1321138200425.743993000000000000000000000001689.300000000000657.260000000002346.56
03110655111030900403.1321138200425.743993000000000000000000000001689.300000000000657.260000000002346.56
03110655121010900403.1321138200425.743993000000000000000000000000447.640000000000359.810000000000807.45
03110655121020900403.1321138200425.743993000000000000000000000000447.640000000000359.810000000000807.45
03110655121030900403.1321138200425.743993000000000000000000000000447.640000000000359.810000000000807.45
03110655131010900403.1321138200425.743993000000000000000000000000797.110000000000154.500000000000951.61
03110655131020900403.1321138200425.743993000000000000000000000000797.110000000000154.500000000000951.61
03110655141010900403.1321138200425.743993000000000000000000000000528.720000000000224.660000000000753.38
03110655141020900403.1321138200425.743993000000000000000000000000528.720000000000224.660000000000753.38
03110655151010900403.1321138200425.743993000000000000000000000001612.680000000000483.420000000002096.11
03110655151020900403.1321138200425.743993000000000000000000000001612.680000000000483.420000000002096.11
03110655151030900403.1321138200425.743993000000000000000000000001612.680000000000483.420000000002096.11
03110655161010900403.1321138200425.743993000000000000000000000000693.500000000002376.700000000003070.20
03110655161020900403.1321138200425.743993000000000000000000000000693.500000000002376.700000000003070.20
03110655161030900403.1321138200425.743993000000000000000000000000693.500000000002376.700000000003070.20
03110655171010900403.1321138200425.743993000000000000000000000000525.000000000000173.020000000000698.02
03110655171020900403.1321138200425.743993000000000000000000000000525.000000000000173.020000000000698.02
03110655181010900403.1321138200425.743993000000000000000000000006032.000000000000530.720000000006562.72
03110655181020900403.1321138200425.743993000000000000000000000006032.000000000000530.720000000006562.72
03110655021010900403.1321138200425.743993000000000000000000000001605.000000000000215.000000000001820.00
03110655021020900403.1321138200425.743993000000000000000000000001605.000000000000215.000000000001820.00
03110655021030900403.1321138200425.743993000000000000000000000001605.000000000000215.000000000001820.00
03110655021040900403.1321138200425.743993000000000000000000000001605.000000000000215.000000000001820.00
03110655031010900403.1321138200425.743993000000000000000000000000669.000000000000264.250000000000933.25
03110655031020900403.1321138200425.743993000000000000000000000000669.000000000000264.250000000000933.25
03110655031030900403.1321138200425.743993000000000000000000000000669.000000000000264.250000000000933.25
03110655031040900403.1321138200425.743993000000000000000000000000669.000000000000264.250000000000933.25
03110655041010900403.1321138200425.743993000000000000000000000001573.540000000000523.970000000002097.50
03110655041020900403.1321138200425.743993000000000000000000000001573.540000000000523.970000000002097.50
03110655041030900403.1321138200425.743993000000000000000000000001573.540000000000523.970000000002097.50
03110655041040900403.1321138200425.743993000000000000000000000001573.540000000000523.970000000002097.50
03110655051010900403.1321138200425.743993000000000000000000000001030.000000000000214.580000000001244.58
03110655061010900403.1321138200425.743993000000000000000000000000562.400000000000163.080000000000725.48
03110655061020900403.1321138200425.743993000000000000000000000000562.400000000000163.080000000000725.48
03110655061030900403.1321138200425.743993000000000000000000000000562.400000000000163.080000000000725.48
03110655061040900403.1321138200425.743993000000000000000000000000562.400000000000163.080000000000725.48
03110655061050900403.1321138200425.743993000000000000000000000000562.400000000000163.080000000000725.48
03110655071010900403.1321138200425.743993000000000000000000000001479.670000000000158.030000000001637.70
03110655071020900403.1321138200425.743993000000000000000000000001479.670000000000158.030000000001637.70
03110655081010900403.1321138200425.743993000000000000000000000001021.190000000000313.680000000001334.88
03110655081020900403.1321138200425.743993000000000000000000000001021.190000000000313.680000000001334.88
03110655091010900403.1321138200425.743993000000000000000000000001897.350000000000329.580000000002226.93
03110655091020900403.1321138200425.743993000000000000000000000001897.350000000000329.580000000002226.93
03110663011010900248.8527199100262.810991760000000000000000000000345.930000000000089.340000000000435.27
03110663011020900248.8527199100262.810991760000000000000000000000345.930000000000089.340000000000435.27
03110663011030900248.8527199100262.810991760000000000000000000000345.930000000000089.340000000000435.27
03110663011040900248.8527199100262.810991760000000000000000000000345.930000000000089.340000000000435.27
03110663101010900248.8527199100262.810991760000000000000000000000851.530000000000102.660000000000954.19
03110663101020900248.8527199100262.810991760000000000000000000000851.530000000000102.660000000000954.19
03110663111010900248.8527199100262.810991760000000000000000000003967.810000000000814.290000000004782.10
03110663111020900248.8527199100262.810991760000000000000000000003967.810000000000814.290000000004782.10
03110663111030900248.8527199100262.810991760000000000000000000003967.810000000000814.290000000004782.10
03110663111040900248.8527199100262.810991760000000000000000000003967.810000000000814.290000000004782.10
03110663111050900248.8527199100262.810991760000000000000000000003967.810000000000814.290000000004782.10
03110663111060900248.8527199100262.810991760000000000000000000003967.810000000000814.290000000004782.10
03110663121010900248.8527199100262.810991760000000000000000000002231.950000000000470.790000000002702.74
03110663121020900248.8527199100262.810991760000000000000000000002231.950000000000470.790000000002702.74
03110663121030900248.8527199100262.810991760000000000000000000002231.950000000000470.790000000002702.74
03110663121040900248.8527199100262.810991760000000000000000000002231.950000000000470.790000000002702.74
03110663121050900248.8527199100262.810991760000000000000000000002231.950000000000470.790000000002702.74
03110663121060900248.8527199100262.810991760000000000000000000002231.950000000000470.790000000002702.74
03110663121070900248.8527199100262.810991760000000000000000000002231.950000000000470.790000000002702.74
03110663131010900248.8527199100262.810991760000000000000000000000066.670000000000264.050000000000330.72
03110663141010900248.8527199100262.810991760000000000000000000002043.170000000000316.450000000002359.62
03110663141020900248.8527199100262.810991760000000000000000000002043.170000000000316.450000000002359.62
03110663141030900248.8527199100262.810991760000000000000000000002043.170000000000316.450000000002359.62
03110663141040900248.8527199100262.810991760000000000000000000002043.170000000000316.450000000002359.62
03110663151010900248.8527199100262.810991760000000000000000000000782.250000000000271.060000000001053.31
03110663151020900248.8527199100262.810991760000000000000000000000782.250000000000271.060000000001053.31
03110663161010900248.8527199100262.810991760000000000000000000000916.380000000000318.870000000001235.25
03110663161020900248.8527199100262.810991760000000000000000000000916.380000000000318.870000000001235.25
03110663161030900248.8527199100262.810991760000000000000000000000916.380000000000318.870000000001235.25
03110663171010900248.8527199100262.810991760000000000000000000001750.280000000000280.820000000002031.09
03110663171020900248.8527199100262.810991760000000000000000000001750.280000000000280.820000000002031.09
03110663171030900248.8527199100262.810991760000000000000000000001750.280000000000280.820000000002031.09
03110663171040900248.8527199100262.810991760000000000000000000001750.280000000000280.820000000002031.09
03110663181010900248.8527199100262.810991760000000000000000000004041.380000000000419.830000000004461.21
03110663181020900248.8527199100262.810991760000000000000000000004041.380000000000419.830000000004461.21
03110663181030900248.8527199100262.810991760000000000000000000004041.380000000000419.830000000004461.21
03110663021010900248.8527199100262.810991760000000000000000000000533.520000000000113.860000000000647.38
03110663021020900248.8527199100262.810991760000000000000000000000533.520000000000113.860000000000647.38
03110663021030900248.8527199100262.810991760000000000000000000000533.520000000000113.860000000000647.38
03110663021040900248.8527199100262.810991760000000000000000000000533.520000000000113.860000000000647.38
03110663031010900248.8527199100262.810991760000000000000000000002618.340000000000611.660000000003230.00
03110663031020900248.8527199100262.810991760000000000000000000002618.340000000000611.660000000003230.00
03110663031030900248.8527199100262.810991760000000000000000000002618.340000000000611.660000000003230.00
03110663031040900248.8527199100262.810991760000000000000000000002618.340000000000611.660000000003230.00
03110663031050900248.8527199100262.810991760000000000000000000002618.340000000000611.660000000003230.00
03110663041010900248.8527199100262.810991760000000000000000000000613.080000000000258.670000000000871.74
03110663041020900248.8527199100262.810991760000000000000000000000613.080000000000258.670000000000871.74
03110663041030900248.8527199100262.810991760000000000000000000000613.080000000000258.670000000000871.74
03110663041040900248.8527199100262.810991760000000000000000000000613.080000000000258.670000000000871.74
03110663041050900248.8527199100262.810991760000000000000000000000613.080000000000258.670000000000871.74
03110663041060900248.8527199100262.810991760000000000000000000000613.080000000000258.670000000000871.74
03110663041070900248.8527199100262.810991760000000000000000000000613.080000000000258.670000000000871.74
03110663041080900248.8527199100262.810991760000000000000000000000613.080000000000258.670000000000871.74
03110663041090900248.8527199100262.810991760000000000000000000000613.080000000000258.670000000000871.74
03110663041100900248.8527199100262.810991760000000000000000000000613.080000000000258.670000000000871.74
03110663041110900248.8527199100262.810991760000000000000000000000613.080000000000258.670000000000871.74
03110663041120900248.8527199100262.810991760000000000000000000000613.080000000000258.670000000000871.74
03110663051010900248.8527199100262.810991760000000000000000000003007.870000000000990.910000000003998.78
03110663051020900248.8527199100262.810991760000000000000000000003007.870000000000990.910000000003998.78
03110663051030900248.8527199100262.810991760000000000000000000003007.870000000000990.910000000003998.78
03110663051040900248.8527199100262.810991760000000000000000000003007.870000000000990.910000000003998.78
03110663061010900248.8527199100262.810991760000000000000000000000636.000000000001874.400000000002510.40
03110663071010900248.8527199100262.810991760000000000000000000000177.580000000000341.050000000000518.63
03110663071020900248.8527199100262.810991760000000000000000000000177.580000000000341.050000000000518.63
03110663081010900248.8527199100262.810991760000000000000000000004784.020000000001164.390000000005948.42
03110663081020900248.8527199100262.810991760000000000000000000004784.020000000001164.390000000005948.42
03110663091010900248.8527199100262.810991760000000000000000000000823.740000000000375.210000000001198.95
03110663091020900248.8527199100262.810991760000000000000000000000823.740000000000375.210000000001198.95
03110663091030900248.8527199100262.810991760000000000000000000000823.740000000000375.210000000001198.95
03110663091040900248.8527199100262.810991760000000000000000000000823.740000000000375.210000000001198.95
03110663091050900248.8527199100262.810991760000000000000000000000823.740000000000375.210000000001198.95
03110671011010900497.7222286600525.639714060000000000000000000000840.670000000000150.000000000000990.67
03110671011020900497.7222286600525.639714060000000000000000000000840.670000000000150.000000000000990.67
03110671011030900497.7222286600525.639714060000000000000000000000840.670000000000150.000000000000990.67
03110671011040900497.7222286600525.639714060000000000000000000000840.670000000000150.000000000000990.67
03110671111010900497.7222286600525.639714060000000000000000000000450.000000000000184.830000000000634.83
03110671111020900497.7222286600525.639714060000000000000000000000450.000000000000184.830000000000634.83
03110671111030900497.7222286600525.639714060000000000000000000000450.000000000000184.830000000000634.83
03110671131010900497.7222286600525.639714060000000000000000000000741.500000000000099.000000000000840.50
03110671131020900497.7222286600525.639714060000000000000000000000741.500000000000099.000000000000840.50
03110671131030900497.7222286600525.639714060000000000000000000000741.500000000000099.000000000000840.50
03110671131040900497.7222286600525.639714060000000000000000000000741.500000000000099.000000000000840.50
03110671131050900497.7222286600525.639714060000000000000000000000741.500000000000099.000000000000840.50
03110671131060900497.7222286600525.639714060000000000000000000000741.500000000000099.000000000000840.50
03110671131070900497.7222286600525.639714060000000000000000000000741.500000000000099.000000000000840.50
03110671131080900497.7222286600525.639714060000000000000000000000741.500000000000099.000000000000840.50
03110671141010900497.7222286600525.639714060000000000000000000001316.000000000000099.000000000001415.00
03110671141020900497.7222286600525.639714060000000000000000000001316.000000000000099.000000000001415.00
03110671141030900497.7222286600525.639714060000000000000000000001316.000000000000099.000000000001415.00
03110671151010900497.7222286600525.639714060000000000000000000001575.000000000000147.000000000001722.00
03110671151020900497.7222286600525.639714060000000000000000000001575.000000000000147.000000000001722.00
03110671151030900497.7222286600525.639714060000000000000000000001575.000000000000147.000000000001722.00
03110671151040900497.7222286600525.639714060000000000000000000001575.000000000000147.000000000001722.00
03110671161010900497.7222286600525.639714060000000000000000000000359.400000000000076.120000000000435.52
03110671161020900497.7222286600525.639714060000000000000000000000359.400000000000076.120000000000435.52
03110671171010900497.7222286600525.639714060000000000000000000000936.790000000000225.670000000001162.46
03110671171020900497.7222286600525.639714060000000000000000000000936.790000000000225.670000000001162.46
03110671171030900497.7222286600525.639714060000000000000000000000936.790000000000225.670000000001162.46
03110671171040900497.7222286600525.639714060000000000000000000000936.790000000000225.670000000001162.46
03110671021010900497.7222286600525.639714060000000000000000000001990.750000000000100.000000000002090.75
03110671021020900497.7222286600525.639714060000000000000000000001990.750000000000100.000000000002090.75
03110671021030900497.7222286600525.639714060000000000000000000001990.750000000000100.000000000002090.75
03110671021040900497.7222286600525.639714060000000000000000000001990.750000000000100.000000000002090.75
03110671031010900497.7222286600525.639714060000000000000000000001000.000000000000150.000000000001150.00
03110671031020900497.7222286600525.639714060000000000000000000001000.000000000000150.000000000001150.00
03110671041010900497.7222286600525.639714060000000000000000000001050.000000000000150.000000000001200.00
03110671041020900497.7222286600525.639714060000000000000000000001050.000000000000150.000000000001200.00
03110671041030900497.7222286600525.639714060000000000000000000001050.000000000000150.000000000001200.00
03110671051010900497.7222286600525.639714060000000000000000000000400.000000000000104.130000000000504.13
03110671051020900497.7222286600525.639714060000000000000000000000400.000000000000104.130000000000504.13
03110671051030900497.7222286600525.639714060000000000000000000000400.000000000000104.130000000000504.13
03110671061010900497.7222286600525.639714060000000000000000000000422.000000000000100.000000000000522.00
03110671061020900497.7222286600525.639714060000000000000000000000422.000000000000100.000000000000522.00
03110671061030900497.7222286600525.639714060000000000000000000000422.000000000000100.000000000000522.00
03110671061040900497.7222286600525.639714060000000000000000000000422.000000000000100.000000000000522.00
03110671061050900497.7222286600525.639714060000000000000000000000422.000000000000100.000000000000522.00
03110671071010900497.7222286600525.639714060000000000000000000003402.000000000000200.000000000003602.00
03110671071020900497.7222286600525.639714060000000000000000000003402.000000000000200.000000000003602.00
03110671071030900497.7222286600525.639714060000000000000000000003402.000000000000200.000000000003602.00
03110671071040900497.7222286600525.639714060000000000000000000003402.000000000000200.000000000003602.00
03110671071050900497.7222286600525.639714060000000000000000000003402.000000000000200.000000000003602.00
03110671091010900497.7222286600525.639714060000000000000000000000427.750000000000363.790000000000791.54
03110671091020900497.7222286600525.639714060000000000000000000000427.750000000000363.790000000000791.54
03110680011011000093.4747706400098.717816650000000000000000000001589.810000000000052.500000000001642.31
03110680011021000093.4747706400098.717816650000000000000000000001589.810000000000052.500000000001642.31
03110680011031000093.4747706400098.717816650000000000000000000001589.810000000000052.500000000001642.31
03110680011041000093.4747706400098.717816650000000000000000000001589.810000000000052.500000000001642.31
03110680101011000093.4747706400098.717816650000000000000000000001364.040000000000147.720000000001511.76
03110680101021000093.4747706400098.717816650000000000000000000001364.040000000000147.720000000001511.76
03110680101031000093.4747706400098.717816650000000000000000000001364.040000000000147.720000000001511.76
03110680101041000093.4747706400098.717816650000000000000000000001364.040000000000147.720000000001511.76
03110680111011000093.4747706400098.717816650000000000000000000003096.720000000000631.250000000003727.97
03110680111021000093.4747706400098.717816650000000000000000000003096.720000000000631.250000000003727.97
03110680111031000093.4747706400098.717816650000000000000000000003096.720000000000631.250000000003727.97
03110680121011000093.4747706400098.717816650000000000000000000000849.430000000000395.500000000001244.93
03110680121021000093.4747706400098.717816650000000000000000000000849.430000000000395.500000000001244.93
03110680121031000093.4747706400098.717816650000000000000000000000849.430000000000395.500000000001244.93
03110680121041000093.4747706400098.717816650000000000000000000000849.430000000000395.500000000001244.93
03110680131011000093.4747706400098.717816650000000000000000000001731.500000000000292.610000000002024.11
03110680131021000093.4747706400098.717816650000000000000000000001731.500000000000292.610000000002024.11
03110680131031000093.4747706400098.717816650000000000000000000001731.500000000000292.610000000002024.11
03110680131041000093.4747706400098.717816650000000000000000000001731.500000000000292.610000000002024.11
03110680141011000093.4747706400098.717816650000000000000000000003184.360000000000883.340000000004067.70
03110680141021000093.4747706400098.717816650000000000000000000003184.360000000000883.340000000004067.70
03110680141031000093.4747706400098.717816650000000000000000000003184.360000000000883.340000000004067.70
03110680151011000093.4747706400098.717816650000000000000000000000296.640000000000248.300000000000544.94
03110680151021000093.4747706400098.717816650000000000000000000000296.640000000000248.300000000000544.94
03110680161011000093.4747706400098.717816650000000000000000000000912.550000000000685.200000000001597.75
03110680161021000093.4747706400098.717816650000000000000000000000912.550000000000685.200000000001597.75
03110680171011000093.4747706400098.717816650000000000000000000000741.600000000000213.580000000000955.18
03110680171021000093.4747706400098.717816650000000000000000000000741.600000000000213.580000000000955.18
03110680171031000093.4747706400098.717816650000000000000000000000741.600000000000213.580000000000955.18
03110680021011000093.4747706400098.717816650000000000000000000001625.800000000000140.220000000001766.02
03110680021021000093.4747706400098.717816650000000000000000000001625.800000000000140.220000000001766.02
03110680201011000093.4747706400098.717816650000000000000000000000279.210000000000187.680000000000466.90
03110680201021000093.4747706400098.717816650000000000000000000000279.210000000000187.680000000000466.90
03110680201031000093.4747706400098.717816650000000000000000000000279.210000000000187.680000000000466.90
03110680201041000093.4747706400098.717816650000000000000000000000279.210000000000187.680000000000466.90
03110680201051000093.4747706400098.717816650000000000000000000000279.210000000000187.680000000000466.90
03110680031011000093.4747706400098.717816650000000000000000000000367.950000000000020.050000000000388.00
03110680031021000093.4747706400098.717816650000000000000000000000367.950000000000020.050000000000388.00
03110680041011000093.4747706400098.717816650000000000000000000000530.000000000000026.050000000000556.05
03110680051011000093.4747706400098.717816650000000000000000000000478.450000000000157.500000000000635.95
03110680051021000093.4747706400098.717816650000000000000000000000478.450000000000157.500000000000635.95
03110680051031000093.4747706400098.717816650000000000000000000000478.450000000000157.500000000000635.95
03110680051041000093.4747706400098.717816650000000000000000000000478.450000000000157.500000000000635.95
03110680061011000093.4747706400098.717816650000000000000000000000705.670000000000105.000000000000810.67
03110680061021000093.4747706400098.717816650000000000000000000000705.670000000000105.000000000000810.67
03110680061031000093.4747706400098.717816650000000000000000000000705.670000000000105.000000000000810.67
03110680071011000093.4747706400098.717816650000000000000000000000435.750000000000562.960000000000998.71
03110680071021000093.4747706400098.717816650000000000000000000000435.750000000000562.960000000000998.71
03110680071031000093.4747706400098.717816650000000000000000000000435.750000000000562.960000000000998.71
03110680071041000093.4747706400098.717816650000000000000000000000435.750000000000562.960000000000998.71
03110680071051000093.4747706400098.717816650000101100000000000000435.750000000000562.960000000000998.71
03110680081011000093.4747706400098.717816650000000000000000000002084.170000000000207.310000000002291.48
03110680081021000093.4747706400098.717816650000000000000000000002084.170000000000207.310000000002291.48
03110680081031000093.4747706400098.717816650000000000000000000002084.170000000000207.310000000002291.48
03110680091011000093.4747706400098.717816650000000000000000000000719.900000000000471.240000000001191.14
03110680091021000093.4747706400098.717816650000000000000000000000719.900000000000471.240000000001191.14
03110680091031000093.4747706400098.717816650000000000000000000000719.900000000000471.240000000001191.14
03110698011011000298.6410256400315.391948130000000000000000000000796.800000000000081.600000000000878.40
03110698101011000298.6410256400315.391948130000000000000000000000374.400000000000081.600000000000456.00
03110698101021000298.6410256400315.391948130000000000000000000000374.400000000000081.600000000000456.00
03110698111011000298.6410256400315.391948130000000010100000000000915.430000000000101.000000000001016.43
03110698111021000298.6410256400315.391948130000000000000000000000915.430000000000101.000000000001016.43
03110698111031000298.6410256400315.391948130000000000000000000000915.430000000000101.000000000001016.43
03110698121011000298.6410256400315.391948130000000000000000000000380.000000000000080.800000000000460.80
03110698141011000298.6410256400315.391948130000000000000000000000764.000000000000101.000000000000865.00
03110698141021000298.6410256400315.391948130000000000000000000000764.000000000000101.000000000000865.00
03110698151011000298.6410256400315.391948130000000000000000000000612.500000000000070.700000000000683.20
03110698151021000298.6410256400315.391948130000000000000000000000612.500000000000070.700000000000683.20
03110698151031000298.6410256400315.391948130000000000000000000000612.500000000000070.700000000000683.20
03110698161011000298.6410256400315.391948130000000000000000000000333.330000000000048.330000000000381.67
03110698171011000298.6410256400315.391948130000000000000000000000233.330000000000020.000000000000253.33
03110698031011000298.6410256400315.391948130000000000000000000000315.000000000000406.270000000000721.27
03110698061011000298.6410256400315.391948130000000000000000000004333.330000000000076.500000000004409.83
03110698061021000298.6410256400315.391948130000000000000000000004333.330000000000076.500000000004409.83
03110698061031000298.6410256400315.391948130000000000000000000004333.330000000000076.500000000004409.83
03110698071011000298.6410256400315.391948130000000000000000000000652.150000000000197.000000000000849.15
03110698071021000298.6410256400315.391948130000000000000000000000652.150000000000197.000000000000849.15
03110698081011000298.6410256400315.391948130000000000000000000000863.500000000000230.780000000001094.28
03110698081021000298.6410256400315.391948130000000000000000000000863.500000000000230.780000000001094.28
03110698091011000298.6410256400315.391948130000000000000000000000420.830000000000042.500000000000463.33
03110701101011000273.6000000000288.946359000000000010100000000002226.670000000000208.000000000002434.67
03110701101021000273.6000000000288.946359000000000000000000000002226.670000000000208.000000000002434.67
03110701131011000273.6000000000288.946359000000000000000000000000358.500000000000224.950000000000583.45
03110701131021000273.6000000000288.946359000000000000000000000000358.500000000000224.950000000000583.45
03110701131031000273.6000000000288.946359000000000000000000000000358.500000000000224.950000000000583.45
03110701141011000273.6000000000288.946359000000000000000000000000102.070000000000156.640000000000258.70
03110701141021000273.6000000000288.946359000000000000000000000000102.070000000000156.640000000000258.70
03110701141031000273.6000000000288.946359000000000000000000000000102.070000000000156.640000000000258.70
03110701141041000273.6000000000288.946359000000000000000000000000102.070000000000156.640000000000258.70
03110701151011000273.6000000000288.946359000000000000000000000000743.500000000000268.480000000001011.98
03110701151021000273.6000000000288.946359000000000000000000000000743.500000000000268.480000000001011.98
03110701151031000273.6000000000288.946359000000000000000000000000743.500000000000268.480000000001011.98
03110701151041000273.6000000000288.946359000000000000000000000000743.500000000000268.480000000001011.98
03110701161011000273.6000000000288.946359000000000000000000000000499.330000000000052.000000000000551.33
03110701171011000273.6000000000288.946359000000000000000000000001017.380000000000245.000000000001262.38
03110701171021000273.6000000000288.946359000000000000000000000001017.380000000000245.000000000001262.38
03110701171031000273.6000000000288.946359000000000000000000000001017.380000000000245.000000000001262.38
03110701171041000273.6000000000288.946359000000000000000000000001017.380000000000245.000000000001262.38
03110701021011000273.6000000000288.946359000000000000000000000000191.500000000000448.140000000000639.64
03110701021021000273.6000000000288.946359000000000000000000000000191.500000000000448.140000000000639.64
03110701021031000273.6000000000288.946359000000000000000000000000191.500000000000448.140000000000639.64
03110701021041000273.6000000000288.946359000000000000000000000000191.500000000000448.140000000000639.64
03110701021051000273.6000000000288.946359000000000000000000000000191.500000000000448.140000000000639.64
03110701031011000273.6000000000288.946359000000000000000000000000540.280000000002351.170000000002891.45
03110701031021000273.6000000000288.946359000000000000000000000000540.280000000002351.170000000002891.45
03110701031031000273.6000000000288.946359000000000000000000000000540.280000000002351.170000000002891.45
03110701031041000273.6000000000288.946359000000000000000000000000540.280000000002351.170000000002891.45
03110701031051000273.6000000000288.946359000000000000000000000000540.280000000002351.170000000002891.45
03110701061011000273.6000000000288.946359000000000000000000000000116.670000000000130.330000000000247.00
03110701061021000273.6000000000288.946359000000000000000000000000116.670000000000130.330000000000247.00
03110701061031000273.6000000000288.946359000000000000000000000000116.670000000000130.330000000000247.00
03110701071011000273.6000000000288.946359000000000000000000000000530.720000000000157.500000000000688.22
03110701071021000273.6000000000288.946359000000000000000000000000530.720000000000157.500000000000688.22
03110701071031000273.6000000000288.946359000000000000000000000000530.720000000000157.500000000000688.22
03110701071041000273.6000000000288.946359000000000000000000000000530.720000000000157.500000000000688.22
03110701071051000273.6000000000288.946359000000000000000000000000530.720000000000157.500000000000688.22
03110701081011000273.6000000000288.946359000000000000000000000000209.580000000000218.820000000000428.39
03110701081021000273.6000000000288.946359000000000000000000000000209.580000000000218.820000000000428.39
03110701091011000273.6000000000288.946359000000000000000000000000211.650000000000578.950000000000790.60
03110701091021000273.6000000000288.946359000000000000000000000000211.650000000000578.950000000000790.60
03110710011011100224.5363010100237.130652920000000000000000000000592.340000000000157.500000000000749.84
03110710011021100224.5363010100237.130652920000000000000000000000592.340000000000157.500000000000749.84
03110710011031100224.5363010100237.130652920000000000000000000000592.340000000000157.500000000000749.84
03110710011041100224.5363010100237.130652920000000000000000000000592.340000000000157.500000000000749.84
03110710011051100224.5363010100237.130652920000000000000000000000592.340000000000157.500000000000749.84
03110710101011100224.5363010100237.130652920000000000000000000001067.420000000000099.290000000001166.71
03110710101021100224.5363010100237.130652920000000000000000000001067.420000000000099.290000000001166.71
03110710101031100224.5363010100237.130652920000000000000000000001067.420000000000099.290000000001166.71
03110710111011100224.5363010100237.130652920000000000000000000002625.000000000000197.600000000002822.60
03110710111021100224.5363010100237.130652920000000000000000000002625.000000000000197.600000000002822.60
03110710121011100224.5363010100237.130652920000000000000000000000533.200000000000104.000000000000637.20
03110710121021100224.5363010100237.130652920000000000000000000000533.200000000000104.000000000000637.20
03110710121031100224.5363010100237.130652920000000000000000000000533.200000000000104.000000000000637.20
03110710121041100224.5363010100237.130652920000000000000000000000533.200000000000104.000000000000637.20
03110710121051100224.5363010100237.130652920000000000000000000000533.200000000000104.000000000000637.20
03110710121061100224.5363010100237.130652920000000000000000000000533.200000000000104.000000000000637.20
03110710121071100224.5363010100237.130652920000000000000000000000533.200000000000104.000000000000637.20
03110710121081100224.5363010100237.130652920000000000000000000000533.200000000000104.000000000000637.20
03110710121091100224.5363010100237.130652920000000000000000000000533.200000000000104.000000000000637.20
03110710141011100224.5363010100237.130652920000000000000000000003552.500000000000156.390000000003708.89
03110710151011100224.5363010100237.130652920000000000000000000000275.000000000000132.530000000000407.53
03110710151021100224.5363010100237.130652920000000000000000000000275.000000000000132.530000000000407.53
03110710151031100224.5363010100237.130652920011000000000000000000275.000000000000132.530000000000407.53
03110710151041100224.5363010100237.130652920000000000000000000000275.000000000000132.530000000000407.53
03110710161011100224.5363010100237.130652920000000000000000000000193.130000000000571.050000000000764.17
03110710161021100224.5363010100237.130652920000000000000000000000193.130000000000571.050000000000764.17
03110710181011100224.5363010100237.130652920000000000000000000000451.310000000000061.800000000000513.11
03110710191011100224.5363010100237.130652920000000000000000000001182.740000000000153.000000000001335.74
03110710191021100224.5363010100237.130652920000000000000000000001182.740000000000153.000000000001335.74
03110710021011100224.5363010100237.130652920000000000000000000000922.650000000000085.870000000001008.52
03110710021021100224.5363010100237.130652920000000000000000000000922.650000000000085.870000000001008.52
03110710201011100224.5363010100237.130652920000000000000000000000791.670000000000102.000000000000893.67
03110710201021100224.5363010100237.130652920000000000000000000000791.670000000000102.000000000000893.67
03110710031011100224.5363010100237.130652920000000000000000000000320.830000000000063.000000000000383.83
03110710041011100224.5363010100237.130652920000000000000000000002476.410000000000210.000000000002686.41
03110710041021100224.5363010100237.130652920000000000000000000002476.410000000000210.000000000002686.41
03110710041031100224.5363010100237.130652920000000000000000000002476.410000000000210.000000000002686.41
03110710041041100224.5363010100237.130652920000000000000000000002476.410000000000210.000000000002686.41
03110710051011100224.5363010100237.130652920000000000000000000001050.000000000000210.000000000001260.00
03110710051021100224.5363010100237.130652920000000000000000000001050.000000000000210.000000000001260.00
03110710051031100224.5363010100237.130652920000000000000000000001050.000000000000210.000000000001260.00
03110710051041100224.5363010100237.130652920000000000000000000001050.000000000000210.000000000001260.00
03110710051051100224.5363010100237.130652920000000000000000000001050.000000000000210.000000000001260.00
03110710061011100224.5363010100237.130652920000000000000000000001568.000000000000157.500000000001725.50
03110710061021100224.5363010100237.130652920000000000000000000001568.000000000000157.500000000001725.50
03110710081011100224.5363010100237.130652920000000000000000000001916.600000000000303.300000000002219.90
03110710081021100224.5363010100237.130652920000000000000000000001916.600000000000303.300000000002219.90
03110710081031100224.5363010100237.130652920000000000000000000001916.600000000000303.300000000002219.90
03110710081041100224.5363010100237.130652920000000000000000000001916.600000000000303.300000000002219.90
03110710081051100224.5363010100237.130652920000000000000000000001916.600000000000303.300000000002219.90
03110710091011100224.5363010100237.130652920000000000000000000000575.000000000000152.480000000000727.48
03110728011011100583.6943390900616.434042580000000000000000000000624.000000000000081.600000000000705.60
03110728011021100583.6943390900616.434042580000000000000000000000624.000000000000081.600000000000705.60
03110728111011100583.6943390900616.434042580000000000000000000000569.900000000000101.000000000000670.90
03110728111021100583.6943390900616.434042580000000000000000000000569.900000000000101.000000000000670.90
03110728131011100583.6943390900616.434042580000000000000000000000840.000000000000045.450000000000885.45
03110728131021100583.6943390900616.434042580000000000000000000000840.000000000000045.450000000000885.45
03110728131031100583.6943390900616.434042580000000000000000000000840.000000000000045.450000000000885.45
03110728141011100583.6943390900616.434042580000000000000000000000758.700000000000030.300000000000789.00
03110728141021100583.6943390900616.434042580000000000000000000000758.700000000000030.300000000000789.00
03110728151011100583.6943390900616.434042580000000000000000000002100.000000000000075.000000000002175.00
03110728151021100583.6943390900616.434042580000000000000000000002100.000000000000075.000000000002175.00
03110728151031100583.6943390900616.434042580000000000000000000002100.000000000000075.000000000002175.00
03110728161011100583.6943390900616.434042580000000000000000000002755.000000000000250.000000000003005.00
03110728161021100583.6943390900616.434042580000000000000000000002755.000000000000250.000000000003005.00
03110728161031100583.6943390900616.434042580000000000000000000002755.000000000000250.000000000003005.00
03110728161041100583.6943390900616.434042580000000000000000000002755.000000000000250.000000000003005.00
03110728181011100583.6943390900616.434042580000000000000000000000400.000000000000200.000000000000600.00
03110728181021100583.6943390900616.434042580000000000000000000000400.000000000000200.000000000000600.00
03110728021011100583.6943390900616.434042580000000000000000000003104.830000000000215.050000000003319.88
03110728021021100583.6943390900616.434042580000000000000000000003104.830000000000215.050000000003319.88
03110728031011100583.6943390900616.434042580000000000000000000003772.900000000000147.150000000003920.05
03110728031021100583.6943390900616.434042580000000000000000000003772.900000000000147.150000000003920.05
03110728031031100583.6943390900616.434042580000000000000000000003772.900000000000147.150000000003920.05
03110728031041100583.6943390900616.434042580000000000000000000003772.900000000000147.150000000003920.05
03110728031051100583.6943390900616.434042580000000000000000000003772.900000000000147.150000000003920.05
03110728041011100583.6943390900616.434042580000000000000000000001245.000000000000240.750000000001485.75
03110728041021100583.6943390900616.434042580000000000000000000001245.000000000000240.750000000001485.75
03110728051011100583.6943390900616.434042580000000000000000000000788.100000000000035.700000000000823.80
03110728051021100583.6943390900616.434042580000000000000000000000788.100000000000035.700000000000823.80
03110728061011100583.6943390900616.434042580000000010100000000001360.000000000000110.730000000001470.73
03110728061021100583.6943390900616.434042580000000000000000000001360.000000000000110.730000000001470.73
03110728061031100583.6943390900616.434042580000000000000000000001360.000000000000110.730000000001470.73
03110728071011100583.6943390900616.434042580000000010100000000002755.000000000000051.000000000002806.00
03110728071021100583.6943390900616.434042580000000000000000000002755.000000000000051.000000000002806.00
03110728071031100583.6943390900616.434042580000000000000000000002755.000000000000051.000000000002806.00
03110728091011100583.6943390900616.434042580000000000000000000000860.960000000000030.640000000000891.60
03110736111011100219.6926579400232.015327520000000000000000000000270.000000000000099.000000000000369.00
03110736111021100219.6926579400232.015327520000000000000000000000270.000000000000099.000000000000369.00
03110736131011100219.6926579400232.015327520000000000000000000000976.000000000000059.400000000001035.40
03110736131021100219.6926579400232.015327520000000000000000000000976.000000000000059.400000000001035.40
03110736131031100219.6926579400232.015327520000000000000000000000976.000000000000059.400000000001035.40
03110736141011100219.6926579400232.015327520000000000000000000000166.670000000000041.250000000000207.92
03110736141021100219.6926579400232.015327520000000000000000000000166.670000000000041.250000000000207.92
03110736151011100219.6926579400232.015327520000100000000000000000566.530000000000043.730000000000610.26
03110736151021100219.6926579400232.015327521000101000000000000000566.530000000000043.730000000000610.26
03110736151031100219.6926579400232.015327520000000000000000000000566.530000000000043.730000000000610.26
03110736151041100219.6926579400232.015327520100101100000000000000566.530000000000043.730000000000610.26
03110736161011100219.6926579400232.015327520000101100000000000001000.000000000000309.330000000001309.33
03110736161021100219.6926579400232.015327521000101100000000000001000.000000000000309.330000000001309.33
03110736181011100219.6926579400232.015327520000000000000000000000223.500000000000000.150000000000223.65
03110736021011100219.6926579400232.015327520000000000000000000000454.850000000000600.000000000001054.85
03110736031011100219.6926579400232.015327520000000000000000000000651.000000000000200.000000000000851.00
03110736031021100219.6926579400232.015327520000000000000000000000651.000000000000200.000000000000851.00
03110736041011100219.6926579400232.015327520000000000000000000000459.500000000000050.000000000000509.50
03110736051011100219.6926579400232.015327520000000000000000000000872.200000000000050.000000000000922.20
03110736051021100219.6926579400232.015327520000100000000000000000872.200000000000050.000000000000922.20
03110736051031100219.6926579400232.015327520000000000000000000000872.200000000000050.000000000000922.20
03110736051041100219.6926579400232.015327520000000000000000000000872.200000000000050.000000000000922.20
03110736051051100219.6926579400232.015327520000000000000000000000872.200000000000050.000000000000922.20
03110736051061100219.6926579400232.015327520000000000000000000000872.200000000000050.000000000000922.20
03110736061011100219.6926579400232.015327520000000000000000000002970.000000000000400.000000000003370.00
03110736071011100219.6926579400232.015327520000000010100000000002060.290000000000036.600000000002096.89
03110736071021100219.6926579400232.015327520000000000000000000002060.290000000000036.600000000002096.89
03110736081011100219.6926579400232.015327520100000010100000000001358.500000000000100.000000000001458.50
03110736081021100219.6926579400232.015327520000000000000000000001358.500000000000100.000000000001458.50
03110736081031100219.6926579400232.015327520000000000000000000001358.500000000000100.000000000001458.50
03110736091011100219.6926579400232.015327520000000000000000000000006.250000000000050.000000000000056.25
03110736091021100219.6926579400232.015327520000000000000000000000006.250000000000050.000000000000056.25
03120014011010100162.6455083400148.237678770000000000000000000006513.580000000001054.500000000007568.08
03120014011020100162.6455083400148.237678770000000000000000000006513.580000000001054.500000000007568.08
03120014011030100162.6455083400148.237678770000000000000000000006513.580000000001054.500000000007568.08
03120014011040100162.6455083400148.237678770000000000000000000006513.580000000001054.500000000007568.08
03120014011050100162.6455083400148.237678770000000000000000000006513.580000000001054.500000000007568.08
03120014101010100162.6455083400148.237678770000000000000000000002541.000000000000185.370000000002726.37
03120014111010100162.6455083400148.237678770000000000000000000003993.380000000000430.780000000004424.16
03120014111020100162.6455083400148.237678770000000000000000000003993.380000000000430.780000000004424.16
03120014111030100162.6455083400148.237678770000000000000000000003993.380000000000430.780000000004424.16
03120014111040100162.6455083400148.237678770000000000000000000003993.380000000000430.780000000004424.16
03120014111050100162.6455083400148.237678770000000000000000000003993.380000000000430.780000000004424.16
03120014111060100162.6455083400148.237678770000000000000000000003993.380000000000430.780000000004424.16
03120014121010100162.6455083400148.237678770000000000000000000001000.620000000000534.810000000001535.43
03120014121020100162.6455083400148.237678770000000000000000000001000.620000000000534.810000000001535.43
03120014131010100162.6455083400148.237678770000000000000000000003640.500000000000713.010000000004353.51
03120014131020100162.6455083400148.237678770000000000000000000003640.500000000000713.010000000004353.51
03120014131030100162.6455083400148.237678770000000000000000000003640.500000000000713.010000000004353.51
03120014021010100162.6455083400148.237678770000000000000000000003082.000000000001104.650000000004186.65
03120014021020100162.6455083400148.237678770000000000000000000003082.000000000001104.650000000004186.65
03120014021030100162.6455083400148.237678770000000000000000000003082.000000000001104.650000000004186.65
03120014021040100162.6455083400148.237678770000000000000000000003082.000000000001104.650000000004186.65
03120014031010100162.6455083400148.237678770000000000000000000006655.000000000000731.950000000007386.95
03120014031020100162.6455083400148.237678770000000000000000000006655.000000000000731.950000000007386.95
03120014031030100162.6455083400148.237678770000000000000000000006655.000000000000731.950000000007386.95
03120014031040100162.6455083400148.237678770000000000000000000006655.000000000000731.950000000007386.95
03120014031050100162.6455083400148.237678770000000000000000000006655.000000000000731.950000000007386.95
03120014041010100162.6455083400148.237678770000000000000000000000557.680000000000103.540000000000661.23
03120014041020100162.6455083400148.237678770000000000000000000000557.680000000000103.540000000000661.23
03120014051010100162.6455083400148.237678770000000000000000000000260.230000000000291.630000000000551.86
03120014051020100162.6455083400148.237678770000000000000000000000260.230000000000291.630000000000551.86
03120014051030100162.6455083400148.237678770000000000000000000000260.230000000000291.630000000000551.86
03120014051040100162.6455083400148.237678770000000000000000000000260.230000000000291.630000000000551.86
03120014051050100162.6455083400148.237678770000000000000000000000260.230000000000291.630000000000551.86
03120014061010100162.6455083400148.237678770000000000000000000001608.330000000000005.980000000001614.31
03120014061020100162.6455083400148.237678770000000000000000000001608.330000000000005.980000000001614.31
03120014061030100162.6455083400148.237678770000000000000000000001608.330000000000005.980000000001614.31
03120014071010100162.6455083400148.237678770000000000000000000000478.520000000000518.640000000000997.16
03120014071020100162.6455083400148.237678770000000000000000000000478.520000000000518.640000000000997.16
03120014071030100162.6455083400148.237678770000000000000000000000478.520000000000518.640000000000997.16
03120014071040100162.6455083400148.237678770000000000000000000000478.520000000000518.640000000000997.16
03120014071050100162.6455083400148.237678770000000000000000000000478.520000000000518.640000000000997.16
03120014081010100162.6455083400148.237678770000000000000000000000578.500000000000482.660000000001061.16
03120014081020100162.6455083400148.237678770000000000000000000000578.500000000000482.660000000001061.16
03120014091010100162.6455083400148.237678770000000000000000000002130.970000000000518.080000000002649.05
03120014091020100162.6455083400148.237678770000000000000000000002130.970000000000518.080000000002649.05
03120014091030100162.6455083400148.237678770000000000000000000002130.970000000000518.080000000002649.05
03120022011010100110.6913523000100.885842420000000000000000000003822.710000000000820.020000000004642.72
03120022011020100110.6913523000100.885842420000000000000000000003822.710000000000820.020000000004642.72
03120022011030100110.6913523000100.885842420000000000000000000003822.710000000000820.020000000004642.72
03120022011040100110.6913523000100.885842420000000000000000000003822.710000000000820.020000000004642.72
03120022011050100110.6913523000100.885842420000000000000000000003822.710000000000820.020000000004642.72
03120022011060100110.6913523000100.885842420000000000000000000003822.710000000000820.020000000004642.72
03120022011070100110.6913523000100.885842420000000000000000000003822.710000000000820.020000000004642.72
03120022101010100110.6913523000100.885842420000000000000000000001259.420000000000007.770000000001267.18
03120022101020100110.6913523000100.885842420000000000000000000001259.420000000000007.770000000001267.18
03120022101030100110.6913523000100.885842420000000000000000000001259.420000000000007.770000000001267.18
03120022101040100110.6913523000100.885842420000000000000000000001259.420000000000007.770000000001267.18
03120022111010100110.6913523000100.885842420000000000000000000003077.220000000001059.850000000004137.08
03120022111020100110.6913523000100.885842420000000000000000000003077.220000000001059.850000000004137.08
03120022111030100110.6913523000100.885842420000000000000000000003077.220000000001059.850000000004137.08
03120022121010100110.6913523000100.885842420000000000000000000001876.630000000000980.480000000002857.11
03120022121020100110.6913523000100.885842420000000000000000000001876.630000000000980.480000000002857.11
03120022121030100110.6913523000100.885842420000000000000000000001876.630000000000980.480000000002857.11
03120022121040100110.6913523000100.885842420000000000000000000001876.630000000000980.480000000002857.11
03120022121050100110.6913523000100.885842420000000000000000000001876.630000000000980.480000000002857.11
03120022121060100110.6913523000100.885842420000000000000000000001876.630000000000980.480000000002857.11
03120022121070100110.6913523000100.885842420000000000000000000001876.630000000000980.480000000002857.11
03120022131010100110.6913523000100.885842420000000000000000000001118.890000000000364.060000000001482.94
03120022131020100110.6913523000100.885842420000000000000000000001118.890000000000364.060000000001482.94
03120022131030100110.6913523000100.885842420000000000000000000001118.890000000000364.060000000001482.94
03120022131040100110.6913523000100.885842420000000000000000000001118.890000000000364.060000000001482.94
03120022131050100110.6913523000100.885842420000000000000000000001118.890000000000364.060000000001482.94
03120022021010100110.6913523000100.885842420000000000000000000000716.590000000000043.520000000000760.11
03120022021020100110.6913523000100.885842420000000000000000000000716.590000000000043.520000000000760.11
03120022031010100110.6913523000100.885842420000000000000000000002226.000000000000305.920000000002531.92
03120022031020100110.6913523000100.885842420000000000000000000002226.000000000000305.920000000002531.92
03120022031030100110.6913523000100.885842420010000000000000000002226.000000000000305.920000000002531.92
03120022041010100110.6913523000100.885842420000101100000000000000133.920000000000294.980000000000428.89
03120022041020100110.6913523000100.885842420000000000000000000000133.920000000000294.980000000000428.89
03120022051010100110.6913523000100.885842420000000000000000000000636.000000000000156.040000000000792.04
03120022061010100110.6913523000100.885842420000000000000000000002513.220000000000163.760000000002676.98
03120022061020100110.6913523000100.885842420000000000000000000002513.220000000000163.760000000002676.98
03120022061030100110.6913523000100.885842420000000000000000000002513.220000000000163.760000000002676.98
03120022071010100110.6913523000100.885842420000000000000000000000556.350000000000281.160000000000837.52
03120022071020100110.6913523000100.885842420000000000000000000000556.350000000000281.160000000000837.52
03120022081010100110.6913523000100.885842420000000000000000000001251.180000000000532.070000000001783.26
03120022081020100110.6913523000100.885842420000000000000000000001251.180000000000532.070000000001783.26
03120022081030100110.6913523000100.885842420000000000000000000001251.180000000000532.070000000001783.26
03120022081040100110.6913523000100.885842420000000000000000000001251.180000000000532.070000000001783.26
03120030011010100179.1351134300163.266564650000000000000000000000583.000000000000130.320000000000713.32
03120030131010100179.1351134300163.266564650000000000000000000002184.000000000000324.290000000002508.29
03120030131020100179.1351134300163.266564650000000000000000000002184.000000000000324.290000000002508.29
03120030131030100179.1351134300163.266564650000000000000000000002184.000000000000324.290000000002508.29
03120030131040100179.1351134300163.266564650000000000000000000002184.000000000000324.290000000002508.29
03120030021010100179.1351134300163.266564650000000000000000000000231.250000000000410.540000000000641.79
03120030021020100179.1351134300163.266564650000001000000000000000231.250000000000410.540000000000641.79
03120030021030100179.1351134300163.266564650000000000000000000000231.250000000000410.540000000000641.79
03120030021040100179.1351134300163.266564650000000000000000000000231.250000000000410.540000000000641.79
03120030021050100179.1351134300163.266564650000000000000000000000231.250000000000410.540000000000641.79
03120030021060100179.1351134300163.266564650000000000000000000000231.250000000000410.540000000000641.79
03120030031010100179.1351134300163.266564650000000000000000000001345.220000000000736.730000000002081.96
03120030031020100179.1351134300163.266564650000000000000000000001345.220000000000736.730000000002081.96
03120030031030100179.1351134300163.266564650000000000000000000001345.220000000000736.730000000002081.96
03120030041010100179.1351134300163.266564650000000000000000000004089.070000000000178.640000000004267.71
03120030041020100179.1351134300163.266564650000000000000000000004089.070000000000178.640000000004267.71
03120030041030100179.1351134300163.266564650000000000000000000004089.070000000000178.640000000004267.71
03120030041040100179.1351134300163.266564650000000000000000000004089.070000000000178.640000000004267.71
03120030051010100179.1351134300163.266564650000000000000000000006794.180000000000520.010000000007314.19
03120030051020100179.1351134300163.266564650000000000000000000006794.180000000000520.010000000007314.19
03120030051030100179.1351134300163.266564651001000000000000000006794.180000000000520.010000000007314.19
03120030051040100179.1351134300163.266564650000000000000000000006794.180000000000520.010000000007314.19
03120030051050100179.1351134300163.266564650000000000000000000006794.180000000000520.010000000007314.19
03120030051060100179.1351134300163.266564650000000000000000000006794.180000000000520.010000000007314.19
03120030061010100179.1351134300163.266564650000000000000000000002008.420000000000510.520000000002518.94
03120030061020100179.1351134300163.266564650000000000000000000002008.420000000000510.520000000002518.94
03120030061030100179.1351134300163.266564650000000000000000000002008.420000000000510.520000000002518.94
03120030071010100179.1351134300163.266564650000000000000000000000720.230000000000682.870000000001403.10
03120030071020100179.1351134300163.266564650000000000000000000000720.230000000000682.870000000001403.10
03120030071030100179.1351134300163.266564650000000000000000000000720.230000000000682.870000000001403.10
03120030071040100179.1351134300163.266564650000000000000000000000720.230000000000682.870000000001403.10
03120030071050100179.1351134300163.266564650000000000000000000000720.230000000000682.870000000001403.10
03120030081010100179.1351134300163.266564650000000000000000000001301.660000000000214.090000000001515.75
03120030081020100179.1351134300163.266564650000000000000000000001301.660000000000214.090000000001515.75
03120030091010100179.1351134300163.266564650000000000000000000000111.010000000000157.500000000000268.51
03120030091020100179.1351134300163.266564650000000000000000000000111.010000000000157.500000000000268.51
03120049011010100174.1884348200158.758083830000000000000000000000895.100000000000179.540000000001074.64
03120049011020100174.1884348200158.758083830000000000000000000000895.100000000000179.540000000001074.64
03120049011030100174.1884348200158.758083830000000000000000000000895.100000000000179.540000000001074.64
03120049111010100174.1884348200158.758083830000000000000000000000766.430000000000255.140000000001021.56
03120049121010100174.1884348200158.758083830000000000000000000003347.000000000000634.370000000003981.37
03120049121020100174.1884348200158.758083830000000000000000000003347.000000000000634.370000000003981.37
03120049121030100174.1884348200158.758083830000000000000000000003347.000000000000634.370000000003981.37
03120049121040100174.1884348200158.758083830000000000000000000003347.000000000000634.370000000003981.37
03120049121050100174.1884348200158.758083830000000000000000000003347.000000000000634.370000000003981.37
03120049121060100174.1884348200158.758083830000000000000000000003347.000000000000634.370000000003981.37
03120049121070100174.1884348200158.758083830000000000000000000003347.000000000000634.370000000003981.37
03120049131010100174.1884348200158.758083830000000000000000000004773.810000000000437.580000000005211.38
03120049131020100174.1884348200158.758083830000000000000000000004773.810000000000437.580000000005211.38
03120049021010100174.1884348200158.758083830000000000000000000002718.090000000000455.810000000003173.89
03120049021020100174.1884348200158.758083830000000000000000000002718.090000000000455.810000000003173.89
03120049021030100174.1884348200158.758083830000000000000000000002718.090000000000455.810000000003173.89
03120049021040100174.1884348200158.758083830000000000000000000002718.090000000000455.810000000003173.89
03120049031010100174.1884348200158.758083830000000000000000000004056.250000000000000.000000000004056.25
03120049031020100174.1884348200158.758083830000000000000000000004056.250000000000000.000000000004056.25
03120049031030100174.1884348200158.758083830000000000000000000004056.250000000000000.000000000004056.25
03120049031040100174.1884348200158.758083830000000000000000000004056.250000000000000.000000000004056.25
03120049041010100174.1884348200158.758083830000000000000000000004101.840000000000135.640000000004237.48
03120049041020100174.1884348200158.758083830000000000000000000004101.840000000000135.640000000004237.48
03120049041030100174.1884348200158.758083830000000000000000000004101.840000000000135.640000000004237.48
03120049041040100174.1884348200158.758083830000000000000000000004101.840000000000135.640000000004237.48
03120049061010100174.1884348200158.758083830000000000000000000007152.390000000000521.680000000007674.06
03120049061020100174.1884348200158.758083830000000000000000000007152.390000000000521.680000000007674.06
03120049071010100174.1884348200158.758083830000000000000000000000672.330000000000279.190000000000951.52
03120049071020100174.1884348200158.758083830000000000000000000000672.330000000000279.190000000000951.52
03120049071030100174.1884348200158.758083830000000000000000000000672.330000000000279.190000000000951.52
03120049071040100174.1884348200158.758083830000000000000000000000672.330000000000279.190000000000951.52
03120049071050100174.1884348200158.758083830000000000000000000000672.330000000000279.190000000000951.52
03120057011010100587.7461818200535.681130020000000000000000000000465.830000000005489.830000000005955.66
03120057011020100587.7461818200535.681130020000000000000000000000465.830000000005489.830000000005955.66
03120057101010100587.7461818200535.681130020000000000000000000005307.260000000000446.890000000005754.15
03120057101020100587.7461818200535.681130020000000000000000000005307.260000000000446.890000000005754.15
03120057101030100587.7461818200535.681130020000000000000000000005307.260000000000446.890000000005754.15
03120057101040100587.7461818200535.681130020000000000000000000005307.260000000000446.890000000005754.15
03120057101050100587.7461818200535.681130020000000000000000000005307.260000000000446.890000000005754.15
03120057111010100587.7461818200535.681130020000000000000000000001866.600000000000716.720000000002583.32
03120057111020100587.7461818200535.681130020000000000000000000001866.600000000000716.720000000002583.32
03120057111030100587.7461818200535.681130020000000000000000000001866.600000000000716.720000000002583.32
03120057111040100587.7461818200535.681130020000000000000000000001866.600000000000716.720000000002583.32
03120057131010100587.7461818200535.681130020000000000000000000001273.280000000000771.730000000002045.02
03120057131020100587.7461818200535.681130020000000000000000000001273.280000000000771.730000000002045.02
03120057131030100587.7461818200535.681130020000000000000000000001273.280000000000771.730000000002045.02
03120057131040100587.7461818200535.681130020000000000000000000001273.280000000000771.730000000002045.02
03120057131050100587.7461818200535.681130020000000000000000000001273.280000000000771.730000000002045.02
03120057021010100587.7461818200535.681130020000000000000000000000224.170000000000138.030000000000362.19
03120057021020100587.7461818200535.681130020000000000000000000000224.170000000000138.030000000000362.19
03120057021030100587.7461818200535.681130020000000000000000000000224.170000000000138.030000000000362.19
03120057021040100587.7461818200535.681130020000000000000000000000224.170000000000138.030000000000362.19
03120057021050100587.7461818200535.681130020000000000000000000000224.170000000000138.030000000000362.19
03120057041010100587.7461818200535.681130020000000000000000000000831.070000000000167.100000000000998.18
03120057041020100587.7461818200535.681130020000000000000000000000831.070000000000167.100000000000998.18
03120057041030100587.7461818200535.681130020000000000000000000000831.070000000000167.100000000000998.18
03120057041040100587.7461818200535.681130020000000000000000000000831.070000000000167.100000000000998.18
03120057041050100587.7461818200535.681130020000000000000000000000831.070000000000167.100000000000998.18
03120057041060100587.7461818200535.681130020000000000000000000000831.070000000000167.100000000000998.18
03120057041070100587.7461818200535.681130020000000000000000000000831.070000000000167.100000000000998.18
03120057041080100587.7461818200535.681130020000000000000000000000831.070000000000167.100000000000998.18
03120057041090100587.7461818200535.681130020000000000000000000000831.070000000000167.100000000000998.18
03120057051010100587.7461818200535.681130020000000000000000000001590.000000000000503.010000000002093.01
03120057051020100587.7461818200535.681130020000000000000000000001590.000000000000503.010000000002093.01
03120057051030100587.7461818200535.681130020000000000000000000001590.000000000000503.010000000002093.01
03120057051040100587.7461818200535.681130020000000000000000000001590.000000000000503.010000000002093.01
03120057071010100587.7461818200535.681130020000000000000000000001136.130000000000223.250000000001359.39
03120057081010100587.7461818200535.681130020000000000000000000000945.370000000000084.860000000001030.23
03120057081020100587.7461818200535.681130020000000000000000000000945.370000000000084.860000000001030.23
03120057081030100587.7461818200535.681130020000000000000000000000945.370000000000084.860000000001030.23
03120057091010100587.7461818200535.681130020000000000000000000000891.160000000000352.240000000001243.40
03120057091020100587.7461818200535.681130020000000000000000000000891.160000000000352.240000000001243.40
03120057091030100587.7461818200535.681130020000000000000000000000891.160000000000352.240000000001243.40
03120057091040100587.7461818200535.681130020000000000000000000000891.160000000000352.240000000001243.40
03120057091050100587.7461818200535.681130020000000000000000000000891.160000000000352.240000000001243.40
03120057091060100587.7461818200535.681130020000000000000000000000891.160000000000352.240000000001243.40
03120065011010100184.9596150700168.575107200000000000000000000000928.550000000000435.320000000001363.87
03120065011020100184.9596150700168.575107200000000000000000000000928.550000000000435.320000000001363.87
03120065011030100184.9596150700168.575107200000000000000000000000928.550000000000435.320000000001363.87
03120065101010100184.9596150700168.575107200000000000000000000003149.270000000000307.350000000003456.62
03120065101020100184.9596150700168.575107200000000000000000000003149.270000000000307.350000000003456.62
03120065101030100184.9596150700168.575107200000000000000000000003149.270000000000307.350000000003456.62
03120065101040100184.9596150700168.575107200000000000000000000003149.270000000000307.350000000003456.62
03120065111010100184.9596150700168.575107200000000000000000000000829.130000000000154.730000000000983.86
03120065121010100184.9596150700168.575107200000000000000000000002610.480000000000507.180000000003117.66
03120065121020100184.9596150700168.575107200000000000000000000002610.480000000000507.180000000003117.66
03120065121030100184.9596150700168.575107200000000000000000000002610.480000000000507.180000000003117.66
03120065121040100184.9596150700168.575107200000000000000000000002610.480000000000507.180000000003117.66
03120065121050100184.9596150700168.575107200000000000000000000002610.480000000000507.180000000003117.66
03120065131010100184.9596150700168.575107200000000000000000000002590.600000000000520.550000000003111.15
03120065131020100184.9596150700168.575107200000000000000000000002590.600000000000520.550000000003111.15
03120065021010100184.9596150700168.575107200000000000000000000002878.260000000000405.470000000003283.73
03120065021020100184.9596150700168.575107200000000000000000000002878.260000000000405.470000000003283.73
03120065021030100184.9596150700168.575107200000000000000000000002878.260000000000405.470000000003283.73
03120065021040100184.9596150700168.575107200000000000000000000002878.260000000000405.470000000003283.73
03120065021050100184.9596150700168.575107200000000000000000000002878.260000000000405.470000000003283.73
03120065031010100184.9596150700168.575107200000000000000000000003650.890000000000011.540000000003662.43
03120065031020100184.9596150700168.575107200000000000000000000003650.890000000000011.540000000003662.43
03120065031030100184.9596150700168.575107200000000000000000000003650.890000000000011.540000000003662.43
03120065031040100184.9596150700168.575107200000000000000000000003650.890000000000011.540000000003662.43
03120065031050100184.9596150700168.575107200000000000000000000003650.890000000000011.540000000003662.43
03120065041010100184.9596150700168.575107200000000000000000000000774.800000000000339.870000000001114.67
03120065041020100184.9596150700168.575107200000000000000000000000774.800000000000339.870000000001114.67
03120065041030100184.9596150700168.575107200010000000000000000000774.800000000000339.870000000001114.67
03120065041040100184.9596150700168.575107200010000000000000000000774.800000000000339.870000000001114.67
03120065041050100184.9596150700168.575107200010000000000000000000774.800000000000339.870000000001114.67
03120065041060100184.9596150700168.575107200000000000000000000000774.800000000000339.870000000001114.67
03120065041070100184.9596150700168.575107200000000000000000000000774.800000000000339.870000000001114.67
03120065051010100184.9596150700168.575107200000000000000000000000456.160000000000164.470000000000620.63
03120065051020100184.9596150700168.575107200000000000000000000000456.160000000000164.470000000000620.63
03120065051030100184.9596150700168.575107200000000000000000000000456.160000000000164.470000000000620.63
03120065051040100184.9596150700168.575107200000000000000000000000456.160000000000164.470000000000620.63
03120065051050100184.9596150700168.575107200000000000000000000000456.160000000000164.470000000000620.63
03120065061010100184.9596150700168.575107200000000000000000000002214.900000000000732.490000000002947.39
03120065061020100184.9596150700168.575107200000000000000000000002214.900000000000732.490000000002947.39
03120065061030100184.9596150700168.575107200000000000000000000002214.900000000000732.490000000002947.39
03120065061040100184.9596150700168.575107200000000000000000000002214.900000000000732.490000000002947.39
03120065061050100184.9596150700168.575107200000000000000000000002214.900000000000732.490000000002947.39
03120065071010100184.9596150700168.575107200000000000000000000001216.140000000000162.700000000001378.84
03120065071020100184.9596150700168.575107200000000000000000000001216.140000000000162.700000000001378.84
03120065081010100184.9596150700168.575107200000000000000000000002357.270000000000661.650000000003018.92
03120065081020100184.9596150700168.575107200000000000000000000002357.270000000000661.650000000003018.92
03120065081030100184.9596150700168.575107200000000000000000000002357.270000000000661.650000000003018.92
03120065081040100184.9596150700168.575107200000000000000000000002357.270000000000661.650000000003018.92
03120065091010100184.9596150700168.575107200000000000000000000006736.820000000000505.370000000007242.19
03120065091020100184.9596150700168.575107200000000000000000000006736.820000000000505.370000000007242.19
03120065091030100184.9596150700168.575107200000000000000000000006736.820000000000505.370000000007242.19
03120065091040100184.9596150700168.575107200000000000000000000006736.820000000000505.370000000007242.19
03120065091050100184.9596150700168.575107200000000000000000000006736.820000000000505.370000000007242.19
03120073011010100223.7746587700203.951749560000000000000000000001508.880000000000718.140000000002227.02
03120073011020100223.7746587700203.951749560000000000000000000001508.880000000000718.140000000002227.02
03120073011030100223.7746587700203.951749560000000000000000000001508.880000000000718.140000000002227.02
03120073101010100223.7746587700203.951749560000000000000000000005090.860000000000486.600000000005577.46
03120073101020100223.7746587700203.951749560000000000000000000005090.860000000000486.600000000005577.46
03120073101030100223.7746587700203.951749560000000000000000000005090.860000000000486.600000000005577.46
03120073101040100223.7746587700203.951749560000000000000000000005090.860000000000486.600000000005577.46
03120073101050100223.7746587700203.951749560000000000000000000005090.860000000000486.600000000005577.46
03120073111010100223.7746587700203.951749560000000000000000000002338.880000000000557.290000000002896.17
03120073111020100223.7746587700203.951749560000000000000000000002338.880000000000557.290000000002896.17
03120073111030100223.7746587700203.951749560000000000000000000002338.880000000000557.290000000002896.17
03120073111040100223.7746587700203.951749560000000000000000000002338.880000000000557.290000000002896.17
03120073111050100223.7746587700203.951749560000000000000000000002338.880000000000557.290000000002896.17
03120073121010100223.7746587700203.951749560000000000000000000003332.030000000000697.390000000004029.41
03120073121020100223.7746587700203.951749560000000000000000000003332.030000000000697.390000000004029.41
03120073121030100223.7746587700203.951749560000000000000000000003332.030000000000697.390000000004029.41
03120073021010100223.7746587700203.951749560000000000000000000000336.980000000000173.420000000000510.40
03120073021020100223.7746587700203.951749560000000000000000000000336.980000000000173.420000000000510.40
03120073021030100223.7746587700203.951749560000000000000000000000336.980000000000173.420000000000510.40
03120073021040100223.7746587700203.951749560000000000000000000000336.980000000000173.420000000000510.40
03120073021050100223.7746587700203.951749560000000000000000000000336.980000000000173.420000000000510.40
03120073031010100223.7746587700203.951749560000000000000000000003127.550000000000266.170000000003393.72
03120073031020100223.7746587700203.951749560000000000000000000003127.550000000000266.170000000003393.72
03120073041010100223.7746587700203.951749560000000000000000000003699.710000000000191.150000000003890.86
03120073041020100223.7746587700203.951749560000000000000000000003699.710000000000191.150000000003890.86
03120073041030100223.7746587700203.951749560000000000000000000003699.710000000000191.150000000003890.86
03120073051010100223.7746587700203.951749560000000000000000000000410.400000000000627.090000000001037.49
03120073051020100223.7746587700203.951749560000000000000000000000410.400000000000627.090000000001037.49
03120073051030100223.7746587700203.951749560000000000000000000000410.400000000000627.090000000001037.49
03120073061010100223.7746587700203.951749560000000000000000000005709.660000000001387.870000000007097.54
03120073061020100223.7746587700203.951749560000000000000000000005709.660000000001387.870000000007097.54
03120073061030100223.7746587700203.951749560000000000000000000005709.660000000001387.870000000007097.54
03120073071010100223.7746587700203.951749560000000000000000000002708.280000000000667.560000000003375.85
03120073071020100223.7746587700203.951749560000000000000000000002708.280000000000667.560000000003375.85
03120073071030100223.7746587700203.951749560000000000000000000002708.280000000000667.560000000003375.85
03120073071040100223.7746587700203.951749560000000000000000000002708.280000000000667.560000000003375.85
03120073071050100223.7746587700203.951749560000000000000000000002708.280000000000667.560000000003375.85
03120073071060100223.7746587700203.951749560000000000000000000002708.280000000000667.560000000003375.85
03120073081010100223.7746587700203.951749560000000000000000000001145.510000000000025.030000000001170.54
03120073081020100223.7746587700203.951749560000000000000000000001145.510000000000025.030000000001170.54
03120073081030100223.7746587700203.951749560000000000000000000001145.510000000000025.030000000001170.54
03120073091010100223.7746587700203.951749560000000000000000000004390.750000000001133.810000000005524.55
03120073091020100223.7746587700203.951749560000000000000000000004390.750000000001133.810000000005524.55
03120073091030100223.7746587700203.951749560000000000000000000004390.750000000001133.810000000005524.55
03120081011010100279.9947527200255.191628940000000000000000000000729.800000000000645.190000000001374.99
03120081011020100279.9947527200255.191628940000000000000000000000729.800000000000645.190000000001374.99
03120081011030100279.9947527200255.191628940000000000000000000000729.800000000000645.190000000001374.99
03120081011040100279.9947527200255.191628940000000000000000000000729.800000000000645.190000000001374.99
03120081011050100279.9947527200255.191628940000000000000000000000729.800000000000645.190000000001374.99
03120081011060100279.9947527200255.191628940000000000000000000000729.800000000000645.190000000001374.99
03120081101010100279.9947527200255.191628940000000000000000000002933.920000000000225.010000000003158.93
03120081101020100279.9947527200255.191628940000000000000000000002933.920000000000225.010000000003158.93
03120081101030100279.9947527200255.191628940000000000000000000002933.920000000000225.010000000003158.93
03120081111010100279.9947527200255.191628940000000000000000000001640.650000000000361.800000000002002.45
03120081111020100279.9947527200255.191628940000000000000000000001640.650000000000361.800000000002002.45
03120081121010100279.9947527200255.191628940000000000000000000005366.570000000000457.090000000005823.65
03120081121020100279.9947527200255.191628940000000000000000000005366.570000000000457.090000000005823.65
03120081121030100279.9947527200255.191628940000000000000000000005366.570000000000457.090000000005823.65
03120081121040100279.9947527200255.191628940000000000000000000005366.570000000000457.090000000005823.65
03120081121050100279.9947527200255.191628940000000000000000000005366.570000000000457.090000000005823.65
03120081131010100279.9947527200255.191628940000000000000000000001558.810000000000861.220000000002420.03
03120081131020100279.9947527200255.191628940000000000000000000001558.810000000000861.220000000002420.03
03120081021010100279.9947527200255.191628940000000000000000000001380.000000000000180.030000000001560.03
03120081021020100279.9947527200255.191628940000000000000000000001380.000000000000180.030000000001560.03
03120081021030100279.9947527200255.191628940000000000000000000001380.000000000000180.030000000001560.03
03120081021040100279.9947527200255.191628941001000000000000000001380.000000000000180.030000000001560.03
03120081031010100279.9947527200255.191628940000000000000000000000371.000000000000400.110000000000771.11
03120081031020100279.9947527200255.191628940000000000000000000000371.000000000000400.110000000000771.11
03120081031030100279.9947527200255.191628940000000000000000000000371.000000000000400.110000000000771.11
03120081031040100279.9947527200255.191628940000000000000000000000371.000000000000400.110000000000771.11
03120081031050100279.9947527200255.191628940000000000000000000000371.000000000000400.110000000000771.11
03120081031060100279.9947527200255.191628940000000000000000000000371.000000000000400.110000000000771.11
03120081051010100279.9947527200255.191628940000000000000000000003919.530000000000639.480000000004559.01
03120081051020100279.9947527200255.191628940000000000000000000003919.530000000000639.480000000004559.01
03120081061010100279.9947527200255.191628940000000000000000000000665.960000000000377.910000000001043.87
03120081061020100279.9947527200255.191628940000000000000000000000665.960000000000377.910000000001043.87
03120081061030100279.9947527200255.191628940000000000000000000000665.960000000000377.910000000001043.87
03120081061040100279.9947527200255.191628940000000000000000000000665.960000000000377.910000000001043.87
03120081061050100279.9947527200255.191628940000000000000000000000665.960000000000377.910000000001043.87
03120081081010100279.9947527200255.191628940000000000000000000000552.200000000000174.090000000000726.30
03120081081020100279.9947527200255.191628940000000000000000000000552.200000000000174.090000000000726.30
03120081081030100279.9947527200255.191628940000000000000000000000552.200000000000174.090000000000726.30
03120081081040100279.9947527200255.191628940000000000000000000000552.200000000000174.090000000000726.30
03120081081050100279.9947527200255.191628940000000000000000000000552.200000000000174.090000000000726.30
03120081091010100279.9947527200255.191628940000000000000000000002817.500000000000555.420000000003372.92
03120081091020100279.9947527200255.191628940000000000000000000002817.500000000000555.420000000003372.92
03120081091030100279.9947527200255.191628940000000000000000000002817.500000000000555.420000000003372.92
03120081091040100279.9947527200255.191628940000000000000000000002817.500000000000555.420000000003372.92
03120081091050100279.9947527200255.191628940000000000000000000002817.500000000000555.420000000003372.92
03120090011010100152.2804121300138.790766790000000000000000000001290.410000000000160.120000000001450.53
03120090101010100152.2804121300138.790766790000000000000000000000693.330000000000111.760000000000805.09
03120090101020100152.2804121300138.790766790000000000000000000000693.330000000000111.760000000000805.09
03120090101030100152.2804121300138.790766790000000000000000000000693.330000000000111.760000000000805.09
03120090111010100152.2804121300138.790766790000000000000000000002100.000000000000707.880000000002807.88
03120090111020100152.2804121300138.790766790000000000000000000002100.000000000000707.880000000002807.88
03120090111030100152.2804121300138.790766790000000000000000000002100.000000000000707.880000000002807.88
03120090111040100152.2804121300138.790766790000000000000000000002100.000000000000707.880000000002807.88
03120090111050100152.2804121300138.790766790000000000000000000002100.000000000000707.880000000002807.88
03120090111060100152.2804121300138.790766790000000000000000000002100.000000000000707.880000000002807.88
03120090111070100152.2804121300138.790766790000000000000000000002100.000000000000707.880000000002807.88
03120090121010100152.2804121300138.790766790000000000000000000000357.000000000000195.540000000000552.54
03120090121020100152.2804121300138.790766790000000000000000000000357.000000000000195.540000000000552.54
03120090121030100152.2804121300138.790766790000000000000000000000357.000000000000195.540000000000552.54
03120090131010100152.2804121300138.790766790000000000000000000003412.080000000000273.260000000003685.34
03120090131020100152.2804121300138.790766790000000000000000000003412.080000000000273.260000000003685.34
03120090131030100152.2804121300138.790766790000000000000000000003412.080000000000273.260000000003685.34
03120090131040100152.2804121300138.790766790000000000000000000003412.080000000000273.260000000003685.34
03120090131050100152.2804121300138.790766790000000000000000000003412.080000000000273.260000000003685.34
03120090021010100152.2804121300138.790766790000000000000000000000405.420000000000293.510000000000698.93
03120090021020100152.2804121300138.790766790000000000000000000000405.420000000000293.510000000000698.93
03120090021030100152.2804121300138.790766790000000000000000000000405.420000000000293.510000000000698.93
03120090031010100152.2804121300138.790766790000000000000000000000816.380000000000052.500000000000868.88
03120090031020100152.2804121300138.790766790000000000000000000000816.380000000000052.500000000000868.88
03120090031030100152.2804121300138.790766790000000000000000000000816.380000000000052.500000000000868.88
03120090031040100152.2804121300138.790766790000000000000000000000816.380000000000052.500000000000868.88
03120090041010100152.2804121300138.790766790000000000000000000006092.920000000000326.200000000006419.12
03120090051010100152.2804121300138.790766790000000000000000000001720.350000000001305.330000000003025.69
03120090051020100152.2804121300138.790766790000000000000000000001720.350000000001305.330000000003025.69
03120090061010100152.2804121300138.790766790000000000000000000001828.310000000000411.790000000002240.11
03120090061020100152.2804121300138.790766790000000000000000000001828.310000000000411.790000000002240.11
03120090061030100152.2804121300138.790766790000000000000000000001828.310000000000411.790000000002240.11
03120090061040100152.2804121300138.790766790000000000000000000001828.310000000000411.790000000002240.11
03120090071010100152.2804121300138.790766790000000000000000000000199.000000000000284.510000000000483.51
03120090071020100152.2804121300138.790766790000000000000000000000199.000000000000284.510000000000483.51
03120090071030100152.2804121300138.790766790000000000000000000000199.000000000000284.510000000000483.51
03120090071040100152.2804121300138.790766790000000000000000000000199.000000000000284.510000000000483.51
03120090071050100152.2804121300138.790766790000000000000000000000199.000000000000284.510000000000483.51
03120090071060100152.2804121300138.790766790000000000000000000000199.000000000000284.510000000000483.51
03120090071070100152.2804121300138.790766790000000000000000000000199.000000000000284.510000000000483.51
03120090071080100152.2804121300138.790766790000000000000000000000199.000000000000284.510000000000483.51
03120090071090100152.2804121300138.790766790000000000000000000000199.000000000000284.510000000000483.51
03120090071100100152.2804121300138.790766790000000000000000000000199.000000000000284.510000000000483.51
03120090071110100152.2804121300138.790766790000000000000000000000199.000000000000284.510000000000483.51
03120090081010100152.2804121300138.790766790000000000000000000000795.020000000000626.680000000001421.70
03120090081020100152.2804121300138.790766790000000000000000000000795.020000000000626.680000000001421.70
03120090081030100152.2804121300138.790766790000000000000000000000795.020000000000626.680000000001421.70
03120090081040100152.2804121300138.790766790000000000000000000000795.020000000000626.680000000001421.70
03120090081050100152.2804121300138.790766790000000000000000000000795.020000000000626.680000000001421.70
03120090091010100152.2804121300138.790766790000000000000000000002154.040000000000423.860000000002577.90
03120090091020100152.2804121300138.790766790000000000000000000002154.040000000000423.860000000002577.90
03120090091030100152.2804121300138.790766790000000000000000000002154.040000000000423.860000000002577.90
03120090091040100152.2804121300138.790766790000000000000000000002154.040000000000423.860000000002577.90
03120103011010100135.5797170600123.569490180000000000000000000002694.060000000000292.290000000002986.34
03120103011020100135.5797170600123.569490180000000000000000000002694.060000000000292.290000000002986.34
03120103101010100135.5797170600123.569490180000000000000000000000825.000000000001400.940000000002225.94
03120103111010100135.5797170600123.569490180000000000000000000010088.600000000002142.260000000012230.86
03120103111020100135.5797170600123.569490180000000000000000000010088.600000000002142.260000000012230.86
03120103111030100135.5797170600123.569490180000000000000000000010088.600000000002142.260000000012230.86
03120103111040100135.5797170600123.569490180000000000000000000010088.600000000002142.260000000012230.86
03120103121010100135.5797170600123.569490180000000010100000000001161.670000000000268.860000000001430.53
03120103121020100135.5797170600123.569490180000000000000000000001161.670000000000268.860000000001430.53
03120103121030100135.5797170600123.569490180000000000000000000001161.670000000000268.860000000001430.53
03120103131010100135.5797170600123.569490180000000000000000000001301.050000000000578.530000000001879.58
03120103131020100135.5797170600123.569490180000000000000000000001301.050000000000578.530000000001879.58
03120103131030100135.5797170600123.569490180000000000000000000001301.050000000000578.530000000001879.58
03120103021010100135.5797170600123.569490180000000000000000000004018.480000000000792.320000000004810.81
03120103021020100135.5797170600123.569490180000000000000000000004018.480000000000792.320000000004810.81
03120103021030100135.5797170600123.569490180000000000000000000004018.480000000000792.320000000004810.81
03120103021040100135.5797170600123.569490180000000000000000000004018.480000000000792.320000000004810.81
03120103031010100135.5797170600123.569490180000000000000000000003814.310000000000888.080000000004702.39
03120103041010100135.5797170600123.569490180000000011110000000000710.070000000001216.800000000001926.87
03120103041020100135.5797170600123.569490180000000000000000000000710.070000000001216.800000000001926.87
03120103041030100135.5797170600123.569490180000000000000000000000710.070000000001216.800000000001926.87
03120103041040100135.5797170600123.569490180000000000000000000000710.070000000001216.800000000001926.87
03120103051010100135.5797170600123.569490180000000000000000000021580.650000000001350.680000000022931.33
03120103051020100135.5797170600123.569490180000000000000000000021580.650000000001350.680000000022931.33
03120103051030100135.5797170600123.569490180000000000000000000021580.650000000001350.680000000022931.33
03120103051040100135.5797170600123.569490180000000000000000000021580.650000000001350.680000000022931.33
03120103051050100135.5797170600123.569490180000000000000000000021580.650000000001350.680000000022931.33
03120103061010100135.5797170600123.569490180000000000000000000006983.500000000000651.710000000007635.21
03120103061020100135.5797170600123.569490180000000000000000000006983.500000000000651.710000000007635.21
03120103061030100135.5797170600123.569490180000000000000000000006983.500000000000651.710000000007635.21
03120103061040100135.5797170600123.569490180000000000000000000006983.500000000000651.710000000007635.21
03120103061050100135.5797170600123.569490180000000000000000000006983.500000000000651.710000000007635.21
03120103061060100135.5797170600123.569490180000000000000000000006983.500000000000651.710000000007635.21
03120103081010100135.5797170600123.569490180000000000000000000001744.200000000000613.960000000002358.16
03120103091010100135.5797170600123.569490180000000000000000000009680.140000000000304.100000000009984.24
03120103091020100135.5797170600123.569490180000000000000000000009680.140000000000304.100000000009984.24
03120111011010100161.1481413300146.872954890000000000000000000000632.200000000000223.170000000000855.37
03120111101010100161.1481413300146.872954890000000000000000000004442.370000000000992.160000000005434.53
03120111101020100161.1481413300146.872954890000000000000000000004442.370000000000992.160000000005434.53
03120111101030100161.1481413300146.872954890000000000000000000004442.370000000000992.160000000005434.53
03120111101040100161.1481413300146.872954890000000000000000000004442.370000000000992.160000000005434.53
03120111101050100161.1481413300146.872954890000000000000000000004442.370000000000992.160000000005434.53
03120111101060100161.1481413300146.872954890000000000000000000004442.370000000000992.160000000005434.53
03120111111010100161.1481413300146.872954890000000000000000000000344.620000000000383.340000000000727.96
03120111111020100161.1481413300146.872954890000000000000000000000344.620000000000383.340000000000727.96
03120111111030100161.1481413300146.872954890000000000000000000000344.620000000000383.340000000000727.96
03120111111040100161.1481413300146.872954890000000000000000000000344.620000000000383.340000000000727.96
03120111121010100161.1481413300146.872954890000000000000000000000417.210000000000303.800000000000721.01
03120111131010100161.1481413300146.872954890000000000000000000001315.800000000000161.330000000001477.13
03120111021010100161.1481413300146.872954890000000000000000000001504.220000000000285.270000000001789.48
03120111021020100161.1481413300146.872954890000000000000000000001504.220000000000285.270000000001789.48
03120111041010100161.1481413300146.872954890000000000000000000000837.000000000000134.670000000000971.67
03120111051010100161.1481413300146.872954890000000000000000000002189.750000000000266.770000000002456.53
03120111051020100161.1481413300146.872954890000000000000000000002189.750000000000266.770000000002456.53
03120111051030100161.1481413300146.872954890000000000000000000002189.750000000000266.770000000002456.53
03120111061010100161.1481413300146.872954890000000000000000000010763.500000000000873.610000000011637.11
03120111061020100161.1481413300146.872954890000000000000000000010763.500000000000873.610000000011637.11
03120111061030100161.1481413300146.872954890000000000000000000010763.500000000000873.610000000011637.11
03120111061040100161.1481413300146.872954890000000000000000000010763.500000000000873.610000000011637.11
03120111071010100161.1481413300146.872954890000000000000000000001633.480000000000627.670000000002261.15
03120111071020100161.1481413300146.872954890000000000000000000001633.480000000000627.670000000002261.15
03120111071030100161.1481413300146.872954890000000000000000000001633.480000000000627.670000000002261.15
03120111071040100161.1481413300146.872954890000000000000000000001633.480000000000627.670000000002261.15
03120111071050100161.1481413300146.872954890000000000000000000001633.480000000000627.670000000002261.15
03120111071060100161.1481413300146.872954890000000000000000000001633.480000000000627.670000000002261.15
03120111081010100161.1481413300146.872954890000000000000000000001646.960000000000335.190000000001982.14
03120111081020100161.1481413300146.872954890000000000000000000001646.960000000000335.190000000001982.14
03120111081030100161.1481413300146.872954890000000000000000000001646.960000000000335.190000000001982.14
03120111091010100161.1481413300146.872954890000000000000000000001978.590000000000867.050000000002845.64
03120111091020100161.1481413300146.872954890000000000000000000001978.590000000000867.050000000002845.64
03120111091030100161.1481413300146.872954890000000000000000000001978.590000000000867.050000000002845.64
03120111091040100161.1481413300146.872954890000000000000000000001978.590000000000867.050000000002845.64
03120111091050100161.1481413300146.872954890000000000000000000001978.590000000000867.050000000002845.64
03120111091060100161.1481413300146.872954890000000000000000000001978.590000000000867.050000000002845.64
03120111091070100161.1481413300146.872954890000000000000000000001978.590000000000867.050000000002845.64
03120120011010100228.1454025200207.935314280000000000000000000003032.590000000001227.570000000004260.16
03120120011020100228.1454025200207.935314280000000000000000000003032.590000000001227.570000000004260.16
03120120011030100228.1454025200207.935314280000000000000000000003032.590000000001227.570000000004260.16
03120120011040100228.1454025200207.935314280000000000000000000003032.590000000001227.570000000004260.16
03120120011050100228.1454025200207.935314280000000000000000000003032.590000000001227.570000000004260.16
03120120101010100228.1454025200207.935314280000000000000000000000322.240000000000210.860000000000533.10
03120120101020100228.1454025200207.935314280000000000000000000000322.240000000000210.860000000000533.10
03120120111010100228.1454025200207.935314280000000000000000000001894.170000000000610.330000000002504.50
03120120111020100228.1454025200207.935314280000000000000000000001894.170000000000610.330000000002504.50
03120120111030100228.1454025200207.935314280000000000000000000001894.170000000000610.330000000002504.50
03120120131010100228.1454025200207.935314280000000000000000000000208.000000000000243.340000000000451.34
03120120021010100228.1454025200207.935314280000000000000000000004558.710000000000511.330000000005070.04
03120120021020100228.1454025200207.935314280000000000000000000004558.710000000000511.330000000005070.04
03120120021030100228.1454025200207.935314280000000000000000000004558.710000000000511.330000000005070.04
03120120031010100228.1454025200207.935314280000000000000000000001083.500000000000060.870000000001144.37
03120120031020100228.1454025200207.935314280000000000000000000001083.500000000000060.870000000001144.37
03120120031030100228.1454025200207.935314280000000000000000000001083.500000000000060.870000000001144.37
03120120041010100228.1454025200207.935314280000000000000000000015335.730000000000759.710000000016095.44
03120120041020100228.1454025200207.935314280000000000000000000015335.730000000000759.710000000016095.44
03120120051010100228.1454025200207.935314280000000000000000000003087.910000000000122.780000000003210.69
03120120051020100228.1454025200207.935314280000000000000000000003087.910000000000122.780000000003210.69
03120120051030100228.1454025200207.935314280000000000000000000003087.910000000000122.780000000003210.69
03120120081010100228.1454025200207.935314280000000000000000000005422.800000000000397.250000000005820.05
03120120081020100228.1454025200207.935314280000000000000000000005422.800000000000397.250000000005820.05
03120120081030100228.1454025200207.935314280000000000000000000005422.800000000000397.250000000005820.05
03120120091010100228.1454025200207.935314280000000000000000000017426.800000000001389.340000000018816.14
03120120091020100228.1454025200207.935314280000000000000000000017426.800000000001389.340000000018816.14
03120120091030100228.1454025200207.935314280000000000000000000017426.800000000001389.340000000018816.14
03120120091040100228.1454025200207.935314280000000000000000000017426.800000000001389.340000000018816.14
03120120091050100228.1454025200207.935314280000000000000000000017426.800000000001389.340000000018816.14
03120138011010100212.0851340400193.297732560000000000000000000000090.000000000000112.290000000000202.29
03120138011020100212.0851340400193.297732560000000000000000000000090.000000000000112.290000000000202.29
03120138011030100212.0851340400193.297732560000000000000000000000090.000000000000112.290000000000202.29
03120138012040100212.0851340400193.297732560000000000000000000000711.030000000000089.550000000000800.58
03120138012050100212.0851340400193.297732560000000000000000000000711.030000000000089.550000000000800.58
03120138012060100212.0851340400193.297732560000000000000000000000711.030000000000089.550000000000800.58
03120138012070100212.0851340400193.297732560000000000000000000000711.030000000000089.550000000000800.58
03120138101010100212.0851340400193.297732560000000000000000000000030.000000000000475.760000000000505.76
03120138111010100212.0851340400193.297732560000000000000000000001313.080000000000258.890000000001571.97
03120138111020100212.0851340400193.297732560000000000000000000001313.080000000000258.890000000001571.97
03120138111030100212.0851340400193.297732560000000000000000000001313.080000000000258.890000000001571.97
03120138111040100212.0851340400193.297732560000000000000000000001313.080000000000258.890000000001571.97
03120138121010100212.0851340400193.297732560000000010100000000000591.750000000000346.190000000000937.94
03120138121020100212.0851340400193.297732560000000000000000000000591.750000000000346.190000000000937.94
03120138121030100212.0851340400193.297732560000000000000000000000591.750000000000346.190000000000937.94
03120138121040100212.0851340400193.297732560000000000000000000000591.750000000000346.190000000000937.94
03120138131010100212.0851340400193.297732560000000000000000000002287.630000000000254.660000000002542.28
03120138131020100212.0851340400193.297732560000000000000000000002287.630000000000254.660000000002542.28
03120138131030100212.0851340400193.297732560000000000000000000002287.630000000000254.660000000002542.28
03120138131040100212.0851340400193.297732560000000000000000000002287.630000000000254.660000000002542.28
03120138021010100212.0851340400193.297732560000000000000000000000182.750000000000204.730000000000387.48
03120138031010100212.0851340400193.297732560000000000000000000000120.170000000000720.190000000000840.36
03120138031020100212.0851340400193.297732560000000000000000000000120.170000000000720.190000000000840.36
03120138031030100212.0851340400193.297732560000000000000000000000120.170000000000720.190000000000840.36
03120138041010100212.0851340400193.297732560000000000000000000001897.830000000000204.030000000002101.86
03120138041020100212.0851340400193.297732560000000000000000000001897.830000000000204.030000000002101.86
03120138041030100212.0851340400193.297732560000000000000000000001897.830000000000204.030000000002101.86
03120138051010100212.0851340400193.297732560000000000000000000001656.330000000000326.280000000001982.62
03120138051020100212.0851340400193.297732560000000000000000000001656.330000000000326.280000000001982.62
03120138061010100212.0851340400193.297732560000000000000000000001094.400000000000700.680000000001795.07
03120138061020100212.0851340400193.297732560000000000000000000001094.400000000000700.680000000001795.07
03120138061030100212.0851340400193.297732560000000000000000000001094.400000000000700.680000000001795.07
03120138061040100212.0851340400193.297732560000000000000000000001094.400000000000700.680000000001795.07
03120138061050100212.0851340400193.297732560000000000000000000001094.400000000000700.680000000001795.07
03120138061060100212.0851340400193.297732560000000000000000000001094.400000000000700.680000000001795.07
03120138061070100212.0851340400193.297732560000000000000000000001094.400000000000700.680000000001795.07
03120138061080100212.0851340400193.297732560000000000000000000001094.400000000000700.680000000001795.07
03120138071010100212.0851340400193.297732560000000000000000000000607.500000000000213.170000000000820.67
03120138071020100212.0851340400193.297732560000000000000000000000607.500000000000213.170000000000820.67
03120138071030100212.0851340400193.297732560000000000000000000000607.500000000000213.170000000000820.67
03120138091010100212.0851340400193.297732560000000000000000000002103.910000000000468.900000000002572.81
03120138091020100212.0851340400193.297732560000000000000000000002103.910000000000468.900000000002572.81
03120138091030100212.0851340400193.297732560000000000000000000002103.910000000000468.900000000002572.81
03120138091040100212.0851340400193.297732560000000000000000000002103.910000000000468.900000000002572.81
03120138091050100212.0851340400193.297732560000000000000000000002103.910000000000468.900000000002572.81
03120138091060100212.0851340400193.297732560000000000000000000002103.910000000000468.900000000002572.81
03120138091070100212.0851340400193.297732560000000000000000000002103.910000000000468.900000000002572.81
03120138091080100212.0851340400193.297732560000000000000000000002103.910000000000468.900000000002572.81
03120138091090100212.0851340400193.297732560000000000000000000002103.910000000000468.900000000002572.81
03120138091100100212.0851340400193.297732560000000000000000000002103.910000000000468.900000000002572.81
03120146011010100218.8589003400199.471449880000000000000000000001371.550000000000048.100000000001419.65
03120146011020100218.8589003400199.471449880000000000000000000001371.550000000000048.100000000001419.65
03120146011030100218.8589003400199.471449880000000000000000000001371.550000000000048.100000000001419.65
03120146101010100218.8589003400199.471449880000000000000000000000646.000000000000258.480000000000904.48
03120146101020100218.8589003400199.471449880000000000000000000000646.000000000000258.480000000000904.48
03120146101030100218.8589003400199.471449880000000000000000000000646.000000000000258.480000000000904.48
03120146101040100218.8589003400199.471449880000000000000000000000646.000000000000258.480000000000904.48
03120146101050100218.8589003400199.471449880000000000000000000000646.000000000000258.480000000000904.48
03120146111010100218.8589003400199.471449880000000000000000000001099.300000000000075.380000000001174.68
03120146111020100218.8589003400199.471449880000000000000000000001099.300000000000075.380000000001174.68
03120146111030100218.8589003400199.471449880000000000000000000001099.300000000000075.380000000001174.68
03120146111040100218.8589003400199.471449880000000000000000000001099.300000000000075.380000000001174.68
03120146121010100218.8589003400199.471449880000000000000000000001616.500000000000132.600000000001749.10
03120146121020100218.8589003400199.471449880000000000000000000001616.500000000000132.600000000001749.10
03120146121030100218.8589003400199.471449880000000000000000000001616.500000000000132.600000000001749.10
03120146121040100218.8589003400199.471449880000000000000000000001616.500000000000132.600000000001749.10
03120146131010100218.8589003400199.471449880000000000000000000000779.850000000000230.170000000001010.01
03120146131020100218.8589003400199.471449880000000000000000000000779.850000000000230.170000000001010.01
03120146131030100218.8589003400199.471449880000000000000000000000779.850000000000230.170000000001010.01
03120146131040100218.8589003400199.471449880000000000000000000000779.850000000000230.170000000001010.01
03120146131050100218.8589003400199.471449880000000000000000000000779.850000000000230.170000000001010.01
03120146021010100218.8589003400199.471449880000000000000000000002512.420000000000309.340000000002821.76
03120146021020100218.8589003400199.471449880000000000000000000002512.420000000000309.340000000002821.76
03120146021030100218.8589003400199.471449880000000000000000000002512.420000000000309.340000000002821.76
03120146031010100218.8589003400199.471449880000000000000000000001036.780000000000232.060000000001268.84
03120146031020100218.8589003400199.471449880000000000000000000001036.780000000000232.060000000001268.84
03120146031030100218.8589003400199.471449880000000000000000000001036.780000000000232.060000000001268.84
03120146031040100218.8589003400199.471449880000000000000000000001036.780000000000232.060000000001268.84
03120146041010100218.8589003400199.471449880000000000000000000000743.540000000000307.020000000001050.56
03120146041020100218.8589003400199.471449880000000000000000000000743.540000000000307.020000000001050.56
03120146051010100218.8589003400199.471449880000000000000000000002644.610000000000179.420000000002824.04
03120146051020100218.8589003400199.471449880000000000000000000002644.610000000000179.420000000002824.04
03120146051030100218.8589003400199.471449880000000000000000000002644.610000000000179.420000000002824.04
03120146051040100218.8589003400199.471449880000000000000000000002644.610000000000179.420000000002824.04
03120146051050100218.8589003400199.471449880000000000000000000002644.610000000000179.420000000002824.04
03120146051060100218.8589003400199.471449880000000000000000000002644.610000000000179.420000000002824.04
03120146051070100218.8589003400199.471449880000000000000000000002644.610000000000179.420000000002824.04
03120146061010100218.8589003400199.471449880000000000000000000000669.150000000000154.500000000000823.65
03120146061020100218.8589003400199.471449880000000000000000000000669.150000000000154.500000000000823.65
03120146071010100218.8589003400199.471449880000000000000000000001798.980000000000657.260000000002456.24
03120146071020100218.8589003400199.471449880000000000000000000001798.980000000000657.260000000002456.24
03120146071030100218.8589003400199.471449880000000000000000000001798.980000000000657.260000000002456.24
03120146071040100218.8589003400199.471449880000000000000000000001798.980000000000657.260000000002456.24
03120146071050100218.8589003400199.471449880000000000000000000001798.980000000000657.260000000002456.24
03120146071060100218.8589003400199.471449880000000000000000000001798.980000000000657.260000000002456.24
03120154011010100131.2524832500119.625581110000000000000000000002288.680000000000737.020000000003025.70
03120154011020100131.2524832500119.625581110000000000000000000002288.680000000000737.020000000003025.70
03120154011030100131.2524832500119.625581110000000000000000000002288.680000000000737.020000000003025.70
03120154011040100131.2524832500119.625581110000000000000000000002288.680000000000737.020000000003025.70
03120154011050100131.2524832500119.625581110000000000000000000002288.680000000000737.020000000003025.70
03120154011060100131.2524832500119.625581110000000000000000000002288.680000000000737.020000000003025.70
03120154011070100131.2524832500119.625581110000000000000000000002288.680000000000737.020000000003025.70
03120154011080100131.2524832500119.625581110000000000000000000002288.680000000000737.020000000003025.70
03120154101010100131.2524832500119.625581110000000000000000000004054.560000000000802.000000000004856.57
03120154101020100131.2524832500119.625581110000000000000000000004054.560000000000802.000000000004856.57
03120154101030100131.2524832500119.625581110000000000000000000004054.560000000000802.000000000004856.57
03120154111010100131.2524832500119.625581110000000000000000000001447.500000000000299.450000000001746.95
03120154121010100131.2524832500119.625581110000000000000000000001932.850000000000016.470000000001949.32
03120154121020100131.2524832500119.625581110000000000000000000001932.850000000000016.470000000001949.32
03120154121030100131.2524832500119.625581110000000000000000000001932.850000000000016.470000000001949.32
03120154121040100131.2524832500119.625581110000000000000000000001932.850000000000016.470000000001949.32
03120154131010100131.2524832500119.625581110000000000000000000000468.070000000000551.660000000001019.73
03120154131020100131.2524832500119.625581110000000000000000000000468.070000000000551.660000000001019.73
03120154021010100131.2524832500119.625581110000000000000000000000663.860000000000129.750000000000793.60
03120154031010100131.2524832500119.625581110000000000000000000007406.990000000000266.200000000007673.19
03120154031020100131.2524832500119.625581110000000000000000000007406.990000000000266.200000000007673.19
03120154031030100131.2524832500119.625581110000000000000000000007406.990000000000266.200000000007673.19
03120154031040100131.2524832500119.625581110000000000000000000007406.990000000000266.200000000007673.19
03120154031050100131.2524832500119.625581110000000000000000000007406.990000000000266.200000000007673.19
03120154031060100131.2524832500119.625581110000000000000000000007406.990000000000266.200000000007673.19
03120154041010100131.2524832500119.625581110000000000000000000013104.680000000000026.300000000013130.99
03120154041020100131.2524832500119.625581110000000000000000000013104.680000000000026.300000000013130.99
03120154041030100131.2524832500119.625581110000000000000000000013104.680000000000026.300000000013130.99
03120154041040100131.2524832500119.625581110000000000000000000013104.680000000000026.300000000013130.99
03120154041050100131.2524832500119.625581110000000000000000000013104.680000000000026.300000000013130.99
03120154051010100131.2524832500119.625581110000000000000000000001318.050000000000863.930000000002181.98
03120154051020100131.2524832500119.625581110000000000000000000001318.050000000000863.930000000002181.98
03120154051030100131.2524832500119.625581110000000000000000000001318.050000000000863.930000000002181.98
03120154051040100131.2524832500119.625581110000000000000000000001318.050000000000863.930000000002181.98
03120154051050100131.2524832500119.625581110000000000000000000001318.050000000000863.930000000002181.98
03120154051060100131.2524832500119.625581110000000000000000000001318.050000000000863.930000000002181.98
03120154061010100131.2524832500119.625581110000000000000000000006446.770000000000531.890000000006978.66
03120154061020100131.2524832500119.625581110000000000000000000006446.770000000000531.890000000006978.66
03120154061030100131.2524832500119.625581110000000000000000000006446.770000000000531.890000000006978.66
03120154061040100131.2524832500119.625581110000000000000000000006446.770000000000531.890000000006978.66
03120154071010100131.2524832500119.625581110000000000000000000010352.600000000000807.860000000011160.45
03120154071020100131.2524832500119.625581110000000000000000000010352.600000000000807.860000000011160.45
03120154071030100131.2524832500119.625581110000000000000000000010352.600000000000807.860000000011160.45
03120154071040100131.2524832500119.625581110000000000000000000010352.600000000000807.860000000011160.45
03120154081010100131.2524832500119.625581110000000000000000000004917.590000000000504.030000000005421.62
03120154081020100131.2524832500119.625581110000000000000000000004917.590000000000504.030000000005421.62
03120154081030100131.2524832500119.625581110000000000000000000004917.590000000000504.030000000005421.62
03120154081040100131.2524832500119.625581110000000000000000000004917.590000000000504.030000000005421.62
03120154091010100131.2524832500119.625581110000001000000000000005255.750000000000826.660000000006082.41
03120154091020100131.2524832500119.625581110000000000000000000005255.750000000000826.660000000006082.41
03120154091030100131.2524832500119.625581110000000000000000000005255.750000000000826.660000000006082.41
03120154091040100131.2524832500119.625581110000000000000000000005255.750000000000826.660000000006082.41
03120162011010100219.4749326000200.032911390000000000000000000000757.250000000000526.730000000001283.98
03120162111010100219.4749326000200.032911390000000000000000000001637.280000000000000.000000000001637.28
03120162111020100219.4749326000200.032911390000000000000000000001637.280000000000000.000000000001637.28
03120162111030100219.4749326000200.032911390000000000000000000001637.280000000000000.000000000001637.28
03120162111040100219.4749326000200.032911390000000000000000000001637.280000000000000.000000000001637.28
03120162111050100219.4749326000200.032911390000000000000000000001637.280000000000000.000000000001637.28
03120162111060100219.4749326000200.032911390000000000000000000001637.280000000000000.000000000001637.28
03120162111070100219.4749326000200.032911390000000000000000000001637.280000000000000.000000000001637.28
03120162111080100219.4749326000200.032911390000000000000000000001637.280000000000000.000000000001637.28
03120162111090100219.4749326000200.032911390000000000000000000001637.280000000000000.000000000001637.28
03120162131010100219.4749326000200.032911390000000000000000000000886.750000000000285.550000000001172.30
03120162131020100219.4749326000200.032911390000000000000000000000886.750000000000285.550000000001172.30
03120162131030100219.4749326000200.032911390000000000000000000000886.750000000000285.550000000001172.30
03120162131040100219.4749326000200.032911390000000000000000000000886.750000000000285.550000000001172.30
03120162131050100219.4749326000200.032911390000000000000000000000886.750000000000285.550000000001172.30
03120162131060100219.4749326000200.032911390000000000000000000000886.750000000000285.550000000001172.30
03120162131070100219.4749326000200.032911390000000000000000000000886.750000000000285.550000000001172.30
03120162021010100219.4749326000200.032911390000000000000000000001281.620000000000142.390000000001424.02
03120162021020100219.4749326000200.032911390000000000000000000001281.620000000000142.390000000001424.02
03120162031010100219.4749326000200.032911390000000000000000000001369.730000000000180.920000000001550.65
03120162031020100219.4749326000200.032911390000000000000000000001369.730000000000180.920000000001550.65
03120162031030100219.4749326000200.032911390000000000000000000001369.730000000000180.920000000001550.65
03120162031040100219.4749326000200.032911390000000000000000000001369.730000000000180.920000000001550.65
03120162041010100219.4749326000200.032911390000000000000000000001352.980000000000151.730000000001504.71
03120162041020100219.4749326000200.032911390000000000000000000001352.980000000000151.730000000001504.71
03120162041030100219.4749326000200.032911390000000000000000000001352.980000000000151.730000000001504.71
03120162051010100219.4749326000200.032911390000000000000000000001577.620000000000356.160000000001933.77
03120162051020100219.4749326000200.032911390000000000000000000001577.620000000000356.160000000001933.77
03120162051030100219.4749326000200.032911390000000000000000000001577.620000000000356.160000000001933.77
03120162051040100219.4749326000200.032911390000000000000000000001577.620000000000356.160000000001933.77
03120162071010100219.4749326000200.032911390000000000000000000000533.040000000000434.140000000000967.18
03120162081010100219.4749326000200.032911390000000000000000000000369.730000000000352.390000000000722.12
03120170011010100229.3686765100209.050225460000000000000000000003090.000000000000635.500000000003725.50
03120170011020100229.3686765100209.050225460000000000000000000003090.000000000000635.500000000003725.50
03120170011030100229.3686765100209.050225460000000000000000000003090.000000000000635.500000000003725.50
03120170011040100229.3686765100209.050225460000000000000000000003090.000000000000635.500000000003725.50
03120170101010100229.3686765100209.050225460000000000000000000002194.220000000000347.070000000002541.28
03120170101020100229.3686765100209.050225460000000000000000000002194.220000000000347.070000000002541.28
03120170101030100229.3686765100209.050225460000000000000000000002194.220000000000347.070000000002541.28
03120170101040100229.3686765100209.050225460000000000000000000002194.220000000000347.070000000002541.28
03120170101050100229.3686765100209.050225460000000000000000000002194.220000000000347.070000000002541.28
03120170111010100229.3686765100209.050225460000000000000000000000797.330000000000459.640000000001256.97
03120170121010100229.3686765100209.050225460000000000000000000001706.730000000000303.120000000002009.85
03120170121020100229.3686765100209.050225460000000000000000000001706.730000000000303.120000000002009.85
03120170121030100229.3686765100209.050225460000000000000000000001706.730000000000303.120000000002009.85
03120170121040100229.3686765100209.050225460000000000000000000001706.730000000000303.120000000002009.85
03120170131010100229.3686765100209.050225460000000000000000000000705.650000000000399.210000000001104.86
03120170131020100229.3686765100209.050225460000000000000000000000705.650000000000399.210000000001104.86
03120170021010100229.3686765100209.050225460000000000000000000006166.470000000000698.520000000006865.00
03120170021020100229.3686765100209.050225460000000000000000000006166.470000000000698.520000000006865.00
03120170021030100229.3686765100209.050225460000000000000000000006166.470000000000698.520000000006865.00
03120170021040100229.3686765100209.050225460000000000000000000006166.470000000000698.520000000006865.00
03120170031010100229.3686765100209.050225460000000000000000000003219.060000000000319.390000000003538.45
03120170031020100229.3686765100209.050225460000000000000000000003219.060000000000319.390000000003538.45
03120170031030100229.3686765100209.050225460000000000000000000003219.060000000000319.390000000003538.45
03120170031040100229.3686765100209.050225460000000000000000000003219.060000000000319.390000000003538.45
03120170041010100229.3686765100209.050225460000000000000000000001357.210000000000377.120000000001734.32
03120170041020100229.3686765100209.050225460000000000000000000001357.210000000000377.120000000001734.32
03120170041030100229.3686765100209.050225460000000000000000000001357.210000000000377.120000000001734.32
03120170041040100229.3686765100209.050225460000000000000000000001357.210000000000377.120000000001734.32
03120170041050100229.3686765100209.050225460000000000000000000001357.210000000000377.120000000001734.32
03120170041060100229.3686765100209.050225460000000000000000000001357.210000000000377.120000000001734.32
03120170051010100229.3686765100209.050225460000000000000000000000695.400000000000000.000000000000695.40
03120170061010100229.3686765100209.050225460000000000000000000001787.600000000000327.810000000002115.41
03120170061020100229.3686765100209.050225460000000000000000000001787.600000000000327.810000000002115.41
03120170061030100229.3686765100209.050225460000000000000000000001787.600000000000327.810000000002115.41
03120170071010100229.3686765100209.050225460000000000000000000001011.430000000000704.780000000001716.21
03120170071020100229.3686765100209.050225460000000000000000000001011.430000000000704.780000000001716.21
03120170071030100229.3686765100209.050225460000000000000000000001011.430000000000704.780000000001716.21
03120170071040100229.3686765100209.050225460000000000000000000001011.430000000000704.780000000001716.21
03120170081010100229.3686765100209.050225460000000000000000000001171.410000000000516.840000000001688.25
03120170081020100229.3686765100209.050225460000000000000000000001171.410000000000516.840000000001688.25
03120170081030100229.3686765100209.050225460000000000000000000001171.410000000000516.840000000001688.25
03120170081040100229.3686765100209.050225460000000000000000000001171.410000000000516.840000000001688.25
03120170091010100229.3686765100209.050225460000000000000000000001769.530000000000366.960000000002136.48
03120170091020100229.3686765100209.050225460000000000000000000001769.530000000000366.960000000002136.48
03120170091030100229.3686765100209.050225460000000000000000000001769.530000000000366.960000000002136.48
03120170091040100229.3686765100209.050225460000000000000000000001769.530000000000366.960000000002136.48
03120170091050100229.3686765100209.050225460000000000000000000001769.530000000000366.960000000002136.48
03120189011010100175.4903072600159.944630880000000000000000000000997.790000000002088.000000000003085.79
03120189011020100175.4903072600159.944630880000000000000000000000997.790000000002088.000000000003085.79
03120189011030100175.4903072600159.944630880000000000000000000000997.790000000002088.000000000003085.79
03120189011040100175.4903072600159.944630880000000000000000000000997.790000000002088.000000000003085.79
03120189111010100175.4903072600159.944630880000000000000000000000450.280000000000423.820000000000874.10
03120189111020100175.4903072600159.944630880000000000000000000000450.280000000000423.820000000000874.10
03120189111030100175.4903072600159.944630880000000000000000000000450.280000000000423.820000000000874.10
03120189121010100175.4903072600159.944630880000000000000000000005511.960000000000982.890000000006494.85
03120189121020100175.4903072600159.944630880000000000000000000005511.960000000000982.890000000006494.85
03120189121030100175.4903072600159.944630880000000000000000000005511.960000000000982.890000000006494.85
03120189131010100175.4903072600159.944630880000000000000000000000562.370000000001095.860000000001658.23
03120189131020100175.4903072600159.944630880000000000000000000000562.370000000001095.860000000001658.23
03120189131030100175.4903072600159.944630880000000000000000000000562.370000000001095.860000000001658.23
03120189131040100175.4903072600159.944630880000000000000000000000562.370000000001095.860000000001658.23
03120189031010100175.4903072600159.944630880000000000000000000008159.590000000000023.820000000008183.41
03120189031020100175.4903072600159.944630880000000000000000000008159.590000000000023.820000000008183.41
03120189031030100175.4903072600159.944630880000000000000000000008159.590000000000023.820000000008183.41
03120189041010100175.4903072600159.944630880000000000000000000000423.420000000000419.090000000000842.50
03120189041020100175.4903072600159.944630880000000000000000000000423.420000000000419.090000000000842.50
03120189041030100175.4903072600159.944630880000000000000000000000423.420000000000419.090000000000842.50
03120189041040100175.4903072600159.944630880000000000000000000000423.420000000000419.090000000000842.50
03120189051010100175.4903072600159.944630880000000000000000000000781.450000000000545.080000000001326.53
03120189051020100175.4903072600159.944630880000000000000000000000781.450000000000545.080000000001326.53
03120189061010100175.4903072600159.944630880000000000000000000000863.670000000000209.350000000001073.02
03120189061020100175.4903072600159.944630880000000000000000000000863.670000000000209.350000000001073.02
03120189061030100175.4903072600159.944630880000000000000000000000863.670000000000209.350000000001073.02
03120189061040100175.4903072600159.944630880000000000000000000000863.670000000000209.350000000001073.02
03120189061050100175.4903072600159.944630880000000000000000000000863.670000000000209.350000000001073.02
03120189071010100175.4903072600159.944630880000000000000000000000600.060000000000318.800000000000918.86
03120189071020100175.4903072600159.944630880000000000000000000000600.060000000000318.800000000000918.86
03120189081010100175.4903072600159.944630880000000000000000000001027.900000000000276.340000000001304.24
03120189081020100175.4903072600159.944630880000000000000000000001027.900000000000276.340000000001304.24
03120189081030100175.4903072600159.944630880000000000000000000001027.900000000000276.340000000001304.24
03120189081040100175.4903072600159.944630880000000000000000000001027.900000000000276.340000000001304.24
03120189091010100175.4903072600159.944630880000000000000000000002567.920000000000201.620000000002769.54
03120189091020100175.4903072600159.944630880000000000000000000002567.920000000000201.620000000002769.54
03120189091030100175.4903072600159.944630880000000000000000000002567.920000000000201.620000000002769.54
03120197011010100187.7487595300171.117177400000000000000000000000525.300000000000116.370000000000641.67
03120197111010100187.7487595300171.117177400000000000000000000002697.550000000000205.410000000002902.96
03120197111020100187.7487595300171.117177400000000000000000000002697.550000000000205.410000000002902.96
03120197111030100187.7487595300171.117177400000000000000000000002697.550000000000205.410000000002902.96
03120197121010100187.7487595300171.117177400000000000000000000001150.150000000000485.160000000001635.31
03120197121020100187.7487595300171.117177400000000000000000000001150.150000000000485.160000000001635.31
03120197121030100187.7487595300171.117177400000000000000000000001150.150000000000485.160000000001635.31
03120197131010100187.7487595300171.117177400000000000000000000000294.580000000000017.170000000000311.75
03120197131020100187.7487595300171.117177400000000000000000000000294.580000000000017.170000000000311.75
03120197131030100187.7487595300171.117177400000000000000000000000294.580000000000017.170000000000311.75
03120197021010100187.7487595300171.117177400000000000000000000000125.540000000000222.480000000000348.02
03120197021020100187.7487595300171.117177400000101100000000000000125.540000000000222.480000000000348.02
03120197021030100187.7487595300171.117177400000000000000000000000125.540000000000222.480000000000348.02
03120197021040100187.7487595300171.117177400000000000000000000000125.540000000000222.480000000000348.02
03120197021050100187.7487595300171.117177400000000000000000000000125.540000000000222.480000000000348.02
03120197031010100187.7487595300171.117177400000000000000000000000832.000000000000316.360000000001148.36
03120197031020100187.7487595300171.117177400000000000000000000000832.000000000000316.360000000001148.36
03120197031030100187.7487595300171.117177400000000000000000000000832.000000000000316.360000000001148.36
03120197031040100187.7487595300171.117177400000000000000000000000832.000000000000316.360000000001148.36
03120197041010100187.7487595300171.117177400000000000000000000001306.670000000000354.180000000001660.84
03120197041020100187.7487595300171.117177400000000000000000000001306.670000000000354.180000000001660.84
03120197051010100187.7487595300171.117177400000000000000000000000262.650000000000350.490000000000613.14
03120197051020100187.7487595300171.117177400000000000000000000000262.650000000000350.490000000000613.14
03120197051030100187.7487595300171.117177400000000000000000000000262.650000000000350.490000000000613.14
03120197051040100187.7487595300171.117177400000000000000000000000262.650000000000350.490000000000613.14
03120197061010100187.7487595300171.117177400000000000000000000000464.600000000000206.870000000000671.47
03120197061020100187.7487595300171.117177400000000000000000000000464.600000000000206.870000000000671.47
03120197061030100187.7487595300171.117177400000000000000000000000464.600000000000206.870000000000671.47
03120197071010100187.7487595300171.117177400000000000000000000002120.000000000000327.250000000002447.25
03120197071020100187.7487595300171.117177400000000000000000000002120.000000000000327.250000000002447.25
03120197071030100187.7487595300171.117177400000000000000000000002120.000000000000327.250000000002447.25
03120197081010100187.7487595300171.117177400000000000000000000001398.830000000000093.730000000001492.57
03120197081020100187.7487595300171.117177400000000000000000000001398.830000000000093.730000000001492.57
03120197081030100187.7487595300171.117177400000000000000000000001398.830000000000093.730000000001492.57
03120197091010100187.7487595300171.117177400000000000000000000004327.830000000000880.050000000005207.89
03120197091020100187.7487595300171.117177400000000000000000000004327.830000000000880.050000000005207.89
03120197091030100187.7487595300171.117177400000000000000000000004327.830000000000880.050000000005207.89
03120197091040100187.7487595300171.117177400000000000000000000004327.830000000000880.050000000005207.89
03120200011010100167.4008029000152.571729160000000000000000000000328.630000000000268.260000000000596.89
03120200101010100167.4008029000152.571729160000000000000000000002116.040000000000000.000000000002116.04
03120200101020100167.4008029000152.571729160000000000000000000002116.040000000000000.000000000002116.04
03120200111010100167.4008029000152.571729160000000000000000000000734.030000000000104.030000000000838.06
03120200111020100167.4008029000152.571729160000000000000000000000734.030000000000104.030000000000838.06
03120200111030100167.4008029000152.571729160000000000000000000000734.030000000000104.030000000000838.06
03120200121010100167.4008029000152.571729160000000000000000000000866.300000000000330.950000000001197.25
03120200121020100167.4008029000152.571729160000000000000000000000866.300000000000330.950000000001197.25
03120200121030100167.4008029000152.571729160000000000000000000000866.300000000000330.950000000001197.25
03120200131010100167.4008029000152.571729160000000000000000000000364.430000000000419.150000000000783.58
03120200131020100167.4008029000152.571729160000000000000000000000364.430000000000419.150000000000783.58
03120200131030100167.4008029000152.571729160000000000000000000000364.430000000000419.150000000000783.58
03120200021010100167.4008029000152.571729160000000000000000000003561.870000000000264.100000000003825.98
03120200021020100167.4008029000152.571729160000000000000000000003561.870000000000264.100000000003825.98
03120200031010100167.4008029000152.571729160000000000000000000003248.650000000000748.820000000003997.47
[truncated: 19,376,553 more chars]
