# Supplementary material for: Can a poverty-reducing and progressive tax and transfer system hurt the poor?
Source: J Dev Econ. 2016 Sep;122:63–75. doi: 10.1016/j.jdeveco.2016.04.001 (PMC4988485; doi:10.1016/j.jdeveco.2016.04.001)
Supplement: Supplementary file 1 — Supplementary material. [file mmc1.zip › data/POF0809/T_MORADOR_S.txt]

02110019011010100416.4973270400421.77856614010101020905195505300063600193700101030000000900050205040404020002000000000006209.560000000000338.270000000006547.82-1000.0000.0000.0000.0000.0173.0085.70000000001309.56
02110019011020100416.4973270400421.77856614020102012110195804900059400181090201030000000801080108030201010202000000000006209.560000000000338.270000000006547.8202000.0157.0060.7000.0000.0157.0060.70000000001309.56
02110019011030100416.4973270400421.77856614030103010706198502200027500083830201030000001000030111050101020002000000000006209.560000000000338.270000000006547.8202000.0175.3075.6000.0000.0175.3075.60000000001309.56
02110019011040100416.4973270400421.77856614030103011707198801900023800072470201030000001000030111050201020002000000000006209.560000000000338.270000000006547.8202000.0165.7047.6000.0000.0165.7047.60000000001309.56
02110019011050100416.4973270400421.77856614030103013107200100600008100024850101020502020000000000050000000000000000000006209.560000000000338.270000000006547.82-1000.0127.0021.6000.0000.0127.0021.60000000001309.56
02110019101010100416.4973270400421.77856614010101011611198002700033200101100201030000000801060206040101020002000000000000309.330000000000169.130000000000478.4702000.0167.5069.4000.0000.0167.5069.40000000000159.49
02110019101020100416.4973270400421.77856614030103012804199801000012200037380201020502030000000001010201020002000000000000309.330000000000169.130000000000478.4702000.0142.0030.7000.0000.0142.0030.70000000000159.49
02110019101030100416.4973270400421.77856614030103012203200400400005200015830102040000000000000000040000000000000000000000309.330000000000169.130000000000478.47-1000.0108.0019.1000.0000.0108.0019.10000000000159.49
02110019111010100416.4973270400421.77856614010101012911197403300040300122890101030000000801060206040101020002000000000001018.290000000000191.650000000001209.94-1000.0158.0068.0000.0000.0158.0068.00000000000302.49
02110019111020100416.4973270400421.77856614020102012601197803000036500111350201030000001000030111040101020002000000000001018.290000000000191.650000000001209.9402000.0155.5063.3000.0000.0155.5063.30000000000302.49
02110019111030100416.4973270400421.77856614030103011102199701100013700041790101020502040000000002040201020002000000000001018.290000000000191.650000000001209.94-1000.0143.0033.7000.0000.0143.0033.70000000000302.49
02110019111040100416.4973270400421.77856614030103010208199800900011900036420201020502040000000002040000000000000000000001018.290000000000191.650000000001209.94-1000.0130.5030.3000.0000.0130.5030.30000000000302.49
02110019121010100416.4973270400421.77856614010101012905194206600079400241820201030000000500040104020101020002000000000002434.700000000000472.530000000002907.2302000.0147.2058.9000.0000.0147.2058.90000000000726.81
02110019121020100416.4973270400421.77856614030103012701197403400041400126160201030000001400040115020101010102000000000002434.700000000000472.530000000002907.2302000.0161.4089.8000.0000.0161.4089.80000000000726.81
02110019121030100416.4973270400421.77856614030103010701198002800034300104450201030000001400040115020201020002000000000002434.700000000000472.530000000002907.2302000.0151.1056.8000.0000.0151.1056.80000000000726.81
02110019121040100416.4973270400421.77856614040104011511194506200075200229160201030000000500030203020101020002000000000002434.700000000000472.530000000002907.2302000.0146.2050.9000.0000.0146.2050.90000000000726.81
02110019031010100416.4973270400421.77856614010101012005195305500066000200960101030000001400040215030101010101010000000033267.290000000001955.300000000035222.59-1000.0171.3078.0000.0000.0171.3078.00000000011740.86
02110019031020100416.4973270400421.77856614020102010907195105600068200207770201030000001400060115030101010101010000000033267.290000000001955.300000000035222.5902000.0155.0046.3000.0000.0155.0046.30000000011740.86
02110019031030100416.4973270400421.77856614030103012802197803000036200110460201030000001400050115030101010101010000000033267.290000000001955.300000000035222.5902000.0165.2053.0000.0000.0165.2053.00000000011740.86
02110019041010100416.4973270400421.77856614010101010506195605200062400189980201030000000500040104010101010102000000000002932.230000000000210.000000000003142.2302000.0164.0077.6000.0000.0164.0077.60000000000448.89
02110019041020100416.4973270400421.77856614030103010304198901900023000070080101030000001000030111010201020002000000000002932.230000000000210.000000000003142.23-1000.0175.2064.2000.0000.0175.2064.20000000000448.89
02110019041030100416.4973270400421.77856614030103010610199401300016400049960201020502080000000006010201020002000000000002932.230000000000210.000000000003142.2302000.0162.0053.9000.0000.0162.0053.90000000000448.89
02110019041040100416.4973270400421.77856614040104010804197902900035000106560101030000000500040104040101020002000000000002932.230000000000210.000000000003142.23-1000.0177.3072.6000.0000.0177.3072.60000000000448.89
02110019041050100416.4973270400421.77856614040201011911197802900035400107960201030000001000030111040101010102000000000002932.230000000000210.000000000003142.2302000.0156.0062.7000.0000.0156.0062.70000000000448.89
02110019041060100416.4973270400421.77856614040203012009200100600008000024550102020502010000000000040000000000000000000002932.230000000000210.000000000003142.23-1000.0120.4028.5000.0000.0120.4028.50000000000448.89
02110019041070100416.4973270400421.77856614040203010510200300400005600017100202010200100000000000040000000000000000000002932.230000000000210.000000000003142.23-1000.0109.0019.9000.0000.0109.0019.90000000000448.89
02110019051010100416.4973270400421.77856614010102011312196104600055700169810201030000001500100115010101010101010000000012125.390000000000836.820000000012962.2102000.0148.0060.0000.0000.0148.0060.00000000002592.44
02110019051020100416.4973270400421.77856614020101010601195605200062900191490101030000000700030111010101020001020000000012125.390000000000836.820000000012962.21-1000.0161.1071.7000.0000.0161.1071.70000000002592.44
02110019051030100416.4973270400421.77856614030201011912198502200026900082090201011100030000000013010101010102000000000012125.390000000000836.820000000012962.2102000.0151.0047.3000.0000.0151.0047.30000000002592.44
02110019051040100416.4973270400421.77856614030103012609198801900023600071970101011100020000000012010101010102000000000012125.390000000000836.820000000012962.21-1000.0178.0070.0000.0000.0178.0070.00000000002592.44
02110019051050100416.4973270400421.77856614040203010306200300500006000018340102010200100000000000010000000000000000000012125.390000000000836.820000000012962.21-1000.0112.0020.4000.0000.0112.0020.40000000002592.44
02110019071010100416.4973270400421.77856614010101012403198202600031500095960201030000001100030111040101010102000000000000404.390000000000107.730000000000512.1102000.0161.0069.2000.0000.0161.0069.20000000000170.70
02110019071020100416.4973270400421.77856614020102012908198702000025000076120101030000000801070207040101020002000000000000404.390000000000107.730000000000512.11-1000.0176.3085.1000.0000.0176.3085.10000000000170.70
02110019071030100416.4973270400421.77856614030103010101200400400005400016430202020200100000000000040000000000000000000000404.390000000000107.730000000000512.11-1000.0102.4016.5000.0000.0102.4016.50000000000170.70
02110019081010100416.4973270400421.77856614010101011306197803000036000109760201020501040000000003040101020002000000000001013.500000000000147.080000000001160.5802000.0147.8050.1000.0000.0147.8050.10000000000193.43
02110019081020100416.4973270400421.77856614020102020302196004800058000176810101020501020000000001040202000000000000000001013.500000000000147.080000000001160.58-1000.0000.0000.0000.0000.0166.8067.20000000000193.43
02110019081030100416.4973270400421.77856614030103010706198901900022800069640101030000001000110208040101010102000000000001013.500000000000147.080000000001160.58-1000.0166.4062.2000.0000.0166.4062.20000000000193.43
02110019081040100416.4973270400421.77856614030103012203199201600019500059450201020502090000000007040202000000000000000001013.500000000000147.080000000001160.5802000.0142.0036.5000.0000.0142.0036.50000000000193.43
02110019081050100416.4973270400421.77856614030103010810199401300016400050150201020502080000000006040202000000000000000001013.500000000000147.080000000001160.5802000.0143.6035.5000.0000.0143.6035.50000000000193.43
02110019081060100416.4973270400421.77856614030103010906199701100013200040400101020502050000000003040202000000000000000001013.500000000000147.080000000001160.58-1000.0131.4023.3000.0000.0131.4023.30000000000193.43
02110019091010100416.4973270400421.77856614010101011106197803000036000109780202030000000801110200040101020002000000000000227.250000000000085.020000000000312.2702000.0155.0068.9000.0000.0155.0068.90000000000078.07
02110019091020100416.4973270400421.77856614030103011703199501300015900048550101020501070000000006040202000000000000000000227.250000000000085.020000000000312.27-1000.0155.1043.4000.0000.0155.1043.40000000000078.07
02110019091030100416.4973270400421.77856614030103010811199601100013900042530101020501020000000001040202000000000000000000227.250000000000085.020000000000312.27-1000.0145.4046.7000.0000.0145.4046.70000000000078.07
02110019091040100416.4973270400421.77856614030103011804199801000012200037270201020501020000000001040202000000000000000000227.250000000000085.020000000000312.2702000.0131.1036.0000.0000.0131.1036.00000000000078.07
02110027101010100655.0741996200663.38062381010101012102194806000072500220740201030000000500040104040101020002000000000001892.860000000000410.150000000002303.0102000.0154.5064.5000.0000.0154.5064.50000000000575.75
02110027101020100655.0741996200663.38062381030103010612198302400029500090020201030000001000030111020101020001010000000001892.860000000000410.150000000002303.0102000.0169.4070.5000.0000.0169.4070.50000000000575.75
02110027101030100655.0741996200663.38062381040104011204198602200026700081440101020700020000000009040101020002000000000001892.860000000000410.150000000002303.01-1000.0169.1063.5000.0000.0169.1063.50000000000575.75
02110027101040100655.0741996200663.38062381040104010701200500300004200012990102040000000000000000040000000000000000000001892.860000000000410.150000000002303.01-1000.0102.7015.9000.0000.0102.7015.90000000000575.75
02110027111010100655.0741996200663.38062381010101011308193007700093500284750102030000000500030203040101020002000000000001603.770000000000623.850000000002227.62-1000.0156.4069.3000.0000.0156.4069.30000000000445.52
02110027111020100655.0741996200663.38062381020102011502194606200074900228100201040000000000000000040101020002000000000001603.770000000000623.850000000002227.6202000.0144.6061.5000.0000.0144.6061.50000000000445.52
02110027111030100655.0741996200663.38062381030202010310197902800034500105270201030000001000030111040101020002000000000001603.770000000000623.850000000002227.6202000.0153.9073.1000.0000.0153.9073.10000000000445.52
02110027111040100655.0741996200663.38062381040201010701197803000036600111610101030000001000030111040101020002000000000001603.770000000000623.850000000002227.62-1000.0178.5083.3000.0000.0178.5083.30000000000445.52
02110027111050100655.0741996200663.38062381040203011301200600200003000009280102040000000000000000040000000000000000000001603.770000000000623.850000000002227.62-1087.5086.7012.8000.0000.0086.7012.80000000000445.52
02110027131010100655.0741996200663.38062381010101010405195305500066200201750201020700030000000010040101020002000000000000784.420000000000069.290000000000853.7102000.0155.0060.4000.0000.0155.0060.40000000000213.43
02110027131020100655.0741996200663.38062381030201010411197503200039200119560201030000000801080108030101020002000000000000784.420000000000069.290000000000853.7102000.0158.0080.5000.0000.0158.0080.50000000000213.43
02110027131030100655.0741996200663.38062381040203011709199900800010600032380201020502030000000001040000000000000000000000784.420000000000069.290000000000853.71-1000.0135.0030.2000.0000.0135.0030.20000000000213.43
02110027131040100655.0741996200663.38062381040203013007200300400005900018260102020200100000000000030000000000000000000000784.420000000000069.290000000000853.71-1000.0115.0019.4000.0000.0115.0019.40000000000213.43
02110027021010100655.0741996200663.38062381010101010509198202500030800093960101030000001000030111040101010202000000000003501.180000000000095.050000000003596.23-1000.0169.8066.0000.0000.0169.8066.00000000001198.74
02110027021020100655.0741996200663.38062381020102011706198102600032300098410201030000001100030111020101020002000000000003501.180000000000095.050000000003596.2302000.0158.5052.0000.0000.0158.5052.00000000001198.74
02110027021030100655.0741996200663.38062381030103010711200700000000600002020102040000000000000000040000000000000000000003501.180000000000095.050000000003596.23-1066.5000.0000.0007.3066.5000.0007.30000000001198.74
02110027031010100655.0741996200663.38062381010101010910197503200039100119190101030000000801070207020101020002000000000001420.930000000000655.780000000002076.71-1000.0176.8134.7000.0000.0176.8134.70000000000415.34
02110027031020100655.0741996200663.38062381020102012910197103600043800133600201030000000900050205040101020001020000000001420.930000000000655.780000000002076.7102000.0161.0093.4000.0000.0161.0093.40000000000415.34
02110027031030100655.0741996200663.38062381030103010108199101600020100061440201020600080000000007040101020002000000000001420.930000000000655.780000000002076.7102000.0165.9058.4000.0000.0165.9058.40000000000415.34
02110027031040100655.0741996200663.38062381030103011212199501200014900045500201020502070000000005040101020002000000000001420.930000000000655.780000000002076.7102000.0160.5055.1000.0000.0160.5055.10000000000415.34
02110027031050100655.0741996200663.38062381030103010410199800900011500035230201020501030000000002040000000000000000000001420.930000000000655.780000000002076.71-1000.0138.5032.9000.0000.0138.5032.90000000000415.34
02110027041010100655.0741996200663.38062381010101010212196704000048600148080101030000000500040104040101010101010000000005916.380000000000164.600000000006080.98-1000.0162.0060.0000.0000.0162.0060.00000000001216.20
02110027041020100655.0741996200663.38062381020102010605197003800045700139220201030000000500030203040101020002000000000005916.380000000000164.600000000006080.9802000.0153.9083.9000.0000.0153.9083.90000000001216.20
02110027041030100655.0741996200663.38062381030103010104199001800021800066520101020700020000000009040101020002000000000005916.380000000000164.600000000006080.98-1000.0163.0067.3000.0000.0163.0067.30000000001216.20
02110027041040100655.0741996200663.38062381030103012709199101600020000061080101020600080000000007040201020002000000000005916.380000000000164.600000000006080.98-1000.0168.5058.1000.0000.0168.5058.10000000001216.20
02110027041050100655.0741996200663.38062381030103013005200300500006000018450102020200100000000000040000000000000000000005916.380000000000164.600000000006080.98-1000.0111.5018.3000.0000.0111.5018.30000000001216.20
02110027061010100655.0741996200663.38062381010101012701198102700032800100030101030000001000010209040101020002000000000000531.270000000000058.570000000000589.83-1000.0165.0067.0000.0000.0165.0067.00000000000294.92
02110027061020100655.0741996200663.38062381020102011605198302500030100091640201030000001000030111010201020002000000000000531.270000000000058.570000000000589.8302000.0159.0054.0000.0000.0159.0054.00000000000294.92
02110027071010100655.0741996200663.38062381010101012012196504200051000155410201030000001500100115010101010102000000000004005.630000000000217.560000000004223.1902000.0159.6070.5000.0000.0159.6070.50000000002111.60
02110027071020100655.0741996200663.38062381020102012806196504300051600157160101030000001400040115040101020002000000000004005.630000000000217.560000000004223.19-1000.0171.0098.9000.0000.0171.0098.90000000002111.60
02110027081010100655.0741996200663.38062381010101012909198202500030900094140101020800010000000008040101010102000000000000278.400000000000219.600000000000498.00-1000.0178.0078.7000.0000.0178.0078.70000000000124.50
02110027081020100655.0741996200663.38062381020102011803198602200026700081480201030000000900050205010201020002000000000000278.400000000000219.600000000000498.0002000.0151.0044.6000.0000.0151.0044.60000000000124.50
02110027081030100655.0741996200663.38062381030103010511200500200003200009760202040000000000000000040000000000000000000000278.400000000000219.600000000000498.00-1086.5084.5010.9000.0000.0084.5010.90000000000124.50
02110027081040100655.0741996200663.38062381030103010903200800000000300001210202040000000000000000010000000000000000000000278.400000000000219.600000000000498.00-1064.0000.0000.0005.6064.0000.0005.60000000000124.50
02110027091010100655.0741996200663.38062381010101010603197703100037600114470201030000001000030111010101020002000000000000901.820000000000772.130000000001673.9402000.0157.3074.4000.0000.0157.3074.40000000000836.97
02110027091020100655.0741996200663.38062381030103010408200500200003500010690102040000000000000000010000000000000000000000901.820000000000772.130000000001673.94-1100.0098.9016.8000.0000.0098.9016.80000000000836.97
02110035011010100953.5366690200965.62763528010101022303197303500042200128560102030000000801010201040404010102000000000002499.040000000000395.030000000002894.08-1000.0000.0000.0000.0000.0176.1098.50000000000482.35
02110035011020100953.5366690200965.62763528020102011712197603100037700114910201030000000801040204040201020002000000000002499.040000000000395.030000000002894.0802000.0153.0083.3000.0000.0153.0083.30000000000482.35
02110035011030100953.5366690200965.62763528030103011105199401400016800051370201020501050000000004040201020002000000000002499.040000000000395.030000000002894.0802000.0163.0057.3000.0000.0163.0057.30000000000482.35
02110035011040100953.5366690200965.62763528030103012308199800900011700035720201020502020000000000040000000000000000000002499.040000000000395.030000000002894.08-1000.0133.0027.7000.0000.0133.0027.70000000000482.35
02110035011050100953.5366690200965.62763528030103011711200200500006600020250202020502010000000000040000000000000000000002499.040000000000395.030000000002894.08-1000.0115.0021.4000.0000.0115.0021.40000000000482.35
02110035011060100953.5366690200965.62763528030103012101200500300004000012290102040000000000000000040000000000000000000002499.040000000000395.030000000002894.08-1000.0089.5013.0000.0000.0089.5013.00000000000482.35
02110035101010100953.5366690200965.62763528010103011803196704100049600151160101030000000500040104040101010102000000000002528.430000000000010.000000000002538.43-1000.0177.2096.0000.0000.0177.2096.00000000000634.61
02110035101020100953.5366690200965.62763528040101012302194406400077300235400201040000000000000000040101020002000000000002528.430000000000010.000000000002538.4302000.0153.9062.5000.0000.0153.9062.50000000000634.61
02110035101030100953.5366690200965.62763528040103012905196104700056600172350101030000000500040104040201020002000000000002528.430000000000010.000000000002538.43-1000.0182.3079.4000.0000.0182.3079.40000000000634.61
02110035101040100953.5366690200965.62763528040103020030003203200038400116800101020700030000000010040202000000000000000002528.430000000000010.000000000002538.43-1000.0000.0000.0000.0000.0183.1083.30000000000634.61
02110035111010100953.5366690200965.62763528010101011307197103700044400135380101030000000500040104010101010102000000000005066.670000000000000.000000000005066.67-1000.0160.4075.3000.0000.0160.4075.30000000002533.33
02110035111020100953.5366690200965.62763528020102010104197902900035200107190201030000001000030111040201010202000000000005066.670000000000000.000000000005066.6702000.0156.1059.5000.0000.0156.1059.50000000002533.33
02110035121010100953.5366690200965.62763528010101012505192508300099800303880101040000000000000000040101020002000000000000830.000000000000104.000000000000934.00-1000.0154.8068.5000.0000.0154.8068.50000000000934.00
02110035131010100953.5366690200965.62763528010101011012194905800070300214230101030000000500040104040101010102000000000002340.000000000000280.020000000002620.02-1000.0163.2059.0000.0000.0163.2059.00000000001310.01
02110035131020100953.5366690200965.62763528020102011307197403400040800124420201030000000500040104010101010102000000000002340.000000000000280.020000000002620.0202000.0163.2066.8000.0000.0163.2066.80000000001310.01
02110035021010100953.5366690200965.62763528010101010707196704000049000149420101020600040000000003040101020002000000000001330.000000000000008.710000000001338.71-1000.0162.0078.0000.0000.0162.0078.00000000001338.71
02110035031010100953.5366690200965.62763528010101012703194006800081800249050202030000000500020202040101010102000000000000964.420000000000420.000000000001384.4202000.0149.0055.8000.0000.0149.0055.80000000000692.21
02110035031020100953.5366690200965.62763528040104013103199201600019400059080201020800020000000009040201020002000000000000964.420000000000420.000000000001384.4202000.0168.5052.8000.0000.0168.5052.80000000000692.21
02110035051010100953.5366690200965.62763528010101012005195005800069700212200202040000000000000000040201020002000000000000495.000000000000662.250000000001157.2502000.0148.0049.8000.0000.0148.0049.80000000000578.63
02110035051020100953.5366690200965.62763528030103012007198901800022700069140101030000000801050205040101020002000000000000495.000000000000662.250000000001157.25-1000.0165.8068.3000.0000.0165.8068.30000000000578.63
02110035061010100953.5366690200965.62763528010101010710195904800058400177930101030000000801060206040101020002000000000002615.000000000000000.000000000002615.00-1000.0155.2062.7000.0000.0155.2062.70000000000653.75
02110035061020100953.5366690200965.62763528020102012102198102700032800099850201030000000801050205040101020002000000000002615.000000000000000.000000000002615.0002000.0156.3057.2000.0000.0156.3057.20000000000653.75
02110035061030100953.5366690200965.62763528030103010610200100600008000024530202020502010000000000010000000000000000000002615.000000000000000.000000000002615.00-1000.0121.2022.9000.0000.0121.2022.90000000000653.75
02110035061040100953.5366690200965.62763528030103010701200100700008900027250102040000000000000000040000000000000000000002615.000000000000000.000000000002615.00-1000.0108.2019.8000.0000.0108.2019.80000000000653.75
02110035071010100953.5366690200965.62763528010101012805198402400028900088140101030000000801050205040101010102000000000001067.500000000000192.600000000001260.10-1000.0169.5065.2000.0000.0169.5065.20000000000630.05
02110035071020100953.5366690200965.62763528020102010501199101700021000064010201020700010000000008040201020002000000000001067.500000000000192.600000000001260.1002000.0152.6064.7000.0000.0152.6064.70000000000630.05
02110035081010100953.5366690200965.62763528010101011708197603100038200116550101030000000801060206010102000000000000000001662.670000000000027.040000000001689.70-1000.0168.8092.3000.0000.0168.8092.30000000000422.43
02110035081020100953.5366690200965.62763528020102011009197703000037000112660201030000000801050205020101020002000000000001662.670000000000027.040000000001689.7002000.0154.7076.8000.0000.0154.7076.80000000000422.43
02110035081030100953.5366690200965.62763528030103010804199401400017100052120101020501030000000002040202000000000000000001662.670000000000027.040000000001689.70-1000.0135.0033.0000.0000.0135.0033.00000000000422.43
02110035081040100953.5366690200965.62763528030103010404200400400005100015630202040000000000000000040000000000000000000001662.670000000000027.040000000001689.70-1000.0108.3018.2000.0000.0108.3018.20000000000422.43
02110043101010100674.3179228200682.86835986010101011503194306500078700239560101030000000500040104040101020002000000000000936.000000000000012.600000000000948.60-1000.0159.0066.7000.0000.0159.0066.70000000000948.60
02110043121010100674.3179228200682.86835986010101010210196304500054000164630201011100040000000014010101010101010000000002451.880000000000610.730000000003062.6102000.0156.9055.2000.0000.0156.9055.20000000001531.30
02110043121020100674.3179228200682.86835986030103012603199201600019900060600201010700030000000010010201020002000000000002451.880000000000610.730000000003062.6102000.0153.5049.8000.0000.0153.5049.80000000001531.30
02110043131010100674.3179228200682.86835986010101010411196704100049200149830101030000000801080108040101010102000000000000969.580000000000000.000000000000969.58-1000.0178.4076.9000.0000.0178.4076.90000000000242.39
02110043131020100674.3179228200682.86835986030103012610199301500018000054950101030000000802070206040202000000000000000000969.580000000000000.000000000000969.58-1000.0182.3080.5000.0000.0182.3080.50000000000242.39
02110043131030100674.3179228200682.86835986030103012612199601100014200043380201020502050000000003040202000000000000000000969.580000000000000.000000000000969.5802000.0151.7045.5000.0000.0151.7045.50000000000242.39
02110043131040100674.3179228200682.86835986030103012910199801000012000036660201020502030000000001040202000000000000000000969.580000000000000.000000000000969.5802000.0150.2043.6000.0000.0150.2043.60000000000242.39
02110043021010100674.3179228200682.86835986010101012802197303500042500129560201030000000801080108010101020002000000000000398.640000000000260.870000000000659.5102000.0162.4073.6000.0000.0162.4073.60000000000329.75
02110043021020100674.3179228200682.86835986030103012710199701000012900039490201020502030000000001010202000000000000000000398.640000000000260.870000000000659.5102000.0125.3033.5000.0000.0125.3033.50000000000329.75
02110043031010100674.3179228200682.86835986010101010706194606200074600227330101030000000700030111040101020002000000000004472.150000000000187.190000000004659.34-1000.0999.9999.9000.0000.0170.0088.30000000001553.11
02110043031020100674.3179228200682.86835986020102010703195904900059300180770201030000001000030111010101010101010000000004472.150000000000187.190000000004659.3402000.0142.5043.0000.0000.0142.5043.00000000001553.11
02110043031030100674.3179228200682.86835986030103010202199801000012700038650101010502050000000003010202000000000000000004472.150000000000187.190000000004659.34-1000.0141.3027.5000.0000.0141.3027.50000000001553.11
02110043041010100674.3179228200682.86835986010101012107196204600055300168450101030000000700030111040101010101010000000004297.060000000000595.680000000004892.74-1000.0999.9999.9000.0000.0174.3089.40000000001223.19
02110043041020100674.3179228200682.86835986020102012305196903900047100143470201030000001000030111010101010102000000000004297.060000000000595.680000000004892.7402000.0163.2054.2000.0000.0163.2054.20000000001223.19
02110043041030100674.3179228200682.86835986030103012910199101600020200061530201020700010000000008010202000000000000000004297.060000000000595.680000000004892.7402000.0165.9065.7000.0000.0165.9065.70000000001223.19
02110043041040100674.3179228200682.86835986030103011709199501200015500047340101020502060000000004040202000000000000000004297.060000000000595.680000000004892.74-1000.0157.9037.8000.0000.0157.9037.80000000001223.19
02110043051010100674.3179228200682.86835986010101012206192408400101100307730101030000000700030111010103010102000000000001698.330000000000476.930000000002175.26-1000.0999.9999.9000.0000.0161.2053.30000000000362.54
02110043051020100674.3179228200682.86835986020102012604194306500078400238910202040000000000000000040202000000000000000001698.330000000000476.930000000002175.2602000.0999.9999.9000.0000.0152.8072.80000000000362.54
02110043051030100674.3179228200682.86835986030201011109198202600031200095080101030000000900070207040101020002000000000001698.330000000000476.930000000002175.26-1000.0163.5081.2000.0000.0163.5081.20000000000362.54
02110043051040100674.3179228200682.86835986030301010110198402300028700087570201030000001000020210040201020002000000000001698.330000000000476.930000000002175.2602000.0160.1064.6000.0000.0160.1064.60000000000362.54
02110043051050100674.3179228200682.86835986040303023007200400400004900015150202020100100000000000040000000000000000000001698.330000000000476.930000000002175.26-1000.0000.0000.0000.0000.0095.0017.70000000000362.54
02110043051060100674.3179228200682.86835986040203011607200600200002600007990202040000000000000000040000000000000000000001698.330000000000476.930000000002175.26-1090.5090.1011.8000.0000.0090.1011.80000000000362.54
02110043061010100674.3179228200682.86835986010101011107193607200086600263650101030000000600010209040101020002000000000000721.000000000000365.060000000001086.06-1000.0162.2067.2000.0000.0162.2067.20000000001086.06
02110043071010100674.3179228200682.86835986010101010706198102700032700099770201030000000801050205040101020002000000000000711.160000000000000.000000000000711.1602000.0162.2077.1000.0000.0162.2077.10000000000237.05
02110043071020100674.3179228200682.86835986030103012905200200600007600023160102020200100000000000040000000000000000000000711.160000000000000.000000000000711.16-1000.0999.9999.9000.0000.0113.6022.20000000000237.05
02110043071030100674.3179228200682.86835986030103013005200400400005200015840102020100100000000000040000000000000000000000711.160000000000000.000000000000711.16-1000.0999.9999.9000.0000.0100.5015.00000000000237.05
02110051011010100415.8726687700421.14598711010101013003194606200074800227950201030000001100030111040101010102000000000007742.020000000000026.930000000007768.9502000.0164.5098.3000.0000.0164.5098.30000000001553.79
02110051011020100415.8726687700421.14598711030201011309198002700033500102090201011100010000000011020101010102000000000007742.020000000000026.930000000007768.9502000.0173.9066.7000.0000.0173.9066.70000000001553.79
02110051011030100415.8726687700421.14598711030103010904198202600031600096360101030000001000030111020101020002000000000007742.020000000000026.930000000007768.95-1000.0177.1082.2000.0000.0177.1082.20000000001553.79
02110051011040100415.8726687700421.14598711040104012106198002800033800102930101030000001000030111040303020002000000000007742.020000000000026.930000000007768.95-1000.0999.9999.9000.0000.0178.3067.80000000001553.79
02110051011050100415.8726687700421.14598711040203011107200300500006100018730102020200100000000000040000000000000000000007742.020000000000026.930000000007768.95-1000.0110.2019.4000.0000.0110.2019.40000000001553.79
02110051101010100415.8726687700421.14598711010101011706198602200026800081620101030000001000020210010101020002000000000000672.770000000000212.470000000000885.23-1000.0165.3062.7000.0000.0165.3062.70000000000221.31
02110051101020100415.8726687700421.14598711020102011005198202600031700096610201030000000900080108040101020002000000000000672.770000000000212.470000000000885.2301000.0000.0000.0000.0000.0000.0000.00000000000221.31
02110051101030100415.8726687700421.14598711030103012611200300400005800017910102040000000000000000010000000000000000000000672.770000000000212.470000000000885.23-1000.0116.3023.0000.0000.0116.3023.00000000000221.31
02110051101040100415.8726687700421.14598711030103010303200600200003100009630102040000000000000000010000000000000000000000672.770000000000212.470000000000885.23-1091.4091.2012.0000.0000.0091.2012.00000000000221.31
02110051121010100415.8726687700421.14598711010101012006195305500066400202260102040000000000000000040101010101010000000002582.600000000000408.000000000002990.60-1000.0159.2067.3000.0000.0159.2067.30000000000598.12
02110051121020100415.8726687700421.14598711020102010810196004800057600175590201030000001000030111040101020002000000000002582.600000000000408.000000000002990.6002000.0160.2077.5000.0000.0160.2077.50000000000598.12
02110051121030100415.8726687700421.14598711030103010707198702100025500077910201030000001400040215040101010102000000000002582.600000000000408.000000000002990.6002000.0157.8058.2000.0000.0157.8058.20000000000598.12
02110051121040100415.8726687700421.14598711040104012303196804000048700148360101030000001000030111040103020002000000000002582.600000000000408.000000000002990.60-1000.0163.1065.3000.0000.0163.1065.30000000000598.12
02110051121050100415.8726687700421.14598711040104011508198202600031400095780201030000001400030214040101010102000000000002582.600000000000408.000000000002990.6002000.0162.6061.7000.0000.0162.6061.70000000000598.12
02110051131010100415.8726687700421.14598711010101010107196304500054400165630101030000000801050205040101020002000000000000645.540000000000050.570000000000696.10-1000.0167.3089.1000.0000.0167.3089.10000000000174.03
02110051131020100415.8726687700421.14598711020102010101198802000025000076130201030000000801050205020101020002000000000000645.540000000000050.570000000000696.1001000.0000.0000.0000.0000.0000.0000.00000000000174.03
02110051131030100415.8726687700421.14598711030103012612200300400005800017750202040000000000000000040000000000000000000000645.540000000000050.570000000000696.10-1000.0115.1022.5000.0000.0115.1022.50000000000174.03
02110051131040100415.8726687700421.14598711030103012805200500300004100012560102040000000000000000040000000000000000000000645.540000000000050.570000000000696.10-1000.0092.0013.1000.0000.0092.0013.10000000000174.03
02110051021010100415.8726687700421.14598711010101011611196704000048900148940101030000001100030111020102000000000000000003680.540000000000302.570000000003983.11-1000.0172.4095.3000.0000.0172.4095.30000000001327.70
02110051021020100415.8726687700421.14598711020102011704197303500042400129150201011200100000000000010101010102000000000003680.540000000000302.570000000003983.1101000.0000.0000.0000.0000.0000.0000.00000000001327.70
02110051021030100415.8726687700421.14598711030103012807200100700008400025860101020502020000000000040000000000000000000003680.540000000000302.570000000003983.11-1000.0131.1024.2000.0000.0131.1024.20000000001327.70
02110051031010100415.8726687700421.14598711010101012706196704100049400150560202030000000500020202040101020002000000000002476.410000000000398.240000000002874.6602000.0155.0106.9000.0000.0155.0106.90000000000205.33
02110051031020100415.8726687700421.14598711030201022906198102700032600099400101030000000801070207040202000000000000000002476.410000000000398.240000000002874.66-1000.0000.0000.0000.0000.0169.2073.60000000000205.33
02110051031030100415.8726687700421.14598711030103010107198202600031400095730201030000001000030111040101020002000000000002476.410000000000398.240000000002874.6602000.0149.3066.2000.0000.0149.3066.20000000000205.33
02110051031040100415.8726687700421.14598711030302012010198402300028600087310201030000000801070207040101010102000000000002476.410000000000398.240000000002874.6602000.0162.2066.2000.0000.0162.2066.20000000000205.33
02110051031050100415.8726687700421.14598711030103010312198502200027300083220101030000001000030111040101020002000000000002476.410000000000398.240000000002874.66-1000.0169.0068.3000.0000.0169.0068.30000000000205.33
02110051031060100415.8726687700421.14598711030103010101198702100026000079280201030000000801080108040101020002000000000002476.410000000000398.240000000002874.6602000.0157.0063.0000.0000.0157.0063.00000000000205.33
02110051031070100415.8726687700421.14598711030103013003198502300028100085700101030000001000030111040202000000000000000002476.410000000000398.240000000002874.66-1000.0167.7062.4000.0000.0167.7062.40000000000205.33
02110051031080100415.8726687700421.14598711030103012808199001800021600065930101020800020000000009040101020002000000000002476.410000000000398.240000000002874.66-1000.0172.6068.0000.0000.0172.6068.00000000000205.33
02110051031090100415.8726687700421.14598711030103011809199301400017900054760201020502060000000004040101020002000000000002476.410000000000398.240000000002874.6602000.0164.2080.0000.0000.0164.2080.00000000000205.33
02110051031100100415.8726687700421.14598711040301022002198302500030600093390101030000001000030111040202000000000000000002476.410000000000398.240000000002874.66-1000.0000.0000.0000.0000.0173.6087.30000000000205.33
02110051031110100415.8726687700421.14598711040202011702198901900023400071500201030000000801080108040201020002000000000002476.410000000000398.240000000002874.6602000.0152.2051.7000.0000.0152.2051.70000000000205.33
02110051031120100415.8726687700421.14598711040203012409200000700009500029130101020502010000000000040000000000000000000002476.410000000000398.240000000002874.66-1000.0124.3020.9000.0000.0124.3020.90000000000205.33
02110051031130100415.8726687700421.14598711040203012007200700100001300004230102040000000000000000040000000000000000000002476.410000000000398.240000000002874.66-1077.5000.0000.0009.5077.5000.0009.50000000000205.33
02110051031140100415.8726687700421.14598711040303012208200500300003600011200202040000000000000000040000000000000000000002476.410000000000398.240000000002874.66-1000.0095.9013.4000.0000.0095.9013.40000000000205.33
02110051041010100415.8726687700421.14598711010101012709196404300052700160530201030000001000020210050101020002000000000002372.470000000000136.170000000002508.6402000.0159.1066.8000.0000.0159.1066.80000000000358.38
02110051041020100415.8726687700421.14598711020102011803196204600055700169770101030000001000030111010202000000000000000002372.470000000000136.170000000002508.64-1000.0170.0081.4000.0000.0170.0081.40000000000358.38
02110051041030100415.8726687700421.14598711030202011109198602100026300080340201030000001000030111040101020002000000000002372.470000000000136.170000000002508.6402000.0158.4068.3000.0000.0158.4068.30000000000358.38
02110051041040100415.8726687700421.14598711030301010101199001800022400068260201011100010000000011040101020002000000000002372.470000000000136.170000000002508.6401000.0000.0000.0000.0000.0000.0000.00000000000358.38
02110051041050100415.8726687700421.14598711030103011803200000800010100030970201020502050000000003050000000000000000000002372.470000000000136.170000000002508.64-1000.0137.0026.1000.0000.0137.0026.10000000000358.38
02110051041060100415.8726687700421.14598711040201011603198102700032900100390101011200100000000000040101010102000000000002372.470000000000136.170000000002508.64-1000.0174.0083.3000.0000.0174.0083.30000000000358.38
02110051041070100415.8726687700421.14598711040303011204200300500006400019770102020200100000000000040000000000000000000002372.470000000000136.170000000002508.64-1000.0116.5024.4000.0000.0116.5024.40000000000358.38
02110051051010100415.8726687700421.14598711010101010912195505200063300192820101030000000500040104040101020002000000000000427.450000000000159.970000000000587.42-1000.0157.3084.6000.0000.0157.3084.60000000000293.71
02110051051020100415.8726687700421.14598711030103010503199001800022200067770101020600080000000007040201020002000000000000427.450000000000159.970000000000587.42-1000.0171.5064.7000.0000.0171.5064.70000000000293.71
02110051061010100415.8726687700421.14598711010101010811195705000061000185820201020800010000000008040101020002000000000001047.280000000000472.680000000001519.9602000.0160.3052.0000.0000.0160.3052.00000000000253.33
02110051061020100415.8726687700421.14598711030103021503198202600031800096890101030000001000030111040202000000000000000001047.280000000000472.680000000001519.96-1000.0000.0000.0000.0000.0173.5066.30000000000253.33
02110051061030100415.8726687700421.14598711030201011505198502300028000085320101021100030000000013040101020002000000000001047.280000000000472.680000000001519.96-1000.0180.1078.4000.0000.0180.1078.40000000000253.33
02110051061040100415.8726687700421.14598711030103012106199001800021900066690101020700030000000010040201020002000000000001047.280000000000472.680000000001519.96-1000.0182.2069.2000.0000.0182.2069.20000000000253.33
02110051061050100415.8726687700421.14598711040202010811198402300028600087200201030000001000030111040201020002000000000001047.280000000000472.680000000001519.9602000.0156.3048.7000.0000.0156.3048.70000000000253.33
02110051061060100415.8726687700421.14598711040203012801200600200003100009690102040000000000000000040000000000000000000001047.280000000000472.680000000001519.96-1097.2112.4012.8000.0000.0092.3012.80000000000253.33
02110051071010100415.8726687700421.14598711010101010501197303500042900130590101030000000801080108040101010102000000000001845.430000000000000.000000000001845.43-1000.0169.3077.3000.0000.0169.3077.30000000000615.14
02110051071020100415.8726687700421.14598711020102011612197303400041700127140201030000000801060206040101010102000000000001845.430000000000000.000000000001845.4302000.0159.2058.7000.0000.0159.2058.70000000000615.14
02110051071030100415.8726687700421.14598711030103012807199900900011000033590101010501030000000002040000000000000000000001845.430000000000000.000000000001845.43-1000.0138.1052.8000.0000.0138.1052.80000000000615.14
02110051081010100415.8726687700421.14598711010101011904195605200062900191640101030000001400050115040101010102000000000006631.360000000000300.530000000006931.89-1000.0167.2077.8000.0000.0167.2077.80000000002310.63
02110051081020100415.8726687700421.14598711020102010703195904900059500181120201030000001200020113040101010101010000000006631.360000000000300.530000000006931.8902000.0163.8055.8000.0000.0163.8055.80000000002310.63
02110051081030100415.8726687700421.14598711030103011808198602200026500080860101021100020000000012040202000000000000000006631.360000000000300.530000000006931.89-1000.0168.1053.4000.0000.0168.1053.40000000002310.63
02110051091010100415.8726687700421.14598711010101011708193906900083000252680201030000000500020202040101020002000000000000554.270000000000323.160000000000877.4302000.0140.5045.2000.0000.0140.5045.20000000000438.71
02110051091020100415.8726687700421.14598711040104010905198102700032900100270101030000001000010209010102000000000000000000554.270000000000323.160000000000877.43-1000.0164.8057.7000.0000.0164.8057.70000000000438.71
02110060011010100210.6527321200213.32383556010101011511197503300039600120570101030000001000030111020101010102000000000001104.600000000000201.900000000001306.50-1000.0165.9063.2000.0000.0165.9063.20000000000435.50
02110060011020100210.6527321200213.32383556020102011610197303500042100128170201030000000801080108040101020002000000000001104.600000000000201.900000000001306.5002000.0150.4053.1000.0000.0150.4053.10000000000435.50
02110060011030100210.6527321200213.32383556030103010803200500300004400013510102020100100000000000040000000000000000000001104.600000000000201.900000000001306.50-1000.0097.9014.2000.0000.0097.9014.20000000000435.50
02110060101010100210.6527321200213.32383556010101011311197803000036200110190201030000001000010209040101010102000000000001641.060000000000000.000000000001641.0601000.0000.0000.0000.0000.0000.0000.00000000000820.53
02110060101020100210.6527321200213.32383556030103023103199201600020100061320101020502080000000006040202000000000000000001641.060000000000000.000000000001641.06-1000.0000.0000.0000.0000.0171.5067.70000000000820.53
02110060111010100210.6527321200213.32383556010101010302195705100062300189890101030000001000030111010101010102000000000006009.040000000000303.000000000006312.04-1000.0178.2096.1000.0000.0178.2096.10000000000901.72
02110060111020100210.6527321200213.32383556020102010104196304500054900167410201030000001000010209040201010102000000000006009.040000000000303.000000000006312.0402000.0143.3079.7000.0000.0143.3079.70000000000901.72
02110060111030100210.6527321200213.32383556040201010909197902900035200107360101030000001000110208010101020002000000000006009.040000000000303.000000000006312.04-1000.0175.1073.1000.0000.0175.1073.10000000000901.72
02110060111040100210.6527321200213.32383556030202012609198102700032800099880201030000001000030111040101020002000000000006009.040000000000303.000000000006312.0402000.0151.2053.3000.0000.0151.2053.30000000000901.72
02110060111050100210.6527321200213.32383556030103012610199201600019500059400201020700010000000008040203020002000000000006009.040000000000303.000000000006312.0402000.0161.6069.8000.0000.0161.6069.80000000000901.72
02110060111060100210.6527321200213.32383556040203010708199701100013700041940101020502060000000004010203020002000000000006009.040000000000303.000000000006312.04-1000.0135.7029.3000.0000.0135.7029.30000000000901.72
02110060111070100210.6527321200213.32383556030103011305199701100014000042800101020502060000000004040202000000000000000006009.040000000000303.000000000006312.04-1000.0148.5040.0000.0000.0148.5040.00000000000901.72
02110060121010100210.6527321200213.32383556010101011712193207600091300278070202040000000000000000040101020002000000000000650.280000000000120.000000000000770.2802000.0150.6055.7000.0000.0150.6055.70000000000770.28
02110060131010100210.6527321200213.32383556010101010209195105700068900209810101030000000500020202020101020002000000000002125.680000000000309.340000000002435.02-1000.0161.8068.1000.0000.0161.8068.10000000000347.86
02110060131020100210.6527321200213.32383556020102011312195605200062500190520201030000000500040204040201020002000000000002125.680000000000309.340000000002435.0202000.0146.6066.5000.0000.0146.6066.50000000000347.86
02110060131030100210.6527321200213.32383556030201010910197902900035200107170101030000001400030214040101020002000000000002125.680000000000309.340000000002435.02-1000.0179.4086.3000.0000.0179.4086.30000000000347.86
02110060131040100210.6527321200213.32383556030103010105198202600032100097820201030000001000030111040101020002000000000002125.680000000000309.340000000002435.0202000.0158.2047.4000.0000.0158.2047.40000000000347.86
02110060131050100210.6527321200213.32383556030103012703198402400029800090860201030000001000030111040101020002000000000002125.680000000000309.340000000002435.0202000.0158.3049.1000.0000.0158.3049.10000000000347.86
02110060131060100210.6527321200213.32383556040202010609198102700032900100190201030000001000030111040201020002000000000002125.680000000000309.340000000002435.0202000.0148.7058.5000.0000.0148.7058.50000000000347.86
02110060131070100210.6527321200213.32383556040203010710200500300004000012220102020200100000000000040000000000000000000002125.680000000000309.340000000002435.02-1000.0095.5014.1000.0000.0095.5014.10000000000347.86
02110060021010100210.6527321200213.32383556010101010812195705000061100186080201030000000801060206020101010102000000000003325.430000000000356.470000000003681.8902000.0175.2088.2000.0000.0175.2088.20000000000920.47
02110060021020100210.6527321200213.32383556020102023009195705100061300186770101030000000801050205040202000000000000000003325.430000000000356.470000000003681.89-1000.0000.0000.0000.0000.0175.5079.90000000000920.47
02110060021030100210.6527321200213.32383556030201011711197902900034800105940101030000001100030111040101010102000000000003325.430000000000356.470000000003681.89-1000.0179.2068.0000.0000.0179.2068.00000000000920.47
02110060021040100210.6527321200213.32383556040202010909197902900035000106630201020800030000000010010101010102000000000003325.430000000000356.470000000003681.8902000.0150.2047.5000.0000.0150.2047.50000000000920.47
02110060031010100210.6527321200213.32383556010101012010198302500030100091750101030000001100020210040101020002000000000001153.600000000000204.000000000001357.60-1000.0172.5088.6000.0000.0172.5088.60000000000339.40
02110060031020100210.6527321200213.32383556020102010503198502300028400086730201030000000801070207040201020002000000000001153.600000000000204.000000000001357.6002000.0160.5055.5000.0000.0160.5055.50000000000339.40
02110060031030100210.6527321200213.32383556030103010702200300500006900021250102020200100000000000040000000000000000000001153.600000000000204.000000000001357.60-1000.0112.2019.9000.0000.0112.2019.90000000000339.40
02110060031040100210.6527321200213.32383556030103012903200600200003200009790202040000000000000000040000000000000000000001153.600000000000204.000000000001357.60-1103.1100.8013.8000.0000.0100.8013.80000000000339.40
02110060041010100210.6527321200213.32383556010101010608198102700032700099800201030000001100020210020101020002000000000000685.670000000000265.750000000000951.4202000.0151.7087.1000.0000.0151.7087.10000000000190.28
02110060041020100210.6527321200213.32383556020102011112196903800046700142360101030000000900070207040101020002000000000000685.670000000000265.750000000000951.42-1000.0162.4058.7000.0000.0162.4058.70000000000190.28
02110060041030100210.6527321200213.32383556030103013110199701100013300040500101020502030000000001020202000000000000000000685.670000000000265.750000000000951.42-1000.0147.4037.9000.0000.0147.4037.90000000000190.28
02110060041040100210.6527321200213.32383556030103011705200100700009000027560102020502010000000000040000000000000000000000685.670000000000265.750000000000951.42-1000.0130.0023.9000.0000.0130.0023.90000000000190.28
02110060041050100210.6527321200213.32383556030103010307200400400005200016130102020200100000000000040000000000000000000000685.670000000000265.750000000000951.42-1000.0101.6016.2000.0000.0101.6016.20000000000190.28
02110060051010100210.6527321200213.32383556010101010912197902900034800106000201011300100000000000010101010102000000000002035.450000000000144.410000000002179.8502000.0163.7063.4000.0000.0163.7063.40000000001089.93
02110060051020100210.6527321200213.32383556020102012202198002800034500105250101030000001100030111040101010102000000000002035.450000000000144.410000000002179.85-1000.0192.6119.8000.0000.0192.6119.80000000001089.93
02110060061010100210.6527321200213.32383556010101021201194106700081500248100102030000000500030203040404020002000000000000710.890000000000218.000000000000928.89-1000.0000.0000.0000.0000.0162.8060.70000000000232.22
02110060061020100210.6527321200213.32383556020102011607195205600067700206070202030000000500040204040201020002000000000000710.890000000000218.000000000000928.8902000.0154.6086.4000.0000.0154.6086.40000000000232.22
02110060061030100210.6527321200213.32383556030103012703197902900035600108570101030000001000010209040101020002000000000000710.890000000000218.000000000000928.89-1000.0174.4087.7000.0000.0174.4087.70000000000232.22
02110060061040100210.6527321200213.32383556030103010307199501300016100049150101020502050000000003040101020002000000000000710.890000000000218.000000000000928.89-1000.0168.0088.1000.0000.0168.0088.10000000000232.22
02110060071010100210.6527321200213.32383556010101011711195805000060100183060201030000000900050205040101020002000000000002835.230000000000291.290000000003126.5102000.0999.9063.6000.0000.0151.0063.60000000000625.30
02110060071020100210.6527321200213.32383556030103011104198002800034400104900101030000001100030111040101010102000000000002835.230000000000291.290000000003126.51-1000.0165.8068.4000.0000.0165.8068.40000000000625.30
02110060071030100210.6527321200213.32383556030103012507198102700032900100200101030000001100030111040101020002000000000002835.230000000000291.290000000003126.51-1000.0171.5064.7000.0000.0171.5064.70000000000625.30
02110060071040100210.6527321200213.32383556030103010105198402400029500090090201021100020000000012040101010102000000000002835.230000000000291.290000000003126.5102000.0151.8051.3000.0000.0151.8051.30000000000625.30
02110060071050100210.6527321200213.32383556030103011310198802000024200073830101030000001000030111040101010102000000000002835.230000000000291.290000000003126.51-1000.0178.5070.3000.0000.0178.5070.30000000000625.30
02110060081010100210.6527321200213.32383556010101012109193507300087900267640202040000000000000000040101020002000000000002850.000000000000105.810000000002955.8102000.0999.9043.5000.0000.0148.2043.50000000000422.26
02110060081020100210.6527321200213.32383556030103013008196404400053200161930201030000000900050205040201020002000000000002850.000000000000105.810000000002955.8102000.0999.9057.6000.0000.0159.8057.60000000000422.26
02110060081030100210.6527321200213.32383556040104010603198402400029700090650101020600070000000006040203020002000000000002850.000000000000105.810000000002955.81-1000.0999.9065.3000.0000.0181.8065.30000000000422.26
02110060081040100210.6527321200213.32383556040201013008198602200026800081580201030000001000030111040203020002000000000002850.000000000000105.810000000002955.8102000.0999.9058.7000.0000.0165.0058.70000000000422.26
02110060081050100210.6527321200213.32383556040104011010198802000024200073860201020700020000000009040202000000000000000002850.000000000000105.810000000002955.8102000.0999.9051.6000.0000.0155.4051.60000000000422.26
02110060081060100210.6527321200213.32383556040104011908199201600019600059770201020501070000000006040202000000000000000002850.000000000000105.810000000002955.8102000.0999.9051.1000.0000.0166.6051.10000000000422.26
02110060081070100210.6527321200213.32383556040203012802200500300004600014010102040000000000000000040000000000000000000002850.000000000000105.810000000002955.81-1000.0999.9015.7000.0000.0107.6015.70000000000422.26
02110060091010100210.6527321200213.32383556010101012405195105700069100210540102030000000500010201040101010102000000000000679.910000000000000.000000000000679.91-1000.0168.7065.7000.0000.0168.7065.70000000000226.64
02110060091020100210.6527321200213.32383556020102012710196104700056600172450202030000000500010201040201020002000000000000679.910000000000000.000000000000679.9102000.0146.6055.6000.0000.0146.6055.60000000000226.64
02110060091030100210.6527321200213.32383556040104010703200000800010600032340201020502030000000001040000000000000000000000679.910000000000000.000000000000679.91-1000.0128.9029.6000.0000.0128.9029.60000000000226.64
02110078011010100892.1060393300903.41805739010101010110197403400040900124740101030000000600050112040101020002000000000003640.000000000000714.000000000004354.00-1000.0999.9999.9000.0000.0166.7066.60000000001088.50
02110078011020100892.1060393300903.41805739020102012707197703100037500114440201020800030000000010010201020002000000000003640.000000000000714.000000000004354.0002000.0155.8077.4000.0000.0155.8077.40000000001088.50
02110078011030100892.1060393300903.41805739030103012712199501200015400047170101020502060000000004010202000000000000000003640.000000000000714.000000000004354.00-1000.0153.7061.9000.0000.0153.7061.90000000001088.50
02110078011040100892.1060393300903.41805739030103012103200400400005600017100102020100100000000000010000000000000000000003640.000000000000714.000000000004354.00-1000.0096.5018.8000.0000.0096.5018.80000000001088.50
02110078101010100892.1060393300903.41805739010101010509196704100049600151130101021100010000000011010101010102000000000004028.580000000000752.740000000004781.32-1000.0177.3073.2000.0000.0177.3073.20000000001195.33
02110078101020100892.1060393300903.41805739020102010603197003800046600142000201011200100000000000010101010102000000000004028.580000000000752.740000000004781.3202000.0999.9999.9000.0000.0158.2078.50000000001195.33
02110078101030100892.1060393300903.41805739030103012603200000800010500032220101010502040000000002010000000000000000000004028.580000000000752.740000000004781.32-1000.0139.8038.6000.0000.0139.8038.60000000001195.33
02110078101040100892.1060393300903.41805739030103011904200300500006900021030201010300100000000000010000000000000000000004028.580000000000752.740000000004781.32-1000.0115.5023.4000.0000.0115.5023.40000000001195.33
02110078111010100892.1060393300903.41805739010101010107197603200039100119050101030000001000030111040101010102000000000001529.330000000000400.000000000001929.33-1000.0173.1077.9000.0000.0173.1077.90000000000643.11
02110078111020100892.1060393300903.41805739020102010108197703100037800115090201030000001000030111040101020002000000000001529.330000000000400.000000000001929.3302000.0156.1055.4000.0000.0156.1055.40000000000643.11
02110078111030100892.1060393300903.41805739030103012904200400400005700017410102040000000000000000040000000000000000000001529.330000000000400.000000000001929.33-1000.0110.2018.6000.0000.0110.2018.60000000000643.11
02110078121010100892.1060393300903.41805739010101011007196004800058200177400101030000000500040104040101020002000000000000434.170000000000118.670000000000552.84-1000.0161.2064.7000.0000.0161.2064.70000000000110.57
02110078121020100892.1060393300903.41805739020102012212197603200038500117310201030000000801050205020101020002000000000000434.170000000000118.670000000000552.8402000.0999.9999.9000.0000.0157.5072.90000000000110.57
02110078121030100892.1060393300903.41805739030103011205199601200015200046500201020502070000000005040202000000000000000000434.170000000000118.670000000000552.8402000.0149.5042.2000.0000.0149.5042.20000000000110.57
02110078121040100892.1060393300903.41805739030103012708200000800010100030820201020502030000000001040000000000000000000000434.170000000000118.670000000000552.84-1000.0134.2024.8000.0000.0134.2024.80000000000110.57
02110078121050100892.1060393300903.41805739050105012606199101700021100064320101030000001000030111010101020002000000000000434.170000000000118.670000000000552.84-1000.0168.5053.3000.0000.0168.5053.30000000000110.57
02110078021010100892.1060393300903.41805739010101012708196804000048200147000201011100020000000012040101010101010000000001570.630000000000357.000000000001927.6302000.0167.5078.0000.0000.0167.5078.00000000000642.54
02110078021020100892.1060393300903.41805739030103011905198702100025800078610101030000001100030111040303020002000000000001570.630000000000357.000000000001927.63-1000.0171.0068.0000.0000.0171.0068.00000000000642.54
02110078021030100892.1060393300903.41805739030103012405198802000024600074900101030000000900070207040101020002000000000001570.630000000000357.000000000001927.63-1000.0172.0063.0000.0000.0172.0063.00000000000642.54
02110078041010100892.1060393300903.41805739010101010707195805000060500184180201011200100000000000040101010102000000000010376.500000000000591.700000000010968.2002000.0171.2093.4000.0000.0171.2093.40000000002742.05
02110078041020100892.1060393300903.41805739030103010212199001800021600065820201020700030000000010040202000000000000000010376.500000000000591.700000000010968.2002000.0161.1057.5000.0000.0161.1057.50000000002742.05
02110078041030100892.1060393300903.41805739030103010211199401400016900051510201020700010000000008040202000000000000000010376.500000000000591.700000000010968.2002000.0169.2043.1000.0000.0169.2043.10000000002742.05
02110078041040100892.1060393300903.41805739040104012609199601200014600044570101020502050000000003040202000000000000000010376.500000000000591.700000000010968.20-1000.0152.0038.0000.0000.0152.0038.00000000002742.05
02110078061010100892.1060393300903.41805739010101012706194706100073700224600201030000000500010201040101020002000000000000865.620000000000000.000000000000865.6202000.0149.4062.3000.0000.0149.4062.30000000000865.62
02110078081010100892.1060393300903.41805739010101013107198402400029300089250101030000000900080108040101020002000000000001367.840000000000311.330000000001679.17-1000.0180.2071.6000.0000.0180.2071.60000000000559.72
02110078081020100892.1060393300903.41805739020102011607199001800022100067490201020800020000000009040101020002000000000001367.840000000000311.330000000001679.1702000.0160.2047.1000.0000.0160.2047.10000000000559.72
02110078081030100892.1060393300903.41805739030103010905200700100001900006080202040000000000000000010000000000000000000001367.840000000000311.330000000001679.17-1085.5000.0000.0012.5085.5000.0012.50000000000559.72
02110086011010100590.5079365100597.99565226010101011403197803000037100113110101030000001000030111010101020002000000000001684.530000000000000.000000000001684.53-1000.0172.0077.8000.0000.0172.0077.80000000000421.13
02110086011020100590.5079365100597.99565226020102010210198702100025700078220201030000001000030111010101010102000000000001684.530000000000000.000000000001684.5302000.0159.0067.3000.0000.0159.0067.30000000000421.13
02110086011030100590.5079365100597.99565226030103010704200000800010600032510101010502030000000001040000000000000000000001684.530000000000000.000000000001684.53-1000.0134.9025.1000.0000.0134.9025.10000000000421.13
02110086011040100590.5079365100597.99565226030103012502200300600007200021970202010502010000000000010000000000000000000001684.530000000000000.000000000001684.53-1000.0114.5019.5000.0000.0114.5019.50000000000421.13
02110086101010100590.5079365100597.99565226010101010109196404400053500162960101030000001000030111040101010101010000000006204.870000000000484.900000000006689.77-1000.0180.0075.0000.0000.0180.0075.00000000002229.92
02110086101020100590.5079365100597.99565226020102010209196804000048700148340201011100050000000015020101010202000000000006204.870000000000484.900000000006689.7702000.0175.0065.0000.0000.0175.0065.00000000002229.92
02110086101030100590.5079365100597.99565226030103010707200800000000900002810102040000000000000000040000000000000000000006204.870000000000484.900000000006689.77-1072.6000.0000.0006.7072.6000.0006.70000000002229.92
02110086111010100590.5079365100597.99565226010101012801194106800081900249270202030000000500010201040101020002000000000000437.100000000000423.080000000000860.1802000.0155.6060.4000.0000.0155.6060.40000000000430.09
02110086111020100590.5079365100597.99565226040104011801198902000024300074050101030000001000030111040201020002000000000000437.100000000000423.080000000000860.18-1000.0170.8056.4000.0000.0170.8056.40000000000430.09
02110086121010100590.5079365100597.99565226010101011910199101700021000064010101030000001000030111010101010102000000000005500.000000000000025.500000000005525.50-1000.0165.9081.9000.0000.0165.9081.90000000001841.83
02110086121020100590.5079365100597.99565226020102011207197902900035700108830201030000001000030111040101010102000000000005500.000000000000025.500000000005525.5002000.0150.0048.8000.0000.0150.0048.80000000001841.83
02110086121030100590.5079365100597.99565226030103011102200700200002600008070102040000000000000000040000000000000000000005500.000000000000025.500000000005525.50-1085.5085.3013.4000.0000.0085.3013.40000000001841.83
02110086131010100590.5079365100597.99565226010101010605196804100049200149810101030000001400080115040101010102000000000004462.470000000000000.000000000004462.47-1000.0171.3099.9000.0000.0171.3099.90000000000892.49
02110086131020100590.5079365100597.99565226020102012412197203600043600132880201030000001000030111040201020002000000000004462.470000000000000.000000000004462.4702000.0154.7080.0000.0000.0154.7080.00000000000892.49
02110086131030100590.5079365100597.99565226030103012305199001800022700069290101030000001000030111040101020002000000000004462.470000000000000.000000000004462.47-1000.0173.3077.6000.0000.0173.3077.60000000000892.49
02110086131040100590.5079365100597.99565226030103012607199101700021300065000201020700010000000008040201020002000000000004462.470000000000000.000000000004462.4702000.0155.3058.2000.0000.0155.3058.20000000000892.49
02110086131050100590.5079365100597.99565226030103012503199301600019300058920201020700020000000009040201020002000000000004462.470000000000000.000000000004462.4702000.0153.5045.7000.0000.0153.5045.70000000000892.49
02110086031010100590.5079365100597.99565226010101011508197303500042600129840101030000001100030111040101020002000000000001512.130000000000552.990000000002065.11-1000.0164.8075.2000.0000.0164.8075.20000000000688.37
02110086031020100590.5079365100597.99565226020102012103197503300040700124010201030000001100030111010101020002000000000001512.130000000000552.990000000002065.1102000.0152.5061.8000.0000.0152.5061.80000000000688.37
02110086031030100590.5079365100597.99565226030103011802199101800021600065880201020800020000000009040101020002000000000001512.130000000000552.990000000002065.1102000.0153.6044.5000.0000.0153.6044.50000000000688.37
02110086041010100590.5079365100597.99565226010101011707198502300028300086300101030000001000030111040101010102000000000000557.620000000000171.250000000000728.87-1000.0160.7071.2000.0000.0160.7071.20000000000364.43
02110086041020100590.5079365100597.99565226040104010807194806000072700221530201030000000500040104040201020002000000000000557.620000000000171.250000000000728.8702000.0154.6056.3000.0000.0154.6056.30000000000364.43
02110086061010100590.5079365100597.99565226010101021402196604300051700157370201030000000700030111010404020002000000000009770.120000000000218.700000000009988.8202000.0000.0000.0000.0000.0148.6058.20000000001664.80
02110086061020100590.5079365100597.99565226020102012908195705100061800188280101030000000700030111040101010102000000000009770.120000000000218.700000000009988.82-1000.0174.0084.7000.0000.0174.0084.70000000001664.80
02110086061030100590.5079365100597.99565226030103012410198202600031600096410101030000001000030111010101010102000000000009770.120000000000218.700000000009988.82-1000.0999.9093.1000.0000.0174.5093.10000000001664.80
02110086061040100590.5079365100597.99565226030201010607198802000024800075590101020700020000000009010101010102000000000009770.120000000000218.700000000009988.82-1000.0184.9075.6000.0000.0184.9075.60000000001664.80
02110086061050100590.5079365100597.99565226030103020111200600200002800008670102040000000000000000040000000000000000000009770.120000000000218.700000000009988.82-1000.0000.0000.0000.0000.0092.9019.70000000001664.80
02110086061060100590.5079365100597.99565226040202012709199001800022100067460201020700010000000008010201020002000000000009770.120000000000218.700000000009988.8202000.0159.8066.8000.0000.0159.8066.80000000001664.80
02110086071010100590.5079365100597.99565226010101010912195005800069900212980101030000000700030111040101020002000000000012654.790000000000500.000000000013154.79-1000.0171.0084.8000.0000.0171.0084.80000000006577.39
02110086071020100590.5079365100597.99565226020102010708195105700069100210570201030000000700030111040101010101010000000012654.790000000000500.000000000013154.7902000.0157.5058.6000.0000.0157.5058.60000000006577.39
02110086081010100590.5079365100597.99565226010101011208196804000048700148430101030000000600010209040101020002000000000000686.000000000000500.000000000001186.00-1000.0170.0080.2000.0000.0170.0080.20000000000296.50
02110086081020100590.5079365100597.99565226020102011912196903900047100143490201030000000600020210010201020002000000000000686.000000000000500.000000000001186.0002000.0165.5065.5000.0000.0165.5065.50000000000296.50
02110086081030100590.5079365100597.99565226030103010403200100800009600029510101020501030000000002040000000000000000000000686.000000000000500.000000000001186.00-1000.0132.0025.9000.0000.0132.0025.90000000000296.50
02110086081040100590.5079365100597.99565226030103011202200900000000100000490102040000000000000000040000000000000000000000686.000000000000500.000000000001186.00-1058.5000.0000.0004.6058.5000.0004.60000000000296.50
02110086091010100590.5079365100597.99565226010101010204197403500042000127960101030000001400020213020101010102000000000001068.670000000000000.000000000001068.67-1000.0164.3062.8000.0000.0164.3062.80000000001068.67
02110094011010100315.9712314800319.97778689010101011506197003800046400141340101030000000500030203040101010102000000000001489.640000000000241.570000000001731.21-1000.0176.6073.1000.0000.0176.6073.10000000000577.07
02110094011020100315.9712314800319.97778689020102012611198302500030200092220201030000001000030111040101010102000000000001489.640000000000241.570000000001731.2102000.0159.5059.4000.0000.0159.5059.40000000000577.07
02110094011030100315.9712314800319.97778689030103012205200000800010500032000101020502040000000002040000000000000000000001489.640000000000241.570000000001731.21-1000.0128.5023.7000.0000.0128.5023.70000000000577.07
02110094101010100315.9712314800319.97778689010101012403197803100037200113510101030000000500030203010101020002000000000001202.850000000000198.000000000001400.85-1000.0172.0071.8000.0000.0172.0071.80000000000466.95
02110094101020100315.9712314800319.97778689020102010311196204600055700169710201030000000500020202010101020002000000000001202.850000000000198.000000000001400.8502000.0155.5068.1000.0000.0155.5068.10000000000466.95
02110094101030100315.9712314800319.97778689030103012106200000800010600032260101020502060000000004010000000000000000000001202.850000000000198.000000000001400.85-1000.0138.2034.6000.0000.0138.2034.60000000000466.95
02110094111010100315.9712314800319.97778689010101011511196004800058100177030201020600060000000005010101020002000000000001483.860000000000200.320000000001684.1802000.0145.4073.2000.0000.0145.4073.20000000000842.09
02110094111020100315.9712314800319.97778689020102012004195205700068400208340101030000000801040204020101020002000000000001483.860000000000200.320000000001684.18-1000.0186.7083.7000.0000.0186.7083.70000000000842.09
02110094121010100315.9712314800319.97778689010101011812198102700032800100000101020800010000000008040101020002000000000002264.470000000000161.540000000002426.01-1000.0171.2072.4000.0000.0171.2072.40000000000808.67
02110094121020100315.9712314800319.97778689020102011107198602200027300083340201030000001000030111040101010102000000000002264.470000000000161.540000000002426.0102000.0165.3051.4000.0000.0165.3051.40000000000808.67
02110094121030100315.9712314800319.97778689030103011206200200600008200025190202020300100000000000040000000000000000000002264.470000000000161.540000000002426.01-1000.0119.6023.7000.0000.0119.6023.70000000000808.67
02110094131010100315.9712314800319.97778689010101012008194806000072800221730201030000000801040204040101010102000000000002062.370000000000372.100000000002434.4702000.0155.2063.9000.0000.0155.2063.90000000000811.49
02110094131020100315.9712314800319.97778689020102011111197803000036500111330101030000000500040104020101020002000000000002062.370000000000372.100000000002434.47-1000.0172.7082.1000.0000.0172.7082.10000000000811.49
02110094131030100315.9712314800319.97778689030103011801196504400053100161780101030000000801080108020101010102000000000002062.370000000000372.100000000002434.47-1000.0174.3078.7000.0000.0174.3078.70000000000811.49
02110094021010100315.9712314800319.97778689010101011505197803000036900112430201030000000801080108040101020002000000000000762.080000000000135.810000000000897.8802000.0166.5085.7000.0000.0166.5085.70000000000224.47
02110094021020100315.9712314800319.97778689030103012102199701200014400043860201020502050000000003040202000000000000000000762.080000000000135.810000000000897.8802000.0147.1062.3000.0000.0147.1062.30000000000224.47
02110094021030100315.9712314800319.97778689030103011402200700200002400007410102020200100000000000040000000000000000000000762.080000000000135.810000000000897.88-1086.9089.5012.8000.0000.0089.5012.80000000000224.47
02110094021040100315.9712314800319.97778689030103011512200800000000200000710102040000000000000000040000000000000000000000762.080000000000135.810000000000897.88-1064.5000.0000.0008.7064.5000.0008.70000000000224.47
02110094031010100315.9712314800319.97778689010101011012196704100049500150730101030000000801080108040101010102000000000001150.950000000000227.080000000001378.03-1000.0164.0098.0000.0000.0164.0098.00000000000196.86
02110094031020100315.9712314800319.97778689020102010208197303500042700130110201030000000801070207040101020002000000000001150.950000000000227.080000000001378.0302000.0157.5091.7000.0000.0157.5091.70000000000196.86
02110094031030100315.9712314800319.97778689030103011906199701100014000042890101020502030000000001040202000000000000000001150.950000000000227.080000000001378.03-1000.0134.2030.1000.0000.0134.2030.10000000000196.86
02110094031040100315.9712314800319.97778689030103010202199801100013300040610201020502060000000004040202000000000000000001150.950000000000227.080000000001378.0302000.0148.0034.8000.0000.0148.0034.80000000000196.86
02110094031050100315.9712314800319.97778689030103012409200200600007700023660201020502010000000000040000000000000000000001150.950000000000227.080000000001378.03-1000.0110.8019.6000.0000.0110.8019.60000000000196.86
02110094031060100315.9712314800319.97778689030103011603200400500006000018270202020300100000000000040000000000000000000001150.950000000000227.080000000001378.03-1000.0106.3020.1000.0000.0106.3020.10000000000196.86
02110094031070100315.9712314800319.97778689030103010511200700100001600004980102040000000000000000040000000000000000000001150.950000000000227.080000000001378.03-1080.5000.0000.0012.0080.5000.0012.00000000000196.86
02110094041010100315.9712314800319.97778689010101012408198702100025800078690101030000001000030111010101010102000000000001516.180000000000186.350000000001702.53-1000.0169.5099.4000.0000.0169.5099.40000000000851.26
02110094041020100315.9712314800319.97778689020102010305199101700021400065210201020501080000000007010101010102000000000001516.180000000000186.350000000001702.5302000.0152.5060.7000.0000.0152.5060.70000000000851.26
02110094051010100315.9712314800319.97778689010101011709197603200039000118760201030000001400030114010101010102000000000001695.530000000000228.800000000001924.3302000.0149.5072.5000.0000.0149.5072.50000000000641.44
02110094051020100315.9712314800319.97778689030103011903199601300015600047530201020502070000000005020202000000000000000001695.530000000000228.800000000001924.3302000.0152.5061.0000.0000.0152.5061.00000000000641.44
02110094051030100315.9712314800319.97778689040104010905193607200087400266170201030000000500030203040101020002000000000001695.530000000000228.800000000001924.3302000.0140.2068.1000.0000.0140.2068.10000000000641.44
02110094061010100315.9712314800319.97778689010101010506195605200063300192850101030000000500040104010101010102000000000001272.650000000000070.000000000001342.65-1000.0155.5073.5000.0000.0155.5073.50000000000268.53
02110094061020100315.9712314800319.97778689020102011912197703100037500114180201030000000801040204040201020002000000000001272.650000000000070.000000000001342.6502000.0165.3046.9000.0000.0165.3046.90000000000268.53
02110094061030100315.9712314800319.97778689030103010410199501300016100049200201020502050000000003040202000000000000000001272.650000000000070.000000000001342.6502000.0157.5040.5000.0000.0157.5040.50000000000268.53
02110094061040100315.9712314800319.97778689030103013010199601200014800045280201020502050000000003010202000000000000000001272.650000000000070.000000000001342.6502000.0144.0029.0000.0000.0144.0029.00000000000268.53
02110094061050100315.9712314800319.97778689030103011012199801000012300037570201020502040000000002040202000000000000000001272.650000000000070.000000000001342.6502000.0137.0029.3000.0000.0137.0029.30000000000268.53
02110094071010100315.9712314800319.97778689010101010903195005900070800215790101030000000801080108040101020002000000000001611.730000000000142.270000000001754.00-1000.0159.3066.7000.0000.0159.3066.70000000000438.50
02110094071020100315.9712314800319.97778689020102011003196704200050400153690201030000001100030111020101020002000000000001611.730000000000142.270000000001754.0002000.0149.5079.9000.0000.0149.5079.90000000000438.50
02110094071030100315.9712314800319.97778689030103012307199101700021200064680101020700030000000010040202000000000000000001611.730000000000142.270000000001754.00-1000.0171.3073.1000.0000.0171.3073.10000000000438.50
02110094071040100315.9712314800319.97778689030103010603199401500018100055110101020700010000000008040101020002000000000001611.730000000000142.270000000001754.00-1000.0164.4080.3000.0000.0164.4080.30000000000438.50
02110094091010100315.9712314800319.97778689010101011808196004800058400177870101030000000801070207010101020002000000000000792.000000000000220.750000000001012.75-1000.0160.4066.6000.0000.0160.4066.60000000000506.38
02110094091020100315.9712314800319.97778689040104021307194506300076500233020101030000000801020202010202000000000000000000792.000000000000220.750000000001012.75-1000.0000.0000.0000.0000.0170.7073.60000000000506.38
02110108011010200532.4342857100539.18562019010101011603194206600079400241720102030000000400100200040101020002000000000002216.880000000000669.810000000002886.69-1000.0158.3062.0000.0000.0158.3062.00000000000577.34
02110108011020200532.4342857100539.18562019020102012003193707100085400259940202040000000000000000040101020002000000000002216.880000000000669.810000000002886.6902000.0153.0049.0000.0000.0153.0049.00000000000577.34
02110108011030200532.4342857100539.18562019040201011301198002800034000103550101030000000801080108040101010202000000000002216.880000000000669.810000000002886.69-1000.0169.4072.3000.0000.0169.4072.30000000000577.34
02110108011040200532.4342857100539.18562019040202011905198302500030000091330201011100030000000013040101010101010000000002216.880000000000669.810000000002886.6902000.0152.0058.6000.0000.0152.0058.60000000000577.34
02110108011050200532.4342857100539.18562019040203011107200000700009400028700201020502010000000000040000000000000000000002216.880000000000669.810000000002886.69-1000.0117.0042.0000.0000.0117.0042.00000000000577.34
02110108101010200532.4342857100539.18562019010101010404196104700056700172760201030000000900100188040101010102000000000001750.720000000000442.290000000002193.0102000.0161.3070.8000.0000.0161.3070.80000000001096.50
02110108101020200532.4342857100539.18562019030103012412199001700021000064200201030000001400010212020101010202000000000001750.720000000000442.290000000002193.0102000.0160.4045.6000.0000.0160.4045.60000000001096.50
02110108111010200532.4342857100539.18562019010101010910196404300052500159990201030000001600100115010101010101010000000006178.920000000000618.690000000006797.6002000.0155.7070.2000.0000.0155.7070.20000000006797.60
02110108121010200532.4342857100539.18562019010101011805197103700044600135940101030000000801080108020101020002000000000000945.000000000000012.000000000000957.00-1000.0172.6081.1000.0000.0172.6081.10000000000957.00
02110108131010200532.4342857100539.18562019010101012710197203500042900130740201030000001400020213040101020002000000000004101.420000000001586.420000000005687.8402000.0161.4073.9000.0000.0161.4073.90000000000947.97
02110108131020200532.4342857100539.18562019020102010305196903900047100143470101030000001000030111010101020002000000000004101.420000000001586.420000000005687.84-1000.0177.2097.3000.0000.0177.2097.30000000000947.97
02110108131030200532.4342857100539.18562019030103012612199201500018700057090101010502090000000007010201020002000000000004101.420000000001586.420000000005687.84-1000.0166.0060.1000.0000.0166.0060.10000000000947.97
02110108131040200532.4342857100539.18562019030103012110199900800010500032190201020502020000000000010000000000000000000004101.420000000001586.420000000005687.84-1000.0133.8027.9000.0000.0133.8027.90000000000947.97
02110108131050200532.4342857100539.18562019030103012601200200600007800023910202020502010000000000040000000000000000000004101.420000000001586.420000000005687.84-1000.0122.4024.1000.0000.0122.4024.10000000000947.97
02110108131060200532.4342857100539.18562019050105012310199001700021300065040101020800020000000009040201020002000000000004101.420000000001586.420000000005687.84-1000.0172.9057.5000.0000.0172.9057.50000000000947.97
02110108021010200532.4342857100539.18562019010101021802197203600043500132480101030000001000030111010404020002000000000002896.880000000000017.330000000002914.21-1000.0000.0000.0000.0000.0169.3071.10000000001457.10
02110108021020200532.4342857100539.18562019040104011610198602100025900078940101011200100000000000010101010102000000000002896.880000000000017.330000000002914.21-1000.0160.0071.6000.0000.0160.0071.60000000001457.10
02110108031010200532.4342857100539.18562019010101011504196404400052900161200201020600060000000005020101020002000000000001402.420000000000408.500000000001810.9202000.0156.5052.6000.0000.0156.5052.60000000000603.64
02110108031020200532.4342857100539.18562019030103011901198302500030400092670101030000000801070207040101020002000000000001402.420000000000408.500000000001810.92-1000.0175.5083.6000.0000.0175.5083.60000000000603.64
02110108031030200532.4342857100539.18562019030103011906199301400017900054630101020502060000000004040101020002000000000001402.420000000000408.500000000001810.92-1000.0157.6056.8000.0000.0157.6056.80000000000603.64
02110108041010200532.4342857100539.18562019010101011808195005700069300211160101030000001000010209010101010101010000000004763.920000000000000.000000000004763.92-1000.0169.5088.4000.0000.0169.5088.40000000004763.92
02110108051010200532.4342857100539.18562019010101012202198202600031500096120101030000001000030111040101010102000000000001495.350000000000035.000000000001530.35-1000.0173.6070.3000.0000.0173.6070.30000000000510.12
02110108051020200532.4342857100539.18562019020102011907198702000025000076390201030000001000030111010101020002000000000001495.350000000000035.000000000001530.3502000.0163.2063.7000.0000.0163.2063.70000000000510.12
02110108051030200532.4342857100539.18562019030103011211200400300004300013130102010100100000000000040000000000000000000001495.350000000000035.000000000001530.35-1000.0108.2018.7000.0000.0108.2018.70000000000510.12
02110108061010200532.4342857100539.18562019010101012304196104700056600172290101030000000500060106010101020002000000000001696.000000000000000.000000000001696.00-1000.0171.3091.1000.0000.0171.3091.10000000000848.00
02110108061020200532.4342857100539.18562019030103012102198901900023200070630201020800030000000010010201020002000000000001696.000000000000000.000000000001696.0002000.0161.2063.0000.0000.0161.2063.00000000000848.00
02110108071010200532.4342857100539.18562019010101012205197603200038500117340101030000001500100115050101010102000000000009976.180000000000690.380000000010666.56-1000.0171.5095.0000.0000.0171.5095.00000000003555.52
02110108071020200532.4342857100539.18562019020102012805198202600031300095370201030000001400080215010101010202000000000009976.180000000000690.380000000010666.5602000.0164.4069.9000.0000.0164.4069.90000000003555.52
02110108071030200532.4342857100539.18562019030103012404200800000000200000740102040000000000000000010000000000000000000009976.180000000000690.380000000010666.56-1062.0000.0000.0005.8062.0000.0005.80000000003555.52
02110108081010200532.4342857100539.18562019010101010504198002800033900103280101030000001400040215020101010102000000000002336.310000000000002.600000000002338.91-1000.0177.6085.1000.0000.0177.6085.10000000001169.46
02110108081020200532.4342857100539.18562019020102010911198302400029600090150201030000001100030111040101020002000000000002336.310000000000002.600000000002338.9102000.0162.5082.2000.0000.0162.5082.20000000001169.46
02110108091010200532.4342857100539.18562019010101012804196304500054200165210201030000001600100115030101010102000000000003107.560000000000242.300000000003349.8602000.0162.2066.4000.0000.0162.2066.40000000001674.93
02110108091020200532.4342857100539.18562019030103010202199101700020900063790101020700010000000008030101020002000000000003107.560000000000242.300000000003349.86-1000.0999.9999.9000.0000.0179.8068.80000000001674.93
02110116011010200668.1424936400676.61462546010101011508194806000072000219260101030000001400080115010101020001010000000025495.720000000002326.140000000027821.86-1000.0163.3087.9000.0000.0163.3087.90000000006955.46
02110116011020200668.1424936400676.61462546020102012606197003800045800139410201011100060000000015010101020002000000000025495.720000000002326.140000000027821.8602000.0177.6081.9000.0000.0177.6081.90000000006955.46
02110116011030200668.1424936400676.61462546030103011006199401400017000051910201010502090000000007010201020002000000000025495.720000000002326.140000000027821.8602000.0166.7051.4000.0000.0166.7051.40000000006955.46
02110116011040200668.1424936400676.61462546030103011605199601200014700044850201010502060000000004010201020002000000000025495.720000000002326.140000000027821.8602000.0147.9050.3000.0000.0147.9050.30000000006955.46
02110116101010200668.1424936400676.61462546010101010307192108700104700318800101030000001400040115040101010102000000000011162.200000000001545.000000000012707.20-1000.0154.9045.8000.0000.0154.9045.80000000006353.60
02110116101020200668.1424936400676.61462546020102012305193007800094000286340201030000000600040112040101020002000000000011162.200000000001545.000000000012707.2002000.0145.0066.2000.0000.0145.0066.20000000006353.60
02110116111010200668.1424936400676.61462546010101012603196104700057100173840101030000000500040104040101020002000000000001473.250000000000000.000000000001473.25-1000.0172.0062.0000.0000.0172.0062.00000000000736.63
02110116111020200668.1424936400676.61462546020102012210196204600055200168090201030000001100010209010101020002000000000001473.250000000000000.000000000001473.2502000.0152.0076.0000.0000.0152.0076.00000000000736.63
02110116121010200668.1424936400676.61462546010101011711196204500055100167840101030000001500100115010101010101010000000013122.490000000000000.000000000013122.49-1000.0175.0076.5000.0000.0175.0076.50000000002624.50
02110116121020200668.1424936400676.61462546020102011804196604200051000155360201021200100000000000010101010101010000000013122.490000000000000.000000000013122.4902000.0160.0076.2000.0000.0160.0076.20000000002624.50
02110116121030200668.1424936400676.61462546030103012602199101700021200064560201010700030000000010010201010202000000000013122.490000000000000.000000000013122.4902000.0165.0052.0000.0000.0165.0052.00000000002624.50
02110116121040200668.1424936400676.61462546030103013112199501200015300046870201010502070000000005010202000000000000000013122.490000000000000.000000000013122.4902000.0152.0046.6000.0000.0152.0046.60000000002624.50
02110116121050200668.1424936400676.61462546050201013007199301500018300055710201020502070000000005010202000000000000000013122.490000000000000.000000000013122.4902000.0170.0055.6000.0000.0170.0055.60000000002624.50
02110116021010200668.1424936400676.61462546010101010505196804000048300147160101030000001000030111010101010202000000000005336.830000000000041.860000000005378.69-1000.0176.8084.8000.0000.0176.8084.80000000001344.67
02110116021020200668.1424936400676.61462546020102011504197003800046000140060201030000001000030111010101010102000000000005336.830000000000041.860000000005378.6902000.0161.6074.3000.0000.0161.6074.30000000001344.67
02110116021030200668.1424936400676.61462546030103011211199401300016500050290201020502070000000005010201020002000000000005336.830000000000041.860000000005378.6902000.0155.2062.8000.0000.0155.2062.80000000001344.67
02110116021040200668.1424936400676.61462546030103012810199900800010500032180101020502020000000000010000000000000000000005336.830000000000041.860000000005378.69-1000.0134.1027.7000.0000.0134.1027.70000000001344.67
02110116031010200668.1424936400676.61462546010101010610194706000073000222470101030000001400040115010101020002000000000005854.110000000001551.770000000007405.87-1000.0167.9075.4000.0000.0167.9075.40000000001851.47
02110116031020200668.1424936400676.61462546020102012003195105700068900209860201030000001000020210040201020002000000000005854.110000000001551.770000000007405.8702000.0151.0075.3000.0000.0151.0075.30000000001851.47
02110116031030200668.1424936400676.61462546030201011311197503200039300119820201011100040000000014010101020002000000000005854.110000000001551.770000000007405.8702000.0161.8080.6000.0000.0161.8080.60000000001851.47
02110116031040200668.1424936400676.61462546040203010409200200500007100021900102010200100000000000010000000000000000000005854.110000000001551.770000000007405.87-1000.0111.2018.5000.0000.0111.2018.50000000001851.47
02110116041010200668.1424936400676.61462546010101012707192008800105700321790101040000000000000000040101010102000000000016354.200000000000684.740000000017038.94-1000.0153.1070.3000.0000.0153.1070.30000000002839.82
02110116041020200668.1424936400676.61462546030103011009197303400041900127760201030000001400040115040101010102000000000016354.200000000000684.740000000017038.9401000.0000.0000.0000.0000.0000.0000.00000000002839.82
02110116041030200668.1424936400676.61462546040104012109197003700045500138610101030000001000030111020101010102000000000016354.200000000000684.740000000017038.94-1000.0176.3076.2000.0000.0176.3076.20000000002839.82
02110116041040200668.1424936400676.61462546040104012901194206600079900243230201030000001400040115040101010101010000000016354.200000000000684.740000000017038.9402000.0143.7060.4000.0000.0143.7060.40000000002839.82
02110116041050200668.1424936400676.61462546040104010309200100600008300025560202010502010000000000040000000000000000000016354.200000000000684.740000000017038.94-1000.0123.9028.1000.0000.0123.9028.10000000002839.82
02110116041060200668.1424936400676.61462546040104012105200700100001500004700102010100100000000000040000000000000000000016354.200000000000684.740000000017038.94-1999.9000.0000.0010.3084.0000.0010.30000000002839.82
02110116081010200668.1424936400676.61462546010101012506196704100049500150820101010800030000000010040101010101010000000003090.000000000000554.580000000003644.58-1000.0175.1087.9000.0000.0175.1087.90000000000728.92
02110116081020200668.1424936400676.61462546020102010909197103700044500135450201011100040000000014010101010101010000000003090.000000000000554.580000000003644.5802000.0170.5064.2000.0000.0170.5064.20000000000728.92
02110116081030200668.1424936400676.61462546030103011609200000800009600029450201010502020000000000040000000000000000000003090.000000000000554.580000000003644.58-1000.0132.0042.5000.0000.0132.0042.50000000000728.92
02110116081040200668.1424936400676.61462546030103011401200300500006800020950102010100100000000000040000000000000000000003090.000000000000554.580000000003644.58-1000.0100.9020.1000.0000.0100.9020.10000000000728.92
02110116081050200668.1424936400676.61462546070107010206198302500030400092610201030000000801050205040202000000000000000003090.000000000000554.580000000003644.5802000.0165.3085.5000.0000.0165.3085.50000000000728.92
02110116091010200668.1424936400676.61462546010101011409196504300051700157360101030000001500100115040101010101010000000000287.500000000000000.000000000000287.50-1000.0175.1074.1000.0000.0175.1074.10000000000287.50
02110124011010200347.9206192800352.33229700010101010611196304400053700163650201030000001000030111010101010102000000000001996.930000000000520.000000000002516.9302000.0153.5081.1000.0000.0153.5081.10000000001258.46
02110124011020200347.9206192800352.33229700030103011710198302400029800090800101030000001000030111040101010101010000000001996.930000000000520.000000000002516.93-1000.0183.1081.1000.0000.0183.1081.10000000001258.46
02110124101010200347.9206192800352.33229700010101012304196704100049700151570101011100050000000015020101010101010000000007655.960000000000649.640000000008305.60-1000.0179.3102.6000.0000.0179.3102.60000000001661.12
02110124101020200347.9206192800352.33229700020102012004196704100049800151600201030000001400040115040101020002000000000007655.960000000000649.640000000008305.6002000.0158.5084.1000.0000.0158.5084.10000000001661.12
02110124101030200347.9206192800352.33229700030103012502199001800022300068130101011100010000000011040202000000000000000007655.960000000000649.640000000008305.60-1000.0178.2076.6000.0000.0178.2076.60000000001661.12
02110124101040200347.9206192800352.33229700030103010505199701100013700041870201010502060000000004040202000000000000000007655.960000000000649.640000000008305.6002000.0146.1038.5000.0000.0146.1038.50000000001661.12
02110124101050200347.9206192800352.33229700030103012711200000700009400028850101010502020000000000040000000000000000000007655.960000000000649.640000000008305.60-1000.0123.3030.0000.0000.0123.3030.00000000001661.12
02110124111010200347.9206192800352.33229700010101010905196504300052100158850201011100010000000011020101010101010000000001106.960000000000612.000000000001718.9602000.0166.8073.2000.0000.0166.8073.20000000000859.48
02110124111020200347.9206192800352.33229700030103012612199800900011800036010201020502030000000001010000000000000000000001106.960000000000612.000000000001718.96-1000.0128.2041.1000.0000.0128.2041.10000000000859.48
02110124121010200347.9206192800352.33229700010101010907198002800033900103450201030000000801040204010201020002000000000002538.220000000000206.130000000002744.3502000.0142.3040.7000.0000.0142.3040.70000000000457.39
02110124121020200347.9206192800352.33229700020102010912198002700033400101920101030000000801050205040101020002000000000002538.220000000000206.130000000002744.35-1000.0192.2091.2000.0000.0192.2091.20000000000457.39
02110124121030200347.9206192800352.33229700030103012908200000800009800029890101020501010000000000010000000000000000000002538.220000000000206.130000000002744.35-1000.0116.4020.3000.0000.0116.4020.30000000000457.39
02110124121040200347.9206192800352.33229700030103012809200100700008500025940102020100100000000000010000000000000000000002538.220000000000206.130000000002744.35-1000.0107.4016.6000.0000.0107.4016.60000000000457.39
02110124121050200347.9206192800352.33229700030103011101200400400005700017590202040000000000000000010000000000000000000002538.220000000000206.130000000002744.35-1000.0097.9014.0000.0000.0097.9014.00000000000457.39
02110124121060200347.9206192800352.33229700040104012103195904900059500181260102040000000000000000040101020002000000000002538.220000000000206.130000000002744.35-1000.0189.9091.1000.0000.0189.9091.10000000000457.39
02110124131010200347.9206192800352.33229700010101012811196104600056300171430201030000001000030111040201010202000000000002003.000000000000676.400000000002679.4002000.0163.5082.0000.0000.0163.5082.00000000000669.85
02110124131020200347.9206192800352.33229700020102012903195405400065500199440101030000001000030111040101020002000000000002003.000000000000676.400000000002679.40-1000.0161.5071.1000.0000.0161.5071.10000000000669.85
02110124131030200347.9206192800352.33229700030103012607198502300027900085020101030000000801060206010101020002000000000002003.000000000000676.400000000002679.40-1000.0189.8091.9000.0000.0189.8091.90000000000669.85
02110124131040200347.9206192800352.33229700040104012506193707100085600260650201030000000600030211040103010102000000000002003.000000000000676.400000000002679.4002000.0159.4060.2000.0000.0159.4060.20000000000669.85
02110124041010200347.9206192800352.33229700010101012009196404300052700160600101030000000801080108040101010102000000000002276.210000000000309.000000000002585.21-1000.0163.0066.6000.0000.0163.0066.60000000000646.30
02110124041020200347.9206192800352.33229700020102010508196104700056500172020201030000001000030111040101010102000000000002276.210000000000309.000000000002585.2102000.0154.7061.0000.0000.0154.7061.00000000000646.30
02110124041030200347.9206192800352.33229700030103010202198901900023500071590201020700030000000010010101020002000000000002276.210000000000309.000000000002585.2102000.0158.0068.3000.0000.0158.0068.30000000000646.30
02110124041040200347.9206192800352.33229700030103010201199301500018800057290201020700010000000008040202000000000000000002276.210000000000309.000000000002585.2102000.0156.0048.3000.0000.0156.0048.30000000000646.30
02110124061010200347.9206192800352.33229700010101013108196903900046800142680101030000001100030111010101010102000000000002526.030000000000309.000000000002835.03-1000.0184.3102.7000.0000.0184.3102.70000000000472.51
02110124061020200347.9206192800352.33229700020102011312197603100038100116070201030000000801050205020103020002000000000002526.030000000000309.000000000002835.0302000.0161.8081.4000.0000.0161.8081.40000000000472.51
02110124061030200347.9206192800352.33229700030103011710199401300016700050900201020501070000000006040202000000000000000002526.030000000000309.000000000002835.0302000.0168.6071.7000.0000.0168.6071.70000000000472.51
02110124061040200347.9206192800352.33229700030103011501200000800010400031740101020502030000000001040000000000000000000002526.030000000000309.000000000002835.03-1000.0138.2039.3000.0000.0138.2039.30000000000472.51
02110124061050200347.9206192800352.33229700030103011606200100700008700026560201020502010000000000040000000000000000000002526.030000000000309.000000000002835.03-1000.0125.2027.3000.0000.0125.2027.30000000000472.51
02110124061060200347.9206192800352.33229700030103012804200500300004000012440201020200100000000000040000000000000000000002526.030000000000309.000000000002835.03-1000.0106.5018.8000.0000.0106.5018.80000000000472.51
02110124071010200347.9206192800352.33229700010101010908196604200050500154000101030000000801040204040101020002000000000000945.000000000000360.500000000001305.50-1000.0999.9999.9000.0000.0166.2066.00000000000326.38
02110124071020200347.9206192800352.33229700020102010406196804000048400147350201030000000801070207010201020002000000000000945.000000000000360.500000000001305.5002000.0999.9999.9000.0000.0159.2073.70000000000326.38
02110124071030200347.9206192800352.33229700030103012208199001800021700066210201020700020000000009040202000000000000000000945.000000000000360.500000000001305.5002000.0999.9999.9000.0000.0155.3057.00000000000326.38
02110124071040200347.9206192800352.33229700030103011508199401400016900051670101020501050000000004040202000000000000000000945.000000000000360.500000000001305.50-1000.0999.9999.9000.0000.0154.3053.60000000000326.38
02110124081010200347.9206192800352.33229700010101011709194406400076800233960201030000000600040112010101020002000000000000728.000000000000700.390000000001428.3902000.0150.1064.4000.0000.0150.1064.40000000001428.39
02110124091010200347.9206192800352.33229700010101012409195005800069600212120101030000001000010209040201020002000000000000119.180000000000535.400000000000654.58-1000.0170.0069.5000.0000.0170.0069.50000000000218.19
02110124091020200347.9206192800352.33229700020102011912195804900059800182040201030000000801040204020303020002000000000000119.180000000000535.400000000000654.5802000.0148.5055.0000.0000.0148.5055.00000000000218.19
02110124091030200347.9206192800352.33229700040104010110199501300015600047690201020502070000000005020202000000000000000000119.180000000000535.400000000000654.5802000.0159.8056.5000.0000.0159.8056.50000000000218.19
02110132011010200410.8736511300416.08358129010101012612194706000073000222430101030000000600050112040101020002000000000001112.420000000000037.980000000001150.40-1000.0163.0061.2000.0000.0163.0061.20000000000191.73
02110132011020200410.8736511300416.08358129020102011504194306500078700239590201030000000500040104010101020002000000000001112.420000000000037.980000000001150.4002000.0149.0062.1000.0000.0149.0062.10000000000191.73
02110132011030200410.8736511300416.08358129030103012505198302500030500093090101030000001000030111040101020002000000000001112.420000000000037.980000000001150.40-1000.0999.9999.9000.0000.0172.4058.50000000000191.73
02110132011040200410.8736511300416.08358129030201010206198602200026900082050201020700030000000010040101020002000000000001112.420000000000037.980000000001150.4002000.0168.3071.1000.0000.0168.3071.10000000000191.73
02110132011050200410.8736511300416.08358129040202020510198202600031300095410101030000001000030111040202000000000000000001112.420000000000037.980000000001150.40-1000.0000.0000.0000.0000.0168.8080.10000000000191.73
02110132011060200410.8736511300416.08358129040203012712200400300004600014220201040000000000000000040000000000000000000001112.420000000000037.980000000001150.40-1000.0092.0012.8000.0000.0092.0012.80000000000191.73
02110132101010200410.8736511300416.08358129010101012904195605200063200192590201030000000801060206040101010102000000000001117.600000000000359.660000000001477.2602000.0162.2091.1000.0000.0162.2091.10000000000738.63
02110132101020200410.8736511300416.08358129030103012703198502300028500087000201030000001400040115040101020002000000000001117.600000000000359.660000000001477.2602000.0162.3058.3000.0000.0162.3058.30000000000738.63
02110132111010200410.8736511300416.08358129010101011208196204600055700169700201030000001400040115040101010102000000000002672.230000000000000.000000000002672.2302000.0164.2073.7000.0000.0164.2073.70000000000890.74
02110132111020200410.8736511300416.08358129030103011312199101700020500062550101020700020000000009040101020002000000000002672.230000000000000.000000000002672.23-1000.0152.7050.1000.0000.0152.7050.10000000000890.74
02110132111030200410.8736511300416.08358129030103012503199301500019000057870101020502070000000005040101020002000000000002672.230000000000000.000000000002672.23-1000.0162.3060.2000.0000.0162.3060.20000000000890.74
02110132131010200410.8736511300416.08358129010101011805195605200063200192610201030000000500050205040101020002000000000002454.550000000000239.360000000002693.9102000.0150.5063.5000.0000.0150.5063.50000000000224.49
02110132131020200410.8736511300416.08358129030103013110197703100037500114250201030000001000020210040201020002000000000002454.550000000000239.360000000002693.9102000.0153.5047.5000.0000.0153.5047.50000000000224.49
02110132131030200410.8736511300416.08358129030201012408197902900035300107630201011100020000000012040101020002000000000002454.550000000000239.360000000002693.9102000.0163.2062.5000.0000.0163.2062.50000000000224.49
02110132131040200410.8736511300416.08358129030103010907198702100025900078870102020400100000000000020202000000000000000002454.550000000000239.360000000002693.91-1000.0176.9071.2000.0000.0176.9071.20000000000224.49
02110132131050200410.8736511300416.08358129030103011611199401400017000052000101020502080000000006040201020002000000000002454.550000000000239.360000000002693.91-1000.0165.8048.0000.0000.0165.8048.00000000000224.49
02110132131060200410.8736511300416.08358129030103011310199601200014700045030201020502060000000004010202000000000000000002454.550000000000239.360000000002693.9102000.0151.8044.5000.0000.0151.8044.50000000000224.49
02110132131070200410.8736511300416.08358129030103012403199801000013000039760201020502040000000002040201020002000000000002454.550000000000239.360000000002693.9102000.0138.9029.3000.0000.0138.9029.30000000000224.49
02110132131080200410.8736511300416.08358129040203012207200000800010200031250201020502030000000001040000000000000000000002454.550000000000239.360000000002693.91-1000.0136.8032.7000.0000.0136.8032.70000000000224.49
02110132131090200410.8736511300416.08358129040104011507200400400005400016710102020200100000000000040000000000000000000002454.550000000000239.360000000002693.91-1000.0097.9015.1000.0000.0097.9015.10000000000224.49
02110132131100200410.8736511300416.08358129040203013005200500300004400013520202040000000000000000040000000000000000000002454.550000000000239.360000000002693.91-1000.0099.3015.3000.0000.0099.3015.30000000000224.49
02110132131110200410.8736511300416.08358129040104012807200500300004200012930102040000000000000000040000000000000000000002454.550000000000239.360000000002693.91-1000.0092.8015.4000.0000.0092.8015.40000000000224.49
02110132131120200410.8736511300416.08358129040104011307200600200003000009430202040000000000000000040000000000000000000002454.550000000000239.360000000002693.91-1088.5089.8010.9000.0000.0089.8010.90000000000224.49
02110132021010200410.8736511300416.08358129010101011303196404400053600163280201030000000500040104010101020002000000000003706.760000000001097.060000000004803.8202000.0158.2064.2000.0000.0158.2064.20000000001200.96
02110132021020200410.8736511300416.08358129030103012708198202600031400095870101020600060000000005010101020002000000000003706.760000000001097.060000000004803.82-1000.0170.2064.7000.0000.0170.2064.70000000001200.96
02110132021030200410.8736511300416.08358129030103012712199201500019000058120101020600050000000004020201020002000000000003706.760000000001097.060000000004803.82-1000.0181.2080.6000.0000.0181.2080.60000000001200.96
02110132021040200410.8736511300416.08358129030103012110199601200014500044180201020502050000000003010201020002000000000003706.760000000001097.060000000004803.8202000.0155.5051.8000.0000.0155.5051.80000000001200.96
02110132041010200410.8736511300416.08358129010101011801198202600032200098220101030000001500100115040101010102000000000009381.930000000000140.070000000009522.00-1000.0172.0075.3000.0000.0172.0075.30000000004761.00
02110132041020200410.8736511300416.08358129020102011205198202600031800097080201030000001500100115040101010101010000000009381.930000000000140.070000000009522.0002000.0174.2078.1000.0000.0174.2078.10000000004761.00
02110132051010200410.8736511300416.08358129010101011307196504300052100158620101030000001500100115040101010101010000000014963.750000000000000.000000000014963.75-1000.0173.2075.6000.0000.0173.2075.60000000004987.92
02110132051020200410.8736511300416.08358129020102010505198502300028300086260201030000001500100115010201010202000000000014963.750000000000000.000000000014963.7502000.0169.8065.9000.0000.0169.8065.90000000004987.92
02110132051030200410.8736511300416.08358129030103012109200800000000200000860102040000000000000000010000000000000000000014963.750000000000000.000000000014963.75-1059.4000.0000.0006.3059.4000.0006.30000000004987.92
02110132061010200410.8736511300416.08358129010101013001196604200051400156680101030000001000030211010101010102000000000005300.000000000000066.540000000005366.54-1000.0173.9109.2000.0000.0173.9109.20000000001788.85
02110132061020200410.8736511300416.08358129020102010307197703100037700114960201030000001000030111010201020002000000000005300.000000000000066.540000000005366.5401000.0000.0000.0000.0000.0000.0000.00000000001788.85
02110132061030200410.8736511300416.08358129030103010104200500300004400013620102040000000000000000010000000000000000000005300.000000000000066.540000000005366.54-1000.0111.8023.0000.0000.0111.8023.00000000001788.85
02110132071010200410.8736511300416.08358129010101010303197703100038200116320101030000001400050115010101010101010000000024997.290000000000765.990000000025763.28-1000.0173.0077.2000.0000.0173.0077.20000000006440.82
02110132071020200410.8736511300416.08358129020102012411197603200038500117310201030000001400050115010101010101010000000024997.290000000000765.990000000025763.2802000.0159.5083.2000.0000.0159.5083.20000000006440.82
02110132071030200410.8736511300416.08358129030103012709200500300003900011970202010200100000000000010000000000000000000024997.290000000000765.990000000025763.28-1000.0100.0015.5000.0000.0100.0015.50000000006440.82
02110132071040200410.8736511300416.08358129030103010406200800000000700002160102040000000000000000010000000000000000000024997.290000000000765.990000000025763.28-1070.0000.0000.0007.9070.0000.0007.90000000006440.82
02110132081010200410.8736511300416.08358129010101012508196804000048400147440201030000001400040115040101020002000000000006769.000000000000713.300000000007482.3002000.0163.5083.0000.0000.0163.5083.00000000002494.10
02110132081020200410.8736511300416.08358129030103011907198402400029300089370101030000001500100115040101020002000000000006769.000000000000713.300000000007482.30-1000.0177.0074.1000.0000.0177.0074.10000000002494.10
02110132081030200410.8736511300416.08358129040104012908199101700020800063400101010700030000000010020101020002000000000006769.000000000000713.300000000007482.30-1000.0167.8066.6000.0000.0167.8066.60000000002494.10
02110132091010200410.8736511300416.08358129010101011402196504300052600160390201030000001400040115040101020002000000000017895.110000000001577.620000000019472.7302000.0156.2061.0000.0000.0156.2061.00000000003894.55
02110132091020200410.8736511300416.08358129020102012611196004800057700175800101030000001400040115010101020002000000000017895.110000000001577.620000000019472.73-1000.0170.2078.9000.0000.0170.2078.90000000003894.55
02110132091030200410.8736511300416.08358129030103011510198602200026600081260101011100020000000012010201020002000000000017895.110000000001577.620000000019472.73-1000.0172.8060.3000.0000.0172.8060.30000000003894.55
02110132091040200410.8736511300416.08358129030103011901199301500019100058380201010700030000000010010201020002000000000017895.110000000001577.620000000019472.7302000.0156.2049.0000.0000.0156.2049.00000000003894.55
02110132091050200410.8736511300416.08358129030103010405199501300016400050030201010502080000000006040201020002000000000017895.110000000001577.620000000019472.7302000.0158.2042.3000.0000.0158.2042.30000000003894.55
02110140011010200396.8009309300401.83241722010101011509198102700032600099260201030000001000030111010101020002000000000001154.290000000000443.670000000001597.9602000.0168.7057.3000.0000.0168.7057.30000000000532.65
02110140011020200396.8009309300401.83241722040104011509198402400029000088300101030000001000020210010101010102000000000001154.290000000000443.670000000001597.96-1000.0177.6082.4000.0000.0177.6082.40000000000532.65
02110140011030200396.8009309300401.83241722040104012306198901900023200070880101030000001000030111010101020002000000000001154.290000000000443.670000000001597.96-1000.0179.6072.4000.0000.0179.6072.40000000000532.65
02110140101010200396.8009309300401.83241722010101012912197403300040700124130101030000001000030111040101020002000000000002774.730000000000360.950000000003135.68-1000.0174.4070.7000.0000.0174.4070.70000000000627.14
02110140101020200396.8009309300401.83241722020102011411197603200038500117270201030000001000030111010303020002000000000002774.730000000000360.950000000003135.6802000.0999.9999.9000.0000.0155.3067.40000000000627.14
02110140101030200396.8009309300401.83241722030103011503199701100014100043010201020502040000000002040202000000000000000002774.730000000000360.950000000003135.6802000.0159.0036.6000.0000.0159.0036.60000000000627.14
02110140101040200396.8009309300401.83241722030103011103199900900011700035750201020502030000000001040000000000000000000002774.730000000000360.950000000003135.68-1000.0143.7033.4000.0000.0143.7033.40000000000627.14
02110140101050200396.8009309300401.83241722030103011111200000800009700029640202020502010000000000010000000000000000000002774.730000000000360.950000000003135.68-1000.0134.2047.9000.0000.0134.2047.90000000000627.14
02110140111010200396.8009309300401.83241722010101011703196204600056000170760201030000001000030111040303020002000000000003403.020000000000798.320000000004201.3402000.0150.0060.0000.0000.0150.0060.00000000000840.27
02110140111020200396.8009309300401.83241722020102012005196304500054600166470101030000001400040115020101020002000000000003403.020000000000798.320000000004201.34-1000.0164.9081.6000.0000.0164.9081.60000000000840.27
02110140111030200396.8009309300401.83241722030103011112198802000024000073100201011100020000000012020201020002000000000003403.020000000000798.320000000004201.3402000.0159.9069.6000.0000.0159.9069.60000000000840.27
02110140111040200396.8009309300401.83241722030103012409199501300015800048320101020502070000000005040202000000000000000003403.020000000000798.320000000004201.34-1000.0167.5056.6000.0000.0167.5056.60000000000840.27
02110140111050200396.8009309300401.83241722040104012006192008800106100323210102040000000000000000020101020002000000000003403.020000000000798.320000000004201.34-1000.0149.1053.7000.0000.0149.1053.70000000000840.27
02110140121010200396.8009309300401.83241722010101013011195005800069600212010201030000000900040204040101010102000000000001033.570000000000333.530000000001367.1002000.0147.4062.3000.0000.0147.4062.30000000001367.10
02110140131010200396.8009309300401.83241722010101010404197803000036800112280101030000000801080108040101020002000000000000419.150000000000153.000000000000572.15-1000.0171.7069.2000.0000.0171.7069.20000000000572.15
02110140141010200396.8009309300401.83241722010101010311196204600055300168590201030000000500010201040101020002000000000000473.580000000000102.000000000000575.5802000.0155.5068.1000.0000.0155.5068.10000000000191.86
02110140141020200396.8009309300401.83241722020102012403197703100038100116040101030000000500030203040101020002000000000000473.580000000000102.000000000000575.58-1000.0172.0071.8000.0000.0172.0071.80000000000191.86
02110140141030200396.8009309300401.83241722040104012104199701100014000042710101020502040000000002040202000000000000000000473.580000000000102.000000000000575.58-1000.0138.2034.6000.0000.0138.2034.60000000000191.86
02110140151010200396.8009309300401.83241722010101010404192508300100400305860102040000000000000000020101020002000000000001082.700000000000571.200000000001653.90-1000.0165.4057.2000.0000.0165.4057.20000000000826.95
02110140151020200396.8009309300401.83241722020102012401193607200087500266390202030000000500030203040101020002000000000001082.700000000000571.200000000001653.9002000.0152.1073.8000.0000.0152.1073.80000000000826.95
02110140161010200396.8009309300401.83241722010101012612196304500054000164410101030000000600050112040101020002000000000000742.000000000000255.000000000000997.00-1000.0157.2047.8000.0000.0157.2047.80000000000498.50
02110140161020200396.8009309300401.83241722020102011303196504300052500159980201030000000900080108040201020002000000000000742.000000000000255.000000000000997.0002000.0178.9103.0000.0000.0178.9103.00000000000498.50
02110140171010200396.8009309300401.83241722010101012010198102700032600099470101030000001000030111020101010101010000000004390.170000000000000.000000000004390.17-1000.0172.2103.3000.0000.0172.2103.30000000001463.39
02110140171020200396.8009309300401.83241722020102013008198102700032800099980201030000001000010209020201010101020000000004390.170000000000000.000000000004390.1702000.0157.4058.6000.0000.0157.4058.60000000001463.39
02110140171030200396.8009309300401.83241722030103011003200400400005800017700202010200100000000000020000000000000000000004390.170000000000000.000000000004390.17-1000.0105.9021.2000.0000.0105.9021.20000000001463.39
02110140181010200396.8009309300401.83241722010101013010196204600055400168770101030000001000030111040101010102000000000004648.400000000000000.000000000004648.40-1000.0169.0092.0000.0000.0169.0092.00000000002324.20
02110140181020200396.8009309300401.83241722020102011309196204600055600169240201030000001400050115040101020002000000000004648.400000000000000.000000000004648.4002000.0156.8059.7000.0000.0156.8059.70000000002324.20
02110140191010200396.8009309300401.83241722010101010608197403400041300125790101030000000500030203040101020002000000000001634.850000000000214.500000000001849.35-1000.0167.6132.9000.0000.0167.6132.90000000000264.19
02110140191020200396.8009309300401.83241722020102012902196804000049000149290202030000000500020202010101020002000000000001634.850000000000214.500000000001849.3502000.0153.4052.8000.0000.0153.4052.80000000000264.19
02110140191030200396.8009309300401.83241722030103012610199201600019400059230201020501080000000007010201020002000000000001634.850000000000214.500000000001849.3502000.0154.5045.3000.0000.0154.5045.30000000000264.19
02110140191040200396.8009309300401.83241722030103012811199301500018100055250101020501080000000007010202000000000000000001634.850000000000214.500000000001849.35-1000.0147.0042.2000.0000.0147.0042.20000000000264.19
02110140191050200396.8009309300401.83241722030103012307199501300016100049230101020501040000000003040202000000000000000001634.850000000000214.500000000001849.35-1000.0150.8034.8000.0000.0150.8034.80000000000264.19
02110140191060200396.8009309300401.83241722030103013110199601200014600044570201020501040000000003010202000000000000000001634.850000000000214.500000000001849.3502000.0138.5032.6000.0000.0138.5032.60000000000264.19
02110140191070200396.8009309300401.83241722030103010202199900900011900036330101020502040000000002010000000000000000000001634.850000000000214.500000000001849.35-1000.0128.9027.5000.0000.0128.9027.50000000000264.19
02110140201010200396.8009309300401.83241722010101010110196903900047100143490101030000000900020202040101020002000000000001638.460000000000209.370000000001847.83-1000.0159.0069.8000.0000.0159.0069.80000000000923.91
02110140201020200396.8009309300401.83241722020102010110197803000036300110620201030000000801030203040101020002000000000001638.460000000000209.370000000001847.8302000.0157.9057.2000.0000.0157.9057.20000000000923.91
02110140211010200396.8009309300401.83241722010101011210196604200050700154480101030000001000020210040101010102000000000002477.750000000000395.590000000002873.34-1000.0165.3064.1000.0000.0165.3064.10000000000718.34
02110140211020200396.8009309300401.83241722020102010801197403500042000128030201020600020000000001040101020002000000000002477.750000000000395.590000000002873.3402000.0155.6094.9000.0000.0155.6094.90000000000718.34
02110140211030200396.8009309300401.83241722030103012003199101700021400065230201011100010000000011040201020002000000000002477.750000000000395.590000000002873.3402000.0152.1044.2000.0000.0152.1044.20000000000718.34
02110140211040200396.8009309300401.83241722030103010301200500400004800014850102010200100000000000040000000000000000000002477.750000000000395.590000000002873.34-1000.0114.4017.3000.0000.0114.4017.30000000000718.34
02110140221010200396.8009309300401.83241722010101012407194406400077400235630201030000000500020202010101020002000000000000655.670000000000205.200000000000860.8702000.0158.9074.1000.0000.0158.9074.10000000000286.96
02110140221020200396.8009309300401.83241722030103020910198302500030300092420101020800010000000008010202000000000000000000655.670000000000205.200000000000860.87-1000.0000.0000.0000.0000.0168.1059.10000000000286.96
02110140221030200396.8009309300401.83241722040104011910194106700080700245720101030000000801080108040102000000000000000000655.670000000000205.200000000000860.87-1000.0999.9999.9000.0000.0163.8070.30000000000286.96
02110140231010200396.8009309300401.83241722010101012805197603200039100119320101030000000900060206040101020002000000000000789.880000000000089.420000000000879.30-1000.0171.3075.6000.0000.0171.3075.60000000000175.86
02110140231020200396.8009309300401.83241722020102010407198202600031800097040201030000000900080108020101010102000000000000789.880000000000089.420000000000879.3002000.0158.9064.9000.0000.0158.9064.90000000000175.86
02110140231030200396.8009309300401.83241722030103011509199900900011200034220101020502030000000001020000000000000000000000789.880000000000089.420000000000879.30-1000.0124.4020.2000.0000.0124.4020.20000000000175.86
02110140231040200396.8009309300401.83241722030103011311200000800009800029970101020502030000000001020000000000000000000000789.880000000000089.420000000000879.30-1000.0127.2022.6000.0000.0127.2022.60000000000175.86
02110140231050200396.8009309300401.83241722040104012009192408400101200308100202040000000000000000040101020002000000000000789.880000000000089.420000000000879.3002000.0142.4052.8000.0000.0142.4052.80000000000175.86
02110140241010200396.8009309300401.83241722010101011611194206600079400241790202040000000000000000020101020002000000000001341.670000000000302.490000000001644.1502000.0146.1056.7000.0000.0146.1056.70000000000548.05
02110140241020200396.8009309300401.83241722030103012811197603200038500117480101030000001000030111020101020002000000000001341.670000000000302.490000000001644.15-1000.0152.9045.5000.0000.0152.9045.50000000000548.05
02110140241030200396.8009309300401.83241722040104011808199701100013700041800102020502030000000001020202000000000000000001341.670000000000302.490000000001644.15-1000.0136.0027.2000.0000.0136.0027.20000000000548.05
02110140251010200396.8009309300401.83241722010101011201198802100025200077000101030000000801080108040101020002000000000000800.000000000000100.000000000000900.00-1000.0167.8061.8000.0000.0167.8061.80000000000450.00
02110140251020200396.8009309300401.83241722020102012410198901900023100070490201030000001000010209040201020002000000000000800.000000000000100.000000000000900.0002000.0155.3056.2000.0000.0155.3056.20000000000450.00
02110140261010200396.8009309300401.83241722010101011612197902900034900106490101030000001000030111010101020002000000000000850.000000000000050.000000000000900.00-1000.0171.7076.8000.0000.0171.7076.80000000000300.00
02110140261020200396.8009309300401.83241722020102011304197902900035700108960201030000001000030111010101020002000000000000850.000000000000050.000000000000900.0002000.0165.7065.6000.0000.0165.7065.60000000000300.00
02110140261030200396.8009309300401.83241722030103012412199501300015700047970101020502090000000007010202000000000000000000850.000000000000050.000000000000900.00-1000.0155.0040.2000.0000.0155.0040.20000000000300.00
02110140271010200396.8009309300401.83241722010101011405196804000048800148820101030000001100030111010101020002000000000001200.000000000000400.000000000001600.00-1000.0167.8068.3000.0000.0167.8068.30000000000266.67
02110140271020200396.8009309300401.83241722030103011605198802000024800075750201030000001000030111010201020002000000000001200.000000000000400.000000000001600.0001000.0000.0000.0000.0000.0000.0000.00000000000266.67
02110140271030200396.8009309300401.83241722030103010909199001800022100067290101030000000801080108010201020002000000000001200.000000000000400.000000000001600.00-1000.0157.8058.0000.0000.0157.8058.00000000000266.67
02110140271040200396.8009309300401.83241722030103010709199900900011300034440101020502080000000006010000000000000000000001200.000000000000400.000000000001600.00-1000.0145.2040.9000.0000.0145.2040.90000000000266.67
02110140271050200396.8009309300401.83241722030103013001200200700008400025680102020502020000000000010000000000000000000001200.000000000000400.000000000001600.00-1000.0110.4027.4000.0000.0110.4027.40000000000266.67
02110140271060200396.8009309300401.83241722030103012611200000800009800029980101020502080000000006010000000000000000000001200.000000000000400.000000000001600.00-1000.0139.7040.5000.0000.0139.7040.50000000000266.67
02110140281010200396.8009309300401.83241722010101011607198502300028200086100101021100060000000015010101010101010000000000600.000000000000000.000000000000600.00-1000.0176.2077.5000.0000.0176.2077.50000000000600.00
02110140031010200396.8009309300401.83241722010101021605197203600043800133350201030000000801080108020404020002000000000001295.520000000000081.630000000001377.1502000.0000.0000.0000.0000.0161.3070.30000000000229.52
02110140031020200396.8009309300401.83241722050105012210198502300027600084280201020600050000000004040101020002000000000001295.520000000000081.630000000001377.1502000.0149.0052.2000.0000.0149.0052.20000000000229.52
02110140031030200396.8009309300401.83241722050201012306198102700032800100100201030000000900050205040101010102000000000001295.520000000000081.630000000001377.1502000.0150.5050.1000.0000.0150.5050.10000000000229.52
02110140031040200396.8009309300401.83241722050301010401198602200027400083540201030000000801080108040101020002000000000001295.520000000000081.630000000001377.1502000.0159.2065.4000.0000.0159.2065.40000000000229.52
02110140031050200396.8009309300401.83241722050303011711200100700008400025580201020502010000000000040000000000000000000001295.520000000000081.630000000001377.15-1000.0117.4023.1000.0000.0117.4023.10000000000229.52
02110140031060200396.8009309300401.83241722050203012104200400400005400016720202020100100000000000040000000000000000000001295.520000000000081.630000000001377.15-1000.0102.5015.4000.0000.0102.5015.40000000000229.52
02110140041010200396.8009309300401.83241722010101013010196104700056400171860101030000001400050115040101010101010000000003889.870000000000654.400000000004544.27-1000.0177.6110.5000.0000.0177.6110.50000000001514.76
02110140041020200396.8009309300401.83241722020102011005196804000048600148020201011100020000000012010101010102000000000003889.870000000000654.400000000004544.2702000.0177.8075.7000.0000.0177.8075.70000000001514.76
02110140041030200396.8009309300401.83241722030103012307199801000012300037710201010502050000000003010202000000000000000003889.870000000000654.400000000004544.2702000.0155.2046.3000.0000.0155.2046.30000000001514.76
02110140051010200396.8009309300401.83241722010101011202198002800034500105210101030000000801080108040101020002000000000001284.350000000000081.600000000001365.95-1000.0166.0054.0000.0000.0166.0054.00000000000455.32
02110140051020200396.8009309300401.83241722020102012804198202600031900097150201030000000801040204040101020002000000000001284.350000000000081.600000000001365.9502000.0164.0068.0000.0000.0164.0068.00000000000455.32
02110140051030200396.8009309300401.83241722030103020912200000700009500029150202020502010000000000040000000000000000000001284.350000000000081.600000000001365.95-1000.0000.0000.0000.0000.0115.7018.70000000000455.32
02110140061010200396.8009309300401.83241722010101010208192608200098800300730102030000000500030203040101010102000000000001795.990000000000102.000000000001897.99-1000.0156.5056.5000.0000.0156.5056.50000000000949.00
02110140061020200396.8009309300401.83241722030103012101199201600020200061600101030000000802070206040101020002000000000001795.990000000000102.000000000001897.99-1000.0172.2069.3000.0000.0172.2069.30000000000949.00
02110140071010200396.8009309300401.83241722010101012512197403300040700123960101030000000801040204040201020002000000000000264.620000000000081.600000000000346.22-1000.0176.1061.2000.0000.0176.1061.20000000000086.56
02110140071020200396.8009309300401.83241722020102011810197803000036100110030201030000000801050205040101020002000000000000264.620000000000081.600000000000346.2202000.0154.2071.1000.0000.0154.2071.10000000000086.56
02110140071030200396.8009309300401.83241722030103013011200100700008400025590201020502010000000000040000000000000000000000264.620000000000081.600000000000346.22-1000.0123.8021.6000.0000.0123.8021.60000000000086.56
02110140071040200396.8009309300401.83241722030103012104200300500006700020520202020200100000000000040000000000000000000000264.620000000000081.600000000000346.22-1000.0113.2018.9000.0000.0113.2018.90000000000086.56
02110140081010200396.8009309300401.83241722010101010111196804000048100146410101030000001000030111010101010102000000000002967.050000000000384.750000000003351.80-1000.0174.1077.3000.0000.0174.1077.30000000000670.36
02110140081020200396.8009309300401.83241722020102011705197003800046200140790201030000000801030203010101020002000000000002967.050000000000384.750000000003351.8002000.0157.1064.1000.0000.0157.1064.10000000000670.36
02110140081030200396.8009309300401.83241722030103010710199001800021700066310201020700010000000008010201020002000000000002967.050000000000384.750000000003351.8002000.0164.2060.4000.0000.0164.2060.40000000000670.36
02110140081040200396.8009309300401.83241722030103010712199201500019100058390101020700020000000009010201020002000000000002967.050000000000384.750000000003351.80-1000.0171.9055.0000.0000.0171.9055.00000000000670.36
02110140081050200396.8009309300401.83241722040104010906200800000000500001760102040000000000000000010000000000000000000002967.050000000000384.750000000003351.80-1066.9000.0000.0009.8066.9000.0009.80000000000670.36
02110159011010200428.7806584600434.21765175010101010106196704100050000152370101030000001000030111010101010101010000000004387.830000000000000.000000000004387.83-1000.0999.9086.2000.0000.0171.5086.20000000001462.61
02110159011020200428.7806584600434.21765175020102012504197403400041700127170201030000001000020210010201010202000000000004387.830000000000000.000000000004387.8302000.0999.9082.6000.0000.0166.7082.60000000001462.61
02110159011030200428.7806584600434.21765175030103010611199401400017100052170201010700010000000008010201020002000000000004387.830000000000000.000000000004387.8302000.0999.9052.5000.0000.0163.4052.50000000001462.61
02110159101010200428.7806584600434.21765175010101011006195005800070600214930201030000000700040112040101010101010000000005377.890000000001733.020000000007110.9102000.0153.5060.5000.0000.0153.5060.50000000002370.30
02110159101020200428.7806584600434.21765175030103012309198302500030600093350201030000001400040115020101010102000000000005377.890000000001733.020000000007110.9102000.0156.9052.7000.0000.0156.9052.70000000002370.30
02110159101030200428.7806584600434.21765175030103010608198602200027200082870101011100050000000015020101010102000000000005377.890000000001733.020000000007110.91-1000.0170.2073.0000.0000.0170.2073.00000000002370.30
02110159111010200428.7806584600434.21765175010101010511195904900059300180720101030000001400050115010101010101010000000007495.000000000002021.950000000009516.95-1000.0173.4085.3000.0000.0173.4085.30000000002379.24
02110159111020200428.7806584600434.21765175020102011506195805000061000185800201011300100000000000010101010101010000000007495.000000000002021.950000000009516.9502000.0166.3072.0000.0000.0166.3072.00000000002379.24
02110159111030200428.7806584600434.21765175030103010303199201700020500062650101010700030000000010010202000000000000000007495.000000000002021.950000000009516.95-1000.0172.0064.7000.0000.0172.0064.70000000002379.24
02110159111040200428.7806584600434.21765175030103010312199401400017200052600101010700010000000008010202000000000000000007495.000000000002021.950000000009516.95-1000.0155.5046.2000.0000.0155.5046.20000000002379.24
02110159131010200428.7806584600434.21765175010101011303196504400052900161310101030000001000030111040101020002000000000001966.900000000000000.000000000001966.90-1000.0179.5096.8000.0000.0179.5096.80000000000491.73
02110159131020200428.7806584600434.21765175020102012612196304500054400165740201030000001000030111040101020002000000000001966.900000000000000.000000000001966.9002000.0155.8047.2000.0000.0155.8047.20000000000491.73
02110159131030200428.7806584600434.21765175040201010104192508400100900307220101030000000500020202040102000000000000000001966.900000000000000.000000000001966.90-1000.0165.5057.8000.0000.0165.5057.80000000000491.73
02110159131040200428.7806584600434.21765175040202012601193607300087900267700201030000000500010201040102000000000000000001966.900000000000000.000000000001966.9002000.0152.3073.2000.0000.0152.3073.20000000000491.73
02110159031010200428.7806584600434.21765175010101012611196604200050700154380101030000001400050115010101010101010000000009512.500000000000117.700000000009630.20-1000.0178.7078.4000.0000.0178.7078.40000000004815.10
02110159031020200428.7806584600434.21765175020102012702198102800033600102310201030000001000030111040201010202000000000009512.500000000000117.700000000009630.2002000.0156.2053.5000.0000.0156.2053.50000000004815.10
02110159041010200428.7806584600434.21765175010101011510196404400053200162100101011200100000000000010101010101010000000012482.000000000000047.850000000012529.85-1000.0164.0064.3000.0000.0164.0064.30000000003132.46
02110159041020200428.7806584600434.21765175020102010608196704100049800151850201030000001000030111010101010202000000000012482.000000000000047.850000000012529.8502000.0155.5072.3000.0000.0155.5072.30000000003132.46
02110159041030200428.7806584600434.21765175030103013005199401400017700053910201010700010000000008010202000000000000000012482.000000000000047.850000000012529.8502000.0159.0046.4000.0000.0159.0046.40000000003132.46
02110159041040200428.7806584600434.21765175030103010607199601200015100046230101010502070000000005010202000000000000000012482.000000000000047.850000000012529.85-1000.0157.9050.7000.0000.0157.9050.70000000003132.46
02110159051010200428.7806584600434.21765175010101010206196104700057300174550101030000001400040115010101010102000000000004539.000000000000031.720000000004570.72-1000.0176.4073.5000.0000.0176.4073.50000000001142.68
02110159051020200428.7806584600434.21765175020102013107196604200051100155700201011100010000000011010201020002000000000004539.000000000000031.720000000004570.7202000.0160.0063.8000.0000.0160.0063.80000000001142.68
02110159051030200428.7806584600434.21765175030103011707199401400017600053570201010502090000000007010202000000000000000004539.000000000000031.720000000004570.7202000.0154.5041.3000.0000.0154.5041.30000000001142.68
02110159051040200428.7806584600434.21765175030103012007200000800010300031620201010502030000000001010000000000000000000004539.000000000000031.720000000004570.72-1000.0127.0027.6000.0000.0127.0027.60000000001142.68
02110159061010200428.7806584600434.21765175010101011705192508300100600306200202040000000000000000040102000000000000000004951.250000000000179.170000000005130.4202000.0153.3072.9000.0000.0153.3072.90000000002565.21
02110159061020200428.7806584600434.21765175030103012306195805000060800185300201030000001400040115010101010102000000000004951.250000000000179.170000000005130.4202000.0153.9051.3000.0000.0153.9051.30000000002565.21
02110159071010200428.7806584600434.21765175010103011110196704100049700151470101030000001500100115040303020002000000000005120.810000000000943.360000000006064.17-1000.0999.9999.9000.0000.0172.2069.70000000001516.04
02110159071020200428.7806584600434.21765175020104012112197902900035100106930201010700010000000008040303010102000000000005120.810000000000943.360000000006064.1702000.0999.9999.9000.0000.0165.1059.20000000001516.04
02110159071030200428.7806584600434.21765175040101010611193607200086800264430201030000000600050112010303020002000000000005120.810000000000943.360000000006064.1702000.0999.9999.9000.0000.0158.4073.00000000001516.04
02110159071040200428.7806584600434.21765175040103011308197503300040300122840201011200100000000000090303020002000000000005120.810000000000943.360000000006064.1702000.0999.9999.9000.0000.0167.4048.80000000001516.04
02110159081010200428.7806584600434.21765175010101021404194106700081500248230201030000000500050205040404020002000000000001123.450000000000598.170000000001721.6202000.0000.0000.0000.0000.0150.2071.60000000000860.81
02110159081020200428.7806584600434.21765175030103010912197803000036300110700101030000001000030111040101020002000000000001123.450000000000598.170000000001721.62-1000.0172.5074.5000.0000.0172.5074.50000000000860.81
02110159091010200428.7806584600434.21765175010101012801197603300039800121300101030000000600040112010101020002000000000001644.500000000000007.920000000001652.42-1000.0177.3075.6000.0000.0177.3075.60000000000413.10
02110159091020200428.7806584600434.21765175020102012111197803000036400111020201030000000600040112040201020002000000000001644.500000000000007.920000000001652.4202000.0155.3049.5000.0000.0155.3049.50000000000413.10
02110159091030200428.7806584600434.21765175030103013003199701200014400043980201020502050000000003010202000000000000000001644.500000000000007.920000000001652.4202000.0145.4037.3000.0000.0145.4037.30000000000413.10
02110159091040200428.7806584600434.21765175030103013006200000800010500032100201020502020000000000010000000000000000000001644.500000000000007.920000000001652.42-1000.0128.2023.8000.0000.0128.2023.80000000000413.10
02110167011010200315.0468811500319.04171568010101011809198002800034100103860101030000001000020210020101020002000000000000959.100000000000000.000000000000959.10-1000.0189.1079.1000.0000.0189.1079.10000000000959.10
02110167101010200315.0468811500319.04171568010101013107197603200039200119520201030000001000030111020101020002000000000002751.410000000000387.830000000003139.2402000.0158.3075.3000.0000.0158.3075.30000000001046.41
02110167101020200315.0468811500319.04171568020102010612196804000048400147460101020502080000000006040101020002000000000002751.410000000000387.830000000003139.24-1000.0175.8065.2000.0000.0175.8065.20000000001046.41
02110167101030200315.0468811500319.04171568030103011303200500400004900015000202020200100000000000040000000000000000000002751.410000000000387.830000000003139.24-1000.0115.0030.6000.0000.0115.0030.60000000001046.41
02110167111010200315.0468811500319.04171568010101012507197902900035700108770101030000001100010209040101020002000000000001486.560000000000517.570000000002004.13-1000.0178.0087.6000.0000.0178.0087.60000000000668.04
02110167111020200315.0468811500319.04171568020102011802197903000036200110340201030000000900060206040101020002000000000001486.560000000000517.570000000002004.1302000.0157.0074.3000.0000.0157.0074.30000000000668.04
02110167111030200315.0468811500319.04171568040104011411194006800082100250090102040000000000000000040101020002000000000001486.560000000000517.570000000002004.13-1000.0149.0059.6000.0000.0149.0059.60000000000668.04
02110167131010200315.0468811500319.04171568010101012004196704200050400153560101030000001000020210040101020002000000000002175.070000000000413.240000000002588.32-1000.0162.0060.0000.0000.0162.0060.00000000000647.08
02110167131020200315.0468811500319.04171568020102011809197303500042700130130201011100040000000014010101010102000000000002175.070000000000413.240000000002588.3202000.0150.0056.8000.0000.0150.0056.80000000000647.08
02110167131030200315.0468811500319.04171568030103012308199101700021200064650201020700020000000009040201020002000000000002175.070000000000413.240000000002588.3202000.0152.0051.3000.0000.0152.0051.30000000000647.08
02110167131040200315.0468811500319.04171568030103012708199900900011600035390201020502040000000002040000000000000000000002175.070000000000413.240000000002588.32-1000.0143.0041.0000.0000.0143.0041.00000000000647.08
02110167021010200315.0468811500319.04171568010101012303198202600032300098350201030000001000030111040101010102000000000003258.330000000000168.940000000003427.2702000.0171.3061.4000.0000.0171.3061.40000000001142.42
02110167021020200315.0468811500319.04171568020102010412198202600031400095790101030000001000030111040101020002000000000003258.330000000000168.940000000003427.27-1000.0185.2090.1000.0000.0185.2090.10000000001142.42
02110167021030200315.0468811500319.04171568030103011408200000800010200031160201020502040000000002040000000000000000000003258.330000000000168.940000000003427.27-1000.0132.1025.3000.0000.0132.1025.30000000001142.42
02110167031010200315.0468811500319.04171568010101012606197103700045200137720201030000001400040115040101010102000000000001990.000000000000874.470000000002864.4702000.0153.1067.0000.0000.0153.1067.00000000000954.82
02110167031020200315.0468811500319.04171568030103012604199201600020200061620201030000001000030111050202000000000000000001990.000000000000874.470000000002864.4702000.0158.1049.6000.0000.0158.1049.60000000000954.82
02110167031030200315.0468811500319.04171568040104011609198901900023300071150201011100020000000012040101010102000000000001990.000000000000874.470000000002864.4702000.0162.0049.3000.0000.0162.0049.30000000000954.82
02110167041010200315.0468811500319.04171568010101011111197303500042300129030101030000001000030111040101010101010000000012065.670000000000090.000000000012155.67-1000.0178.5087.0000.0000.0178.5087.00000000004051.89
02110167041020200315.0468811500319.04171568020102011710197403400041200125630201030000001000030111040101010101010000000012065.670000000000090.000000000012155.6702000.0163.2073.6000.0000.0163.2073.60000000004051.89
02110167041030200315.0468811500319.04171568030103011610199601200014800045280201010502060000000004040202000000000000000012065.670000000000090.000000000012155.6702000.0150.3042.9000.0000.0150.3042.90000000004051.89
02110167051010200315.0468811500319.04171568010101012511196604200050700154600101030000001400050115020101010102000000000005018.500000000000460.500000000005479.00-1000.0177.2089.2000.0000.0177.2089.20000000001826.33
02110167051020200315.0468811500319.04171568020102011311196804000048400147410201030000001400040115010101010101010000000005018.500000000000460.500000000005479.0002000.0159.4062.0000.0000.0159.4062.00000000001826.33
02110167051030200315.0468811500319.04171568030103012305199101700021400065150101020700030000000010020101020002000000000005018.500000000000460.500000000005479.00-1000.0163.6074.1000.0000.0163.6074.10000000001826.33
02110167061010200315.0468811500319.04171568010101010502199201700020500062570101020700020000000009010101020002000000000000910.350000000000119.750000000001030.10-1000.0174.9068.3000.0000.0174.9068.30000000000343.37
02110167061020200315.0468811500319.04171568020102010408198602200027100082680201020700030000000010020101020002000000000000910.350000000000119.750000000001030.1002000.0164.5099.6000.0000.0164.5099.60000000000343.37
02110167061030200315.0468811500319.04171568030103012712200600200002600008180202040000000000000000010000000000000000000000910.350000000000119.750000000001030.10-1081.5078.2016.7000.0000.0078.2016.70000000000343.37
02110167071010200315.0468811500319.04171568010101011605196903900047800145710201030000001400020213040101010101010000000008655.000000000000376.530000000009031.5202000.0160.0065.9000.0000.0160.0065.90000000001806.30
02110167071020200315.0468811500319.04171568030103012411198702100025600078050201021100010000000011040101010102000000000008655.000000000000376.530000000009031.5202000.0163.1046.5000.0000.0163.1046.50000000001806.30
02110167071030200315.0468811500319.04171568030103011107199601200015200046530101010502060000000004040202000000000000000008655.000000000000376.530000000009031.52-1000.0146.0037.7000.0000.0146.0037.70000000001806.30
02110167071040200315.0468811500319.04171568030103011211199801000012400037990101010502050000000003040202000000000000000008655.000000000000376.530000000009031.52-1000.0137.8028.4000.0000.0137.8028.40000000001806.30
02110167071050200315.0468811500319.04171568040104011603197203700044400135360201011100030000000013040201020002000000000008655.000000000000376.530000000009031.5202000.0158.6053.4000.0000.0158.6053.40000000001806.30
02110167081010200315.0468811500319.04171568010101012905196504300052600160190101030000000700030111040101020002000000000001379.900000000000554.170000000001934.07-1000.0173.2087.1000.0000.0173.2087.10000000000644.69
02110167081020200315.0468811500319.04171568020102013008197303500042700130040201030000001100030111010101010102000000000001379.900000000000554.170000000001934.0702000.0159.3066.8000.0000.0159.3066.80000000000644.69
02110167081030200315.0468811500319.04171568030103012910198901900023300071000101011100010000000011010101020002000000000001379.900000000000554.170000000001934.07-1000.0179.2068.7000.0000.0179.2068.70000000000644.69
02110167091010200315.0468811500319.04171568010101012506196504300052500160060101030000001000030111010101010102000000000002080.000000000000631.080000000002711.08-1000.0177.3082.5000.0000.0177.3082.50000000000677.77
02110167091020200315.0468811500319.04171568020102010608197503300040400123120201030000001000030111050101010102000000000002080.000000000000631.080000000002711.0802000.0152.3062.3000.0000.0152.3062.30000000000677.77
02110167091030200315.0468811500319.04171568030103010207199201600020100061370201020700010000000008010201020002000000000002080.000000000000631.080000000002711.0802000.0150.2046.2000.0000.0150.2046.20000000000677.77
02110167091040200315.0468811500319.04171568030103010603199501400016900051600201020502090000000007010201020002000000000002080.000000000000631.080000000002711.0802000.0153.7054.3000.0000.0153.7054.30000000000677.77
02110175011010300406.1300959200428.91013340010101012106197902800034600105610101030000001000030111040101010102000000000003298.000000000000000.000000000003298.00-1000.0181.0073.7000.0000.0181.0073.70000000001649.00
02110175011020300406.1300959200428.91013340020102011102198402400029100088650201011200100000000000040101010102000000000003298.000000000000000.000000000003298.0002000.0169.0055.9000.0000.0169.0055.90000000001649.00
02110175101010300406.1300959200428.91013340010101012709198602100026100079690101030000000801050205010101020002000000000000547.000000000000353.530000000000900.53-1000.0164.5062.0000.0000.0164.5062.00000000000300.18
02110175101020300406.1300959200428.91013340020102012909198702000024900076020201030000001000030111010201020002000000000000547.000000000000353.530000000000900.5302000.0159.8078.4000.0000.0159.8078.40000000000300.18
02110175101030300406.1300959200428.91013340030103011702200800000000500001560202040000000000000000010000000000000000000000547.000000000000353.530000000000900.53-1064.5000.0000.0006.8064.5000.0006.80000000000300.18
02110175121010300406.1300959200428.91013340010101011911196704000048800148770101030000001000030111010101020002000000000003619.710000000000507.500000000004127.22-1000.0177.5081.0000.0000.0177.5081.00000000001031.80
02110175121020300406.1300959200428.91013340020102011507197703100037200113510201030000001500100115040101010101010000000003619.710000000000507.500000000004127.2202000.0165.0052.5000.0000.0165.0052.50000000001031.80
02110175121030300406.1300959200428.91013340030103012506200300500006100018750101010200100000000000040000000000000000000003619.710000000000507.500000000004127.22-1000.0120.0024.5000.0000.0120.0024.50000000001031.80
02110175121040300406.1300959200428.91013340030103011912200600100001900006020202040000000000000000010000000000000000000003619.710000000000507.500000000004127.22-1081.0000.0000.0012.3081.0000.0012.30000000001031.80
02110175131010300406.1300959200428.91013340010101012612195904800058300177620101030000000500040104020101010101010000000003385.930000000000129.870000000003515.80-1000.0164.0068.0000.0000.0164.0068.00000000000878.95
02110175131020300406.1300959200428.91013340020102010907197103700044500135490201030000001000030111040201020002000000000003385.930000000000129.870000000003515.8002000.0162.0065.0000.0000.0162.0065.00000000000878.95
02110175131030300406.1300959200428.91013340030103013012198801900023500071650201011100030000000013040101020002000000000003385.930000000000129.870000000003515.8002000.0162.0054.0000.0000.0162.0054.00000000000878.95
02110175131040300406.1300959200428.91013340030103012302199101700020900063800201020700030000000010040201020002000000000003385.930000000000129.870000000003515.8002000.0164.0060.0000.0000.0164.0060.00000000000878.95
02110175021010300406.1300959200428.91013340010101011706194606100074300226180101030000001500100115010101010101010000000009057.500000000000332.090000000009389.59-1000.0178.8084.3000.0000.0178.8084.30000000003129.86
02110175021020300406.1300959200428.91013340020102012612196604100049600151210201030000001000030111040101020002000000000009057.500000000000332.090000000009389.5902000.0159.7049.8000.0000.0159.7049.80000000003129.86
02110175021030300406.1300959200428.91013340030103010807198801900023800072560201011100030000000013040101020002000000000009057.500000000000332.090000000009389.5902000.0160.6043.9000.0000.0160.6043.90000000003129.86
02110175031010300406.1300959200428.91013340010101011902196204600055500168920101030000001400080115020101010101010000000004578.590000000000265.820000000004844.41-1000.0175.1063.7000.0000.0175.1063.70000000001211.10
02110175031020300406.1300959200428.91013340020102012606196304400053800164000201030000001400080115010101010102000000000004578.590000000000265.820000000004844.4102000.0155.5047.9000.0000.0155.5047.90000000001211.10
02110175031030300406.1300959200428.91013340030103010602199201600019500059480201020700020000000009030201020002000000000004578.590000000000265.820000000004844.4102000.0164.2045.3000.0000.0164.2045.30000000001211.10
02110175031040300406.1300959200428.91013340030103012803199401400016900051670201020700010000000008030201020002000000000004578.590000000000265.820000000004844.4102000.0165.4044.9000.0000.0165.4044.90000000001211.10
02110175041010300406.1300959200428.91013340010101011004196004800057800175950101030000000801080108010101020002000000000006673.400000000000147.660000000006821.06-1000.0169.0096.5000.0000.0169.0096.50000000001705.26
02110175041020300406.1300959200428.91013340020102010907196504200051500156790201030000001000030111010101010102000000000006673.400000000000147.660000000006821.0602000.0159.0052.0000.0000.0159.0052.00000000001705.26
02110175041030300406.1300959200428.91013340030103011004199301500018200055420101020501080000000007010101020002000000000006673.400000000000147.660000000006821.06-1000.0163.0052.0000.0000.0163.0052.00000000001705.26
02110175041040300406.1300959200428.91013340030103010711199701000012700038700101020502050000000003010202000000000000000006673.400000000000147.660000000006821.06-1000.0152.0035.0000.0000.0152.0035.00000000001705.26
02110175051010300406.1300959200428.91013340010101010205195904900058900179390101030000000801070207010103020001010000000002042.000000000000280.900000000002322.90-1000.0170.0102.0000.0000.0170.0102.00000000000580.73
02110175051020300406.1300959200428.91013340020102012101196604200050800154830201030000000801070207010201020002000000000002042.000000000000280.900000000002322.9002000.0160.0075.0000.0000.0160.0075.00000000000580.73
02110175051030300406.1300959200428.91013340030103011109198302400029700090410101030000001000030111010103010101010000000002042.000000000000280.900000000002322.90-1000.0175.0095.0000.0000.0175.0095.00000000000580.73
02110175051040300406.1300959200428.91013340030103012704198901900022900069860201011100010000000011010201020002000000000002042.000000000000280.900000000002322.9002000.0166.0056.0000.0000.0166.0056.00000000000580.73
02110175061010300406.1300959200428.91013340010101012705196604200050400153570101030000000801010201040101020002000000000001283.250000000000053.380000000001336.63-1000.0172.0075.3000.0000.0172.0075.30000000000334.16
02110175061020300406.1300959200428.91013340020102011206196803900048000146100201030000000801040204010201020002000000000001283.250000000000053.380000000001336.6302000.0154.0073.6000.0000.0154.0073.60000000000334.16
02110175061030300406.1300959200428.91013340030103011912198901800022100067500201020700030000000010010101020002000000000001283.250000000000053.380000000001336.6302000.0159.0048.4000.0000.0159.0048.40000000000334.16
02110175061040300406.1300959200428.91013340030103011801199301500018400056240201020501080000000007010101020002000000000001283.250000000000053.380000000001336.6302000.0160.0058.5000.0000.0160.0058.50000000000334.16
02110175071010300406.1300959200428.91013340010101010208195105600068200207880201030000000801060206040101020002000000000000955.200000000000501.180000000001456.3802000.0159.0086.5000.0000.0159.0086.50000000000485.46
02110175071020300406.1300959200428.91013340040104010211199701000012700038940101020502050000000003040101020002000000000000955.200000000000501.180000000001456.38-1000.0144.0033.6000.0000.0144.0033.60000000000485.46
02110175071030300406.1300959200428.91013340040104011404200100700008600026350202020502010000000000040000000000000000000000955.200000000000501.180000000001456.38-1000.0123.2020.8000.0000.0123.2020.80000000000485.46
02110175081010300406.1300959200428.91013340010101011710194706000072800221730101030000000500010201040101020002000000000001211.000000000000097.870000000001308.87-1000.0167.3070.0000.0000.0167.3070.00000000000436.29
02110175081020300406.1300959200428.91013340020102012910195605100062000188730201030000000500020202010101020002000000000001211.000000000000097.870000000001308.8702000.0164.3061.5000.0000.0164.3061.50000000000436.29
02110175081030300406.1300959200428.91013340030103011804199101700020600062840101030000000802070206010101020002000000000001211.000000000000097.870000000001308.87-1000.0166.2057.5000.0000.0166.2057.50000000000436.29
02110175091010300406.1300959200428.91013340010101011610194905800070400214430101030000000801080108040101010102000000000001845.270000000000792.950000000002638.22-1000.0166.3067.2000.0000.0166.3067.20000000000527.64
02110175091020300406.1300959200428.91013340020102010309195305400065700200250201030000000500020202010101020002000000000001845.270000000000792.950000000002638.2202000.0158.9079.8000.0000.0158.9079.80000000000527.64
02110175091030300406.1300959200428.91013340030103011303198002800033900103370102030000000801030203010102000000000000000001845.270000000000792.950000000002638.22-1000.0166.3087.3000.0000.0166.3087.30000000000527.64
02110175091040300406.1300959200428.91013340040104012611199401300016300049660101020502070000000005040201020002000000000001845.270000000000792.950000000002638.22-1000.0167.1055.2000.0000.0167.1055.20000000000527.64
02110175091050300406.1300959200428.91013340040104012007199601100014300043640201020502060000000004040101020002000000000001845.270000000000792.950000000002638.2202000.0157.4045.7000.0000.0157.4045.70000000000527.64
02110183101010300344.8741749200364.21833756010101010209197103600044200134800101030000001400040115010101010102000000000003882.840000000000245.720000000004128.56-1000.0169.6065.4000.0000.0169.6065.40000000002064.28
02110183101020300344.8741749200364.21833756020102013105198402400028900088250201030000001000030111040201020002000000000003882.840000000000245.720000000004128.5601000.0000.0000.0000.0000.0000.0000.00000000002064.28
02110183111010300344.8741749200364.21833756010101010809194006700081400247960102040000000000000000010101020002000000000001400.230000000000184.450000000001584.68-1000.0157.4057.7000.0000.0157.4057.70000000000792.34
02110183111020300344.8741749200364.21833756020102011909194606100074200225940201030000000500030203020101010102000000000001400.230000000000184.450000000001584.6802000.0152.0075.0000.0000.0152.0075.00000000000792.34
02110183121010300344.8741749200364.21833756010101012007194306500078000237510102040000000000000000040101020002000000000003570.200000000000256.360000000003826.56-1000.0170.2070.2000.0000.0170.2070.20000000000765.31
02110183121020300344.8741749200364.21833756020102010410194606100074100225790201030000000500010201040101020002000000000003570.200000000000256.360000000003826.5602000.0149.5062.0000.0000.0149.5062.00000000000765.31
02110183121030300344.8741749200364.21833756030103010904198302500030300092430101030000000801040204040101020002000000000003570.200000000000256.360000000003826.56-1000.0164.5064.1000.0000.0164.5064.10000000000765.31
02110183121040300344.8741749200364.21833756030103010705198502300027800084840201030000001000030111040201020002000000000003570.200000000000256.360000000003826.5602000.0157.0059.6000.0000.0157.0059.60000000000765.31
02110183121050300344.8741749200364.21833756040104011012199101600019900060760101030000000801050205040101020002000000000003570.200000000000256.360000000003826.56-1000.0171.0064.1000.0000.0171.0064.10000000000765.31
02110183131010300344.8741749200364.21833756010101010611194306400077600236420102030000000500010201090101010102000000000000469.320000000000315.000000000000784.32-1000.0173.5079.3000.0000.0173.5079.30000000000784.32
02110183021010300344.8741749200364.21833756010101012911192708000096500294000101030000000500010201040101020002000000000001172.630000000000189.000000000001361.63-1000.0168.6060.1000.0000.0168.6060.10000000001361.63
02110183031010300344.8741749200364.21833756010101010709195505200063200192560201020600050000000004040101020002000000000000992.000000000000000.000000000000992.0002000.0166.0057.8000.0000.0166.0057.80000000000496.00
02110183031020300344.8741749200364.21833756040104011110199800900011500035160201020501040000000003010000000000000000000000992.000000000000000.000000000000992.00-1000.0148.6040.3000.0000.0148.6040.30000000000496.00
02110183041010300344.8741749200364.21833756010101012705197703100037200113440101021100030000000013040101010101010000000001682.850000000000210.000000000001892.85-1000.0158.5051.3000.0000.0158.5051.30000000000630.95
02110183041020300344.8741749200364.21833756020102012301197803000036400111030201021100040000000014040101020002000000000001682.850000000000210.000000000001892.8502000.0179.0073.0000.0000.0179.0073.00000000000630.95
02110183041030300344.8741749200364.21833756030103011606200200600007200021930102040000000000000000040000000000000000000001682.850000000000210.000000000001892.85-1000.0110.0016.8000.0000.0110.0016.80000000000630.95
02110183061010300344.8741749200364.21833756010101011601195505300064100195110101030000001000020210010101010101010000000008953.500000000000525.000000000009478.50-1000.0170.0066.0000.0000.0170.0066.00000000003159.50
02110183061020300344.8741749200364.21833756020102010201196304500054500166030201030000001000030111010201020002000000000008953.500000000000525.000000000009478.5002000.0162.0061.0000.0000.0162.0061.00000000003159.50
02110183061030300344.8741749200364.21833756030103012402198402400029100088800201011100050000000015010101010102000000000008953.500000000000525.000000000009478.5002000.0174.0072.5000.0000.0174.0072.50000000003159.50
02110183071010300344.8741749200364.21833756010101011503194106700080700245870201040000000000000000020101020002000000000000450.000000000000210.000000000000660.0002000.0161.6059.0000.0000.0161.6059.00000000000330.00
02110183071020300344.8741749200364.21833756030102023008197902800034600105400201011100040000000014020202000000000000000000450.000000000000210.000000000000660.0002000.0000.0000.0000.0000.0167.9097.70000000000330.00
02110183081010300344.8741749200364.21833756010101012306197803000036000109730101030000001000010209020101010102000000000001316.130000000000010.200000000001326.33-1000.0172.8077.3000.0000.0172.8077.30000000000331.58
02110183081020300344.8741749200364.21833756020102011703198102700032700099750201030000000801070207010201020002000000000001316.130000000000010.200000000001326.3302000.0159.2056.4000.0000.0159.2056.40000000000331.58
02110183081030300344.8741749200364.21833756030103010906200200600007200022210101020502010000000000020000000000000000000001316.130000000000010.200000000001326.33-1000.0121.2028.6000.0000.0121.2028.60000000000331.58
02110183081040300344.8741749200364.21833756030103011202200500300004000012420202040000000000000000020000000000000000000001316.130000000000010.200000000001326.33-1000.0105.2019.0000.0000.0105.2019.00000000000331.58
02110191011010300275.2661752700290.70599086010101011509197303400041600126800101030000001000020210010101010102000000000001590.000000000000210.000000000001800.00-1000.0163.8072.9000.0000.0163.8072.90000000000600.00
02110191011020300275.2661752700290.70599086020102011610198901800022300068050201030000000801050205010201020002000000000001590.000000000000210.000000000001800.0002000.0145.6046.9000.0000.0145.6046.90000000000600.00
02110191011030300275.2661752700290.70599086030103011409200600100002000006280202040000000000000000010000000000000000000001590.000000000000210.000000000001800.00-1082.0000.0000.0016.4082.0000.0016.40000000000600.00
02110191101010300275.2661752700290.70599086010101010205197803000036300110530101030000000801040204010101020002000000000000698.780000000000347.790000000001046.57-1000.0177.5082.6000.0000.0177.5082.60000000000348.86
02110191101020300275.2661752700290.70599086020102012509198502200027400083500201030000000801040204040201020002000000000000698.780000000000347.790000000001046.5702000.0155.0061.1000.0000.0155.0061.10000000000348.86
02110191101030300275.2661752700290.70599086030103012904200500300003900011940102040000000000000000040000000000000000000000698.780000000000347.790000000001046.57-1000.0098.0014.5000.0000.0098.0014.50000000000348.86
02110191111010300275.2661752700290.70599086010101010202197703100037800115070101030000000801020202040101020002000000000000499.580000000000185.870000000000685.45-1000.0160.0072.1000.0000.0160.0072.10000000000342.72
02110191111020300275.2661752700290.70599086020102011310196204500054900167330202040000000000000000040201020002000000000000499.580000000000185.870000000000685.4502000.0147.0072.4000.0000.0147.0072.40000000000342.72
02110191121010300275.2661752700290.70599086010101011703194406400077200235170102030000000500010201040101020002000000000001749.210000000000327.330000000002076.54-1000.0170.0106.2000.0000.0170.0106.20000000001038.27
02110191121020300275.2661752700290.70599086020102010508194706000073200222810201030000000500030203040101020002000000000001749.210000000000327.330000000002076.5402000.0159.0064.5000.0000.0159.0064.50000000001038.27
02110191131010300275.2661752700290.70599086010101011201197403400041400126240102030000000801110200020101020002000000000000850.690000000000067.620000000000918.31-1000.0166.0073.0000.0000.0166.0073.00000000000306.10
02110191131020300275.2661752700290.70599086020102012107198302500030000091470201020600050000000004010201020002000000000000850.690000000000067.620000000000918.3102000.0163.0053.8000.0000.0163.0053.80000000000306.10
02110191131030300275.2661752700290.70599086030103011602200200600007700023620201020502010000000000040000000000000000000000850.690000000000067.620000000000918.31-1000.0118.0021.4000.0000.0118.0021.40000000000306.10
02110191021010300275.2661752700290.70599086010101012204196604200050500153830101030000000801080108010101010102000000000001418.500000000000202.920000000001621.42-1000.0169.5076.6000.0000.0169.5076.60000000000324.28
02110191021020300275.2661752700290.70599086020102010905196604200050400153660201020700030000000010040201020002000000000001418.500000000000202.920000000001621.4202000.0156.5055.3000.0000.0156.5055.30000000000324.28
02110191021030300275.2661752700290.70599086030103012003199001800021800066500101020700020000000009010101020002000000000001418.500000000000202.920000000001621.42-1000.0170.0060.0000.0000.0170.0060.00000000000324.28
02110191021040300275.2661752700290.70599086030103010602199801000012300037700201020502050000000003010201020002000000000001418.500000000000202.920000000001621.4202000.0145.1043.5000.0000.0145.1043.50000000000324.28
02110191021050300275.2661752700290.70599086040104010609198901800022400068450201020700010000000008040201020002000000000001418.500000000000202.920000000001621.4202000.0159.9051.4000.0000.0159.9051.40000000000324.28
02110191031010300275.2661752700290.70599086010101013008194805900071700218270102040000000000000000010101020002000000000000187.000000000000315.000000000000502.00-1000.0151.8062.8000.0000.0151.8062.80000000000083.67
02110191031020300275.2661752700290.70599086020102012206195605100062300189740202040000000000000000010101020002000000000000187.000000000000315.000000000000502.0002000.0151.8062.8000.0000.0151.8062.80000000000083.67
02110191031030300275.2661752700290.70599086030103011106199101600020300062020101020502050000000003090201020002000000000000187.000000000000315.000000000000502.00-1000.0171.0065.6000.0000.0171.0065.60000000000083.67
02110191031040300275.2661752700290.70599086030103011104199301500018100055320101020700040000000011010202000000000000000000187.000000000000315.000000000000502.00-1000.0146.8038.2000.0000.0146.8038.20000000000083.67
02110191031050300275.2661752700290.70599086030103012702199601200014700044800201020502040000000002010202000000000000000000187.000000000000315.000000000000502.0002000.0145.0038.2000.0000.0145.0038.20000000000083.67
02110191031060300275.2661752700290.70599086030103011902199801000012300037570201020501030000000002010202000000000000000000187.000000000000315.000000000000502.0002000.0136.0027.6000.0000.0136.0027.60000000000083.67
02110191051010300275.2661752700290.70599086010101010210194506200075200229110102040000000000000000040101020002000000000000908.500000000000758.250000000001666.76-1000.0159.5059.5000.0000.0159.5059.50000000000555.59
02110191051020300275.2661752700290.70599086020102010112196404300052200159110201030000000801010201010201020002000000000000908.500000000000758.250000000001666.7602000.0153.1058.9000.0000.0153.1058.90000000000555.59
02110191051030300275.2661752700290.70599086030103011706198802000024000073120201030000001000030111040201020002000000000000908.500000000000758.250000000001666.7602000.0151.1048.7000.0000.0151.1048.70000000000555.59
02110191061010300275.2661752700290.70599086010101010203196204600055500169160101030000000801050205010101020002000000000003589.100000000000679.210000000004268.31-1000.0178.0064.9000.0000.0178.0064.90000000000853.66
02110191061020300275.2661752700290.70599086020102010604197203600043400132280201030000000801050205010201020002000000000003589.100000000000679.210000000004268.3102000.0165.5060.7000.0000.0165.5060.70000000000853.66
02110191061030300275.2661752700290.70599086030103010410198801900023600072030101011100010000000011030101020002000000000003589.100000000000679.210000000004268.31-1000.0185.0075.0000.0000.0185.0075.00000000000853.66
02110191061040300275.2661752700290.70599086030103012711198901800022200067840101030000001000030111040101020002000000000003589.100000000000679.210000000004268.31-1000.0188.0064.5000.0000.0188.0064.50000000000853.66
02110191061050300275.2661752700290.70599086030103011003199301500018300055850201020700010000000008010101020002000000000003589.100000000000679.210000000004268.3102000.0177.0050.2000.0000.0177.0050.20000000000853.66
02110191071010300275.2661752700290.70599086010101010403196104700056800173000101030000001000030111010101010101010000000002475.000000000000580.580000000003055.58-1000.0999.9999.9000.0000.0181.1088.70000000000763.90
02110191071020300275.2661752700290.70599086020102010904197103700044700136120201030000001000030111010101020002000000000002475.000000000000580.580000000003055.5802000.0163.5106.3000.0000.0163.5106.30000000000763.90
02110191071030300275.2661752700290.70599086030103011611198702000024700075470201011100010000000011010201020002000000000002475.000000000000580.580000000003055.5802000.0163.0052.6000.0000.0163.0052.60000000000763.90
02110191071040300275.2661752700290.70599086030103013007199800900011900036380201010502050000000003010000000000000000000002475.000000000000580.580000000003055.58-1000.0141.5034.1000.0000.0141.5034.10000000000763.90
02110191091010300275.2661752700290.70599086010101012108198402300028600087290101030000001000030111040101020002000000000002136.970000000000620.200000000002757.16-1000.0175.2075.4000.0000.0175.2075.40000000000919.05
02110191091020300275.2661752700290.70599086020102012402199201600019600059860201030000001000020210040201020002000000000002136.970000000000620.200000000002757.1601000.0000.0000.0000.0000.0000.0000.00000000000919.05
02110191091030300275.2661752700290.70599086040104010020002202200026400080300101030000001000030111040101020002000000000002136.970000000000620.200000000002757.16-1000.0999.9999.9000.0000.0174.6075.10000000000919.05
02110205101010300450.1918371900475.44331947010101011910194805900071900219100101030000000500040204010101010102000000000003032.420000000000206.000000000003238.42-1000.0164.0079.5000.0000.0164.0079.50000000001619.21
02110205101020300450.1918371900475.44331947020102012601194806000072800221770202040000000000000000040201010202000000000003032.420000000000206.000000000003238.4202000.0151.5063.0000.0000.0151.5063.00000000001619.21
02110205111010300450.1918371900475.44331947010101010909198502300027700084500101030000001200030114040101010102000000000001597.270000000000033.430000000001630.70-1000.0181.5077.6000.0000.0181.5077.60000000000815.35
02110205111020300450.1918371900475.44331947020102011807198901900023100070420201030000001000020210040101010102000000000001597.270000000000033.430000000001630.7002000.0161.0058.7000.0000.0161.0058.70000000000815.35
02110205121010300450.1918371900475.44331947010101012108197902900035000106610201030000001400040115010101010102000000000000941.670000000000587.330000000001529.0002000.0162.0058.2000.0000.0162.0058.20000000000764.50
02110205121020300450.1918371900475.44331947030103012401200100700009300028340201010502010000000000040000000000000000000000941.670000000000587.330000000001529.00-1000.0133.5037.6000.0000.0133.5037.60000000000764.50
02110205021010300450.1918371900475.44331947010101011006196504300051800157760201030000001000020210020101020002000000000000949.980000000000068.900000000001018.8802000.0158.0057.3000.0000.0158.0057.30000000000169.81
02110205021020300450.1918371900475.44331947030103012405198802000024200073920101020600080000000007040101020002000000000000949.980000000000068.900000000001018.88-1000.0164.6065.4000.0000.0164.6065.40000000000169.81
02110205021030300450.1918371900475.44331947030103011007198901900022900069800201030000001000010209040201020002000000000000949.980000000000068.900000000001018.8802000.0162.5052.2000.0000.0162.5052.20000000000169.81
02110205021040300450.1918371900475.44331947030103011109199201500019100058210201020502090000000007020202000000000000000000949.980000000000068.900000000001018.8802000.0155.5060.0000.0000.0155.5060.00000000000169.81
02110205021050300450.1918371900475.44331947030103011109199201500019100058210101030000000801040204020202000000000000000000949.980000000000068.900000000001018.88-1000.0162.4055.9000.0000.0162.4055.90000000000169.81
02110205021060300450.1918371900475.44331947030103010711199800900011700035730201020502040000000002020000000000000000000000949.980000000000068.900000000001018.88-1000.0130.3038.0000.0000.0130.3038.00000000000169.81
02110205031010300450.1918371900475.44331947010101010111196604100050200152810101030000001000020210010101020002000000000001308.000000000000016.170000000001324.17-1000.0164.2071.3000.0000.0164.2071.30000000000441.39
02110205031020300450.1918371900475.44331947020102012510196803900047800145570201030000001000030111010201020002000000000001308.000000000000016.170000000001324.1702000.0160.1057.0000.0000.0160.1057.00000000000441.39
02110205031030300450.1918371900475.44331947030103022005198901900023100070450101021100020000000012010202000000000000000001308.000000000000016.170000000001324.17-1000.0000.0000.0000.0000.0171.8057.70000000000441.39
02110205051010300450.1918371900475.44331947010101010710196704000049100149550101030000000801050205020101010101010000000000997.500000000000324.450000000001321.95-1000.0164.3071.5000.0000.0164.3071.50000000000330.49
02110205051020300450.1918371900475.44331947020102012309197503200039500120470201030000001000030111010201020002000000000000997.500000000000324.450000000001321.9502000.0157.1058.0000.0000.0157.1058.00000000000330.49
02110205051030300450.1918371900475.44331947030103011610199401300016700050840201020502090000000007040201020002000000000000997.500000000000324.450000000001321.9502000.0162.3046.4000.0000.0162.3046.40000000000330.49
02110205051040300450.1918371900475.44331947030103010611199701000013000039670101020502050000000003040202000000000000000000997.500000000000324.450000000001321.95-1000.0156.1037.5000.0000.0156.1037.50000000000330.49
02110205061010300450.1918371900475.44331947010101012110198002700033400101920101030000001000010209040101010101010000000002060.000000000000000.000000000002060.00-1000.0167.1073.8000.0000.0167.1073.80000000002060.00
02110205091010300450.1918371900475.44331947010101010306196704100049600151090101020600020000000001010101020002000000000001348.190000000000407.860000000001756.05-1000.0171.0066.7000.0000.0171.0066.70000000000439.01
02110205091020300450.1918371900475.44331947020102010408196504300051800157770201030000000801050205040101020002000000000001348.190000000000407.860000000001756.0502000.0163.0056.6000.0000.0163.0056.60000000000439.01
02110205091030300450.1918371900475.44331947030103010404199201600019800060370101020700020000000009040101020002000000000001348.190000000000407.860000000001756.05-1000.0172.0075.8000.0000.0172.0075.80000000000439.01
02110205091040300450.1918371900475.44331947030103012702199801000012700038820101020502050000000003040202000000000000000001348.190000000000407.860000000001756.05-1000.0140.0028.2000.0000.0140.0028.20000000000439.01
02110213011010300442.7401302400467.57364260010101010601196903900047500144770101030000000500030203020101020002000000000001118.570000000000171.600000000001290.17-1000.0178.5081.7000.0000.0178.5081.70000000000258.03
02110213011020300442.7401302400467.57364260020102010607197803000036100110090201030000000500040204020101020002000000000001118.570000000000171.600000000001290.1702000.0153.5055.6000.0000.0153.5055.60000000000258.03
02110213011030300442.7401302400467.57364260030103010907199801000012100037010201020502040000000002020201020002000000000001118.570000000000171.600000000001290.1702000.0141.0031.5000.0000.0141.0031.50000000000258.03
02110213011040300442.7401302400467.57364260030103010901200000800010300031520101020502030000000001020000000000000000000001118.570000000000171.600000000001290.17-1000.0131.0026.6000.0000.0131.0026.60000000000258.03
02110213011050300442.7401302400467.57364260030103011702200200600007800023820202020100100000000000020000000000000000000001118.570000000000171.600000000001290.17-1000.0110.0017.3000.0000.0110.0017.30000000000258.03
02110213101010300442.7401302400467.57364260010102011610198002800033600102320201030000000801060206040101020002000000000000840.000000000000257.500000000001097.5002000.0166.2079.1000.0000.0166.2079.10000000000365.83
02110213101020300442.7401302400467.57364260020101020612197503200039400120080101030000000801050205040202000000000000000000840.000000000000257.500000000001097.50-1000.0000.0000.0000.0000.0167.3072.10000000000365.83
02110213101030300442.7401302400467.57364260030103011509200300500006100018630101020502020000000000040000000000000000000000840.000000000000257.500000000001097.50-1000.0102.7030.1000.0000.0102.7030.10000000000365.83
02110213111010300442.7401302400467.57364260010101010112195605100062300189660101030000000801040204010101020002000000000003744.350000000003534.040000000007278.39-1000.0163.5068.3000.0000.0163.5068.30000000002426.13
02110213111020300442.7401302400467.57364260020102013103198602200027100082540201030000001000020210010101020002000000000003744.350000000003534.040000000007278.3902000.0151.5053.6000.0000.0151.5053.60000000002426.13
02110213111030300442.7401302400467.57364260030103010902198901900023600072080101030000001000030111010101020002000000000003744.350000000003534.040000000007278.39-1000.0166.5055.3000.0000.0166.5055.30000000002426.13
02110213121010300442.7401302400467.57364260010101011603198502300028300086340101030000001000030111010101020002000000000001658.910000000000160.690000000001819.60-1000.0182.5065.3000.0000.0182.5065.30000000000909.80
02110213121020300442.7401302400467.57364260020102011909198402400028900088120201030000001000030111020101020002000000000001658.910000000000160.690000000001819.6002000.0161.5048.2000.0000.0161.5048.20000000000909.80
02110213131010300442.7401302400467.57364260010101010708198102700032700099600101030000000801070207040101010102000000000001697.450000000000306.000000000002003.45-1000.0169.0059.7000.0000.0169.0059.70000000000500.86
02110213131020300442.7401302400467.57364260020102011111198802000024000073070201030000000801050205040201010202000000000001697.450000000000306.000000000002003.4502000.0172.0084.5000.0000.0172.0084.50000000000500.86
02110213131030300442.7401302400467.57364260030103012104200800000000600002060102040000000000000000040000000000000000000001697.450000000000306.000000000002003.45-1071.5000.0000.0008.7071.5000.0008.70000000000500.86
02110213131040300442.7401302400467.57364260040104011903198502300028300086400101030000000801040204040101020002000000000001697.450000000000306.000000000002003.45-1000.0178.0072.5000.0000.0178.0072.50000000000500.86
02110213021010300442.7401302400467.57364260010101011707193607200086500263380101030000000801080108020101020002000000000000903.320000000000156.000000000001059.32-1000.0165.0065.7000.0000.0165.0065.70000000001059.32
02110213031010300442.7401302400467.57364260010101012802197703100037800115160101030000001000030111010101010102000000000001285.090000000000116.060000000001401.15-1000.0166.1071.5000.0000.0166.1071.50000000000350.29
02110213031020300442.7401302400467.57364260020102010802197403400041500126320201030000001000030111020101020002000000000001285.090000000000116.060000000001401.1502000.0162.4072.5000.0000.0162.4072.50000000000350.29
02110213031030300442.7401302400467.57364260030103010403200400400005400016500202020200100000000000040000000000000000000001285.090000000000116.060000000001401.15-1000.0108.2016.8000.0000.0108.2016.80000000000350.29
02110213031040300442.7401302400467.57364260030103010809200700100001200003670102040000000000000000040000000000000000000001285.090000000000116.060000000001401.15-1078.5000.0000.0010.4078.5000.0010.40000000000350.29
02110213041010300442.7401302400467.57364260010101010409194606200074400226510201030000000900010201010101020002000000000000114.740000000000303.210000000000417.9502000.0161.3072.8000.0000.0161.3072.80000000000208.98
02110213041020300442.7401302400467.57364260030103020505197003800046000140070101030000001000030111010202000000000000000000114.740000000000303.210000000000417.95-1000.0000.0000.0000.0000.0178.0087.20000000000208.98
02110213051010300442.7401302400467.57364260010102012804196004800058000176800201030000001000030111010101020002000000000001327.310000000000123.600000000001450.9102000.0158.0065.1000.0000.0158.0065.10000000000241.82
02110213051020300442.7401302400467.57364260020101012205195705100061600187520101030000000500020202040101020002000000000001327.310000000000123.600000000001450.91-1000.0164.9052.0000.0000.0164.9052.00000000000241.82
02110213051030300442.7401302400467.57364260030103010503199201600019800060460201020700010000000008040101020002000000000001327.310000000000123.600000000001450.9102000.0163.9056.0000.0000.0163.9056.00000000000241.82
02110213051040300442.7401302400467.57364260030201011309198502300027600084110201030000000801040204040201020002000000000001327.310000000000123.600000000001450.9102000.0158.5044.9000.0000.0158.5044.90000000000241.82
02110213051050300442.7401302400467.57364260040203012803200200600007700023710202030000000802010200010000000000000000000001327.310000000000123.600000000001450.91-1000.0114.6018.0000.0000.0114.6018.00000000000241.82
02110213051060300442.7401302400467.57364260040203012108200500300003700011290102040000000000000000010000000000000000000001327.310000000000123.600000000001450.91-1000.0097.6014.4000.0000.0097.6014.40000000000241.82
02110213061010300442.7401302400467.57364260010101012904195904900059200180450101030000001000030111040101020002000000000000596.600000000000206.000000000000802.60-1000.0165.2057.0000.0000.0165.2057.00000000000200.65
02110213061020300442.7401302400467.57364260020102010501196804000048800148720202040000000000000000010201020002000000000000596.600000000000206.000000000000802.6002000.0160.8048.7000.0000.0160.8048.70000000000200.65
02110213061030300442.7401302400467.57364260030103010910199501200015500047330102020502020000000000020202000000000000000000596.600000000000206.000000000000802.60-1000.0158.4064.7000.0000.0158.4064.70000000000200.65
02110213061040300442.7401302400467.57364260030103012912199601100014000042860201020502050000000003020202000000000000000000596.600000000000206.000000000000802.6002000.0153.0038.9000.0000.0153.0038.90000000000200.65
02110213071010300442.7401302400467.57364260010101012604196704100049700151410101030000000900040204010101020002000000000000553.050000000000103.170000000000656.22-1000.0171.8068.5000.0000.0171.8068.50000000000131.24
02110213071020300442.7401302400467.57364260020102012609198002800033600102390201030000000900080108040101020002000000000000553.050000000000103.170000000000656.2202000.0153.7059.5000.0000.0153.7059.50000000000131.24
02110213071030300442.7401302400467.57364260030103010902199801000012700038940101020502040000000002040202000000000000000000553.050000000000103.170000000000656.22-1000.0150.1032.9000.0000.0150.1032.90000000000131.24
02110213071040300442.7401302400467.57364260030103010702200300500006800020700102020200100000000000010000000000000000000000553.050000000000103.170000000000656.22-1000.0114.9018.3000.0000.0114.9018.30000000000131.24
02110213071050300442.7401302400467.57364260030103012803200800000000600001940202040000000000000000010000000000000000000000553.050000000000103.170000000000656.22-1067.5000.0000.0006.9067.5000.0006.90000000000131.24
02110213081010300442.7401302400467.57364260010101010706198302500030400092550101020800100000000088040101010102000000000000931.480000000000326.060000000001257.54-1000.0174.8059.9000.0000.0174.8059.90000000001257.54
02110213091010300442.7401302400467.57364260010101012303194106700081000246840101030000001000030111010101020002000000000001665.630000000000690.130000000002355.75-1000.0172.2067.9000.0000.0172.2067.90000000001177.88
02110213091020300442.7401302400467.57364260020102011506194606200074800227740201030000001000030111040102000000000000000001665.630000000000690.130000000002355.7502000.0999.9999.9000.0000.0161.0063.30000000001177.88
02110221011010300504.9124259300533.23321304010101012312198202500030700093710101030000000801040204040101020002000000000000299.750000000000052.000000000000351.75-1000.0999.9063.4000.0000.0170.2063.40000000000117.25
02110221011020300504.9124259300533.23321304020102012907199101700020400062310201030000000801020202040101020002000000000000299.750000000000052.000000000000351.7502000.0999.9057.3000.0000.0151.9057.30000000000117.25
02110221011030300504.9124259300533.23321304030103012609200600100002200006930102040000000000000000040000000000000000000000299.750000000000052.000000000000351.75-1090.0000.0000.0009.1090.0000.0009.10000000000117.25
02110221101010300504.9124259300533.23321304010101020906197303500042300128970102040000000000000000040404010102000000000000767.520000000000196.280000000000963.80-1000.0000.0000.0000.0000.0173.7084.30000000000240.95
02110221101020300504.9124259300533.23321304020102010410197203500043100131450201040000000000000000040101020002000000000000767.520000000000196.280000000000963.8002000.0152.5083.2000.0000.0152.5083.20000000000240.95
02110221101030300504.9124259300533.23321304030103011011199001700021400065340201030000001000020210040201020002000000000000767.520000000000196.280000000000963.8002000.0153.0052.0000.0000.0153.0052.00000000000240.95
02110221101040300504.9124259300533.23321304030103011107199701100013400040990101020502020000000000010202000000000000000000767.520000000000196.280000000000963.80-1000.0138.3029.6000.0000.0138.3029.60000000000240.95
02110221111010300504.9124259300533.23321304010101021404193207600091700279280202040000000000000000010404020002000000000000635.970000000000047.270000000000683.2302000.0000.0000.0000.0000.0140.1049.40000000000341.62
02110221111020300504.9124259300533.23321304030103013011198002700033400101660201030000000801080108040101020002000000000000635.970000000000047.270000000000683.2302000.0156.9048.3000.0000.0156.9048.30000000000341.62
02110221121010300504.9124259300533.23321304010101011102198502300028300086320101030000000801060206010101020002000000000000235.000000000000030.900000000000265.90-1000.0171.1063.0000.0000.0171.1063.00000000000066.48
02110221121020300504.9124259300533.23321304020102010308198402400028900088240201030000000801040204010201020002000000000000235.000000000000030.900000000000265.9002000.0161.0077.6000.0000.0161.0077.60000000000066.48
02110221121030300504.9124259300533.23321304030103012104200300500006500019890202040000000000000000040000000000000000000000235.000000000000030.900000000000265.90-1000.0111.2018.1000.0000.0111.2018.10000000000066.48
02110221121040300504.9124259300533.23321304030103011003200800000000600002040102040000000000000000010000000000000000000000235.000000000000030.900000000000265.90-1069.5000.0000.0008.1069.5000.0008.10000000000066.48
02110221131010300504.9124259300533.23321304010101011209194006800081700248760202040000000000000000040101020002000000000000450.270000000000071.900000000000522.1702000.0156.1064.2000.0000.0156.1064.20000000000261.08
02110221131020300504.9124259300533.23321304040104010612199701000013000039720201020502050000000003040101020002000000000000450.270000000000071.900000000000522.1702000.0147.5047.3000.0000.0147.5047.30000000000261.08
02110221141010300504.9124259300533.23321304010101011810197503300039600120570201030000000600050112040101020002000000000000604.120000000000130.590000000000734.7102000.0152.2077.3000.0000.0152.2077.30000000000183.68
02110221141020300504.9124259300533.23321304020102010204197703100037800115250102040000000000000000040101020002000000000000604.120000000000130.590000000000734.71-1000.0163.1071.7000.0000.0163.1071.70000000000183.68
02110221141030300504.9124259300533.23321304030103011706199501300016000048750201020502060000000004040202000000000000000000604.120000000000130.590000000000734.7102000.0149.5037.3000.0000.0149.5037.30000000000183.68
02110221141040300504.9124259300533.23321304030103010404199701100013800042180101020502050000000003040202000000000000000000604.120000000000130.590000000000734.71-1000.0139.2030.3000.0000.0139.2030.30000000000183.68
02110221151010300504.9124259300533.23321304010101012905197003800046000140250201030000000801050205040101020002000000000000634.810000000000000.000000000000634.8102000.0150.5051.4000.0000.0150.5051.40000000000211.60
02110221151020300504.9124259300533.23321304030103012205199801000012400038050201020502030000000001040201020002000000000000634.810000000000000.000000000000634.8102000.0149.5037.2000.0000.0149.5037.20000000000211.60
02110221151030300504.9124259300533.23321304030103010409199900900010900033350101020502010000000000040000000000000000000000634.810000000000000.000000000000634.81-1000.0134.5033.4000.0000.0134.5033.40000000000211.60
02110221161010300504.9124259300533.23321304010101012604197403400041300125970101030000000801040204040101020002000000000001763.150000000000492.280000000002255.43-1000.0174.0062.3000.0000.0174.0062.30000000000451.09
02110221161020300504.9124259300533.23321304020102010909198702100025300077130201030000001000030111010201020002000000000001763.150000000000492.280000000002255.4302000.0164.9063.0000.0000.0164.9063.00000000000451.09
02110221161030300504.9124259300533.23321304030103010305200000800010100030930101020502020000000000040000000000000000000001763.150000000000492.280000000002255.43-1000.0139.0025.2000.0000.0139.0025.20000000000451.09
02110221161040300504.9124259300533.23321304030103011309200800000000100000380202040000000000000000040000000000000000000001763.150000000000492.280000000002255.43-1056.0000.0000.0004.5056.0000.0004.50000000000451.09
02110221161050300504.9124259300533.23321304040104012305199101700020800063610101020501080000000007040101020002000000000001763.150000000000492.280000000002255.43-1000.0170.4082.9000.0000.0170.4082.90000000000451.09
02110221171010300504.9124259300533.23321304010101011203197603200039100119320201030000001400040215040101020002000000000001388.250000000000482.540000000001870.7902000.0158.0098.4000.0000.0158.0098.40000000000187.08
02110221171020300504.9124259300533.23321304020102022102198802000024800075690101030000000801070207040202000000000000000001388.250000000000482.540000000001870.79-1000.0000.0000.0000.0000.0158.1059.60000000000187.08
02110221171030300504.9124259300533.23321304030103011610200700100001200003920102040000000000000000040000000000000000000001388.250000000000482.540000000001870.79-1074.0000.0000.0012.5074.0000.0012.50000000000187.08
02110221171040300504.9124259300533.23321304040201020109196104700056600172380101030000000801020202040202000000000000000001388.250000000000482.540000000001870.79-1000.0000.0000.0000.0000.0170.3070.60000000000187.08
02110221171050300504.9124259300533.23321304040104011411197902800034700105900101030000001400040115040101020002000000000001388.250000000000482.540000000001870.79-1000.0179.9119.8000.0000.0179.9119.80000000000187.08
02110221171060300504.9124259300533.23321304040301011111198002700033600102270201030000000801040204040101020002000000000001388.250000000000482.540000000001870.7902000.0163.0056.2000.0000.0163.0056.20000000000187.08
02110221171070300504.9124259300533.23321304040203010503199301500018800057300101010502040000000002040101020002000000000001388.250000000000482.540000000001870.79-1000.0169.7057.3000.0000.0169.7057.30000000000187.08
02110221171080300504.9124259300533.23321304040203012904199401400017400053100201020502060000000004040202000000000000000001388.250000000000482.540000000001870.7902000.0158.3048.6000.0000.0158.3048.60000000000187.08
02110221171090300504.9124259300533.23321304040203012302199601200015200046450201030000000802030202040202000000000000000001388.250000000000482.540000000001870.7902000.0161.2045.8000.0000.0161.2045.80000000000187.08
02110221171100300504.9124259300533.23321304040303011111200500200003600010960202040000000000000000040000000000000000000001388.250000000000482.540000000001870.79-1000.0102.2018.1000.0000.0102.2018.10000000000187.08
02110221181010300504.9124259300533.23321304010101020910197603200038500117210101030000000801020202040404020002000000000000626.590000000000097.160000000000723.74-1000.0000.0000.0000.0000.0166.1071.90000000000144.75
02110221181020300504.9124259300533.23321304020102010204198402400029500089890202030000000801010201040101020002000000000000626.590000000000097.160000000000723.7402000.0154.1055.7000.0000.0154.1055.70000000000144.75
02110221181030300504.9124259300533.23321304030103010805200100700009000027440101020502010000000000040000000000000000000000626.590000000000097.160000000000723.74-1000.0127.0024.5000.0000.0127.0024.50000000000144.75
02110221181040300504.9124259300533.23321304030103011101200200600008200024960102020200100000000000040000000000000000000000626.590000000000097.160000000000723.74-1000.0116.7021.3000.0000.0116.7021.30000000000144.75
02110221181050300504.9124259300533.23321304030103013005200700100001700005310102040000000000000000040000000000000000000000626.590000000000097.160000000000723.74-1080.5000.0000.0009.9080.5000.0009.90000000000144.75
02110221191010300504.9124259300533.23321304010101012608196404400053000161480101030000000801030203020101020002000000000000280.500000000000102.000000000000382.50-1000.0176.2078.3000.0000.0176.2078.30000000000127.50
02110221191020300504.9124259300533.23321304020102010805197003800046200140670202030000000801010201010202000000000000000000280.500000000000102.000000000000382.5002000.0163.2071.9000.0000.0163.2071.90000000000127.50
02110221191030300504.9124259300533.23321304030103012106200100700008800027000202020502010000000000040000000000000000000000280.500000000000102.000000000000382.50-1000.0129.0025.5000.0000.0129.0025.50000000000127.50
02110221021010300504.9124259300533.23321304010101011707196304500054100164700101030000000801010201010101010102000000000001379.200000000000160.380000000001539.58-1000.0176.5062.7000.0000.0176.5062.70000000000513.19
02110221021020300504.9124259300533.23321304020102011712198402300028400086460201030000000801050205020201010202000000000001379.200000000000160.380000000001539.5802000.0159.7082.5000.0000.0159.7082.50000000000513.19
02110221021030300504.9124259300533.23321304030103011209200600100002300007070102040000000000000000010000000000000000000001379.200000000000160.380000000001539.58-1088.5000.0000.0011.6088.5000.0011.60000000000513.19
02110221201010300504.9124259300533.23321304010101012102197603200039200119520101020600030000000002040101020002000000000001527.220000000000240.220000000001767.44-1000.0168.0060.2000.0000.0168.0060.20000000000294.57
02110221201020300504.9124259300533.23321304020102013003198002800034300104530201030000000801050205020101020002000000000001527.220000000000240.220000000001767.4402000.0159.9043.2000.0000.0159.9043.20000000000294.57
02110221201030300504.9124259300533.23321304030103012101199801000012900039470101020502030000000001040201020002000000000001527.220000000000240.220000000001767.44-1000.0138.7029.3000.0000.0138.7029.30000000000294.57
02110221201040300504.9124259300533.23321304030103010904200000800010300031380102020502010000000000020000000000000000000001527.220000000000240.220000000001767.44-1000.0119.8019.6000.0000.0119.8019.60000000000294.57
02110221201050300504.9124259300533.23321304030103011809200100700008500026110202020502010000000000040000000000000000000001527.220000000000240.220000000001767.44-1000.0121.2020.8000.0000.0121.2020.80000000000294.57
02110221201060300504.9124259300533.23321304030103010301200300500007000021390202020200100000000000040000000000000000000001527.220000000000240.220000000001767.44-1000.0109.4016.9000.0000.0109.4016.90000000000294.57
02110221031010300504.9124259300533.23321304010101012407195904900058800179240101030000000801080108010101020002000000000001351.130000000000543.920000000001895.05-1000.0173.0085.0000.0000.0173.0085.00000000000379.01
02110221031020300504.9124259300533.23321304020102010406195904900059000179740201030000000801080108010201020002000000000001351.130000000000543.920000000001895.0502000.0157.0062.0000.0000.0157.0062.00000000000379.01
02110221031030300504.9124259300533.23321304030201011305198802000024300074030201030000001000030111010101020002000000000001351.130000000000543.920000000001895.0502000.0165.5059.2000.0000.0165.5059.20000000000379.01
02110221031040300504.9124259300533.23321304030103010510199201500019000057970201020700020000000009040201020002000000000001351.130000000000543.920000000001895.0502000.0164.5055.5000.0000.0164.5055.50000000000379.01
02110221031050300504.9124259300533.23321304040203010312200400300004400013550202040000000000000000040000000000000000000001351.130000000000543.920000000001895.05-1000.0100.5017.9000.0000.0100.5017.90000000000379.01
02110221041010300504.9124259300533.23321304010101012708196304400053900164290101030000000500030203040101020002000000000001837.500000000000268.220000000002105.72-1000.0173.2078.5000.0000.0173.2078.50000000000701.91
02110221041020300504.9124259300533.23321304020102012004197203600043500132700201030000000900080108040201010102000000000001837.500000000000268.220000000002105.7202000.0158.2081.0000.0000.0158.2081.00000000000701.91
02110221041030300504.9124259300533.23321304030103012504200300500006300019430102020200100000000000040000000000000000000001837.500000000000268.220000000002105.72-1000.0111.0021.6000.0000.0111.0021.60000000000701.91
02110221061010300504.9124259300533.23321304010101010905194506300076000231340101030000000500020202040101020002000000000000511.290000000000080.030000000000591.32-1000.0155.2047.7000.0000.0155.2047.70000000000147.83
02110221061020300504.9124259300533.23321304020102012810194706000073000222320202030000000500010201010101020002000000000000511.290000000000080.030000000000591.3202000.0158.5088.3000.0000.0158.5088.30000000000147.83
02110221061030300504.9124259300533.23321304040104012904199301500018400056120101020502060000000004010202000000000000000000511.290000000000080.030000000000591.32-1000.0166.5054.3000.0000.0166.5054.30000000000147.83
02110221061040300504.9124259300533.23321304040104011405200300500006300019450202040000000000000000010000000000000000000000511.290000000000080.030000000000591.32-1000.0118.5019.6000.0000.0118.5019.60000000000147.83
02110221071010300504.9124259300533.23321304010101011806198102700032700099540201030000000802030202040101020002000000000000222.000000000000051.500000000000273.5002000.0156.9078.8000.0000.0156.9078.80000000000091.17
02110221071020300504.9124259300533.23321304020102012012198002700033200101340101030000000801040204040101020002000000000000222.000000000000051.500000000000273.50-1000.0171.5068.8000.0000.0171.5068.80000000000091.17
02110221071030300504.9124259300533.23321304030103013009200200500007100021800201020200100000000000040000000000000000000000222.000000000000051.500000000000273.50-1000.0121.9023.8000.0000.0121.9023.80000000000091.17
02110221081010300504.9124259300533.23321304010101011610198102600032200098260101030000000801060206040101010102000000000000167.680000000000000.000000000000167.68-1000.0172.5080.0000.0000.0172.5080.00000000000041.92
02110221081020300504.9124259300533.23321304020102010308198202600031300095350201030000000801050205040201020002000000000000167.680000000000000.000000000000167.6802000.0147.0058.2000.0000.0147.0058.20000000000041.92
02110221081030300504.9124259300533.23321304030103010708200000800009700029560101020502020000000000040000000000000000000000167.680000000000000.000000000000167.68-1000.0131.0025.6000.0000.0131.0025.60000000000041.92
02110221081040300504.9124259300533.23321304030103013001200800000000700002240202040000000000000000040000000000000000000000167.680000000000000.000000000000167.68-1069.5000.0000.0007.1069.5000.0007.10000000000041.92
02110221091010300504.9124259300533.23321304010101011612198502200027300083240101030000000801010201040101020002000000000000161.000000000000051.500000000000212.50-1000.0167.2065.4000.0000.0167.2065.40000000000053.13
02110221091020300504.9124259300533.23321304020102010601198402400029600090340201030000000801040204040201020002000000000000161.000000000000051.500000000000212.5002000.0154.3056.4000.0000.0154.3056.40000000000053.13
02110221091030300504.9124259300533.23321304030103012507200200600007400022590102020200100000000000040000000000000000000000161.000000000000051.500000000000212.50-1000.0118.2021.0000.0000.0118.2021.00000000000053.13
02110221091040300504.9124259300533.23321304030103013012200500200003300010050102040000000000000000010000000000000000000000161.000000000000051.500000000000212.50-1999.9999.9014.4000.0000.0086.5014.40000000000053.13
02110230011010300397.2897273900419.57390423010101012110196804000048000146380101030000001000030111040101020002000000000000870.200000000000260.100000000001130.30-1000.0171.1084.1000.0000.0171.1084.10000000000282.58
02110230011020300397.2897273900419.57390423020102011303197103700045200137650201030000000801080108040201020002000000000000870.200000000000260.100000000001130.3002000.0166.2071.5000.0000.0166.2071.50000000000282.58
02110230011030300397.2897273900419.57390423030103010809199301500018200055500101020502090000000007040201020002000000000000870.200000000000260.100000000001130.30-1000.0161.0055.1000.0000.0161.0055.10000000000282.58
02110230011040300397.2897273900419.57390423030103012411199601100014300043770201020502060000000004040201020002000000000000870.200000000000260.100000000001130.3002000.0152.3044.8000.0000.0152.3044.80000000000282.58
02110230101010300397.2897273900419.57390423010101010606197503300040300122820101030000001000030111040101010101010000000001809.030000000000303.000000000002112.03-1000.0179.0106.0000.0000.0179.0106.00000000000528.01
02110230101020300397.2897273900419.57390423020102012307197503300040100122350201030000001400030114040101010102000000000001809.030000000000303.000000000002112.0302000.0155.0048.3000.0000.0155.0048.30000000000528.01
02110230101030300397.2897273900419.57390423030103012910199801000012200037360201020502050000000003040202000000000000000001809.030000000000303.000000000002112.0302000.0132.5033.0000.0000.0132.5033.00000000000528.01
02110230101040300397.2897273900419.57390423030103010701200700200002400007440202040000000000000000040000000000000000000001809.030000000000303.000000000002112.03-1091.0090.0015.2000.0000.0090.0015.20000000000528.01
02110230111010300397.2897273900419.57390423010101010206193507300088300268960101030000001000030111010101020002000000000002312.000000000000555.800000000002867.80-1000.0180.5095.0000.0000.0180.5095.00000000001433.90
02110230111020300397.2897273900419.57390423020102011010194506300075900231130201030000000600010209040201020002000000000002312.000000000000555.800000000002867.8002000.0164.5052.8000.0000.0164.5052.80000000001433.90
02110230131010300397.2897273900419.57390423010101011112195005800069700212460102040000000000000000010201020002000000000000000.000000000000636.750000000000636.75-1000.0179.8110.0000.0000.0179.8110.00000000000318.38
02110230131020300397.2897273900419.57390423020102011209195205600067600206050202040000000000000000010202000000000000000000000.000000000000636.750000000000636.7502000.0160.0061.0000.0000.0160.0061.00000000000318.38
02110230021010300397.2897273900419.57390423010101011503198002800034400104750101030000001000010209020101010102000000000000808.170000000000000.000000000000808.17-1000.0168.2071.8000.0000.0168.2071.80000000000808.17
02110230041010300397.2897273900419.57390423010101010210198502300027800084690101030000001000020210040101020002000000000000944.850000000000142.440000000001087.29-1000.0182.5091.4000.0000.0182.5091.40000000000543.65
02110230041020300397.2897273900419.57390423020102010105198402400029500089880201030000001000030111010101020002000000000000944.850000000000142.440000000001087.2902000.0166.5067.6000.0000.0166.5067.60000000000543.65
02110230061010300397.2897273900419.57390423010101010409195605200062700190890101030000000500010201040101020002000000000001501.620000000000255.000000000001756.62-1000.0165.0049.9000.0000.0165.0049.90000000000439.16
02110230061020300397.2897273900419.57390423020102010706196903900047400144300201030000000801040204040201020002000000000001501.620000000000255.000000000001756.6202000.0164.0060.9000.0000.0164.0060.90000000000439.16
02110230061030300397.2897273900419.57390423030103011003199101700021200064840101020502070000000005040201020002000000000001501.620000000000255.000000000001756.62-1000.0169.5052.4000.0000.0169.5052.40000000000439.16
02110230061040300397.2897273900419.57390423040104012006193007800094100286620202040000000000000000040102000000000000000001501.620000000000255.000000000001756.6202000.0999.9999.9000.0000.0153.3057.80000000000439.16
02110230071010300397.2897273900419.57390423010101010410195705100061400187150101030000000500020202040101020002000000000001785.670000000000306.000000000002091.67-1000.0174.0072.0000.0000.0174.0072.00000000001045.83
02110230071020300397.2897273900419.57390423020102012104195505300064400196120201030000000500040104010101020002000000000001785.670000000000306.000000000002091.6702000.0150.0092.2000.0000.0150.0092.20000000001045.83
02110230081010300397.2897273900419.57390423010101010708197403400041200125640101030000001000030111040101020002000000000001498.650000000000000.000000000001498.65-1000.0182.0084.7000.0000.0182.0084.70000000000499.55
02110230081020300397.2897273900419.57390423020102011212197603200038400117060201030000001000030111010101020002000000000001498.650000000000000.000000000001498.6502000.0163.5051.4000.0000.0163.5051.40000000000499.55
02110230081030300397.2897273900419.57390423030103011302200500300004600014160102040000000000000000040000000000000000000001498.650000000000000.000000000001498.65-1000.0115.0025.0000.0000.0115.0025.00000000000499.55
02110230091010300397.2897273900419.57390423010101012901197403400041900127540201030000000801070207040101020002000000000000517.330000000000316.200000000000833.5302000.0166.0058.6000.0000.0166.0058.60000000000277.84
02110230091020300397.2897273900419.57390423030103010310199201600019400059320101020502070000000005040101020002000000000000517.330000000000316.200000000000833.53-1000.0172.5053.8000.0000.0172.5053.80000000000277.84
02110230091030300397.2897273900419.57390423030103010706199401400017400053200201020502080000000006040202000000000000000000517.330000000000316.200000000000833.5302000.0168.5054.7000.0000.0168.5054.70000000000277.84
02110248011010301128.1374007901191.41518425010101010402197303600043400132180101030000000600010209040101020002000000000000693.000000000000099.000000000000792.00-1000.0999.9999.9000.0000.0177.3077.60000000000264.00
02110248011020301128.1374007901191.41518425030103013007199001800022400068330201030000001000030111090201020002000000000000693.000000000000099.000000000000792.0002000.0999.9999.9000.0000.0163.8051.40000000000264.00
02110248011030301128.1374007901191.41518425030103011505200700100002200007000102040000000000000000090000000000000000000000693.000000000000099.000000000000792.00-1999.9000.0000.0000.0072.2000.0011.60000000000264.00
02110248021010301128.1374007901191.41518425010101011810197703100037700115010101030000001000030111010101010101010000000003485.580000000000000.000000000003485.58-1000.0999.9999.9000.0000.0183.3085.40000000001742.79
02110248021020301128.1374007901191.41518425020102010312198702100025600078030201030000001000030111040201020002000000000003485.580000000000000.000000000003485.5802000.0999.9999.9000.0000.0170.9067.00000000001742.79
02110248031010301128.1374007901191.41518425010101012502195605200063300192670201030000000801050205040101020002000000000001610.670000000000312.890000000001923.5602000.0999.9072.1000.0000.0176.1072.10000000000480.89
02110248031020301128.1374007901191.41518425020102010111195105700068400208440102030000000500110200010101020002000000000001610.670000000000312.890000000001923.56-1000.0999.9062.3000.0000.0167.1062.30000000000480.89
02110248031030301128.1374007901191.41518425030103011103198702100026000079300201011100030000000013040101010101010000000001610.670000000000312.890000000001923.5602000.0999.9055.1000.0000.0167.9055.10000000000480.89
02110248031040301128.1374007901191.41518425050105010207198502300028000085470101030000001000030111010101020002000000000001610.670000000000312.890000000001923.56-1000.0999.9063.2000.0000.0171.0063.20000000000480.89
02110248071010301128.1374007901191.41518425010101011105197902900035900109380101030000001000030111040101020002000000000014525.250000000000724.450000000015249.70-1000.0999.9999.9000.0000.0177.1095.40000000007624.85
02110248071020301128.1374007901191.41518425020102010601198502400029100088710201011100040000000014040101010102000000000014525.250000000000724.450000000015249.7002000.0999.9999.9000.0000.0169.7069.70000000007624.85
02110248081010301128.1374007901191.41518425010101010411197403400041000124820201030000001000030111010101010102000000000000353.500000000000320.900000000000674.4002000.0999.9049.7000.0000.0162.7049.70000000000224.80
02110248081020301128.1374007901191.41518425030102010810199301500018200055690101020502070000000005010202000000000000000000353.500000000000320.900000000000674.40-1000.0999.9053.8000.0000.0166.8053.80000000000224.80
02110248081030301128.1374007901191.41518425030103011501200400400005900018180101020200100000000000010000000000000000000000353.500000000000320.900000000000674.40-1000.0999.9999.9000.0000.0111.0022.10000000000224.80
02110256011010300988.9436619701044.41399994010101010705193407400089400272380102040000000000000000040101020002000000000001325.240000000000099.580000000001424.83-1000.0999.9087.5000.0000.0177.3087.50000000000712.41
02110256011020300988.9436619701044.41399994020102012012193806900083900255500201030000000500030203020102000000000000000001325.240000000000099.580000000001424.8302000.0999.9087.5000.0000.0160.2087.50000000000712.41
02110256101010300988.9436619701044.41399994010101010611197803000036200110470101030000000801040204010101020002000000000000583.610000000000155.050000000000738.66-1000.0999.9999.9000.0000.0177.8091.30000000000369.33
02110256101020300988.9436619701044.41399994020102010604198602200027300083390201030000001000030111010101020002000000000000583.610000000000155.050000000000738.6602000.0999.9999.9000.0000.0155.4063.60000000000369.33
02110256111010300988.9436619701044.41399994010101010307197203600043900133640201030000000801040204040101020002000000000000399.360000000000100.000000000000499.3602000.0999.9999.9000.0000.0175.2072.80000000000124.84
02110256111020300988.9436619701044.41399994030103011807198802000024600075050201030000000801070207040101020002000000000000399.360000000000100.000000000000499.3602000.0999.9999.9000.0000.0147.6040.60000000000124.84
02110256111030300988.9436619701044.41399994030103012809199601200014800045110101020502050000000003010202000000000000000000399.360000000000100.000000000000499.36-1000.0999.9999.9000.0000.0145.0045.70000000000124.84
02110256111040300988.9436619701044.41399994030103011205200200600008000024590102020502010000000000040000000000000000000000399.360000000000100.000000000000499.36-1000.0999.9999.9000.0000.0115.5020.00000000000124.84
02110256131010300988.9436619701044.41399994010101011604197902900035700108860101030000000801020202010101020002000000000000500.000000000000550.220000000001050.22-1000.0999.9999.9000.0000.0171.1077.60000000000350.07
02110256131020300988.9436619701044.41399994020102011910198102700032700099690201030000001400020213010201020002000000000000500.000000000000550.220000000001050.2202000.0999.9999.9000.0000.0158.3068.10000000000350.07
02110256131030300988.9436619701044.41399994030103010202200800100001200003670102040000000000000000010000000000000000000000500.000000000000550.220000000001050.22-1999.9000.0000.0000.0086.1000.0013.50000000000350.07
02110256021010300988.9436619701044.41399994010101012911198102700032400098650101030000000801060206040101020002000000000000813.100000000000081.600000000000894.70-1000.0999.9066.4000.0000.0184.4066.40000000000447.35
02110256021020300988.9436619701044.41399994020102010402199101700021300065110201020700020000000009040202000000000000000000813.100000000000081.600000000000894.7002000.0999.9048.5000.0000.0159.7048.50000000000447.35
02110256031010300988.9436619701044.41399994010101011604192508300100300305460202040000000000000000040101020002000000000000415.000000000000153.000000000000568.0002000.0999.9079.7000.0000.0169.1079.70000000000568.00
02110256051010300988.9436619701044.41399994010101012710198102700032500099190101030000001000030111040101020002000000000001089.530000000000108.440000000001197.96-1000.0999.9999.9000.0000.0161.9083.70000000000399.32
02110256051020300988.9436619701044.41399994020102010609197803000036300110660201030000001000030111010101010102000000000001089.530000000000108.440000000001197.9602000.0999.9059.4000.0000.0163.6059.40000000000399.32
02110256051030300988.9436619701044.41399994030103011907200400400005300016180202040000000000000000040000000000000000000001089.530000000000108.440000000001197.96-1000.0999.9021.4000.0000.0110.2021.40000000000399.32
02110256061010300988.9436619701044.41399994010101012512192708000097100295840101030000000500020202040101020002000000000003061.240000000001529.870000000004591.11-1000.0999.9074.7000.0000.0167.9074.70000000002295.56
02110256061020300988.9436619701044.41399994020102012106193707100085800261180201030000000500040104040101020002000000000003061.240000000001529.870000000004591.1102000.0999.9045.1000.0000.0137.8045.10000000002295.56
02110256071010300988.9436619701044.41399994010101010911197103700044600135800101030000000801070207040101020002000000000000293.070000000000151.500000000000444.57-1000.0999.9066.9000.0000.0183.0066.90000000000088.91
02110256071020300988.9436619701044.41399994020102020905197003800046400141290201030000000801010201010202000000000000000000293.070000000000151.500000000000444.5702000.0000.0000.0000.0000.0157.4069.40000000000088.91
02110256071030300988.9436619701044.41399994030103020512199501300015700047880201020502070000000005010202000000000000000000293.070000000000151.500000000000444.5702000.0000.0000.0000.0000.0142.0038.30000000000088.91
02110256071040300988.9436619701044.41399994030103021005199801000012800039010101020502050000000003040202000000000000000000293.070000000000151.500000000000444.57-1000.0000.0000.0000.0000.0140.8030.10000000000088.91
02110256071050300988.9436619701044.41399994030103022305200200600007900024270102020502010000000000040000000000000000000000293.070000000000151.500000000000444.57-1000.0000.0000.0000.0000.0115.3018.60000000000088.91
02110256081010300988.9436619701044.41399994010101010309197803000036400110900101030000000801060206010101020002000000000001571.750000000000197.510000000001769.26-1000.0999.9999.9000.0000.0173.5056.60000000000252.75
02110256081020300988.9436619701044.41399994020102010105197503300040400123110201030000000801030203040101020002000000000001571.750000000000197.510000000001769.2602000.0999.9048.5000.0000.0155.1048.50000000000252.75
02110256081030300988.9436619701044.41399994030103012401199900900011900036420201020502010000000000040000000000000000000001571.750000000000197.510000000001769.26-1000.0999.9024.9000.0000.0137.1024.90000000000252.75
02110256081040300988.9436619701044.41399994030103010612200200600007300022300202020200100000000000040000000000000000000001571.750000000000197.510000000001769.26-1000.0999.9019.4000.0000.0107.1019.40000000000252.75
02110256081050300988.9436619701044.41399994030103011403200500300004500014010102040000000000000000010000000000000000000001571.750000000000197.510000000001769.26-1000.0999.9014.0000.0000.0095.0014.00000000000252.75
02110256081060300988.9436619701044.41399994040104011112194006800081700248700102040000000000000000040101020002000000000001571.750000000000197.510000000001769.26-1000.0999.9056.4000.0000.0156.3056.40000000000252.75
02110256081070300988.9436619701044.41399994050105022012200800000000000000240102040000000000000000040000000000000000000001571.750000000000197.510000000001769.26-1000.0000.0000.0000.0053.1000.0004.30000000000252.75
02110264011010300338.8888888900357.89733388010101010109194106700080900246410101030000000500030203020101020002000000000001815.060000000000543.120000000002358.17-1000.0155.0053.4000.0000.0155.0053.40000000001179.09
02110264011020300338.8888888900357.89733388030103010811196903900047100143460101030000001000030111020101020002000000000001815.060000000000543.120000000002358.17-1000.0169.5067.5000.0000.0169.5067.50000000001179.09
02110264101010300338.8888888900357.89733388010101010509196304500054700166650201030000001400040115010101010102000000000002781.130000000000535.130000000003316.2702000.0167.8069.4000.0000.0167.8069.40000000001658.13
02110264101020300338.8888888900357.89733388040104012906196104700057300174630101030000001000030111010101010102000000000002781.130000000000535.130000000003316.27-1000.0173.2077.2000.0000.0173.2077.20000000001658.13
02110264111010300338.8888888900357.89733388010101010108197803000036800112210101030000000801080108040101010102000000000003322.910000000000176.530000000003499.44-1000.0171.3080.4000.0000.0171.3080.40000000000874.86
02110264111020300338.8888888900357.89733388020102011310197703100037800115130201030000001400040115040101010101010000000003322.910000000000176.530000000003499.4402000.0152.3058.7000.0000.0152.3058.70000000000874.86
02110264111030300338.8888888900357.89733388030103011904200200700008400025590201010502010000000000040000000000000000000003322.910000000000176.530000000003499.44-1000.0123.0024.7000.0000.0123.0024.70000000000874.86
02110264111040300338.8888888900357.89733388030103011610200700100001800005530102040000000000000000040000000000000000000003322.910000000000176.530000000003499.44-1076.3000.0000.0011.6076.3000.0011.60000000000874.86
02110264121010300338.8888888900357.89733388010101011405194206600080300244700201020600010000000000040101020002000000000002851.030000000000381.560000000003232.6002000.0146.8064.1000.0000.0146.8064.10000000000808.15
02110264121020300338.8888888900357.89733388030201010204196704200050500153810201020600060000000005010101010102000000000002851.030000000000381.560000000003232.6002000.0158.0096.1000.0000.0158.0096.10000000000808.15
02110264121030300338.8888888900357.89733388040104011505198802000025100076670101011100070000000015040101020002000000000002851.030000000000381.560000000003232.60-1000.0171.9070.8000.0000.0171.9070.80000000000808.15
02110264121040300338.8888888900357.89733388040203011503199301600019300059020101020700010000000008010202000000000000000002851.030000000000381.560000000003232.60-1000.0180.5063.1000.0000.0180.5063.10000000000808.15
02110264131010300338.8888888900357.89733388010101011003196704200050600154040101030000000801060206010101010202000000000002315.430000000000475.250000000002790.68-1000.0172.5087.3000.0000.0172.5087.30000000000697.67
02110264131020300338.8888888900357.89733388020102011111197003800046200140620201030000001000030111040101010102000000000002315.430000000000475.250000000002790.6802000.0159.2060.2000.0000.0159.2060.20000000000697.67
02110264131030300338.8888888900357.89733388030103011204199401500018100055090101010700010000000008040202000000000000000002315.430000000000475.250000000002790.68-1000.0173.0054.8000.0000.0173.0054.80000000000697.67
02110264131040300338.8888888900357.89733388030103011203199901000012200037140101010502070000000005040202000000000000000002315.430000000000475.250000000002790.68-1000.0150.6043.9000.0000.0150.6043.90000000000697.67
02110264031010300338.8888888900357.89733388010101012606196804000048700148460101030000001400040115010101010101010000000008008.500000000000105.710000000008114.21-1000.0176.1102.3000.0000.0176.1102.30000000001352.37
02110264031020300338.8888888900357.89733388020102012712197902900034900106450201030000001000030111010101010102000000000008008.500000000000105.710000000008114.2102000.0174.5068.4000.0000.0174.5068.40000000001352.37
02110264031030300338.8888888900357.89733388030103011603199801000013100039910101010502050000000003040202000000000000000008008.500000000000105.710000000008114.21-1000.0155.3056.5000.0000.0155.3056.50000000001352.37
02110264031040300338.8888888900357.89733388030103012312199900900010900033440201010502050000000003010000000000000000000008008.500000000000105.710000000008114.21-1000.0134.8027.4000.0000.0134.8027.40000000001352.37
02110264031050300338.8888888900357.89733388030103010501200100800009700029650101010502030000000001040000000000000000000008008.500000000000105.710000000008114.21-1000.0131.3035.0000.0000.0131.3035.00000000001352.37
02110264031060300338.8888888900357.89733388030103010603200300500007100021750201010502010000000000040000000000000000000008008.500000000000105.710000000008114.21-1000.0120.7020.0000.0000.0120.7020.00000000001352.37
02110264041010300338.8888888900357.89733388010101011604197503300040600123820101030000000801050205010101010102000000000003199.080000000000283.330000000003482.42-1000.0158.5064.1000.0000.0158.5064.10000000000870.60
02110264041020300338.8888888900357.89733388020102012006197203600044000134120201030000001000030111010101010102000000000003199.080000000000283.330000000003482.4201000.0000.0000.0000.0000.0000.0000.00000000000870.60
02110264041030300338.8888888900357.89733388030103012804199501300016600050650201020502090000000007040101020002000000000003199.080000000000283.330000000003482.4202000.0156.0056.4000.0000.0156.0056.40000000000870.60
02110264041040300338.8888888900357.89733388030103011009200700100001800005470102040000000000000000010000000000000000000003199.080000000000283.330000000003482.42-1087.0000.0000.0013.6087.0000.0013.60000000000870.60
02110264051010300338.8888888900357.89733388010101012002197903000036000109760201030000000801050205040101010102000000000001087.300000000000000.000000000001087.3002000.0163.0069.1000.0000.0163.0069.10000000000362.43
02110264051020300338.8888888900357.89733388030103012110199501300016000048890201020501070000000006040101020002000000000001087.300000000000000.000000000001087.3002000.0164.0052.6000.0000.0164.0052.60000000000362.43
02110264051030300338.8888888900357.89733388040104012508197003800046200140770201030000001000010209040101020002000000000001087.300000000000000.000000000001087.3002000.0154.5050.7000.0000.0154.5050.70000000000362.43
02110264071010300338.8888888900357.89733388010101010907198002800034400104920101030000001000030111040101010101010000000007507.990000000000369.070000000007877.06-1000.0172.2064.9000.0000.0172.2064.90000000002625.69
02110264071020300338.8888888900357.89733388020102011105197902900035800109170201011100040000000014010101010101010000000007507.990000000000369.070000000007877.0601000.0000.0000.0000.0000.0000.0000.00000000002625.69
02110264071030300338.8888888900357.89733388030103013112200300500006300019170202010200100000000000040000000000000000000007507.990000000000369.070000000007877.06-1000.0113.9020.5000.0000.0113.9020.50000000002625.69
02110264081010300338.8888888900357.89733388010101010109194106700081000246830201030000000500040204010101010102000000000005137.710000000000308.660000000005446.3702000.0148.6055.3000.0000.0148.6055.30000000001089.27
02110264081020300338.8888888900357.89733388030201011011197303500042400129250101030000001400080115010101010101010000000005137.710000000000308.660000000005446.37-1000.0172.0075.6000.0000.0172.0075.60000000001089.27
02110264081030300338.8888888900357.89733388040203012308199401400017500053340101010700010000000008010202000000000000000005137.710000000000308.660000000005446.37-1000.0164.1050.0000.0000.0164.1050.00000000001089.27
02110264081040300338.8888888900357.89733388040203012003200300600007200022030102020502010000000000010000000000000000000005137.710000000000308.660000000005446.37-1000.0116.8019.6000.0000.0116.8019.60000000001089.27
02110264081050300338.8888888900357.89733388040203011403200500400004800014780102010100100000000000010000000000000000000005137.710000000000308.660000000005446.37-1000.0106.9018.1000.0000.0106.9018.10000000001089.27
02110264091010300338.8888888900357.89733388010101011608197103700045100137420201011200100000000000040101010102000000000005328.520000000000707.650000000006036.1702000.0163.0068.2000.0000.0163.0068.20000000001509.04
02110264091020300338.8888888900357.89733388020102011106198002800034500105200101011100010000000011040101020002000000000005328.520000000000707.650000000006036.17-1000.0171.0073.2000.0000.0171.0073.20000000001509.04
02110264091030300338.8888888900357.89733388030103011311199501300016000048870101020502090000000007020202000000000000000005328.520000000000707.650000000006036.17-1000.0169.2061.6000.0000.0169.2061.60000000001509.04
02110264091040300338.8888888900357.89733388030103011103200300600007200022120202020502020000000000040000000000000000000005328.520000000000707.650000000006036.17-1000.0120.1020.0000.0000.0120.1020.00000000001509.04
02110272011010300308.6335816600325.94499155010101011510195705100061600187670101030000001400040115010101010101010000000012867.670000000000688.410000000013556.08-1000.0999.9068.3000.0000.0177.4068.30000000006778.04
02110272011020300308.6335816600325.94499155020102011304197003800046600142040201011100040000000014010101010101010000000012867.670000000000688.410000000013556.0802000.0999.9091.2000.0000.0164.6091.20000000006778.04
02110272101010300308.6335816600325.94499155010101011701196704200050700154420201030000000900070207040101020002000000000001298.750000000000288.750000000001587.5002000.0999.9070.8000.0000.0158.8070.80000000000529.17
02110272101020300308.6335816600325.94499155030103012901198502400029000088550101030000001000010209010101020002000000000001298.750000000000288.750000000001587.50-1000.0999.9086.2000.0000.0187.3086.20000000000529.17
02110272101030300308.6335816600325.94499155040104020407194506300076500233090202040000000000000000040202000000000000000001298.750000000000288.750000000001587.5002000.0000.0000.0000.0000.0154.8074.60000000000529.17
02110272111010300308.6335816600325.94499155010101010803195605300063700194090101030000000500040204040101020002000000000001300.030000000000610.580000000001910.61-1000.0999.9080.6000.0000.0171.4080.60000000000477.65
02110272111020300308.6335816600325.94499155020102012502196204700056600172290201030000000500040204010202000000000000000001300.030000000000610.580000000001910.6102000.0999.9999.9000.0000.0163.1061.10000000000477.65
02110272111030300308.6335816600325.94499155030103013008199501300016300049900201020700010000000008040202000000000000000001300.030000000000610.580000000001910.6102000.0999.9999.9000.0000.0150.1040.40000000000477.65
02110272111040300308.6335816600325.94499155030103013003199601300015600047770101020502080000000006040202000000000000000001300.030000000000610.580000000001910.61-1000.0999.9033.6000.0000.0138.8033.60000000000477.65
02110272121010300308.6335816600325.94499155010101011306197303500043000131030201021100010000000011040101020002000000000001636.260000000000319.770000000001956.0302000.0999.9077.2000.0000.0161.0077.20000000000489.01
02110272121020300308.6335816600325.94499155030103012511199001800022100067290201030000001000030111040101020002000000000001636.260000000000319.770000000001956.0302000.0999.9053.9000.0000.0168.9053.90000000000489.01
02110272121030300308.6335816600325.94499155030103012906199501300016500050520201020502090000000007040101020002000000000001636.260000000000319.770000000001956.0302000.0999.9045.7000.0000.0157.5045.70000000000489.01
02110272121040300308.6335816600325.94499155030103010805199900900011900036430101020502040000000002010000000000000000000001636.260000000000319.770000000001956.03-1000.0999.9030.7000.0000.0132.2030.70000000000489.01
02110272131010300308.6335816600325.94499155010101012606197902900035800109060201030000001000030111010101020002000000000000210.090000000000141.870000000000351.9602000.0999.9060.9000.0000.0154.3060.90000000000087.99
02110272131020300308.6335816600325.94499155030103010309199900900011600035320201020502050000000003010000000000000000000000210.090000000000141.870000000000351.96-1000.0999.9041.5000.0000.0148.6041.50000000000087.99
02110272131030300308.6335816600325.94499155030103010706200100700009400028890201020502030000000001010000000000000000000000210.090000000000141.870000000000351.96-1000.0999.9032.8000.0000.0125.1032.80000000000087.99
02110272131040300308.6335816600325.94499155030103010411200600200003000009130102040000000000000000010000000000000000000000210.090000000000141.870000000000351.96-1999.9999.9016.4000.0000.0090.4016.40000000000087.99
02110272021010300308.6335816600325.94499155010101010305195005800070600214890201030000001000030111010101020002000000000001020.000000000000113.100000000001133.1002000.0999.9072.1000.0000.0157.1072.10000000001133.10
02110272041010300308.6335816600325.94499155010101011609196304500054600166200101030000001000030111040101020002000000000001505.000000000000150.000000000001655.00-1000.0999.9087.8000.0000.0170.1087.80000000000827.50
02110272041020300308.6335816600325.94499155020102010810198802000024500074660201011100030000000013010201020002000000000001505.000000000000150.000000000001655.0002000.0999.9080.0000.0000.0174.6080.00000000000827.50
02110272051010300308.6335816600325.94499155010101011503196004900058800178990101030000001400050115040101020002000000000004105.460000000000731.930000000004837.39-1000.0999.9072.4000.0000.0160.9072.40000000001209.35
02110272051020300308.6335816600325.94499155050201012703198202600032300098520201010700030000000010040101020002000000000004105.460000000000731.930000000004837.3902000.0999.9053.0000.0000.0161.8053.00000000001209.35
02110272051030300308.6335816600325.94499155050202010605198402400029800090810101010700030000000010040101020002000000000004105.460000000000731.930000000004837.39-1000.0999.9061.3000.0000.0171.5061.30000000001209.35
02110272051040300308.6335816600325.94499155050301012807198302500030700093640101020700030000000010010101020002000000000004105.460000000000731.930000000004837.39-1000.0999.9058.9000.0000.0168.1058.90000000001209.35
02110272061010300308.6335816600325.94499155010101010212193507300087900267690102040000000000000000040101020002000000000002388.380000000000655.660000000003044.05-1000.0999.9067.3000.0000.0166.8067.30000000001014.68
02110272061020300308.6335816600325.94499155020102011905193307500090900276960202040000000000000000040101020002000000000002388.380000000000655.660000000003044.0502000.0999.9059.7000.0000.0156.1059.70000000001014.68
02110272061030300308.6335816600325.94499155040104010107199001800022400068340101030000001000030111040101020002000000000002388.380000000000655.660000000003044.05-1000.0999.9062.0000.0000.0170.3062.00000000001014.68
02110272071010300308.6335816600325.94499155010101011909197303500042600129840101011100010000000011010101010102000000000005012.750000000000046.650000000005059.40-1000.0999.9999.9000.0000.0168.1084.30000000002529.70
02110272071020300308.6335816600325.94499155020102013105197403400041800127300201021300100000000000010101010101010000000005012.750000000000046.650000000005059.4002000.0999.9064.0000.0000.0161.0064.00000000002529.70
02110272081010300308.6335816600325.94499155010101010603197103800045700139120201030000001500100115010101010101010000000004488.740000000000211.140000000004699.8802000.0999.9071.8000.0000.0164.4071.80000000001566.63
02110272081020300308.6335816600325.94499155020102011410196304500054500166120101030000000801050205040101020002000000000004488.740000000000211.140000000004699.88-1000.0999.9083.5000.0000.0169.6083.50000000001566.63
02110272081030300308.6335816600325.94499155030103011904199501300016700051020101020502090000000007010202000000000000000004488.740000000000211.140000000004699.88-1000.0999.9047.3000.0000.0157.0047.30000000001566.63
02110272091010300308.6335816600325.94499155010101010809195904900059400181090101030000000801080108010101020001010000000005122.500000000000537.900000000005660.40-1000.0999.9999.9000.0000.0157.0074.30000000001415.10
02110272091020300308.6335816600325.94499155020102010207196604200051300156200201030000001400030114010201020001020000000005122.500000000000537.900000000005660.4002000.0999.9062.0000.0000.0164.5062.00000000001415.10
02110272091030300308.6335816600325.94499155030103011208198702100025900079090101030000001000010209010101020002000000000005122.500000000000537.900000000005660.40-1000.0999.9062.0000.0000.0167.9062.00000000001415.10
02110272091040300308.6335816600325.94499155030103010805199201600020200061780201020700020000000009010201020002000000000005122.500000000000537.900000000005660.4002000.0999.9051.7000.0000.0156.8051.70000000001415.10
02110280011010300395.6206978400417.81125799010101010601193807100085300259890101030000001000030111010101010101010000000003572.000000000000000.000000000003572.00-1000.0999.9999.9000.0000.0156.5059.90000000001786.00
02110280011020300395.6206978400417.81125799020102010705197703100038100116230201030000001400020213010201020001020000000003572.000000000000000.000000000003572.0002000.0999.9999.9000.0000.0166.3077.50000000001786.00
02110280101010300395.6206978400417.81125799010101010202196304600055500168940101030000000600040112010101020002000000000001269.300000000000290.000000000001559.30-1000.0999.9999.9000.0000.0171.6064.10000000000389.83
02110280101020300395.6206978400417.81125799020102010210197103700045100137300201030000000600040112010201020002000000000001269.300000000000290.000000000001559.3002000.0999.9999.9000.0000.0173.4054.20000000000389.83
02110280101030300395.6206978400417.81125799030103011405200200600008300025480102020502010000000000010000000000000000000001269.300000000000290.000000000001559.30-1000.0999.9999.9000.0000.0116.1018.80000000000389.83
02110280101040300395.6206978400417.81125799030103011704200500400004800014790202040000000000000000010000000000000000000001269.300000000000290.000000000001559.30-1000.0999.9999.9000.0000.0106.3022.00000000000389.83
02110280111010300395.6206978400417.81125799010101011106197203600044200134770201030000000600040112040101020002000000000000742.050000000000148.630000000000890.6802000.0999.9999.9000.0000.0153.7081.80000000000178.14
02110280111020300395.6206978400417.81125799030103010710199201600019800060540201020700010000000008010201020002000000000000742.050000000000148.630000000000890.6802000.0999.9999.9000.0000.0168.0048.70000000000178.14
02110280111030300395.6206978400417.81125799030103010105199401500018000054830201020502050000000003040201020002000000000000742.050000000000148.630000000000890.6802000.0999.9999.9000.0000.0150.6042.90000000000178.14
02110280111040300395.6206978400417.81125799030103011211200000800010100030960101020502030000000001040000000000000000000000742.050000000000148.630000000000890.68-1000.0999.9999.9000.0000.0125.8037.60000000000178.14
02110280111050300395.6206978400417.81125799030103010204200300600007300022250102040000000000000000040000000000000000000000742.050000000000148.630000000000890.68-1000.0999.9999.9000.0000.0118.7020.70000000000178.14
02110280131010300395.6206978400417.81125799010101012505196004800058700178770101030000000500040104010101020002000000000002000.000000000000461.840000000002461.84-1000.0999.9999.9000.0000.0171.3078.70000000000820.61
02110280131020300395.6206978400417.81125799020102011502196404500054200165160201030000000500040104010201020002000000000002000.000000000000461.840000000002461.8402000.0999.9999.9000.0000.0168.4083.10000000000820.61
02110280131030300395.6206978400417.81125799030103021209198602200027100082710201030000001000030111010202000000000000000002000.000000000000461.840000000002461.8402000.0000.0000.0000.0000.0173.7080.30000000000820.61
02110280021010300395.6206978400417.81125799010101010301196404500054200164960201030000000801060206040101020002000000000001562.680000000000370.000000000001932.6802000.0999.9999.9000.0000.0163.0051.30000000000644.23
02110280021020300395.6206978400417.81125799030103011107198702100025900079060101020700010000000008040101020002000000000001562.680000000000370.000000000001932.68-1000.0999.9067.7000.0000.0169.7067.70000000000644.23
02110280021030300395.6206978400417.81125799030103010305198901900023800072440101011100010000000011040101020002000000000001562.680000000000370.000000000001932.68-1000.0999.9999.9000.0000.0178.1063.10000000000644.23
02110280041010300395.6206978400417.81125799010101010110196304500054500166110101030000000801080108040101020002000000000000650.000000000000100.000000000000750.00-1000.0999.9999.9000.0000.0163.4066.50000000000250.00
02110280041020300395.6206978400417.81125799020102011206196404400053700163560201030000000801050205040101020002000000000000650.000000000000100.000000000000750.0002000.0999.9999.9000.0000.0145.8072.50000000000250.00
02110280041030300395.6206978400417.81125799030103013008198802000024600075110201011100010000000011040201020002000000000000650.000000000000100.000000000000750.0002000.0999.9999.9000.0000.0164.3057.00000000000250.00
02110280051010300395.6206978400417.81125799010101011003196104800057600175460101030000000801050205010101020002000000000000900.000000000000337.500000000001237.50-1000.0999.9999.9000.0000.0166.4068.50000000000618.75
02110280051020300395.6206978400417.81125799020102012512196504300051800157950201030000000801050205010201010102000000000000900.000000000000337.500000000001237.5002000.0999.9999.9000.0000.0167.6067.60000000000618.75
02110280061010300395.6206978400417.81125799010101012006195405400065700200010202030000000500010201020101020002000000000000356.670000000000347.430000000000704.0902000.0999.9999.9000.0000.0154.5075.30000000000704.09
02110280071010300395.6206978400417.81125799010101011203197703200038500117210101030000000802050204010101010102000000000001980.000000000000000.000000000001980.00-1000.0999.9999.9000.0000.0174.7071.00000000000990.00
02110280071020300395.6206978400417.81125799020102012010197403400041300125950201030000000801010201090201020002000000000001980.000000000000000.000000000001980.0002000.0999.9999.9000.0000.0155.1067.50000000000990.00
02110280081010300395.6206978400417.81125799010101010911197603200038900118440101030000001000030111040101020002000000000000509.250000000000238.970000000000748.22-1000.0999.9999.9000.0000.0175.3063.90000000000187.05
02110280081020300395.6206978400417.81125799020102011403198402500030100091620201030000000801070207040201020002000000000000509.250000000000238.970000000000748.2202000.0999.9999.9000.0000.0178.6062.40000000000187.05
02110280081030300395.6206978400417.81125799030103012610200500300004100012660102040000000000000000040000000000000000000000509.250000000000238.970000000000748.22-1000.0999.9999.9000.0000.0107.5017.90000000000187.05
02110280081040300395.6206978400417.81125799030103010101200700200002700008340102040000000000000000040000000000000000000000509.250000000000238.970000000000748.22-1999.9999.9999.9000.0000.0082.7013.60000000000187.05
02110280091010300395.6206978400417.81125799010101021203197703200038500117210101030000000801050205010404020002000000000001769.470000000000000.000000000001769.47-1000.0000.0000.0000.0000.0163.9079.10000000000884.73
02110280091020300395.6206978400417.81125799020102012010197403400041300125950202030000000801010201090201020002000000000001769.470000000000000.000000000001769.4702000.0999.9999.9000.0000.0157.2069.10000000000884.73
02110299011010400356.0924499200376.06585114010101012805198402300028700087580101030000001000030111030101010102000000000000331.500000000000360.580000000000692.08-1000.0173.8065.6000.0000.0173.8065.60000000000346.04
02110299011020400356.0924499200376.06585114020102020104198901900022900069890201030000000801080108010202000000000000000000331.500000000000360.580000000000692.0802000.0000.0000.0000.0000.0159.0065.40000000000346.04
02110299111010400356.0924499200376.06585114010101012511197802900035600108370101030000000801080108010101020002000000000002660.170000000000000.000000000002660.17-1000.0165.0097.1000.0000.0165.0097.10000000000665.04
02110299111020400356.0924499200376.06585114020102021812198402300028300086220201030000001000030111010202000000000000000002660.170000000000000.000000000002660.1702000.0000.0000.0000.0000.0163.5053.20000000000665.04
02110299111030400356.0924499200376.06585114030103013001199900900011300034660101020502040000000002040000000000000000000002660.170000000000000.000000000002660.17-1000.0130.0028.3000.0000.0130.0028.30000000000665.04
02110299111040400356.0924499200376.06585114050105011211199501200015200046410101020502040000000002040202000000000000000002660.170000000000000.000000000002660.17-1000.0145.0033.4000.0000.0145.0033.40000000000665.04
02110299121010400356.0924499200376.06585114010101012707197003800045600138960101030000000801040204040103020002000000000000693.000000000000173.880000000000866.88-1000.0999.9999.9000.0000.0163.9073.10000000000288.96
02110299121020400356.0924499200376.06585114020102011708196604100050300153360201030000000801050205040103010101010000000000693.000000000000173.880000000000866.8802000.0999.9999.9000.0000.0150.3057.30000000000288.96
02110299121030400356.0924499200376.06585114030103010409199201500019100058210201020502080000000006010201020002000000000000693.000000000000173.880000000000866.8802000.0160.0050.6000.0000.0160.0050.60000000000288.96
02110299021010400356.0924499200376.06585114010101011404195605200062500190290101030000000500040104050101010102000000000002318.870000000000143.920000000002462.79-1000.0168.4080.7000.0000.0168.4080.70000000002462.79
02110299031010400356.0924499200376.06585114010102010402197803000036300110630101030000000801060206010101010102000000000005300.000000000000000.460000000005300.46-1000.0169.0094.0000.0000.0169.0094.00000000001766.82
02110299031020400356.0924499200376.06585114020101011806197802900035900109290201030000001000030111010101020002000000000005300.000000000000000.460000000005300.4602000.0161.0051.7000.0000.0161.0051.70000000001766.82
02110299031030400356.0924499200376.06585114030103013108200100600008000024540101010502020000000000010000000000000000000005300.000000000000000.460000000005300.46-1000.0119.5027.8000.0000.0119.5027.80000000001766.82
02110299041010400356.0924499200376.06585114010101011211194306400077400235870102040000000000000000040101020002000000000000169.500000000000000.000000000000169.50-1000.0171.0077.4000.0000.0171.0077.40000000000084.75
02110299041020400356.0924499200376.06585114040104020112196504200051000155320101030000000801030203040202000000000000000000169.500000000000000.000000000000169.50-1000.0000.0000.0000.0000.0164.8061.70000000000084.75
02110299061010400356.0924499200376.06585114010101012311196304400053400162710201030000001400040115040101010202000000000005512.750000000000135.800000000005648.5502000.0154.3062.5000.0000.0154.3062.50000000001412.14
02110299061020400356.0924499200376.06585114030103012004198302500030100091830201011100030000000013010101010101010000000005512.750000000000135.800000000005648.5502000.0156.5055.5000.0000.0156.5055.50000000001412.14
02110299061030400356.0924499200376.06585114030103011006198502200027600084010101030000001200030114010101020002000000000005512.750000000000135.800000000005648.55-1000.0169.3071.9000.0000.0169.3071.90000000001412.14
02110299061040400356.0924499200376.06585114030103011312199401300016100049280201010502080000000006010202000000000000000005512.750000000000135.800000000005648.5502000.0152.0046.9000.0000.0152.0046.90000000001412.14
02110299071010400356.0924499200376.06585114010101011210195705000060800185250202040000000000000000010101020002000000000000250.000000000000012.630000000000262.6302000.0156.5046.5000.0000.0156.5046.50000000000065.66
02110299071020400356.0924499200376.06585114030103023005198702100025300077030101030000000801040204010202000000000000000000250.000000000000012.630000000000262.63-1000.0000.0000.0000.0000.0177.1065.40000000000065.66
02110299071030400356.0924499200376.06585114030201013005198702100025300077030201030000000801050205010201020002000000000000250.000000000000012.630000000000262.6302000.0165.8067.2000.0000.0165.8067.20000000000065.66
02110299071040400356.0924499200376.06585114040203013108200700000001000003050102040000000000000000010000000000000000000000250.000000000000012.630000000000262.63-1072.0000.0000.0008.0072.0000.0008.00000000000065.66
02110299081010400356.0924499200376.06585114010101011604193507300087800267400201030000000600040112020101020002000000000000830.000000000000000.000000000000830.0002000.0160.0062.0000.0000.0160.0062.00000000000415.00
02110299081020400356.0924499200376.06585114020102010612193407300088200268710101030000000600040112040102000000000000000000830.000000000000000.000000000000830.00-1000.0178.0083.0000.0000.0178.0083.00000000000415.00
02110299091010400356.0924499200376.06585114010101011002195904900059200180390201030000001400040115010101020002000000000002021.650000000000000.000000000002021.6502000.0153.0066.0000.0000.0153.0066.00000000002021.65
02110302011010400488.8295847800516.24827738010101012405197303500042000127870101030000001400060215030101020002000000000000291.510000000000153.800000000000445.31-1000.0173.0081.2000.0000.0173.0081.20000000000445.31
02110302101010400488.8295847800516.24827738010101011412198102600031900097240202040000000000000000040101020002000000000000116.420000000000148.560000000000264.9802000.0158.1072.5000.0000.0158.1072.50000000000132.49
02110302101020400488.8295847800516.24827738030103010801200800000000600002030102040000000000000000010000000000000000000000116.420000000000148.560000000000264.98-1067.0000.0000.0007.6067.0000.0007.60000000000132.49
02110302111010400488.8295847800516.24827738010101011107197203600043200131670101030000001000030111010101010102000000000000520.090000000000323.190000000000843.28-1000.0174.0067.1000.0000.0174.0067.10000000000210.82
02110302111020400488.8295847800516.24827738020102012408197603100038300116620201030000001000030111010101010101010000000000520.090000000000323.190000000000843.2802000.0156.0055.3000.0000.0156.0055.30000000000210.82
02110302111030400488.8295847800516.24827738030103010102200100700008900027350201020502020000000000010000000000000000000000520.090000000000323.190000000000843.28-1000.0130.0023.0000.0000.0130.0023.00000000000210.82
02110302111040400488.8295847800516.24827738030103012404200600200002700008270102020100100000000000010000000000000000000000520.090000000000323.190000000000843.28-1090.0089.8012.2000.0000.0089.8012.20000000000210.82
02110302121010400488.8295847800516.24827738010101012506194306500078100237760101030000000500040104040101020002000000000002647.520000000000519.000000000003166.52-1000.0999.9999.9000.0000.0161.5063.20000000000633.30
02110302121020400488.8295847800516.24827738020102010206195105700068500208770201030000000801080108040303010101010000000002647.520000000000519.000000000003166.5202000.0999.9999.9000.0000.0153.7043.50000000000633.30
02110302121030400488.8295847800516.24827738030103012211197503200039200119380201030000000801070207040203020002000000000002647.520000000000519.000000000003166.5202000.0999.9999.9000.0000.0162.6066.70000000000633.30
02110302121040400488.8295847800516.24827738040201010909198901800022600068980201030000000801070207040101020002000000000002647.520000000000519.000000000003166.5202000.0999.9999.9000.0000.0168.1073.00000000000633.30
02110302121050400488.8295847800516.24827738040203011610200700000000900002870102040000000000000000040000000000000000000002647.520000000000519.000000000003166.52-1999.9000.0000.0000.0073.4000.0010.70000000000633.30
02110302131010400488.8295847800516.24827738010101010201197603200039000118970101030000001000030111010101020002000000000002063.750000000000117.380000000002181.13-1000.0170.0066.8000.0000.0170.0066.80000000002181.13
02110302021010400488.8295847800516.24827738010101012008193407300088500269440101030000000500010201040101020002000000000000830.000000000000440.130000000001270.13-1000.0182.0088.1000.0000.0182.0088.10000000000254.03
02110302021020400488.8295847800516.24827738020102012108193707000084900258470201030000000500010201040101020002000000000000830.000000000000440.130000000001270.1302000.0158.0072.2000.0000.0158.0072.20000000000254.03
02110302021030400488.8295847800516.24827738040201013009196903800046300141190101030000000500010201040201020002000000000000830.000000000000440.130000000001270.13-1000.0178.2078.2000.0000.0178.2078.20000000000254.03
02110302021040400488.8295847800516.24827738040203012401200000800010000030460101020502040000000002040000000000000000000000830.000000000000440.130000000001270.13-1000.0135.7028.1000.0000.0135.7028.10000000000254.03
02110302021050400488.8295847800516.24827738040203011804200200600007300022310201020200100000000000040000000000000000000000830.000000000000440.130000000001270.13-1000.0109.5017.9000.0000.0109.5017.90000000000254.03
02110302041010400488.8295847800516.24827738010101011202196903900047200143700201020800020000000009010101020002000000000000311.980000000000049.230000000000361.2102000.0149.8055.8000.0000.0149.8055.80000000000180.60
02110302041020400488.8295847800516.24827738030103010301199201600019700060100101020700020000000009010101020002000000000000311.980000000000049.230000000000361.21-1000.0168.8065.8000.0000.0168.8065.80000000000180.60
02110302051010400488.8295847800516.24827738010101013110197003700045100137440201030000000801070207040101020002000000000002164.380000000000002.550000000002166.9302000.0155.2053.9000.0000.0155.2053.90000000000309.56
02110302051020400488.8295847800516.24827738020102011302197003800046000140040101030000000500030203040101020002000000000002164.380000000000002.550000000002166.93-1000.0176.0072.9000.0000.0176.0072.90000000000309.56
02110302051030400488.8295847800516.24827738030103010201199001800022100067410201020700020000000009040101020002000000000002164.380000000000002.550000000002166.9302000.0156.2045.4000.0000.0156.2045.40000000000309.56
02110302051040400488.8295847800516.24827738030103012503199201600019400059280101020502080000000006040101020002000000000002164.380000000000002.550000000002166.93-1000.0174.0063.0000.0000.0174.0063.00000000000309.56
02110302051050400488.8295847800516.24827738030103012104199301500018100055360201020502070000000005040201020002000000000002164.380000000000002.550000000002166.9302000.0159.5062.7000.0000.0159.5062.70000000000309.56
02110302051060400488.8295847800516.24827738030103011401199401400017300052680101020502070000000005020201020002000000000002164.380000000000002.550000000002166.93-1000.0173.5057.2000.0000.0173.5057.20000000000309.56
02110302051070400488.8295847800516.24827738040104012611198202500030600093350101030000001000030111030101020002000000000002164.380000000000002.550000000002166.93-1000.0172.5062.3000.0000.0172.5062.30000000000309.56
02110302061010400488.8295847800516.24827738010101011003197403400041100125180201030000000900050205010101020002000000000000450.760000000000271.620000000000722.3802000.0163.5071.6000.0000.0163.5071.60000000000240.79
02110302061020400488.8295847800516.24827738030103012801199401400017200052540101020502080000000006010201020002000000000000450.760000000000271.620000000000722.38-1000.0176.2100.5000.0000.0176.2100.50000000000240.79
02110302061030400488.8295847800516.24827738030103011810199701000012700038950201020502060000000004010201020002000000000000450.760000000000271.620000000000722.3802000.0145.1037.6000.0000.0145.1037.60000000000240.79
02110302071010400488.8295847800516.24827738010101010507195405400064800197270101030000000600020210040101020002000000000000326.900000000000078.750000000000405.65-1000.0180.5095.3000.0000.0180.5095.30000000000405.65
02110302081010400488.8295847800516.24827738010101011212197802900035400108010101030000001000030111040101010101010000000002334.680000000000000.000000000002334.68-1000.0169.0069.1000.0000.0169.0069.10000000000778.23
02110302081020400488.8295847800516.24827738020102011108198302400029800090980201011100030000000013040101020002000000000002334.680000000000000.000000000002334.6802000.0158.7066.2000.0000.0158.7066.20000000000778.23
02110302081030400488.8295847800516.24827738030103010902200700100001600005150102040000000000000000040000000000000000000002334.680000000000000.000000000002334.68-1084.0000.0000.0013.8084.0000.0013.80000000000778.23
02110302091010400488.8295847800516.24827738010101012509195205500066900203750101030000000500030203010101020002000000000001300.000000000000744.750000000002044.75-1000.0172.8084.7000.0000.0172.8084.70000000000681.58
02110302091020400488.8295847800516.24827738020102011505196704100049300150300201030000000801080108010201020002000000000001300.000000000000744.750000000002044.7502000.0170.0072.1000.0000.0170.0072.10000000000681.58
02110302091030400488.8295847800516.24827738030103011411200100600007900024280102020502010000000000010000000000000000000001300.000000000000744.750000000002044.75-1000.0118.5022.2000.0000.0118.5022.20000000000681.58
02110310011010400371.1167935500391.93291762010101012208197203500042900130690101030000001400040115010101010102000000000003125.920000000000081.320000000003207.23-1000.0183.0077.4000.0000.0183.0077.40000000001069.08
02110310011020400371.1167935500391.93291762020102012112198102600031700096610201011100010000000011040101010102000000000003125.920000000000081.320000000003207.2302000.0156.8056.7000.0000.0156.8056.70000000001069.08
02110310011030400371.1167935500391.93291762030103011711199800900011400034860101020502030000000001010000000000000000000003125.920000000000081.320000000003207.23-1000.0142.5029.0000.0000.0142.5029.00000000001069.08
02110310111010400371.1167935500391.93291762010101012201196604200051000155360201030000000500040104010101020002000000000000081.500000000000000.000000000000081.5002000.0147.5124.0000.0000.0147.5124.00000000000040.75
02110310111020400371.1167935500391.93291762030103010210200100600008200024990201020502020000000000010000000000000000000000081.500000000000000.000000000000081.50-1000.0124.0026.9000.0000.0124.0026.90000000000040.75
02110310121010400371.1167935500391.93291762010101010502196504300052200158870102030000000500110200040101020002000000000000601.330000000000122.930000000000724.26-1000.0173.5096.4000.0000.0173.5096.40000000000120.71
02110310121020400371.1167935500391.93291762020102011304197203600043500132630201030000000600040112040201020002000000000000601.330000000000122.930000000000724.2602000.0153.2050.9000.0000.0153.2050.90000000000120.71
02110310121030400371.1167935500391.93291762030103011105198901900023000070260201030000001000030111010101020002000000000000601.330000000000122.930000000000724.2602000.0171.0056.0000.0000.0171.0056.00000000000120.71
02110310121040400371.1167935500391.93291762040103012606199101700020500062500101020700030000000010010202000000000000000000601.330000000000122.930000000000724.26-1000.0169.4053.1000.0000.0169.4053.10000000000120.71
02110310121050400371.1167935500391.93291762030103010909200000700009400028870101020502030000000001040000000000000000000000601.330000000000122.930000000000724.26-1000.0139.4035.1000.0000.0139.4035.10000000000120.71
02110310121060400371.1167935500391.93291762030103010803199501300016000048990201020502080000000006040202000000000000000000601.330000000000122.930000000000724.2602000.0159.5045.4000.0000.0159.5045.40000000000120.71
02110310131010400371.1167935500391.93291762010101011609192708000097000295440102030000000500010201090101020002000000000000416.000000000000039.110000000000455.11-1000.0165.4054.4000.0000.0165.4054.40000000000455.11
02110310031010400371.1167935500391.93291762010102012408194905800070500214680101030000000500040104010101020002000000000003767.150000000000274.240000000004041.39-1000.0178.5099.9000.0000.0178.5099.90000000001010.35
02110310031020400371.1167935500391.93291762020101012811195305400065400199110201040000000000000000010201020002000000000003767.150000000000274.240000000004041.3902000.0165.0081.3000.0000.0165.0081.30000000001010.35
02110310031030400371.1167935500391.93291762030103013004197703100037300113570201030000001000030111010101020002000000000003767.150000000000274.240000000004041.3902000.0177.7062.0000.0000.0177.7062.00000000001010.35
02110310031040400371.1167935500391.93291762030103011006198002700033500102200201030000001000030111010101020002000000000003767.150000000000274.240000000004041.3902000.0171.0053.0000.0000.0171.0053.00000000001010.35
02110310041010400371.1167935500391.93291762010101010202192608200098800300930202040000000000000000010101020002000000000000823.630000000000059.190000000000882.8102000.0160.5065.0000.0000.0160.5065.00000000000882.81
02110310051010400371.1167935500391.93291762010101011008197503200039400120070201030000000500030203040101020002000000000000277.650000000000000.000000000000277.6502000.0159.5060.6000.0000.0159.5060.60000000000092.55
02110310051020400371.1167935500391.93291762030103011403199900900011100033900101020501030000000002040000000000000000000000277.650000000000000.000000000000277.65-1000.0128.1038.7000.0000.0128.1038.70000000000092.55
02110310051030400371.1167935500391.93291762030103010409200200500006900021200102020200100000000000040000000000000000000000277.650000000000000.000000000000277.65-1000.0113.0025.9000.0000.0113.0025.90000000000092.55
02110310061010400371.1167935500391.93291762010101012111195605100061900188430101030000000500020202040101020002000000000000127.200000000000060.420000000000187.62-1000.0169.0072.5000.0000.0169.0072.50000000000093.81
02110310061020400371.1167935500391.93291762020102011004196004800057800176070202020400100000000000040202000000000000000000127.200000000000060.420000000000187.6202000.0165.5069.9000.0000.0165.5069.90000000000093.81
02110310081010400371.1167935500391.93291762010101010709196704000049000149220101030000000801060206040101020002000000000000875.940000000000000.000000000000875.94-1000.0173.0065.0000.0000.0173.0065.00000000000218.98
02110310081020400371.1167935500391.93291762020102010305197003800045800139530201020800010000000008040101020002000000000000875.940000000000000.000000000000875.9402000.0168.0068.0000.0000.0168.0068.00000000000218.98
02110310081030400371.1167935500391.93291762030103012304199701100013400041010201020502060000000004010202000000000000000000875.940000000000000.000000000000875.9402000.0146.0034.0000.0000.0146.0034.00000000000218.98
02110310081040400371.1167935500391.93291762030103010805199900900011000033560101020502040000000002040000000000000000000000875.940000000000000.000000000000875.94-1000.0128.0025.0000.0000.0128.0025.00000000000218.98
02110310091010400371.1167935500391.93291762010101012607198402300028700087550201030000001100030111040101020002000000000000634.420000000000073.500000000000707.9202000.0155.3052.4000.0000.0155.3052.40000000000353.96
02110310091020400371.1167935500391.93291762030103012702200200600007600023300202020502010000000000010000000000000000000000634.420000000000073.500000000000707.92-1000.0127.1032.0000.0000.0127.1032.00000000000353.96
02110329011010400357.0302927500377.05629804010101010101198502300028300086310101030000000801070207010101020002000000000000436.000000000000000.000000000000436.00-1000.0999.9999.9000.0000.0162.2052.30000000000218.00
02110329011020400357.0302927500377.05629804020102012006199001800021700066350201030000000801070207010201020002000000000000436.000000000000000.000000000000436.0002000.0999.9078.1000.0000.0162.8078.10000000000218.00
02110329101010400357.0302927500377.05629804010101011503196903900047500144750101030000000801040204010101010102000000000001042.500000000000018.000000000001060.50-1000.0999.9999.9000.0000.0168.8086.70000000000530.25
02110329101020400357.0302927500377.05629804020102011509197403400040900124650201030000001000030111040101010102000000000001042.500000000000018.000000000001060.5002000.0143.9042.6000.0000.0143.9042.60000000000530.25
02110329111010400357.0302927500377.05629804010101011801195105700069300210960101030000000500030203010201020002000000000002042.500000000000154.500000000002197.00-1000.0167.1058.2000.0000.0167.1058.20000000000366.17
02110329111020400357.0302927500377.05629804020102011302195205600068000207050201030000000500010201040101010202000000000002042.500000000000154.500000000002197.0002000.0162.8052.7000.0000.0162.8052.70000000000366.17
02110329111030400357.0302927500377.05629804030103013112197703000036900112520101030000000500040104040101020002000000000002042.500000000000154.500000000002197.00-1000.0175.3054.9000.0000.0175.3054.90000000000366.17
02110329111040400357.0302927500377.05629804030103012001198502300028500086750101030000001000010209040101020002000000000002042.500000000000154.500000000002197.00-1000.0999.9999.9000.0000.0174.8061.60000000000366.17
02110329111050400357.0302927500377.05629804030103012601199401400017600053820101020502090000000007010202000000000000000002042.500000000000154.500000000002197.00-1000.0173.1050.4000.0000.0173.1050.40000000000366.17
02110329111060400357.0302927500377.05629804040104012802200100700009100027920202040000000000000000040000000000000000000002042.500000000000154.500000000002197.00-1000.0123.0999.9000.0000.0123.0024.70000000000366.17
02110329121010400357.0302927500377.05629804010101011507198102700032700099810201030000000801060206040101020002000000000000450.440000000000102.000000000000552.4402000.0999.9049.6000.0000.0159.4049.60000000000184.15
02110329121020400357.0302927500377.05629804030103012901200200600008100024780202020501010000000000010000000000000000000000450.440000000000102.000000000000552.44-1000.0999.9022.1000.0000.0121.2022.10000000000184.15
02110329121030400357.0302927500377.05629804030103010311200500300003600011040202040000000000000000040000000000000000000000450.440000000000102.000000000000552.44-1000.0999.9015.0000.0000.0088.4015.00000000000184.15
02110329131010400357.0302927500377.05629804010101012602196504300052400159680201030000000801060206010101020002000000000000096.980000000000097.190000000000194.1602000.0999.9072.5000.0000.0158.1072.50000000000064.72
02110329131020400357.0302927500377.05629804020102010402196604200051300156250101030000000801050205040101020002000000000000096.980000000000097.190000000000194.16-1000.0999.9069.4000.0000.0170.2069.40000000000064.72
02110329131030400357.0302927500377.05629804030103011705199101700020900063920201020700020000000009010101020002000000000000096.980000000000097.190000000000194.1602000.0999.9050.9000.0000.0160.3050.90000000000064.72
02110329021010400357.0302927500377.05629804010101011011198202500030900094140101030000000801060206040101020002000000000000457.800000000000131.710000000000589.51-1000.0174.0052.2000.0000.0174.0052.20000000000147.38
02110329021020400357.0302927500377.05629804020102011301198802000024700075240201030000000801080108040201020002000000000000457.800000000000131.710000000000589.5102000.0152.5046.6000.0000.0152.5046.60000000000147.38
02110329021030400357.0302927500377.05629804030103010706200400400005000015340102020200100000000000010000000000000000000000457.800000000000131.710000000000589.51-1000.0104.5015.2000.0000.0104.5015.20000000000147.38
02110329021040400357.0302927500377.05629804030103011611200700000000900002770102040000000000000000040000000000000000000000457.800000000000131.710000000000589.51-1084.0000.0000.0011.2084.0000.0011.20000000000147.38
02110329031010400357.0302927500377.05629804010101022805197203600043400132320101030000000801070207010404020002000000000003196.150000000003808.000000000007004.15-1000.0000.0000.0000.0000.0160.2072.10000000001751.04
02110329031020400357.0302927500377.05629804020102011511197403300040500123310201011100020000000012010101020002000000000003196.150000000003808.000000000007004.1502000.0999.9999.9000.0000.0165.7058.40000000001751.04
02110329031030400357.0302927500377.05629804030103011805199900900011100033810201020502040000000002010000000000000000000003196.150000000003808.000000000007004.15-1000.0999.9999.9000.0000.0128.1024.50000000001751.04
02110329031040400357.0302927500377.05629804030103010912200300400005600017150102020100100000000000010000000000000000000003196.150000000003808.000000000007004.15-1000.0999.9999.9000.0000.0100.1018.70000000001751.04
02110329041010400357.0302927500377.05629804010101011607197603200038500117430101030000000500040104040101010102000000000000536.640000000000103.000000000000639.64-1000.0178.0061.7000.0000.0178.0061.70000000000159.91
02110329041020400357.0302927500377.05629804020102010812197902800034500105030201030000001000030111040101020002000000000000536.640000000000103.000000000000639.6402000.0161.3099.7000.0000.0161.3099.70000000000159.91
02110329041030400357.0302927500377.05629804030103012211200000700009300028480202020502020000000000040000000000000000000000536.640000000000103.000000000000639.64-1000.0129.5028.3000.0000.0129.5028.30000000000159.91
02110329041040400357.0302927500377.05629804030104012505200500300003900012030202040000000000000000040000000000000000000000536.640000000000103.000000000000639.64-1000.0101.8015.8000.0000.0101.8015.80000000000159.91
02110329051010400357.0302927500377.05629804010101011104194006800082000249880202030000000500010201010101020002000000000000420.000000000000153.500000000000573.5002000.0150.0066.3000.0000.0150.0066.30000000000573.50
02110329071010400357.0302927500377.05629804010101011009195005800069600212050101030000000500040104040101020002000000000000206.000000000000238.250000000000444.25-1000.0159.2066.5000.0000.0159.2066.50000000000222.13
02110329071020400357.0302927500377.05629804020102011312195605100062100189190202030000000400100200040201020002000000000000206.000000000000238.250000000000444.2502000.0156.0105.4000.0000.0156.0105.40000000000222.13
02110329091010400357.0302927500377.05629804010101010501196804000048800148790101030000000801010201040101020002000000000001700.040000000000108.170000000001808.21-1000.0167.0081.0000.0000.0167.0081.00000000000258.32
02110329091020400357.0302927500377.05629804020102012209197403400040800124270201020600100000000088040101020002000000000001700.040000000000108.170000000001808.2102000.0156.0048.5000.0000.0156.0048.50000000000258.32
02110329091030400357.0302927500377.05629804030103011602199201600019900060710201030000001000020210010201020002000000000001700.040000000000108.170000000001808.2102000.0161.0045.4000.0000.0161.0045.40000000000258.32
02110329091040400357.0302927500377.05629804030103010711199301400017800054410101020502080000000006010101020002000000000001700.040000000000108.170000000001808.21-1000.0158.7045.9000.0000.0158.7045.90000000000258.32
02110329091050400357.0302927500377.05629804030103010907199501300015800048320101020502060000000004040101020002000000000001700.040000000000108.170000000001808.21-1000.0161.3044.2000.0000.0161.3044.20000000000258.32
02110329091060400357.0302927500377.05629804030103011206199701100013500041280101020502050000000003010202000000000000000001700.040000000000108.170000000001808.21-1000.0145.0042.6000.0000.0145.0042.60000000000258.32
02110329091070400357.0302927500377.05629804030103010311199800900011800036190101020502040000000002010000000000000000000001700.040000000000108.170000000001808.21-1000.0135.5029.8000.0000.0135.5029.80000000000258.32
02110337101010400375.3389501100396.39189702010101012301198402400029700090450101030000001000030111040201020002000000000000955.250000000000000.000000000000955.25-1000.0999.9999.9000.0000.0167.3076.70000000000318.42
02110337101020400375.3389501100396.39189702020102012702197902900035600108360201030000001400040115040101010102000000000000955.250000000000000.000000000000955.2502000.0999.9999.9000.0000.0159.7057.50000000000318.42
02110337101030400375.3389501100396.39189702030103011012200100600008200025140101020502030000000001040000000000000000000000955.250000000000000.000000000000955.25-1000.0999.9999.9000.0000.0110.9019.70000000000318.42
02110337121010400375.3389501100396.39189702010101011305197902900035300107610201011100040000000014010101020002000000000002710.750000000000135.420000000002846.1702000.0162.7061.9000.0000.0162.7061.90000000000948.72
02110337121020400375.3389501100396.39189702020102011601198502300028500086860101030000001000030111010101020001010000000002710.750000000000135.420000000002846.17-1000.0169.0071.9000.0000.0169.0071.90000000000948.72
02110337121030400375.3389501100396.39189702040104011604198502300028200085960201011100020000000012010101020002000000000002710.750000000000135.420000000002846.1702000.0160.3058.2000.0000.0160.3058.20000000000948.72
02110337131010400375.3389501100396.39189702010101010302197803000036800112250201030000000801050205010101020001010000000000684.050000000000254.190000000000938.2402000.0999.9999.9000.0000.0162.0069.10000000000312.75
02110337131020400375.3389501100396.39189702030103011909199701100013300040570101020502060000000004010202000000000000000000684.050000000000254.190000000000938.24-1000.0999.9999.9000.0000.0159.1055.50000000000312.75
02110337131030400375.3389501100396.39189702030103011610200000800009600029340202020501010000000000010000000000000000000000684.050000000000254.190000000000938.24-1000.0999.9999.9000.0000.0125.9032.60000000000312.75
02110337021010400375.3389501100396.39189702010101012701197003800046200140910101030000000801070207040101020002000000000001095.240000000000104.000000000001199.24-1000.0999.9069.1000.0000.0171.9069.10000000000299.81
02110337021020400375.3389501100396.39189702030103011602199601200015000045750201020502060000000004040202000000000000000001095.240000000000104.000000000001199.2402000.0999.9059.1000.0000.0174.9059.10000000000299.81
02110337021030400375.3389501100396.39189702030103012111199800900011700035660101020502050000000003040000000000000000000001095.240000000000104.000000000001199.24-1000.0999.9034.6000.0000.0137.1034.60000000000299.81
02110337021040400375.3389501100396.39189702030103013001200100700009000027650101020502010000000000040000000000000000000001095.240000000000104.000000000001199.24-1000.0999.9025.5000.0000.0128.7025.50000000000299.81
02110337031010400375.3389501100396.39189702010101010808195904900058800179160201030000000500020202040101010101010000000000678.000000000000421.000000000001099.0002000.0160.0118.4000.0000.0160.0118.40000000001099.00
02110337041010400375.3389501100396.39189702010101011312195405300064500196360201030000000500030203040101020002000000000000384.200000000000091.910000000000476.1102000.0999.9067.5000.0000.0168.6067.50000000000476.11
02110337051010400375.3389501100396.39189702010101011502194506300076300232240202030000000400100200020101020002000000000000913.500000000000123.600000000001037.1002000.0999.9070.3000.0000.0153.1070.30000000000518.55
02110337051020400375.3389501100396.39189702030103012110198002700033400101920101030000001000010209020101020002000000000000913.500000000000123.600000000001037.10-1000.0999.9999.9000.0000.0169.1058.80000000000518.55
02110337061010400375.3389501100396.39189702010101011903195904900059400180880201030000001400040115010101010102000000000001153.690000000000000.000000000001153.6902000.0999.9070.2000.0000.0157.8070.20000000001153.69
02110337071010400375.3389501100396.39189702010101010303195605200063100192110201030000001000030111010101010102000000000000726.100000000000194.500000000000920.6002000.0999.9999.9000.0000.0158.8075.50000000000920.60
02110337081010400375.3389501100396.39189702010101012008193207600091300278070101030000001100020210040101020002000000000000830.000000000000297.330000000001127.33-1000.0999.9060.5000.0000.0166.2060.50000000000563.66
02110337081020400375.3389501100396.39189702020102011706194006800081900249490202030000000500010201010101020002000000000000830.000000000000297.330000000001127.3302000.0999.9092.0000.0000.0152.7092.00000000000563.66
02110337091010400375.3389501100396.39189702010101012112195705000060900185530101030000001000030111010101010101010000000012480.000000000000000.000000000012480.00-1000.0999.9072.6000.0000.0171.8072.60000000012480.00
02110345011010400414.4616844700437.70904486010101010907196903900046900143030201030000000900050105040101020002000000000000778.430000000000205.100000000000983.5302000.0157.2066.8000.0000.0157.2066.80000000000327.84
02110345011020400414.4616844700437.70904486030103012310198901800022600068920201030000001000030111010101020002000000000000778.430000000000205.100000000000983.5302000.0153.2057.4000.0000.0153.2057.40000000000327.84
02110345011030400414.4616844700437.70904486030103012411199001700021300064950101020502080000000006040101020002000000000000778.430000000000205.100000000000983.53-1000.0176.3065.0000.0000.0176.3065.00000000000327.84
02110345101010400414.4616844700437.70904486010101012207196903900047100143500101030000001000030111010101020002000000000006038.400000000000370.150000000006408.55-1000.0177.8112.3000.0000.0177.8112.30000000001281.71
02110345101020400414.4616844700437.70904486020102011604197003800046200140820201030000001000030111010101010102000000000006038.400000000000370.150000000006408.5502000.0163.5064.2000.0000.0163.5064.20000000001281.71
02110345101030400414.4616844700437.70904486030103010505199001800022100067580101020700020000000009040101020002000000000006038.400000000000370.150000000006408.55-1000.0169.2062.0000.0000.0169.2062.00000000001281.71
02110345101040400414.4616844700437.70904486030103012305199401400017300052790201020501080000000007010201020002000000000006038.400000000000370.150000000006408.5502000.0165.4065.6000.0000.0165.4065.60000000001281.71
02110345101050400414.4616844700437.70904486050105011204199101700021000064160101030000000801060206040202000000000000000006038.400000000000370.150000000006408.55-1000.0999.9999.9000.0000.0172.5070.40000000001281.71
02110345111010400414.4616844700437.70904486010101010612194406300076600233440102040000000000000000050404020002000000000002154.130000000000397.790000000002551.91-1000.0999.9999.9000.0000.0164.9076.50000000000283.55
02110345111020400414.4616844700437.70904486020102012205195205600067700206200202030000000500010201040404020002000000000002154.130000000000397.790000000002551.9102000.0141.5087.8000.0000.0141.5087.80000000000283.55
02110345111030400414.4616844700437.70904486030201010402197603200039300119620101030000000801050205040404020002000000000002154.130000000000397.790000000002551.91-1000.0158.5063.0000.0000.0158.5063.00000000000283.55
02110345111040400414.4616844700437.70904486030301012806198202600031600096260101030000001000030111040101010202000000000002154.130000000000397.790000000002551.91-1000.0159.0067.6000.0000.0159.0067.60000000000283.55
02110345111050400414.4616844700437.70904486030103023008198901900023000070060101030000001000030111040202000000000000000002154.130000000000397.790000000002551.91-1000.0000.0000.0000.0000.0164.9060.50000000000283.55
02110345111060400414.4616844700437.70904486040202012312198002700033400101780201030000000801040204040101020002000000000002154.130000000000397.790000000002551.9102000.0155.7060.0000.0000.0155.7060.00000000000283.55
02110345111070400414.4616844700437.70904486040302011905198102700032900100310201030000001000030111040101010102000000000002154.130000000000397.790000000002551.9102000.0150.0052.0000.0000.0150.0052.00000000000283.55
02110345111080400414.4616844700437.70904486040203010312200300400005900017980102020200100000000000040000000000000000000002154.130000000000397.790000000002551.91-1000.0111.4021.0000.0000.0111.4021.00000000000283.55
02110345111090400414.4616844700437.70904486040203011304200400400005400016660202020100100000000000040000000000000000000002154.130000000000397.790000000002551.91-1000.0098.3014.5000.0000.0098.3014.50000000000283.55
02110345121010400414.4616844700437.70904486010101011501197403400041700127120101030000000900070207020101020001010000000002558.500000000000290.490000000002848.99-1000.0170.0085.8000.0000.0170.0085.80000000000712.25
02110345121020400414.4616844700437.70904486020102013004198002800034200104150201030000001000030111040101020002000000000002558.500000000000290.490000000002848.9902000.0169.0073.8000.0000.0169.0073.80000000000712.25
02110345121030400414.4616844700437.70904486030103011203200100700009100027940201020502020000000000040000000000000000000002558.500000000000290.490000000002848.99-1000.0127.1021.1000.0000.0127.1021.10000000000712.25
02110345121040400414.4616844700437.70904486030103012204200500300004200012920202020100100000000000040000000000000000000002558.500000000000290.490000000002848.99-1000.0099.0014.6000.0000.0099.0014.60000000000712.25
02110345131010400414.4616844700437.70904486010101010608194106700080600245620101030000000500040104010101020002000000000003273.400000000000299.140000000003572.54-1000.0169.0063.1000.0000.0169.0063.10000000000510.36
02110345131020400414.4616844700437.70904486020102012512194306400077800236910201030000000600050112010101020002000000000003273.400000000000299.140000000003572.5402000.0149.5089.1000.0000.0149.5089.10000000000510.36
02110345131030400414.4616844700437.70904486030201011406198102700032800100050201011200100000000000010101010102000000000003273.400000000000299.140000000003572.5402000.0161.5059.3000.0000.0161.5059.30000000000510.36
02110345131040400414.4616844700437.70904486030301013011198202500031100094710201030000001100020210010101020002000000000003273.400000000000299.140000000003572.5401000.0000.0000.0000.0000.0000.0000.00000000000510.36
02110345131050400414.4616844700437.70904486040303011805199900900011300034580201020502030000000001010000000000000000000003273.400000000000299.140000000003572.54-1000.0134.0029.5000.0000.0134.0029.50000000000510.36
02110345131060400414.4616844700437.70904486040203013007200300500006300019240101010200100000000000010000000000000000000003273.400000000000299.140000000003572.54-1000.0114.5018.6000.0000.0114.5018.60000000000510.36
02110345131070400414.4616844700437.70904486040203010309200800000000200000620202040000000000000000010000000000000000000003273.400000000000299.140000000003572.54-1057.5000.0000.0005.2057.5000.0005.20000000000510.36
02110345021010400414.4616844700437.70904486010101011105195705100061500187420101030000001000030111010101020001010000000003128.050000000000265.960000000003394.01-1000.0178.8080.0000.0000.0178.8080.00000000001131.34
02110345021020400414.4616844700437.70904486020102012503196903900047300144060201030000001400080115040101010101010000000003128.050000000000265.960000000003394.0102000.0158.2071.0000.0000.0158.2071.00000000001131.34
02110345021030400414.4616844700437.70904486030103012901199101700021100064260201020700030000000010010101020002000000000003128.050000000000265.960000000003394.0102000.0174.9062.9000.0000.0174.9062.90000000001131.34
02110345031010400414.4616844700437.70904486010101012407198002800033700102670101030000001000020210010101020002000000000001860.250000000000254.590000000002114.84-1000.0176.3098.2000.0000.0176.3098.20000000000704.95
02110345031020400414.4616844700437.70904486020102010606198202600031400095850201030000001000030111040101020002000000000001860.250000000000254.590000000002114.8402000.0148.7056.0000.0000.0148.7056.00000000000704.95
02110345031030400414.4616844700437.70904486030103012203199900900011300034520101020502030000000001010000000000000000000001860.250000000000254.590000000002114.84-1000.0118.9019.7000.0000.0118.9019.70000000000704.95
02110345041010400414.4616844700437.70904486010101010411198502200027400083590101030000001000010209040101020002000000000000732.930000000000000.000000000000732.93-1000.0170.6074.4000.0000.0170.6074.40000000000183.23
02110345041020400414.4616844700437.70904486020102012112198602100026100079470201020600040000000003020201020002000000000000732.930000000000000.000000000000732.9302000.0152.1052.6000.0000.0152.1052.60000000000183.23
02110345041030400414.4616844700437.70904486030103010801200600200003200009890102040000000000000000010000000000000000000000732.930000000000000.000000000000732.93-1092.2092.4011.8000.0000.0092.4011.80000000000183.23
02110345041040400414.4616844700437.70904486040104011404199101700020900063720101020501080000000007040102000000000000000000732.930000000000000.000000000000732.93-1000.0168.6054.7000.0000.0168.6054.70000000000183.23
02110345051010400414.4616844700437.70904486010101010207193707100085400260160101030000000500040204010101010102000000000003153.990000000000004.250000000003158.24-1000.0162.3059.8000.0000.0162.3059.80000000000526.37
02110345051020400414.4616844700437.70904486020102011703195405400065400199140201030000000500040204010201020002000000000003153.990000000000004.250000000003158.2402000.0146.2068.9000.0000.0146.2068.90000000000526.37
02110345051030400414.4616844700437.70904486030202010208197003800045700139320201030000001100030111040102000000000000000003153.990000000000004.250000000003158.2402000.0151.9049.2000.0000.0151.9049.20000000000526.37
02110345051040400414.4616844700437.70904486040201011104196204600055700169670101030000000801020202010101020002000000000003153.990000000000004.250000000003158.24-1000.0165.5078.4000.0000.0165.5078.40000000000526.37
02110345051050400414.4616844700437.70904486040203012108199501300015700047820101020501030000000002040202000000000000000003153.990000000000004.250000000003158.24-1000.0158.8047.6000.0000.0158.8047.60000000000526.37
02110345051060400414.4616844700437.70904486040203012405199801000012300037750201020501040000000003010202000000000000000003153.990000000000004.250000000003158.2402000.0140.1032.3000.0000.0140.1032.30000000000526.37
02110345071010400414.4616844700437.70904486010101010301196504300052500159900101030000001000030111010101020002000000000001664.440000000000008.580000000001673.03-1000.0999.9999.9000.0000.0170.8088.80000000000418.26
02110345071020400414.4616844700437.70904486020102011003198102700033100100800201030000000900070207010101020002000000000001664.440000000000008.580000000001673.0302000.0165.4082.4000.0000.0165.4082.40000000000418.26
02110345071030400414.4616844700437.70904486030103012312199701000012900039480201020501040000000003010202000000000000000001664.440000000000008.580000000001673.0302000.0139.3034.2000.0000.0139.3034.20000000000418.26
02110345071040400414.4616844700437.70904486030103011605200100700008800027080101020501010000000000010000000000000000000001664.440000000000008.580000000001673.03-1000.0130.1023.7000.0000.0130.1023.70000000000418.26
02110345081010400414.4616844700437.70904486010101010601195705100062100189090101030000000801080108020101020002000000000002855.060000000000000.000000000002855.06-1000.0168.2075.2000.0000.0168.2075.20000000002855.06
02110353011010400563.9915196700595.62608230010101011506196704100049700151320101030000001000030111040101020002000000000001469.230000000000118.300000000001587.53-1000.0999.9060.8000.0000.0163.5060.80000000000529.18
02110353011020400563.9915196700595.62608230020102012110197003800045600139080201030000000801050205040201020002000000000001469.230000000000118.300000000001587.5301000.0000.0000.0000.0000.0000.0000.00000000000529.18
02110353011030400563.9915196700595.62608230030103010805200200600007800023860202020200100000000000010000000000000000000001469.230000000000118.300000000001587.53-1000.0999.9019.4000.0000.0118.7019.40000000000529.18
02110353101010400563.9915196700595.62608230010101011304194606200075300229210102040000000000000000040201020002000000000000640.750000000000101.000000000000741.75-1000.0999.9999.9000.0000.0171.5081.30000000000247.25
02110353101020400563.9915196700595.62608230020102010703194306500079000240540202030000000500020202040101020002000000000000640.750000000000101.000000000000741.7502000.0999.9037.0000.0000.0142.8037.00000000000247.25
02110353101030400563.9915196700595.62608230030103011805198702100025900079110101030000000801060206040101020002000000000000640.750000000000101.000000000000741.75-1000.0999.9999.9000.0000.0158.7055.20000000000247.25
02110353111010400563.9915196700595.62608230010101012412197403400040900124530101030000000500040104040101010102000000000003438.000000000000151.500000000003589.50-1000.0999.9056.1000.0000.0168.7056.10000000000598.25
02110353111020400563.9915196700595.62608230020104012009197803000036400110870201030000001000030111040101010102000000000003438.000000000000151.500000000003589.5002000.0999.9049.4000.0000.0157.0049.40000000000598.25
02110353111030400563.9915196700595.62608230030103012211200500300003800011620202040000000000000000040000000000000000000003438.000000000000151.500000000003589.50-1000.0999.9999.9000.0000.0108.2013.90000000000598.25
02110353111040400563.9915196700595.62608230030103012211200500300003800011620102040000000000000000040000000000000000000003438.000000000000151.500000000003589.50-1000.0999.9014.9000.0000.0102.3014.90000000000598.25
02110353111050400563.9915196700595.62608230040104011812194706100073300223210201030000001000030111040101010102000000000003438.000000000000151.500000000003589.5002000.0999.9045.9000.0000.0155.5045.90000000000598.25
02110353111060400563.9915196700595.62608230040104010503198402400029800090940201030000001000030111040201020002000000000003438.000000000000151.500000000003589.5002000.0999.9999.9000.0000.0158.3058.10000000000598.25
02110353121010400563.9915196700595.62608230010101011212195405400064900197700101040000000000000000040101020002000000000001284.700000000000168.330000000001453.03-1000.0999.9999.9000.0000.0172.1067.20000000000290.61
02110353121020400563.9915196700595.62608230020102012105196804000048800148610201030000000500020202040101020002000000000001284.700000000000168.330000000001453.0302000.0999.9095.8000.0000.0156.3095.80000000000290.61
02110353121030400563.9915196700595.62608230030103011201199001900022800069550101030000000801080108040101020002000000000001284.700000000000168.330000000001453.03-1000.0999.9058.9000.0000.0161.1058.90000000000290.61
02110353121040400563.9915196700595.62608230030103011708199301500018500056420101020501080000000007040202000000000000000001284.700000000000168.330000000001453.03-1000.0999.9064.0000.0000.0168.4064.00000000000290.61
02110353121050400563.9915196700595.62608230030103011912199900900010900033270101020502030000000001040000000000000000000001284.700000000000168.330000000001453.03-1000.0999.9025.3000.0000.0130.6025.30000000000290.61
02110353131010400563.9915196700595.62608230010101011606197703100037900115620101030000001000030111010101010102000000000002085.170000000000150.000000000002235.17-1000.0999.9088.6000.0000.0175.7088.60000000000558.79
02110353131020400563.9915196700595.62608230020102011710198002800033900103430201030000001000030111010201020002000000000002085.170000000000150.000000000002235.1702000.0999.9047.4000.0000.0154.6047.40000000000558.79
02110353131030400563.9915196700595.62608230030103011102200100700009500029210201020502020000000000010000000000000000000002085.170000000000150.000000000002235.17-1000.0999.9026.8000.0000.0138.0026.80000000000558.79
02110353131040400563.9915196700595.62608230030104012301200400500006000018450102020200100000000000010000000000000000000002085.170000000000150.000000000002235.17-1000.0999.9020.8000.0000.0119.3020.80000000000558.79
02110353021010400563.9915196700595.62608230010101011709196104700056600172290101030000000801040204040101010102000000000002756.630000000001499.580000000004256.22-1000.0999.9999.9000.0000.0163.5074.70000000000851.24
02110353021020400563.9915196700595.62608230020103011008197103700044700136150201030000000801050205010101010102000000000002756.630000000001499.580000000004256.2202000.0999.9999.9000.0000.0161.9056.90000000000851.24
02110353021030400563.9915196700595.62608230030102011112198801900023900072820101020700030000000010010101020002000000000002756.630000000001499.580000000004256.22-1000.0999.9999.9000.0000.0170.8069.70000000000851.24
02110353021040400563.9915196700595.62608230030103011507199201600019600059700201020502090000000007040202000000000000000002756.630000000001499.580000000004256.2202000.0999.9999.9000.0000.0168.0053.40000000000851.24
02110353021050400563.9915196700595.62608230030103012103199401400017500053560101020502060000000004040202000000000000000002756.630000000001499.580000000004256.22-1000.0999.9999.9000.0000.0174.2077.00000000000851.24
02110353041010400563.9915196700595.62608230010101011509194106700080600245500101040000000000000000020101020002000000000001979.590000000000405.830000000002385.42-1000.0999.9065.7000.0000.0174.1065.70000000001192.71
02110353041020400563.9915196700595.62608230020102010604194606200075100228860202040000000000000000020101020002000000000001979.590000000000405.830000000002385.4202000.0999.9083.4000.0000.0165.0083.40000000001192.71
02110353051010400563.9915196700595.62608230010101012510196604200050500153930101030000001000010209020101010101010000000002009.150000000000306.000000000002315.15-1000.0999.9065.8000.0000.0164.6065.80000000000771.72
02110353051020400563.9915196700595.62608230020102011011197303500042100128200201020600100000000088010101010101010000000002009.150000000000306.000000000002315.1502000.0999.9999.9000.0000.0172.6057.30000000000771.72
02110353051030400563.9915196700595.62608230030103010602199301500019000057920201020501080000000007020201020002000000000002009.150000000000306.000000000002315.1502000.0999.9063.2000.0000.0160.0063.20000000000771.72
02110353061010400563.9915196700595.62608230010101012408197803000036300110720101030000001000010209010101010102000000000001315.700000000000000.000000000001315.70-1000.0999.9999.9000.0000.0166.4064.10000000000263.14
02110353061020400563.9915196700595.62608230020102013008197603200038700117960201030000001000030111010101010101010000000001315.700000000000000.000000000001315.7002000.0999.9999.9000.0000.0151.9047.20000000000263.14
02110353061030400563.9915196700595.62608230030103012011199501300015600047750101020501050000000004040202000000000000000001315.700000000000000.000000000001315.70-1000.0999.9999.9000.0000.0165.3064.20000000000263.14
02110353061040400563.9915196700595.62608230030103012912199900800010700032750101020502030000000001040000000000000000000001315.700000000000000.000000000001315.70-1000.0999.9999.9000.0000.0119.6022.10000000000263.14
02110353061050400563.9915196700595.62608230030103010509200800000000300001020202040000000000000000010000000000000000000001315.700000000000000.000000000001315.70-1999.9000.0000.0000.0062.5000.0005.20000000000263.14
02110353071010400563.9915196700595.62608230010101010604197603200039200119560101020600100000000088040101020002000000000001212.000000000000116.270000000001328.27-1000.0999.9999.9000.0000.0166.3067.10000000000332.07
02110353071020400563.9915196700595.62608230020102012308197803000036400110870201030000001000030111010201020002000000000001212.000000000000116.270000000001328.2702000.0999.9999.9000.0000.0160.1075.80000000000332.07
02110353071030400563.9915196700595.62608230030103013112199701000013100040170201020502060000000004040202000000000000000001212.000000000000116.270000000001328.2702000.0999.9999.9000.0000.0136.0030.10000000000332.07
02110353071040400563.9915196700595.62608230030103012606199900900011400034750201020502040000000002010000000000000000000001212.000000000000116.270000000001328.27-1000.0999.9999.9000.0000.0141.4037.60000000000332.07
02110353081010400563.9915196700595.62608230010101012703197303500042900130620101030000001000020210040101020002000000000001545.000000000000000.000000000001545.00-1000.0999.9999.9000.0000.0166.4074.10000000000515.00
02110353081020400563.9915196700595.62608230020102012503197303500042900130640201030000001000030111040101020002000000000001545.000000000000000.000000000001545.0002000.0999.9070.0000.0000.0165.4070.00000000000515.00
02110353081030400563.9915196700595.62608230030103012502200700100002200006740202040000000000000000040000000000000000000001545.000000000000000.000000000001545.00-1999.9000.0000.0017.3093.1000.0017.30000000000515.00
02110353091010400563.9915196700595.62608230010101011108197003800046100140350101030000000600030211010101020002000000000001092.820000000000161.600000000001254.42-1000.0999.9999.9000.0000.0178.3070.30000000000313.61
02110353091020400563.9915196700595.62608230020102010108197603200038900118530201030000001000030111010101020002000000000001092.820000000000161.600000000001254.4202000.0999.9092.6000.0000.0159.7092.60000000000313.61
02110353091030400563.9915196700595.62608230030103012001199501300016700051070201020502070000000005010202000000000000000001092.820000000000161.600000000001254.4202000.0999.9039.5000.0000.0146.4039.50000000000313.61
02110353091040400563.9915196700595.62608230030103012105200200600007900024290101020502010000000000010000000000000000000001092.820000000000161.600000000001254.42-1000.0999.9019.5000.0000.0107.7019.50000000000313.61
02110361011010400863.9502734100912.40967054010101010710196704100049300150250101030000000801050205020101020002000000000002063.330000000000291.720000000002355.05-1000.0164.3071.5000.0000.0164.3071.50000000000588.76
02110361011020400863.9502734100912.40967054020102012309197503300039800121170201030000001000030111040201020002000000000002063.330000000000291.720000000002355.0502000.0155.0057.1000.0000.0155.0057.10000000000588.76
02110361011030400863.9502734100912.40967054030103011610199401400016900051540201020502090000000007040201020002000000000002063.330000000000291.720000000002355.0502000.0161.2045.3000.0000.0161.2045.30000000000588.76
02110361011040400863.9502734100912.40967054030103010611199701100013200040370101020502050000000003040201020002000000000002063.330000000000291.720000000002355.05-1000.0154.2040.0000.0000.0154.2040.00000000000588.76
02110361101010400863.9502734100912.40967054010101012405198702100025900079120201030000001000030111010101020002000000000001331.130000000000477.370000000001808.5002000.0165.5049.1000.0000.0165.5049.10000000001808.50
02110361121010400863.9502734100912.40967054010101012502198602200027500083790101030000001000010209040101020002000000000000796.080000000000038.710000000000834.79-1000.0164.5086.4000.0000.0164.5086.40000000000417.40
02110361121020400863.9502734100912.40967054020102010306199001800022400068200201020700010000000008040201020002000000000000796.080000000000038.710000000000834.7902000.0161.0069.2000.0000.0161.0069.20000000000417.40
02110361041010400863.9502734100912.40967054010101011508197803000036300110740101030000000801030203020101020002000000000000424.000000000000071.400000000000495.40-1000.0999.9092.6000.0000.0176.9092.60000000000165.13
02110361041020400863.9502734100912.40967054020102012510198002800033700102720201030000000801080108040201020002000000000000424.000000000000071.400000000000495.4002000.0999.9065.2000.0000.0157.8065.20000000000165.13
02110361041030400863.9502734100912.40967054030103012106200200600007700023630201020502010000000000040000000000000000000000424.000000000000071.400000000000495.40-1000.0110.0025.2000.0000.0110.0025.20000000000165.13
02110361051010400863.9502734100912.40967054010101011812197703100037200113280101030000001000030111040101020002000000000001060.000000000000306.000000000001366.00-1000.0173.0072.0000.0000.0173.0072.00000000000341.50
02110361051020400863.9502734100912.40967054020102012111197403400040900124510201030000001000030111010201020002000000000001060.000000000000306.000000000001366.0002000.0162.0081.4000.0000.0162.0081.40000000000341.50
02110361051030400863.9502734100912.40967054030103012505199401400017400053260101020502070000000005040202000000000000000001060.000000000000306.000000000001366.00-1000.0179.0054.9000.0000.0179.0054.90000000000341.50
02110361051040400863.9502734100912.40967054030103012210200700100001400004280202040000000000000000010000000000000000000001060.000000000000306.000000000001366.00-1077.0000.0000.0015.5077.0000.0015.50000000000341.50
02110361061010400863.9502734100912.40967054010101010612194106700080400244890101030000000500030203010101020002000000000000662.620000000000302.820000000000965.44-1000.0160.5071.7000.0000.0160.5071.70000000000482.72
02110361061020400863.9502734100912.40967054020102012803193807000084800258380201030000000500040104010101020002000000000000662.620000000000302.820000000000965.4402000.0155.0065.4000.0000.0155.0065.40000000000482.72
02110361071010400863.9502734100912.40967054010101010110197503300039900121510101030000000801040204040101020002000000000003082.920000000000303.000000000003385.92-1000.0173.0113.4000.0000.0173.0113.40000000000677.18
02110361071020400863.9502734100912.40967054020102012209197603200038700117940201030000001000030111010101020002000000000003082.920000000000303.000000000003385.9202000.0165.0087.3000.0000.0165.0087.30000000000677.18
02110361071030400863.9502734100912.40967054030103011012200200600007200022190202020502010000000000010000000000000000000003082.920000000000303.000000000003385.92-1000.0129.0039.2000.0000.0129.0039.20000000000677.18
02110361071040400863.9502734100912.40967054030103011405200400400005500016980102040000000000000000010000000000000000000003082.920000000000303.000000000003385.92-1000.0109.5021.4000.0000.0109.5021.40000000000677.18
02110361071050400863.9502734100912.40967054030103012805200500300004300013190102040000000000000000010000000000000000000003082.920000000000303.000000000003385.92-1000.0102.5017.3000.0000.0102.5017.30000000000677.18
02110361081010400863.9502734100912.40967054010101010206197803000036700111760101030000001400010212010101010101010000000008315.000000000001515.000000000009830.00-1000.0178.0069.7000.0000.0178.0069.70000000001966.00
02110361081020400863.9502734100912.40967054020102012704198502300028400086550201030000001000030111010101010101010000000008315.000000000001515.000000000009830.0002000.0168.0073.8000.0000.0168.0073.80000000001966.00
02110361081030400863.9502734100912.40967054030103011911200400400004900015090202040000000000000000010000000000000000000008315.000000000001515.000000000009830.00-1000.0111.0022.2000.0000.0111.0022.20000000001966.00
02110361081040400863.9502734100912.40967054030103011108200600200002800008790102040000000000000000010000000000000000000008315.000000000001515.000000000009830.00-1090.0090.0016.1000.0000.0090.0016.10000000001966.00
02110361081050400863.9502734100912.40967054030103012503200800000000900002870102040000000000000000010000000000000000000008315.000000000001515.000000000009830.00-1073.5000.0000.0015.2073.5000.0015.20000000001966.00
02110370011010400457.1528173000482.79474439010101011607197303500042700130000102040000000000000000040101010102000000000002310.400000000000284.000000000002594.40-1000.0169.0064.5000.0000.0169.0064.50000000000864.80
02110370011020400457.1528173000482.79474439020102010104196704100050200152980201030000001400040215010101010102000000000002310.400000000000284.000000000002594.4002000.0165.0058.7000.0000.0165.0058.70000000000864.80
02110370011030400457.1528173000482.79474439030103012606199701100013900042540101020502050000000003040202000000000000000002310.400000000000284.000000000002594.40-1000.0147.5051.9000.0000.0147.5051.90000000000864.80
02110370101010400457.1528173000482.79474439010101010108198702100026000079340101011100040000000014010401010202000000000000018.520000000000768.250000000000786.77-1000.0176.0067.0000.0000.0176.0067.00000000000786.77
02110370121010400457.1528173000482.79474439010101012210198602200027000082380101040000000000000000050101020002000000000000128.700000000000029.400000000000158.10-1000.0167.0078.3000.0000.0167.0078.30000000000052.70
02110370121020400457.1528173000482.79474439020102010101198402500030400092630202040000000000000000050202000000000000000000128.700000000000029.400000000000158.1002000.0155.0055.0000.0000.0155.0055.00000000000052.70
02110370121030400457.1528173000482.79474439030103021404200400500006000018540101020501020000000001050000000000000000000000128.700000000000029.400000000000158.10-1000.0000.0000.0000.0000.0106.9017.80000000000052.70
02110370131010400457.1528173000482.79474439010101012705198602200027500083860101011200100000000000010404020002000000000000557.620000000000021.250000000000578.87-1000.0999.9091.0000.0000.0177.1091.00000000000578.87
02110370021010400457.1528173000482.79474439010101011309195904900059300180550201030000000500010201010101020002000000000001291.730000000000371.600000000001663.3302000.0161.0072.9000.0000.0161.0072.90000000000554.44
02110370021020400457.1528173000482.79474439040104011103200000800010700032650201020502030000000001010000000000000000000001291.730000000000371.600000000001663.33-1000.0136.0033.9000.0000.0136.0033.90000000000554.44
02110370021030400457.1528173000482.79474439040104010502200200700008400025690201020502020000000000010000000000000000000001291.730000000000371.600000000001663.33-1000.0124.0029.4000.0000.0124.0029.40000000000554.44
02110370061010400457.1528173000482.79474439010101011806196404400053600163360201011100060000000015010101010101010000000007327.000000000000800.000000000008127.0002000.0179.0070.0000.0000.0179.0070.00000000004063.50
02110370061020400457.1528173000482.79474439030102010609200000800010200031070201010502030000000001040000000000000000000007327.000000000000800.000000000008127.00-1000.0110.0024.0000.0000.0110.0024.00000000004063.50
02110370091010400457.1528173000482.79474439010101012707196004800058400177790101030000001000030111010102000000000000000003000.000000000000600.000000000003600.00-1000.0190.0099.9000.0000.0190.0099.90000000001200.00
02110370091020400457.1528173000482.79474439020102012210197503300040100122140201030000001000030111010201020002000000000003000.000000000000600.000000000003600.0002000.0179.5067.4000.0000.0179.5067.40000000001200.00
02110370091030400457.1528173000482.79474439030103011010200600200002900009030102040000000000000000010000000000000000000003000.000000000000600.000000000003600.00-1099.0099.1039.9000.0000.0099.1039.90000000001200.00
02110388011010400330.3065444000348.83360146010101010605196204600056100170960201030000001000030111040101020002000000000003470.000000000000000.000000000003470.0002000.0999.9066.5000.0000.0159.9066.50000000001156.67
02110388011020400330.3065444000348.83360146020102011006198102700033200101210101030000000801060206040101020002000000000003470.000000000000000.000000000003470.00-1000.0999.9073.4000.0000.0174.7073.40000000001156.67
02110388011030400330.3065444000348.83360146030103012210198702100025600077960201011100080000000015010201020002000000000003470.000000000000000.000000000003470.0002000.0999.9066.9000.0000.0161.9066.90000000001156.67
02110388101010400330.3065444000348.83360146010101012209198802000024700075230201030000001000030111020101010101010000000000550.000000000000072.750000000000622.7502000.0999.9999.9000.0000.0161.7055.70000000000622.75
02110388111010400330.3065444000348.83360146010101010607196704100050100152720101030000001000020210040101010102000000000003742.500000000000127.350000000003869.85-1000.0999.9999.9000.0000.0173.8073.00000000000773.97
02110388111020400330.3065444000348.83360146020102010802197203700044600135940201030000000801060206040201020002000000000003742.500000000000127.350000000003869.8502000.0999.9999.9000.0000.0161.7077.60000000000773.97
02110388111030400330.3065444000348.83360146030103011106199101700021400065310101020700030000000010040202000000000000000003742.500000000000127.350000000003869.85-1000.0999.9999.9000.0000.0177.5062.60000000000773.97
02110388111040400330.3065444000348.83360146030103012505199301500019100058170201020700010000000008040202000000000000000003742.500000000000127.350000000003869.8502000.0999.9999.9000.0000.0163.0043.20000000000773.97
02110388111050400330.3065444000348.83360146030103012808200200600008000024350101020501020000000001040000000000000000000003742.500000000000127.350000000003869.85-1000.0999.9999.9000.0000.0112.8018.10000000000773.97
02110388121010400330.3065444000348.83360146010101012103198402500030100091690101030000001400040115040101020001010000000002101.010000000000790.030000000002891.04-1000.0999.9999.9000.0000.0170.6066.10000000001445.52
02110388121020400330.3065444000348.83360146020102012707198402400029700090410201030000001400030214010101010101010000000002101.010000000000790.030000000002891.0402000.0999.9999.9000.0000.0159.8052.70000000001445.52
02110388131010400330.3065444000348.83360146010101011107196604200051300156320201030000001000030111040101010102000000000000740.670000000000381.690000000001122.3602000.0999.9999.9000.0000.0161.5071.20000000000561.18
02110388131020400330.3065444000348.83360146030103010410198702100025800078770101020700030000000010040101020002000000000000740.670000000000381.690000000001122.36-1000.0999.9999.9000.0000.0173.9072.50000000000561.18
02110388021010400330.3065444000348.83360146010101013107195205600067800206620101030000001400070115010101010102000000000002400.000000000000320.210000000002720.21-1000.0999.9999.9000.0000.0167.7090.10000000000906.74
02110388021020400330.3065444000348.83360146020102010308196104700057000173720201030000001000030111010201020002000000000002400.000000000000320.210000000002720.2102000.0999.9999.9000.0000.0164.0068.40000000000906.74
02110388021030400330.3065444000348.83360146030103012506198302500030700093760101030000001000030111010101020002000000000002400.000000000000320.210000000002720.21-1000.0999.9999.9000.0000.0157.8070.70000000000906.74
02110388041010400330.3065444000348.83360146010101012408192907900095400290600202040000000000000000040101020002000000000001427.590000000001629.770000000003057.3602000.0999.9048.3000.0000.0156.6048.30000000001019.12
02110388041020400330.3065444000348.83360146030103012002196704200050400153660101030000000801030203040101020002000000000001427.590000000001629.770000000003057.36-1000.0999.9999.9000.0000.0164.4073.40000000001019.12
02110388041030400330.3065444000348.83360146040104012402198702200026400080570201030000001000030111040201020002000000000001427.590000000001629.770000000003057.3602000.0999.9044.1000.0000.0152.2044.10000000001019.12
02110388051010400330.3065444000348.83360146010101010407199001800022400068310201020700030000000010010101020002000000000001103.850000000000018.060000000001121.9102000.0999.9063.3000.0000.0155.2063.30000000000560.96
02110388051020400330.3065444000348.83360146040104011808198802000024600075160201030000001000030111010101020002000000000001103.850000000000018.060000000001121.9102000.0999.9999.9000.0000.0156.1047.80000000000560.96
02110388061010400330.3065444000348.83360146010101010510195505300064100195220101030000001400030114040101010102000000000008116.130000000000299.340000000008415.47-1000.0999.9999.9000.0000.0170.0104.60000000004207.73
02110388061020400330.3065444000348.83360146020102012801198002900034900106410201030000001000030211010201020002000000000008116.130000000000299.340000000008415.4702000.0999.9999.9000.0000.0176.6137.00000000004207.73
02110388071010400330.3065444000348.83360146010101012303197503400040800124340101030000001400050115020101010101010000000018803.360000000000000.000000000018803.36-1000.0999.9999.9000.0000.0176.9087.40000000006267.79
02110388071020400330.3065444000348.83360146020102012408197503300040300122800201030000001400050115010101010101010000000018803.360000000000000.000000000018803.3602000.0999.9999.9000.0000.0164.5058.40000000006267.79
02110388071030400330.3065444000348.83360146030103010311200600200002900008860202040000000000000000010000000000000000000018803.360000000000000.000000000018803.36-1999.9999.9999.9000.0000.0086.9012.20000000006267.79
02110388081010400330.3065444000348.83360146010101010104198402500030000091370101030000001400010212010403010201010000000008230.800000000000000.000000000008230.80-1000.0999.9999.9000.0000.0178.1100.70000000002743.60
02110388081020400330.3065444000348.83360146020102010212197803000036400110840201030000001400080115010403020002000000000008230.800000000000000.000000000008230.8002000.0999.9999.9000.0000.0161.4046.50000000002743.60
02110388081030400330.3065444000348.83360146050105012704199900900011900036330101020502050000000003010000000000000000000008230.800000000000000.000000000008230.80-1000.0999.9999.9000.0000.0138.0036.20000000002743.60
02110396011010400619.8402822900654.60742957010101012401196904000048100146480201030000001000030111040101020002000000000000351.930000000000270.670000000000622.5902000.0999.9069.6000.0000.0169.3069.60000000000207.53
02110396011020400619.8402822900654.60742957030201010305198802000025000076090201030000001000030111040101010101010000000000351.930000000000270.670000000000622.5902000.0999.9051.7000.0000.0159.4051.70000000000207.53
02110396011030400619.8402822900654.60742957040202011702198502400028800087800101030000001400050115010101020002000000000000351.930000000000270.670000000000622.59-1000.0999.9065.6000.0000.0174.9065.60000000000207.53
02110396101010400619.8402822900654.60742957010101022208194006800082400250930102040000000000000000010404020002000000000000781.420000000000196.000000000000977.42-1000.0000.0000.0000.0000.0160.4055.80000000000162.90
02110396101020400619.8402822900654.60742957020102021210195005800070200213900201030000000500110200020202000000000000000000781.420000000000196.000000000000977.4202000.0000.0000.0000.0000.0154.1059.00000000000162.90
02110396101030400619.8402822900654.60742957040201011201197103800045900139930101020501060000000005040101020002000000000000781.420000000000196.000000000000977.42-1000.0999.9065.2000.0000.0166.3065.20000000000162.90
02110396101040400619.8402822900654.60742957030202011208197203600044000134150201030000000801080108020201020002000000000000781.420000000000196.000000000000977.4202000.0999.9065.6000.0000.0158.3065.60000000000162.90
02110396101050400619.8402822900654.60742957040203012406199900900011800036030201020502050000000003020000000000000000000000781.420000000000196.000000000000977.42-1000.0999.9041.5000.0000.0141.7041.50000000000162.90
02110396101060400619.8402822900654.60742957040203011206200000800010600032490101020502040000000002020000000000000000000000781.420000000000196.000000000000977.42-1000.0999.9031.4000.0000.0128.8031.40000000000162.90
02110396111010400619.8402822900654.60742957010101010303198702200026600080990101030000001000030111040101020002000000000000368.690000000000000.000000000000368.69-1000.0999.9066.1000.0000.0175.9066.10000000000184.34
02110396111020400619.8402822900654.60742957020102011706198802000025000076270201020800100000000088040201020002000000000000368.690000000000000.000000000000368.6902000.0999.9048.3000.0000.0164.9048.30000000000184.34
02110396131010400619.8402822900654.60742957010101010202194406500078300238340201040000000000000000010101020002000000000000390.100000000000196.000000000000586.1002000.0999.9082.7000.0000.0162.2082.70000000000586.10
02110396021010400619.8402822900654.60742957010101011205195805000060900185580201030000000801040204020101020002000000000000499.380000000000146.800000000000646.1802000.0999.9037.5000.0000.0150.3037.50000000000323.09
02110396021020400619.8402822900654.60742957030103012506198302500030800093830101020700010000000008020101020002000000000000499.380000000000146.800000000000646.18-1000.0999.9062.4000.0000.0174.5062.40000000000323.09
02110396031010400619.8402822900654.60742957010101011309198502300028100085720201030000001000030111040101020002000000000001208.010000000000008.580000000001216.5902000.0999.9065.7000.0000.0166.5065.70000000000608.30
02110396031020400619.8402822900654.60742957050105012301198602300027700084400201020700010000000008020101020002000000000001208.010000000000008.580000000001216.5902000.0999.9051.3000.0000.0153.3051.30000000000608.30
02110396041010400619.8402822900654.60742957010101013010194006800082000249820202030000000500110200010101020002000000000000107.530000000000291.250000000000398.7802000.0999.9040.6000.0000.0154.2040.60000000000199.39
02110396041020400619.8402822900654.60742957030103011312197303500042300128850101030000000801060206010101020002000000000000107.530000000000291.250000000000398.78-1000.0999.9072.3000.0000.0177.7072.30000000000199.39
02110396061010400619.8402822900654.60742957010101011306196304500054900167210201030000001000030111040101020002000000000000406.080000000000309.900000000000715.9802000.0999.9051.8000.0000.0138.9051.80000000000238.66
02110396061020400619.8402822900654.60742957030103010707198602200027200082960101030000001000010209010101020002000000000000406.080000000000309.900000000000715.98-1000.0999.9061.6000.0000.0168.6061.60000000000238.66
02110396061030400619.8402822900654.60742957030103010303199001900022800069610201020700030000000010010101020002000000000000406.080000000000309.900000000000715.9802000.0999.9038.1000.0000.0160.0038.10000000000238.66
02110396071010400619.8402822900654.60742957010101010302197603300039800121250201011100020000000012010101010101010000000001218.710000000000444.720000000001663.4302000.0999.9999.9000.0000.0154.0079.90000000000415.86
02110396071020400619.8402822900654.60742957020102012904197803000037100113090101030000001000020210010101010101010000000001218.710000000000444.720000000001663.43-1000.0999.9999.9000.0000.0174.4075.20000000000415.86
02110396071030400619.8402822900654.60742957030103012502199301600019300058930201020700020000000009010101020002000000000001218.710000000000444.720000000001663.4302000.0999.9999.9000.0000.0162.1065.70000000000415.86
02110396071040400619.8402822900654.60742957030103012602200400500006100018750202020200100000000000010000000000000000000001218.710000000000444.720000000001663.43-1000.0999.9999.9000.0000.0112.5020.80000000000415.86
02110396081010400619.8402822900654.60742957010101011609196104700057000173780101030000000500040104020101010102000000000004088.100000000000097.080000000004185.18-1000.0999.9060.3000.0000.0159.2060.30000000000697.53
02110396081020400619.8402822900654.60742957020102011908196903900047500144840201030000000801060206010101020002000000000004088.100000000000097.080000000004185.1802000.0999.9051.2000.0000.0154.5051.20000000000697.53
02110396081030400619.8402822900654.60742957030103011810198702100025700078500101030000001000030111010101020002000000000004088.100000000000097.080000000004185.18-1000.0999.9049.5000.0000.0158.8049.50000000000697.53
02110396081040400619.8402822900654.60742957030103012107199101700021200064780201020700010000000008040201020002000000000004088.100000000000097.080000000004185.1802000.0999.9037.8000.0000.0145.1037.80000000000697.53
02110396081050400619.8402822900654.60742957030201010509198602200027100082580101021100040000000014040101010102000000000004088.100000000000097.080000000004185.18-1000.0999.9053.4000.0000.0170.5053.40000000000697.53
02110396081060400619.8402822900654.60742957040202011004199001900022800069450201020700020000000009040101020002000000000004088.100000000000097.080000000004185.1801000.0000.0000.0000.0000.0000.0000.00000000000697.53
02110396091010400619.8402822900654.60742957010101011305199101700021500065460201020800020000000009040101020002000000000000222.260000000000000.000000000000222.2602000.0999.9049.2000.0000.0160.7049.20000000000222.26
02110400011010500416.1886470300439.53287360010101011604196504300051700157470101030000000801010201010101020002000000000001113.200000000000000.000000000001113.20-1000.0165.5070.3000.0000.0165.5070.30000000000185.53
02110400011020500416.1886470300439.53287360020102010404196504300051700157590201030000000801040204040201020002000000000001113.200000000000000.000000000001113.2002000.0158.5058.4000.0000.0158.5058.40000000000185.53
02110400011030500416.1886470300439.53287360030103011401199201600019600059780201020700020000000009040202000000000000000001113.200000000000000.000000000001113.2002000.0165.5062.5000.0000.0165.5062.50000000000185.53
02110400011040500416.1886470300439.53287360030103011306199301400017900054620101020502090000000007040202000000000000000001113.200000000000000.000000000001113.20-1000.0170.0056.9000.0000.0170.0056.90000000000185.53
02110400011050500416.1886470300439.53287360030103010706199601100014300043720101020502070000000005040202000000000000000001113.200000000000000.000000000001113.20-1000.0158.0051.5000.0000.0158.0051.50000000000185.53
02110400011060500416.1886470300439.53287360030103012101199801000012400037790101020502060000000004010202000000000000000001113.200000000000000.000000000001113.20-1000.0140.5034.1000.0000.0140.5034.10000000000185.53
02110400101010500416.1886470300439.53287360010101011404197003800045900139720101030000000801050205040101010102000000000002287.070000000000084.000000000002371.07-1000.0171.0072.0000.0000.0171.0072.00000000000592.77
02110400101020500416.1886470300439.53287360020102011502198102700032900100120201030000000801050205010201020002000000000002287.070000000000084.000000000002371.0701000.0000.0000.0000.0000.0000.0000.00000000000592.77
02110400101030500416.1886470300439.53287360030103012011199900800010300031600101020502040000000002040000000000000000000002287.070000000000084.000000000002371.07-1000.0133.5025.0000.0000.0133.5025.00000000000592.77
02110400101040500416.1886470300439.53287360030103010501200300500006600020180102040000000000000000040000000000000000000002287.070000000000084.000000000002371.07-1000.0110.5016.4000.0000.0110.5016.40000000000592.77
02110400111010500416.1886470300439.53287360010101012411194106600080000243540102040000000000000000040101020002000000000002272.670000000000183.800000000002456.47-1000.0170.0070.3000.0000.0170.0070.30000000000491.29
02110400111020500416.1886470300439.53287360020102010506195205600067300205080202040000000000000000040201020002000000000002272.670000000000183.800000000002456.4702000.0153.5065.2000.0000.0153.5065.20000000000491.29
02110400111030500416.1886470300439.53287360030103012001198002800034200104180101030000000801060206040101020002000000000002272.670000000000183.800000000002456.47-1000.0171.0061.7000.0000.0171.0061.70000000000491.29
02110400111040500416.1886470300439.53287360030103010504198302500030300092470101030000001000030111040101020002000000000002272.670000000000183.800000000002456.47-1000.0156.5055.7000.0000.0156.5055.70000000000491.29
02110400111050500416.1886470300439.53287360030103012801198901900023400071220201020700030000000010040101020002000000000002272.670000000000183.800000000002456.4702000.0154.5048.2000.0000.0154.5048.20000000000491.29
02110400121010500416.1886470300439.53287360010101012012195804900059500181190201030000001000030111010101010101010000000004072.030000000000367.500000000004439.5302000.0170.0087.5000.0000.0170.0087.50000000002219.76
02110400121020500416.1886470300439.53287360020102012906195904900058900179280102030000000500010201040101020002000000000004072.030000000000367.500000000004439.53-1000.0171.0081.5000.0000.0171.0081.50000000002219.76
02110400131010500416.1886470300439.53287360010101011006196204600055400168650102040000000000000000040101020002000000000001005.670000000000134.600000000001140.27-1000.0181.5089.2000.0000.0181.5089.20000000000190.04
02110400131020500416.1886470300439.53287360020102012207196004800057600175530202040000000000000000040201020002000000000001005.670000000000134.600000000001140.2702000.0152.0062.2000.0000.0152.0062.20000000000190.04
02110400131030500416.1886470300439.53287360030103010610198702000025000076160102030000000801050205040102000000000000000001005.670000000000134.600000000001140.27-1000.0169.5073.2000.0000.0169.5073.20000000000190.04
02110400131040500416.1886470300439.53287360030103010306199001800021800066450101030000000801040204040101020002000000000001005.670000000000134.600000000001140.27-1000.0167.5063.3000.0000.0167.5063.30000000000190.04
02110400131050500416.1886470300439.53287360030103010306199401400017000051840101020501060000000005010202000000000000000001005.670000000000134.600000000001140.27-1000.0169.0065.7000.0000.0169.0065.70000000000190.04
02110400131060500416.1886470300439.53287360030103011005199601200014700044770201020501050000000004040202000000000000000001005.670000000000134.600000000001140.2702000.0150.5038.3000.0000.0150.5038.30000000000190.04
02110400021010500416.1886470300439.53287360010101011110193307400089500272570101040000000000000000010101020002000000000001393.850000000000000.000000000001393.85-1000.0177.5081.8000.0000.0177.5081.80000000000464.62
02110400021020500416.1886470300439.53287360020102011507195804900059800182140201030000000500040104040201020002000000000001393.850000000000000.000000000001393.8502000.0158.0050.4000.0000.0158.0050.40000000000464.62
02110400021030500416.1886470300439.53287360040104012202191709100109500333320102040000000000000000040101020002000000000001393.850000000000000.000000000001393.85-1000.0156.0038.2000.0000.0156.0038.20000000000464.62
02110400031010500416.1886470300439.53287360010101012709196903800046400141290101030000001000020210020101010102000000000002106.550000000000210.000000000002316.55-1000.0181.0081.1000.0000.0181.0081.10000000000772.18
02110400031020500416.1886470300439.53287360020102012103196804000048200146840201030000000801080108010101020002000000000002106.550000000000210.000000000002316.5502000.0164.0074.4000.0000.0164.0074.40000000000772.18
02110400031030500416.1886470300439.53287360030103010703199001800021800066630201030000001000030111010201020002000000000002106.550000000000210.000000000002316.5502000.0165.0066.2000.0000.0165.0066.20000000000772.18
02110400051010500416.1886470300439.53287360010101010202196404400053200162070101020400100000000000040101020002000000000000749.740000000000157.500000000000907.24-1000.0157.0057.2000.0000.0157.0057.20000000000226.81
02110400051020500416.1886470300439.53287360020102012507197403300040600123810202040000000000000000040101020002000000000000749.740000000000157.500000000000907.2402000.0161.0059.9000.0000.0161.0059.90000000000226.81
02110400051030500416.1886470300439.53287360030103012005199900900010800033160101020502020000000000040000000000000000000000749.740000000000157.500000000000907.24-1000.0135.5025.4000.0000.0135.5025.40000000000226.81
02110400051040500416.1886470300439.53287360030103012010200400300004300013360202040000000000000000040000000000000000000000749.740000000000157.500000000000907.24-1000.0098.0014.3000.0000.0098.0014.30000000000226.81
02110400061010500416.1886470300439.53287360010101011212198302400029400089540101030000000801040204020101020002000000000000750.060000000000000.000000000000750.06-1000.0164.5055.6000.0000.0164.5055.60000000000150.01
02110400061020500416.1886470300439.53287360020102011009198102600032100097770201030000000801040204040101020002000000000000750.060000000000000.000000000000750.0602000.0146.0045.8000.0000.0146.0045.80000000000150.01
02110400061030500416.1886470300439.53287360030103013009200200500006800020870102040000000000000000040000000000000000000000750.060000000000000.000000000000750.06-1000.0108.2017.8000.0000.0108.2017.80000000000150.01
02110400061040500416.1886470300439.53287360030103010203200400400005100015680102040000000000000000040000000000000000000000750.060000000000000.000000000000750.06-1000.0094.0012.4000.0000.0094.0012.40000000000150.01
02110400061050500416.1886470300439.53287360030103010503200600200002700008350102040000000000000000040000000000000000000000750.060000000000000.000000000000750.06-1081.0081.0011.2000.0000.0081.0011.20000000000150.01
02110400081010500416.1886470300439.53287360010101011301194506300076100231800202040000000000000000010101020002000000000000243.600000000000543.040000000000786.6402000.0152.5072.3000.0000.0152.5072.30000000000262.21
02110400081020500416.1886470300439.53287360030103021011197802900035500108260101030000000802050204010202000000000000000000243.600000000000543.040000000000786.64-1000.0000.0000.0000.0000.0167.2059.20000000000262.21
02110400081030500416.1886470300439.53287360030103012708196803900047800145530102040000000000000000010101020002000000000000243.600000000000543.040000000000786.64-1000.0159.5052.6000.0000.0159.5052.60000000000262.21
02110400091010500416.1886470300439.53287360010101012607196304400053900164260101030000000801020202040101010102000000000001845.230000000000000.000000000001845.23-1000.0176.0060.8000.0000.0176.0060.80000000000461.31
02110400091020500416.1886470300439.53287360020102012408197003700045400138400201030000000801040204040101010102000000000001845.230000000000000.000000000001845.2302000.0158.0060.0000.0000.0158.0060.00000000000461.31
02110400091030500416.1886470300439.53287360030103013010199001700021200064680101020501080000000007040101020002000000000001845.230000000000000.000000000001845.23-1000.0166.0056.4000.0000.0166.0056.40000000000461.31
02110400091040500416.1886470300439.53287360030103011012199101600019900060620101020501070000000006040101020002000000000001845.230000000000000.000000000001845.23-1000.0178.0067.5000.0000.0178.0067.50000000000461.31
02110418101010500361.0319314600381.28239064010101012308195105600068200207880201030000000600010209010101020002000000000001292.000000000003039.500000000004331.5002000.0158.8064.5000.0000.0158.8064.50000000002165.75
02110418101020500361.0319314600381.28239064020102011708194805900071900218890101030000000500040104010101020002000000000001292.000000000003039.500000000004331.50-1000.0999.9999.9000.0000.0172.1080.00000000002165.75
02110418111010500361.0319314600381.28239064010101011002194006800082100250140101030000001400020213040101010102000000000004276.090000000000138.660000000004414.74-1000.0162.0067.1000.0000.0162.0067.10000000001103.69
02110418111020500361.0319314600381.28239064020102010102196004800058200177180201030000000500040104040101010202000000000004276.090000000000138.660000000004414.7402000.0159.5073.9000.0000.0159.5073.90000000001103.69
02110418111030500361.0319314600381.28239064030103012806198202600031300095350201020800030000000010040101020002000000000004276.090000000000138.660000000004414.7402000.0160.9081.6000.0000.0160.9081.60000000001103.69
02110418111040500361.0319314600381.28239064040104012812199401300016300049690201020502060000000004040101020002000000000004276.090000000000138.660000000004414.7402000.0153.5054.5000.0000.0153.5054.50000000001103.69
02110418121010500361.0319314600381.28239064010101011904196604200050700154490101011100030000000013020101010102000000000006599.500000000000563.990000000007163.48-1000.0159.5078.6000.0000.0159.5078.60000000001432.70
02110418121020500361.0319314600381.28239064020102012212197203500042700130100201030000001100030111040101020002000000000006599.500000000000563.990000000007163.4802000.0155.5051.5000.0000.0155.5051.50000000001432.70
02110418121030500361.0319314600381.28239064030103012404199301500018300055820201020700010000000008040201020002000000000006599.500000000000563.990000000007163.4802000.0160.6053.5000.0000.0160.6053.50000000001432.70
02110418121040500361.0319314600381.28239064030103010109199601100014300043560201020502050000000003040201020002000000000006599.500000000000563.990000000007163.4802000.0153.0051.9000.0000.0153.0051.90000000001432.70
02110418121050500361.0319314600381.28239064030103012307200100700008400025700201020502020000000000040000000000000000000006599.500000000000563.990000000007163.48-1000.0109.5018.3000.0000.0109.5018.30000000001432.70
02110418021010500361.0319314600381.28239064010101010604196004800057700175830101030000001100030111040101010102000000000001166.000000000000315.000000000001481.00-1000.0171.5073.6000.0000.0171.5073.60000000000740.50
02110418021020500361.0319314600381.28239064020102011509194805900071600218040201030000000500040104040101020002000000000001166.000000000000315.000000000001481.0002000.0153.5089.4000.0000.0153.5089.40000000000740.50
02110418031010500361.0319314600381.28239064010101011002196404400053200161920201030000000801080108040101020002000000000001055.630000000000297.680000000001353.3202000.0159.0077.7000.0000.0159.0077.70000000000270.66
02110418031020500361.0319314600381.28239064030103011312198702000024500074850101030000001000030111040101020002000000000001055.630000000000297.680000000001353.32-1000.0173.0079.4000.0000.0173.0079.40000000000270.66
02110418031030500361.0319314600381.28239064030103020108198901800022600068880101030000000801060206040202000000000000000001055.630000000000297.680000000001353.32-1000.0000.0000.0000.0000.0174.4058.80000000000270.66
02110418031040500361.0319314600381.28239064030103010403199101700020700063080201020700020000000009040201020002000000000001055.630000000000297.680000000001353.3202000.0167.0055.8000.0000.0167.0055.80000000000270.66
02110418031050500361.0319314600381.28239064040104011306198402300028700087630201030000000801040204040101020002000000000001055.630000000000297.680000000001353.3202000.0161.0074.4000.0000.0161.0074.40000000000270.66
02110418041010500361.0319314600381.28239064010101010106196804000048000146190201030000000801020202010101010102000000000000202.000000000000287.650000000000489.6502000.0159.5046.7000.0000.0159.5046.70000000000097.93
02110418041020500361.0319314600381.28239064030201010401198702100025700078280201020700030000000010010201020002000000000000202.000000000000287.650000000000489.6502000.0167.5046.6000.0000.0167.5046.60000000000097.93
02110418041030500361.0319314600381.28239064030103013011198901800022200067670101030000000801070207010201020002000000000000202.000000000000287.650000000000489.65-1000.0178.5053.0000.0000.0178.5053.00000000000097.93
02110418041040500361.0319314600381.28239064030103010411199201500018700056970101030000000801050205010201020002000000000000202.000000000000287.650000000000489.65-1000.0175.0059.0000.0000.0175.0059.00000000000097.93
02110418041050500361.0319314600381.28239064040203012907200600100002200006820102040000000000000000040000000000000000000000202.000000000000287.650000000000489.65-1084.5000.0000.0011.3084.5000.0011.30000000000097.93
02110418061010500361.0319314600381.28239064010101010102195605200062800191370101030000000900070207040101020002000000000000064.800000000000318.010000000000382.81-1000.0171.1070.0000.0000.0171.1070.00000000000382.81
02110418071010500361.0319314600381.28239064010101012208197902800034600105480201030000000900070207040101010101010000000005467.670000000000004.540000000005472.2102000.0162.3070.4000.0000.0162.3070.40000000000684.03
02110418071020500361.0319314600381.28239064020102013107195205500067100204310101030000000600040112040101020002000000000005467.670000000000004.540000000005472.21-1000.0182.8085.3000.0000.0182.8085.30000000000684.03
02110418071030500361.0319314600381.28239064030103010610199701000012900039280101020502040000000002010202000000000000000005467.670000000000004.540000000005472.21-1000.0143.5036.2000.0000.0143.5036.20000000000684.03
02110418071040500361.0319314600381.28239064030103012810200000700009200028100101020502010000000000040000000000000000000005467.670000000000004.540000000005472.21-1000.0126.1028.6000.0000.0126.1028.60000000000684.03
02110418071050500361.0319314600381.28239064030103012210200200500006800020860102020200100000000000040000000000000000000005467.670000000000004.540000000005472.21-1000.0115.3022.2000.0000.0115.3022.20000000000684.03
02110418071060500361.0319314600381.28239064040201011610198901800022400068400201020600080000000007010202000000000000000005467.670000000000004.540000000005472.2102000.0163.2072.3000.0000.0163.2072.30000000000684.03
02110418071070500361.0319314600381.28239064040203011405200800000000100000550202040000000000000000010000000000000000000005467.670000000000004.540000000005472.21-1058.2000.0000.0004.9058.2000.0004.90000000000684.03
02110418071080500361.0319314600381.28239064050105010030003503500042000127750202030000000500010201040202000000000000000005467.670000000000004.540000000005472.2102000.0141.5051.6000.0000.0141.5051.60000000000684.03
02110426011010501060.0856565701119.54638411010101010801198102700033100100850101030000000801080108010101010102000000000001523.000000000003606.010000000005129.01-1000.0173.5064.2000.0000.0173.5064.20000000005129.01
02110426111010501060.0856565701119.54638411010101010102193906900083600254720102040000000000000000010101020002000000000002055.940000000000000.000000000002055.94-1000.0175.0094.7000.0000.0175.0094.70000000001027.97
02110426111020501060.0856565701119.54638411020102011007194106700080700245820201030000000500110200010101020002000000000002055.940000000000000.000000000002055.9402000.0159.0056.0000.0000.0159.0056.00000000001027.97
02110426121010501060.0856565701119.54638411010101011401195805000060900185500101030000001400040115010101010101010000000016581.830000000001204.120000000017785.94-1000.0168.0057.0000.0000.0168.0057.00000000003557.19
02110426121020501060.0856565701119.54638411020102010904195705100061800188300201030000001500100115010101010201010000000016581.830000000001204.120000000017785.9402000.0164.0049.0000.0000.0164.0049.00000000003557.19
02110426121030501060.0856565701119.54638411030103012801198602200027300083090101011100020000000012010101020002000000000016581.830000000001204.120000000017785.94-1000.0171.5079.7000.0000.0171.5079.70000000003557.19
02110426121040501060.0856565701119.54638411030201011708198302500030200092040201030000001400050115010101010101010000000016581.830000000001204.120000000017785.9402000.0170.3066.0000.0000.0170.3066.00000000003557.19
02110426121050501060.0856565701119.54638411040203011708200100700008600026290201020502020000000000010000000000000000000016581.830000000001204.120000000017785.94-1000.0118.0023.0000.0000.0118.0023.00000000003557.19
02110426131010501060.0856565701119.54638411010101010112197103600044300134950101030000001100020210040101010102000000000038276.330000000000616.200000000038892.54-1000.0175.0065.2000.0000.0175.0065.20000000009723.13
02110426131020501060.0856565701119.54638411020102010910196903900046900142780201030000001500100115040101010202000000000038276.330000000000616.200000000038892.5402000.0158.0051.9000.0000.0158.0051.90000000009723.13
02110426131030501060.0856565701119.54638411030103012809199501300015700047930201010501070000000006040201020002000000000038276.330000000000616.200000000038892.5402000.0164.5054.6000.0000.0164.5054.60000000009723.13
02110426131040501060.0856565701119.54638411030103010805199801000012600038400201010501050000000004040201020002000000000038276.330000000000616.200000000038892.5402000.0146.0034.3000.0000.0146.0034.30000000009723.13
02110426021010501060.0856565701119.54638411010101012008197303400041900127830101030000001500100115010101010101010000000044018.750000000000630.010000000044648.76-1000.0181.5094.0000.0000.0181.5094.00000000011162.19
02110426021020501060.0856565701119.54638411020102011407197303500042100128200201030000001500100115010101010101010000000044018.750000000000630.010000000044648.7602000.0177.5063.0000.0000.0177.5063.00000000011162.19
02110426021030501060.0856565701119.54638411030103010603200200600007700023580201010200100000000000010000000000000000000044018.750000000000630.010000000044648.76-1000.0121.0020.0000.0000.0121.0020.00000000011162.19
02110426021040501060.0856565701119.54638411030103010611200700000000900002870202040000000000000000010000000000000000000044018.750000000000630.010000000044648.76-1999.9000.0000.0010.0070.7000.0010.00000000011162.19
02110426031010501060.0856565701119.54638411010101010812196004700057200174350101030000001400020213040101010101010000000014986.100000000000658.520000000015644.62-1000.0168.8057.0000.0000.0168.8057.00000000003911.16
02110426031020501060.0856565701119.54638411020102010612197303400041600126890201030000001000030111040201010101020000000014986.100000000000658.520000000015644.6202000.0148.0053.0000.0000.0148.0053.00000000003911.16
02110426031030501060.0856565701119.54638411030103012101200200600007900024160201020502020000000000040000000000000000000014986.100000000000658.520000000015644.62-1000.0124.9025.8000.0000.0124.9025.80000000003911.16
02110426031040501060.0856565701119.54638411030103010902200700100001800005710102040000000000000000040000000000000000000014986.100000000000658.520000000015644.62-1999.9000.0000.0011.2087.6000.0011.20000000003911.16
02110426041010501060.0856565701119.54638411010101012009195205500067100204360101030000001500100115010101010101010000000007443.250000000001109.000000000008552.25-1000.0180.0087.2000.0000.0180.0087.20000000004276.13
02110426041020501060.0856565701119.54638411020102011108195305500066000201110201030000000500040104010101010201010000000007443.250000000001109.000000000008552.2502000.0175.1063.9000.0000.0175.1063.90000000004276.13
02110426051010501060.0856565701119.54638411010101012112198801900023600072090201030000001000030111010101020002000000000000555.630000000000025.550000000000581.1802000.0155.0074.0000.0000.0155.0074.00000000000290.59
02110426051020501060.0856565701119.54638411040104011707198502300027700084620201010900010000000011010101020002000000000000555.630000000000025.550000000000581.1802000.0151.0051.9000.0000.0151.0051.90000000000290.59
02110426061010501060.0856565701119.54638411010101012203198002800034100104050201011100020000000012010101010102000000000003550.580000000000159.510000000003710.0902000.0170.0070.0000.0000.0170.0070.00000000001236.70
02110426061020501060.0856565701119.54638411040104022004194806000072400220640101030000000500040204010202000000000000000003550.580000000000159.510000000003710.09-1000.0000.0000.0000.0000.0175.0089.70000000001236.70
02110426061030501060.0856565701119.54638411040104013112195405300064400196180201030000000801080108010101010101010000000003550.580000000000159.510000000003710.0902000.0167.0099.0000.0000.0167.0099.00000000001236.70
02110426081010501060.0856565701119.54638411010101012106197303500042300128850101030000000801050205010101020002000000000003579.300000000000059.770000000003639.07-1000.0162.0048.3000.0000.0162.0048.30000000000909.77
02110426081020501060.0856565701119.54638411020102012905197003800046000140040201030000000801060206040101020002000000000003579.300000000000059.770000000003639.0702000.0164.0078.0000.0000.0164.0078.00000000000909.77
02110426081030501060.0856565701119.54638411030103010606199301500018300055950101020502090000000007010101020002000000000003579.300000000000059.770000000003639.07-1000.0161.3047.4000.0000.0161.3047.40000000000909.77
02110426081040501060.0856565701119.54638411030103011201199701100014000042790201020502060000000004040201020002000000000003579.300000000000059.770000000003639.0702000.0156.2039.8000.0000.0156.2039.80000000000909.77
02110426091010501060.0856565701119.54638411010101011305196903900047300143990101030000001000030111040101020002000000000001650.900000000000432.590000000002083.49-1000.0168.5080.9000.0000.0168.5080.90000000000694.50
02110426091020501060.0856565701119.54638411020102012311197003700045400138400201010502040000000002040101020002000000000001650.900000000000432.590000000002083.4902000.0156.0062.8000.0000.0156.0062.80000000000694.50
02110426091030501060.0856565701119.54638411030103010111199900800010700032700101020502040000000002040000000000000000000001650.900000000000432.590000000002083.49-1000.0132.0030.4000.0000.0132.0030.40000000000694.50
02110434111010500839.3193717300886.39720943010101010809193906900082900252600202040000000000000000010101020002000000000000450.970000000000107.810000000000558.7702000.0156.1042.8000.0000.0156.1042.80000000000558.77
02110434121010500839.3193717300886.39720943010101011110194406400076800234000101030000000600020210040101020002000000000007008.600000000000446.710000000007455.31-1000.0166.2069.5000.0000.0166.2069.50000000003727.65
02110434121020500839.3193717300886.39720943020102010207195005800070000213100201030000001400040115040101010102000000000007008.600000000000446.710000000007455.3102000.0165.1085.9000.0000.0165.1085.90000000003727.65
02110434131010500839.3193717300886.39720943010101012410195405400064800197350101030000000400100200020101020002000000000001177.970000000000062.140000000001240.10-1000.0161.1067.5000.0000.0161.1067.50000000000413.37
02110434131020500839.3193717300886.39720943020102010612196304400053800164050202040000000000000000040101020002000000000001177.970000000000062.140000000001240.1002000.0150.2065.0000.0000.0150.2065.00000000000413.37
02110434131030500839.3193717300886.39720943030103012209198502300027700084440101030000000801080108040102000000000000000001177.970000000000062.140000000001240.10-1000.0180.2078.0000.0000.0180.2078.00000000000413.37
02110434021010500839.3193717300886.39720943010101011906193707100085400260010101030000000500030203040101020002000000000000415.000000000000156.000000000000571.00-1000.0170.8052.9000.0000.0170.8052.90000000000571.00
02110434031010500839.3193717300886.39720943010101010802197103700045100137280201030000000801050205040101020002000000000000919.960000000000053.670000000000973.6302000.0157.5095.8000.0000.0157.5095.80000000000324.54
02110434031020500839.3193717300886.39720943030103012009199701000013100040070101020502040000000002040202000000000000000000919.960000000000053.670000000000973.63-1000.0137.8032.0000.0000.0137.8032.00000000000324.54
02110434031030500839.3193717300886.39720943030103011501200200600007900024290101020502010000000000040000000000000000000000919.960000000000053.670000000000973.63-1000.0120.0020.1000.0000.0120.0020.10000000000324.54
02110434041010500839.3193717300886.39720943010101010104198602200026900081970101030000000801070207010101020002000000000000824.000000000000103.000000000000927.00-1000.0174.0064.0000.0000.0174.0064.00000000000309.00
02110434041020500839.3193717300886.39720943020102012203198901900023300071110201030000001000010209010202000000000000000000824.000000000000103.000000000000927.0002000.0165.1050.3000.0000.0165.1050.30000000000309.00
02110434041030500839.3193717300886.39720943030103010302200800000000700002190102040000000000000000010000000000000000000000824.000000000000103.000000000000927.00-1065.0000.0000.0008.8065.0000.0008.80000000000309.00
02110434051010500839.3193717300886.39720943010101012610195105600068200207870101030000000500040104040101020002000000000000412.000000000000026.780000000000438.78-1000.0176.2066.1000.0000.0176.2066.10000000000438.78
02110434061010500839.3193717300886.39720943010101012403196903900047300144280101030000000801050205020101020002000000000001365.000000000000000.000000000001365.00-1000.0171.2084.1000.0000.0171.2084.10000000001365.00
02110434081010500839.3193717300886.39720943010101010504192308500102600312320101030000000500010201010102000000000000000000830.000000000000068.120000000000898.12-1000.0999.9999.9000.0000.0153.1066.10000000000449.06
02110434081020500839.3193717300886.39720943020102012202194206600079900243340202040000000000000000040101020002000000000000830.000000000000068.120000000000898.1202000.0152.3074.6000.0000.0152.3074.60000000000449.06
02110434091010500839.3193717300886.39720943010101011802197403400041600126640101030000000500040104010101020002000000000002080.000000000000398.380000000002478.38-1000.0178.1068.3000.0000.0178.1068.30000000000619.60
02110434091020500839.3193717300886.39720943020102010812198102600032200098140201030000000801070207040202000000000000000002080.000000000000398.380000000002478.3802000.0155.3050.6000.0000.0155.3050.60000000000619.60
02110434091030500839.3193717300886.39720943030103011702200000800010400031690201020501030000000002020000000000000000000002080.000000000000398.380000000002478.38-1000.0123.0027.2000.0000.0123.0027.20000000000619.60
02110434091040500839.3193717300886.39720943030103011003200400400005500016860102040000000000000000040000000000000000000002080.000000000000398.380000000002478.38-1000.0110.0017.0000.0000.0110.0017.00000000000619.60
02110442011010500576.7441860500609.09405202010101012209196804000048100146690101030000001000030111040101020002000000000001200.500000000000314.570000000001515.07-1000.0171.0078.3000.0000.0171.0078.30000000000505.02
02110442011020500576.7441860500609.09405202040104013101193507300088500269570202040000000000000000040101020002000000000001200.500000000000314.570000000001515.0702000.0156.5070.9000.0000.0156.5070.90000000000505.02
02110442011030500576.7441860500609.09405202040104012003199601200015200046280201030000000801020202040101020002000000000001200.500000000000314.570000000001515.0702000.0157.0053.6000.0000.0157.0053.60000000000505.02
02110442101010500576.7441860500609.09405202010101010103194706100074200225990102040000000000000000040101020002000000000000900.550000000000297.910000000001198.46-1000.0179.0089.8000.0000.0179.0089.80000000000599.23
02110442101020500576.7441860500609.09405202020102012410194806000072200219960202030000000500020202010101020002000000000000900.550000000000297.910000000001198.4602000.0154.4075.6000.0000.0154.4075.60000000000599.23
02110442111010500576.7441860500609.09405202010101010309196004800058000176790101030000001500100115010101020001010000000003278.040000000000289.350000000003567.39-1000.0178.3117.9000.0000.0178.3117.90000000001783.69
02110442111020500576.7441860500609.09405202020102012203197203600044200134610201021100020000000012010101020002000000000003278.040000000000289.350000000003567.3902000.0162.4095.7000.0000.0162.4095.70000000001783.69
02110442121010500576.7441860500609.09405202010101012509196804000048400147350101030000000801040204010101020002000000000002974.250000000000011.870000000002986.11-1000.0173.5082.3000.0000.0173.5082.30000000000497.69
02110442121020500576.7441860500609.09405202020102011606196903900047500144710201030000000801060206040101020002000000000002974.250000000000011.870000000002986.1102000.0153.5063.0000.0000.0153.5063.00000000000497.69
02110442121030500576.7441860500609.09405202030103011403199101700021400065300201020700030000000010040202000000000000000002974.250000000000011.870000000002986.1102000.0160.5062.1000.0000.0160.5062.10000000000497.69
02110442121040500576.7441860500609.09405202030103011912199900900010900033280201020502040000000002010000000000000000000002974.250000000000011.870000000002986.11-1000.0139.0034.4000.0000.0139.0034.40000000000497.69
02110442121050500576.7441860500609.09405202030103012202200000800010700032630101020502030000000001040000000000000000000002974.250000000000011.870000000002986.11-1000.0137.3031.5000.0000.0137.3031.50000000000497.69
02110442121060500576.7441860500609.09405202030103012111200300500006200018950102040000000000000000010000000000000000000002974.250000000000011.870000000002986.11-1000.0112.0019.9000.0000.0112.0019.90000000000497.69
02110442131010500576.7441860500609.09405202010101020104197503300040600123690101030000001000030111040404020002000000000001885.720000000000134.420000000002020.14-1000.0000.0000.0000.0000.0169.9068.10000000000505.03
02110442131020500576.7441860500609.09405202020103010508198002800034200104160201020501080000000007040101020002000000000001885.720000000000134.420000000002020.1402000.0152.4055.7000.0000.0152.4055.70000000000505.03
02110442131030500576.7441860500609.09405202030103010507199701100013900042380201020502050000000003010202000000000000000001885.720000000000134.420000000002020.1402000.0135.0028.1000.0000.0135.0028.10000000000505.03
02110442131040500576.7441860500609.09405202030103010705200600200003300010100102020100100000000000040000000000000000000001885.720000000000134.420000000002020.14-1090.5087.9012.3000.0000.0087.9012.30000000000505.03
02110442021010500576.7441860500609.09405202010101012209197403400040900124780101030000000801070207040101020002000000000001148.120000000000198.780000000001346.90-1000.0175.5083.2000.0000.0175.5083.20000000000269.38
02110442021020500576.7441860500609.09405202020102011710198202600031300095310201030000001000030111020201020002000000000001148.120000000000198.780000000001346.9002000.0166.0061.2000.0000.0166.0061.20000000000269.38
02110442021030500576.7441860500609.09405202030103012806200300500006400019720202020200100000000000010000000000000000000001148.120000000000198.780000000001346.90-1000.0114.8016.7000.0000.0114.8016.70000000000269.38
02110442021040500576.7441860500609.09405202030103010605200600200003000009290102040000000000000000040000000000000000000001148.120000000000198.780000000001346.90-1095.0094.8012.6000.0000.0094.8012.60000000000269.38
02110442021050500576.7441860500609.09405202040104012010195305500066100201200202040000000000000000020102000000000000000001148.120000000000198.780000000001346.9002000.0160.0060.7000.0000.0160.0060.70000000000269.38
02110442031010500576.7441860500609.09405202010101012012198402300028700087480101030000000801060206040101020002000000000000925.470000000000044.000000000000969.47-1000.0166.5053.7000.0000.0166.5053.70000000000242.37
02110442031020500576.7441860500609.09405202020102011704198802000024700075340201020700020000000009040201020002000000000000925.470000000000044.000000000000969.4702000.0161.2043.3000.0000.0161.2043.30000000000242.37
02110442031030500576.7441860500609.09405202030103011701200700100002200006850102040000000000000000040000000000000000000000925.470000000000044.000000000000969.47-1089.5000.0000.0010.8089.5000.0010.80000000000242.37
02110442031040500576.7441860500609.09405202030103011809200800000000200000750202040000000000000000040000000000000000000000925.470000000000044.000000000000969.47-1063.5000.0000.0005.8063.5000.0005.80000000000242.37
02110442041010500576.7441860500609.09405202010101010707195605200062800191410101030000000500020202040101020002000000000001284.800000000000152.740000000001437.53-1000.0160.5054.3000.0000.0160.5054.30000000000205.36
02110442041020500576.7441860500609.09405202030202011804198502300028300086290201030000000801070207040201020002000000000001284.800000000000152.740000000001437.5301000.0000.0000.0000.0000.0000.0000.00000000000205.36
02110442041030500576.7441860500609.09405202030103010105198901900023500071550101020700020000000009020101020002000000000001284.800000000000152.740000000001437.53-1000.0179.9058.9000.0000.0179.9058.90000000000205.36
02110442041040500576.7441860500609.09405202030103010210199101700020600062710101020600060000000005040201020002000000000001284.800000000000152.740000000001437.53-1000.0175.1055.8000.0000.0175.1055.80000000000205.36
02110442041050500576.7441860500609.09405202040201021804197902900035500108210101030000000802060205020202000000000000000001284.800000000000152.740000000001437.53-1000.0000.0000.0000.0000.0169.6072.20000000000205.36
02110442041060500576.7441860500609.09405202040203011907200400400005200015970102040000000000000000040000000000000000000001284.800000000000152.740000000001437.53-1000.0103.3016.7000.0000.0103.3016.70000000000205.36
02110442041070500576.7441860500609.09405202040203011207200600200002800008740102040000000000000000040000000000000000000001284.800000000000152.740000000001437.53-1093.5090.5010.8000.0000.0090.5010.80000000000205.36
02110442051010500576.7441860500609.09405202010101012805198502300028200086030101030000000801050205040101020002000000000001103.880000000000227.940000000001331.81-1000.0168.0082.9000.0000.0168.0082.90000000000221.97
02110442051020500576.7441860500609.09405202020102010302198302500031000094480201030000000801050205040101020002000000000001103.880000000000227.940000000001331.8102000.0155.6052.1000.0000.0155.6052.10000000000221.97
02110442051030500576.7441860500609.09405202030103012808199900900011100033980201020502040000000002040000000000000000000001103.880000000000227.940000000001331.81-1000.0130.0024.6000.0000.0130.0024.60000000000221.97
02110442051040500576.7441860500609.09405202030103010110200000800009800029980201020502030000000001040000000000000000000001103.880000000000227.940000000001331.81-1000.0126.5022.5000.0000.0126.5022.50000000000221.97
02110442051050500576.7441860500609.09405202030103012811200300500006000018450202030000000100100200010000000000000000000001103.880000000000227.940000000001331.81-1000.0110.5017.3000.0000.0110.5017.30000000000221.97
02110442051060500576.7441860500609.09405202030103010606200500300004200012890102040000000000000000010000000000000000000001103.880000000000227.940000000001331.81-1000.0100.0015.3000.0000.0100.0015.30000000000221.97
02110442061010500576.7441860500609.09405202010101011505196504300052300159210101030000000500020202040101020002000000000001862.850000000000000.000000000001862.85-1000.0177.9073.1000.0000.0177.9073.10000000000931.43
02110442061020500576.7441860500609.09405202020102012312195605100062300189860202030000000500110200040201020002000000000001862.850000000000000.000000000001862.8502000.0145.8042.8000.0000.0145.8042.80000000000931.43
02110442071010500576.7441860500609.09405202010101011702196204600056200171180101030000000801010201040101020002000000000001060.000000000000014.000000000001074.00-1000.0165.7072.2000.0000.0165.7072.20000000001074.00
02110442081010500576.7441860500609.09405202010101010507198702100025700078490101030000001100030111040101010102000000000000639.140000000000098.050000000000737.19-1000.0162.6050.6000.0000.0162.6050.60000000000184.30
02110442081020500576.7441860500609.09405202020102012007198602200026900081990201030000001000030111040201020002000000000000639.140000000000098.050000000000737.1902000.0159.1048.2000.0000.0159.1048.20000000000184.30
02110442081030500576.7441860500609.09405202030103011103200800000000900002940202040000000000000000040000000000000000000000639.140000000000098.050000000000737.19-1075.0000.0000.0007.5075.0000.0007.50000000000184.30
02110442081040500576.7441860500609.09405202040104011210198702100025400077500101030000001000010209040204020002000000000000639.140000000000098.050000000000737.19-1000.0999.9999.9000.0000.0176.8074.00000000000184.30
02110450011010501595.1500000001684.62275058010101022305196804000048500147890101030000000801060206040404020002000000000001678.790000000000012.000000000001690.79-1000.0000.0000.0000.0000.0172.4086.70000000000422.70
02110450011020501595.1500000001684.62275058020102010804196903900047500144690201030000000801060206020101010102000000000001678.790000000000012.000000000001690.7902000.0999.9072.0000.0000.0167.7072.00000000000422.70
02110450011030501595.1500000001684.62275058030103013101199201600020100061360101020502090000000007040101020002000000000001678.790000000000012.000000000001690.79-1000.0999.9052.0000.0000.0164.5052.00000000000422.70
02110450011040501595.1500000001684.62275058030103012009199301500018100055380201020502080000000006040201020002000000000001678.790000000000012.000000000001690.7902000.0999.9067.5000.0000.0158.3067.50000000000422.70
02110450101010501595.1500000001684.62275058010101011502197503300040600123860101011100010000000011010101010102000000000003913.890000000000427.830000000004341.72-1000.0999.9083.9000.0000.0168.8083.90000000001085.43
02110450101020501595.1500000001684.62275058020102012004197503300040400123220201030000001400040115040101010101010000000003913.890000000000427.830000000004341.7202000.0999.9048.5000.0000.0152.3048.50000000001085.43
02110450101030501595.1500000001684.62275058030103013112199601200014400043960201020502080000000006040101020002000000000003913.890000000000427.830000000004341.7202000.0999.9036.6000.0000.0150.3036.60000000001085.43
02110450101040501595.1500000001684.62275058030103010406199801000012700038760101020502060000000004040101020002000000000003913.890000000000427.830000000004341.72-1000.0999.9036.6000.0000.0136.4036.60000000001085.43
02110450111010501595.1500000001684.62275058010101010303196404400053800163870201030000001000030111010101020002000000000000830.000000000000468.330000000001298.3302000.0999.9056.5000.0000.0156.2056.50000000000432.78
02110450111020501595.1500000001684.62275058030103021207199001800022200067600201020700020000000009010202000000000000000000830.000000000000468.330000000001298.3302000.0000.0000.0000.0000.0164.0058.30000000000432.78
02110450111030501595.1500000001684.62275058040104021606200800000000600002110202040000000000000000010000000000000000000000830.000000000000468.330000000001298.33-1000.0000.0000.0000.0053.1000.0006.70000000000432.78
02110450131010501595.1500000001684.62275058010101011304193607200087300266010102040000000000000000010101020002000000000000900.550000000000936.670000000001837.22-1000.0999.9078.6000.0000.0171.6078.60000000000612.41
02110450131020501595.1500000001684.62275058020102010702194306600079200241100201030000000500010201010101020002000000000000900.550000000000936.670000000001837.2202000.0999.9072.5000.0000.0153.1072.50000000000612.41
02110450131030501595.1500000001684.62275058040104010205199401400017700053980201020502060000000004010201020002000000000000900.550000000000936.670000000001837.2202000.0999.9064.6000.0000.0166.0064.60000000000612.41
02110450141010501595.1500000001684.62275058010101012210197103700044700136260102020400100000000000010101020002000000000000685.550000000000200.000000000000885.55-1000.0999.9079.3000.0000.0176.6079.30000000000885.55
02110450161010501595.1500000001684.62275058010101012312193207600091600278920202040000000000000000020101020002000000000000659.350000000000196.000000000000855.3502000.0999.9052.3000.0000.0140.4052.30000000000285.12
02110450161020501595.1500000001684.62275058030103012901195605300063900194550101030000000500020202020101020002000000000000659.350000000000196.000000000000855.35-1000.0999.9102.3000.0000.0178.2102.30000000000285.12
02110450161030501595.1500000001684.62275058030103020201198502400029200088890101030000000801060206040202000000000000000000659.350000000000196.000000000000855.35-1000.0000.0000.0000.0000.0176.2073.40000000000285.12
02110450021010501595.1500000001684.62275058010101012305197303500042500129630101030000000600040112010101020002000000000000633.980000000000190.860000000000824.84-1000.0999.9069.0000.0000.0161.6069.00000000000206.21
02110450021020501595.1500000001684.62275058020102012705197503300040100122290201030000000801050205040101020002000000000000633.980000000000190.860000000000824.8402000.0999.9053.3000.0000.0157.1053.30000000000206.21
02110450021030501595.1500000001684.62275058030201010712199201500019100058250201020600050000000004040101020002000000000000633.980000000000190.860000000000824.8402000.0999.9046.0000.0000.0158.3046.00000000000206.21
02110450021040501595.1500000001684.62275058040203010308200600200002700008380102040000000000000000040000000000000000000000633.980000000000190.860000000000824.84-1999.9999.9014.0000.0000.0092.9014.00000000000206.21
02110450031010501595.1500000001684.62275058010101010103196304500054800166990201030000001000030111010101010102000000000001571.400000000000408.000000000001979.4002000.0999.9063.5000.0000.0151.1063.50000000000494.85
02110450031020501595.1500000001684.62275058040104022812197802900035800109180101030000001000030111040202000000000000000001571.400000000000408.000000000001979.40-1000.0000.0000.0000.0000.0168.1079.00000000000494.85
02110450031030501595.1500000001684.62275058030103021310198602200026500080720201030000001000030111040202000000000000000001571.400000000000408.000000000001979.4002000.0000.0000.0000.0000.0164.7058.10000000000494.85
02110450031040501595.1500000001684.62275058040104021811200700000001200003660102040000000000000000040000000000000000000001571.400000000000408.000000000001979.40-1000.0000.0000.0000.0072.8000.0009.20000000000494.85
02110450041010501595.1500000001684.62275058010101010710197902900034900106350101030000001000010209040101010102000000000001040.480000000000265.000000000001305.48-1000.0999.9999.9000.0000.0178.0071.40000000000652.74
02110450041020501595.1500000001684.62275058020102012709198702100025300077230201020700030000000010040101020002000000000001040.480000000000265.000000000001305.4802000.0999.9999.9000.0000.0165.3070.30000000000652.74
02110450051010501595.1500000001684.62275058010101011804195505300064300196010101030000000801080108010101010101010000000002516.220000000000599.130000000003115.34-1000.0999.9134.5000.0000.0177.4134.50000000001038.45
02110450051020501595.1500000001684.62275058020102012311196004800057600175550201030000000700030111010101010101020000000002516.220000000000599.130000000003115.3402000.0999.9065.0000.0000.0151.6065.00000000001038.45
02110450051030501595.1500000001684.62275058040104011912199501200015500047460201010501070000000006040201020002000000000002516.220000000000599.130000000003115.3402000.0999.9051.0000.0000.0161.4051.00000000001038.45
02110450061010501595.1500000001684.62275058010101012101196404400053800164010101030000000500040104040101020002000000000000543.430000000000204.000000000000747.43-1000.0999.9071.0000.0000.0167.3071.00000000000186.86
02110450061020501595.1500000001684.62275058020102012010196804000048100146670201030000000801070207040101020002000000000000543.430000000000204.000000000000747.4302000.0999.9072.6000.0000.0163.2072.60000000000186.86
02110450061030501595.1500000001684.62275058030103012802199301500018900057700201020700020000000009040101020002000000000000543.430000000000204.000000000000747.4302000.0999.9048.1000.0000.0148.9048.10000000000186.86
02110450061040501595.1500000001684.62275058030103010506199401400017400053080101020502070000000005040202000000000000000000543.430000000000204.000000000000747.43-1000.0999.9049.9000.0000.0156.6049.90000000000186.86
02110450091010501595.1500000001684.62275058010101011307194905900071400217350201030000000500030203010101020002000000000000999.760000000000000.000000000000999.7602000.0999.9059.0000.0000.0155.7059.00000000000333.25
02110450091020501595.1500000001684.62275058030201012611198802000024100073540101021100010000000011010101020002000000000000999.760000000000000.000000000000999.76-1000.0999.9067.8000.0000.0167.9067.80000000000333.25
02110450091030501595.1500000001684.62275058040202011210199201600019500059380201020700020000000009040201020002000000000000999.760000000000000.000000000000999.7602000.0999.9064.5000.0000.0167.7064.50000000000333.25
02110469011010500411.3796296300434.45411604010101011901198602200027400083460101030000000801060206010101010102000000000001407.500000000000108.600000000001516.10-1000.0999.9071.3000.0000.0173.9071.30000000000758.05
02110469011020500411.3796296300434.45411604020102011806199101700020900063700201030000001000110208040101020002000000000001407.500000000000108.600000000001516.1002000.0999.9043.8000.0000.0153.3043.80000000000758.05
02110469101010500411.3796296300434.45411604010101010205193407400089600272920102040000000000000000020101020002000000000000415.000000000000052.500000000000467.50-1000.0999.9071.2000.0000.0163.7071.20000000000467.50
02110469111010500411.3796296300434.45411604010101010212193007800093800285530102030000000500110200010101020002000000000000900.550000000000100.000000000001000.55-1000.0166.0067.8000.0000.0166.0067.80000000000500.28
02110469111020500411.3796296300434.45411604020102010401193707200086400263280202030000000500110200040101020002000000000000900.550000000000100.000000000001000.5502000.0138.0041.5000.0000.0138.0041.50000000000500.28
02110469121010500411.3796296300434.45411604010101012502197103700045500138580201030000000801040204040101020002000000000000141.200000000000112.450000000000253.6502000.0999.9057.8000.0000.0154.4057.80000000000050.73
02110469121020500411.3796296300434.45411604020102010910196604200050700154580101030000000801030203010101020002000000000000141.200000000000112.450000000000253.65-1000.0999.9063.3000.0000.0157.9063.30000000000050.73
02110469121030500411.3796296300434.45411604030103021310199501300015900048620101020502030000000001040202000000000000000000141.200000000000112.450000000000253.65-1000.0000.0000.0000.0000.0151.0046.90000000000050.73
02110469121040500411.3796296300434.45411604030103011210199701100013500041320101020502020000000000040202000000000000000000141.200000000000112.450000000000253.65-1000.0999.9029.2000.0000.0131.1029.20000000000050.73
02110469121050500411.3796296300434.45411604030103011502200100700009500029100201020502020000000000040000000000000000000000141.200000000000112.450000000000253.65-1000.0999.9023.8000.0000.0130.9023.80000000000050.73
02110469021010500411.3796296300434.45411604010101012610197403400040800124490101011200100000000000040101010101010000000003120.000000000000250.460000000003370.46-1000.0999.9064.4000.0000.0176.9064.40000000003370.46
02110469031010500411.3796296300434.45411604010101011408195005800069900213020202040000000000000000040101020002000000000000449.330000000000100.350000000000549.6802000.0999.9067.0000.0000.0153.8067.00000000000549.68
02110469041010500411.3796296300434.45411604010101010612198202600031200095000101030000000801080108010101010102000000000000840.050000000000183.600000000001023.65-1000.0999.9059.0000.0000.0165.5059.00000000000341.22
02110469041020500411.3796296300434.45411604020102010507198302500030500092890201020700030000000010010101020002000000000000840.050000000000183.600000000001023.6502000.0999.9064.0000.0000.0165.5064.00000000000341.22
02110469041030500411.3796296300434.45411604030103010804200300500006800020720102020100100000000000010000000000000000000000840.050000000000183.600000000001023.65-1000.0999.9017.7000.0000.0108.3017.70000000000341.22
02110469051010500411.3796296300434.45411604010101010608196604200050800154800101030000000500040204010101020002000000000000636.000000000000209.820000000000845.82-1000.0999.9088.5000.0000.0157.9088.50000000000169.16
02110469051020500411.3796296300434.45411604020102010709197003800045900139870201030000000500040104040101010102000000000000636.000000000000209.820000000000845.8202000.0999.9047.7000.0000.0155.4047.70000000000169.16
02110469051030500411.3796296300434.45411604030103013007199101700020800063560201030000000801080108010101020002000000000000636.000000000000209.820000000000845.8202000.0999.9045.7000.0000.0145.1045.70000000000169.16
02110469051040500411.3796296300434.45411604030103010311199701100013300040680201020502050000000003010202000000000000000000636.000000000000209.820000000000845.8202000.0999.9999.9000.0000.0137.1043.20000000000169.16
02110469051050500411.3796296300434.45411604030103012907200100700008800027040201020502020000000000040000000000000000000000636.000000000000209.820000000000845.82-1000.0999.9027.3000.0000.0126.4027.30000000000169.16
02110469061010500411.3796296300434.45411604010101010507197203600043700133200101030000000500040104030101010102000000000001010.000000000000153.000000000001163.00-1000.0999.9059.4000.0000.0156.7059.40000000000581.50
02110469061020500411.3796296300434.45411604020102012312197503200039600120540201030000000600010209010101020002000000000001010.000000000000153.000000000001163.0002000.0999.9999.9000.0000.0160.3065.50000000000581.50
02110469091010500411.3796296300434.45411604010101011806195205600067900206700201030000000600040112020101020002000000000001307.250000000000351.270000000001658.5202000.0999.9071.9000.0000.0160.2071.90000000000552.84
02110469091020500411.3796296300434.45411604030103010909197603200038800118210201030000001400080115040101010202000000000001307.250000000000351.270000000001658.5202000.0999.9049.5000.0000.0158.5049.50000000000552.84
02110469091030500411.3796296300434.45411604030103010111198802000024200073850101030000001000030111040101020002000000000001307.250000000000351.270000000001658.52-1000.0999.9999.9000.0000.0168.5049.70000000000552.84
02110477011010500341.0937500000360.22586674010101010308197303500042600129890201030000000801050205040101020002000000000000534.000000000000215.020000000000749.0202000.0999.9050.6000.0000.0160.7050.60000000000249.67
02110477011020500341.0937500000360.22586674030103010904200400400005800017820102020200100000000000040000000000000000000000534.000000000000215.020000000000749.02-1000.0999.9016.3000.0000.0108.3016.30000000000249.67
02110477011030500341.0937500000360.22586674030103010904200400400005800017820202020200100000000000010000000000000000000000534.000000000000215.020000000000749.02-1000.0999.9018.8000.0000.0111.6018.80000000000249.67
02110477101010500341.0937500000360.22586674010101021508198402400029500090080101030000001400060115040404020002000000000000557.620000000000813.250000000001370.87-1000.0000.0000.0000.0000.0167.7064.40000000000456.96
02110477101020500341.0937500000360.22586674020102011003197903000036100109930201030000001000030211040201010201020000000000557.620000000000813.250000000001370.8702000.0176.0056.0000.0000.0176.0056.00000000000456.96
02110477101030500341.0937500000360.22586674030103011410199101700021000063920101020700020000000009040202000000000000000000557.620000000000813.250000000001370.87-1000.0159.6059.0000.0000.0159.6059.00000000000456.96
02110477121010500341.0937500000360.22586674010101010103198902000024100073630101011100070000000015010404020002000000000000557.620000000000310.000000000000867.62-1000.0999.9080.0000.0000.0179.8080.00000000000433.81
02110477121020500341.0937500000360.22586674020102011909198901900023500071610201011100080000000015010202000000000000000000557.620000000000310.000000000000867.6202000.0999.9059.3000.0000.0165.8059.30000000000433.81
02110477021010500341.0937500000360.22586674010101012903194806000073000222470201030000001400040115010101020001010000000002628.100000000000086.270000000002714.3702000.0999.9057.2000.0000.0160.0057.20000000001357.18
02110477021020500341.0937500000360.22586674030103013005198901900023600072100101011100010000000011010201020002000000000002628.100000000000086.270000000002714.37-1000.0999.9061.8000.0000.0157.7061.80000000001357.18
02110477031010500341.0937500000360.22586674010101022708196004800058200177200101030000001000020210010404020002000000000001505.000000000000250.000000000001755.00-1000.0000.0000.0000.0000.0180.3076.00000000000877.50
02110477031020500341.0937500000360.22586674020102012207196104700057100173910201040000000000000000010201020002000000000001505.000000000000250.000000000001755.0002000.0180.0089.0000.0000.0180.0089.00000000000877.50
02110477051010500341.0937500000360.22586674010101011401197703200038600117500101030000001000030111040101010101010000000002992.830000000000100.000000000003092.83-1000.0195.0125.8000.0000.0195.0125.80000000003092.83
02110477071010500341.0937500000360.22586674010101010706194706100074100225780101030000001400040115010101020002000000000006513.030000000000366.850000000006879.88-1000.0999.9089.1000.0000.0169.0089.10000000003439.94
02110477071020500341.0937500000360.22586674020102011410195505300064100195270201030000001400040115010101010101010000000006513.030000000000366.850000000006879.8802000.0999.9073.1000.0000.0163.1073.10000000003439.94
02110477081010500341.0937500000360.22586674010101010804197603200039500120450101030000000801040204040101020002000000000000845.750000000000042.880000000000888.63-1000.0999.9075.1000.0000.0168.3075.10000000000177.73
02110477081020500341.0937500000360.22586674020102010110197503300040100122350201030000000801040204010101020002000000000000845.750000000000042.880000000000888.6302000.0999.9044.2000.0000.0156.5044.20000000000177.73
02110477081030500341.0937500000360.22586674030103012506199001800022500068540201030000000801080108010202000000000000000000845.750000000000042.880000000000888.6302000.0999.9054.3000.0000.0154.7054.30000000000177.73
02110477081040500341.0937500000360.22586674030103011511199301500018400056150201020501060000000005010202000000000000000000845.750000000000042.880000000000888.6302000.0999.9047.1000.0000.0153.8047.10000000000177.73
02110477081050500341.0937500000360.22586674030103012506199701100014100042970101020501040000000003010202000000000000000000845.750000000000042.880000000000888.63-1000.0999.9042.2000.0000.0139.4042.20000000000177.73
02110485011010500580.1820601200612.72475815010101012004198702100026200079840101030000001100030111010101010102000000000001318.130000000000180.670000000001498.80-1000.0178.0068.4000.0000.0178.0068.40000000000374.70
02110485011020500580.1820601200612.72475815020102010702198702200026400080560201030000001100030111020201020002000000000001318.130000000000180.670000000001498.8002000.0158.8051.1000.0000.0158.8051.10000000000374.70
02110485011030500580.1820601200612.72475815030103012212200800000000200000670102040000000000000000010000000000000000000001318.130000000000180.670000000001498.80-1066.0000.0000.0006.1066.0000.0006.10000000000374.70
02110485011040500580.1820601200612.72475815040104010501199301600019300058970201020700010000000008020101020002000000000001318.130000000000180.670000000001498.8002000.0156.0049.3000.0000.0156.0049.30000000000374.70
02110485101010500580.1820601200612.72475815010101011506195904900059800182090201030000000801040204040101010102000000000002059.320000000000286.080000000002345.3902000.0152.5062.5000.0000.0152.5062.50000000000586.35
02110485101020500580.1820601200612.72475815030201012304198802000025100076690101030000000801060206040101020002000000000002059.320000000000286.080000000002345.39-1000.0172.2055.0000.0000.0172.2055.00000000000586.35
02110485101030500580.1820601200612.72475815030103010606198901900023800072600101030000001000030111040101020002000000000002059.320000000000286.080000000002345.39-1000.0168.2062.9000.0000.0168.2062.90000000000586.35
02110485101040500580.1820601200612.72475815040202010808199201600020000061010201010700010000000008040202000000000000000002059.320000000000286.080000000002345.3901000.0000.0000.0000.0000.0000.0000.00000000000586.35
02110485111010500580.1820601200612.72475815010101011107196604200051300156390101030000000801080108010101010102000000000002297.110000000000000.000000000002297.11-1000.0162.5074.7000.0000.0162.5074.70000000000765.70
02110485111020500580.1820601200612.72475815020102010710197003800046200140900201030000000801020202020101020001010000000002297.110000000000000.000000000002297.1102000.0159.4062.2000.0000.0159.4062.20000000000765.70
02110485111030500580.1820601200612.72475815030103010610200400400005400016720102020300100000000000020000000000000000000002297.110000000000000.000000000002297.11-1000.0109.8017.1000.0000.0109.8017.10000000000765.70
02110485121010500580.1820601200612.72475815010101010701198002900035100107110201030000001000010209040101020002000000000000534.580000000000294.000000000000828.5802000.0159.2093.0000.0000.0159.2093.00000000000207.15
02110485121020500580.1820601200612.72475815030103010902199601300015800048340201020502070000000005040201020002000000000000534.580000000000294.000000000000828.5802000.0151.5043.0000.0000.0151.5043.00000000000207.15
02110485121030500580.1820601200612.72475815030103011809199701100013900042470201020502060000000004040201020002000000000000534.580000000000294.000000000000828.5802000.0143.4041.4000.0000.0143.4041.40000000000207.15
02110485121040500580.1820601200612.72475815030103012610200500300004200012870202040000000000000000040000000000000000000000534.580000000000294.000000000000828.58-1000.0095.5016.8000.0000.0095.5016.80000000000207.15
02110485131010500580.1820601200612.72475815010101011506196304500055000167610202040000000000000000040101020002000000000002521.110000000000291.430000000002812.5402000.0150.2065.7000.0000.0150.2065.70000000000468.76
02110485131020500580.1820601200612.72475815030103011103197703200038500117430101030000000801050205040101010101010000000002521.110000000000291.430000000002812.54-1000.0171.5080.6000.0000.0171.5080.60000000000468.76
02110485131030500580.1820601200612.72475815030201011805198901900023900072920201030000001000030111010101020002000000000002521.110000000000291.430000000002812.5402000.0155.8050.3000.0000.0155.8050.30000000000468.76
02110485131040500580.1820601200612.72475815040104011711199101700020900063790101020502080000000006040201020002000000000002521.110000000000291.430000000002812.54-1000.0158.6058.7000.0000.0158.6058.70000000000468.76
02110485131050500580.1820601200612.72475815040202011810197902900035400107920101030000001000030111040101010102000000000002521.110000000000291.430000000002812.54-1000.0168.2070.2000.0000.0168.2070.20000000000468.76
02110485131060500580.1820601200612.72475815040203011804200500400004800014780202020100100000000000040000000000000000000002521.110000000000291.430000000002812.54-1000.0098.1014.5000.0000.0098.1014.50000000000468.76
02110485021010500580.1820601200612.72475815010101012808196004800058100177150101030000000900020202020101020002000000000002493.270000000000156.820000000002650.09-1000.0173.4080.3000.0000.0173.4080.30000000000176.67
02110485021020500580.1820601200612.72475815020102012205198002800034500105080201030000000801050205010101020002000000000002493.270000000000156.820000000002650.0902000.0153.0076.3000.0000.0153.0076.30000000000176.67
02110485021030500580.1820601200612.72475815030201012606198402400029600090120201030000001000030111040101020002000000000002493.270000000000156.820000000002650.0902000.0155.1061.1000.0000.0155.1061.10000000000176.67
02110485021040500580.1820601200612.72475815030301012103198802000025100076480201030000001000010209040101020002000000000002493.270000000000156.820000000002650.0902000.0166.4055.1000.0000.0166.4055.10000000000176.67
02110485021050500580.1820601200612.72475815030401011410198702100025600078070201030000000801040204040303020002000000000002493.270000000000156.820000000002650.0901000.0000.0000.0000.0000.0000.0000.00000000000176.67
02110485021060500580.1820601200612.72475815030103010901199101800021700066240101030000000801040204040101020002000000000002493.270000000000156.820000000002650.09-1000.0176.8064.3000.0000.0176.8064.30000000000176.67
02110485021070500580.1820601200612.72475815030103010802199301600019200058630101030000000801040204040101020002000000000002493.270000000000156.820000000002650.09-1000.0160.0042.9000.0000.0160.0042.90000000000176.67
02110485021080500580.1820601200612.72475815030103012211200100700008700026540102020502010000000000040000000000000000000002493.270000000000156.820000000002650.09-1000.0107.3999.9000.0000.0107.3016.00000000000176.67
02110485021090500580.1820601200612.72475815030103012012200200600007400022610102020200100000000000040000000000000000000002493.270000000000156.820000000002650.09-1000.0107.8018.9000.0000.0107.8018.90000000000176.67
02110485021100500580.1820601200612.72475815030103012608200500300004200012810202040000000000000000040000000000000000000002493.270000000000156.820000000002650.09-1000.0096.0016.0000.0000.0096.0016.00000000000176.67
02110485021110500580.1820601200612.72475815030103011709200800000000500001630101040000000000000000010000000000000000000002493.270000000000156.820000000002650.09-1066.0000.0000.0008.3066.0000.0008.30000000000176.67
02110485021120500580.1820601200612.72475815040203012806200300500006700020710202040000000000000000040000000000000000000002493.270000000000156.820000000002650.09-1000.0112.0021.2000.0000.0112.0021.20000000000176.67
02110485021130500580.1820601200612.72475815040303011605200600200003300010180102040000000000000000040000000000000000000002493.270000000000156.820000000002650.09-1092.0090.8013.5000.0000.0090.8013.50000000000176.67
02110485021140500580.1820601200612.72475815040403012606200700100002000006120102040000000000000000040000000000000000000002493.270000000000156.820000000002650.09-1999.9000.0000.0000.0087.9000.0009.30000000000176.67
02110485021150500580.1820601200612.72475815050105011711196304500054300165390201030000000900110200020101020002000000000002493.270000000000156.820000000002650.0902000.0150.0057.5000.0000.0150.0057.50000000000176.67
02110485031010500580.1820601200612.72475815010101011812193906900083000252850202030000000500110200040101020002000000000001350.830000000000400.000000000001750.8302000.0155.8089.1000.0000.0155.8089.10000000000350.17
02110485031020500580.1820601200612.72475815020102011706193507300088400269300102030000000500110200040102000000000000000001350.830000000000400.000000000001750.83-1000.0170.8065.0000.0000.0170.8065.00000000000350.17
02110485031030500580.1820601200612.72475815030103021410196804000048400147570102030000000801110200040202000000000000000001350.830000000000400.000000000001750.83-1000.0000.0000.0000.0000.0178.6085.40000000000350.17
02110485031040500580.1820601200612.72475815030201011312197503300039800121410201030000000801010201040101020002000000000001350.830000000000400.000000000001750.8302000.0161.0096.7000.0000.0161.0096.70000000000350.17
02110485031050500580.1820601200612.72475815040203012607200100700009100027840101020502010000000000040000000000000000000001350.830000000000400.000000000001750.83-1000.0125.1029.8000.0000.0125.1029.80000000000350.17
02110485041010500580.1820601200612.72475815010101011111197103700044700136340201030000001100030111040101010102000000000000662.380000000000310.070000000000972.4402000.0152.4065.9000.0000.0152.4065.90000000000324.15
02110485041020500580.1820601200612.72475815030103010601198902000024200073680201010900020000000012040201020002000000000000662.380000000000310.070000000000972.4402000.0150.5055.4000.0000.0150.5055.40000000000324.15
02110485041030500580.1820601200612.72475815030103010103200300600007200022010202020300100000000000040000000000000000000000662.380000000000310.070000000000972.44-1000.0113.2018.9000.0000.0113.2018.90000000000324.15
02110485051010500580.1820601200612.72475815010101010805193107700093400284450101040000000000000000040101010102000000000001581.150000000000400.000000000001981.15-1000.0165.7083.7000.0000.0165.7083.70000000000396.23
02110485051020500580.1820601200612.72475815020102010202194206700080500245220201030000000500030203040101010102000000000001581.150000000000400.000000000001981.1502000.0159.0069.0000.0000.0159.0069.00000000000396.23
02110485051030500580.1820601200612.72475815030103010505197902900035800109160101030000000900020202040202000000000000000001581.150000000000400.000000000001981.15-1000.0181.2068.0000.0000.0181.2068.00000000000396.23
02110485051040500580.1820601200612.72475815030201012012198402400029100088600101020600060000000005040101020002000000000001581.150000000000400.000000000001981.15-1000.0171.2084.0000.0000.0171.2084.00000000000396.23
02110485051050500580.1820601200612.72475815040202011012199201600019500059480201020600070000000006040202000000000000000001581.150000000000400.000000000001981.1502000.0160.1058.3000.0000.0160.1058.30000000000396.23
02110485061010500580.1820601200612.72475815010101012807195505300064300195980101030000000900050205040101020002000000000000925.380000000000150.000000000001075.38-1000.0173.6077.9000.0000.0173.6077.90000000000537.69
02110485061020500580.1820601200612.72475815020102021010195805000060500184280201030000000500010201040202000000000000000000925.380000000000150.000000000001075.3802000.0000.0000.0000.0000.0148.5059.50000000000537.69
02110485071010500580.1820601200612.72475815010101013105196004800058600178430101030000001000030111040102000000000000000003767.000000000000198.000000000003965.00-1000.0172.5087.3000.0000.0172.5087.30000000001321.67
02110485071020500580.1820601200612.72475815020102010511198002800034100103800201030000001100030111040201020002000000000003767.000000000000198.000000000003965.0002000.0164.3071.7000.0000.0164.3071.70000000001321.67
02110485071030500580.1820601200612.72475815030103010206200100700009400028660201020502020000000000040000000000000000000003767.000000000000198.000000000003965.00-1000.0121.2024.4000.0000.0121.2024.40000000001321.67
02110493111010600340.2558561600359.34097503010101013003198502300027900085220101030000001000020210040101020002000000000000376.960000000000185.390000000000562.35-1000.0173.5076.3000.0000.0173.5076.30000000000187.45
02110493111020600340.2558561600359.34097503020102011902198202600031700096570201030000000801070207040201020002000000000000376.960000000000185.390000000000562.3502000.0158.8054.1000.0000.0158.8054.10000000000187.45
02110493111030600340.2558561600359.34097503030103012202200600200002900008880202040000000000000000040000000000000000000000376.960000000000185.390000000000562.35-1090.2090.2014.2000.0000.0090.2014.20000000000187.45
02110493121010600340.2558561600359.34097503010101011110196903800046500141710102040000000000000000020101020002000000000000925.000000000000168.000000000001093.00-1000.0168.3067.2000.0000.0168.3067.20000000000218.60
02110493121020600340.2558561600359.34097503020102012510198702000024900075830201030000000801040204040201020002000000000000925.000000000000168.000000000001093.0002000.0161.3071.8000.0000.0161.3071.80000000000218.60
02110493121030600340.2558561600359.34097503030103010811200400300004400013590102040000000000000000040000000000000000000000925.000000000000168.000000000001093.00-1000.0110.2019.5000.0000.0110.2019.50000000000218.60
02110493121040600340.2558561600359.34097503030103012411200700000000800002480202040000000000000000040000000000000000000000925.000000000000168.000000000001093.00-1090.1000.0000.0012.1090.1000.0012.10000000000218.60
02110493121050600340.2558561600359.34097503040104010311193806900083600254710102040000000000000000020102000000000000000000925.000000000000168.000000000001093.00-1000.0177.9062.5000.0000.0177.9062.50000000000218.60
02110493131010600340.2558561600359.34097503010101012805197703100037400113990101030000001000020210040101010102000000000001076.020000000000000.000000000001076.02-1000.0172.1083.0000.0000.0172.1083.00000000000269.00
02110493131020600340.2558561600359.34097503020102011710198002700033300101610201030000000801070207040201020002000000000001076.020000000000000.000000000001076.0202000.0162.2070.1000.0000.0162.2070.10000000000269.00
02110493131030600340.2558561600359.34097503030103010202200300500006600020180102040000000000000000040000000000000000000001076.020000000000000.000000000001076.02-1000.0110.8025.6000.0000.0110.8025.60000000000269.00
02110493131040600340.2558561600359.34097503030103012903200600200002800008670202040000000000000000040000000000000000000001076.020000000000000.000000000001076.02-1090.1090.1016.5000.0000.0090.1016.50000000000269.00
02110493021010600340.2558561600359.34097503010101012905195105600068300208180101030000000500040104020101020002000000000004240.000000000000237.300000000004477.30-1000.0171.0093.0000.0000.0171.0093.00000000002238.65
02110493021020600340.2558561600359.34097503020102011308195705000060900185500201030000000500040104010201020002000000000004240.000000000000237.300000000004477.3002000.0169.0084.0000.0000.0169.0084.00000000002238.65
02110493031010600340.2558561600359.34097503010101020901196504300052000158510101040000000000000000050404020002000000000002517.760000000000163.200000000002680.96-1000.0000.0000.0000.0000.0175.0074.40000000000893.65
02110493031020600340.2558561600359.34097503020102010705197003800045600139070201030000000500040104010101020002000000000002517.760000000000163.200000000002680.9602000.0167.4062.1000.0000.0167.4062.10000000000893.65
02110493031030600340.2558561600359.34097503030103012406199701000013100039970101020502040000000002040202000000000000000002517.760000000000163.200000000002680.96-1000.0148.8036.1000.0000.0148.8036.10000000000893.65
02110493041010600340.2558561600359.34097503010101010303195904900059100179900101030000001400050115040101010101010000000006255.330000000000085.240000000006340.57-1000.0178.2102.6000.0000.0178.2102.60000000003170.29
02110493041020600340.2558561600359.34097503020102013006196104600056300171400201011100030000000013010101010101010000000006255.330000000000085.240000000006340.5702000.0171.2066.3000.0000.0171.2066.30000000003170.29
02110493061010600340.2558561600359.34097503010101011809197902800034400105000101030000000801060206040101020002000000000000832.420000000000262.500000000001094.92-1000.0161.2085.0000.0000.0161.2085.00000000001094.92
02110493071010600340.2558561600359.34097503010101020112197902800034300104400101030000000801040204020404020002000000000004326.540000000000079.200000000004405.74-1000.0000.0000.0000.0000.0174.6091.80000000001468.58
02110493071020600340.2558561600359.34097503020102011202197703100037600114620201011100010000000011010101020002000000000004326.540000000000079.200000000004405.7402000.0160.1052.2000.0000.0160.1052.20000000001468.58
02110493071030600340.2558561600359.34097503030103012406200300500006000018340101020200100000000000010000000000000000000004326.540000000000079.200000000004405.74-1000.0119.7019.3000.0000.0119.7019.30000000001468.58
02110493081010600340.2558561600359.34097503010101011410197503200039200119490101011100010000000011010101010101010000000005261.330000000000262.500000000005523.83-1000.0165.4059.2000.0000.0165.4059.20000000001104.77
02110493081020600340.2558561600359.34097503020102012311197703000036700111780201030000001000030111040201020002000000000005261.330000000000262.500000000005523.8302000.0160.0052.8000.0000.0160.0052.80000000001104.77
02110493081030600340.2558561600359.34097503030103010808199900800010600032500201020501030000000002040000000000000000000005261.330000000000262.500000000005523.83-1000.0140.2030.1000.0000.0140.2030.10000000001104.77
02110493081040600340.2558561600359.34097503030103010602200200600007600023370201020502010000000000040000000000000000000005261.330000000000262.500000000005523.83-1000.0122.1028.2000.0000.0122.1028.20000000001104.77
02110493081050600340.2558561600359.34097503030103011310200100600008000024530201040000000000000000010000000000000000000005261.330000000000262.500000000005523.83-1000.0111.3025.2000.0000.0111.3025.20000000001104.77
02110493091010600340.2558561600359.34097503010101012710196803900047600145060101020800030000000010020101020002000000000000654.400000000000157.500000000000811.90-1000.0184.3071.8000.0000.0184.3071.80000000000811.90
02110507011010600438.1980909100462.77683805010101011112193007700092900282920101030000000500010201040101020002000000000000680.330000000000839.790000000001520.12-1000.0160.0052.2000.0000.0160.0052.20000000000760.06
02110507011020600438.1980909100462.77683805020102011104194006800081700248830202040000000000000000040101020002000000000000680.330000000000839.790000000001520.1202000.0169.0083.0000.0000.0169.0083.00000000000760.06
02110507101010600438.1980909100462.77683805010101020211194506200075200229080102040000000000000000050404020002000000000002220.660000000000210.000000000002430.66-1000.0000.0000.0000.0000.0178.4073.50000000001215.33
02110507101020600438.1980909100462.77683805020102012501194706100073700224590201030000000801050205040101020002000000000002220.660000000000210.000000000002430.6602000.0160.2064.5000.0000.0160.2064.50000000001215.33
02110507111010600438.1980909100462.77683805010101010101197902900035500108090101030000000801040204010101010101010000000002100.000000000000547.000000000002647.00-1000.0162.7064.6000.0000.0162.7064.60000000000661.75
02110507111020600438.1980909100462.77683805020102010707198002800033600102560201030000001000030111010201010201020000000002100.000000000000547.000000000002647.0002000.0158.5058.4000.0000.0158.5058.40000000000661.75
02110507111030600438.1980909100462.77683805030103013101200200600007800023780101020502010000000000010000000000000000000002100.000000000000547.000000000002647.00-1000.0123.8032.8000.0000.0123.8032.80000000000661.75
02110507111040600438.1980909100462.77683805030103011001200800000000600002080202040000000000000000010000000000000000000002100.000000000000547.000000000002647.00-1067.0000.0000.0008.6067.0000.0008.60000000000661.75
02110507121010600438.1980909100462.77683805010101010311196304400053700163470101030000000801040204010101010101010000000004094.000000000000626.960000000004720.96-1000.0168.0080.5000.0000.0168.0080.50000000001573.65
02110507121020600438.1980909100462.77683805020102010511196803900047700145180201030000000801050205040101010201020000000004094.000000000000626.960000000004720.9602000.0148.0053.1000.0000.0148.0053.10000000001573.65
02110507121030600438.1980909100462.77683805030103011001200300500006600020340202020200100000000000010000000000000000000004094.000000000000626.960000000004720.96-1000.0108.5017.8000.0000.0108.5017.80000000001573.65
02110507131010600438.1980909100462.77683805010101010910197802900035700108930101020800100000000088010101020002000000000000913.450000000000086.330000000000999.78-1000.0166.8084.2000.0000.0166.8084.20000000000249.95
02110507131020600438.1980909100462.77683805020102011107197803000036000109830201030000000801080108040101020002000000000000913.450000000000086.330000000000999.7802000.0155.6059.5000.0000.0155.6059.50000000000249.95
02110507131030600438.1980909100462.77683805030103011611200200500006800020890201020200100000000000040000000000000000000000913.450000000000086.330000000000999.78-1000.0115.5022.9000.0000.0115.5022.90000000000249.95
02110507131040600438.1980909100462.77683805030103010310200600100002200006720202040000000000000000010000000000000000000000913.450000000000086.330000000000999.78-1080.5000.0000.0011.8080.5000.0011.80000000000249.95
02110507021010600438.1980909100462.77683805010101010605195605200062400190140101030000000500020202010101010102000000000001432.750000000000026.490000000001459.25-1000.0163.6066.1000.0000.0163.6066.10000000000364.81
02110507021020600438.1980909100462.77683805020102010604196104700056500172180201030000000500040104040101020002000000000001432.750000000000026.490000000001459.2502000.0146.0073.9000.0000.0146.0073.90000000000364.81
02110507021030600438.1980909100462.77683805030201010611198102600031800096990201030000001000030111040101020002000000000001432.750000000000026.490000000001459.2502000.0161.0046.4000.0000.0161.0046.40000000000364.81
02110507021040600438.1980909100462.77683805040203010302200000800009900030360201020502040000000002010000000000000000000001432.750000000000026.490000000001459.25-1000.0132.0025.7000.0000.0132.0025.70000000000364.81
02110507041010600438.1980909100462.77683805010101011205198102700032400098910101011100010000000011010101020002000000000001656.000000000000157.500000000001813.50-1000.0183.0069.0000.0000.0183.0069.00000000000604.50
02110507041020600438.1980909100462.77683805020102012502197703100037500114280201030000001400080115010101020001010000000001656.000000000000157.500000000001813.5002000.0160.5057.8000.0000.0160.5057.80000000000604.50
02110507041030600438.1980909100462.77683805030103012310200500200003100009610202040000000000000000010000000000000000000001656.000000000000157.500000000001813.50-1098.0098.0014.2000.0000.0098.0014.20000000000604.50
02110507061010600438.1980909100462.77683805010101011304197303500042200128560101020600040000000003010101020002000000000001211.260000000000157.500000000001368.76-1000.0165.7055.8000.0000.0165.7055.80000000000273.75
02110507061020600438.1980909100462.77683805020102012709197802900035600108630201020600050000000004010201020002000000000001211.260000000000157.500000000001368.7602000.0156.0081.3000.0000.0156.0081.30000000000273.75
02110507061030600438.1980909100462.77683805030103011305199801000012100036950201020502050000000003010202000000000000000001211.260000000000157.500000000001368.7602000.0137.5028.6000.0000.0137.5028.60000000000273.75
02110507061040600438.1980909100462.77683805030103011211200200500006700020510202040000000000000000040000000000000000000001211.260000000000157.500000000001368.76-1000.0111.0020.3000.0000.0111.0020.30000000000273.75
02110507061050600438.1980909100462.77683805030103012911200500200003000009380202040000000000000000040000000000000000000001211.260000000000157.500000000001368.76-1091.0091.0014.5000.0000.0091.0014.50000000000273.75
02110507071010600438.1980909100462.77683805010101011802197403400041200125590101030000001000030111010101010101010000000000966.000000000000446.180000000001412.18-1000.0179.0101.8000.0000.0179.0101.80000000000470.73
02110507071020600438.1980909100462.77683805020102012206197403400040800124350201030000001000030111010101010101010000000000966.000000000000446.180000000001412.1802000.0160.0069.6000.0000.0160.0069.60000000000470.73
02110507071030600438.1980909100462.77683805030103012311200600100001900005930202040000000000000000010000000000000000000000966.000000000000446.180000000001412.18-1083.0000.0000.0012.2083.0000.0012.20000000000470.73
02110507081010600438.1980909100462.77683805010101011312197703000036600111650101030000001000030111040101010102000000000001186.800000000000000.000000000001186.80-1000.0166.0062.0000.0000.0166.0062.00000000000296.70
02110507081020600438.1980909100462.77683805020102012712197802900035400107860201030000001400010212010101020002000000000001186.800000000000000.000000000001186.8002000.0163.2067.0000.0000.0163.2067.00000000000296.70
02110507081030600438.1980909100462.77683805030103011711199900800010300031560201020502030000000001010000000000000000000001186.800000000000000.000000000001186.80-1000.0132.0031.4000.0000.0132.0031.40000000000296.70
02110507081040600438.1980909100462.77683805030103011711200400300004300013290202040000000000000000010000000000000000000001186.800000000000000.000000000001186.80-1000.0106.2018.3000.0000.0106.2018.30000000000296.70
02110507091010600438.1980909100462.77683805010101012104196304500054300165290102020400100000000000040101020002000000000000210.000000000000189.000000000000399.00-1000.0161.0078.7000.0000.0161.0078.70000000000133.00
02110507091020600438.1980909100462.77683805020102011410197203500042900130650201030000000801070207020101020002000000000000210.000000000000189.000000000000399.0002000.0152.0100.3000.0000.0152.0100.30000000000133.00
02110507091030600438.1980909100462.77683805030103012705199501300015700048050101020501030000000002040202000000000000000000210.000000000000189.000000000000399.00-1000.0168.0055.0000.0000.0168.0055.00000000000133.00
02110515011010600374.2098064000395.19941908010101012102198702100025700078500101030000000801070207040101020002000000000000768.730000000000022.080000000000790.81-1000.0999.9999.9000.0000.0170.6073.60000000000197.70
02110515011020600374.2098064000395.19941908020102010712198901800022400068300201030000000801060206040101020002000000000000768.730000000000022.080000000000790.8102000.0999.9999.9000.0000.0160.6043.10000000000197.70
02110515011030600374.2098064000395.19941908030103011808200400400004800014620202030000000200100200040000000000000000000000768.730000000000022.080000000000790.81-1000.0999.9999.9000.0000.0103.1016.30000000000197.70
02110515011040600374.2098064000395.19941908030103011609200600100002300007030102030000000100100200040000000000000000000000768.730000000000022.080000000000790.81-1999.9000.0000.0000.0082.2000.0013.80000000000197.70
02110515101010600374.2098064000395.19941908010101021501196604200051300156200201030000000500040104010404020002000000000001248.000000000000146.540000000001394.5402000.0000.0000.0000.0000.0149.0056.80000000000348.63
02110515101020600374.2098064000395.19941908030103010511198602100026300080210101020600070000000006040101020002000000000001248.000000000000146.540000000001394.54-1000.0165.4048.1000.0000.0165.4048.10000000000348.63
02110515101030600374.2098064000395.19941908030103012104198901900023400071230201030000001000030111040101010102000000000001248.000000000000146.540000000001394.5402000.0147.2039.6000.0000.0147.2039.60000000000348.63
02110515101040600374.2098064000395.19941908030103012004199301500018600056630101020502050000000003010202000000000000000001248.000000000000146.540000000001394.54-1000.0164.4048.8000.0000.0164.4048.80000000000348.63
02110515111010600374.2098064000395.19941908010101012207196704100049500150740101030000001000030111020101020002000000000000728.000000000000206.000000000000934.00-1000.0159.5071.4000.0000.0159.5071.40000000000311.33
02110515111020600374.2098064000395.19941908020102012412196604100050200152840201030000000801060206040201020002000000000000728.000000000000206.000000000000934.0002000.0147.5071.5000.0000.0147.5071.50000000000311.33
02110515111030600374.2098064000395.19941908030103010210200600200002400007570102040000000000000000040000000000000000000000728.000000000000206.000000000000934.00-1102.0100.7017.7000.0000.0100.7017.70000000000311.33
02110515121010600374.2098064000395.19941908010102012302195904900059600181520201030000000900080108010101020002000000000001080.470000000000303.980000000001384.4402000.0141.3073.8000.0000.0141.3073.80000000000692.22
02110515121020600374.2098064000395.19941908020101012805194306500078500239020102030000000500010201040101020002000000000001080.470000000000303.980000000001384.44-1000.0161.6076.4000.0000.0161.6076.40000000000692.22
02110515131010600374.2098064000395.19941908010101012906196804000048400147450101030000000600050112040101010102000000000001677.620000000000094.700000000001772.32-1000.0181.2086.2000.0000.0181.2086.20000000000295.39
02110515131020600374.2098064000395.19941908020102011607197003800045900139980201030000001000030111040201020002000000000001677.620000000000094.700000000001772.3202000.0154.2065.5000.0000.0154.2065.50000000000295.39
02110515131030600374.2098064000395.19941908030103011911199001700021500065670101020700030000000010040202000000000000000001677.620000000000094.700000000001772.32-1000.0175.5062.8000.0000.0175.5062.80000000000295.39
02110515131040600374.2098064000395.19941908030103012008199201600019400059270101020502080000000006040202000000000000000001677.620000000000094.700000000001772.32-1000.0174.2063.2000.0000.0174.2063.20000000000295.39
02110515131050600374.2098064000395.19941908030103011303200100700009100028000201020502010000000000040000000000000000000001677.620000000000094.700000000001772.32-1000.0132.2034.2000.0000.0132.2034.20000000000295.39
02110515131060600374.2098064000395.19941908040104010409197103700044600135830102030000000500020202040101020002000000000001677.620000000000094.700000000001772.32-1000.0171.2068.4000.0000.0171.2068.40000000000295.39
02110515021010600374.2098064000395.19941908010101011403193807000084500257330201030000000500030203010101020002000000000001333.750000000000119.040000000001452.7902000.0159.4074.4000.0000.0159.4074.40000000000726.39
02110515021020600374.2098064000395.19941908030103011403195605200062900191580101030000000801080108010101020002000000000001333.750000000000119.040000000001452.79-1000.0167.5074.1000.0000.0167.5074.10000000000726.39
02110515031010600374.2098064000395.19941908010101011106198802000024200073880201020800010000000008040101020002000000000000269.350000000000252.700000000000522.0502000.0163.0062.4000.0000.0163.0062.40000000000130.51
02110515031020600374.2098064000395.19941908030103011807200400400004900015070102030000000200100200090000000000000000000000269.350000000000252.700000000000522.05-1000.0114.1021.3000.0000.0114.1021.30000000000130.51
02110515031030600374.2098064000395.19941908040202011009199101600020300062020201020502080000000006040201020002000000000000269.350000000000252.700000000000522.0502000.0153.5046.6000.0000.0153.5046.60000000000130.51
02110515031040600374.2098064000395.19941908050201020030002002000024000073000101030000001000020210040202000000000000000000269.350000000000252.700000000000522.05-1000.0000.0000.0000.0000.0166.0078.00000000000130.51
02110515041010600374.2098064000395.19941908010101010601193007800094400287360102040000000000000000040101020002000000000000902.630000000000209.870000000001112.49-1000.0168.9057.2000.0000.0168.9057.20000000000370.83
02110515041020600374.2098064000395.19941908020102010709193207600091200277610202030000000500010201040101020002000000000000902.630000000000209.870000000001112.4902000.0163.2057.8000.0000.0163.2057.80000000000370.83
02110515041030600374.2098064000395.19941908040104012304198901900023200070790101030000000801080108040201020002000000000000902.630000000000209.870000000001112.49-1000.0177.5051.7000.0000.0177.5051.70000000000370.83
02110515051010600374.2098064000395.19941908010101011411198702000025000076120101030000001000030111040101020002000000000000840.000000000000100.160000000000940.16-1000.0169.7073.2000.0000.0169.7073.20000000000940.16
02110515061010600374.2098064000395.19941908010101012410198402300028600087350101020600060000000005040101020002000000000000525.000000000000234.240000000000759.24-1000.0999.9047.7000.0000.0161.5047.70000000000253.08
02110515061020600374.2098064000395.19941908020102011709198802000024000073110201030000001000030111040201020002000000000000525.000000000000234.240000000000759.2402000.0999.9049.0000.0000.0153.9049.00000000000253.08
02110515061030600374.2098064000395.19941908030103012809200300400005900018220102020200100000000000040000000000000000000000525.000000000000234.240000000000759.24-1000.0999.9015.0000.0000.0101.4015.00000000000253.08
02110515071010600374.2098064000395.19941908010101010105197303500042400129360101030000001000020210020101010102000000000001704.870000000000072.550000000001777.42-1000.0171.5065.9000.0000.0171.5065.90000000000444.35
02110515071020600374.2098064000395.19941908020102012008197103700044500135560201030000000801080108040101020002000000000001704.870000000000072.550000000001777.4202000.0163.0073.7000.0000.0163.0073.70000000000444.35
02110515071030600374.2098064000395.19941908030103010807199001800021800066590201030000001000030111040101020002000000000001704.870000000000072.550000000001777.4202000.0160.5055.5000.0000.0160.5055.50000000000444.35
02110515071040600374.2098064000395.19941908030103013105199401400017200052360201020502080000000006040202000000000000000001704.870000000000072.550000000001777.4202000.0160.5043.9000.0000.0160.5043.90000000000444.35
02110515081010600374.2098064000395.19941908010101020308195505300063800194250101030000000801030203020404020002000000000000633.200000000000257.500000000000890.70-1000.0000.0000.0000.0000.0173.4066.20000000000296.90
02110515081020600374.2098064000395.19941908020102010505196903900047300144010201030000000801040204010201020002000000000000633.200000000000257.500000000000890.7002000.0160.9066.2000.0000.0160.9066.20000000000296.90
02110515081030600374.2098064000395.19941908030103013103198901900023400071310201020600070000000006010101020002000000000000633.200000000000257.500000000000890.7002000.0154.6056.6000.0000.0154.6056.60000000000296.90
02110515091010600374.2098064000395.19941908010101012503195505300064200195620101030000000600040112020101010101010000000004862.340000000000503.110000000005365.45-1000.0175.4109.8000.0000.0175.4109.80000000000894.24
02110515091020600374.2098064000395.19941908020102012902196804000048700148380201030000000801080108020201020002000000000004862.340000000000503.110000000005365.4502000.0172.0082.5000.0000.0172.0082.50000000000894.24
02110515091030600374.2098064000395.19941908030103011911198801900023800072690101030000001000030111020101010102000000000004862.340000000000503.110000000005365.45-1000.0193.1085.9000.0000.0193.1085.90000000000894.24
02110515091040600374.2098064000395.19941908030103012003199501300016200049570201020502070000000005040201020002000000000004862.340000000000503.110000000005365.4502000.0157.6064.2000.0000.0157.6064.20000000000894.24
02110515091050600374.2098064000395.19941908030201012712199501200015300046750201020502050000000003020201020002000000000004862.340000000000503.110000000005365.4502000.0170.6056.6000.0000.0170.6056.60000000000894.24
02110515091060600374.2098064000395.19941908040203012008200700100001300004210202040000000000000000040000000000000000000004862.340000000000503.110000000005365.45-1077.0000.0000.0009.1077.0000.0009.10000000000894.24
02110523011010600641.3687222200677.34341032010101011411195904800058500178110101030000000801080108010101020002000000000005106.080000000000585.650000000005691.73-1000.0163.5057.9000.0000.0163.5057.90000000001138.35
02110523011020600641.3687222200677.34341032020102012512196704000048700148480201011100020000000012040101010101010000000005106.080000000000585.650000000005691.7302000.0158.2051.6000.0000.0158.2051.60000000001138.35
02110523011030600641.3687222200677.34341032030103011611199401300016500050250101020502090000000007040201020002000000000005106.080000000000585.650000000005691.73-1000.0149.6036.9000.0000.0149.6036.90000000001138.35
02110523011040600641.3687222200677.34341032030103011006199501300015800048190201020502080000000006040201020002000000000005106.080000000000585.650000000005691.7302000.0145.1032.8000.0000.0145.1032.80000000001138.35
02110523011050600641.3687222200677.34341032030103011311199701000012900039320201020502060000000004040201020002000000000005106.080000000000585.650000000005691.7302000.0139.4031.8000.0000.0139.4031.80000000001138.35
02110523101010600641.3687222200677.34341032010101011503196304500054600166500101030000000801030203040101020002000000000000821.670000000000046.410000000000868.08-1000.0169.8082.6000.0000.0169.8082.60000000000289.36
02110523101020600641.3687222200677.34341032020102011804197603200038900118670202030000000801020202040201020002000000000000821.670000000000046.410000000000868.0802000.0161.5106.4000.0000.0161.5106.40000000000289.36
02110523101030600641.3687222200677.34341032030103012412200700000000900002950102040000000000000000040000000000000000000000821.670000000000046.410000000000868.08-1075.0000.0000.0009.6075.0000.0009.60000000000289.36
02110523111010600641.3687222200677.34341032010101011012197802900035800109010101030000000801010201010101020002000000000000445.900000000000083.350000000000529.25-1000.0166.0053.2000.0000.0166.0053.20000000000132.31
02110523111020600641.3687222200677.34341032020102011710198302400029900091290201030000000801050205040201020002000000000000445.900000000000083.350000000000529.2502000.0160.8052.9000.0000.0160.8052.90000000000132.31
[truncated: 40,104,067 more chars]
