# Supplementary material for: Can a poverty-reducing and progressive tax and transfer system hurt the poor?
Source: J Dev Econ. 2016 Sep;122:63–75. doi: 10.1016/j.jdeveco.2016.04.001 (PMC4988485; doi:10.1016/j.jdeveco.2016.04.001)
Supplement: Supplementary file 1 — Supplementary material. [file mmc1.zip › data/POF0809/T_OUTRAS_DESPESAS_S.txt]

081100190110100416.4973270400421.7785661417040010300000159.0010101.0700000170.130000000071757.19000000000006209.560000000000338.270000000006547.82
081100190110100416.4973270400421.7785661415124010100000380.0010101.0500000399.000000000168289.65000000000006209.560000000000338.270000000006547.82
081100190110100416.4973270400421.7785661417011010100000050.0030101.1100000055.500000000023408.71000000000006209.560000000000338.270000000006547.82
081100190110100416.4973270400421.7785661417007010300000600.0010101.0000000600.000000000253067.14000000000006209.560000000000338.270000000006547.82
081100190110100416.4973270400421.7785661415132010300000078.0010100.9800000076.440000000032240.75000000000006209.560000000000338.270000000006547.82
081100190110100416.4973270400421.7785661415013010300000082.0010101.0100000082.820000000034931.70000000000006209.560000000000338.270000000006547.82
081100190110100416.4973270400421.7785661415011010700000080.0010101.0100000080.800000000034079.71000000000006209.560000000000338.270000000006547.82
081100190110100416.4973270400421.7785661415016010300000130.0010101.0100000131.300000000055379.53000000000006209.560000000000338.270000000006547.82
081100190110100416.4973270400421.7785661415023010100000010.0010100.9200000009.200000000003880.36000000000006209.560000000000338.270000000006547.82
081100190110100416.4973270400421.7785661415042010100000056.0010101.0200000057.120000000024091.99000000000006209.560000000000338.270000000006547.82
081100190110100416.4973270400421.7785661415027010300000289.0010100.8400000242.760000000102390.96000000000006209.560000000000338.270000000006547.82
081100190110100416.4973270400421.7785661415024010300000860.0010100.9100000782.600000000330083.91000000000006209.560000000000338.270000000006547.82
081100190110100416.4973270400421.7785661417081010100000050.0010101.1100000055.500000000023408.71000000000006209.560000000000338.270000000006547.82
081100190110100416.4973270400421.7785661418046010100000040.0010101.0200000040.800000000017208.57000000000006209.560000000000338.270000000006547.82
081100190110100416.4973270400421.7785661418005010100000022.0010100.9900000021.780000000009186.34000000000006209.560000000000338.270000000006547.82
081100190110100416.4973270400421.7785661418006020100000008.7510101.0200000008.930000000003766.48000000000006209.560000000000338.270000000006547.82
081100190110100416.4973270400421.7785661417024010300000100.0010101.1800000118.000000000049769.87000000000006209.560000000000338.270000000006547.82
081100191010100416.4973270400421.7785661415042010100000050.0010101.0200000051.000000000021510.71000000000000309.330000000000169.130000000000478.47
081100191010100416.4973270400421.7785661415024010100000545.0010100.9200000501.400000000211479.77000000000000309.330000000000169.130000000000478.47
081100191110100416.4973270400421.7785661417024010700000350.0010101.1600000406.000000000171242.10000000000001018.290000000000191.650000000001209.94
081100191110100416.4973270400421.7785661416018010100000010.0010101.0900000010.900000000004597.39000000000001018.290000000000191.650000000001209.94
081100191110100416.4973270400421.7785661415027010100000120.0030100.9000000108.000000000045552.09000000000001018.290000000000191.650000000001209.94
081100191210100416.4973270400421.7785661415027010300999999.9910100.9100000206.800000000087223.81010000000002434.700000000000472.530000000002907.23
081100190310100416.4973270400421.7785661415039010300001100.0010101.1100001221.000000000514991.63000000000033267.290000000001955.300000000035222.59
081100190310100416.4973270400421.7785661415124010100000120.0010101.0500000126.000000000053144.10000000000033267.290000000001955.300000000035222.59
081100190310100416.4973270400421.7785661415049010300000300.0010101.0100000048.960000000020650.28010000000033267.290000000001955.300000000035222.59
081100190310100416.4973270400421.7785661415148010100000080.0010100.8400000067.200000000028343.52000000000033267.290000000001955.300000000035222.59
081100190310100416.4973270400421.7785661416016010100000030.0010101.1100000033.300000000014045.23000000000033267.290000000001955.300000000035222.59
081100190310100416.4973270400421.7785661415077010100999999.9910100.9200000014.850000000006263.41010000000033267.290000000001955.300000000035222.59
081100190310100416.4973270400421.7785661416024010100000500.0090101.1100000555.000000000234087.10000000000033267.290000000001955.300000000035222.59
081100190310100416.4973270400421.7785661415048010300999999.9910101.0100000144.200000000060820.47010000000033267.290000000001955.300000000035222.59
081100190410100416.4973270400421.7785661416024010100000011.0010101.1000000012.100000000005103.52000000000002932.230000000000210.000000000003142.23
081100190410100416.4973270400421.7785661417023010300000650.0010101.1200000728.000000000307054.80000000000002932.230000000000210.000000000003142.23
081100190510100416.4973270400421.7785661415027010100000135.0010100.8600000116.100000000048968.49000000000012125.390000000000836.820000000012962.21
081100190510100416.4973270400421.7785661415042010100000085.0010101.0200000086.700000000036568.20000000000012125.390000000000836.820000000012962.21
081100190510100416.4973270400421.7785661415049010100000037.0010101.0300000038.110000000016073.98000000000012125.390000000000836.820000000012962.21
081100190510100416.4973270400421.7785661417087010100000110.0010101.1800000129.800000000054746.86000000000012125.390000000000836.820000000012962.21
081100190710100416.4973270400421.7785661415020010700000030.0030101.0900000032.700000000013792.16000000000000404.390000000000107.730000000000512.11
081100190710100416.4973270400421.7785661415042010300000075.0010101.0200000076.500000000032266.06000000000000404.390000000000107.730000000000512.11
081100190710100416.4973270400421.7785661415027010300000200.0010100.9000000180.000000000075920.14000000000000404.390000000000107.730000000000512.11
081100190710100416.4973270400421.7785661417023010300000300.0010101.1000000330.000000000139186.93000000000000404.390000000000107.730000000000512.11
081100190710100416.4973270400421.7785661415014010100000050.0010101.0100000050.500000000021299.82000000000000404.390000000000107.730000000000512.11
081100190710100416.4973270400421.7785661415006010300000001.0010101.0400000001.040000000000438.65000000000000404.390000000000107.730000000000512.11
081100190810100416.4973270400421.7785661415003010700000045.0030101.0400000046.800000000019739.24000000000001013.500000000000147.080000000001160.58
081100190810100416.4973270400421.7785661415024010300001248.0010100.9200001148.160000000484269.28000000000001013.500000000000147.080000000001160.58
081100190810100416.4973270400421.7785661415037010100000660.0010100.9400000620.400000000261671.42000000000001013.500000000000147.080000000001160.58
081100190810100416.4973270400421.7785661415206030100000150.0010100.9800000147.000000000062001.45000000000001013.500000000000147.080000000001160.58
081100190810100416.4973270400421.7785661415124010300000300.0010101.0400000312.000000000131594.91000000000001013.500000000000147.080000000001160.58
081100190810100416.4973270400421.7785661415021010300000421.0010101.0100000425.210000000179344.46000000000001013.500000000000147.080000000001160.58
081100190910100416.4973270400421.7785661417024020300000294.0010101.1600000341.040000000143843.36000000000000227.250000000000085.020000000000312.27
081100190910100416.4973270400421.7785661418014010300000080.0010101.0200000081.600000000034417.13000000000000227.250000000000085.020000000000312.27
081100190910100416.4973270400421.7785661415006010100001300.0010101.0400001352.000000000570244.62000000000000227.250000000000085.020000000000312.27
081100190910100416.4973270400421.7785661417023010300000080.0010101.1000000088.000000000037116.51000000000000227.250000000000085.020000000000312.27
081100271010100655.0741996200663.3806238115042010300000070.0010101.0200000071.400000000047365.38000000000001892.860000000000410.150000000002303.01
081100271010100655.0741996200663.3806238117008020700000700.0010101.0000000700.000000000464366.44000000000001892.860000000000410.150000000002303.01
081100271010100655.0741996200663.3806238117085010900000020.0010101.0900000021.800000000014461.70000000000001892.860000000000410.150000000002303.01
081100271110100655.0741996200663.3806238115048010100000227.0010101.0300000233.810000000155105.02000000000001603.770000000000623.850000000002227.62
081100271310100655.0741996200663.3806238115021010700000362.0010101.0100000365.620000000242545.22000000000000784.420000000000069.290000000000853.71
081100270210100655.0741996200663.3806238115014010300000032.0010101.0400000033.280000000022077.31000000000003501.180000000000095.050000000003596.23
081100270210100655.0741996200663.3806238115021010700000200.0010101.0200000204.000000000135329.65000000000003501.180000000000095.050000000003596.23
081100270210100655.0741996200663.3806238115124010700000350.0010101.0500000367.500000000243792.38000000000003501.180000000000095.050000000003596.23
081100270210100655.0741996200663.3806238115006010300000500.0010101.0000000500.000000000331690.31000000000003501.180000000000095.050000000003596.23
081100270210100655.0741996200663.3806238115042010700000100.0010101.0200000102.000000000067664.82000000000003501.180000000000095.050000000003596.23
081100270210100655.0741996200663.3806238115039010300000188.0010101.1100000208.680000000138434.27000000000003501.180000000000095.050000000003596.23
081100270210100655.0741996200663.3806238115010010700000040.0010101.0100000040.400000000026800.58000000000003501.180000000000095.050000000003596.23
081100270210100655.0741996200663.3806238115013010300000096.0010101.0100000096.960000000064321.39000000000003501.180000000000095.050000000003596.23
081100270210100655.0741996200663.3806238118014010100000005.0010101.0100000005.050000000003350.07000000000003501.180000000000095.050000000003596.23
081100270210100655.0741996200663.3806238117999010300000539.1010101.1100000598.400000000396966.97000000000003501.180000000000095.050000000003596.23
081100270310100655.0741996200663.3806238115027010100000168.0010100.8400000141.120000000093616.27000000000001420.930000000000655.780000000002076.71
081100270310100655.0741996200663.3806238115051010700000060.0030101.0100000060.600000000040200.87000000000001420.930000000000655.780000000002076.71
081100270310100655.0741996200663.3806238117007010700999999.9930101.0000000714.000000000473653.77010000000001420.930000000000655.780000000002076.71
081100270310100655.0741996200663.3806238115020010100000055.0010101.1100000061.050000000040499.39000000000001420.930000000000655.780000000002076.71
081100270310100655.0741996200663.3806238115042010100000070.0010101.0200000071.400000000047365.38000000000001420.930000000000655.780000000002076.71
081100270410100655.0741996200663.3806238115042010100000070.0010101.0200000071.400000000047365.38000000000005916.380000000000164.600000000006080.98
081100270610100655.0741996200663.3806238115024010700999999.9910100.9100000163.800000000108661.75010000000000531.270000000000058.570000000000589.83
081100270610100655.0741996200663.3806238117010010700999999.9930101.0200000247.500000000164186.70010000000000531.270000000000058.570000000000589.83
081100270610100655.0741996200663.3806238115020010700999999.9910101.1000000051.500000000034164.10010000000000531.270000000000058.570000000000589.83
081100270610100655.0741996200663.3806238115006010300000709.0010101.0300000730.270000000484446.97000000000000531.270000000000058.570000000000589.83
081100270610100655.0741996200663.3806238115021010300000230.0010101.0600000243.800000000161732.20000000000000531.270000000000058.570000000000589.83
081100270710100655.0741996200663.3806238116024010100000070.0010101.0900000076.300000000050615.94000000000004005.630000000000217.560000000004223.19
081100270710100655.0741996200663.3806238117066030100000100.0010101.1000000110.000000000072971.87000000000004005.630000000000217.560000000004223.19
081100270710100655.0741996200663.3806238116018010100000300.0010101.0900000327.000000000216925.46000000000004005.630000000000217.560000000004223.19
081100270710100655.0741996200663.3806238115101010100000680.0010100.9400000639.200000000424032.89000000000004005.630000000000217.560000000004223.19
081100270710100655.0741996200663.3806238115072010300002261.0030100.9000002034.900000001349913.23000000000004005.630000000000217.560000000004223.19
081100270710100655.0741996200663.3806238115148010100000150.0010100.8300000124.500000000082590.89000000000004005.630000000000217.560000000004223.19
081100270710100655.0741996200663.3806238115051010100000080.0010101.0300000082.400000000054662.56000000000004005.630000000000217.560000000004223.19
081100270710100655.0741996200663.3806238116026010100000080.0010101.0900000087.200000000057846.79000000000004005.630000000000217.560000000004223.19
081100270710100655.0741996200663.3806238118006010100000050.0010101.0100000050.500000000033500.72000000000004005.630000000000217.560000000004223.19
081100270710100655.0741996200663.3806238117040010300000600.0010101.0700000642.000000000425890.36000000000004005.630000000000217.560000000004223.19
081100270710100655.0741996200663.3806238117008020300000400.0010101.0000000400.000000000265352.25000000000004005.630000000000217.560000000004223.19
081100270710100655.0741996200663.3806238117023010100001500.0010101.1000001650.000000001094578.03000000000004005.630000000000217.560000000004223.19
081100270710100655.0741996200663.3806238115191010100000030.0010101.0600000031.800000000021095.50000000000004005.630000000000217.560000000004223.19
081100270710100655.0741996200663.3806238115027010100000120.0010100.9000000108.000000000071645.11000000000004005.630000000000217.560000000004223.19
081100270710100655.0741996200663.3806238115021010300000250.0010101.0100000252.500000000167503.61000000000004005.630000000000217.560000000004223.19
081100270710100655.0741996200663.3806238115042010100000060.0010101.0200000061.200000000040598.89000000000004005.630000000000217.560000000004223.19
081100270810100655.0741996200663.3806238115021010700999999.9930101.0100000020.200000000013400.29010000000000278.400000000000219.600000000000498.00
081100270810100655.0741996200663.3806238115042010700000052.0010101.0200000053.040000000035185.71000000000000278.400000000000219.600000000000498.00
081100270910100655.0741996200663.3806238115020010100000029.0010101.0900000031.610000000020969.46000000000000901.820000000000772.130000000001673.94
081100270910100655.0741996200663.3806238115042010100000089.0010101.0200000090.780000000060221.69000000000000901.820000000000772.130000000001673.94
081100270910100655.0741996200663.3806238118002010700000150.0010100.9700000145.500000000096521.88000000000000901.820000000000772.130000000001673.94
081100270910100655.0741996200663.3806238118046010100000050.0010101.0200000051.000000000033832.41000000000000901.820000000000772.130000000001673.94
081100350110100953.5366690200965.6276352818019010100000020.0010101.0300000020.600000000019891.93000000000002499.040000000000395.030000000002894.08
081100350110100953.5366690200965.6276352817020010300001000.0010101.1200001120.000000001081502.95000000000002499.040000000000395.030000000002894.08
081100350110100953.5366690200965.6276352817007010300000700.0010101.0200000714.000000000689458.13000000000002499.040000000000395.030000000002894.08
081100350110100953.5366690200965.6276352816016010100000017.0010101.1000000018.700000000018057.24000000000002499.040000000000395.030000000002894.08
081100350110100953.5366690200965.6276352815042010100000070.0010101.0200000071.400000000068945.81000000000002499.040000000000395.030000000002894.08
081100350110100953.5366690200965.6276352815014010300000060.0010101.0300000061.800000000059675.79000000000002499.040000000000395.030000000002894.08
081100350110100953.5366690200965.6276352816024050100000007.0010101.1000000007.700000000007435.33000000000002499.040000000000395.030000000002894.08
081100351010100953.5366690200965.6276352815027010100000190.0010100.9100000172.900000000166957.02000000000002528.430000000000010.000000000002538.43
081100351110100953.5366690200965.6276352818002010100000070.0010100.9600000067.200000000064890.18000000000005066.670000000000000.000000000005066.67
081100351110100953.5366690200965.6276352816022010100000035.0010101.0800000037.800000000036500.72000000000005066.670000000000000.000000000005066.67
081100351110100953.5366690200965.6276352816024010100000400.0010101.0800000432.000000000417151.14000000000005066.670000000000000.000000000005066.67
081100351110100953.5366690200965.6276352815062010300001560.0010100.9100001419.600000001370804.99000000000005066.670000000000000.000000000005066.67
081100351110100953.5366690200965.6276352815024010300999999.9910100.9100001148.160000001108695.03010000000005066.670000000000000.000000000005066.67
081100351210100953.5366690200965.6276352815042010100000150.0010101.0300000154.500000000149189.47000000000000830.000000000000104.000000000000934.00
081100351210100953.5366690200965.6276352815024010300000390.0010100.9100000354.900000000342701.25000000000000830.000000000000104.000000000000934.00
081100351210100953.5366690200965.6276352816024010100000005.0010101.0800000005.400000000005214.39000000000000830.000000000000104.000000000000934.00
081100351310100953.5366690200965.6276352817040010100000320.0010101.0600000339.200000000327540.89000000000002340.000000000000280.020000000002620.02
081100351310100953.5366690200965.6276352817024010100000240.0010101.2000000288.000000000278100.76000000000002340.000000000000280.020000000002620.02
081100351310100953.5366690200965.6276352817015011000000150.0010101.0200000153.000000000147741.03000000000002340.000000000000280.020000000002620.02
081100351310100953.5366690200965.6276352817002010100000070.0010101.0200000071.400000000068945.81000000000002340.000000000000280.020000000002620.02
081100351310100953.5366690200965.6276352815148010100000040.0010100.8100000032.400000000031286.34000000000002340.000000000000280.020000000002620.02
081100351310100953.5366690200965.6276352815048010100000109.0010101.0300000112.270000000108411.01000000000002340.000000000000280.020000000002620.02
081100351310100953.5366690200965.6276352815094010100000350.0010100.9400000329.000000000317691.49000000000002340.000000000000280.020000000002620.02
081100351310100953.5366690200965.6276352815049010100000036.0010101.0300000037.080000000035805.47000000000002340.000000000000280.020000000002620.02
081100351310100953.5366690200965.6276352815042010100000075.0010101.0300000077.250000000074594.73000000000002340.000000000000280.020000000002620.02
081100351310100953.5366690200965.6276352815021010100000370.0010100.9800000362.600000000350136.58000000000002340.000000000000280.020000000002620.02
081100351310100953.5366690200965.6276352817023011000000080.0010101.0900000087.200000000084202.73000000000002340.000000000000280.020000000002620.02
081100350210100953.5366690200965.6276352818002010100000003.0010100.9800000002.940000000002838.95000000000001330.000000000000008.710000000001338.71
081100350210100953.5366690200965.6276352817085010200000040.0010101.1000000044.000000000042487.62000000000001330.000000000000008.710000000001338.71
081100350210100953.5366690200965.6276352817046010100000030.0010101.0700000032.100000000030996.65000000000001330.000000000000008.710000000001338.71
081100350210100953.5366690200965.6276352817040011000000050.0010101.0700000053.500000000051661.08000000000001330.000000000000008.710000000001338.71
081100350210100953.5366690200965.6276352815024010100000150.0030100.9100000136.500000000131808.17000000000001330.000000000000008.710000000001338.71
081100350210100953.5366690200965.6276352817007011000000050.0010101.0200000051.000000000049247.01000000000001330.000000000000008.710000000001338.71
081100350210100953.5366690200965.6276352816004010100000080.0030101.1000000088.000000000084975.23000000000001330.000000000000008.710000000001338.71
081100350210100953.5366690200965.6276352815042010100000080.0010101.0200000081.600000000078795.22000000000001330.000000000000008.710000000001338.71
081100350210100953.5366690200965.6276352815027010100000210.0010100.8600000180.600000000174392.35000000000001330.000000000000008.710000000001338.71
081100350210100953.5366690200965.6276352817023010100000050.0010101.1200000056.000000000054075.15000000000001330.000000000000008.710000000001338.71
081100350310100953.5366690200965.6276352815006010300001300.0010101.0300001339.000000001292975.40000000000000964.420000000000420.000000000001384.42
081100350310100953.5366690200965.6276352815089010100000056.0010101.0300000057.680000000055697.40000000000000964.420000000000420.000000000001384.42
081100350310100953.5366690200965.6276352815094010300000480.0010100.9300000446.400000000431056.18000000000000964.420000000000420.000000000001384.42
081100350310100953.5366690200965.6276352817023010300000400.0010101.1200000448.000000000432601.18000000000000964.420000000000420.000000000001384.42
081100350310100953.5366690200965.6276352815206020100000135.0010100.9600000129.600000000125145.34000000000000964.420000000000420.000000000001384.42
081100350310100953.5366690200965.6276352817005010300000350.0010101.0200000357.000000000344729.07000000000000964.420000000000420.000000000001384.42
081100350310100953.5366690200965.6276352817007010300000600.0010101.0200000612.000000000590964.11000000000000964.420000000000420.000000000001384.42
081100350310100953.5366690200965.6276352817007020300000180.0010101.0200000183.600000000177289.23000000000000964.420000000000420.000000000001384.42
081100350510100953.5366690200965.6276352818038010100000006.0010101.0300000006.180000000005967.58000000000000495.000000000000662.250000000001157.25
081100350510100953.5366690200965.6276352815014010700000030.0030101.0300000030.900000000029837.89000000000000495.000000000000662.250000000001157.25
081100350610100953.5366690200965.6276352815049020100000028.0010101.0300000028.840000000027848.70000000000002615.000000000000000.000000000002615.00
081100350610100953.5366690200965.6276352817007010100000380.0010101.0200000387.600000000374277.27000000000002615.000000000000000.000000000002615.00
081100350610100953.5366690200965.6276352817010010100000680.0010101.0200000693.600000000669759.33000000000002615.000000000000000.000000000002615.00
081100350610100953.5366690200965.6276352815124010100000250.0010101.0400000260.000000000251063.19000000000002615.000000000000000.000000000002615.00
081100350710100953.5366690200965.6276352815042010100000040.0030101.0200000040.800000000039397.61000000000001067.500000000000192.600000000001260.10
081100350710100953.5366690200965.6276352815124010100000100.0030101.0400000104.000000000100425.27000000000001067.500000000000192.600000000001260.10
081100350810100953.5366690200965.6276352818005010700000045.0010100.9700000043.650000000042149.65000000000001662.670000000000027.040000000001689.70
081100350810100953.5366690200965.6276352818046010100000010.0010101.0200000010.200000000009849.40000000000001662.670000000000027.040000000001689.70
081100350810100953.5366690200965.6276352818014010300000048.0010101.0200000048.960000000047277.13000000000001662.670000000000027.040000000001689.70
081100350810100953.5366690200965.6276352815006010300001250.0010101.0400001300.000000001255315.93000000000001662.670000000000027.040000000001689.70
081100350810100953.5366690200965.6276352815027010300000288.0010100.9000000259.200000000250290.68000000000001662.670000000000027.040000000001689.70
081100350810100953.5366690200965.6276352815024010300000585.0010100.9200000538.200000000519700.79000000000001662.670000000000027.040000000001689.70
081100431010100674.3179228200682.8683598615014010700000025.0030101.0100000025.250000000017242.43000000000000936.000000000000012.600000000000948.60
081100431010100674.3179228200682.8683598615042010100000030.0030101.0100000030.300000000020690.91000000000000936.000000000000012.600000000000948.60
081100431010100674.3179228200682.8683598616004010100000050.0030101.0500000052.500000000035850.59000000000000936.000000000000012.600000000000948.60
081100431010100674.3179228200682.8683598615006010300000927.0010101.0200000945.540000000645679.35000000000000936.000000000000012.600000000000948.60
081100431010100674.3179228200682.8683598615124010700000120.0030101.0500000126.000000000086041.41000000000000936.000000000000012.600000000000948.60
081100431010100674.3179228200682.8683598615024010100000500.0010100.9400000470.000000000320948.13000000000000936.000000000000012.600000000000948.60
081100431210100674.3179228200682.8683598615013010100000140.0010101.0200000142.800000000097513.60000000000002451.880000000000610.730000000003062.61
081100431210100674.3179228200682.8683598617023010100000780.0010101.1300000881.400000000601880.17000000000002451.880000000000610.730000000003062.61
081100431210100674.3179228200682.8683598615049010100000035.0010101.0200000035.700000000024378.40000000000002451.880000000000610.730000000003062.61
081100431210100674.3179228200682.8683598615021010100001200.0010101.0100001212.000000000827636.45000000000002451.880000000000610.730000000003062.61
081100431210100674.3179228200682.8683598615018010100000299.0010101.0200000304.980000000208261.19000000000002451.880000000000610.730000000003062.61
081100431210100674.3179228200682.8683598615027010100000145.0010100.9300000134.850000000092084.80000000000002451.880000000000610.730000000003062.61
081100431210100674.3179228200682.8683598615016010100000150.0010101.0200000153.000000000104478.86000000000002451.880000000000610.730000000003062.61
081100431210100674.3179228200682.8683598615062010100001390.0010100.9000001251.000000000854268.32000000000002451.880000000000610.730000000003062.61
081100430210100674.3179228200682.8683598615024010700000180.0010100.9100000163.800000000111853.84000000000000398.640000000000260.870000000000659.51
081100430210100674.3179228200682.8683598615006010700000990.0010101.0200001009.800000000689560.47000000000000398.640000000000260.870000000000659.51
081100430210100674.3179228200682.8683598615032010700999999.9910100.9400000028.200000000019256.89010000000000398.640000000000260.870000000000659.51
081100430310100674.3179228200682.8683598615024010300000998.0010100.9300000928.140000000633797.44000000000004472.150000000000187.190000000004659.34
081100430310100674.3179228200682.8683598616022010100000015.0010101.0700000016.050000000010960.04000000000004472.150000000000187.190000000004659.34
081100430410100674.3179228200682.8683598618005010300000070.0010100.9700000067.900000000046366.76000000000004297.060000000000595.680000000004892.74
081100430410100674.3179228200682.8683598618008010300000045.0010100.9600000043.200000000029499.91000000000004297.060000000000595.680000000004892.74
081100430410100674.3179228200682.8683598618002010300000070.0010100.9700000067.900000000046366.76000000000004297.060000000000595.680000000004892.74
081100430510100674.3179228200682.8683598618007010300000180.0010101.0100000181.800000000124145.47000000000001698.330000000000476.930000000002175.26
081100430510100674.3179228200682.8683598615124010300000240.0010101.0500000252.000000000172082.83000000000001698.330000000000476.930000000002175.26
081100430510100674.3179228200682.8683598615014010100000050.0010101.0100000050.500000000034484.85000000000001698.330000000000476.930000000002175.26
081100430610100674.3179228200682.8683598615014010100000050.0010101.0100000050.500000000034484.85000000000000721.000000000000365.060000000001086.06
081100430610100674.3179228200682.8683598618005010700999999.9910100.9700000021.400000000014613.38010000000000721.000000000000365.060000000001086.06
081100430710100674.3179228200682.8683598615027010100000250.0010100.9400000235.000000000160474.06000000000000711.160000000000000.000000000000711.16
081100430710100674.3179228200682.8683598615020010100000064.0010101.0700000068.480000000046762.83000000000000711.160000000000000.000000000000711.16
081100430710100674.3179228200682.8683598615042010100000045.0010101.0300000046.350000000031650.95000000000000711.160000000000000.000000000000711.16
081100430710100674.3179228200682.8683598615006010300000844.0010101.0300000869.320000000593631.12000000000000711.160000000000000.000000000000711.16
081100430710100674.3179228200682.8683598615024010300000614.0010100.9300000571.020000000389931.49000000000000711.160000000000000.000000000000711.16
081100510110100415.8726687700421.1459871118046010300000050.0010101.0100000050.500000000021267.87000000000007742.020000000000026.930000000007768.95
081100510110100415.8726687700421.1459871117044010100000550.0010101.0600000583.000000000245528.11000000000007742.020000000000026.930000000007768.95
081100510110100415.8726687700421.1459871118015010300000080.0010101.0100000080.800000000034028.60000000000007742.020000000000026.930000000007768.95
081100510110100415.8726687700421.1459871118002010100000025.0010100.9600000024.000000000010107.50000000000007742.020000000000026.930000000007768.95
081100510110100415.8726687700421.1459871117040010100000300.0010101.0600000318.000000000133924.42000000000007742.020000000000026.930000000007768.95
081100510110100415.8726687700421.1459871117023010300000230.0010101.0900000250.700000000105581.30000000000007742.020000000000026.930000000007768.95
081100510110100415.8726687700421.1459871117023010100000080.0030101.0900000087.200000000036723.93000000000007742.020000000000026.930000000007768.95
081100510110100415.8726687700421.1459871117011050100000170.0010101.1100000188.700000000079470.25000000000007742.020000000000026.930000000007768.95
081100510110100415.8726687700421.1459871115062010100001100.0010100.9100001001.000000000421567.13000000000007742.020000000000026.930000000007768.95
081100510110100415.8726687700421.1459871115006010100001700.0010101.0200001734.000000000730267.14000000000007742.020000000000026.930000000007768.95
081100510110100415.8726687700421.1459871117007020100000250.0030101.0200000255.000000000107392.23000000000007742.020000000000026.930000000007768.95
081100511010100415.8726687700421.1459871115021010700000020.0030101.0100000020.200000000008507.15000000000000672.770000000000212.470000000000885.23
081100511010100415.8726687700421.1459871115029010100000300.0030100.9700000291.000000000122553.48000000000000672.770000000000212.470000000000885.23
081100511010100415.8726687700421.1459871115042010100000062.0010101.0100000062.620000000026372.16000000000000672.770000000000212.470000000000885.23
081100511010100415.8726687700421.1459871115124010100000150.0030101.0500000157.500000000066330.49000000000000672.770000000000212.470000000000885.23
081100511010100415.8726687700421.1459871115006010100000250.0030101.0200000255.000000000107392.23000000000000672.770000000000212.470000000000885.23
081100511210100415.8726687700421.1459871117045010100000500.0010101.0400000520.000000000218995.91000000000002582.600000000000408.000000000002990.60
081100511310100415.8726687700421.1459871115124010700999999.9930101.0900000214.000000000090125.24010000000000645.540000000000050.570000000000696.10
081100511310100415.8726687700421.1459871117010010100000250.0010100.9900000247.500000000104233.63000000000000645.540000000000050.570000000000696.10
081100511310100415.8726687700421.1459871115027010300000110.0010101.0200000112.200000000047252.58000000000000645.540000000000050.570000000000696.10
081100511310100415.8726687700421.1459871115032010100000030.0030100.9600000028.800000000012129.00000000000000645.540000000000050.570000000000696.10
081100511310100415.8726687700421.1459871115024010100000250.0010100.9400000235.000000000098969.31000000000000645.540000000000050.570000000000696.10
081100511310100415.8726687700421.1459871115014010100000039.0010101.0200000039.780000000016753.19000000000000645.540000000000050.570000000000696.10
081100510210100415.8726687700421.1459871115006010300002950.0010101.0200003009.000000001267228.28000000000003680.540000000000302.570000000003983.11
081100510210100415.8726687700421.1459871115062010100001200.0010100.9100001092.000000000459891.42000000000003680.540000000000302.570000000003983.11
081100510210100415.8726687700421.1459871118015010700000080.0010101.0100000080.800000000034028.60000000000003680.540000000000302.570000000003983.11
081100510210100415.8726687700421.1459871117021020300001224.0010101.0900001334.160000000561876.13000000000003680.540000000000302.570000000003983.11
081100510310100415.8726687700421.1459871117040010300000100.0010101.0600000106.000000000044641.47000000000002476.410000000000398.240000000002874.66
081100510310100415.8726687700421.1459871115014010700000080.0010101.0100000080.800000000034028.60000000000002476.410000000000398.240000000002874.66
081100510310100415.8726687700421.1459871115042010300000145.0010101.0300000149.350000000062898.15000000000002476.410000000000398.240000000002874.66
081100510310100415.8726687700421.1459871115042010300999999.9910101.0300000149.350000000062898.15010000000002476.410000000000398.240000000002874.66
081100510410100415.8726687700421.1459871115027010300000220.0010100.9400000206.800000000087092.99000000000002372.470000000000136.170000000002508.64
081100510410100415.8726687700421.1459871117082010100000004.0010101.1100000004.440000000001869.89000000000002372.470000000000136.170000000002508.64
081100510410100415.8726687700421.1459871117040010300000220.0010101.0600000233.200000000098211.24000000000002372.470000000000136.170000000002508.64
081100510410100415.8726687700421.1459871117023010300000340.0010101.1100000377.400000000158940.50000000000002372.470000000000136.170000000002508.64
081100510410100415.8726687700421.1459871117007010300000160.0010101.0100000161.600000000068057.19000000000002372.470000000000136.170000000002508.64
081100510410100415.8726687700421.1459871115042010300000075.0030101.0300000077.250000000032533.53000000000002372.470000000000136.170000000002508.64
081100510410100415.8726687700421.1459871115014010300000160.0010101.0100000161.600000000068057.19000000000002372.470000000000136.170000000002508.64
081100510410100415.8726687700421.1459871115020010300000070.0010101.0700000074.900000000031543.83000000000002372.470000000000136.170000000002508.64
081100510510100415.8726687700421.1459871115014010700000065.0010101.0100000065.650000000027648.23000000000000427.450000000000159.970000000000587.42
081100510610100415.8726687700421.1459871115024010300000700.0010100.9300000651.000000000274166.04000000000001047.280000000000472.680000000001519.96
081100510610100415.8726687700421.1459871115124010100000045.0030101.0500000047.250000000019899.15000000000001047.280000000000472.680000000001519.96
081100510610100415.8726687700421.1459871115006010100000180.0030101.0300000185.400000000078080.47000000000001047.280000000000472.680000000001519.96
081100510610100415.8726687700421.1459871115062020700999999.9930100.9300001116.000000000469998.92010000000001047.280000000000472.680000000001519.96
081100510610100415.8726687700421.1459871115027010300000200.0010100.9400000188.000000000079175.45000000000001047.280000000000472.680000000001519.96
081100510610100415.8726687700421.1459871115062010700001200.0030100.9300001116.000000000469998.92000000000001047.280000000000472.680000000001519.96
081100510710100415.8726687700421.1459871115042010300000078.0010101.0100000078.780000000033177.88000000000001845.430000000000000.000000000001845.43
081100510710100415.8726687700421.1459871115020010300000027.0010101.0500000028.350000000011939.49000000000001845.430000000000000.000000000001845.43
081100510710100415.8726687700421.1459871115006010300001341.0010101.0200001367.820000000576051.90000000000001845.430000000000000.000000000001845.43
081100510810100415.8726687700421.1459871115005010100001048.0010101.0200001068.960000000450188.21000000000006631.360000000000300.530000000006931.89
081100510810100415.8726687700421.1459871115024010100000600.0010100.9400000564.000000000237526.34000000000006631.360000000000300.530000000006931.89
081100510810100415.8726687700421.1459871115020010100000022.0010101.0500000023.100000000009728.47000000000006631.360000000000300.530000000006931.89
081100510810100415.8726687700421.1459871115033030100000080.0010100.9500000076.000000000032007.10000000000006631.360000000000300.530000000006931.89
081100510910100415.8726687700421.1459871115021010700000200.0030101.0100000202.000000000085071.49000000000000554.270000000000323.160000000000877.43
081100600110100210.6527321200213.3238355615206020100000070.0010100.9900000069.300000000014783.34000000000001104.600000000000201.900000000001306.50
081100600110100210.6527321200213.3238355617065010700000070.0030101.1000000077.000000000016425.94000000000001104.600000000000201.900000000001306.50
081100600110100210.6527321200213.3238355615042010300000035.0010101.0100000035.350000000007541.00000000000001104.600000000000201.900000000001306.50
081100601010100210.6527321200213.3238355615014010100000023.0010101.0400000023.920000000005102.71000000000001641.060000000000000.000000000001641.06
081100601010100210.6527321200213.3238355615006010100000200.0030101.0300000206.000000000043944.71000000000001641.060000000000000.000000000001641.06
081100601010100210.6527321200213.3238355615042010300000120.0010101.0200000122.400000000026110.84000000000001641.060000000000000.000000000001641.06
081100601010100210.6527321200213.3238355615027010100000199.0010101.0000000199.000000000042451.44000000000001641.060000000000000.000000000001641.06
081100601010100210.6527321200213.3238355617085010100000190.0010101.0400000197.600000000042152.79000000000001641.060000000000000.000000000001641.06
081100601010100210.6527321200213.3238355615024010300000889.0010100.9700000862.330000000183955.54000000000001641.060000000000000.000000000001641.06
081100601110100210.6527321200213.3238355616024010300000060.0090101.0400000062.400000000013311.41000000000006009.040000000000303.000000000006312.04
081100601110100210.6527321200213.3238355615014010100000069.0010101.0400000071.760000000015308.12000000000006009.040000000000303.000000000006312.04
081100601110100210.6527321200213.3238355615013010100000095.0010101.0300000097.850000000020873.74000000000006009.040000000000303.000000000006312.04
081100601210100210.6527321200213.3238355616024010100000005.9090101.0300000006.080000000001297.01000000000000650.280000000000120.000000000000770.28
081100601210100210.6527321200213.3238355615048010100000060.0030101.0300000061.800000000013183.41000000000000650.280000000000120.000000000000770.28
081100601310100210.6527321200213.3238355617044010300000370.0010101.0200000377.400000000080508.42000000000002125.680000000000309.340000000002435.02
081100601310100210.6527321200213.3238355615021010300000350.0010101.0500000367.500000000078396.51000000000002125.680000000000309.340000000002435.02
081100601310100210.6527321200213.3238355618032010100000020.0010101.0200000020.400000000004351.81000000000002125.680000000000309.340000000002435.02
081100600210100210.6527321200213.3238355615014010100000079.0010101.0200000080.580000000017189.63000000000003325.430000000000356.470000000003681.89
081100600210100210.6527321200213.3238355615010010100000198.0010101.0500000207.900000000044350.03000000000003325.430000000000356.470000000003681.89
081100600210100210.6527321200213.3238355615089010100000059.0010101.0500000061.950000000013215.41000000000003325.430000000000356.470000000003681.89
081100600310100210.6527321200213.3238355615006010300000732.0010101.0200000746.640000000159276.11000000000001153.600000000000204.000000000001357.60
081100600310100210.6527321200213.3238355617020010100000330.0010101.1100000366.300000000078140.52000000000001153.600000000000204.000000000001357.60
081100600310100210.6527321200213.3238355615014010100000062.0010101.0100000062.620000000013358.34000000000001153.600000000000204.000000000001357.60
081100600310100210.6527321200213.3238355615020010100000052.0010101.0500000054.600000000011647.48000000000001153.600000000000204.000000000001357.60
081100600310100210.6527321200213.3238355615042010100000085.0010101.0300000087.550000000018676.50000000000001153.600000000000204.000000000001357.60
081100600310100210.6527321200213.3238355617007010100000250.0010100.9700000242.500000000051731.03000000000001153.600000000000204.000000000001357.60
081100600410100210.6527321200213.3238355615042010700000050.0030101.0300000051.500000000010986.18000000000000685.670000000000265.750000000000951.42
081100600410100210.6527321200213.3238355615032010100000300.0030100.9700000291.000000000062077.24000000000000685.670000000000265.750000000000951.42
081100600410100210.6527321200213.3238355615124010300000430.0010101.0500000451.500000000096315.71000000000000685.670000000000265.750000000000951.42
081100600410100210.6527321200213.3238355615027010100000200.0010101.0000000200.000000000042664.77000000000000685.670000000000265.750000000000951.42
081100600410100210.6527321200213.3238355617020010300001310.0010101.1100001454.100000000310194.19000000000000685.670000000000265.750000000000951.42
081100600410100210.6527321200213.3238355617044010300000588.0010101.0200000599.760000000127943.10000000000000685.670000000000265.750000000000951.42
081100600410100210.6527321200213.3238355618032010100000030.0010101.0300000030.900000000006591.71000000000000685.670000000000265.750000000000951.42
081100600410100210.6527321200213.3238355618046010100000050.0010101.0300000051.500000000010986.18000000000000685.670000000000265.750000000000951.42
081100600410100210.6527321200213.3238355618022010100000007.0010101.0300000007.210000000001538.06000000000000685.670000000000265.750000000000951.42
081100600410100210.6527321200213.3238355618014010300000060.0010101.0000000060.000000000012799.43000000000000685.670000000000265.750000000000951.42
081100600510100210.6527321200213.3238355615148010300000075.0010100.8400000063.000000000013439.40000000000002035.450000000000144.410000000002179.85
081100600510100210.6527321200213.3238355615062020300000900.0010100.9700000873.000000000186231.71000000000002035.450000000000144.410000000002179.85
081100600510100210.6527321200213.3238355615051010300000250.0010101.0300000257.500000000054930.89000000000002035.450000000000144.410000000002179.85
081100600510100210.6527321200213.3238355618032010100000015.0010101.0300000015.450000000003295.85000000000002035.450000000000144.410000000002179.85
081100600610100210.6527321200213.3238355615027010300000120.0010101.0000000120.000000000025598.86000000000000710.890000000000218.000000000000928.89
081100600610100210.6527321200213.3238355615024010300000400.0010100.9400000376.000000000080209.76000000000000710.890000000000218.000000000000928.89
081100600710100210.6527321200213.3238355615006010300000300.0010101.0200000306.000000000065277.09000000000002835.230000000000291.290000000003126.51
081100600710100210.6527321200213.3238355615062010300001624.0010100.9700001575.280000000336044.77000000000002835.230000000000291.290000000003126.51
081100600710100210.6527321200213.3238355617011010300000200.0010101.1100000222.000000000047357.89000000000002835.230000000000291.290000000003126.51
081100600810100210.6527321200213.3238355615024010300000600.0010100.9400000564.000000000120314.64000000000002850.000000000000105.810000000002955.81
081100600810100210.6527321200213.3238355615014010700000030.0030101.0100000030.300000000006463.71000000000002850.000000000000105.810000000002955.81
081100600810100210.6527321200213.3238355615042010100000150.0010101.0300000154.500000000032958.53000000000002850.000000000000105.810000000002955.81
081100600810100210.6527321200213.3238355617020010100000350.0010101.1100000388.500000000082876.31000000000002850.000000000000105.810000000002955.81
081100600810100210.6527321200213.3238355617040010100000300.0010101.0200000306.000000000065277.09000000000002850.000000000000105.810000000002955.81
081100600810100210.6527321200213.3238355618032010700000015.0010101.0300000015.450000000003295.85000000000002850.000000000000105.810000000002955.81
081100600810100210.6527321200213.3238355615124010100000300.0010101.0500000315.000000000067197.01000000000002850.000000000000105.810000000002955.81
081100600910100210.6527321200213.3238355617085010300000090.0010101.0400000093.600000000019967.11000000000000679.910000000000000.000000000000679.91
081100600910100210.6527321200213.3238355617007010300000109.4710100.9700000106.190000000022652.86000000000000679.910000000000000.000000000000679.91
081100600910100210.6527321200213.3238355615027010100000216.0010101.0000000216.000000000046077.95000000000000679.910000000000000.000000000000679.91
081100600910100210.6527321200213.3238355615042010100000068.0010101.0200000069.360000000014796.14000000000000679.910000000000000.000000000000679.91
081100600910100210.6527321200213.3238355615020010100000040.0010101.0400000041.600000000008874.27000000000000679.910000000000000.000000000000679.91
081100780110100892.1060393300903.4180573915042010100000040.0010101.0100000040.400000000036498.09000000000003640.000000000000714.000000000004354.00
081100780110100892.1060393300903.4180573915020010100000045.0010101.0500000047.250000000042686.50000000000003640.000000000000714.000000000004354.00
081100781010100892.1060393300903.4180573916018010700999999.9910101.0200000026.250000000023714.72010000000004028.580000000000752.740000000004781.32
081100781010100892.1060393300903.4180573915027010100000030.0010101.0000000030.000000000027102.54000000000004028.580000000000752.740000000004781.32
081100781010100892.1060393300903.4180573915066010100000150.0010101.0100000151.500000000136867.84000000000004028.580000000000752.740000000004781.32
081100781010100892.1060393300903.4180573915042010100000100.0010101.0200000102.000000000092148.64000000000004028.580000000000752.740000000004781.32
081100781010100892.1060393300903.4180573915039010100000250.0030101.0400000260.000000000234888.69000000000004028.580000000000752.740000000004781.32
081100781010100892.1060393300903.4180573917020010300000522.0010101.1000000574.200000000518742.65000000000004028.580000000000752.740000000004781.32
081100781010100892.1060393300903.4180573918002010700000100.0030101.0700000107.000000000096665.73000000000004028.580000000000752.740000000004781.32
081100781010100892.1060393300903.4180573918008010700000100.0030101.0300000103.000000000093052.06000000000004028.580000000000752.740000000004781.32
081100781110100892.1060393300903.4180573915027010500000125.0010100.9800000122.500000000110668.71000000000001529.330000000000400.000000000001929.33
081100781110100892.1060393300903.4180573915127010100000500.0010101.0300000515.000000000465260.30000000000001529.330000000000400.000000000001929.33
081100781110100892.1060393300903.4180573917020010300000700.0010101.1000000770.000000000695631.90000000000001529.330000000000400.000000000001929.33
081100781110100892.1060393300903.4180573915024010100000250.0030100.9800000245.000000000221337.42000000000001529.330000000000400.000000000001929.33
081100781110100892.1060393300903.4180573915005010300000700.0010101.0300000721.000000000651364.42000000000001529.330000000000400.000000000001929.33
081100781210100892.1060393300903.4180573915020010700000050.0010101.0300000051.500000000046526.03000000000000434.170000000000118.670000000000552.84
081100781210100892.1060393300903.4180573915024010300000450.0010100.9800000441.000000000398407.36000000000000434.170000000000118.670000000000552.84
081100781210100892.1060393300903.4180573915014010100000033.0010101.0400000034.320000000031005.31000000000000434.170000000000118.670000000000552.84
081100781210100892.1060393300903.4180573915009010700999999.9910101.0300000092.700000000083746.85010000000000434.170000000000118.670000000000552.84
081100781210100892.1060393300903.4180573915098030700999999.9930101.0300000515.000000000465260.30010000000000434.170000000000118.670000000000552.84
081100781210100892.1060393300903.4180573918002010700000300.0010101.0000000300.000000000271025.42000000000000434.170000000000118.670000000000552.84
081100780210100892.1060393300903.4180573918032010100000025.0010101.0200000025.500000000023037.16000000000001570.630000000000357.000000000001927.63
081100780410100892.1060393300903.4180573917007010100000370.0010100.9700000358.900000000324236.74000000000010376.500000000000591.700000000010968.20
081100780410100892.1060393300903.4180573917005010100000900.0010100.9700000873.000000000788683.96000000000010376.500000000000591.700000000010968.20
081100780610100892.1060393300903.4180573915024010100000600.0010100.9400000564.000000000509527.78000000000000865.620000000000000.000000000000865.62
081100780810100892.1060393300903.4180573915027010700000100.0030101.0000000100.000000000090341.81000000000001367.840000000000311.330000000001679.17
081100780810100892.1060393300903.4180573917020010300000400.0010101.1000000440.000000000397503.95000000000001367.840000000000311.330000000001679.17
081100780810100892.1060393300903.4180573917040010300000600.0010100.9700000582.000000000525789.31000000000001367.840000000000311.330000000001679.17
081100780810100892.1060393300903.4180573918018010100000006.0010101.0200000006.120000000005528.92000000000001367.840000000000311.330000000001679.17
081100780810100892.1060393300903.4180573915127010100000350.0010101.0400000364.000000000328844.17000000000001367.840000000000311.330000000001679.17
081100780810100892.1060393300903.4180573915006010100000500.0030101.0300000515.000000000465260.30000000000001367.840000000000311.330000000001679.17
081100780810100892.1060393300903.4180573915042010100000072.0010101.0200000073.440000000066347.02000000000001367.840000000000311.330000000001679.17
081100780810100892.1060393300903.4180573915024010300000600.0010100.9700000582.000000000525789.31000000000001367.840000000000311.330000000001679.17
081100780810100892.1060393300903.4180573915049010100000037.0010101.0300000038.110000000034429.26000000000001367.840000000000311.330000000001679.17
081100780810100892.1060393300903.4180573915020010100999999.9910101.0400000031.610000000028557.04010000000001367.840000000000311.330000000001679.17
081100780810100892.1060393300903.4180573915048010100000140.0010101.0300000144.200000000130272.88000000000001367.840000000000311.330000000001679.17
081100860110100590.5079365100597.9956522615042010100000050.0010101.0500000052.500000000031394.77000000000001684.530000000000000.000000000001684.53
081100860110100590.5079365100597.9956522615020010100000040.0010101.0300000041.200000000024637.42000000000001684.530000000000000.000000000001684.53
081100860110100590.5079365100597.9956522615049020100000035.0010101.0300000036.050000000021557.74000000000001684.530000000000000.000000000001684.53
081100860110100590.5079365100597.9956522617024010100000120.0010101.1100000133.200000000079653.02000000000001684.530000000000000.000000000001684.53
081100860110100590.5079365100597.9956522617020010100000700.0010101.1000000770.000000000460456.65000000000001684.530000000000000.000000000001684.53
081100860110100590.5079365100597.9956522615062010100001300.0010101.0000001300.000000000777394.35000000000001684.530000000000000.000000000001684.53
081100860110100590.5079365100597.9956522615065010100000250.0010101.0300000257.500000000153983.88000000000001684.530000000000000.000000000001684.53
081100860110100590.5079365100597.9956522615063040100000090.0010101.0000000090.000000000053819.61000000000001684.530000000000000.000000000001684.53
081100860110100590.5079365100597.9956522615037010100000380.0010100.9900000376.200000000224965.96000000000001684.530000000000000.000000000001684.53
081100860110100590.5079365100597.9956522615009010100000090.0010101.0300000092.700000000055434.20000000000001684.530000000000000.000000000001684.53
081100860110100590.5079365100597.9956522615127010100000500.0010101.0300000515.000000000307967.76000000000001684.530000000000000.000000000001684.53
081100861010100590.5079365100597.9956522615127010100000400.0010101.0200000408.000000000243982.23000000000006204.870000000000484.900000000006689.77
081100861010100590.5079365100597.9956522616024010100000030.0010101.0200000030.600000000018298.67000000000006204.870000000000484.900000000006689.77
081100861010100590.5079365100597.9956522617063010100000200.0010101.0900000218.000000000130363.05000000000006204.870000000000484.900000000006689.77
081100861010100590.5079365100597.9956522617061010100000500.0010101.0900000545.000000000325907.63000000000006204.870000000000484.900000000006689.77
081100861010100590.5079365100597.9956522615006010100002180.0010101.0200002223.600000001329703.13000000000006204.870000000000484.900000000006689.77
081100861010100590.5079365100597.9956522615014010100000150.0010101.0500000157.500000000094184.32000000000006204.870000000000484.900000000006689.77
081100861010100590.5079365100597.9956522615049020100000020.0010101.0200000020.400000000012199.11000000000006204.870000000000484.900000000006689.77
081100861010100590.5079365100597.9956522615206040100000200.0010100.9800000196.000000000117207.15000000000006204.870000000000484.900000000006689.77
081100861110100590.5079365100597.9956522615027010300000200.0010101.0000000200.000000000119599.13000000000000437.100000000000423.080000000000860.18
081100861110100590.5079365100597.9956522615042010100000150.0010101.0300000154.500000000092390.33000000000000437.100000000000423.080000000000860.18
081100861110100590.5079365100597.9956522615066010300000200.0010101.0400000208.000000000124383.10000000000000437.100000000000423.080000000000860.18
081100861110100590.5079365100597.9956522615024010300000344.0010100.9900000340.560000000203653.40000000000000437.100000000000423.080000000000860.18
081100861110100590.5079365100597.9956522615062010700001500.0010100.9900001485.000000000888023.54000000000000437.100000000000423.080000000000860.18
081100861210100590.5079365100597.9956522617011010300000180.0010101.0300000185.400000000110868.39000000000005500.000000000000025.500000000005525.50
081100861210100590.5079365100597.9956522617010010300000500.0010101.0100000505.000000000301987.80000000000005500.000000000000025.500000000005525.50
081100861210100590.5079365100597.9956522615048010100000120.0010101.0200000122.400000000073194.67000000000005500.000000000000025.500000000005525.50
081100861210100590.5079365100597.9956522615038030100000150.0010100.9900000148.500000000088802.35000000000005500.000000000000025.500000000005525.50
081100861210100590.5079365100597.9956522615039010300000700.0010101.0200000714.000000000426968.90000000000005500.000000000000025.500000000005525.50
081100861210100590.5079365100597.9956522615148010100000045.0010100.9500000042.750000000025564.31000000000005500.000000000000025.500000000005525.50
081100861310100590.5079365100597.9956522615042010100000079.0010101.0100000079.790000000047714.07000000000004462.470000000000000.000000000004462.47
081100861310100590.5079365100597.9956522615024010100000400.0010101.0400000416.000000000248766.19000000000004462.470000000000000.000000000004462.47
081100861310100590.5079365100597.9956522615020010100000030.0010101.0200000030.600000000018298.67000000000004462.470000000000000.000000000004462.47
081100861310100590.5079365100597.9956522615014010100000070.0010101.0100000070.700000000042278.29000000000004462.470000000000000.000000000004462.47
081100861310100590.5079365100597.9956522615021010300000200.0010101.0100000202.000000000120795.12000000000004462.470000000000000.000000000004462.47
081100860310100590.5079365100597.9956522615124010300000143.0010101.0200000145.860000000087223.65000000000001512.130000000000552.990000000002065.11
081100860310100590.5079365100597.9956522615027010100000100.0010100.9800000098.000000000058603.57000000000001512.130000000000552.990000000002065.11
081100860310100590.5079365100597.9956522615065020100000200.0010101.0300000206.000000000123187.10000000000001512.130000000000552.990000000002065.11
081100860310100590.5079365100597.9956522615039010100000300.0030101.0300000309.000000000184780.66000000000001512.130000000000552.990000000002065.11
081100860310100590.5079365100597.9956522617024010100000972.0010101.1100001078.920000000645189.47000000000001512.130000000000552.990000000002065.11
081100860310100590.5079365100597.9956522616026010100000180.0010101.0300000185.400000000110868.39000000000001512.130000000000552.990000000002065.11
081100860310100590.5079365100597.9956522615042010100000075.0010101.0500000078.750000000047092.16000000000001512.130000000000552.990000000002065.11
081100860310100590.5079365100597.9956522615006010100000986.0010101.0200001005.720000000601416.19000000000001512.130000000000552.990000000002065.11
081100860410100590.5079365100597.9956522617085010100000045.0010101.0300000046.350000000027717.10000000000000557.620000000000171.250000000000728.87
081100860610100590.5079365100597.9956522615127010100000350.0010101.0300000360.500000000215577.43000000000009770.120000000000218.700000000009988.82
081100860710100590.5079365100597.9956522615042010100000035.0010101.0300000036.050000000021557.74000000000012654.790000000000500.000000000013154.79
081100860710100590.5079365100597.9956522615013010100000110.0010101.0200000112.200000000067095.11000000000012654.790000000000500.000000000013154.79
081100860710100590.5079365100597.9956522615061010100000190.0010101.0200000193.800000000115891.56000000000012654.790000000000500.000000000013154.79
081100860710100590.5079365100597.9956522615027010100000100.0010101.0000000100.000000000059799.57000000000012654.790000000000500.000000000013154.79
081100860710100590.5079365100597.9956522615009010100000075.0010101.0200000076.500000000045746.67000000000012654.790000000000500.000000000013154.79
081100860810100590.5079365100597.9956522617063010300000075.0010101.0900000081.750000000048886.14000000000000686.000000000000500.000000000001186.00
081100860810100590.5079365100597.9956522615124010100000530.0010101.0200000540.600000000323276.45000000000000686.000000000000500.000000000001186.00
081100860810100590.5079365100597.9956522615027010100000200.0010101.0000000200.000000000119599.13000000000000686.000000000000500.000000000001186.00
081100860810100590.5079365100597.9956522615042010100000080.0010101.0300000082.400000000049274.84000000000000686.000000000000500.000000000001186.00
081100860910100590.5079365100597.9956522615039010100001500.0010101.0200001530.000000000914933.35000000000001068.670000000000000.000000000001068.67
081100940110100315.9712314800319.9777868915021010300000750.0010101.0500000787.500000000251982.51000000000001489.640000000000241.570000000001731.21
081100940110100315.9712314800319.9777868915020010100000078.0010101.0300000080.340000000025707.02000000000001489.640000000000241.570000000001731.21
081100940110100315.9712314800319.9777868915024010500000399.0010100.9800000391.020000000125117.71000000000001489.640000000000241.570000000001731.21
081100940110100315.9712314800319.9777868917023010100000500.0010101.1000000550.000000000175987.78000000000001489.640000000000241.570000000001731.21
081100940110100315.9712314800319.9777868918032010100000050.0010101.0200000051.000000000016318.87000000000001489.640000000000241.570000000001731.21
081100940110100315.9712314800319.9777868916024010300000100.0010101.0300000103.000000000032957.71000000000001489.640000000000241.570000000001731.21
081100941010100315.9712314800319.9777868917008020300000500.0010101.0100000505.000000000161588.78000000000001202.850000000000198.000000000001400.85
081100941110100315.9712314800319.9777868916024010100000320.0010101.0200000326.400000000104440.75000000000001483.860000000000200.320000000001684.18
081100941110100315.9712314800319.9777868915024010300000097.0010101.0400000100.880000000032279.36000000000001483.860000000000200.320000000001684.18
081100941110100315.9712314800319.9777868915006010300000663.0010101.0100000669.630000000214266.73000000000001483.860000000000200.320000000001684.18
081100941110100315.9712314800319.9777868915027010300000240.0010100.9800000235.200000000075258.78000000000001483.860000000000200.320000000001684.18
081100941210100315.9712314800319.9777868915124010700000050.0030101.0000000050.000000000015998.89000000000002264.470000000000161.540000000002426.01
081100941210100315.9712314800319.9777868915014010100000070.0010101.0100000070.700000000022622.43000000000002264.470000000000161.540000000002426.01
081100941210100315.9712314800319.9777868915024010300000100.0010101.0400000104.000000000033277.69000000000002264.470000000000161.540000000002426.01
081100941210100315.9712314800319.9777868915017010700000040.0030101.0100000040.400000000012927.10000000000002264.470000000000161.540000000002426.01
081100941210100315.9712314800319.9777868916024010100000035.0010101.0200000035.700000000011423.21000000000002264.470000000000161.540000000002426.01
081100941210100315.9712314800319.9777868917023010100000150.0010101.0300000154.500000000049436.57000000000002264.470000000000161.540000000002426.01
081100941310100315.9712314800319.9777868915024010300000660.0010101.0400000686.400000000219632.75000000000002062.370000000000372.100000000002434.47
081100941310100315.9712314800319.9777868915014010700000080.0010101.0100000080.800000000025854.21000000000002062.370000000000372.100000000002434.47
081100941310100315.9712314800319.9777868915042010700000120.0010101.0100000121.200000000038781.31000000000002062.370000000000372.100000000002434.47
081100941310100315.9712314800319.9777868915027010700000100.0010100.9800000098.000000000031357.82000000000002062.370000000000372.100000000002434.47
081100940210100315.9712314800319.9777868917060010100000300.0010101.1000000330.000000000105592.67000000000000762.080000000000135.810000000000897.88
081100940210100315.9712314800319.9777868917065010100000320.0010101.1000000352.000000000112632.18000000000000762.080000000000135.810000000000897.88
081100940210100315.9712314800319.9777868915065010700000300.0010101.0300000309.000000000098873.14000000000000762.080000000000135.810000000000897.88
081100940210100315.9712314800319.9777868915042010700000030.0010101.0000000030.000000000009599.33000000000000762.080000000000135.810000000000897.88
081100940210100315.9712314800319.9777868915006010100000750.0010101.0300000772.500000000247182.84000000000000762.080000000000135.810000000000897.88
081100940210100315.9712314800319.9777868915124010100000329.0010101.0400000342.160000000109483.60000000000000762.080000000000135.810000000000897.88
081100940310100315.9712314800319.9777868915027010300000080.0010100.9800000078.400000000025086.26000000000001150.950000000000227.080000000001378.03
081100940310100315.9712314800319.9777868915043010100000020.0030101.0300000020.600000000006591.54000000000001150.950000000000227.080000000001378.03
081100940310100315.9712314800319.9777868917085010300000100.0010101.0300000103.000000000032957.71000000000001150.950000000000227.080000000001378.03
081100940310100315.9712314800319.9777868915014010100000059.0010101.0600000062.540000000020011.41000000000001150.950000000000227.080000000001378.03
081100940310100315.9712314800319.9777868915021010300000680.0010101.0500000714.000000000228464.14000000000001150.950000000000227.080000000001378.03
081100940310100315.9712314800319.9777868915029010300000600.0010100.9800000588.000000000188146.94000000000001150.950000000000227.080000000001378.03
081100940310100315.9712314800319.9777868915042010300000060.0010101.0500000063.000000000020158.60000000000001150.950000000000227.080000000001378.03
081100940410100315.9712314800319.9777868915124010100000270.0010101.0200000275.400000000088121.88000000000001516.180000000000186.350000000001702.53
081100940410100315.9712314800319.9777868915014010100000030.0010101.0600000031.800000000010175.29000000000001516.180000000000186.350000000001702.53
081100940410100315.9712314800319.9777868915149010100000113.0010101.0000000113.000000000036157.49000000000001516.180000000000186.350000000001702.53
081100940410100315.9712314800319.9777868918005010100000030.0010101.0000000030.000000000009599.33000000000001516.180000000000186.350000000001702.53
081100940410100315.9712314800319.9777868915027010100000190.0010100.9800000186.200000000059579.86000000000001516.180000000000186.350000000001702.53
081100940410100315.9712314800319.9777868915148010100000060.0010100.9000000054.000000000017278.80000000000001516.180000000000186.350000000001702.53
081100940410100315.9712314800319.9777868917020010100000360.0030101.1000000396.000000000126711.20000000000001516.180000000000186.350000000001702.53
081100940410100315.9712314800319.9777868915024010100000480.0030100.9900000475.200000000152053.44000000000001516.180000000000186.350000000001702.53
081100940410100315.9712314800319.9777868915042010100000060.0010101.0500000063.000000000020158.60000000000001516.180000000000186.350000000001702.53
081100940610100315.9712314800319.9777868917022010100000200.0030101.1000000220.000000000070395.11000000000001272.650000000000070.000000000001342.65
081100940610100315.9712314800319.9777868916024010100000015.0010101.0300000015.450000000004943.66000000000001272.650000000000070.000000000001342.65
081100940610100315.9712314800319.9777868917085010100000050.0010101.0300000051.500000000016478.86000000000001272.650000000000070.000000000001342.65
081100940610100315.9712314800319.9777868918015010100000015.0010101.0300000015.450000000004943.66000000000001272.650000000000070.000000000001342.65
081100940710100315.9712314800319.9777868917024020300000350.0010101.1100000388.500000000124311.37030000000001611.730000000000142.270000000001754.00
081100940910100315.9712314800319.9777868917023010100000200.0010101.0900000218.000000000069755.16000000000000792.000000000000220.750000000001012.75
081101080110200532.4342857100539.1856201916016110100000009.0010101.1100000009.990000000005386.46000000000002216.880000000000669.810000000002886.69
081101080110200532.4342857100539.1856201917024020300000300.0010101.1800000354.000000000190871.71000000000002216.880000000000669.810000000002886.69
081101080110200532.4342857100539.1856201915014010700000040.0030101.0400000041.600000000022430.12000000000002216.880000000000669.810000000002886.69
081101080110200532.4342857100539.1856201915124010700000600.0030101.0500000630.000000000339686.94000000000002216.880000000000669.810000000002886.69
081101080110200532.4342857100539.1856201915024010300000500.0010100.9100000455.000000000245329.46000000000002216.880000000000669.810000000002886.69
081101080110200532.4342857100539.1856201915042010700000060.0010101.0200000061.200000000032998.16000000000002216.880000000000669.810000000002886.69
081101081010200532.4342857100539.1856201915042010300000095.0010101.0200000096.900000000052247.09000000000001750.720000000000442.290000000002193.01
081101081010200532.4342857100539.1856201915148010300000064.0010100.8300000053.120000000028641.54000000000001750.720000000000442.290000000002193.01
081101081010200532.4342857100539.1856201915042010300000095.0010101.0200000096.900000000052247.09000000000001750.720000000000442.290000000002193.01
081101081010200532.4342857100539.1856201915045010300000120.0030101.0900000130.800000000070525.48000000000001750.720000000000442.290000000002193.01
081101081010200532.4342857100539.1856201915049010100000045.0010101.0300000046.350000000024991.25000000000001750.720000000000442.290000000002193.01
081101081110200532.4342857100539.1856201918008010300000150.0010100.9900000148.500000000080069.06000000000006178.920000000000618.690000000006797.60
081101081110200532.4342857100539.1856201917081010300000270.0010101.1000000297.000000000160138.13000000000006178.920000000000618.690000000006797.60
081101081110200532.4342857100539.1856201915148010100000065.0010100.8300000053.950000000029089.06000000000006178.920000000000618.690000000006797.60
081101081110200532.4342857100539.1856201915063040700000200.0030100.9000000180.000000000097053.41000000000006178.920000000000618.690000000006797.60
081101081110200532.4342857100539.1856201915049010100000038.0010101.0300000039.140000000021103.73000000000006178.920000000000618.690000000006797.60
081101081110200532.4342857100539.1856201915009010100000095.0010101.0300000097.850000000052759.31000000000006178.920000000000618.690000000006797.60
081101081110200532.4342857100539.1856201915051010100000055.0010101.0300000056.650000000030544.87000000000006178.920000000000618.690000000006797.60
081101081110200532.4342857100539.1856201915014010100000067.0010101.0100000067.670000000036486.69000000000006178.920000000000618.690000000006797.60
081101081110200532.4342857100539.1856201915101010700000150.0010100.9400000141.000000000076025.17000000000006178.920000000000618.690000000006797.60
081101081210200532.4342857100539.1856201918008010100000060.0010100.9800000058.800000000031704.11000000000000945.000000000000012.000000000000957.00
081101081210200532.4342857100539.1856201918032010100000005.0010101.0100000005.050000000002722.89000000000000945.000000000000012.000000000000957.00
081101081210200532.4342857100539.1856201915030010100000030.0030100.9700000029.100000000015690.30000000000000945.000000000000012.000000000000957.00
081101081210200532.4342857100539.1856201915014010100000030.0030101.0200000030.600000000016499.08000000000000945.000000000000012.000000000000957.00
081101081210200532.4342857100539.1856201915020010100000020.0030101.0800000021.600000000011646.41000000000000945.000000000000012.000000000000957.00
081101081210200532.4342857100539.1856201918001010700000150.0030100.9600000144.000000000077642.73000000000000945.000000000000012.000000000000957.00
081101081210200532.4342857100539.1856201915027010100000120.0010100.9100000109.200000000058879.07000000000000945.000000000000012.000000000000957.00
081101081210200532.4342857100539.1856201915042010100000025.0030101.0300000025.750000000013884.03000000000000945.000000000000012.000000000000957.00
081101081210200532.4342857100539.1856201915024010100000120.0030100.9100000109.200000000058879.07000000000000945.000000000000012.000000000000957.00
081101081310200532.4342857100539.1856201915042010300000092.0010101.0300000094.760000000051093.23000000000004101.420000000001586.420000000005687.84
081101081310200532.4342857100539.1856201918011010100000050.0010101.0100000050.500000000027228.87000000000004101.420000000001586.420000000005687.84
081101081310200532.4342857100539.1856201915002010200000120.0010101.0700000128.400000000069231.43000000000004101.420000000001586.420000000005687.84
081101081310200532.4342857100539.1856201915024010100000580.0010100.9100000527.800000000284582.17000000000004101.420000000001586.420000000005687.84
081101080210200532.4342857100539.1856201915027010100000210.0010100.8400000176.400000000095112.34000000000002896.880000000000017.330000000002914.21
081101080210200532.4342857100539.1856201917005010100000800.0010101.0000000800.000000000431348.50000000000002896.880000000000017.330000000002914.21
081101080210200532.4342857100539.1856201917011020100000280.0010101.1100000310.800000000167578.89000000000002896.880000000000017.330000000002914.21
081101080210200532.4342857100539.1856201917023010100000490.0010101.1100000543.900000000293263.06000000000002896.880000000000017.330000000002914.21
081101080310200532.4342857100539.1856201918014010300000060.0010101.0200000061.200000000032998.16000000000001402.420000000000408.500000000001810.92
081101080310200532.4342857100539.1856201915021010700000150.0030101.0600000159.000000000085730.51000000000001402.420000000000408.500000000001810.92
081101080310200532.4342857100539.1856201915049010700000030.0030101.0300000030.900000000016660.84000000000001402.420000000000408.500000000001810.92
081101080310200532.4342857100539.1856201915020010100000064.0010101.1000000070.400000000037958.67000000000001402.420000000000408.500000000001810.92
081101080310200532.4342857100539.1856201915014010100000030.0030101.0300000030.900000000016660.84000000000001402.420000000000408.500000000001810.92
081101080310200532.4342857100539.1856201917023010900000130.0030101.1200000145.600000000078505.43000000000001402.420000000000408.500000000001810.92
081101080310200532.4342857100539.1856201915022010100000100.0030101.1000000272.500000000146928.08010000000001402.420000000000408.500000000001810.92
081101080410200532.4342857100539.1856201915063040100000455.0010100.9200000418.600000000225703.10000000000004763.920000000000000.000000000004763.92
081101080410200532.4342857100539.1856201915066010100000340.0010100.9600000326.400000000175990.19000000000004763.920000000000000.000000000004763.92
081101080510200532.4342857100539.1856201917005010300000720.0010101.0200000734.400000000395977.92000000000001495.350000000000035.000000000001530.35
081101080510200532.4342857100539.1856201917007010300000372.0010101.0200000379.440000000204588.59000000000001495.350000000000035.000000000001530.35
081101080510200532.4342857100539.1856201915042010100000120.0010101.0200000122.400000000065996.32000000000001495.350000000000035.000000000001530.35
081101080510200532.4342857100539.1856201915014010100000056.0010101.0300000057.680000000031100.23000000000001495.350000000000035.000000000001530.35
081101080610200532.4342857100539.1856201915042010100000080.0010101.0200000081.600000000043997.55000000000001696.000000000000000.000000000001696.00
081101080610200532.4342857100539.1856201917023010100000450.0010101.1200000504.000000000271749.55000000000001696.000000000000000.000000000001696.00
081101080610200532.4342857100539.1856201915024010300000167.0010100.9100000151.970000000081940.04000000000001696.000000000000000.000000000001696.00
081101080610200532.4342857100539.1856201915027010100000130.0030100.8600000111.800000000060280.95000000000001696.000000000000000.000000000001696.00
081101080710200532.4342857100539.1856201918005010100000030.0010100.9700000029.100000000015690.30000000000009976.180000000000690.380000000010666.56
081101080710200532.4342857100539.1856201915021010100001200.0010101.0100001212.000000000653492.97000000000009976.180000000000690.380000000010666.56
081101080710200532.4342857100539.1856201917008020100001300.0010101.0000001300.000000000700941.31000000000009976.180000000000690.380000000010666.56
081101080710200532.4342857100539.1856201917009010100000500.0010101.0000000500.000000000269592.81000000000009976.180000000000690.380000000010666.56
081101080710200532.4342857100539.1856201916023010100000065.0010101.0900000070.850000000038201.30000000000009976.180000000000690.380000000010666.56
081101080710200532.4342857100539.1856201916016010100001500.0010101.0900001635.000000000881568.49000000000009976.180000000000690.380000000010666.56
081101080710200532.4342857100539.1856201915027010100000099.0010100.9000000089.100000000048041.44000000000009976.180000000000690.380000000010666.56
081101080710200532.4342857100539.1856201915062010300001250.0010100.9000001125.000000000606583.82000000000009976.180000000000690.380000000010666.56
081101080710200532.4342857100539.1856201918002010700000090.0010100.9700000087.300000000047070.90000000000009976.180000000000690.380000000010666.56
081101080710200532.4342857100539.1856201917067010100000060.0010101.1600000069.600000000037527.32000000000009976.180000000000690.380000000010666.56
081101080710200532.4342857100539.1856201917060010100000300.0010101.1000000330.000000000177931.25000000000009976.180000000000690.380000000010666.56
081101080710200532.4342857100539.1856201917066030100000150.0010101.1000000165.000000000088965.63000000000009976.180000000000690.380000000010666.56
081101080710200532.4342857100539.1856201917063010100000340.0010101.1000000374.000000000201655.42000000000009976.180000000000690.380000000010666.56
081101080710200532.4342857100539.1856201915140010100000075.0010101.0200000076.500000000041247.70000000000009976.180000000000690.380000000010666.56
081101080710200532.4342857100539.1856201915020010700000075.0010101.0900000081.750000000044078.42000000000009976.180000000000690.380000000010666.56
081101080710200532.4342857100539.1856201915025010100000099.0010100.9200000091.080000000049109.03000000000009976.180000000000690.380000000010666.56
081101080710200532.4342857100539.1856201915042010100000065.0010101.0200000066.300000000035748.01000000000009976.180000000000690.380000000010666.56
081101080710200532.4342857100539.1856201918015010100000060.0010101.0200000061.200000000032998.16000000000009976.180000000000690.380000000010666.56
081101080810200532.4342857100539.1856201918014010100000040.0010101.0200000040.800000000021998.77000000000002336.310000000000002.600000000002338.91
081101080810200532.4342857100539.1856201918002010100000112.0010100.9700000108.640000000058577.13000000000002336.310000000000002.600000000002338.91
081101080810200532.4342857100539.1856201917011010300000164.7010101.1000000181.170000000097684.26000000000002336.310000000000002.600000000002338.91
081101080810200532.4342857100539.1856201916024010100000090.0010101.0900000098.100000000052894.11000000000002336.310000000000002.600000000002338.91
081101080810200532.4342857100539.1856201915024010300000900.0010100.9200000828.000000000446445.69000000000002336.310000000000002.600000000002338.91
081101080810200532.4342857100539.1856201915042010300000150.0010101.0200000153.000000000082495.40000000000002336.310000000000002.600000000002338.91
081101080810200532.4342857100539.1856201915021010300000159.0010101.0100000160.590000000086587.82000000000002336.310000000000002.600000000002338.91
081101080810200532.4342857100539.1856201915020010300000090.0010101.0900000098.100000000052894.11000000000002336.310000000000002.600000000002338.91
081101080810200532.4342857100539.1856201915027010300000156.0010100.9000000140.400000000075701.66000000000002336.310000000000002.600000000002338.91
081101080910200532.4342857100539.1856201915124010100000300.0010101.0400000312.000000000168225.91000000000003107.560000000000242.300000000003349.86
081101080910200532.4342857100539.1856201915041010100000080.0010101.0200000081.600000000043997.55000000000003107.560000000000242.300000000003349.86
081101080910200532.4342857100539.1856201915032010100000120.0010100.9400000112.800000000060820.14000000000003107.560000000000242.300000000003349.86
081101080910200532.4342857100539.1856201915063040300000117.0010100.9000000105.300000000056776.25000000000003107.560000000000242.300000000003349.86
081101160110200668.1424936400676.6146254615049010100000070.0010101.0300000072.100000000048783.91000000000025495.720000000002326.140000000027821.86
081101160110200668.1424936400676.6146254615066010100000399.0010100.9600000383.040000000259170.47000000000025495.720000000002326.140000000027821.86
081101160110200668.1424936400676.6146254618010010100000039.0010101.0100000039.390000000026651.85000000000025495.720000000002326.140000000027821.86
081101160110200668.1424936400676.6146254618008010100000032.0010100.9800000031.360000000021218.63000000000025495.720000000002326.140000000027821.86
081101160110200668.1424936400676.6146254617025010100000450.0010101.0900000490.500000000331879.47000000000025495.720000000002326.140000000027821.86
081101160110200668.1424936400676.6146254616026010100000840.0010101.0800000907.200000000613824.79000000000025495.720000000002326.140000000027821.86
081101160110200668.1424936400676.6146254615039010100002940.0010101.0800003175.200000002148386.76000000000025495.720000000002326.140000000027821.86
081101161010200668.1424936400676.6146254615024010300000300.0010100.9400000282.000000000190805.32000000000011162.200000000001545.000000000012707.20
081101161010200668.1424936400676.6146254618008010300000110.0010100.9900000108.900000000073683.33000000000011162.200000000001545.000000000012707.20
081101161110200668.1424936400676.6146254616016010100000200.0010101.0500000210.000000000142089.07000000000001473.250000000000000.000000000001473.25
081101161110200668.1424936400676.6146254616026010100000120.0010101.0500000126.000000000085253.44000000000001473.250000000000000.000000000001473.25
081101161210200668.1424936400676.6146254615006010100002200.0010101.0200002244.000000001518323.22000000000013122.490000000000000.000000000013122.49
081101161210200668.1424936400676.6146254616026010100000250.0010101.0500000262.500000000177611.34000000000013122.490000000000000.000000000013122.49
081101161210200668.1424936400676.6146254615024010100001700.0010100.9400001598.000000001081230.17000000000013122.490000000000000.000000000013122.49
081101161210200668.1424936400676.6146254617040010100002000.0010101.0800002160.000000001461487.59000000000013122.490000000000000.000000000013122.49
081101160210200668.1424936400676.6146254615018010100000080.0010101.0300000082.400000000055753.05000000000005336.830000000000041.860000000005378.69
081101160210200668.1424936400676.6146254615013010100000045.0010101.0300000046.350000000031361.09000000000005336.830000000000041.860000000005378.69
081101160210200668.1424936400676.6146254615020010100000080.0010101.0800000086.400000000058459.50000000000005336.830000000000041.860000000005378.69
081101160210200668.1424936400676.6146254615014010100000060.0010101.0200000061.200000000041408.82000000000005336.830000000000041.860000000005378.69
081101160210200668.1424936400676.6146254617007010100000400.0010101.0200000408.000000000276058.77000000000005336.830000000000041.860000000005378.69
081101160210200668.1424936400676.6146254617008020100000500.0010101.0200000510.000000000345073.46000000000005336.830000000000041.860000000005378.69
081101160210200668.1424936400676.6146254617026010100000230.0010101.0900000250.700000000169627.29000000000005336.830000000000041.860000000005378.69
081101160210200668.1424936400676.6146254618008010100000240.0010100.9800000235.200000000159139.76000000000005336.830000000000041.860000000005378.69
081101160210200668.1424936400676.6146254618010010100000030.0010101.0100000030.300000000020501.42000000000005336.830000000000041.860000000005378.69
081101160210200668.1424936400676.6146254617025010100000230.0010101.0900000250.700000000169627.29000000000005336.830000000000041.860000000005378.69
081101160210200668.1424936400676.6146254615039010100000200.0030101.0800000216.000000000146148.76000000000005336.830000000000041.860000000005378.69
081101160210200668.1424936400676.6146254615140010100000025.0010101.0200000025.500000000017253.67000000000005336.830000000000041.860000000005378.69
081101160210200668.1424936400676.6146254615062010100001600.0010100.9100001456.000000000985150.89000000000005336.830000000000041.860000000005378.69
081101160210200668.1424936400676.6146254615066010100000200.0010100.9600000192.000000000129910.01000000000005336.830000000000041.860000000005378.69
081101160210200668.1424936400676.6146254615009010700000060.0010101.0300000061.800000000041814.78000000000005336.830000000000041.860000000005378.69
081101160210200668.1424936400676.6146254615206020100000200.0010100.9700000194.000000000131263.24000000000005336.830000000000041.860000000005378.69
081101160210200668.1424936400676.6146254615051040100000020.0010101.0300000020.600000000013938.26000000000005336.830000000000041.860000000005378.69
081101160210200668.1424936400676.6146254615051030100000016.0010101.0300000016.480000000011150.61000000000005336.830000000000041.860000000005378.69
081101160210200668.1424936400676.6146254615049010100000040.0010101.0300000041.200000000027876.52000000000005336.830000000000041.860000000005378.69
081101160210200668.1424936400676.6146254615006010500001000.0010101.0200001020.000000000690146.92000000000005336.830000000000041.860000000005378.69
081101160310200668.1424936400676.6146254618032010100000150.0010101.0100000151.500000000102507.12000000000005854.110000000001551.770000000007405.87
081101160310200668.1424936400676.6146254615062010100001800.0010100.9300001674.000000001132652.88000000000005854.110000000001551.770000000007405.87
081101160310200668.1424936400676.6146254615063040200000200.0010100.9300000186.000000000125850.32000000000005854.110000000001551.770000000007405.87
081101160410200668.1424936400676.6146254616024010100000040.0090101.0700000042.800000000028959.11000000000016354.200000000000684.740000000017038.94
081101160410200668.1424936400676.6146254618008010300000300.0010100.9600000288.000000000194865.01000000000016354.200000000000684.740000000017038.94
081101160810200668.1424936400676.6146254615020010100000048.0010101.0500000050.400000000034101.38000000000003090.000000000000554.580000000003644.58
081101160810200668.1424936400676.6146254615051020100000020.0010101.0200000020.400000000013802.94000000000003090.000000000000554.580000000003644.58
081101160810200668.1424936400676.6146254615169010100000032.0010100.9800000031.360000000021218.63000000000003090.000000000000554.580000000003644.58
081101160810200668.1424936400676.6146254615206020100000040.0010100.9700000038.800000000026252.65000000000003090.000000000000554.580000000003644.58
081101160810200668.1424936400676.6146254616019010100000120.0010101.0500000126.000000000085253.44000000000003090.000000000000554.580000000003644.58
081101160910200668.1424936400676.6146254615049020100000068.0010101.0200000069.360000000046929.99000000000000287.500000000000000.000000000000287.50
081101160910200668.1424936400676.6146254615062010100001600.0010100.9000001440.000000000974325.06000000000000287.500000000000000.000000000000287.50
081101160910200668.1424936400676.6146254617007020100000185.0010101.0000000185.000000000125173.71000000000000287.500000000000000.000000000000287.50
081101160910200668.1424936400676.6146254618008010100000140.0010100.9900000138.600000000093778.79000000000000287.500000000000000.000000000000287.50
081101160910200668.1424936400676.6146254618006010100000035.0010101.0300000036.050000000024391.96000000000000287.500000000000000.000000000000287.50
081101240110200347.9206192800352.3322970015006010300002300.0010101.0200002346.000000000826571.57000000000001996.930000000000520.000000000002516.93
081101240110200347.9206192800352.3322970015124010300001400.0010101.0700001498.000000000527793.78000000000001996.930000000000520.000000000002516.93
081101240110200347.9206192800352.3322970015024010300000700.0010100.9100000637.000000000224435.67000000000001996.930000000000520.000000000002516.93
081101241010200347.9206192800352.3322970016016010100000150.0010101.0500000157.500000000055492.34000000000007655.960000000000649.640000000008305.60
081101241010200347.9206192800352.3322970016026010100000060.0010101.0500000063.000000000022196.93000000000007655.960000000000649.640000000008305.60
081101241010200347.9206192800352.3322970018008010100000100.0010100.9900000099.000000000034880.90000000000007655.960000000000649.640000000008305.60
081101241010200347.9206192800352.3322970018010010100000020.0010101.0000000020.000000000007046.65000000000007655.960000000000649.640000000008305.60
081101241010200347.9206192800352.3322970018011010100000030.0010101.0000000030.000000000010569.97000000000007655.960000000000649.640000000008305.60
081101241010200347.9206192800352.3322970015062010300002000.0010100.9000001800.000000000634198.13000000000007655.960000000000649.640000000008305.60
081101241010200347.9206192800352.3322970015124010300000875.0010101.0500000918.750000000323705.30000000000007655.960000000000649.640000000008305.60
081101241010200347.9206192800352.3322970016004010700000600.0010101.0500000630.000000000221969.35000000000007655.960000000000649.640000000008305.60
081101241110200347.9206192800352.3322970018008010300000120.0010100.9800000117.600000000041434.28000000000001106.960000000000612.000000000001718.96
081101241110200347.9206192800352.3322970015024010300000400.0010100.9400000376.000000000132476.94000000000001106.960000000000612.000000000001718.96
081101241110200347.9206192800352.3322970017007010300000400.0010100.9900000396.000000000139523.59000000000001106.960000000000612.000000000001718.96
081101241110200347.9206192800352.3322970017067010300000200.0010101.1800000236.000000000083150.42000000000001106.960000000000612.000000000001718.96
081101241110200347.9206192800352.3322970017065010300000300.0010101.1000000330.000000000116269.66000000000001106.960000000000612.000000000001718.96
081101241210200347.9206192800352.3322970015021010700999999.9930101.0400000262.500000000092487.23010000000002538.220000000000206.130000000002744.35
081101241210200347.9206192800352.3322970015124010700999999.9930101.0900000052.500000000018497.45010000000002538.220000000000206.130000000002744.35
081101241210200347.9206192800352.3322970015006010100000050.0030101.0400000052.000000000018321.28000000000002538.220000000000206.130000000002744.35
081101241210200347.9206192800352.3322970015014010700000100.0030101.0200000102.000000000035937.89000000000002538.220000000000206.130000000002744.35
081101241210200347.9206192800352.3322970015024010300000082.5010100.9400000077.550000000027323.37000000000002538.220000000000206.130000000002744.35
081101241210200347.9206192800352.3322970015042010700000060.0030101.0100000060.600000000021351.34000000000002538.220000000000206.130000000002744.35
081101241210200347.9206192800352.3322970015140010700000160.0030101.0000000160.000000000056373.17000000000002538.220000000000206.130000000002744.35
081101241310200347.9206192800352.3322970015140010300000192.0010101.0000000192.000000000067647.80000000000002003.000000000000676.400000000002679.40
081101241310200347.9206192800352.3322970015027010100000190.0010101.0200000193.800000000068282.00000000000002003.000000000000676.400000000002679.40
081101241310200347.9206192800352.3322970015089010300000070.0010101.0500000073.500000000025896.42000000000002003.000000000000676.400000000002679.40
081101241310200347.9206192800352.3322970015021010300000267.0010101.0400000277.680000000097835.63000000000002003.000000000000676.400000000002679.40
081101241310200347.9206192800352.3322970015194030100000102.0010101.0200000104.040000000036656.65000000000002003.000000000000676.400000000002679.40
081101241310200347.9206192800352.3322970015042010100000100.0010101.0100000101.000000000035585.56000000000002003.000000000000676.400000000002679.40
081101241310200347.9206192800352.3322970015048010100000100.0010101.0500000105.000000000036994.89000000000002003.000000000000676.400000000002679.40
081101241310200347.9206192800352.3322970018008010300000096.0010100.9800000094.080000000033147.42000000000002003.000000000000676.400000000002679.40
081101241310200347.9206192800352.3322970015074020100000182.0010101.0500000191.100000000067330.70000000000002003.000000000000676.400000000002679.40
081101241310200347.9206192800352.3322970015020010100000054.0010101.0500000056.700000000019977.24000000000002003.000000000000676.400000000002679.40
081101241310200347.9206192800352.3322970015014010100000110.0010101.0200000112.200000000039531.68000000000002003.000000000000676.400000000002679.40
081101240410200347.9206192800352.3322970017002010100000030.0030101.0100000030.300000000010675.67000000000002276.210000000000309.000000000002585.21
081101240410200347.9206192800352.3322970015021010300000260.0010101.0000000260.000000000091606.40000000000002276.210000000000309.000000000002585.21
081101240610200347.9206192800352.3322970015049020100000045.0010101.0300000046.350000000016330.60000000000002526.030000000000309.000000000002835.03
081101240610200347.9206192800352.3322970015042010300000070.0010101.0300000072.100000000025403.16000000000002526.030000000000309.000000000002835.03
081101240610200347.9206192800352.3322970015006010100000100.0030101.0300000103.000000000036290.23000000000002526.030000000000309.000000000002835.03
081101240610200347.9206192800352.3322970015014010100000060.0010101.0100000060.600000000021351.34000000000002526.030000000000309.000000000002835.03
081101240810200347.9206192800352.3322970015140010700000500.0010101.0000000500.000000000176166.15000000000000728.000000000000700.390000000001428.39
081101240810200347.9206192800352.3322970015066010700000360.0010101.0400000374.400000000131913.21000000000000728.000000000000700.390000000001428.39
081101240810200347.9206192800352.3322970015124010300000300.0010101.0500000315.000000000110984.67000000000000728.000000000000700.390000000001428.39
081101240810200347.9206192800352.3322970017005010700000780.0010101.0000000780.000000000274819.19000000000000728.000000000000700.390000000001428.39
081101240810200347.9206192800352.3322970015004010700000440.0010101.0200000448.800000000158126.73000000000000728.000000000000700.390000000001428.39
081101240810200347.9206192800352.3322970015042010700000114.0010101.0100000115.140000000040567.54000000000000728.000000000000700.390000000001428.39
081101240810200347.9206192800352.3322970015014010300000080.0010101.0100000080.800000000028468.45000000000000728.000000000000700.390000000001428.39
081101240810200347.9206192800352.3322970015020010700000045.0010101.0500000047.250000000016647.70000000000000728.000000000000700.390000000001428.39
081101240810200347.9206192800352.3322970015127010100000360.0010101.0500000378.000000000133181.61000000000000728.000000000000700.390000000001428.39
081101240910200347.9206192800352.3322970015042010300000070.0010101.0100000070.700000000024909.89000000000000119.180000000000535.400000000000654.58
081101320110200410.8736511300416.0835812915029010300000370.0010100.9900000366.300000000152411.42000000000001112.420000000000037.980000000001150.40
081101320110200410.8736511300416.0835812915042010100000060.0010101.0100000060.600000000025214.67000000000001112.420000000000037.980000000001150.40
081101320110200410.8736511300416.0835812915027010100000300.0010101.0200000306.000000000127321.58000000000001112.420000000000037.980000000001150.40
081101320110200410.8736511300416.0835812915063020100000400.0010100.9300000372.000000000154783.09000000000001112.420000000000037.980000000001150.40
081101320110200410.8736511300416.0835812915191010300000120.0010101.0700000128.400000000053425.13000000000001112.420000000000037.980000000001150.40
081101320110200410.8736511300416.0835812918014010700999999.9910101.0000000080.000000000033286.69010000000001112.420000000000037.980000000001150.40
081101320110200410.8736511300416.0835812918002010700999999.9910101.0400000005.780000000002404.96010000000001112.420000000000037.980000000001150.40
081101321010200410.8736511300416.0835812915042010700000098.0010101.0200000099.960000000041591.71000000000001117.600000000000359.660000000001477.26
081101321010200410.8736511300416.0835812915027010100000230.0010101.0000000230.000000000095699.22000000000001117.600000000000359.660000000001477.26
081101321010200410.8736511300416.0835812915140010300000400.0010101.0000000400.000000000166433.43000000000001117.600000000000359.660000000001477.26
081101321110200410.8736511300416.0835812918032010100000020.0010101.0200000020.400000000008488.11000000000002672.230000000000000.000000000002672.23
081101321110200410.8736511300416.0835812915014010100000109.0010101.0400000113.360000000047167.23000000000002672.230000000000000.000000000002672.23
081101321110200410.8736511300416.0835812915020010100000058.0010101.0400000060.320000000025098.16000000000002672.230000000000000.000000000002672.23
081101321110200410.8736511300416.0835812915042010100000098.0010101.0200000099.960000000041591.71000000000002672.230000000000000.000000000002672.23
081101321110200410.8736511300416.0835812918011010100000045.0010101.0200000045.900000000019098.24000000000002672.230000000000000.000000000002672.23
081101321310200410.8736511300416.0835812915020010100000050.0010101.0300000051.500000000021428.30000000000002454.550000000000239.360000000002693.91
081101321310200410.8736511300416.0835812915006010100002500.0010101.0300002575.000000001071415.22000000000002454.550000000000239.360000000002693.91
081101321310200410.8736511300416.0835812915042010100000080.0010101.0000000080.000000000033286.69000000000002454.550000000000239.360000000002693.91
081101321310200410.8736511300416.0835812915027010100000100.0010100.9800000098.000000000040776.19000000000002454.550000000000239.360000000002693.91
081101321310200410.8736511300416.0835812917023010700000400.0010101.1000000440.000000000183076.78000000000002454.550000000000239.360000000002693.91
081101320210200410.8736511300416.0835812916024010300001000.0010101.0500001050.000000000436887.76000000000003706.760000000001097.060000000004803.82
081101320210200410.8736511300416.0835812917007021100000120.0030100.9900000118.800000000049430.73000000000003706.760000000001097.060000000004803.82
081101320210200410.8736511300416.0835812918032010100000038.0010101.0200000038.760000000016127.40000000000003706.760000000001097.060000000004803.82
081101320210200410.8736511300416.0835812917085020400000080.0010101.0500000084.000000000034951.02000000000003706.760000000001097.060000000004803.82
081101320210200410.8736511300416.0835812915014010100000074.0010101.0200000075.480000000031405.99000000000003706.760000000001097.060000000004803.82
081101320210200410.8736511300416.0835812915024011100000100.0030100.9400000094.000000000039111.86000000000003706.760000000001097.060000000004803.82
081101320210200410.8736511300416.0835812915006010700000150.0030101.0400000156.000000000064909.04000000000003706.760000000001097.060000000004803.82
081101320210200410.8736511300416.0835812915124010700000070.0030101.0900000076.300000000031747.18000000000003706.760000000001097.060000000004803.82
081101320210200410.8736511300416.0835812915042010100000125.0010101.0100000126.250000000052530.55000000000003706.760000000001097.060000000004803.82
081101320410200410.8736511300416.0835812917023010500000550.0010101.1100000610.500000000254019.03000000000009381.930000000000140.070000000009522.00
081101320410200410.8736511300416.0835812917008020500000300.0010100.9700000291.000000000121080.32000000000009381.930000000000140.070000000009522.00
081101320410200410.8736511300416.0835812917006010500000800.0010100.9700000776.000000000322880.86000000000009381.930000000000140.070000000009522.00
081101320410200410.8736511300416.0835812915027010100000120.0010101.0000000120.000000000049930.03000000000009381.930000000000140.070000000009522.00
081101320410200410.8736511300416.0835812915066010100000340.0010101.0100000343.400000000142883.10000000000009381.930000000000140.070000000009522.00
081101320410200410.8736511300416.0835812915062010100004000.0010100.9700003880.000000001614404.30000000000009381.930000000000140.070000000009522.00
081101320410200410.8736511300416.0835812915016010100000040.0010101.0300000041.200000000017142.64000000000009381.930000000000140.070000000009522.00
081101320410200410.8736511300416.0835812915042010100000030.0010101.0300000030.900000000012856.98000000000009381.930000000000140.070000000009522.00
081101320410200410.8736511300416.0835812915039010100001400.0010101.0500001470.000000000611642.86000000000009381.930000000000140.070000000009522.00
081101320410200410.8736511300416.0835812915024010100000300.0010100.9400000282.000000000117335.57000000000009381.930000000000140.070000000009522.00
081101320410200410.8736511300416.0835812915021010100000800.0010101.0500000840.000000000349510.21000000000009381.930000000000140.070000000009522.00
081101320410200410.8736511300416.0835812915020010100000050.0010101.0500000052.500000000021844.39000000000009381.930000000000140.070000000009522.00
081101320410200410.8736511300416.0835812915013010100000085.0010101.0300000087.550000000036428.12000000000009381.930000000000140.070000000009522.00
081101320410200410.8736511300416.0835812915014010100000050.0010101.0100000050.500000000021012.22000000000009381.930000000000140.070000000009522.00
081101320410200410.8736511300416.0835812915006010100001200.0010101.0200001224.000000000509286.30000000000009381.930000000000140.070000000009522.00
081101320410200410.8736511300416.0835812915002010100000200.0010101.0500000210.000000000087377.55000000000009381.930000000000140.070000000009522.00
081101320410200410.8736511300416.0835812917020010500000350.0010101.1100000388.500000000161648.47000000000009381.930000000000140.070000000009522.00
081101320510200410.8736511300416.0835812917066010100000400.0010101.1100000444.000000000184741.11000000000014963.750000000000000.000000000014963.75
081101320510200410.8736511300416.0835812915042010100000150.0010101.0300000154.500000000064284.91000000000014963.750000000000000.000000000014963.75
081101320510200410.8736511300416.0835812917069010100000360.0010101.0300000370.800000000154283.79000000000014963.750000000000000.000000000014963.75
081101320510200410.8736511300416.0835812917067010100000190.0010101.2200000231.800000000096448.17000000000014963.750000000000000.000000000014963.75
081101320510200410.8736511300416.0835812917077010100000350.0010101.1100000388.500000000161648.47000000000014963.750000000000000.000000000014963.75
081101320510200410.8736511300416.0835812917076010100000420.0010101.1100000466.200000000193978.17000000000014963.750000000000000.000000000014963.75
081101320510200410.8736511300416.0835812915192010100000190.0010101.0300000195.700000000081427.56000000000014963.750000000000000.000000000014963.75
081101320510200410.8736511300416.0835812918002010100000130.0010101.1000000143.000000000059499.95000000000014963.750000000000000.000000000014963.75
081101320510200410.8736511300416.0835812918032010100000150.0010101.0300000154.500000000064284.91000000000014963.750000000000000.000000000014963.75
081101320510200410.8736511300416.0835812915206020100000200.0010100.9900000198.000000000082384.55000000000014963.750000000000000.000000000014963.75
081101320510200410.8736511300416.0835812915061010300000385.0010101.0300000396.550000000164997.94000000000014963.750000000000000.000000000014963.75
081101320510200410.8736511300416.0835812917063010100000580.0010101.1100000643.800000000267874.61000000000014963.750000000000000.000000000014963.75
081101320510200410.8736511300416.0835812915127010100002000.0010101.0500002100.000000000873775.52000000000014963.750000000000000.000000000014963.75
081101320510200410.8736511300416.0835812915063040100000200.0010100.9700000194.000000000080720.21000000000014963.750000000000000.000000000014963.75
081101320510200410.8736511300416.0835812917065010100000400.0010101.1100000444.000000000184741.11000000000014963.750000000000000.000000000014963.75
081101320610200410.8736511300416.0835812915014010100000080.0010101.0100000080.800000000033619.55000000000005300.000000000000066.540000000005366.54
081101320610200410.8736511300416.0835812915021010100001230.0010101.0500001291.500000000537371.95000000000005300.000000000000066.540000000005366.54
081101320610200410.8736511300416.0835812915044010100000200.0010101.0500000210.000000000087377.55000000000005300.000000000000066.540000000005366.54
081101320610200410.8736511300416.0835812915016010100000200.0010101.0300000206.000000000085713.22000000000005300.000000000000066.540000000005366.54
081101320610200410.8736511300416.0835812915127010100000430.0010101.0500000451.500000000187861.74000000000005300.000000000000066.540000000005366.54
081101320610200410.8736511300416.0835812916006020100000450.0010101.0500000472.500000000196599.49000000000005300.000000000000066.540000000005366.54
081101320610200410.8736511300416.0835812917076010700000250.0010101.1100000277.500000000115463.19000000000005300.000000000000066.540000000005366.54
081101320610200410.8736511300416.0835812917065010700999999.9910101.1100000077.000000000032038.44010000000005300.000000000000066.540000000005366.54
081101320610200410.8736511300416.0835812917066010700000400.0010101.1100000444.000000000184741.11000000000005300.000000000000066.540000000005366.54
081101320610200410.8736511300416.0835812918002010100000098.0010101.1000000107.800000000044853.81000000000005300.000000000000066.540000000005366.54
081101320610200410.8736511300416.0835812917067010100999999.9910101.2200000113.460000000047208.84010000000005300.000000000000066.540000000005366.54
081101320610200410.8736511300416.0835812917085010100000050.0010101.0500000052.500000000021844.39000000000005300.000000000000066.540000000005366.54
081101320710200410.8736511300416.0835812916016520100000010.0010101.0400000010.400000000004327.27000000000024997.290000000000765.990000000025763.28
081101320710200410.8736511300416.0835812916016010100000010.0010101.0400000010.400000000004327.27000000000024997.290000000000765.990000000025763.28
081101320710200410.8736511300416.0835812915027010100000089.0010101.0000000089.000000000037031.44000000000024997.290000000000765.990000000025763.28
081101320710200410.8736511300416.0835812917999010300006000.0010101.0900006540.000000002721186.62000000000024997.290000000000765.990000000025763.28
081101320710200410.8736511300416.0835812918010010300006500.0010101.0200006630.000000002758634.14000000000024997.290000000000765.990000000025763.28
081101320710200410.8736511300416.0835812915049010100000043.0010101.0300000044.290000000018428.34000000000024997.290000000000765.990000000025763.28
081101320710200410.8736511300416.0835812915020010100000300.0010101.0400000312.000000000129818.08000000000024997.290000000000765.990000000025763.28
081101320710200410.8736511300416.0835812915021010300001700.0010101.0600001802.000000000749782.61000000000024997.290000000000765.990000000025763.28
081101320710200410.8736511300416.0835812918006010100000060.0010101.0100000060.600000000025214.67000000000024997.290000000000765.990000000025763.28
081101320810200410.8736511300416.0835812918019010100000320.0010101.0200000326.400000000135809.68000000000006769.000000000000713.300000000007482.30
081101320810200410.8736511300416.0835812915014010100000050.0010101.0400000052.000000000021636.35000000000006769.000000000000713.300000000007482.30
081101320810200410.8736511300416.0835812918015010100000700.0010101.0200000714.000000000297083.68000000000006769.000000000000713.300000000007482.30
081101320910200410.8736511300416.0835812915206030100000250.0010100.9800000245.000000000101940.48000000000017895.110000000001577.620000000019472.73
081101320910200410.8736511300416.0835812915206020100000180.0010100.9800000176.400000000073397.14000000000017895.110000000001577.620000000019472.73
081101320910200410.8736511300416.0835812915190020100020000.0010101.0200020400.000000008488105.06000000000017895.110000000001577.620000000019472.73
081101320910200410.8736511300416.0835812915051040100000120.0010101.0300000123.600000000051427.93000000000017895.110000000001577.620000000019472.73
081101320910200410.8736511300416.0835812915051020100000150.0010101.0300000154.500000000064284.91000000000017895.110000000001577.620000000019472.73
081101320910200410.8736511300416.0835812915027010100000127.0010101.0000000127.000000000052842.61000000000017895.110000000001577.620000000019472.73
081101320910200410.8736511300416.0835812915039010100000550.0010101.0400000572.000000000237999.81000000000017895.110000000001577.620000000019472.73
081101320910200410.8736511300416.0835812915101010100000300.0010100.9700000291.000000000121080.32000000000017895.110000000001577.620000000019472.73
081101320910200410.8736511300416.0835812915024010100001700.0010100.9700001649.000000000686121.83000000000017895.110000000001577.620000000019472.73
081101320910200410.8736511300416.0835812915020010100000115.0010101.0400000119.600000000049763.60000000000017895.110000000001577.620000000019472.73
081101320910200410.8736511300416.0835812915013010100000065.0010101.0300000066.950000000027856.80000000000017895.110000000001577.620000000019472.73
081101320910200410.8736511300416.0835812915124010100002800.0010101.0400002912.000000001211635.39000000000017895.110000000001577.620000000019472.73
081101320910200410.8736511300416.0835812918022010100000170.0010101.0200000173.400000000072148.89000000000017895.110000000001577.620000000019472.73
081101320910200410.8736511300416.0835812918032010100000120.0010101.0200000122.400000000050928.63000000000017895.110000000001577.620000000019472.73
081101320910200410.8736511300416.0835812917011010100000670.0010101.0900000730.300000000303865.84000000000017895.110000000001577.620000000019472.73
081101320910200410.8736511300416.0835812917021020300000900.0010101.1000000990.000000000411922.75000000000017895.110000000001577.620000000019472.73
081101320910200410.8736511300416.0835812916020010100000170.0010101.0400000176.800000000073563.58000000000017895.110000000001577.620000000019472.73
081101320910200410.8736511300416.0835812916022010100000100.0010101.0400000104.000000000043272.69000000000017895.110000000001577.620000000019472.73
081101320910200410.8736511300416.0835812916024010100000120.0010101.0400000124.800000000051927.23000000000017895.110000000001577.620000000019472.73
081101320910200410.8736511300416.0835812916026010100000470.0010101.0400000488.800000000203381.65000000000017895.110000000001577.620000000019472.73
081101320910200410.8736511300416.0835812915063040100000450.0010100.9700000436.500000000181620.48000000000017895.110000000001577.620000000019472.73
081101320910200410.8736511300416.0835812915127010100000800.0010101.0400000832.000000000346181.54000000000017895.110000000001577.620000000019472.73
081101400110200396.8009309300401.8324172218002010100000036.0010101.0400000037.440000000015044.61000000000001154.290000000000443.670000000001597.96
081101400110200396.8009309300401.8324172217020010100000220.0010101.1000000242.000000000097243.44000000000001154.290000000000443.670000000001597.96
081101400110200396.8009309300401.8324172215042010100000074.0010101.0100000074.740000000030032.95000000000001154.290000000000443.670000000001597.96
081101400110200396.8009309300401.8324172215039010300000100.0030101.0500000105.000000000042192.40000000000001154.290000000000443.670000000001597.96
081101401010200396.8009309300401.8324172218002010700000150.0010101.1000000165.000000000066302.35000000000002774.730000000000360.950000000003135.68
081101401010200396.8009309300401.8324172217065010100000080.0010101.1100000088.800000000035682.72000000000002774.730000000000360.950000000003135.68
081101401010200396.8009309300401.8324172215148010100000032.0010100.8400000026.880000000010801.26000000000002774.730000000000360.950000000003135.68
081101401010200396.8009309300401.8324172216024010100000060.0010101.0500000063.000000000025315.44000000000002774.730000000000360.950000000003135.68
081101401010200396.8009309300401.8324172217024010300000090.0010101.2200000109.800000000044121.20000000000002774.730000000000360.950000000003135.68
081101401010200396.8009309300401.8324172215049010100000028.0010101.0300000028.840000000011588.85000000000002774.730000000000360.950000000003135.68
081101401010200396.8009309300401.8324172215042010300000030.0010101.0300000030.900000000012416.62000000000002774.730000000000360.950000000003135.68
081101401010200396.8009309300401.8324172216039050100000004.3110101.0400000004.480000000001800.21000000000002774.730000000000360.950000000003135.68
081101401010200396.8009309300401.8324172216039030100000006.5510101.0400000006.810000000002736.48000000000002774.730000000000360.950000000003135.68
081101401010200396.8009309300401.8324172215127010300000700.0010101.0500000735.000000000295346.83000000000002774.730000000000360.950000000003135.68
081101401110200396.8009309300401.8324172217023010300000500.0010101.1100000555.000000000223016.99000000000003403.020000000000798.320000000004201.34
081101401210200396.8009309300401.8324172215032010300000550.0010100.9700000533.500000000214377.59000000000001033.570000000000333.530000000001367.10
081101401210200396.8009309300401.8324172215042010100000060.0010101.0300000061.800000000024833.24000000000001033.570000000000333.530000000001367.10
081101401210200396.8009309300401.8324172217023010300000500.0010101.1100000555.000000000223016.99000000000001033.570000000000333.530000000001367.10
081101401210200396.8009309300401.8324172216024010100000300.0010101.0500000315.000000000126577.21000000000001033.570000000000333.530000000001367.10
081101401410200396.8009309300401.8324172215027010300000090.0010101.0000000090.000000000036164.92000000000000473.580000000000102.000000000000575.58
081101401410200396.8009309300401.8324172217008020300001335.0010100.9700001294.950000000520352.89000000000000473.580000000000102.000000000000575.58
081101401710200396.8009309300401.8324172215020010100000056.0010101.0400000058.240000000023402.72000000000004390.170000000000000.000000000004390.17
081101401710200396.8009309300401.8324172215039010100000300.0010101.0400000312.000000000125371.71000000000004390.170000000000000.000000000004390.17
081101401710200396.8009309300401.8324172215042010100000064.0010101.0200000065.280000000026231.62000000000004390.170000000000000.000000000004390.17
081101401710200396.8009309300401.8324172218016010100000017.5010101.0300000018.030000000007245.04000000000004390.170000000000000.000000000004390.17
081101401710200396.8009309300401.8324172217045010100000400.0010100.9700000388.000000000155910.98000000000004390.170000000000000.000000000004390.17
081101401810200396.8009309300401.8324172218032010100000003.5010101.0200000003.570000000001434.54000000000004648.400000000000000.000000000004648.40
081101401810200396.8009309300401.8324172215005010300001025.0010101.0300001055.750000000424234.57000000000004648.400000000000000.000000000004648.40
081101401910200396.8009309300401.8324172217008020100000230.0010100.9700000223.100000000089648.81000000000001634.850000000000214.500000000001849.35
081101401910200396.8009309300401.8324172216026010100000030.0010101.0400000031.200000000012537.17000000000001634.850000000000214.500000000001849.35
081101401910200396.8009309300401.8324172215066010100000280.0010101.0100000282.800000000113638.21000000000001634.850000000000214.500000000001849.35
081101402010200396.8009309300401.8324172218005010700000020.0010101.0700000021.400000000008599.21000000000001638.460000000000209.370000000001847.83
081101402010200396.8009309300401.8324172218002010700000015.0010101.0700000016.050000000006449.41000000000001638.460000000000209.370000000001847.83
081101402010200396.8009309300401.8324172217023010300000668.0010101.1000000734.800000000295266.46000000000001638.460000000000209.370000000001847.83
081101402010200396.8009309300401.8324172215021010100000200.0010101.0600000212.000000000085188.47000000000001638.460000000000209.370000000001847.83
081101402010200396.8009309300401.8324172215149010100000007.0010101.0200000007.140000000002869.08000000000001638.460000000000209.370000000001847.83
081101402010200396.8009309300401.8324172216024010100000020.0010101.0400000020.800000000008358.11000000000001638.460000000000209.370000000001847.83
081101402110200396.8009309300401.8324172218014010100000050.0010101.0000000050.000000000020091.62000000000002477.750000000000395.590000000002873.34
081101402110200396.8009309300401.8324172217002010300000070.0010100.9700000067.900000000027284.42000000000002477.750000000000395.590000000002873.34
081101402110200396.8009309300401.8324172217007010100000178.0010100.9700000172.660000000069380.39000000000002477.750000000000395.590000000002873.34
081101402110200396.8009309300401.8324172215039010100000100.0030101.0400000104.000000000041790.57000000000002477.750000000000395.590000000002873.34
081101402110200396.8009309300401.8324172215013010300000198.0010101.0300000203.940000000081949.70000000000002477.750000000000395.590000000002873.34
081101402110200396.8009309300401.8324172215049010300000040.0010101.0300000041.200000000016555.50000000000002477.750000000000395.590000000002873.34
081101402110200396.8009309300401.8324172215051040300000080.0010101.0300000082.400000000033110.99000000000002477.750000000000395.590000000002873.34
081101402110200396.8009309300401.8324172215127010300000700.0010101.0400000728.000000000292534.00000000000002477.750000000000395.590000000002873.34
081101402210200396.8009309300401.8324172218002010700999999.9910101.0700000038.400000000015430.36010000000000655.670000000000205.200000000000860.87
081101402310200396.8009309300401.8324172218032010100000070.0010101.0200000071.400000000028690.83000000000000789.880000000000089.420000000000879.30
081101402310200396.8009309300401.8324172216024010100000006.0010101.0400000006.240000000002507.43000000000000789.880000000000089.420000000000879.30
081101402310200396.8009309300401.8324172215048010100000050.0030101.0300000051.500000000020694.37000000000000789.880000000000089.420000000000879.30
081101402310200396.8009309300401.8324172215037010100000050.0010100.9700000048.500000000019488.87000000000000789.880000000000089.420000000000879.30
081101402310200396.8009309300401.8324172215042010100000069.0010101.0200000070.380000000028280.97000000000000789.880000000000089.420000000000879.30
081101402310200396.8009309300401.8324172215021010100000180.0030101.0600000190.800000000076669.63000000000000789.880000000000089.420000000000879.30
081101402310200396.8009309300401.8324172215028010100000250.0030100.9700000242.500000000097444.36000000000000789.880000000000089.420000000000879.30
081101402310200396.8009309300401.8324172215014010100000065.0010101.0400000067.600000000027163.87000000000000789.880000000000089.420000000000879.30
081101402410200396.8009309300401.8324172215048010100000060.0030101.0300000061.800000000024833.24000000000001341.670000000000302.490000000001644.15
081101402410200396.8009309300401.8324172215042010100000025.0030101.0200000025.500000000010246.73000000000001341.670000000000302.490000000001644.15
081101400310200396.8009309300401.8324172215027010300000200.0010101.0200000204.000000000081973.81000000000001295.520000000000081.630000000001377.15
081101400310200396.8009309300401.8324172215124010100000750.0010101.0900000817.500000000328498.00000000000001295.520000000000081.630000000001377.15
081101400310200396.8009309300401.8324172215006010100000590.0010101.0400000613.600000000246564.37000000000001295.520000000000081.630000000001377.15
081101400310200396.8009309300401.8324172215024010300001000.0010100.9400000940.000000000377722.47000000000001295.520000000000081.630000000001377.15
081101400310200396.8009309300401.8324172215127010100000950.0010101.0500000997.500000000400827.84000000000001295.520000000000081.630000000001377.15
081101400310200396.8009309300401.8324172217023010100000250.0010101.1000000275.000000000110503.91000000000001295.520000000000081.630000000001377.15
081101400310200396.8009309300401.8324172217040010300000250.0010101.0400000260.000000000104476.43000000000001295.520000000000081.630000000001377.15
081101400310200396.8009309300401.8324172217085010100000001.0010101.0500000001.050000000000421.92000000000001295.520000000000081.630000000001377.15
081101400310200396.8009309300401.8324172218032010100000016.0010101.0200000016.320000000006557.91000000000001295.520000000000081.630000000001377.15
081101400310200396.8009309300401.8324172218022010100000015.0010101.0200000015.300000000006148.04000000000001295.520000000000081.630000000001377.15
081101400410200396.8009309300401.8324172215066010700000364.0010101.0600000385.840000000155043.02000000000003889.870000000000654.400000000004544.27
081101400410200396.8009309300401.8324172215014010100000052.0010101.0200000053.040000000021313.19000000000003889.870000000000654.400000000004544.27
081101400410200396.8009309300401.8324172215039010100000864.0010101.0500000907.200000000364542.37000000000003889.870000000000654.400000000004544.27
081101400410200396.8009309300401.8324172215124010100000368.0010101.0900000401.120000000161183.02000000000003889.870000000000654.400000000004544.27
081101400410200396.8009309300401.8324172218008010100000128.0010100.9800000125.440000000050405.86000000000003889.870000000000654.400000000004544.27
081101400510200396.8009309300401.8324172218002010100000005.2510101.1000000005.780000000002322.59000000000001284.350000000000081.600000000001365.95
081101400510200396.8009309300401.8324172217085010100000020.0010101.0500000021.000000000008438.48000000000001284.350000000000081.600000000001365.95
081101400510200396.8009309300401.8324172216016010100000012.0010101.0500000012.600000000005063.09000000000001284.350000000000081.600000000001365.95
081101400510200396.8009309300401.8324172215027010100000158.0010101.0000000158.000000000063489.52000000000001284.350000000000081.600000000001365.95
081101400510200396.8009309300401.8324172215028010300001200.0010100.9700001164.000000000467732.93000000000001284.350000000000081.600000000001365.95
081101400510200396.8009309300401.8324172218022010100000006.7510101.0300000006.950000000002792.74000000000001284.350000000000081.600000000001365.95
081101400510200396.8009309300401.8324172215006010100000150.0030101.0200000153.000000000061480.36000000000001284.350000000000081.600000000001365.95
081101400510200396.8009309300401.8324172218014010300000080.0010101.0000000080.000000000032146.59000000000001284.350000000000081.600000000001365.95
081101400610200396.8009309300401.8324172215042010300000360.0010101.0300000370.800000000148999.46000000000001795.990000000000102.000000000001897.99
081101400610200396.8009309300401.8324172215999010300000100.0010101.0000000100.000000000040183.24000000000001795.990000000000102.000000000001897.99
081101400610200396.8009309300401.8324172216006020100001360.0010101.0500001428.000000000573816.69000000000001795.990000000000102.000000000001897.99
081101400710200396.8009309300401.8324172217065010100000045.0030101.1100000049.950000000020071.53000000000000264.620000000000081.600000000000346.22
081101400710200396.8009309300401.8324172217025010100000290.0010101.1100000321.900000000129349.86000000000000264.620000000000081.600000000000346.22
081101400710200396.8009309300401.8324172215048010100000035.0030101.0300000036.050000000014486.06000000000000264.620000000000081.600000000000346.22
081101400810200396.8009309300401.8324172217023010300001200.0010101.1100001332.000000000535240.78000000000002967.050000000000384.750000000003351.80
081101400810200396.8009309300401.8324172217085010100000100.0010101.0500000105.000000000042192.40000000000002967.050000000000384.750000000003351.80
081101400810200396.8009309300401.8324172217088010300000100.0010101.1100000111.000000000044603.40000000000002967.050000000000384.750000000003351.80
081101400810200396.8009309300401.8324172215042010300000157.0010101.0300000161.710000000064980.32000000000002967.050000000000384.750000000003351.80
081101400810200396.8009309300401.8324172215062010100002000.0010100.9700001940.000000000779554.89000000000002967.050000000000384.750000000003351.80
081101400810200396.8009309300401.8324172215127010100000100.0030101.0500000105.000000000042192.40000000000002967.050000000000384.750000000003351.80
081101400810200396.8009309300401.8324172215037010300001000.0010100.9700000970.000000000389777.44000000000002967.050000000000384.750000000003351.80
081101400810200396.8009309300401.8324172217063010700000300.0030101.1100000333.000000000133810.19000000000002967.050000000000384.750000000003351.80
081101590110200428.7806584600434.2176517516018010100000200.0010101.0200000204.000000000088580.40000000000004387.830000000000000.000000000004387.83
081101590110200428.7806584600434.2176517516026010100000300.0010101.0300000309.000000000134173.25000000000004387.830000000000000.000000000004387.83
081101590110200428.7806584600434.2176517515066010100000199.0010101.0300000204.970000000089001.59000000000004387.830000000000000.000000000004387.83
081101590110200428.7806584600434.2176517515031010100000146.0010100.9800000143.080000000062127.86000000000004387.830000000000000.000000000004387.83
081101590110200428.7806584600434.2176517515042010100000060.0010101.0000000060.000000000026053.06000000000004387.830000000000000.000000000004387.83
081101590110200428.7806584600434.2176517515039010100000630.0010101.0300000648.900000000281763.83000000000004387.830000000000000.000000000004387.83
081101590110200428.7806584600434.2176517515051010100000040.0010101.0300000041.200000000017889.77000000000004387.830000000000000.000000000004387.83
081101590110200428.7806584600434.2176517515020010100000065.0010101.0300000066.950000000029070.87000000000004387.830000000000000.000000000004387.83
081101590110200428.7806584600434.2176517515124010100000340.0010101.0400000353.600000000153539.36000000000004387.830000000000000.000000000004387.83
081101590110200428.7806584600434.2176517515006010100000850.0010101.0300000875.500000000380157.55000000000004387.830000000000000.000000000004387.83
081101590110200428.7806584600434.2176517515024010100000470.0010100.9800000460.600000000200000.65000000000004387.830000000000000.000000000004387.83
081101590110200428.7806584600434.2176517517005010100000400.0010101.0100000404.000000000175423.93000000000004387.830000000000000.000000000004387.83
081101590110200428.7806584600434.2176517518032010100000200.0010101.0200000204.000000000088580.40000000000004387.830000000000000.000000000004387.83
081101590110200428.7806584600434.2176517517040010100000350.0010101.0200000357.000000000155015.70000000000004387.830000000000000.000000000004387.83
081101590110200428.7806584600434.2176517517021020100000850.0010101.1000000935.000000000405993.50000000000004387.830000000000000.000000000004387.83
081101590110200428.7806584600434.2176517517011010100000250.0010101.0800000270.000000000117238.77000000000004387.830000000000000.000000000004387.83
081101590110200428.7806584600434.2176517515062010100001200.0010100.9800001176.000000000510639.96000000000004387.830000000000000.000000000004387.83
081101591010200428.7806584600434.2176517517024010700000600.0010100.9900000594.000000000257925.29000000000005377.890000000001733.020000000007110.91
081101591010200428.7806584600434.2176517515051020100000045.0010101.0200000045.900000000019930.59000000000005377.890000000001733.020000000007110.91
081101591010200428.7806584600434.2176517515024010700000650.0010100.9900000643.500000000279419.06000000000005377.890000000001733.020000000007110.91
081101591010200428.7806584600434.2176517515010010700000160.0010101.0200000163.200000000070864.32000000000005377.890000000001733.020000000007110.91
081101591010200428.7806584600434.2176517515206020100000080.0010100.9800000078.400000000034042.66000000000005377.890000000001733.020000000007110.91
081101591010200428.7806584600434.2176517517023010300000400.0010101.0900000436.000000000189318.90000000000005377.890000000001733.020000000007110.91
081101591110200428.7806584600434.2176517515027010100000200.0010101.0000000200.000000000086843.53000000000007495.000000000002021.950000000009516.95
081101591110200428.7806584600434.2176517515062010300002400.0010100.9900002376.000000001031701.14000000000007495.000000000002021.950000000009516.95
081101591110200428.7806584600434.2176517515018010100000300.0010101.0200000306.000000000132870.60000000000007495.000000000002021.950000000009516.95
081101591110200428.7806584600434.2176517516024010100000060.0010101.0200000061.200000000026574.12000000000007495.000000000002021.950000000009516.95
081101590310200428.7806584600434.2176517518005010100000025.0010101.0000000025.000000000010855.44000000000009512.500000000000117.700000000009630.20
081101590310200428.7806584600434.2176517515049010100000035.0010101.0300000036.050000000015653.55000000000009512.500000000000117.700000000009630.20
081101590310200428.7806584600434.2176517518002010100000015.0010101.0000000015.000000000006513.26000000000009512.500000000000117.700000000009630.20
081101590410200428.7806584600434.2176517515124010300000550.0010101.0200000561.000000000243596.10000000000012482.000000000000047.850000000012529.85
081101590410200428.7806584600434.2176517517009010900000580.0010100.9900000574.200000000249327.78000000000012482.000000000000047.850000000012529.85
081101590410200428.7806584600434.2176517515021010300001200.0010101.0500001260.000000000547114.24000000000012482.000000000000047.850000000012529.85
081101590410200428.7806584600434.2176517515006010300001750.0010101.0200001785.000000000775078.51000000000012482.000000000000047.850000000012529.85
081101590410200428.7806584600434.2176517518038010100000155.0010101.0300000159.650000000069322.85000000000012482.000000000000047.850000000012529.85
081101590410200428.7806584600434.2176517518046010100000046.0010101.0300000047.380000000020573.23000000000012482.000000000000047.850000000012529.85
081101590410200428.7806584600434.2176517518026010100000380.0010101.0300000391.400000000169952.79000000000012482.000000000000047.850000000012529.85
081101590410200428.7806584600434.2176517518002010300001000.0010101.0000001000.000000000434217.65000000000012482.000000000000047.850000000012529.85
081101590410200428.7806584600434.2176517517023010100001000.0010101.1000001100.000000000477639.42000000000012482.000000000000047.850000000012529.85
081101590410200428.7806584600434.2176517517073010300000600.0010101.0800000648.000000000281373.04000000000012482.000000000000047.850000000012529.85
081101590410200428.7806584600434.2176517517011010100000150.0010101.0800000162.000000000070343.26000000000012482.000000000000047.850000000012529.85
081101590410200428.7806584600434.2176517517007010100001000.0010100.9900000990.000000000429875.48000000000012482.000000000000047.850000000012529.85
081101590410200428.7806584600434.2176517517005010300002000.0010100.9900001980.000000000859750.95000000000012482.000000000000047.850000000012529.85
081101590410200428.7806584600434.2176517516019010100000240.0010101.0300000247.200000000107338.60000000000012482.000000000000047.850000000012529.85
081101590410200428.7806584600434.2176517516018010100000100.0010101.0100000101.000000000043855.98000000000012482.000000000000047.850000000012529.85
081101590410200428.7806584600434.2176517515148010100000190.0010100.9000000171.000000000074251.22000000000012482.000000000000047.850000000012529.85
081101590410200428.7806584600434.2176517515149010100000019.0010101.0000000019.000000000008250.14000000000012482.000000000000047.850000000012529.85
081101590410200428.7806584600434.2176517515062010100001980.0010101.0000001980.000000000859750.95000000000012482.000000000000047.850000000012529.85
081101590410200428.7806584600434.2176517515042010100000100.0010101.0500000105.000000000045592.85000000000012482.000000000000047.850000000012529.85
081101590410200428.7806584600434.2176517515024010300001600.0010100.9900001584.000000000687800.76000000000012482.000000000000047.850000000012529.85
081101590410200428.7806584600434.2176517515049020100000060.0010101.0300000061.800000000026834.65000000000012482.000000000000047.850000000012529.85
081101590410200428.7806584600434.2176517515039010300003400.0010101.0300003502.000000001520630.22000000000012482.000000000000047.850000000012529.85
081101590510200428.7806584600434.2176517518032010100000010.0010101.0300000010.300000000004472.44000000000004539.000000000000031.720000000004570.72
081101590510200428.7806584600434.2176517518018010100000027.0010101.0100000027.270000000011841.12000000000004539.000000000000031.720000000004570.72
081101590510200428.7806584600434.2176517515039010100000450.0010101.0300000463.500000000201259.88000000000004539.000000000000031.720000000004570.72
081101590510200428.7806584600434.2176517515042010100000070.0010101.0500000073.500000000031915.00000000000004539.000000000000031.720000000004570.72
081101590510200428.7806584600434.2176517515062010300001800.0010101.0000001800.000000000781591.77000000000004539.000000000000031.720000000004570.72
081101590610200428.7806584600434.2176517515027010100000186.0010100.9800000182.280000000079149.19000000000004951.250000000000179.170000000005130.42
081101590610200428.7806584600434.2176517515014010100000184.0010101.0600000195.040000000084689.81000000000004951.250000000000179.170000000005130.42
081101590610200428.7806584600434.2176517515032010100000123.0010100.9900000121.770000000052874.68000000000004951.250000000000179.170000000005130.42
081101590610200428.7806584600434.2176517515042010100000184.0010101.0500000193.200000000083890.85000000000004951.250000000000179.170000000005130.42
081101590710200428.7806584600434.2176517518002010100000049.9010101.0000000049.900000000021667.46000000000005120.810000000000943.360000000006064.17
081101590710200428.7806584600434.2176517517085010100000050.0010101.0300000051.500000000022362.21000000000005120.810000000000943.360000000006064.17
081101590710200428.7806584600434.2176517515021010300000890.0010101.0500000934.500000000405776.40000000000005120.810000000000943.360000000006064.17
081101590710200428.7806584600434.2176517515006010300000960.0010101.0200000979.200000000425185.92000000000005120.810000000000943.360000000006064.17
081101590710200428.7806584600434.2176517515027010100000145.0010100.9800000142.100000000061702.33000000000005120.810000000000943.360000000006064.17
081101590810200428.7806584600434.2176517517020010300000106.0010101.1000000116.600000000050629.78000000000001123.450000000000598.170000000001721.62
081101590810200428.7806584600434.2176517516024010100000100.0010101.0300000103.000000000044724.42000000000001123.450000000000598.170000000001721.62
081101590810200428.7806584600434.2176517515014010300000100.0010101.0600000106.000000000046027.07000000000001123.450000000000598.170000000001721.62
081101590910200428.7806584600434.2176517518015010100000006.0010101.0300000006.180000000002683.47000000000001644.500000000000007.920000000001652.42
081101590910200428.7806584600434.2176517515042010300000270.0010101.0300000278.100000000120755.93000000000001644.500000000000007.920000000001652.42
081101590910200428.7806584600434.2176517515027010100000100.0010101.0000000100.000000000043421.77000000000001644.500000000000007.920000000001652.42
081101670110200315.0468811500319.0417156815014010100000072.0010101.0400000074.880000000023889.84000000000000959.100000000000000.000000000000959.10
081101670110200315.0468811500319.0417156815206030100000120.0010100.9700000116.400000000037136.46000000000000959.100000000000000.000000000000959.10
081101670110200315.0468811500319.0417156817023010100000270.0010101.1000000297.000000000094755.39000000000000959.100000000000000.000000000000959.10
081101670110200315.0468811500319.0417156815042010100000098.0010101.0000000098.000000000031266.09000000000000959.100000000000000.000000000000959.10
081101671010200315.0468811500319.0417156815066010300000350.0010101.0400000364.000000000116131.18000000000002751.410000000000387.830000000003139.24
081101671010200315.0468811500319.0417156815027010100000100.0030101.0000000100.000000000031904.17000000000002751.410000000000387.830000000003139.24
081101671010200315.0468811500319.0417156815014010100000030.0010101.0500000031.500000000010049.81000000000002751.410000000000387.830000000003139.24
081101671010200315.0468811500319.0417156815042010100000060.0010101.0300000061.800000000019716.78000000000002751.410000000000387.830000000003139.24
081101671110200315.0468811500319.0417156815013010100000120.0010101.0100000121.200000000038667.86000000000001486.560000000000517.570000000002004.13
081101671110200315.0468811500319.0417156815006010300001700.0010101.0100001717.000000000547794.63000000000001486.560000000000517.570000000002004.13
081101671110200315.0468811500319.0417156818046010100000012.0010101.0100000012.120000000003866.79000000000001486.560000000000517.570000000002004.13
081101671110200315.0468811500319.0417156815042010100000157.0010101.0100000158.570000000050590.44000000000001486.560000000000517.570000000002004.13
081101671110200315.0468811500319.0417156817023010100000450.0010101.0300000463.500000000147875.84000000000001486.560000000000517.570000000002004.13
081101671110200315.0468811500319.0417156817024010100000250.0010100.9400000235.000000000074974.80000000000001486.560000000000517.570000000002004.13
081101671110200315.0468811500319.0417156817085010300000180.0010101.0200000183.600000000058576.06000000000001486.560000000000517.570000000002004.13
081101671110200315.0468811500319.0417156815039010100000250.0030101.0200000255.000000000081355.64000000000001486.560000000000517.570000000002004.13
081101671310200315.0468811500319.0417156815010010300000104.0010101.0100000105.040000000033512.14000000000002175.070000000000413.240000000002588.32
081101671310200315.0468811500319.0417156815027010100000120.0010100.9800000117.600000000037519.31000000000002175.070000000000413.240000000002588.32
081101671310200315.0468811500319.0417156815009010300000098.0010101.0100000098.980000000031578.75000000000002175.070000000000413.240000000002588.32
081101671310200315.0468811500319.0417156815039010300001200.0010101.0200001224.000000000390507.06000000000002175.070000000000413.240000000002588.32
081101671310200315.0468811500319.0417156815014010300000054.0010101.0100000054.540000000017400.54000000000002175.070000000000413.240000000002588.32
081101670210200315.0468811500319.0417156817015010300000123.0010101.0100000124.230000000039634.55000000000003258.330000000000168.940000000003427.27
081101670210200315.0468811500319.0417156818008010100000110.0010100.9800000107.800000000034392.70000000000003258.330000000000168.940000000003427.27
081101670210200315.0468811500319.0417156815027010100000110.0010100.9800000107.800000000034392.70000000000003258.330000000000168.940000000003427.27
081101670210200315.0468811500319.0417156815037010100000490.0010100.9800000480.200000000153203.83000000000003258.330000000000168.940000000003427.27
081101670210200315.0468811500319.0417156815006010300000210.0010101.0300000216.300000000069008.72000000000003258.330000000000168.940000000003427.27
081101670210200315.0468811500319.0417156815042010700000100.0010101.0000000100.000000000031904.17000000000003258.330000000000168.940000000003427.27
081101670310200315.0468811500319.0417156815027010100000200.0010100.9800000196.000000000062532.18000000000001990.000000000000874.470000000002864.47
081101670310200315.0468811500319.0417156815024010200000150.0030100.9900000148.500000000047377.69000000000001990.000000000000874.470000000002864.47
081101670310200315.0468811500319.0417156818032010100000035.0010101.0300000036.050000000011501.45000000000001990.000000000000874.470000000002864.47
081101670410200315.0468811500319.0417156815042010100000150.0010101.0500000157.500000000050249.07000000000012065.670000000000090.000000000012155.67
081101670410200315.0468811500319.0417156815098030100000500.0010101.0300000515.000000000164306.48000000000012065.670000000000090.000000000012155.67
081101670410200315.0468811500319.0417156816024010300000500.0010101.0300000515.000000000164306.48000000000012065.670000000000090.000000000012155.67
081101670410200315.0468811500319.0417156815062010300001500.0010101.0000001500.000000000478562.57000000000012065.670000000000090.000000000012155.67
081101670410200315.0468811500319.0417156815010010100000080.0010101.0300000082.400000000026289.04000000000012065.670000000000090.000000000012155.67
081101670410200315.0468811500319.0417156815049020100000035.0010101.0300000036.050000000011501.45000000000012065.670000000000090.000000000012155.67
081101670410200315.0468811500319.0417156817076010300000350.0010101.0800000378.000000000120597.77000000000012065.670000000000090.000000000012155.67
081101670510200315.0468811500319.0417156818015010100000250.0010101.0300000257.500000000082153.24000000000005018.500000000000460.500000000005479.00
081101670510200315.0468811500319.0417156815020010100000035.0010101.0300000036.050000000011501.45000000000005018.500000000000460.500000000005479.00
081101670510200315.0468811500319.0417156817066010300000290.0010101.1000000319.000000000101774.31000000000005018.500000000000460.500000000005479.00
081101670510200315.0468811500319.0417156815065020300000119.0010101.0300000122.570000000039104.94000000000005018.500000000000460.500000000005479.00
081101670510200315.0468811500319.0417156815042010100000160.0010101.0500000168.000000000053599.01000000000005018.500000000000460.500000000005479.00
081101670610200315.0468811500319.0417156817085010100000042.0010101.0300000043.260000000013801.74000000000000910.350000000000119.750000000001030.10
081101670610200315.0468811500319.0417156817076010100000039.9010101.0800000043.090000000013747.51000000000000910.350000000000119.750000000001030.10
081101670610200315.0468811500319.0417156815042010100000080.0010101.0500000084.000000000026799.50000000000000910.350000000000119.750000000001030.10
081101670610200315.0468811500319.0417156818032010100000030.0010101.0300000030.900000000009858.39000000000000910.350000000000119.750000000001030.10
081101670610200315.0468811500319.0417156818002010100000008.0010101.0000000008.000000000002552.33000000000000910.350000000000119.750000000001030.10
081101670610200315.0468811500319.0417156818005010100000002.7510101.0000000002.750000000000877.36000000000000910.350000000000119.750000000001030.10
081101670610200315.0468811500319.0417156815024010300000166.0010100.9900000164.340000000052431.32000000000000910.350000000000119.750000000001030.10
081101670710200315.0468811500319.0417156815039010100000600.0010101.0200000612.000000000195253.53000000000008655.000000000000376.530000000009031.52
081101670710200315.0468811500319.0417156815041010100000163.0010101.0300000167.890000000053563.91000000000008655.000000000000376.530000000009031.52
081101670710200315.0468811500319.0417156815009010100000130.0010101.0200000132.600000000042304.93000000000008655.000000000000376.530000000009031.52
081101670710200315.0468811500319.0417156815148010700000098.0010100.9500000093.100000000029702.78000000000008655.000000000000376.530000000009031.52
081101670710200315.0468811500319.0417156816008010100000026.0010101.0200000026.520000000008460.99000000000008655.000000000000376.530000000009031.52
081101670710200315.0468811500319.0417156816025010100000200.0010101.0200000204.000000000065084.51000000000008655.000000000000376.530000000009031.52
081101670710200315.0468811500319.0417156817051010100000060.0010101.0300000061.800000000019716.78000000000008655.000000000000376.530000000009031.52
081101670710200315.0468811500319.0417156817073010300000328.0010101.0300000337.840000000107785.05000000000008655.000000000000376.530000000009031.52
081101670710200315.0468811500319.0417156817071010300000280.0010101.0300000288.400000000092011.63000000000008655.000000000000376.530000000009031.52
081101670710200315.0468811500319.0417156817040010300000289.0010101.0000000289.000000000092203.06000000000008655.000000000000376.530000000009031.52
081101670710200315.0468811500319.0417156817062020100000055.0010101.0300000056.650000000018073.71000000000008655.000000000000376.530000000009031.52
081101670710200315.0468811500319.0417156815020010100000059.0010101.0200000060.180000000019199.93000000000008655.000000000000376.530000000009031.52
081101670710200315.0468811500319.0417156818002010100000069.0010101.0200000070.380000000022454.16000000000008655.000000000000376.530000000009031.52
081101670710200315.0468811500319.0417156818010010100000109.0010101.0300000112.270000000035818.81000000000008655.000000000000376.530000000009031.52
081101670710200315.0468811500319.0417156818032010100000030.0010101.0300000030.900000000009858.39000000000008655.000000000000376.530000000009031.52
081101670710200315.0468811500319.0417156815013010100000142.0010101.0200000144.840000000046210.00000000000008655.000000000000376.530000000009031.52
081101670710200315.0468811500319.0417156815018010300000338.0010101.0200000344.760000000109992.82000000000008655.000000000000376.530000000009031.52
081101670810200315.0468811500319.0417156815039010300001000.0010101.0200001020.000000000325422.55000000000001379.900000000000554.170000000001934.07
081101670810200315.0468811500319.0417156815051020300000100.0010101.0200000102.000000000032542.25000000000001379.900000000000554.170000000001934.07
081101670810200315.0468811500319.0417156815066010300000120.0010101.0400000124.800000000039816.41000000000001379.900000000000554.170000000001934.07
081101670810200315.0468811500319.0417156815027010100000200.0010101.0000000200.000000000063808.34000000000001379.900000000000554.170000000001934.07
081101670810200315.0468811500319.0417156815062010100000900.0010100.9900000891.000000000284266.17000000000001379.900000000000554.170000000001934.07
081101670810200315.0468811500319.0417156815124010300000850.0010101.0200000867.000000000276609.17000000000001379.900000000000554.170000000001934.07
081101670810200315.0468811500319.0417156815006010300002800.0010101.0200002856.000000000911183.14000000000001379.900000000000554.170000000001934.07
081101670810200315.0468811500319.0417156815014010300000165.0010101.0500000173.250000000055273.98000000000001379.900000000000554.170000000001934.07
081101670810200315.0468811500319.0417156818008010100000120.0010101.0300000123.600000000039433.56000000000001379.900000000000554.170000000001934.07
081101670810200315.0468811500319.0417156818002010300000350.0010101.0200000357.000000000113897.89000000000001379.900000000000554.170000000001934.07
081101670810200315.0468811500319.0417156817040010300000158.0010101.0000000158.000000000050408.59000000000001379.900000000000554.170000000001934.07
081101670810200315.0468811500319.0417156817007010300000114.0010101.0100000115.140000000036734.46000000000001379.900000000000554.170000000001934.07
081101670810200315.0468811500319.0417156817005010100000600.0010101.0100000606.000000000193339.28000000000001379.900000000000554.170000000001934.07
081101670810200315.0468811500319.0417156815024010300000365.0010100.9900000361.350000000115285.72000000000001379.900000000000554.170000000001934.07
081101670810200315.0468811500319.0417156815020010100000075.0010101.0200000076.500000000024406.69000000000001379.900000000000554.170000000001934.07
081101670910200315.0468811500319.0417156815024010300000600.0030100.9900000594.000000000189510.78000000000002080.000000000000631.080000000002711.08
081101670910200315.0468811500319.0417156815051010700000050.0010101.0200000051.000000000016271.13000000000002080.000000000000631.080000000002711.08
081101670910200315.0468811500319.0417156815063040300000642.0010100.9900000635.580000000202776.53000000000002080.000000000000631.080000000002711.08
081101670910200315.0468811500319.0417156817008020300001100.0010101.0100001111.000000000354455.35000000000002080.000000000000631.080000000002711.08
081101750110300406.1300959200428.9101334015024010300001500.0010100.9100001365.000000000585462.33000000000003298.000000000000000.000000000003298.00
081101750110300406.1300959200428.9101334015042010100000050.0010101.0200000051.000000000021874.42000000000003298.000000000000000.000000000003298.00
081101751010300406.1300959200428.9101334017066030300000150.0030101.1000000165.000000000070770.17000000000000547.000000000000353.530000000000900.53
081101751010300406.1300959200428.9101334015042010700000049.0010101.0200000049.980000000021436.93000000000000547.000000000000353.530000000000900.53
081101751010300406.1300959200428.9101334015001020700000260.0010101.0200000265.200000000113746.97000000000000547.000000000000353.530000000000900.53
081101751010300406.1300959200428.9101334017067010700000082.0010101.1600000095.120000000040797.93000000000000547.000000000000353.530000000000900.53
081101751010300406.1300959200428.9101334015066010300000367.0010100.9800000359.660000000154261.82000000000000547.000000000000353.530000000000900.53
081101751010300406.1300959200428.9101334015124010700000050.0030101.0400000052.000000000022303.33000000000000547.000000000000353.530000000000900.53
081101751210300406.1300959200428.9101334015006010300001620.0010101.0200001652.400000000708731.10000000000003619.710000000000507.500000000004127.22
081101751210300406.1300959200428.9101334015024010300000360.0010100.9100000327.600000000140510.96000000000003619.710000000000507.500000000004127.22
081101751210300406.1300959200428.9101334015039010300001280.0010101.0800001382.400000000592925.37000000000003619.710000000000507.500000000004127.22
081101751210300406.1300959200428.9101334015042010300000079.0010101.0300000081.370000000034900.42000000000003619.710000000000507.500000000004127.22
081101751210300406.1300959200428.9101334017024010300000430.0010101.2000000516.000000000221317.63000000000003619.710000000000507.500000000004127.22
081101751210300406.1300959200428.9101334017067010300000220.0010101.2000000264.000000000113232.28000000000003619.710000000000507.500000000004127.22
081101751310300406.1300959200428.9101334015051020100000070.0010101.0300000072.100000000030924.42000000000003385.930000000000129.870000000003515.80
081101751310300406.1300959200428.9101334015014010300000060.0010101.0200000061.200000000026249.30000000000003385.930000000000129.870000000003515.80
081101751310300406.1300959200428.9101334015020010100000060.0010101.0800000064.800000000027793.38000000000003385.930000000000129.870000000003515.80
081101750210300406.1300959200428.9101334015024010300002190.0010100.9100001992.900000000854775.00000000000009057.500000000000332.090000000009389.59
081101750410300406.1300959200428.9101334017034010100000210.0010101.1200000235.200000000100879.66000000000006673.400000000000147.660000000006821.06
081101750410300406.1300959200428.9101334015049010100000028.0010101.0300000028.840000000012369.77000000000006673.400000000000147.660000000006821.06
081101750410300406.1300959200428.9101334016024020100000500.0010101.1000000550.000000000235900.57000000000006673.400000000000147.660000000006821.06
081101750410300406.1300959200428.9101334017007020300000230.0010101.0200000234.600000000100622.32000000000006673.400000000000147.660000000006821.06
081101750410300406.1300959200428.9101334015027010300000300.0010100.8600000258.000000000110658.81000000000006673.400000000000147.660000000006821.06
081101750410300406.1300959200428.9101334015006010300001500.0010101.0300001545.000000000662666.16000000000006673.400000000000147.660000000006821.06
081101750410300406.1300959200428.9101334015024010300001100.0010100.9100001001.000000000429339.04000000000006673.400000000000147.660000000006821.06
081101750410300406.1300959200428.9101334015062010100001000.0030100.9200000920.000000000394597.32000000000006673.400000000000147.660000000006821.06
081101750410300406.1300959200428.9101334015063040300000300.0010100.9200000276.000000000118379.20000000000006673.400000000000147.660000000006821.06
081101750410300406.1300959200428.9101334015048010100000080.0010101.0300000082.400000000035342.19000000000006673.400000000000147.660000000006821.06
081101750410300406.1300959200428.9101334016016010100000200.0010101.1000000220.000000000094360.23000000000006673.400000000000147.660000000006821.06
081101750410300406.1300959200428.9101334016020010100000028.0010101.1000000030.800000000013210.43000000000006673.400000000000147.660000000006821.06
081101750510300406.1300959200428.9101334015042010300999999.9910101.0300000071.400000000030624.18020000000002042.000000000000280.900000000002322.90
081101750510300406.1300959200428.9101334015020010100000065.0010101.0800000070.200000000030109.49020000000002042.000000000000280.900000000002322.90
081101750510300406.1300959200428.9101334017007010100000186.0010101.0000000186.000000000079777.28020000000002042.000000000000280.900000000002322.90
081101750610300406.1300959200428.9101334015042010100000050.0010101.0200000051.000000000021874.42000000000001283.250000000000053.380000000001336.63
081101750610300406.1300959200428.9101334015020010700000060.0010101.1000000066.000000000028308.07000000000001283.250000000000053.380000000001336.63
081101750610300406.1300959200428.9101334015048010100000150.0010101.0300000154.500000000066266.62000000000001283.250000000000053.380000000001336.63
081101750610300406.1300959200428.9101334017007020100000220.0010101.0200000224.400000000096247.43000000000001283.250000000000053.380000000001336.63
081101750710300406.1300959200428.9101334017023020100000100.0030101.1000000110.000000000047180.11000000000000955.200000000000501.180000000001456.38
081101750710300406.1300959200428.9101334015032010100000040.0010100.9400000037.600000000016127.02000000000000955.200000000000501.180000000001456.38
081101750710300406.1300959200428.9101334015124010700000750.0010101.0400000780.000000000334549.90000000000000955.200000000000501.180000000001456.38
081101750710300406.1300959200428.9101334015006010300001200.0010101.0400001248.000000000535279.85000000000000955.200000000000501.180000000001456.38
081101750710300406.1300959200428.9101334015024010300000750.0010100.9200000690.000000000295947.99000000000000955.200000000000501.180000000001456.38
081101750710300406.1300959200428.9101334015027010700000200.0010100.9000000180.000000000077203.82000000000000955.200000000000501.180000000001456.38
081101750810300406.1300959200428.9101334015021010300000250.0010101.0100000252.500000000108299.81000000000001211.000000000000097.870000000001308.87
081101750810300406.1300959200428.9101334017023010300000111.0010101.1000000122.100000000052369.93000000000001211.000000000000097.870000000001308.87
081101750910300406.1300959200428.9101334015042010100000049.9010101.0200000050.900000000021831.53000000000001845.270000000000792.950000000002638.22
081101750910300406.1300959200428.9101334015009010100000135.0010101.0300000139.050000000059639.95000000000001845.270000000000792.950000000002638.22
081101831010300344.8741749200364.2183375617005010100000780.0010101.0000000780.000000000284090.30000000000003882.840000000000245.720000000004128.56
081101831010300344.8741749200364.2183375615094010100000490.0010100.9400000460.600000000167758.97000000000003882.840000000000245.720000000004128.56
081101831010300344.8741749200364.2183375615020010700000080.0010101.0900000087.200000000031759.84000000000003882.840000000000245.720000000004128.56
081101831010300344.8741749200364.2183375615014010700000045.0010101.0100000045.450000000016553.72000000000003882.840000000000245.720000000004128.56
081101831010300344.8741749200364.2183375615006010100000900.0010101.0400000936.000000000340908.36000000000003882.840000000000245.720000000004128.56
081101831010300344.8741749200364.2183375615029010700000050.0030100.9800000049.000000000017846.70000000000003882.840000000000245.720000000004128.56
081101831010300344.8741749200364.2183375615042010300000110.0010101.0200000112.200000000040865.30000000000003882.840000000000245.720000000004128.56
081101831010300344.8741749200364.2183375615009010700000075.0010101.0300000077.250000000028135.87000000000003882.840000000000245.720000000004128.56
081101831010300344.8741749200364.2183375615140010700000035.0030101.0200000035.700000000013002.59000000000003882.840000000000245.720000000004128.56
081101831010300344.8741749200364.2183375615027010100000150.0010100.9000000135.000000000049169.48000000000003882.840000000000245.720000000004128.56
081101831010300344.8741749200364.2183375615024010100000800.0010100.9200000736.000000000268064.70000000000003882.840000000000245.720000000004128.56
081101831010300344.8741749200364.2183375615089010100000025.0010101.0300000025.750000000009378.62000000000003882.840000000000245.720000000004128.56
081101831010300344.8741749200364.2183375615065020100000235.0010101.0300000242.050000000088159.05000000000003882.840000000000245.720000000004128.56
081101831010300344.8741749200364.2183375617044010100000200.0010101.0700000214.000000000077942.72000000000003882.840000000000245.720000000004128.56
081101831010300344.8741749200364.2183375617040010100000670.0010101.0700000716.900000000261108.13000000000003882.840000000000245.720000000004128.56
081101831010300344.8741749200364.2183375617024010700000150.0030101.1600000174.000000000063373.99000000000003882.840000000000245.720000000004128.56
081101831010300344.8741749200364.2183375617020010700000250.0030101.1000000275.000000000100160.04000000000003882.840000000000245.720000000004128.56
081101831010300344.8741749200364.2183375615124010300000486.0010101.0400000505.440000000184090.52000000000003882.840000000000245.720000000004128.56
081101831110300344.8741749200364.2183375615027010100000240.0010100.9000000216.000000000078671.16000000000001400.230000000000184.450000000001584.68
081101831110300344.8741749200364.2183375615006010300001595.0010101.0400001658.800000000604165.38000000000001400.230000000000184.450000000001584.68
081101831110300344.8741749200364.2183375615014010300000040.0010101.0100000040.400000000014714.42000000000001400.230000000000184.450000000001584.68
081101831110300344.8741749200364.2183375616016010100000024.0010101.0900000026.160000000009527.95000000000001400.230000000000184.450000000001584.68
081101831110300344.8741749200364.2183375617005010300000861.0010101.0000000861.000000000313591.99000000000001400.230000000000184.450000000001584.68
081101831210300344.8741749200364.2183375615032010100000180.0010100.9400000169.200000000061625.74000000000003570.200000000000256.360000000003826.56
081101831310300344.8741749200364.2183375617024010300000228.0010101.1600000264.480000000096328.47000000000000469.320000000000315.000000000000784.32
081101830210300344.8741749200364.2183375615024010300000600.0010100.9100000546.000000000198863.21000000000001172.630000000000189.000000000001361.63
081101830210300344.8741749200364.2183375615042010100000056.0010101.0200000057.120000000020804.15000000000001172.630000000000189.000000000001361.63
081101830210300344.8741749200364.2183375615027010300000250.0010100.8400000210.000000000076485.85000000000001172.630000000000189.000000000001361.63
081101830310300344.8741749200364.2183375615027020300000250.0010100.8400000210.000000000076485.85000000000000992.000000000000000.000000000000992.00
081101830310300344.8741749200364.2183375615042010300000070.0010101.0200000071.400000000026005.19000000000000992.000000000000000.000000000000992.00
081101830410300344.8741749200364.2183375615042010100000080.0010101.0200000081.600000000029720.22000000000001682.850000000000210.000000000001892.85
081101830610300344.8741749200364.2183375615051010100000060.0010101.0300000061.800000000022508.69000000000008953.500000000000525.000000000009478.50
081101830610300344.8741749200364.2183375615027010100000150.0010100.8600000129.000000000046984.17000000000008953.500000000000525.000000000009478.50
081101910110300275.2661752700290.7059908618002010100000010.0010100.9800000009.800000000002848.92000000000001590.000000000000210.000000000001800.00
081101911010300275.2661752700290.7059908615027010100000129.0010100.9100000117.390000000034125.98000000000000698.780000000000347.790000000001046.57
081101911110300275.2661752700290.7059908615006010300000700.0010101.0200000714.000000000207564.08000000000000499.580000000000185.870000000000685.45
081101911110300275.2661752700290.7059908616016010100000023.0010101.0800000024.840000000007221.14000000000000499.580000000000185.870000000000685.45
081101911110300275.2661752700290.7059908615042010700999999.9930101.0300000015.750000000004578.62010000000000499.580000000000185.870000000000685.45
081101911110300275.2661752700290.7059908615124010100000150.0010101.0700000160.500000000046658.31000000000000499.580000000000185.870000000000685.45
081101911210300275.2661752700290.7059908616024010100000100.0010101.0800000108.000000000031396.25000000000001749.210000000000327.330000000002076.54
081101911210300275.2661752700290.7059908615042010100000070.0010101.0300000072.100000000020959.90000000000001749.210000000000327.330000000002076.54
081101911210300275.2661752700290.7059908616016010100001580.0010101.0800001706.400000000496060.70000000000001749.210000000000327.330000000002076.54
081101911210300275.2661752700290.7059908615014010100000090.0010101.0200000091.800000000026686.81000000000001749.210000000000327.330000000002076.54
081101911310300275.2661752700290.7059908615027010300000270.0010100.9100000245.700000000071426.46000000000000850.690000000000067.620000000000918.31
081101911310300275.2661752700290.7059908615024010300000430.0010100.9100000391.300000000113753.25000000000000850.690000000000067.620000000000918.31
081101911310300275.2661752700290.7059908615009010100000100.0010101.0300000103.000000000029942.72000000000000850.690000000000067.620000000000918.31
081101911310300275.2661752700290.7059908615042010300000100.0010101.0300000103.000000000029942.72000000000000850.690000000000067.620000000000918.31
081101911310300275.2661752700290.7059908615049020100000033.0010101.0300000033.990000000009881.10000000000000850.690000000000067.620000000000918.31
081101911310300275.2661752700290.7059908615014010300000108.0010101.0200000110.160000000032024.17000000000000850.690000000000067.620000000000918.31
081101911310300275.2661752700290.7059908615020010100000038.0010101.0800000041.040000000011930.57000000000000850.690000000000067.620000000000918.31
081101910210300275.2661752700290.7059908617005010300000300.0010101.0200000306.000000000088956.03000000000001418.500000000000202.920000000001621.42
081101910210300275.2661752700290.7059908616018010700000500.0010101.0900000545.000000000158434.77000000000001418.500000000000202.920000000001621.42
081101910510300275.2661752700290.7059908615006010300000900.0010101.0300000927.000000000269484.45000000000000908.500000000000758.250000000001666.76
081101910610300275.2661752700290.7059908618006010100000022.0010101.0200000022.440000000006523.44000000000003589.100000000000679.210000000004268.31
081101910610300275.2661752700290.7059908615014010100000035.0010101.0300000036.050000000010479.95000000000003589.100000000000679.210000000004268.31
081101910610300275.2661752700290.7059908615042010100000045.0010101.0200000045.900000000013343.40000000000003589.100000000000679.210000000004268.31
081101910610300275.2661752700290.7059908615051010700000150.0030101.0300000154.500000000044914.08000000000003589.100000000000679.210000000004268.31
081101910610300275.2661752700290.7059908615048010100000080.0010101.0300000082.400000000023954.17000000000003589.100000000000679.210000000004268.31
081101910610300275.2661752700290.7059908616024010100000025.0010101.1000000027.500000000007994.41000000000003589.100000000000679.210000000004268.31
081101910610300275.2661752700290.7059908617005010100001000.0010101.0200001020.000000000296520.11000000000003589.100000000000679.210000000004268.31
081101910610300275.2661752700290.7059908617008020100000300.0010101.0200000306.000000000088956.03000000000003589.100000000000679.210000000004268.31
081101910610300275.2661752700290.7059908615006010100000700.0010101.0300000721.000000000209599.02000000000003589.100000000000679.210000000004268.31
081101910710300275.2661752700290.7059908615042010300000250.0010101.0200000255.000000000074130.03000000000002475.000000000000580.580000000003055.58
081101910710300275.2661752700290.7059908615021010700001200.0010101.0100001212.000000000352335.66000000000002475.000000000000580.580000000003055.58
081101910710300275.2661752700290.7059908615014010100000250.0010101.0100000252.500000000073403.26000000000002475.000000000000580.580000000003055.58
081101910710300275.2661752700290.7059908617007010100000186.0010101.0000000186.000000000054071.31000000000002475.000000000000580.580000000003055.58
081101910910300275.2661752700290.7059908616018010700999999.9910101.0900000545.000000000158434.77010000000002136.970000000000620.200000000002757.16
081101910910300275.2661752700290.7059908618005010700000065.0010100.9700000063.050000000018329.01000000000002136.970000000000620.200000000002757.16
081101910910300275.2661752700290.7059908617063010700999999.9930101.1000000088.000000000025582.13010000000002136.970000000000620.200000000002757.16
081101910910300275.2661752700290.7059908617040010300000380.0010101.0700000406.600000000118201.06000000000002136.970000000000620.200000000002757.16
081101910910300275.2661752700290.7059908617011010300000380.0010101.1000000418.000000000121515.10000000000002136.970000000000620.200000000002757.16
081101910910300275.2661752700290.7059908615006010300001290.0010101.0400001341.600000000390011.16000000000002136.970000000000620.200000000002757.16
081101910910300275.2661752700290.7059908615014010700000075.0010101.0100000075.750000000022020.98000000000002136.970000000000620.200000000002757.16
081101910910300275.2661752700290.7059908615020010700000040.0010101.0900000043.600000000012674.78000000000002136.970000000000620.200000000002757.16
081101910910300275.2661752700290.7059908615021010700000300.0010101.0100000303.000000000088083.92000000000002136.970000000000620.200000000002757.16
081101910910300275.2661752700290.7059908615042010300000055.0010101.0200000056.100000000016308.61000000000002136.970000000000620.200000000002757.16
081101910910300275.2661752700290.7059908617010010300000750.0010101.0000000750.000000000218029.49000000000002136.970000000000620.200000000002757.16
081101910910300275.2661752700290.7059908618008010700999999.9910100.9900000049.000000000014244.59010000000002136.970000000000620.200000000002757.16
081101910910300275.2661752700290.7059908615051010700999999.9910101.0300000020.600000000005988.54010000000002136.970000000000620.200000000002757.16
081101910910300275.2661752700290.7059908617076010700000045.0010101.1000000049.500000000014389.95000000000002136.970000000000620.200000000002757.16
081101910910300275.2661752700290.7059908618002010700999999.9910100.9700000038.400000000011163.11010000000002136.970000000000620.200000000002757.16
081102051010300450.1918371900475.4433194715020010100000080.0010101.0500000084.000000000039937.24000000000003032.420000000000206.000000000003238.42
081102051010300450.1918371900475.4433194715124010100000250.0030101.0500000262.500000000124803.87000000000003032.420000000000206.000000000003238.42
081102051010300450.1918371900475.4433194715024010100000524.0010100.9400000492.560000000234184.36000000000003032.420000000000206.000000000003238.42
081102051110300450.1918371900475.4433194717023010700000050.0030101.1300000056.500000000026862.55000000000001597.270000000000033.430000000001630.70
081102051110300450.1918371900475.4433194715027010700000150.0010100.9300000139.500000000066324.34000000000001597.270000000000033.430000000001630.70
081102051110300450.1918371900475.4433194715020010700000080.0010101.0500000084.000000000039937.24000000000001597.270000000000033.430000000001630.70
081102051110300450.1918371900475.4433194715014010100000060.0010101.0100000060.600000000028811.87000000000001597.270000000000033.430000000001630.70
081102051110300450.1918371900475.4433194715006010300000450.0010101.0200000459.000000000218228.48000000000001597.270000000000033.430000000001630.70
081102051110300450.1918371900475.4433194715124010300000320.0010101.0500000336.000000000159748.96000000000001597.270000000000033.430000000001630.70
081102051110300450.1918371900475.4433194715024010100000300.0030100.9400000282.000000000134075.02000000000001597.270000000000033.430000000001630.70
081102051110300450.1918371900475.4433194715021010100000100.0030101.0100000101.000000000048019.78000000000001597.270000000000033.430000000001630.70
081102051110300450.1918371900475.4433194715042010700000120.0010101.0100000121.200000000057623.73000000000001597.270000000000033.430000000001630.70
081102051110300450.1918371900475.4433194718005010100000010.0010100.9400000009.400000000004469.17000000000001597.270000000000033.430000000001630.70
081102051110300450.1918371900475.4433194716024010100000100.0090101.0500000105.000000000049921.55000000000001597.270000000000033.430000000001630.70
081102051110300450.1918371900475.4433194717024010300000470.0010101.1800000554.600000000263680.86000000000001597.270000000000033.430000000001630.70
081102051110300450.1918371900475.4433194718002010100000050.0010100.9400000047.000000000022345.84000000000001597.270000000000033.430000000001630.70
081102051210300450.1918371900475.4433194715033010300000205.0010100.9500000194.750000000092592.59000000000000941.670000000000587.330000000001529.00
081102051210300450.1918371900475.4433194715039010300001000.0010101.0500001050.000000000499215.49000000000000941.670000000000587.330000000001529.00
081102051210300450.1918371900475.4433194715042010300000090.0010101.0100000090.900000000043217.80000000000000941.670000000000587.330000000001529.00
081102051210300450.1918371900475.4433194715094010100000100.0030100.9500000095.000000000045167.12000000000000941.670000000000587.330000000001529.00
081102051210300450.1918371900475.4433194715062010300000250.0010100.9000000225.000000000106974.75000000000000941.670000000000587.330000000001529.00
081102051210300450.1918371900475.4433194716024010100000600.0090101.0500000630.000000000299529.29000000000000941.670000000000587.330000000001529.00
081102051210300450.1918371900475.4433194717023010300000740.0010101.1300000836.200000000397565.70000000000000941.670000000000587.330000000001529.00
081102051210300450.1918371900475.4433194718001010100000040.0010100.9400000037.600000000017876.67000000000000941.670000000000587.330000000001529.00
081102051210300450.1918371900475.4433194715024010100000550.0010100.9400000517.000000000245804.20000000000000941.670000000000587.330000000001529.00
081102050310300450.1918371900475.4433194717005010300001126.0010101.0100001137.260000000540702.67000000000001308.000000000000016.170000000001324.17
081102050310300450.1918371900475.4433194718002010700000200.0010100.9700000194.000000000092236.00000000000001308.000000000000016.170000000001324.17
081102050910300450.1918371900475.4433194715042010300000100.0010101.0100000101.000000000048019.78000000000001348.190000000000407.860000000001756.05
081102050910300450.1918371900475.4433194715014010300000090.0010101.0100000090.900000000043217.80000000000001348.190000000000407.860000000001756.05
081102130110300442.7401302400467.5736426015014010100000060.0010101.0200000061.200000000028615.51000000000001118.570000000000171.600000000001290.17
081102130110300442.7401302400467.5736426017025020300000500.0010101.0900000545.000000000254827.64000000000001118.570000000000171.600000000001290.17
081102130110300442.7401302400467.5736426015027010100000170.0010100.9100000154.700000000072333.64000000000001118.570000000000171.600000000001290.17
081102130110300442.7401302400467.5736426015024010100000080.0030100.9100000072.800000000034039.36000000000001118.570000000000171.600000000001290.17
081102131010300442.7401302400467.5736426015032010100000130.0010100.9500000123.500000000057745.34000000000000840.000000000000257.500000000001097.50
081102131010300442.7401302400467.5736426015042010100000098.0010101.0100000098.980000000046280.44000000000000840.000000000000257.500000000001097.50
081102131110300442.7401302400467.5736426016004010300000150.0010101.0500000157.500000000073642.85000000000003744.350000000003534.040000000007278.39
081102131110300442.7401302400467.5736426017008020900000150.0030100.9900000148.500000000069434.69000000000003744.350000000003534.040000000007278.39
081102131110300442.7401302400467.5736426017023010100000300.0010101.1000000330.000000000154299.30000000000003744.350000000003534.040000000007278.39
081102131110300442.7401302400467.5736426017010020100000090.0030100.9900000089.100000000041660.81000000000003744.350000000003534.040000000007278.39
081102131110300442.7401302400467.5736426015021010900000250.0030101.0400000260.000000000121569.15000000000003744.350000000003534.040000000007278.39
081102131110300442.7401302400467.5736426015049020100000032.0010101.0500000033.600000000015710.47000000000003744.350000000003534.040000000007278.39
081102131210300442.7401302400467.5736426015124010700000300.0010101.0900000327.000000000152896.58000000000001658.910000000000160.690000000001819.60
081102131210300442.7401302400467.5736426015006010700000750.0010101.0400000780.000000000364707.44000000000001658.910000000000160.690000000001819.60
081102131210300442.7401302400467.5736426015014010700000040.0010101.0200000040.800000000019077.00000000000001658.910000000000160.690000000001819.60
081102131210300442.7401302400467.5736426015021010700000250.0010101.0400000260.000000000121569.15000000000001658.910000000000160.690000000001819.60
081102131210300442.7401302400467.5736426015020010700000050.0010101.0500000052.500000000024547.62000000000001658.910000000000160.690000000001819.60
081102131210300442.7401302400467.5736426017044010700000450.0010101.0400000468.000000000218824.46000000000001658.910000000000160.690000000001819.60
081102131210300442.7401302400467.5736426017040010300000850.0010101.0400000884.000000000413335.10000000000001658.910000000000160.690000000001819.60
081102131310300442.7401302400467.5736426017063010100000240.0010101.1000000264.000000000123439.44000000000001697.450000000000306.000000000002003.45
081102131310300442.7401302400467.5736426017024010100000100.0010101.1800000118.000000000055173.69000000000001697.450000000000306.000000000002003.45
081102131310300442.7401302400467.5736426015066010300000335.0010101.0600000355.100000000166035.40000000000001697.450000000000306.000000000002003.45
081102131310300442.7401302400467.5736426015042010300000120.0010101.0100000121.200000000056669.93000000000001697.450000000000306.000000000002003.45
081102130210300442.7401302400467.5736426017025020300000364.0010101.0900000396.760000000185514.52000000000000903.320000000000156.000000000001059.32
081102130210300442.7401302400467.5736426017023020300000159.0010101.0900000173.310000000081035.19000000000000903.320000000000156.000000000001059.32
081102130210300442.7401302400467.5736426015024010300000527.5810100.9100000480.100000000224482.11000000000000903.320000000000156.000000000001059.32
081102130210300442.7401302400467.5736426015094010100000250.0030100.9400000235.000000000109879.81000000000000903.320000000000156.000000000001059.32
081102130210300442.7401302400467.5736426015124010100000473.8510101.0700000507.020000000237069.19000000000000903.320000000000156.000000000001059.32
081102130210300442.7401302400467.5736426015048010300000370.0010101.0300000381.100000000178192.32000000000000903.320000000000156.000000000001059.32
081102130310300442.7401302400467.5736426015042010100000120.0010101.0300000123.600000000057792.10000000000001285.090000000000116.060000000001401.15
081102130310300442.7401302400467.5736426015022010300000375.0010101.0700000401.250000000187613.92000000000001285.090000000000116.060000000001401.15
081102130310300442.7401302400467.5736426015031010300000121.0010100.9500000114.950000000053747.59000000000001285.090000000000116.060000000001401.15
081102130310300442.7401302400467.5736426016016050100000015.0010101.0700000016.050000000007504.56000000000001285.090000000000116.060000000001401.15
081102130310300442.7401302400467.5736426016016470100000002.0010101.0700000002.140000000001000.61000000000001285.090000000000116.060000000001401.15
081102130310300442.7401302400467.5736426017067010100000120.0010101.1800000141.600000000066208.43000000000001285.090000000000116.060000000001401.15
081102130310300442.7401302400467.5736426017005010100000400.0030101.0100000404.000000000188899.75000000000001285.090000000000116.060000000001401.15
081102130510300442.7401302400467.5736426015048010300000156.0010101.0300000160.680000000075129.73000000000001327.310000000000123.600000000001450.91
081102130510300442.7401302400467.5736426015124010100000800.0010101.0500000840.000000000392761.86000000000001327.310000000000123.600000000001450.91
081102130610300442.7401302400467.5736426015042010100000060.0010101.0300000061.800000000028896.05000000000000596.600000000000206.000000000000802.60
081102130610300442.7401302400467.5736426016016480300000007.0010101.0700000007.490000000003502.13000000000000596.600000000000206.000000000000802.60
081102130610300442.7401302400467.5736426016016490100000012.0010101.0700000012.840000000006003.65000000000000596.600000000000206.000000000000802.60
081102130610300442.7401302400467.5736426018008010300000030.0010100.9600000028.800000000013466.12000000000000596.600000000000206.000000000000802.60
081102130710300442.7401302400467.5736426015042010100000050.0010101.0100000050.500000000023612.47000000000000553.050000000000103.170000000000656.22
081102130710300442.7401302400467.5736426017007020300000300.0010101.0000000300.000000000140272.09000000000000553.050000000000103.170000000000656.22
081102130710300442.7401302400467.5736426017063010100000190.0010101.1300000214.700000000100388.06000000000000553.050000000000103.170000000000656.22
081102130710300442.7401302400467.5736426018007010100000060.0010101.0000000060.000000000028054.42000000000000553.050000000000103.170000000000656.22
081102130710300442.7401302400467.5736426017066010100000250.0010101.1300000282.500000000132089.55000000000000553.050000000000103.170000000000656.22
081102130810300442.7401302400467.5736426018032010200000008.0010101.0000000008.000000000003740.59000000000000931.480000000000326.060000000001257.54
081102130810300442.7401302400467.5736426018006010100000020.0010101.0300000020.600000000009632.02000000000000931.480000000000326.060000000001257.54
081102130810300442.7401302400467.5736426018015010100000001.7510101.0000000001.750000000000818.25000000000000931.480000000000326.060000000001257.54
081102130810300442.7401302400467.5736426018002010100000015.0010100.9400000014.100000000006592.79000000000000931.480000000000326.060000000001257.54
081102130810300442.7401302400467.5736426017020010100000350.0010101.1300000395.500000000184925.38000000000000931.480000000000326.060000000001257.54
081102130810300442.7401302400467.5736426017024010100000125.0010101.1800000147.500000000068967.11000000000000931.480000000000326.060000000001257.54
081102130810300442.7401302400467.5736426017023010100000090.0010101.1300000101.700000000047552.24000000000000931.480000000000326.060000000001257.54
081102130810300442.7401302400467.5736426018014010100000002.5010101.0000000002.500000000001168.93000000000000931.480000000000326.060000000001257.54
081102130810300442.7401302400467.5736426015124010700000050.0030101.0500000052.500000000024547.62000000000000931.480000000000326.060000000001257.54
081102130810300442.7401302400467.5736426016023010100000022.0010101.0800000023.760000000011109.55000000000000931.480000000000326.060000000001257.54
081102130810300442.7401302400467.5736426015032010100000225.0010100.9500000213.750000000099943.87000000000000931.480000000000326.060000000001257.54
081102130810300442.7401302400467.5736426015020010100000035.0010101.0500000036.750000000017183.33000000000000931.480000000000326.060000000001257.54
081102130910300442.7401302400467.5736426015009010300000118.0010101.0200000120.360000000056277.16000000000001665.630000000000690.130000000002355.75
081102130910300442.7401302400467.5736426015042010100000098.0010101.0100000098.980000000046280.44000000000001665.630000000000690.130000000002355.75
081102210110300504.9124259300533.2332130415027010300000050.0030100.9100000045.500000000024262.11000000000000299.750000000000052.000000000000351.75
081102210110300504.9124259300533.2332130416022010100000095.0010101.0800000102.600000000054709.73000000000000299.750000000000052.000000000000351.75
081102210110300504.9124259300533.2332130416016170100000028.0010101.0800000030.240000000016124.97000000000000299.750000000000052.000000000000351.75
081102211110300504.9124259300533.2332130418014010100000020.0010101.0000000020.000000000010664.66000000000000635.970000000000047.270000000000683.23
081102211110300504.9124259300533.2332130417024010100000078.0010101.1800000092.040000000049078.78000000000000635.970000000000047.270000000000683.23
081102211210300504.9124259300533.2332130417085010100000012.0010101.0700000012.840000000006846.71000000000000235.000000000000030.900000000000265.90
081102211210300504.9124259300533.2332130418015010100000003.0010101.0100000003.030000000001615.70000000000000235.000000000000030.900000000000265.90
081102211210300504.9124259300533.2332130418005010100000006.0010100.9700000005.820000000003103.42000000000000235.000000000000030.900000000000265.90
081102211210300504.9124259300533.2332130417011010300000150.0010101.1100000166.500000000088783.33000000000000235.000000000000030.900000000000265.90
081102211210300504.9124259300533.2332130415024010100000150.0030100.9300000139.500000000074386.03000000000000235.000000000000030.900000000000265.90
081102211210300504.9124259300533.2332130415042010100000040.0010101.0300000041.200000000021969.21000000000000235.000000000000030.900000000000265.90
081102211210300504.9124259300533.2332130415027010100000165.0010100.9400000155.100000000082704.47000000000000235.000000000000030.900000000000265.90
081102211310300504.9124259300533.2332130417044010300000177.0010101.0800000191.160000000101932.86000000000000450.270000000000071.900000000000522.17
081102211310300504.9124259300533.2332130415031010300000199.0010100.9500000189.050000000100807.74000000000000450.270000000000071.900000000000522.17
081102211310300504.9124259300533.2332130415006010300000700.0010101.0200000714.000000000380728.51000000000000450.270000000000071.900000000000522.17
081102211310300504.9124259300533.2332130415042010100000040.0010101.0100000040.400000000021542.62000000000000450.270000000000071.900000000000522.17
081102211310300504.9124259300533.2332130415094010300000360.0010100.9500000342.000000000182365.76000000000000450.270000000000071.900000000000522.17
081102211310300504.9124259300533.2332130415024010300000178.0010100.9400000167.320000000089220.58000000000000450.270000000000071.900000000000522.17
081102211410300504.9124259300533.2332130416016110100000015.0010101.0500000015.750000000008398.42000000000000604.120000000000130.590000000000734.71
081102211410300504.9124259300533.2332130415029010300000990.0010100.9700000960.300000000512063.85000000000000604.120000000000130.590000000000734.71
081102211410300504.9124259300533.2332130415042010300000196.0010101.0100000197.960000000105558.85000000000000604.120000000000130.590000000000734.71
081102211410300504.9124259300533.2332130415020010100000070.0010101.0500000073.500000000039192.64000000000000604.120000000000130.590000000000734.71
081102211410300504.9124259300533.2332130415027010100000280.0010100.9300000260.400000000138853.93000000000000604.120000000000130.590000000000734.71
081102211410300504.9124259300533.2332130415024010300000274.0010100.9400000257.560000000137339.55000000000000604.120000000000130.590000000000734.71
081102211410300504.9124259300533.2332130418006010100000020.0010101.0300000020.600000000010984.60000000000000604.120000000000130.590000000000734.71
081102211410300504.9124259300533.2332130417085020100000040.0010101.0500000042.000000000022395.79000000000000604.120000000000130.590000000000734.71
081102211410300504.9124259300533.2332130417005010300000780.0010101.0000000780.000000000415921.91000000000000604.120000000000130.590000000000734.71
081102211410300504.9124259300533.2332130416017010100000046.0010101.0500000048.300000000025755.16000000000000604.120000000000130.590000000000734.71
081102211510300504.9124259300533.2332130415042010100000043.0010101.0100000043.430000000023158.32000000000000634.810000000000000.000000000000634.81
081102211510300504.9124259300533.2332130416024010100000020.0010101.0500000021.000000000011197.90000000000000634.810000000000000.000000000000634.81
081102211510300504.9124259300533.2332130417040010300000238.0010101.0800000257.040000000137062.27000000000000634.810000000000000.000000000000634.81
081102211610300504.9124259300533.2332130415042010100000079.0010101.0100000079.790000000042546.68000000000001763.150000000000492.280000000002255.43
081102211610300504.9124259300533.2332130417008020100000180.0010101.0000000180.000000000095981.98000000000001763.150000000000492.280000000002255.43
081102211610300504.9124259300533.2332130415029010900001000.0030100.9700000970.000000000517236.22000000000001763.150000000000492.280000000002255.43
081102211610300504.9124259300533.2332130415014010100000049.0010101.0100000049.490000000026389.71000000000001763.150000000000492.280000000002255.43
081102211610300504.9124259300533.2332130415005010900001200.0030101.0200001224.000000000652677.45000000000001763.150000000000492.280000000002255.43
081102211610300504.9124259300533.2332130415020010100000049.0010101.0500000051.450000000027434.85000000000001763.150000000000492.280000000002255.43
081102211610300504.9124259300533.2332130416024010100000017.0010101.0500000017.850000000009518.21000000000001763.150000000000492.280000000002255.43
081102211610300504.9124259300533.2332130417067010100000049.0010101.1800000057.820000000030831.54000000000001763.150000000000492.280000000002255.43
081102211610300504.9124259300533.2332130417063010700000210.0030101.1300000237.300000000126536.24000000000001763.150000000000492.280000000002255.43
081102211610300504.9124259300533.2332130415027010100000220.0010100.9300000204.600000000109099.52000000000001763.150000000000492.280000000002255.43
081102211710300504.9124259300533.2332130415020010700000030.0010101.0500000031.500000000016796.85000000000001388.250000000000482.540000000001870.79
081102211710300504.9124259300533.2332130415063040100000230.0010100.9300000213.900000000114058.58000000000001388.250000000000482.540000000001870.79
081102211710300504.9124259300533.2332130416017010100000200.0010101.0500000210.000000000111978.97000000000001388.250000000000482.540000000001870.79
081102211710300504.9124259300533.2332130415191010700000030.0030101.0700000032.100000000017116.79000000000001388.250000000000482.540000000001870.79
081102211710300504.9124259300533.2332130415062010100000850.0010100.9300000790.500000000421520.85000000000001388.250000000000482.540000000001870.79
081102211710300504.9124259300533.2332130415042010100000075.0010101.0100000075.750000000040392.42000000000001388.250000000000482.540000000001870.79
081102211810300504.9124259300533.2332130415124010100000360.0010101.0900000392.400000000209240.71000000000000626.590000000000097.160000000000723.74
081102211810300504.9124259300533.2332130415042010100000030.0030101.0100000030.300000000016156.97000000000000626.590000000000097.160000000000723.74
081102211810300504.9124259300533.2332130415027010100000100.0030101.0200000102.000000000054389.79000000000000626.590000000000097.160000000000723.74
081102211810300504.9124259300533.2332130415006010100000200.0030101.0400000208.000000000110912.51000000000000626.590000000000097.160000000000723.74
081102211910300504.9124259300533.2332130418011010100000025.0010101.0200000025.500000000013597.45000000000000280.500000000000102.000000000000382.50
081102210210300504.9124259300533.2332130418005010100000018.0010100.9600000017.280000000009214.27000000000001379.200000000000160.380000000001539.58
081102210210300504.9124259300533.2332130418046010100000003.0010101.0100000003.030000000001615.70000000000001379.200000000000160.380000000001539.58
081102210210300504.9124259300533.2332130415024010300000880.0010100.9100000800.800000000427013.16000000000001379.200000000000160.380000000001539.58
081102210210300504.9124259300533.2332130418022010100000009.0010101.0100000009.090000000004847.09000000000001379.200000000000160.380000000001539.58
081102210210300504.9124259300533.2332130415049010100000052.0010101.0300000053.560000000028559.97000000000001379.200000000000160.380000000001539.58
081102210210300504.9124259300533.2332130415042010100000100.0010101.0300000103.000000000054923.02000000000001379.200000000000160.380000000001539.58
081102210210300504.9124259300533.2332130416024010100000020.0010101.0800000021.600000000011517.84000000000001379.200000000000160.380000000001539.58
081102210210300504.9124259300533.2332130417005010100000830.0010101.0200000846.600000000451435.24000000000001379.200000000000160.380000000001539.58
081102210210300504.9124259300533.2332130418007010100000280.0010101.0100000282.800000000150798.35000000000001379.200000000000160.380000000001539.58
081102210210300504.9124259300533.2332130417085020100000040.0010101.0800000043.200000000023035.67000000000001379.200000000000160.380000000001539.58
081102212010300504.9124259300533.2332130417022010300000150.0010101.1000000165.000000000087983.48000000000001527.220000000000240.220000000001767.44
081102210310300504.9124259300533.2332130417020010300000300.0010101.0900000327.000000000174367.26000000000001351.130000000000543.920000000001895.05
081102210310300504.9124259300533.2332130415021010100000300.0010100.9800000294.000000000156770.56000000000001351.130000000000543.920000000001895.05
081102210410300504.9124259300533.2332130417023010900000120.0010101.0900000130.800000000069746.90000000000001837.500000000000268.220000000002105.72
081102210410300504.9124259300533.2332130417024010100000125.0010101.2000000150.000000000079984.98000000000001837.500000000000268.220000000002105.72
081102210410300504.9124259300533.2332130417020010900000230.0010101.0900000250.700000000133681.57000000000001837.500000000000268.220000000002105.72
081102210410300504.9124259300533.2332130417010010300001120.0010101.0200001142.400000000609165.62000000000001837.500000000000268.220000000002105.72
081102210410300504.9124259300533.2332130418002010100000040.0010100.9600000038.400000000020476.16000000000001837.500000000000268.220000000002105.72
081102210410300504.9124259300533.2332130417024010300000815.0010101.2000000978.000000000521502.08000000000001837.500000000000268.220000000002105.72
081102210410300504.9124259300533.2332130418008010100000050.0010100.9800000049.000000000026128.43000000000001837.500000000000268.220000000002105.72
081102210410300504.9124259300533.2332130416039030100000005.0010101.0800000005.400000000002879.46000000000001837.500000000000268.220000000002105.72
081102210410300504.9124259300533.2332130415024010300000500.0010100.9100000455.000000000242621.11000000000001837.500000000000268.220000000002105.72
081102210410300504.9124259300533.2332130415094010900000430.0010100.9400000404.200000000215532.86000000000001837.500000000000268.220000000002105.72
081102210410300504.9124259300533.2332130415078020100000060.0010100.9400000056.400000000030074.35000000000001837.500000000000268.220000000002105.72
081102210410300504.9124259300533.2332130418001010100000095.0010100.9600000091.200000000048630.87000000000001837.500000000000268.220000000002105.72
081102210610300504.9124259300533.2332130415065010100000255.0010101.0300000262.650000000140053.70000000000000511.290000000000080.030000000000591.32
081102210710300504.9124259300533.2332130417011010100000125.0010101.1100000138.750000000073986.11000000000000222.000000000000051.500000000000273.50
081102210710300504.9124259300533.2332130417005010300000570.0010101.0100000575.700000000306982.36000000000000222.000000000000051.500000000000273.50
081102210910300504.9124259300533.2332130415014010100000077.0010101.0100000077.770000000041469.55000000000000161.000000000000051.500000000000212.50
081102300110300397.2897273900419.5739042315027010100000099.0010101.0200000100.980000000042368.57000000000000870.200000000000260.100000000001130.30
081102301010300397.2897273900419.5739042315020010100000039.9010101.0400000041.500000000017412.32000000000001809.030000000000303.000000000002112.03
081102301010300397.2897273900419.5739042315014010100000069.0010101.0400000071.760000000030108.62000000000001809.030000000000303.000000000002112.03
081102301010300397.2897273900419.5739042315021010300001600.0010101.0600001696.000000000711597.34000000000001809.030000000000303.000000000002112.03
081102301010300397.2897273900419.5739042315013010100000049.0010101.0300000050.470000000021175.89000000000001809.030000000000303.000000000002112.03
081102301010300397.2897273900419.5739042315062010300001800.0010100.9700001746.000000000732576.04000000000001809.030000000000303.000000000002112.03
081102301010300397.2897273900419.5739042317011010100000160.0010101.0900000174.400000000073173.69000000000001809.030000000000303.000000000002112.03
081102301110300397.2897273900419.5739042315039010100001005.0010101.0400001045.200000000438538.64000000000002312.000000000000555.800000000002867.80
081102301110300397.2897273900419.5739042315124010100001300.0010101.0400001352.000000000567263.92000000000002312.000000000000555.800000000002867.80
081102301310300397.2897273900419.5739042318002010100000160.0010101.0000000160.000000000067131.82000000000000000.000000000000636.750000000000636.75
081102300410300397.2897273900419.5739042316024010100000160.0090101.0500000168.000000000070488.42000000000000944.850000000000142.440000000001087.29
081102300410300397.2897273900419.5739042317008020300000500.0010100.9700000485.000000000203493.34000000000000944.850000000000142.440000000001087.29
081102300410300397.2897273900419.5739042315020010100000080.0010101.0500000084.000000000035244.21000000000000944.850000000000142.440000000001087.29
081102300410300397.2897273900419.5739042315024010300000500.0010100.9400000470.000000000197199.73000000000000944.850000000000142.440000000001087.29
081102300410300397.2897273900419.5739042315006010100001000.0010101.0200001020.000000000427965.38000000000000944.850000000000142.440000000001087.29
081102300410300397.2897273900419.5739042315124010300000320.0010101.0500000336.000000000140976.83000000000000944.850000000000142.440000000001087.29
081102300610300397.2897273900419.5739042315062010300002000.0010100.9700001940.000000000813973.37000000000001501.620000000000255.000000000001756.62
081102300610300397.2897273900419.5739042317024010300000630.0010101.2200000768.600000000322484.50000000000001501.620000000000255.000000000001756.62
081102300610300397.2897273900419.5739042315042010100000090.0010101.0300000092.700000000038894.50000000000001501.620000000000255.000000000001756.62
081102300710300397.2897273900419.5739042315042010100000050.0010101.0300000051.500000000021608.06000000000001785.670000000000306.000000000002091.67
081102300710300397.2897273900419.5739042317024010300000950.0010101.2200001159.000000000486286.16000000000001785.670000000000306.000000000002091.67
081102300710300397.2897273900419.5739042317023010100000370.0010101.1100000410.700000000172319.00000000000001785.670000000000306.000000000002091.67
081102300710300397.2897273900419.5739042315020010100000062.0010101.0500000065.100000000027314.26000000000001785.670000000000306.000000000002091.67
081102300710300397.2897273900419.5739042315014010300000052.0010101.0100000052.520000000022036.02000000000001785.670000000000306.000000000002091.67
081102300810300397.2897273900419.5739042315124010100000250.0030101.0500000262.500000000110138.15000000000001498.650000000000000.000000000001498.65
081102300810300397.2897273900419.5739042317023010300000390.0010101.1100000432.900000000181633.54000000000001498.650000000000000.000000000001498.65
081102300810300397.2897273900419.5739042318002010100000140.0010101.1000000154.000000000064614.38000000000001498.650000000000000.000000000001498.65
081102300810300397.2897273900419.5739042317007010300000450.0010100.9700000436.500000000183144.01000000000001498.650000000000000.000000000001498.65
081102300910300397.2897273900419.5739042315042010300000072.0010101.0300000074.160000000031115.60000000000000517.330000000000316.200000000000833.53
081102480210301128.1374007901191.4151842515024010300001000.0010100.9900000990.000000001179501.03000000000003485.580000000000000.000000000003485.58
081102480310301128.1374007901191.4151842516024010100000030.0010101.0500000031.500000000037529.58000000000001610.670000000000312.890000000001923.56
081102480310301128.1374007901191.4151842516018010700999999.9910101.0500000026.250000000031274.65010000000001610.670000000000312.890000000001923.56
081102480310301128.1374007901191.4151842515062020300001700.0010100.9300001581.000000001883627.41000000000001610.670000000000312.890000000001923.56
081102480310301128.1374007901191.4151842515042010100000055.0010101.0100000055.550000000066183.11000000000001610.670000000000312.890000000001923.56
081102480310301128.1374007901191.4151842515021010300000200.0010101.0400000208.000000000247814.36000000000001610.670000000000312.890000000001923.56
081102480310301128.1374007901191.4151842515005010300000600.0030101.0400000624.000000000743443.07000000000001610.670000000000312.890000000001923.56
081102480310301128.1374007901191.4151842517018010300000200.0030100.9900000198.000000000235900.21000000000001610.670000000000312.890000000001923.56
081102480310301128.1374007901191.4151842515014010700999999.9930101.0200000030.900000000036814.73010000000001610.670000000000312.890000000001923.56
081102480710301128.1374007901191.4151842515013010100000120.0010101.0200000122.400000000145829.22000000000014525.250000000000724.450000000015249.70
081102480710301128.1374007901191.4151842515049010100000050.0010101.0200000051.000000000060762.17000000000014525.250000000000724.450000000015249.70
081102480710301128.1374007901191.4151842515042010100000150.0010101.0300000154.500000000184073.65000000000014525.250000000000724.450000000015249.70
081102480710301128.1374007901191.4151842515014010100000230.0010101.0500000241.500000000287726.77000000000014525.250000000000724.450000000015249.70
081102480710301128.1374007901191.4151842516026010100000100.0010101.0200000102.000000000121524.35000000000014525.250000000000724.450000000015249.70
081102560110300988.9436619701044.4139999417010010100001400.0010100.9700001358.000000001418314.21000000000001325.240000000000099.580000000001424.83
081102560110300988.9436619701044.4139999415014010100000090.0010101.0100000090.900000000094937.23000000000001325.240000000000099.580000000001424.83
081102560110300988.9436619701044.4139999415049010100000035.0010101.0300000036.050000000037651.12000000000001325.240000000000099.580000000001424.83
081102561010300988.9436619701044.4139999415140010700999999.9930101.0000000060.600000000063291.49010000000000583.610000000000155.050000000000738.66
081102561010300988.9436619701044.4139999416024010100000020.0010101.0300000020.600000000021514.93000000000000583.610000000000155.050000000000738.66
081102561010300988.9436619701044.4139999418007010100000150.0010101.0200000153.000000000159795.34000000000000583.610000000000155.050000000000738.66
081102561110300988.9436619701044.4139999415006010300000300.0030101.0300000309.000000000322723.93000000000000399.360000000000100.000000000000499.36
081102561110300988.9436619701044.4139999417023020300000180.0010101.1000000198.000000000206793.97000000000000399.360000000000100.000000000000499.36
081102561310300988.9436619701044.4139999415039010700999999.9910101.0300001224.000000001278362.74010000000000500.000000000000550.220000000001050.22
081102561310300988.9436619701044.4139999415042010100000909.0010101.0000000071.400000000074571.16010000000000500.000000000000550.220000000001050.22
081102561310300988.9436619701044.4139999415044010300000850.0010101.0300000875.500000000914384.46000000000000500.000000000000550.220000000001050.22
081102561310300988.9436619701044.4139999418008010300000089.0010100.9800000087.220000000091093.79000000000000500.000000000000550.220000000001050.22
081102561310300988.9436619701044.4139999415024010700999999.9930100.9800000245.000000000255881.43010000000000500.000000000000550.220000000001050.22
081102561310300988.9436619701044.4139999415140010100000036.0010101.0000000036.000000000037598.90000000000000500.000000000000550.220000000001050.22
081102560210300988.9436619701044.4139999416024050100000036.0010101.0500000037.800000000039478.85000000000000813.100000000000081.600000000000894.70
081102560510300988.9436619701044.4139999415027010100000099.0010101.0000000099.000000000103396.99000000000001089.530000000000108.440000000001197.96
081102560510300988.9436619701044.4139999415042010700000075.0010101.0300000077.250000000080680.98000000000001089.530000000000108.440000000001197.96
081102560610300988.9436619701044.4139999415013010700999999.9910101.0300000097.850000000102195.91010000000003061.240000000001529.870000000004591.11
081102560610300988.9436619701044.4139999415014010300000085.0010101.0100000085.850000000089662.94000000000003061.240000000001529.870000000004591.11
081102560610300988.9436619701044.4139999415049020100000035.0010101.0300000036.050000000037651.12000000000003061.240000000001529.870000000004591.11
081102560610300988.9436619701044.4139999418001010100999999.9910101.1000000214.200000000223713.48010000000003061.240000000001529.870000000004591.11
081102560710300988.9436619701044.4139999415027010100000169.0010101.0000000169.000000000176505.97000000000000293.070000000000151.500000000000444.57
081102560710300988.9436619701044.4139999418014010300000106.0010101.0000000106.000000000110707.88000000000000293.070000000000151.500000000000444.57
081102560810300988.9436619701044.4139999416018010700999999.9910101.0200000010.900000000011384.11010000000001571.750000000000197.510000000001769.26
081102560810300988.9436619701044.4139999418002010300000120.0010101.0700000128.400000000134102.76000000000001571.750000000000197.510000000001769.26
081102560810300988.9436619701044.4139999417023020100000099.0010101.1000000108.900000000113736.68000000000001571.750000000000197.510000000001769.26
081102560810300988.9436619701044.4139999417008020300000500.0010100.9700000485.000000000506540.79000000000001571.750000000000197.510000000001769.26
081102560810300988.9436619701044.4139999415003011000999999.9910101.0400000046.800000000048878.58010000000001571.750000000000197.510000000001769.26
081102560810300988.9436619701044.4139999415006010700999999.9930101.0300000185.400000000193634.36010000000001571.750000000000197.510000000001769.26
081102560810300988.9436619701044.4139999416024010100000006.0010101.0400000006.240000000006517.14000000000001571.750000000000197.510000000001769.26
081102560810300988.9436619701044.4139999415027010100000240.0010101.0000000240.000000000250659.36000000000001571.750000000000197.510000000001769.26
081102560810300988.9436619701044.4139999415021010300000340.0010101.0600000360.400000000376406.81000000000001571.750000000000197.510000000001769.26
081102640110300338.8888888900357.8973338815027010700000130.0010100.9800000127.400000000045596.12000000000001815.060000000000543.120000000002358.17
081102640110300338.8888888900357.8973338815006010100000700.0010101.0300000721.000000000258043.98000000000001815.060000000000543.120000000002358.17
081102641010300338.8888888900357.8973338817023010300001000.0010101.0900001090.000000000390108.09000000000002781.130000000000535.130000000003316.27
081102641010300338.8888888900357.8973338815027010100000099.0010101.0000000099.000000000035431.84000000000002781.130000000000535.130000000003316.27
081102641010300338.8888888900357.8973338815042010100000078.0010101.0300000080.340000000028753.47000000000002781.130000000000535.130000000003316.27
081102641110300338.8888888900357.8973338818006010100000070.0010101.0800000075.600000000027057.04000000000003322.910000000000176.530000000003499.44
081102641110300338.8888888900357.8973338818015010100000240.0010101.0300000247.200000000088472.22000000000003322.910000000000176.530000000003499.44
081102641110300338.8888888900357.8973338815020010300000084.0030101.0200000085.680000000030664.64000000000003322.910000000000176.530000000003499.44
081102641110300338.8888888900357.8973338818011010100000070.0010101.0300000072.100000000025804.40000000000003322.910000000000176.530000000003499.44
081102641110300338.8888888900357.8973338818002010100000050.0010101.0200000051.000000000018252.76000000000003322.910000000000176.530000000003499.44
081102641110300338.8888888900357.8973338817011010300000249.0010101.0300000256.470000000091789.93000000000003322.910000000000176.530000000003499.44
081102641110300338.8888888900357.8973338815051010300000120.0010101.0200000122.400000000043806.63000000000003322.910000000000176.530000000003499.44
081102641110300338.8888888900357.8973338815022010300000299.0010101.0200000304.980000000109151.53000000000003322.910000000000176.530000000003499.44
081102641110300338.8888888900357.8973338815049010100000048.0010101.0200000048.960000000017522.65000000000003322.910000000000176.530000000003499.44
081102641210300338.8888888900357.8973338817010010300000591.5010100.9700000573.760000000205347.17000000000002851.030000000000381.560000000003232.60
081102641210300338.8888888900357.8973338815042010300000130.0010101.0100000131.300000000046991.92000000000002851.030000000000381.560000000003232.60
081102641210300338.8888888900357.8973338815014010100000070.0010101.0100000070.700000000025303.34000000000002851.030000000000381.560000000003232.60
081102641310300338.8888888900357.8973338818011010100000050.0010101.0100000050.500000000018073.82000000000002315.430000000000475.250000000002790.68
081102641310300338.8888888900357.8973338815049020100000034.0010101.0100000034.340000000012290.19000000000002315.430000000000475.250000000002790.68
081102641310300338.8888888900357.8973338815013010300000500.0010101.0100000505.000000000180738.15000000000002315.430000000000475.250000000002790.68
081102641310300338.8888888900357.8973338817023010100000700.0010101.0300000721.000000000258043.98000000000002315.430000000000475.250000000002790.68
081102641310300338.8888888900357.8973338816016010300000240.0010101.0200000244.800000000087613.27000000000002315.430000000000475.250000000002790.68
081102641310300338.8888888900357.8973338815020010100000075.0010101.0200000076.500000000027379.15000000000002315.430000000000475.250000000002790.68
081102641310300338.8888888900357.8973338818002010100000100.0010101.0300000103.000000000036863.43000000000002315.430000000000475.250000000002790.68
081102640310300338.8888888900357.8973338815039010300000120.0010101.0300000123.600000000044236.11000000000008008.500000000000105.710000000008114.21
081102640310300338.8888888900357.8973338815127010300000750.0010101.0300000772.500000000276475.69000000000008008.500000000000105.710000000008114.21
081102640310300338.8888888900357.8973338815072010300003000.0010100.9800002940.000000001052218.16000000000008008.500000000000105.710000000008114.21
081102640310300338.8888888900357.8973338815042010300000080.0010101.0000000080.000000000028631.79000000000008008.500000000000105.710000000008114.21
081102640310300338.8888888900357.8973338815063040700000200.0010100.9800000196.000000000070147.88000000000008008.500000000000105.710000000008114.21
081102640310300338.8888888900357.8973338817065010100000300.0010101.1000000330.000000000118106.12000000000008008.500000000000105.710000000008114.21
081102640310300338.8888888900357.8973338817067010100000250.0010101.1100000277.500000000099316.51000000000008008.500000000000105.710000000008114.21
081102640310300338.8888888900357.8973338818005010300000035.0010101.0000000035.000000000012526.41000000000008008.500000000000105.710000000008114.21
081102640310300338.8888888900357.8973338815024010300000180.0010100.9800000176.400000000063133.09000000000008008.500000000000105.710000000008114.21
081102640310300338.8888888900357.8973338815005010300001200.0010101.0300001236.000000000442361.10000000000008008.500000000000105.710000000008114.21
081102640310300338.8888888900357.8973338815027010300000180.0010100.9800000176.400000000063133.09000000000008008.500000000000105.710000000008114.21
081102640310300338.8888888900357.8973338815020010300000080.0010101.0300000082.400000000029490.74000000000008008.500000000000105.710000000008114.21
081102640310300338.8888888900357.8973338816001010100000006.0010101.0300000006.180000000002211.81000000000008008.500000000000105.710000000008114.21
081102640310300338.8888888900357.8973338816025010100000960.0010101.0300000988.800000000353888.88000000000008008.500000000000105.710000000008114.21
081102640410300338.8888888900357.8973338815042010100000055.0010101.0500000057.750000000020668.57000000000003199.080000000000283.330000000003482.42
081102640410300338.8888888900357.8973338818002010100000015.0010101.0000000015.000000000005368.46000000000003199.080000000000283.330000000003482.42
081102640510300338.8888888900357.8973338815051020100000030.0010101.0300000030.900000000011059.03000000000001087.300000000000000.000000000001087.30
081102640510300338.8888888900357.8973338815042010100000025.0010101.0500000026.250000000009394.81000000000001087.300000000000000.000000000001087.30
081102640510300338.8888888900357.8973338815024010100000300.0010100.9900000297.000000000106295.51000000000001087.300000000000000.000000000001087.30
081102640510300338.8888888900357.8973338815022020300000300.0010101.0300000309.000000000110590.28000000000001087.300000000000000.000000000001087.30
081102640510300338.8888888900357.8973338815124010100000600.0010101.0200000612.000000000219033.17000000000001087.300000000000000.000000000001087.30
081102640510300338.8888888900357.8973338816024010100000200.0010101.0300000206.000000000073726.85000000000001087.300000000000000.000000000001087.30
081102640710300338.8888888900357.8973338816024010100000100.0010101.0300000103.000000000036863.43000000000007507.990000000000369.070000000007877.06
081102640710300338.8888888900357.8973338817010010300000900.0010100.9900000891.000000000318886.52000000000007507.990000000000369.070000000007877.06
081102640710300338.8888888900357.8973338817023010300000250.0010101.1000000275.000000000098421.77000000000007507.990000000000369.070000000007877.06
081102640710300338.8888888900357.8973338817063010100000200.0010101.1000000220.000000000078737.41000000000007507.990000000000369.070000000007877.06
081102640710300338.8888888900357.8973338817067010100000080.0010101.1100000088.800000000031781.28000000000007507.990000000000369.070000000007877.06
081102640710300338.8888888900357.8973338815021010300001000.0010101.0500001050.000000000375792.20000000000007507.990000000000369.070000000007877.06
081102640710300338.8888888900357.8973338815039010300000700.0010101.0300000721.000000000258043.98000000000007507.990000000000369.070000000007877.06
081102640710300338.8888888900357.8973338815013010100000130.0010101.0300000133.900000000047922.45000000000007507.990000000000369.070000000007877.06
081102640710300338.8888888900357.8973338818016010100000450.0010101.0000000450.000000000161053.80000000000007507.990000000000369.070000000007877.06
081102640810300338.8888888900357.8973338815021010300001200.0010101.0500001260.000000000450950.64000000000005137.710000000000308.660000000005446.37
081102640810300338.8888888900357.8973338816016010100000030.0010101.0300000030.900000000011059.03000000000005137.710000000000308.660000000005446.37
081102640810300338.8888888900357.8973338815013010700000199.0010101.0300000204.970000000073358.22000000000005137.710000000000308.660000000005446.37
081102640910300338.8888888900357.8973338816024010100000050.0010101.0300000051.500000000018431.71000000000005328.520000000000707.650000000006036.17
081102640910300338.8888888900357.8973338816016010100000300.0010101.0300000309.000000000110590.28000000000005328.520000000000707.650000000006036.17
081102640910300338.8888888900357.8973338815042010100000125.0010101.0500000131.250000000046974.03000000000005328.520000000000707.650000000006036.17
081102640910300338.8888888900357.8973338817021020300002000.0010101.1000002200.000000000787374.13000000000005328.520000000000707.650000000006036.17
081102640910300338.8888888900357.8973338818046010300000049.0010101.0300000050.470000000018063.08000000000005328.520000000000707.650000000006036.17
081102640910300338.8888888900357.8973338818008010300000300.0010101.0000000300.000000000107369.20000000000005328.520000000000707.650000000006036.17
081102640910300338.8888888900357.8973338818002010300000120.0010101.0000000120.000000000042947.68000000000005328.520000000000707.650000000006036.17
081102640910300338.8888888900357.8973338817025010300000700.0010101.1000000770.000000000275580.95000000000005328.520000000000707.650000000006036.17
081102720110300308.6335816600325.9449915515020010100000070.0010101.0300000072.100000000023500.63000000000012867.670000000000688.410000000013556.08
081102721010300308.6335816600325.9449915515024010700000500.0030100.9900000495.000000000161342.77000000000001298.750000000000288.750000000001587.50
081102721110300308.6335816600325.9449915515049020100000025.0010101.0200000025.500000000008311.60000000000001300.030000000000610.580000000001910.61
081102721110300308.6335816600325.9449915515024010300000340.0010100.9900000336.600000000109713.08000000000001300.030000000000610.580000000001910.61
081102721210300308.6335816600325.9449915515213010100000120.0010100.9900000118.800000000038722.26000000000001636.260000000000319.770000000001956.03
081102721210300308.6335816600325.9449915515127010300000600.0010101.0200000612.000000000199478.33000000000001636.260000000000319.770000000001956.03
081102721210300308.6335816600325.9449915517011050300000200.0010101.0300000206.000000000067144.67000000000001636.260000000000319.770000000001956.03
081102721210300308.6335816600325.9449915515077040100000015.0010100.9900000014.850000000004840.28000000000001636.260000000000319.770000000001956.03
081102721210300308.6335816600325.9449915515062020300002000.0010100.9900001980.000000000645371.08000000000001636.260000000000319.770000000001956.03
081102721210300308.6335816600325.9449915516024050100000020.0010101.0200000020.400000000006649.28000000000001636.260000000000319.770000000001956.03
081102721310300308.6335816600325.9449915518005010100000078.0010101.0300000080.340000000026186.42000000000000210.090000000000141.870000000000351.96
081102721310300308.6335816600325.9449915518004010100000078.0010101.0300000080.340000000026186.42000000000000210.090000000000141.870000000000351.96
081102721310300308.6335816600325.9449915515042010100000100.0010101.0100000101.000000000032920.44000000000000210.090000000000141.870000000000351.96
081102721310300308.6335816600325.9449915517020030300000700.0010101.0300000721.000000000235006.34000000000000210.090000000000141.870000000000351.96
081102720210300308.6335816600325.9449915517024020300000350.0010101.1100000388.500000000126629.63000000000001020.000000000000113.100000000001133.10
081102720410300308.6335816600325.9449915515051020100000061.0010101.0300000062.830000000020479.12000000000001505.000000000000150.000000000001655.00
081102720410300308.6335816600325.9449915516026010100000015.0010101.0300000015.450000000005035.85000000000001505.000000000000150.000000000001655.00
081102720410300308.6335816600325.9449915515021010100000230.0010101.0500000241.500000000078715.72000000000001505.000000000000150.000000000001655.00
081102720410300308.6335816600325.9449915515020010100000065.0010101.0300000066.950000000021822.02000000000001505.000000000000150.000000000001655.00
081102720410300308.6335816600325.9449915515014010300000060.0010101.0600000063.600000000020730.10000000000001505.000000000000150.000000000001655.00
081102720410300308.6335816600325.9449915515006010100000660.0010101.0200000673.200000000219426.17000000000001505.000000000000150.000000000001655.00
081102720410300308.6335816600325.9449915515124010100000280.0010101.0200000285.600000000093089.89000000000001505.000000000000150.000000000001655.00
081102720410300308.6335816600325.9449915515024010100000360.0010100.9900000356.400000000116166.79000000000001505.000000000000150.000000000001655.00
081102720410300308.6335816600325.9449915515042010100000052.0010101.0500000054.600000000017796.60000000000001505.000000000000150.000000000001655.00
081102720410300308.6335816600325.9449915517011020100000130.0010101.0800000140.400000000045762.68000000000001505.000000000000150.000000000001655.00
081102720510300308.6335816600325.9449915517044010300000830.0010101.0300000854.900000000278650.37000000000004105.460000000000731.930000000004837.39
081102720510300308.6335816600325.9449915517023010300000700.0010101.1000000770.000000000250977.64000000000004105.460000000000731.930000000004837.39
081102720510300308.6335816600325.9449915517023020300000500.0010101.1000000550.000000000179269.75000000000004105.460000000000731.930000000004837.39
081102720510300308.6335816600325.9449915517024020300001450.0010101.1100001609.500000000524608.46000000000004105.460000000000731.930000000004837.39
081102720610300308.6335816600325.9449915518007010300000180.0010101.0300000185.400000000060430.20000000000002388.380000000000655.660000000003044.05
081102720710300308.6335816600325.9449915517015040100000200.0010101.0100000202.000000000065840.89000000000005012.750000000000046.650000000005059.40
081102720710300308.6335816600325.9449915516018010100000014.0010101.0100000014.140000000004608.86000000000005012.750000000000046.650000000005059.40
081102720710300308.6335816600325.9449915515127010100000400.0010101.0200000408.000000000132985.56000000000005012.750000000000046.650000000005059.40
081102720710300308.6335816600325.9449915515200010100000040.0010100.9900000039.600000000012907.42000000000005012.750000000000046.650000000005059.40
081102720810300308.6335816600325.9449915518032030100000005.0010101.0300000005.150000000001678.62000000000004488.740000000000211.140000000004699.88
081102720810300308.6335816600325.9449915517040010300000479.0010101.0000000479.000000000156127.65000000000004488.740000000000211.140000000004699.88
081102720810300308.6335816600325.9449915516018010700000055.0010101.0100000055.550000000018106.24000000000004488.740000000000211.140000000004699.88
081102720810300308.6335816600325.9449915516016010100000010.0010101.0200000010.200000000003324.64000000000004488.740000000000211.140000000004699.88
081102720810300308.6335816600325.9449915515027010100000379.0010101.0000000379.000000000123533.15000000000004488.740000000000211.140000000004699.88
081102720810300308.6335816600325.9449915515024010300000512.0010100.9900000506.880000000165215.00000000000004488.740000000000211.140000000004699.88
081102720910300308.6335816600325.9449915516026010100000050.0010101.0200000051.000000000016623.19000000000005122.500000000000537.900000000005660.40
081102720910300308.6335816600325.9449915517020020300000200.0010101.0900000218.000000000071056.01000000000005122.500000000000537.900000000005660.40
081102720910300308.6335816600325.9449915517005010300001200.0010101.0100001212.000000000395045.33000000000005122.500000000000537.900000000005660.40
081102720910300308.6335816600325.9449915515042010100000070.0010101.0300000072.100000000023500.63000000000005122.500000000000537.900000000005660.40
081102720910300308.6335816600325.9449915515020010100000060.0010101.0200000061.200000000019947.83000000000005122.500000000000537.900000000005660.40
081102720910300308.6335816600325.9449915515062020300001900.0010100.9900001881.000000000613102.53000000000005122.500000000000537.900000000005660.40
081102800110300395.6206978400417.8112579917020010300000600.0010101.1000000660.000000000275755.43000000000003572.000000000000000.000000000003572.00
081102800210300395.6206978400417.8112579915072030300001800.0010101.0000001800.000000000752060.26000000000001562.680000000000370.000000000001932.68
081102800210300395.6206978400417.8112579915009010700000035.0030101.0300000036.050000000015062.10000000000001562.680000000000370.000000000001932.68
081102800210300395.6206978400417.8112579915043010700000100.0030101.0300000103.000000000043034.56000000000001562.680000000000370.000000000001932.68
081102800210300395.6206978400417.8112579915020010700000045.0030101.0300000046.350000000019365.55000000000001562.680000000000370.000000000001932.68
081102800210300395.6206978400417.8112579915027010700000050.0030100.9800000049.000000000020472.75000000000001562.680000000000370.000000000001932.68
081102800210300395.6206978400417.8112579915024010300000350.0030100.9900000346.500000000144771.60000000000001562.680000000000370.000000000001932.68
081102800210300395.6206978400417.8112579917023010700999999.9930101.1000000448.000000000187179.44010000000001562.680000000000370.000000000001932.68
081102800210300395.6206978400417.8112579915042010700000015.0030101.0500000015.750000000006580.53000000000001562.680000000000370.000000000001932.68
081102800610300395.6206978400417.8112579918002011000000015.0010101.0000000015.000000000006267.17000000000000356.670000000000347.430000000000704.09
081102800810300395.6206978400417.8112579915027010100000099.0010101.0000000099.000000000041363.31000000000000509.250000000000238.970000000000748.22
081102800910300395.6206978400417.8112579915014010100999999.9910101.0500000061.200000000025570.05010000000001769.470000000000000.000000000001769.47
081102990110400356.0924499200376.0658511415010010700000250.0030101.0100000252.500000000094956.63000000000000331.500000000000360.580000000000692.08
081102990110400356.0924499200376.0658511416018010100000150.0010101.1100000166.500000000062614.96000000000000331.500000000000360.580000000000692.08
081102990110400356.0924499200376.0658511416026010100000040.0010101.1100000044.400000000016697.32000000000000331.500000000000360.580000000000692.08
081102990110400356.0924499200376.0658511418002010300000300.0010100.9900000297.000000000111691.56000000000000331.500000000000360.580000000000692.08
081102990110400356.0924499200376.0658511418008010300000100.0010100.9800000098.000000000036854.45000000000000331.500000000000360.580000000000692.08
081102991110400356.0924499200376.0658511417011050500000186.0010101.1000000204.600000000076943.07000000000002660.170000000000000.000000000002660.17
081102991110400356.0924499200376.0658511418011010100000008.0010101.0200000008.160000000003068.70000000000002660.170000000000000.000000000002660.17
081102991110400356.0924499200376.0658511415062010100003600.0010100.9000003240.000000001218453.36000000000002660.170000000000000.000000000002660.17
081102991210400356.0924499200376.0658511415021010700999999.9930101.0600000262.500000000098717.29030000000000693.000000000000173.880000000000866.88
081102990210400356.0924499200376.0658511415005010100000400.0030101.0000000400.000000000150426.34000000000002318.870000000000143.920000000002462.79
081102990210400356.0924499200376.0658511417088010100000020.0030101.1100000022.200000000008348.66000000000002318.870000000000143.920000000002462.79
081102990210400356.0924499200376.0658511415027010300000225.0010100.8400000189.000000000071076.45000000000002318.870000000000143.920000000002462.79
081102990210400356.0924499200376.0658511418014010100000005.0010101.0100000005.050000000001899.13000000000002318.870000000000143.920000000002462.79
081102990210400356.0924499200376.0658511418032010100000009.0010101.0200000009.180000000003452.28000000000002318.870000000000143.920000000002462.79
081102990210400356.0924499200376.0658511415028010300000750.0010100.9200000690.000000000259485.44000000000002318.870000000000143.920000000002462.79
081102990210400356.0924499200376.0658511415006010100000200.0030101.0000000200.000000000075213.17000000000002318.870000000000143.920000000002462.79
081102990310400356.0924499200376.0658511415027010100000299.0010100.8400000251.160000000094452.70000000000005300.000000000000000.460000000005300.46
081102990310400356.0924499200376.0658511415042010100000039.0010101.0200000039.780000000014959.90000000000005300.000000000000000.460000000005300.46
081102990310400356.0924499200376.0658511415037010100000300.0010100.9200000276.000000000103794.17000000000005300.000000000000000.460000000005300.46
081102990310400356.0924499200376.0658511415063040300000300.0010100.8900000267.000000000100409.58000000000005300.000000000000000.460000000005300.46
081102990310400356.0924499200376.0658511415013010100000079.0010101.0100000079.790000000030006.29000000000005300.000000000000000.460000000005300.46
081102990310400356.0924499200376.0658511416018010700000005.0010101.1100000005.550000000002087.17000000000005300.000000000000000.460000000005300.46
081102990310400356.0924499200376.0658511417085010100000030.0010101.1100000033.300000000012522.99000000000005300.000000000000000.460000000005300.46
081102990310400356.0924499200376.0658511418002010300000165.0010100.9900000163.350000000061430.36000000000005300.000000000000000.460000000005300.46
081102990310400356.0924499200376.0658511418005010300000015.0010100.9900000014.850000000005584.58000000000005300.000000000000000.460000000005300.46
081102990310400356.0924499200376.0658511418008010100000215.0010100.9800000210.700000000079237.07000000000005300.000000000000000.460000000005300.46
081102990310400356.0924499200376.0658511418006010100000060.0010101.0200000061.200000000023015.23000000000005300.000000000000000.460000000005300.46
081102990610400356.0924499200376.0658511415039010300000350.0030101.1000000385.000000000144785.35000000000005512.750000000000135.800000000005648.55
081102990610400356.0924499200376.0658511416024010100000240.0030101.1000000264.000000000099281.38000000000005512.750000000000135.800000000005648.55
081102990610400356.0924499200376.0658511417008020100000400.0030101.0200000408.000000000153434.87000000000005512.750000000000135.800000000005648.55
081102990610400356.0924499200376.0658511415124010300000600.0010101.0400000624.000000000234665.09000000000005512.750000000000135.800000000005648.55
081102990710400356.0924499200376.0658511417023010100000500.0010101.1000000550.000000000206836.22000000000000250.000000000000012.630000000000262.63
081102990710400356.0924499200376.0658511417007010100000200.0030101.0000000200.000000000075213.17000000000000250.000000000000012.630000000000262.63
081102990710400356.0924499200376.0658511415039010100000200.0030101.0900000218.000000000081982.36000000000000250.000000000000012.630000000000262.63
081102990710400356.0924499200376.0658511417040010100000300.0030101.0700000321.000000000120717.14000000000000250.000000000000012.630000000000262.63
081102990710400356.0924499200376.0658511415006010300000899.0010101.0400000934.960000000351606.53000000000000250.000000000000012.630000000000262.63
081102990710400356.0924499200376.0658511417005010100000300.0010101.0000000300.000000000112819.76000000000000250.000000000000012.630000000000262.63
081102990710400356.0924499200376.0658511415014010900000150.0030101.0100000151.500000000056973.98000000000000250.000000000000012.630000000000262.63
081102990710400356.0924499200376.0658511415124010300000400.0010101.0400000416.000000000156443.39000000000000250.000000000000012.630000000000262.63
081102990910400356.0924499200376.0658511418030010300000028.0010101.0200000028.560000000010740.44000000000002021.650000000000000.000000000002021.65
081102990910400356.0924499200376.0658511415066010300000205.0010100.9800000200.900000000075551.63000000000002021.650000000000000.000000000002021.65
081102990910400356.0924499200376.0658511418046010300000475.0010101.0200000484.500000000182203.90000000000002021.650000000000000.000000000002021.65
081103021010400488.8295847800516.2482773817063010700000080.0030101.1000000088.000000000045429.85000000000000116.420000000000148.560000000000264.98
081103021010400488.8295847800516.2482773817067010700999999.9930101.1600000057.820000000029849.48010000000000116.420000000000148.560000000000264.98
081103021110400488.8295847800516.2482773815020010100000019.0010101.0900000020.710000000010691.50000000000000520.090000000000323.190000000000843.28
081103021110400488.8295847800516.2482773815042010300000047.0010101.0200000047.940000000024748.94000000000000520.090000000000323.190000000000843.28
081103021210400488.8295847800516.2482773817024010300000380.0010101.1600000440.800000000227562.24000000000002647.520000000000519.000000000003166.52
081103021210400488.8295847800516.2482773817063010700999999.9910101.1000000214.700000000110838.51010000000002647.520000000000519.000000000003166.52
081103021210400488.8295847800516.2482773817066010100000150.0010101.1000000165.000000000085180.97000000000002647.520000000000519.000000000003166.52
081103021210400488.8295847800516.2482773817076010300000118.0010101.1000000129.800000000067009.03000000000002647.520000000000519.000000000003166.52
081103021210400488.8295847800516.2482773817023010300000500.0010101.1000000550.000000000283936.55000000000002647.520000000000519.000000000003166.52
081103021210400488.8295847800516.2482773818008010700999999.9910100.9900000343.000000000177073.16010000000002647.520000000000519.000000000003166.52
081103021210400488.8295847800516.2482773815042010300000110.0010101.0200000112.200000000057923.06000000000002647.520000000000519.000000000003166.52
081103021210400488.8295847800516.2482773815048010300000140.0010101.0300000144.200000000074443.00000000000002647.520000000000519.000000000003166.52
081103021210400488.8295847800516.2482773817008020300000440.0010101.0000000440.000000000227149.24000000000002647.520000000000519.000000000003166.52
081103021310400488.8295847800516.2482773815062010100000900.0030100.9000000810.000000000418161.10000000000002063.750000000000117.380000000002181.13
081103021310400488.8295847800516.2482773815127010100000095.0010101.0900000103.550000000053457.51000000000002063.750000000000117.380000000002181.13
081103021310400488.8295847800516.2482773817011010100000090.0010101.1000000099.000000000051108.58000000000002063.750000000000117.380000000002181.13
081103021310400488.8295847800516.2482773817063010100000130.0010101.1000000143.000000000073823.50000000000002063.750000000000117.380000000002181.13
081103021310400488.8295847800516.2482773817066010100000140.0010101.1000000154.000000000079502.23000000000002063.750000000000117.380000000002181.13
081103021310400488.8295847800516.2482773817077010100000110.0010101.1000000121.000000000062466.04000000000002063.750000000000117.380000000002181.13
081103021310400488.8295847800516.2482773817067010100000055.0010101.1600000063.800000000032936.64000000000002063.750000000000117.380000000002181.13
081103020210400488.8295847800516.2482773818008010700000350.0010100.9800000343.000000000177073.16000000000000830.000000000000440.130000000001270.13
081103020410400488.8295847800516.2482773818002010100000050.0010100.9800000049.000000000025296.17000000000000311.980000000000049.230000000000361.21
081103020410400488.8295847800516.2482773815057020300000250.0010101.0300000257.500000000132933.93000000000000311.980000000000049.230000000000361.21
081103020410400488.8295847800516.2482773817011010300000190.0010101.1200000212.800000000109857.63000000000000311.980000000000049.230000000000361.21
081103020410400488.8295847800516.2482773817005010300000780.0010101.0200000795.600000000410727.13000000000000311.980000000000049.230000000000361.21
081103020410400488.8295847800516.2482773815042010100000049.0010101.0200000049.980000000025802.09000000000000311.980000000000049.230000000000361.21
081103020410400488.8295847800516.2482773815006010300001500.0010101.0300001545.000000000797603.59000000000000311.980000000000049.230000000000361.21
081103020410400488.8295847800516.2482773818006010300000025.0010101.0200000025.500000000013164.33000000000000311.980000000000049.230000000000361.21
081103020410400488.8295847800516.2482773815027010100000140.0010100.8600000120.400000000062156.29000000000000311.980000000000049.230000000000361.21
081103020510400488.8295847800516.2482773815042010700000030.0010101.0200000030.600000000015797.20000000000002164.380000000000002.550000000002166.93
081103020610400488.8295847800516.2482773816024010100000011.0010101.1000000012.100000000006246.60000000000000450.760000000000271.620000000000722.38
081103020610400488.8295847800516.2482773815042010100000129.0010101.0200000131.580000000067927.95000000000000450.760000000000271.620000000000722.38
081103020710400488.8295847800516.2482773815042010100000018.0010101.0200000018.360000000009478.32000000000000326.900000000000078.750000000000405.65
081103020810400488.8295847800516.2482773817023010300000200.0010101.1000000220.000000000113574.62000000000002334.680000000000000.000000000002334.68
081103020810400488.8295847800516.2482773815140010300000150.0010101.0200000153.000000000078985.99000000000002334.680000000000000.000000000002334.68
081103020810400488.8295847800516.2482773816024010100000021.0010101.0900000022.890000000011816.92000000000002334.680000000000000.000000000002334.68
081103020910400488.8295847800516.2482773815024010300000600.0010100.9200000552.000000000284969.05000000000001300.000000000000744.750000000002044.75
081103020910400488.8295847800516.2482773815020010100000025.0010101.0900000027.250000000014067.77000000000001300.000000000000744.750000000002044.75
081103020910400488.8295847800516.2482773815021010100000290.0010101.0100000292.900000000151209.12000000000001300.000000000000744.750000000002044.75
081103020910400488.8295847800516.2482773815014010300000170.0010101.0100000171.700000000088639.83000000000001300.000000000000744.750000000002044.75
081103020910400488.8295847800516.2482773815066010300000340.0010100.9800000333.200000000172013.93000000000001300.000000000000744.750000000002044.75
081103020910400488.8295847800516.2482773817020010100000700.0010101.1000000770.000000000397511.17000000000001300.000000000000744.750000000002044.75
081103020910400488.8295847800516.2482773815140010100000040.0010101.0200000040.800000000021062.93000000000001300.000000000000744.750000000002044.75
081103020910400488.8295847800516.2482773816024010100000048.0010101.0900000052.320000000027010.11000000000001300.000000000000744.750000000002044.75
081103020910400488.8295847800516.2482773815004010300000370.0010101.0300000381.100000000196742.22000000000001300.000000000000744.750000000002044.75
081103020910400488.8295847800516.2482773816006020100000500.0010101.0900000545.000000000281355.31000000000001300.000000000000744.750000000002044.75
081103020910400488.8295847800516.2482773815013010300000070.0010101.0300000072.100000000037221.50000000000001300.000000000000744.750000000002044.75
081103100110400371.1167935500391.9329176215062010100001800.0030100.9200001656.000000000649040.91000000000003125.920000000000081.320000000003207.23
081103100110400371.1167935500391.9329176215140010700000100.0030101.0200000102.000000000039977.16000000000003125.920000000000081.320000000003207.23
081103100110400371.1167935500391.9329176217011010100000350.0010101.1200000392.000000000153637.70000000000003125.920000000000081.320000000003207.23
081103100110400371.1167935500391.9329176218006010100000050.0010101.0200000051.000000000019988.58000000000003125.920000000000081.320000000003207.23
081103100110400371.1167935500391.9329176218005010100000027.0010100.9800000026.460000000010370.55000000000003125.920000000000081.320000000003207.23
081103100110400371.1167935500391.9329176218043020100000040.0010101.0300000041.200000000016147.64000000000003125.920000000000081.320000000003207.23
081103100110400371.1167935500391.9329176215024010100000300.0030100.9100000273.000000000106997.69000000000003125.920000000000081.320000000003207.23
081103101110400371.1167935500391.9329176217040020100000335.0010101.0600000355.100000000139175.38000000000000081.500000000000000.000000000000081.50
081103101210400371.1167935500391.9329176217020010300000600.0010101.0900000654.000000000256324.13000000000000601.330000000000122.930000000000724.26
081103100310400371.1167935500391.9329176215044010100000590.0010101.1000000649.000000000254364.46000000000003767.150000000000274.240000000004041.39
081103100310400371.1167935500391.9329176215022010100000320.0010101.1000000352.000000000137960.39000000000003767.150000000000274.240000000004041.39
081103100310400371.1167935500391.9329176216024010100000004.0010101.1000000004.400000000001724.50000000000003767.150000000000274.240000000004041.39
081103100310400371.1167935500391.9329176217023010300000400.0030101.1200000448.000000000175585.95000000000003767.150000000000274.240000000004041.39
081103100310400371.1167935500391.9329176215006010100001380.0010101.0300001421.400000000557093.45000000000003767.150000000000274.240000000004041.39
081103100310400371.1167935500391.9329176215042010100000085.0010101.0200000086.700000000033980.58000000000003767.150000000000274.240000000004041.39
081103100410400371.1167935500391.9329176215094010200000255.0010100.9300000237.150000000092946.89000000000000823.630000000000059.190000000000882.81
081103100510400371.1167935500391.9329176215020010200000050.0010101.1000000055.000000000021556.31000000000000277.650000000000000.000000000000277.65
081103100510400371.1167935500391.9329176215023010200000048.0010100.9300000044.640000000017495.89000000000000277.650000000000000.000000000000277.65
081103100510400371.1167935500391.9329176215014010200000050.0010101.0300000051.500000000020184.55000000000000277.650000000000000.000000000000277.65
081103100810400371.1167935500391.9329176217024020100000270.0010101.1600000313.200000000122753.39000000000000875.940000000000000.000000000000875.94
081103100810400371.1167935500391.9329176215124010100001024.0010101.0400001064.960000000417392.88000000000000875.940000000000000.000000000000875.94
081103100910400371.1167935500391.9329176215024010100000700.0010100.9200000644.000000000252404.80000000000000634.420000000000073.500000000000707.92
081103291010400357.0302927500377.0562980416018010700999999.9910101.0800000216.000000000081444.16040000000001042.500000000000018.000000000001060.50
081103291010400357.0302927500377.0562980415049020100000045.0010101.0200000045.900000000017306.88000000000001042.500000000000018.000000000001060.50
081103291010400357.0302927500377.0562980415021010300000200.0010101.0100000202.000000000076165.37000000000001042.500000000000018.000000000001060.50
081103291010400357.0302927500377.0562980415061010300000079.0010101.0200000080.580000000030383.20000000000001042.500000000000018.000000000001060.50
081103291010400357.0302927500377.0562980417020010300000400.0010101.1300000452.000000000170429.45000000000001042.500000000000018.000000000001060.50
081103291210400357.0302927500377.0562980418002010100000030.0010101.0400000031.200000000011764.16000000000000450.440000000000102.000000000000552.44
081103291210400357.0302927500377.0562980415124010100000130.0030101.0900000141.700000000053428.88000000000000450.440000000000102.000000000000552.44
081103291210400357.0302927500377.0562980415024010300000756.0010100.9400000710.640000000267951.29000000000000450.440000000000102.000000000000552.44
081103291310400357.0302927500377.0562980415140010100000028.0010101.0000000028.000000000010557.58000000000000096.980000000000097.190000000000194.16
081103291310400357.0302927500377.0562980415020010100000018.0010101.0500000018.900000000007126.36000000000000096.980000000000097.190000000000194.16
081103290210400357.0302927500377.0562980416018010700000040.0010101.0800000043.200000000016288.83000000000000457.800000000000131.710000000000589.51
081103290210400357.0302927500377.0562980418014010100000080.0010101.0200000081.600000000030767.79000000000000457.800000000000131.710000000000589.51
081103290410400357.0302927500377.0562980416016060100000535.0010101.0700000572.450000000215845.88000000000000536.640000000000103.000000000000639.64
081103290410400357.0302927500377.0562980416016370100000090.0010101.0700000096.300000000036310.52000000000000536.640000000000103.000000000000639.64
081103290410400357.0302927500377.0562980417040010300000800.0010101.0600000848.000000000319743.74000000000000536.640000000000103.000000000000639.64
081103290410400357.0302927500377.0562980416016010100000075.0010101.0700000080.250000000030258.77000000000000536.640000000000103.000000000000639.64
081103290510400357.0302927500377.0562980418012010100000013.0010101.0100000013.130000000004950.75000000000000420.000000000000153.500000000000573.50
081103290510400357.0302927500377.0562980418002010300000040.0010100.9700000038.800000000014629.78000000000000420.000000000000153.500000000000573.50
081103290710400357.0302927500377.0562980417025010100000050.0030101.1100000055.500000000020926.62000000000000206.000000000000238.250000000000444.25
081103290710400357.0302927500377.0562980415124010100000560.0010101.0500000588.000000000221709.10000000000000206.000000000000238.250000000000444.25
081103290710400357.0302927500377.0562980415024010100000438.0010100.9300000407.340000000153590.11000000000000206.000000000000238.250000000000444.25
081103290710400357.0302927500377.0562980415042010100000050.0010101.0300000051.500000000019418.40000000000000206.000000000000238.250000000000444.25
081103290710400357.0302927500377.0562980415140010100000020.0030101.0000000020.000000000007541.13000000000000206.000000000000238.250000000000444.25
081103290710400357.0302927500377.0562980417024010700999999.9930101.1800000406.000000000153084.86010000000000206.000000000000238.250000000000444.25
081103290710400357.0302927500377.0562980417023010700999999.9930101.1100000330.000000000124428.58010000000000206.000000000000238.250000000000444.25
081103290910400357.0302927500377.0562980416018010300000050.0010101.0900000054.500000000020549.57000000000001700.040000000000108.170000000001808.21
081103290910400357.0302927500377.0562980416024010300000024.5010101.0700000026.220000000009886.42000000000001700.040000000000108.170000000001808.21
081103290910400357.0302927500377.0562980415051020100000059.0010101.0300000060.770000000022913.71000000000001700.040000000000108.170000000001808.21
081103290910400357.0302927500377.0562980417024010100000189.0010101.1800000223.020000000084091.10000000000001700.040000000000108.170000000001808.21
081103290910400357.0302927500377.0562980415021010300000106.0010101.0000000106.000000000039967.97000000000001700.040000000000108.170000000001808.21
081103371010400375.3389501100396.3918970216016010100999999.9910101.0500000422.650000000167535.04010000000000955.250000000000000.000000000000955.25
081103371010400375.3389501100396.3918970217010010100000350.0010101.0000000350.000000000138737.16000000000000955.250000000000000.000000000000955.25
081103371010400375.3389501100396.3918970217008020100000150.0010101.0000000150.000000000059458.78000000000000955.250000000000000.000000000000955.25
081103371010400375.3389501100396.3918970217007020100000159.0010101.0000000159.000000000063026.31000000000000955.250000000000000.000000000000955.25
081103371010400375.3389501100396.3918970217024010100000200.0010101.1800000236.000000000093548.49000000000000955.250000000000000.000000000000955.25
081103371010400375.3389501100396.3918970215042010100000050.0010101.0100000050.500000000020017.79000000000000955.250000000000000.000000000000955.25
081103371010400375.3389501100396.3918970215020010300000050.0010101.0500000052.500000000020810.57000000000000955.250000000000000.000000000000955.25
081103371010400375.3389501100396.3918970218006010100000010.0010101.0300000010.300000000004082.84000000000000955.250000000000000.000000000000955.25
081103371010400375.3389501100396.3918970215021010300000800.0010101.0100000808.000000000320284.65000000000000955.250000000000000.000000000000955.25
081103371010400375.3389501100396.3918970215024010100000470.0010100.9400000441.800000000175125.94000000000000955.250000000000000.000000000000955.25
081103371010400375.3389501100396.3918970215014010300000089.9010101.0100000090.800000000035992.38000000000000955.250000000000000.000000000000955.25
081103371010400375.3389501100396.3918970215049020100000027.0010101.0200000027.540000000010916.63000000000000955.250000000000000.000000000000955.25
081103371010400375.3389501100396.3918970215006010100000890.0010101.0200000907.800000000359844.56000000000000955.250000000000000.000000000000955.25
081103371010400375.3389501100396.3918970215066010100000150.0010101.0400000156.000000000061837.14000000000000955.250000000000000.000000000000955.25
081103371210400375.3389501100396.3918970215013010100000060.0010101.0200000061.200000000024259.18000000000002710.750000000000135.420000000002846.17
081103371210400375.3389501100396.3918970215009010100000063.0010101.0200000064.260000000025472.14000000000002710.750000000000135.420000000002846.17
081103371210400375.3389501100396.3918970215027010700999999.9930100.9300000080.000000000031711.35010000000002710.750000000000135.420000000002846.17
081103371210400375.3389501100396.3918970217005010100000400.0010101.0000000400.000000000158556.76000000000002710.750000000000135.420000000002846.17
081103371210400375.3389501100396.3918970217040010100000600.0010101.0800000648.000000000256861.95000000000002710.750000000000135.420000000002846.17
081103371210400375.3389501100396.3918970217018010100000600.0010101.0000000600.000000000237835.14000000000002710.750000000000135.420000000002846.17
081103371210400375.3389501100396.3918970217085010100000020.0010101.0500000021.000000000008324.23000000000002710.750000000000135.420000000002846.17
081103371210400375.3389501100396.3918970218002010100000060.0010100.9400000056.400000000022356.50000000000002710.750000000000135.420000000002846.17
081103371210400375.3389501100396.3918970218017010100000020.0010101.1200000022.400000000008879.18000000000002710.750000000000135.420000000002846.17
081103371210400375.3389501100396.3918970215049010100000025.0010101.0200000025.500000000010107.99000000000002710.750000000000135.420000000002846.17
081103371310400375.3389501100396.3918970218006010300000014.0010101.0300000014.420000000005715.97000000000000684.050000000000254.190000000000938.24
081103371310400375.3389501100396.3918970215061010300000250.0030101.0200000255.000000000101079.93000000000000684.050000000000254.190000000000938.24
081103371310400375.3389501100396.3918970215156090100000150.0030101.0200000153.000000000060647.96000000000000684.050000000000254.190000000000938.24
081103371310400375.3389501100396.3918970217085010100000050.0010101.0500000052.500000000020810.57000000000000684.050000000000254.190000000000938.24
081103371310400375.3389501100396.3918970218002010300000280.0010100.9400000263.200000000104330.35000000000000684.050000000000254.190000000000938.24
081103370810400375.3389501100396.3918970217040010100000550.0010101.0800000594.000000000235456.79000000000000830.000000000000297.330000000001127.33
081103370910400375.3389501100396.3918970216026010100000080.0010101.0500000084.000000000033296.92000000000012480.000000000000000.000000000012480.00
081103370910400375.3389501100396.3918970218008010300000600.0010100.9900000594.000000000235456.79000000000012480.000000000000000.000000000012480.00
081103450110400414.4616844700437.7090448615042010100000050.0010101.0300000051.500000000022542.02000000000000778.430000000000205.100000000000983.53
081103450110400414.4616844700437.7090448615021010100000170.0010101.0000000170.000000000074410.54000000000000778.430000000000205.100000000000983.53
081103450110400414.4616844700437.7090448615020010100000050.0010101.0700000053.500000000023417.43000000000000778.430000000000205.100000000000983.53
081103451010400414.4616844700437.7090448615124010100000380.0010101.0900000414.200000000181299.09000000000006038.400000000000370.150000000006408.55
081103451010400414.4616844700437.7090448615014010100000050.0010101.0200000051.000000000022323.16000000000006038.400000000000370.150000000006408.55
081103451010400414.4616844700437.7090448615089010100000040.0010101.0500000042.000000000018383.78000000000006038.400000000000370.150000000006408.55
081103451010400414.4616844700437.7090448616026010100000180.0010101.0500000189.000000000082727.01000000000006038.400000000000370.150000000006408.55
081103451110400414.4616844700437.7090448615042010100000080.0010101.0100000080.800000000035366.89000000000002154.130000000000397.790000000002551.91
081103451110400414.4616844700437.7090448618006010700999999.9910101.0600000008.930000000003908.74010000000002154.130000000000397.790000000002551.91
081103451110400414.4616844700437.7090448615027010100000250.0010101.0200000255.000000000111615.81000000000002154.130000000000397.790000000002551.91
081103451110400414.4616844700437.7090448615014010100000045.0010101.0200000045.900000000020090.85000000000002154.130000000000397.790000000002551.91
081103451110400414.4616844700437.7090448616024010100000030.0010101.0500000031.500000000013787.83000000000002154.130000000000397.790000000002551.91
081103451110400414.4616844700437.7090448617008021000000150.0010100.9900000148.500000000064999.79000000000002154.130000000000397.790000000002551.91
081103451210400414.4616844700437.7090448615032010700999999.9930100.9600000147.000000000064343.23010000000002558.500000000000290.490000000002848.99
081103451210400414.4616844700437.7090448617044010300000329.4010101.0400000342.580000000149950.36000000000002558.500000000000290.490000000002848.99
081103451210400414.4616844700437.7090448615062010700999999.9930100.9300001176.000000000514745.84010000000002558.500000000000290.490000000002848.99
081103451210400414.4616844700437.7090448615042010700999999.9910101.0100000121.200000000053050.34010000000002558.500000000000290.490000000002848.99
081103451210400414.4616844700437.7090448615021010100000300.0010101.0400000312.000000000136565.22000000000002558.500000000000290.490000000002848.99
081103451210400414.4616844700437.7090448615124010700999999.9910101.0900000353.600000000154773.92010000000002558.500000000000290.490000000002848.99
081103451210400414.4616844700437.7090448615006010300000408.0010101.0400000424.320000000185728.70000000000002558.500000000000290.490000000002848.99
081103451310400414.4616844700437.7090448616018010700000025.0010101.0500000026.250000000011489.86000000000003273.400000000000299.140000000003572.54
081103451310400414.4616844700437.7090448616024010100000003.0010101.0500000003.150000000001378.78000000000003273.400000000000299.140000000003572.54
081103451310400414.4616844700437.7090448615127010700000500.0010101.0500000525.000000000229797.25000000000003273.400000000000299.140000000003572.54
081103451310400414.4616844700437.7090448615027010700000200.0010101.0200000204.000000000089292.65000000000003273.400000000000299.140000000003572.54
081103451310400414.4616844700437.7090448615020010100000070.0010101.0500000073.500000000032171.61000000000003273.400000000000299.140000000003572.54
081103451310400414.4616844700437.7090448615021010100000240.0010101.0400000249.600000000109252.18000000000003273.400000000000299.140000000003572.54
081103450210400414.4616844700437.7090448615120020100000049.9010100.9500000047.410000000020751.79000000000003128.050000000000265.960000000003394.01
081103450210400414.4616844700437.7090448617081010300000069.0010101.1100000076.590000000033524.14000000000003128.050000000000265.960000000003394.01
081103450210400414.4616844700437.7090448615024010100000449.5010100.9300000418.040000000182979.89000000000003128.050000000000265.960000000003394.01
081103450210400414.4616844700437.7090448615016010100000400.0010101.0300000412.000000000180336.13000000000003128.050000000000265.960000000003394.01
081103450210400414.4616844700437.7090448615013010300000140.0010101.0300000144.200000000063117.64000000000003128.050000000000265.960000000003394.01
081103450210400414.4616844700437.7090448615020010300000076.6010101.0700000081.960000000035874.63000000000003128.050000000000265.960000000003394.01
081103450310400414.4616844700437.7090448615021010100000385.0010101.0000000385.000000000168517.98000000000001860.250000000000254.590000000002114.84
081103450310400414.4616844700437.7090448615042010100000070.0010101.0300000072.100000000031558.82000000000001860.250000000000254.590000000002114.84
081103450310400414.4616844700437.7090448618006010100000040.0010101.0400000041.600000000018208.70000000000001860.250000000000254.590000000002114.84
081103450310400414.4616844700437.7090448615006010300001300.0010101.0300001339.000000000586092.41000000000001860.250000000000254.590000000002114.84
081103450310400414.4616844700437.7090448618014010100000047.0010101.0000000047.000000000020572.33000000000001860.250000000000254.590000000002114.84
081103450310400414.4616844700437.7090448615020010100000045.0010101.0700000048.150000000021075.69000000000001860.250000000000254.590000000002114.84
081103450410400414.4616844700437.7090448615006010300000930.0010101.0300000957.900000000419281.49000000000000732.930000000000000.000000000000732.93
081103450710400414.4616844700437.7090448615042010100999999.9910101.0100000051.000000000022323.16010000000001664.440000000000008.580000000001673.03
081103450710400414.4616844700437.7090448615024010300000162.0010100.9400000152.280000000066654.33000000000001664.440000000000008.580000000001673.03
081103450810400414.4616844700437.7090448618014010300000090.0010101.0000000090.000000000039393.81000000000002855.060000000000000.000000000002855.06
081103450810400414.4616844700437.7090448618008010300000300.0010100.9900000297.000000000129999.59000000000002855.060000000000000.000000000002855.06
081103450810400414.4616844700437.7090448618002010100000009.0010100.9400000008.460000000003703.02000000000002855.060000000000000.000000000002855.06
081103450810400414.4616844700437.7090448615014010100000030.0010101.0100000030.300000000013262.58000000000002855.060000000000000.000000000002855.06
081103530110400563.9915196700595.6260823017041010300000500.0010101.0400000520.000000000309725.56000000000001469.230000000000118.300000000001587.53
081103530110400563.9915196700595.6260823017060010300000590.0010101.1000000649.000000000386561.33000000000001469.230000000000118.300000000001587.53
081103530110400563.9915196700595.6260823016024010100000100.0010101.0500000105.000000000062540.74000000000001469.230000000000118.300000000001587.53
081103530110400563.9915196700595.6260823015062010700999999.9930100.9300001419.600000000845550.79010000000001469.230000000000118.300000000001587.53
081103530110400563.9915196700595.6260823017024010100000220.0010101.1800000259.600000000154624.53000000000001469.230000000000118.300000000001587.53
081103530210400563.9915196700595.6260823016016010100000050.0010101.0500000052.500000000031270.37000000000002756.630000000001499.580000000004256.22
081103530210400563.9915196700595.6260823015020010300000050.0010101.0500000052.500000000031270.37000000000002756.630000000001499.580000000004256.22
081103530210400563.9915196700595.6260823016024010100000100.0010101.0500000105.000000000062540.74000000000002756.630000000001499.580000000004256.22
081103530210400563.9915196700595.6260823017023010300000260.0010101.1000000286.000000000170349.06000000000002756.630000000001499.580000000004256.22
081103530210400563.9915196700595.6260823017085010100999999.9910101.0500000043.260000000025766.78010000000002756.630000000001499.580000000004256.22
081103530210400563.9915196700595.6260823015014010300000110.0010101.0200000112.200000000066829.25000000000002756.630000000001499.580000000004256.22
081103530210400563.9915196700595.6260823015048010300000090.0010101.0500000094.500000000056286.66000000000002756.630000000001499.580000000004256.22
081103530210400563.9915196700595.6260823017024010300000320.0010101.1800000377.600000000224908.41000000000002756.630000000001499.580000000004256.22
081103530410400563.9915196700595.6260823015124010300001100.0010101.0500001155.000000000687948.13000000000001979.590000000000405.830000000002385.42
081103530410400563.9915196700595.6260823015062010300002000.0010100.9700001940.000000001155514.60000000000001979.590000000000405.830000000002385.42
081103530410400563.9915196700595.6260823017008020300000200.0010100.9700000194.000000000115551.46000000000001979.590000000000405.830000000002385.42
081103530410400563.9915196700595.6260823017024010300000070.0010101.2200000085.400000000050866.47000000000001979.590000000000405.830000000002385.42
081103530410400563.9915196700595.6260823017023010300000080.0010101.1100000088.800000000052891.60000000000001979.590000000000405.830000000002385.42
081103530610400563.9915196700595.6260823017067010300000093.0010101.2200000113.460000000067579.74000000000001315.700000000000000.000000000001315.70
081103530610400563.9915196700595.6260823017077010300000180.0010101.1100000199.800000000119006.09000000000001315.700000000000000.000000000001315.70
081103530610400563.9915196700595.6260823017063010300000100.0030101.1100000111.000000000066114.50000000000001315.700000000000000.000000000001315.70
081103530710400563.9915196700595.6260823016026010100000100.0010101.0500000105.000000000062540.74000000000001212.000000000000116.270000000001328.27
081103530710400563.9915196700595.6260823016018010700000400.0010101.0400000416.000000000247780.45000000000001212.000000000000116.270000000001328.27
081103530910400563.9915196700595.6260823016018010100000250.0010101.0200000255.000000000151884.65000000000001092.820000000000161.600000000001254.42
081103611010400863.9502734100912.4096705415051010700000070.0010101.0300000072.100000000065784.74000000000001331.130000000000477.370000000001808.50
081103611010400863.9502734100912.4096705415020010100000045.0010101.0400000046.800000000042700.77000000000001331.130000000000477.370000000001808.50
081103611210400863.9502734100912.4096705417020010100000300.0010101.1000000330.000000000301095.19000000000000796.080000000000038.710000000000834.79
081103611210400863.9502734100912.4096705415021010700000050.0030101.0500000052.500000000047901.51000000000000796.080000000000038.710000000000834.79
081103611210400863.9502734100912.4096705415006010700000400.0030101.0300000412.000000000375912.78000000000000796.080000000000038.710000000000834.79
081103611210400863.9502734100912.4096705415124010100000200.0030101.0400000208.000000000189781.21000000000000796.080000000000038.710000000000834.79
081103611210400863.9502734100912.4096705418005010100000020.0010101.0000000020.000000000018248.19000000000000796.080000000000038.710000000000834.79
081103611210400863.9502734100912.4096705417023010100000200.0030101.1000000220.000000000200730.13000000000000796.080000000000038.710000000000834.79
081103611210400863.9502734100912.4096705417024010100000200.0030101.1100000222.000000000202554.95000000000000796.080000000000038.710000000000834.79
081103611210400863.9502734100912.4096705415027010100000200.0010100.9800000196.000000000178832.30000000000000796.080000000000038.710000000000834.79
081103610510400863.9502734100912.4096705415021010300000700.0010101.0500000735.000000000670621.11000000000001060.000000000000306.000000000001366.00
081103610510400863.9502734100912.4096705415094010300000460.0010100.9700000446.200000000407117.19000000000001060.000000000000306.000000000001366.00
081103610510400863.9502734100912.4096705417008020100000350.0010100.9700000339.500000000309763.08000000000001060.000000000000306.000000000001366.00
081103610510400863.9502734100912.4096705415024010300002300.0010100.9400002162.000000001972629.71000000000001060.000000000000306.000000000001366.00
081103610710400863.9502734100912.4096705417020010300001200.0010101.1000001320.000000001204380.77000000000003082.920000000000303.000000000003385.92
081103610710400863.9502734100912.4096705415042010300000100.0010101.0200000102.000000000093065.79000000000003082.920000000000303.000000000003385.92
081103610810400863.9502734100912.4096705417011010100000215.0010101.0900000234.350000000213823.21000000000008315.000000000001515.000000000009830.00
081103610810400863.9502734100912.4096705417020010100000500.0010101.1000000550.000000000501825.32000000000008315.000000000001515.000000000009830.00
081103610810400863.9502734100912.4096705415062010300003100.0010100.9700003007.000000002743615.88000000000008315.000000000001515.000000000009830.00
081103610810400863.9502734100912.4096705415027010100000200.0010101.0000000200.000000000182481.93000000000008315.000000000001515.000000000009830.00
081103610810400863.9502734100912.4096705415018010100000286.0010101.0300000294.580000000268777.64000000000008315.000000000001515.000000000009830.00
081103610810400863.9502734100912.4096705417065010100000380.0010101.1000000418.000000000381387.24000000000008315.000000000001515.000000000009830.00
081103610810400863.9502734100912.4096705418002010100000120.0010101.0700000128.400000000117153.40000000000008315.000000000001515.000000000009830.00
081103610810400863.9502734100912.4096705415051010100000065.0010101.0300000066.950000000061085.83000000000008315.000000000001515.000000000009830.00
081103700110400457.1528173000482.7947443915124010300000600.0010101.0400000624.000000000301263.92000000000002310.400000000000284.000000000002594.40
081103700110400457.1528173000482.7947443915039010100000800.0010101.0300000824.000000000397822.87000000000002310.400000000000284.000000000002594.40
081103700110400457.1528173000482.7947443915014010100000160.0010101.0400000166.400000000080337.05000000000002310.400000000000284.000000000002594.40
081103701310400457.1528173000482.7947443917011010300000180.0010101.0300000185.400000000089510.15030000000000557.620000000000021.250000000000578.87
081103701310400457.1528173000482.7947443915039010300000700.0010101.0200000714.000000000344715.45030000000000557.620000000000021.250000000000578.87
081103701310400457.1528173000482.7947443917010010300000500.0010101.0100000505.000000000243811.35030000000000557.620000000000021.250000000000578.87
081103701310400457.1528173000482.7947443915148010100000045.0010100.9500000042.750000000020639.48030000000000557.620000000000021.250000000000578.87
081103701310400457.1528173000482.7947443915048010100000120.0010101.0200000122.400000000059094.08030000000000557.620000000000021.250000000000578.87
081103701310400457.1528173000482.7947443915038030100000150.0010100.9900000148.500000000071695.02030000000000557.620000000000021.250000000000578.87
081103700610400457.1528173000482.7947443918016010100000250.0010101.0000000250.000000000120698.69000000000007327.000000000000800.000000000008127.00
081103880110400330.3065444000348.8336014618002010100000250.0010101.0000000250.000000000087208.40000000000003470.000000000000000.000000000003470.00
081103880110400330.3065444000348.8336014616004010100000220.0010101.0300000226.600000000079045.69000000000003470.000000000000000.000000000003470.00
081103881110400330.3065444000348.8336014618032010100000065.0010101.0300000066.950000000023354.41000000000003742.500000000000127.350000000003869.85
081103881110400330.3065444000348.8336014615021010300000267.0010101.0500000280.350000000097795.50000000000003742.500000000000127.350000000003869.85
081103881110400330.3065444000348.8336014615042010100000054.0010101.0300000055.620000000019402.12000000000003742.500000000000127.350000000003869.85
081103881110400330.3065444000348.8336014615014010100000090.0010101.0500000094.500000000032964.78000000000003742.500000000000127.350000000003869.85
081103881110400330.3065444000348.8336014618002010300000250.0010101.0200000255.000000000088952.57000000000003742.500000000000127.350000000003869.85
081103881210400330.3065444000348.8336014615014010700999999.9910101.0500000080.800000000028185.75010000000002101.010000000000790.030000000002891.04
081103881210400330.3065444000348.8336014615006010100002300.0010101.0200002346.000000000818363.63000000000002101.010000000000790.030000000002891.04
081103881210400330.3065444000348.8336014615124010100000700.0010101.0200000714.000000000249067.19000000000002101.010000000000790.030000000002891.04
081103881210400330.3065444000348.8336014615021010700999999.9910101.0500001039.500000000362612.53010000000002101.010000000000790.030000000002891.04
081103881210400330.3065444000348.8336014615020010100999999.9910101.0200000052.430000000018289.35010000000002101.010000000000790.030000000002891.04
081103881210400330.3065444000348.8336014615024010100999999.9910100.9900000460.600000000160672.76010000000002101.010000000000790.030000000002891.04
081103881210400330.3065444000348.8336014615042010100000108.0010101.0300000111.240000000038804.25000000000002101.010000000000790.030000000002891.04
081103881210400330.3065444000348.8336014615062010100003400.0010100.9900003366.000000001174173.90000000000002101.010000000000790.030000000002891.04
081103881210400330.3065444000348.8336014615027010100999999.9910101.0000000155.100000000054104.09010000000002101.010000000000790.030000000002891.04
081103881210400330.3065444000348.8336014617085010100000070.0010101.0200000071.400000000024906.72000000000002101.010000000000790.030000000002891.04
081103881210400330.3065444000348.8336014617040010100000600.0010101.0000000600.000000000209300.16000000000002101.010000000000790.030000000002891.04
081103881210400330.3065444000348.8336014617007010100000500.0010101.0100000505.000000000176160.97000000000002101.010000000000790.030000000002891.04
081103881210400330.3065444000348.8336014616016010300000500.0010101.0200000510.000000000177905.14000000000002101.010000000000790.030000000002891.04
081103881210400330.3065444000348.8336014615009010100999999.9910101.0200000108.150000000037726.35010000000002101.010000000000790.030000000002891.04
081103880210400330.3065444000348.8336014617007020700999999.9910101.0100000242.500000000084592.15010000000002400.000000000000320.210000000002720.21
081103880210400330.3065444000348.8336014617088010300000240.0010101.0800000259.200000000090417.67000000000002400.000000000000320.210000000002720.21
081103880210400330.3065444000348.8336014617024020300000180.0010101.1100000199.800000000069696.95000000000002400.000000000000320.210000000002720.21
081103880210400330.3065444000348.8336014616026010100000070.0010101.0300000072.100000000025150.90000000000002400.000000000000320.210000000002720.21
081103880410400330.3065444000348.8336014615024010700999999.9910100.9900000238.420000000083168.91010000000001427.590000000001629.770000000003057.36
081103880410400330.3065444000348.8336014618002011000999999.9910101.0000000015.000000000005232.50010000000001427.590000000001629.770000000003057.36
081103880510400330.3065444000348.8336014615006010300001200.0010101.0200001224.000000000426972.33000000000001103.850000000000018.060000000001121.91
081103880510400330.3065444000348.8336014615014011100999999.9930101.0600000031.200000000010883.61010000000001103.850000000000018.060000000001121.91
081103880510400330.3065444000348.8336014615013011100999999.9930101.0300000087.550000000030540.38010000000001103.850000000000018.060000000001121.91
081103880510400330.3065444000348.8336014615020010300000039.0010101.0300000040.170000000014012.65000000000001103.850000000000018.060000000001121.91
081103880510400330.3065444000348.8336014615042010100000049.0010101.0500000051.450000000017947.49000000000001103.850000000000018.060000000001121.91
081103880510400330.3065444000348.8336014615024011100999999.9930100.9900000098.000000000034185.69010000000001103.850000000000018.060000000001121.91
081103880510400330.3065444000348.8336014615124010100000250.0010101.0200000255.000000000088952.57000000000001103.850000000000018.060000000001121.91
081103880610400330.3065444000348.8336014618005010100999999.9910101.0000000002.750000000000959.29010000000008116.130000000000299.340000000008415.47
081103880610400330.3065444000348.8336014618014010100999999.9910101.0100000408.000000000142324.11010000000008116.130000000000299.340000000008415.47
081103880610400330.3065444000348.8336014617023020100000280.0010101.1000000308.000000000107440.75000000000008116.130000000000299.340000000008415.47
081103880610400330.3065444000348.8336014617023010100000730.0010101.1000000803.000000000280113.38000000000008116.130000000000299.340000000008415.47
081103880610400330.3065444000348.8336014615020010100000040.9010101.0300000042.130000000014696.36000000000008116.130000000000299.340000000008415.47
081103880610400330.3065444000348.8336014615006010300001200.0010101.0200001224.000000000426972.33000000000008116.130000000000299.340000000008415.47
081103880610400330.3065444000348.8336014615042010100000089.0010101.0500000093.450000000032598.50000000000008116.130000000000299.340000000008415.47
081103880610400330.3065444000348.8336014616022010100000089.0010101.0300000091.670000000031977.58000000000008116.130000000000299.340000000008415.47
081103880710400330.3065444000348.8336014615049010100999999.9910101.0200000036.050000000012575.45010000000018803.360000000000000.000000000018803.36
081103880710400330.3065444000348.8336014615020010100000046.0010101.0200000046.920000000016367.27000000000018803.360000000000000.000000000018803.36
081103880710400330.3065444000348.8336014615006010100002000.0010101.0200002040.000000000711620.55000000000018803.360000000000000.000000000018803.36
081103880710400330.3065444000348.8336014615021010100000990.0010101.0500001039.500000000362612.53000000000018803.360000000000000.000000000018803.36
081103880710400330.3065444000348.8336014615027010100000230.0010101.0000000230.000000000080231.73000000000018803.360000000000000.000000000018803.36
081103880710400330.3065444000348.8336014615062010300002600.0010100.9900002574.000000000897897.69000000000018803.360000000000000.000000000018803.36
081103880810400330.3065444000348.8336014618004010100000078.0010101.0300000080.340000000028025.29030000000008230.800000000000000.000000000008230.80
081103880810400330.3065444000348.8336014618005010100000078.0010101.0300000080.340000000028025.29030000000008230.800000000000000.000000000008230.80
081103880810400330.3065444000348.8336014617020030300000700.0010101.0300000721.000000000251509.03030000000008230.800000000000000.000000000008230.80
081103880810400330.3065444000348.8336014615042010100000100.0010101.0100000101.000000000035232.19030000000008230.800000000000000.000000000008230.80
081103960110400619.8402822900654.6074295715042010300000035.0010101.0500000036.750000000024056.82000000000000351.930000000000270.670000000000622.59
081103960110400619.8402822900654.6074295715014010300000080.0010101.0600000084.800000000055510.71000000000000351.930000000000270.670000000000622.59
081103960110400619.8402822900654.6074295715063040300000400.0010101.0000000400.000000000261842.97000000000000351.930000000000270.670000000000622.59
081103960110400619.8402822900654.6074295715051020700999999.9930101.0300000154.500000000101136.85010000000000351.930000000000270.670000000000622.59
081103960110400619.8402822900654.6074295715027010300000080.0010100.9800000078.400000000051321.22000000000000351.930000000000270.670000000000622.59
081103960110400619.8402822900654.6074295715140010700999999.9910101.0100000076.500000000050077.47010000000000351.930000000000270.670000000000622.59
081103960110400619.8402822900654.6074295715044010300001385.0010101.0300001426.550000000933830.23000000000000351.930000000000270.670000000000622.59
081103960110400619.8402822900654.6074295715020010100000025.0010101.0300000025.750000000016856.14000000000000351.930000000000270.670000000000622.59
081103960110400619.8402822900654.6074295715024010300000600.0010100.9900000594.000000000388836.81000000000000351.930000000000270.670000000000622.59
081103960110400619.8402822900654.6074295715013010100000040.0010101.0300000041.200000000026969.83000000000000351.930000000000270.670000000000622.59
081103960110400619.8402822900654.6074295715049020100000035.0010101.0300000036.050000000023598.60000000000000351.930000000000270.670000000000622.59
081103961010400619.8402822900654.6074295716016010100000215.0010101.0200000219.300000000143555.41000000000000781.420000000000196.000000000000977.42
081103961110400619.8402822900654.6074295718014010100000100.0010101.0200000102.000000000066769.96000000000000368.690000000000000.000000000000368.69
081103960310400619.8402822900654.6074295715066010300000570.0010101.0500000598.500000000391782.55000000000001208.010000000000008.580000000001216.59
081103960310400619.8402822900654.6074295715027010300999999.9910100.9800000092.880000000060799.94010000000001208.010000000000008.580000000001216.59
081103960310400619.8402822900654.6074295715042010700999999.9930101.0500000103.000000000067424.57010000000001208.010000000000008.580000000001216.59
081103960310400619.8402822900654.6074295715013010300000040.0010101.0300000041.200000000026969.83000000000001208.010000000000008.580000000001216.59
081103960410400619.8402822900654.6074295718002010300000068.0010101.0000000068.000000000044513.31000000000000107.530000000000291.250000000000398.78
081103960410400619.8402822900654.6074295715006010300000780.0010101.0200000795.600000000520805.67000000000000107.530000000000291.250000000000398.78
081103960410400619.8402822900654.6074295717010010700999999.9930100.9900000495.000000000324030.68010000000000107.530000000000291.250000000000398.78
081103960610400619.8402822900654.6074295717020010300999999.9930101.1000000368.500000000241222.84010000000000406.080000000000309.900000000000715.98
081103960610400619.8402822900654.6074295715051020100000172.0010101.0300000177.160000000115970.25000000000000406.080000000000309.900000000000715.98
081103960610400619.8402822900654.6074295715044010100999999.9930101.0300001426.550000000933830.23010000000000406.080000000000309.900000000000715.98
081103960610400619.8402822900654.6074295717007020700999999.9930100.9900000118.800000000077767.36010000000000406.080000000000309.900000000000715.98
081103960610400619.8402822900654.6074295715014010100000030.0010101.0600000031.800000000020816.52000000000000406.080000000000309.900000000000715.98
081103960610400619.8402822900654.6074295717025010100999999.9930101.1000000396.760000000259722.04010000000000406.080000000000309.900000000000715.98
081103960610400619.8402822900654.6074295717018010100999999.9930100.9900000198.000000000129612.27010000000000406.080000000000309.900000000000715.98
081103960710400619.8402822900654.6074295718001010300000210.0010101.0200000214.200000000140216.91000000000001218.710000000000444.720000000001663.43
081103960710400619.8402822900654.6074295715021010300001400.0010101.0500001470.000000000962272.92000000000001218.710000000000444.720000000001663.43
081103960810400619.8402822900654.6074295717023010300000600.0010101.0900000654.000000000428113.26000000000004088.100000000000097.080000000004185.18
081103960810400619.8402822900654.6074295715013010700999999.9910101.0200000204.970000000134174.88010000000004088.100000000000097.080000000004185.18
081103960810400619.8402822900654.6074295715124010700999999.9910101.0200000780.000000000510593.80010000000004088.100000000000097.080000000004185.18
081103960810400619.8402822900654.6074295715027010700999999.9910101.0000000180.000000000117829.34010000000004088.100000000000097.080000000004185.18
081103960810400619.8402822900654.6074295715020010100000060.0010101.0200000061.200000000040061.97000000000004088.100000000000097.080000000004185.18
081103960910400619.8402822900654.6074295715124010100000115.0030101.0200000117.300000000076785.45000000000000222.260000000000000.000000000000222.26
081103960910400619.8402822900654.6074295715006010100000150.0030101.0200000153.000000000100154.94000000000000222.260000000000000.000000000000222.26
081104000110500416.1886470300439.5328736015021010300000220.0010101.0200000224.400000000098631.18000000000001113.200000000000000.000000000001113.20
081104000110500416.1886470300439.5328736015020010300000066.0010101.1100000073.260000000032200.18000000000001113.200000000000000.000000000001113.20
081104001010500416.1886470300439.5328736015005010300000119.0010101.0400000123.760000000054396.59000000000002287.070000000000084.000000000002371.07
081104001010500416.1886470300439.5328736015049010100000029.0010101.0300000029.870000000013128.85000000000002287.070000000000084.000000000002371.07
081104001010500416.1886470300439.5328736017023010300000680.0010101.1000000748.000000000328770.59000000000002287.070000000000084.000000000002371.07
081104001110500416.1886470300439.5328736017024010300000500.0010101.1600000580.000000000254929.07000000000002272.670000000000183.800000000002456.47
081104001110500416.1886470300439.5328736017008020300000630.0010101.0000000630.000000000276905.71000000000002272.670000000000183.800000000002456.47
081104001110500416.1886470300439.5328736017023010300000616.0010101.1000000677.600000000297827.48000000000002272.670000000000183.800000000002456.47
081104001210500416.1886470300439.5328736018005010100000050.0010100.9700000048.500000000021317.34000000000004072.030000000000367.500000000004439.53
081104001210500416.1886470300439.5328736018006010100000030.0010101.0100000030.300000000013317.85000000000004072.030000000000367.500000000004439.53
081104001210500416.1886470300439.5328736017020010100000420.0010101.1000000462.000000000203064.19000000000004072.030000000000367.500000000004439.53
081104001210500416.1886470300439.5328736015042010300000140.0010101.0200000142.800000000062765.29000000000004072.030000000000367.500000000004439.53
081104001210500416.1886470300439.5328736015016010100000600.0010101.0300000618.000000000271631.32000000000004072.030000000000367.500000000004439.53
081104000210500416.1886470300439.5328736015042010300000147.0010101.0200000149.940000000065903.56000000000001393.850000000000000.000000000001393.85
081104000210500416.1886470300439.5328736015124010300000350.0010101.0500000367.500000000161528.33000000000001393.850000000000000.000000000001393.85
081104000310500416.1886470300439.5328736015124010100000289.0010101.0400000300.560000000132106.00000000000002106.550000000000210.000000000002316.55
081104000310500416.1886470300439.5328736015021010300000079.0010101.0600000083.740000000036806.48000000000002106.550000000000210.000000000002316.55
081104000310500416.1886470300439.5328736016024010100000132.0090101.1000000145.200000000063820.17000000000002106.550000000000210.000000000002316.55
081104000310500416.1886470300439.5328736015062010100002900.0010100.9200002668.000000001172673.71000000000002106.550000000000210.000000000002316.55
081104000310500416.1886470300439.5328736017011010100000110.0010101.1200000123.200000000054150.45000000000002106.550000000000210.000000000002316.55
081104000510500416.1886470300439.5328736017024010300000450.0010101.1800000531.000000000233391.96000000000000749.740000000000157.500000000000907.24
081104000610500416.1886470300439.5328736015124010100000080.0030101.0400000083.200000000036569.14000000000000750.060000000000000.000000000000750.06
081104000610500416.1886470300439.5328736015006010300000840.0010101.0300000865.200000000380283.84000000000000750.060000000000000.000000000000750.06
081104000610500416.1886470300439.5328736015027010300000108.0010100.8600000092.880000000040823.81000000000000750.060000000000000.000000000000750.06
081104000610500416.1886470300439.5328736017008020300000230.0010101.0200000234.600000000103114.41000000000000750.060000000000000.000000000000750.06
081104000610500416.1886470300439.5328736015020010300000030.0010101.1000000033.000000000014504.58000000000000750.060000000000000.000000000000750.06
081104000610500416.1886470300439.5328736017040010300000100.0030101.0700000107.000000000047030.02000000000000750.060000000000000.000000000000750.06
081104000610500416.1886470300439.5328736017023010100000080.0030101.1200000089.600000000039382.15000000000000750.060000000000000.000000000000750.06
081104000610500416.1886470300439.5328736017020010300000320.0010101.1200000358.400000000157528.58000000000000750.060000000000000.000000000000750.06
081104000610500416.1886470300439.5328736015042010100000040.0010101.0200000040.800000000017932.94000000000000750.060000000000000.000000000000750.06
081104000610500416.1886470300439.5328736015021010100000050.0030101.0600000053.000000000023295.24000000000000750.060000000000000.000000000000750.06
081104000810500416.1886470300439.5328736018002010700999999.9930100.9700000038.400000000016878.06010000000000243.600000000000543.040000000000786.64
081104000810500416.1886470300439.5328736018006010700999999.9930101.0100000065.920000000028974.01010000000000243.600000000000543.040000000000786.64
081104000810500416.1886470300439.5328736017040010700999999.9930101.0700000406.600000000178714.07010000000000243.600000000000543.040000000000786.64
081104000810500416.1886470300439.5328736017041010700999999.9910101.0700000520.000000000228557.09010000000000243.600000000000543.040000000000786.64
081104000810500416.1886470300439.5328736015024010300000125.0010100.9200000115.000000000050546.28000000000000243.600000000000543.040000000000786.64
081104000810500416.1886470300439.5328736015027010300000099.7410100.9000000089.770000000039456.87000000000000243.600000000000543.040000000000786.64
081104000810500416.1886470300439.5328736015094010300000035.0010100.9400000032.900000000014460.63000000000000243.600000000000543.040000000000786.64
081104000810500416.1886470300439.5328736017008020700999999.9930101.0000000505.000000000221964.10010000000000243.600000000000543.040000000000786.64
081104000810500416.1886470300439.5328736017002010700999999.9930101.0000000030.300000000013317.85010000000000243.600000000000543.040000000000786.64
081104000810500416.1886470300439.5328736017020010700999999.9910101.1000000250.700000000110190.89010000000000243.600000000000543.040000000000786.64
081104000810500416.1886470300439.5328736017023010700999999.9930101.1000000448.000000000196910.73010000000000243.600000000000543.040000000000786.64
081104000810500416.1886470300439.5328736017024010700999999.9930101.1600000118.000000000051864.88010000000000243.600000000000543.040000000000786.64
081104000810500416.1886470300439.5328736017007010700999999.9930101.0000000242.500000000106586.72010000000000243.600000000000543.040000000000786.64
081104000910500416.1886470300439.5328736016016010100000091.0010101.0900000099.190000000043597.27000000000001845.230000000000000.000000000001845.23
081104000910500416.1886470300439.5328736016024010100000038.0010101.0900000041.420000000018205.45000000000001845.230000000000000.000000000001845.23
081104000910500416.1886470300439.5328736017023010100000599.0010101.1000000658.900000000289608.21000000000001845.230000000000000.000000000001845.23
081104000910500416.1886470300439.5328736015002010300000387.0010101.0400000402.480000000176903.19000000000001845.230000000000000.000000000001845.23
081104000910500416.1886470300439.5328736015024010300001150.0010100.9200001058.000000000465025.78000000000001845.230000000000000.000000000001845.23
081104181010500361.0319314600381.2823906415049010100000030.0010101.0300000030.900000000011781.63000000000001292.000000000003039.500000000004331.50
081104181010500361.0319314600381.2823906415094010700000350.0030100.9400000329.000000000125441.91000000000001292.000000000003039.500000000004331.50
081104181010500361.0319314600381.2823906415124010700000350.0010101.0400000364.000000000138786.79000000000001292.000000000003039.500000000004331.50
081104181010500361.0319314600381.2823906415039010100000450.0030101.0900000490.500000000187019.01000000000001292.000000000003039.500000000004331.50
081104181110500361.0319314600381.2823906418014010300000030.0010101.0200000030.600000000011667.24000000000004276.090000000000138.660000000004414.74
081104181210500361.0319314600381.2823906415042010300999999.9910101.0300000071.400000000027223.56010000000006599.500000000000563.990000000007163.48
081104181210500361.0319314600381.2823906415020010100000065.0010101.0800000070.200000000026766.02000000000006599.500000000000563.990000000007163.48
081104181210500361.0319314600381.2823906417024020500000380.0010101.2000000456.000000000173864.77000000000006599.500000000000563.990000000007163.48
081104180210500361.0319314600381.2823906415148010100000030.0010100.8400000025.200000000009608.32000000000001166.000000000000315.000000000001481.00
081104180210500361.0319314600381.2823906417024010300000600.0010101.1800000708.000000000269947.93000000000001166.000000000000315.000000000001481.00
081104180210500361.0319314600381.2823906417023010300000200.0010101.1100000222.000000000084644.69000000000001166.000000000000315.000000000001481.00
081104180310500361.0319314600381.2823906415124010100000480.0010101.0400000499.200000000190336.17000000000001055.630000000000297.680000000001353.32
081104180310500361.0319314600381.2823906415049010100000030.0010101.0300000030.900000000011781.63000000000001055.630000000000297.680000000001353.32
081104180310500361.0319314600381.2823906415044010100000400.0030101.1000000440.000000000167764.25000000000001055.630000000000297.680000000001353.32
081104180310500361.0319314600381.2823906416024010100000070.0010101.1000000077.000000000029358.74000000000001055.630000000000297.680000000001353.32
081104180310500361.0319314600381.2823906415013010100000070.0010101.0300000072.100000000027490.46000000000001055.630000000000297.680000000001353.32
081104180410500361.0319314600381.2823906415024010700000262.0010100.9100000238.420000000090905.35000000000000202.000000000000287.650000000000489.65
081104180410500361.0319314600381.2823906415006010300001605.0010101.0300001653.150000000630316.98000000000000202.000000000000287.650000000000489.65
081104180610500361.0319314600381.2823906415021010700999999.9930101.0600000262.500000000100086.63010000000000064.800000000000318.010000000000382.81
081104180710500361.0319314600381.2823906415006010300001360.0010101.0400001414.400000000539285.81000000000005467.670000000000004.540000000005472.21
081104180710500361.0319314600381.2823906416018010700000050.0010101.0900000054.500000000020779.89000000000005467.670000000000004.540000000005472.21
081104180710500361.0319314600381.2823906417007010300000795.0010101.0000000795.000000000303119.50000000000005467.670000000000004.540000000005472.21
081104180710500361.0319314600381.2823906417011010300000120.0010101.1000000132.000000000050329.28000000000005467.670000000000004.540000000005472.21
081104180710500361.0319314600381.2823906415009010300000060.0010101.0300000061.800000000023563.25000000000005467.670000000000004.540000000005472.21
081104260110501060.0856565701119.5463841118011010100000050.0010101.0100000050.500000000056537.09000000000001523.000000000003606.010000000005129.01
081104260110501060.0856565701119.5463841117023010100000300.0010101.0900000327.000000000366091.67000000000001523.000000000003606.010000000005129.01
081104260110501060.0856565701119.5463841117020010300000232.0010101.0900000252.880000000283110.89000000000001523.000000000003606.010000000005129.01
081104260110501060.0856565701119.5463841115049010100000025.0010101.0300000025.750000000028828.32000000000001523.000000000003606.010000000005129.01
081104260110501060.0856565701119.5463841115042010700000070.0010101.0300000072.100000000080719.29000000000001523.000000000003606.010000000005129.01
081104260110501060.0856565701119.5463841115024010100000400.0010100.9100000364.000000000407514.88000000000001523.000000000003606.010000000005129.01
081104260110501060.0856565701119.5463841115006010100000300.0030101.0200000306.000000000342581.19000000000001523.000000000003606.010000000005129.01
081104261110501060.0856565701119.5463841115066010100000332.0010101.0400000345.280000000386556.98000000000002055.940000000000000.000000000002055.94
081104261110501060.0856565701119.5463841115021010100000286.0010101.0100000288.860000000323392.17000000000002055.940000000000000.000000000002055.94
081104261110501060.0856565701119.5463841117040010300001600.0010101.0800001728.000000001934576.15000000000002055.940000000000000.000000000002055.94
081104261110501060.0856565701119.5463841115014010100000065.0010101.0100000065.650000000073498.22000000000002055.940000000000000.000000000002055.94
081104261110501060.0856565701119.5463841117007020300000180.0010101.0000000180.000000000201518.35000000000002055.940000000000000.000000000002055.94
081104261110501060.0856565701119.5463841115024010100000322.0010100.9400000302.680000000338864.30000000000002055.940000000000000.000000000002055.94
081104261110501060.0856565701119.5463841117024010300000670.0010101.1800000790.600000000885113.37000000000002055.940000000000000.000000000002055.94
081104261210501060.0856565701119.5463841115144050300000135.0010101.0200000137.700000000154161.54000000000016581.830000000001204.120000000017785.94
081104261210501060.0856565701119.5463841115127010100000900.0010101.0500000945.000000001057971.33000000000016581.830000000001204.120000000017785.94
081104261210501060.0856565701119.5463841115027010100000099.0010100.9300000092.070000000103076.64000000000016581.830000000001204.120000000017785.94
081104261210501060.0856565701119.5463841115020010100000025.0010101.0500000026.250000000029388.09000000000016581.830000000001204.120000000017785.94
081104261210501060.0856565701119.5463841115013010100000039.0010101.0200000039.780000000044535.56000000000016581.830000000001204.120000000017785.94
081104261310501060.0856565701119.5463841116022010100000150.0010101.0500000157.500000000176328.56000000000038276.330000000000616.200000000038892.54
081104261310501060.0856565701119.5463841116016010100000020.0010101.0500000021.000000000023510.47000000000038276.330000000000616.200000000038892.54
081104261310501060.0856565701119.5463841116028010100000300.0030101.0500000315.000000000352657.11000000000038276.330000000000616.200000000038892.54
081104261310501060.0856565701119.5463841116024010100000050.0090101.0500000052.500000000058776.19000000000038276.330000000000616.200000000038892.54
081104261310501060.0856565701119.5463841115021010300000550.0010101.0400000572.000000000640380.53000000000038276.330000000000616.200000000038892.54
081104261310501060.0856565701119.5463841115124010300000420.0010101.0900000457.800000000512528.33000000000038276.330000000000616.200000000038892.54
081104261310501060.0856565701119.5463841115005010300001000.0010101.0400001040.000000001164328.24000000000038276.330000000000616.200000000038892.54
081104260210501060.0856565701119.5463841117061010100002200.0010101.0900002398.000000002684672.23000000000044018.750000000000630.010000000044648.76
081104260210501060.0856565701119.5463841117067010100000100.0010101.2000000120.000000000134345.57000000000044018.750000000000630.010000000044648.76
081104260210501060.0856565701119.5463841118002010100001000.0010100.9600000960.000000001074764.53000000000044018.750000000000630.010000000044648.76
081104260210501060.0856565701119.5463841118015010100000080.0010101.0100000080.800000000090459.35000000000044018.750000000000630.010000000044648.76
081104260210501060.0856565701119.5463841118010010300000300.0010101.0100000303.000000000339222.55000000000044018.750000000000630.010000000044648.76
081104260210501060.0856565701119.5463841117066010100000600.0010101.0900000654.000000000732183.34000000000044018.750000000000630.010000000044648.76
081104260210501060.0856565701119.5463841118014010100000400.0010101.0200000408.000000000456774.92000000000044018.750000000000630.010000000044648.76
081104260210501060.0856565701119.5463841115061010100000289.0010101.0300000297.670000000333255.37000000000044018.750000000000630.010000000044648.76
081104260210501060.0856565701119.5463841117076010700000300.0010101.1100000333.000000000372808.95000000000044018.750000000000630.010000000044648.76
081104260210501060.0856565701119.5463841115090010100000180.0010101.0300000185.400000000207563.90000000000044018.750000000000630.010000000044648.76
081104260210501060.0856565701119.5463841115039010300001580.0010101.0800001706.400000001910393.95000000000044018.750000000000630.010000000044648.76
081104260210501060.0856565701119.5463841115059010100000020.0010101.0300000020.600000000023062.66000000000044018.750000000000630.010000000044648.76
081104260210501060.0856565701119.5463841117063010300000650.0010101.0900000708.500000000793198.61000000000044018.750000000000630.010000000044648.76
081104260310501060.0856565701119.5463841115049020100000032.0010101.0300000032.960000000036900.25000000000014986.100000000000658.520000000015644.62
081104260310501060.0856565701119.5463841115127010300000450.0010101.0700000481.500000000539061.58000000000014986.100000000000658.520000000015644.62
081104260310501060.0856565701119.5463841118008010100000200.0010100.9600000192.000000000214952.91000000000014986.100000000000658.520000000015644.62
081104260310501060.0856565701119.5463841115042010100000110.0010101.0300000113.300000000126844.61000000000014986.100000000000658.520000000015644.62
081104260310501060.0856565701119.5463841115027010100000139.0010100.9400000130.660000000146279.93000000000014986.100000000000658.520000000015644.62
081104260310501060.0856565701119.5463841115094010300000399.0010100.9500000379.050000000424364.06000000000014986.100000000000658.520000000015644.62
081104260410501060.0856565701119.5463841117006010300000750.0010101.0100000757.500000000848056.39000000000007443.250000000001109.000000000008552.25
081104260410501060.0856565701119.5463841115144020300000245.0010101.0300000252.350000000282517.53000000000007443.250000000001109.000000000008552.25
081104260410501060.0856565701119.5463841118006010200000140.0010101.0400000145.600000000163005.95000000000007443.250000000001109.000000000008552.25
081104260410501060.0856565701119.5463841118032010100000220.0010101.0100000222.200000000248763.21000000000007443.250000000001109.000000000008552.25
081104260410501060.0856565701119.5463841118016010100001400.0010100.9600001344.000000001504670.34000000000007443.250000000001109.000000000008552.25
081104260410501060.0856565701119.5463841118019010100000042.0010101.0100000042.420000000047491.16000000000007443.250000000001109.000000000008552.25
081104260410501060.0856565701119.5463841118002010300000260.0010100.9700000252.200000000282349.60000000000007443.250000000001109.000000000008552.25
081104260410501060.0856565701119.5463841115083010100000500.0010101.0000000500.000000000559773.19000000000007443.250000000001109.000000000008552.25
081104260410501060.0856565701119.5463841115051010100000075.0010101.0300000077.250000000086484.96000000000007443.250000000001109.000000000008552.25
081104260410501060.0856565701119.5463841117084010100000600.0010101.1100000666.000000000745617.89000000000007443.250000000001109.000000000008552.25
081104260410501060.0856565701119.5463841115124010100001200.0010101.0500001260.000000001410628.44000000000007443.250000000001109.000000000008552.25
081104260410501060.0856565701119.5463841115021010300000127.6010101.0000000127.600000000142854.12000000000007443.250000000001109.000000000008552.25
081104260410501060.0856565701119.5463841115039010300000670.0010101.0700000716.900000000802602.80000000000007443.250000000001109.000000000008552.25
081104260410501060.0856565701119.5463841115041010100000049.0010101.0300000050.470000000056503.51000000000007443.250000000001109.000000000008552.25
081104260410501060.0856565701119.5463841115062010700005000.0010100.9300004650.000000005205890.69000000000007443.250000000001109.000000000008552.25
081104260510501060.0856565701119.5463841118005010100000015.8010100.9700000015.330000000017162.65000000000000555.630000000000025.550000000000581.18
081104260510501060.0856565701119.5463841115029010100000180.0010100.9700000174.600000000195472.80000000000000555.630000000000025.550000000000581.18
081104260510501060.0856565701119.5463841115027010100000270.0010100.9400000253.800000000284140.87000000000000555.630000000000025.550000000000581.18
081104260610501060.0856565701119.5463841118006030100000100.0010101.0400000104.000000000116432.82000000000003550.580000000000159.510000000003710.09
081104260610501060.0856565701119.5463841117063010300000500.0010101.1100000555.000000000621348.24000000000003550.580000000000159.510000000003710.09
081104260610501060.0856565701119.5463841117024010300001550.0010101.1800001829.000000002047650.34000000000003550.580000000000159.510000000003710.09
081104260810501060.0856565701119.5463841115024010300000390.0010100.9300000362.700000000406059.47000000000003579.300000000000059.770000000003639.07
081104260810501060.0856565701119.5463841116016010100000395.0010101.0700000422.650000000473176.28000000000003579.300000000000059.770000000003639.07
081104260810501060.0856565701119.5463841115049020100000035.0010101.0300000036.050000000040359.65000000000003579.300000000000059.770000000003639.07
081104260810501060.0856565701119.5463841115020010100000049.0010101.0700000052.430000000058697.82000000000003579.300000000000059.770000000003639.07
081104260810501060.0856565701119.5463841115027010100000130.0030100.9400000122.200000000136808.57000000000003579.300000000000059.770000000003639.07
081104260810501060.0856565701119.5463841115014010700000080.0010101.0100000080.800000000090459.35000000000003579.300000000000059.770000000003639.07
081104260810501060.0856565701119.5463841118014010300000045.0010101.0000000045.000000000050379.59000000000003579.300000000000059.770000000003639.07
081104260810501060.0856565701119.5463841117011010100000120.0010101.1100000133.200000000149123.58000000000003579.300000000000059.770000000003639.07
081104260910501060.0856565701119.5463841115027010100000089.0010100.9300000082.770000000092664.85000000000001650.900000000000432.590000000002083.49
081104260910501060.0856565701119.5463841115042010100000120.0010101.0100000121.200000000135689.02000000000001650.900000000000432.590000000002083.49
081104260910501060.0856565701119.5463841115020010100000079.0010101.0500000082.950000000092866.37000000000001650.900000000000432.590000000002083.49
081104260910501060.0856565701119.5463841115208010100000730.0010100.9900000722.700000000809096.17000000000001650.900000000000432.590000000002083.49
081104260910501060.0856565701119.5463841115022010100000320.0010101.0500000336.000000000376167.59000000000001650.900000000000432.590000000002083.49
081104341110500839.3193717300886.3972094315006010300000100.0030101.0400000104.000000000092185.31000000000000450.970000000000107.810000000000558.77
081104341110500839.3193717300886.3972094315094010100000100.0030100.9600000096.000000000085094.13000000000000450.970000000000107.810000000000558.77
081104341210500839.3193717300886.3972094315027010100000250.0010101.0200000255.000000000226031.29000000000007008.600000000000446.710000000007455.31
081104341210500839.3193717300886.3972094315006010100001000.0010101.0400001040.000000000921853.10000000000007008.600000000000446.710000000007455.31
081104341210500839.3193717300886.3972094316016010100000250.0010101.0500000262.500000000232679.27000000000007008.600000000000446.710000000007455.31
081104341210500839.3193717300886.3972094317020010300001400.0010101.1000001540.000000001365051.70000000000007008.600000000000446.710000000007455.31
081104341310500839.3193717300886.3972094315027010100000190.0010101.0200000193.800000000171783.78000000000001177.970000000000062.140000000001240.10
081104341310500839.3193717300886.3972094316016010100000020.0010101.0500000021.000000000018614.34000000000001177.970000000000062.140000000001240.10
081104341310500839.3193717300886.3972094315042010100000030.0010101.0100000030.300000000026857.84000000000001177.970000000000062.140000000001240.10
081104341310500839.3193717300886.3972094315124010100000319.0010101.0900000347.710000000308209.17000000000001177.970000000000062.140000000001240.10
081104341310500839.3193717300886.3972094318002010100000110.0010101.0400000114.400000000101403.84000000000001177.970000000000062.140000000001240.10
081104340210500839.3193717300886.3972094315048010100000120.0010101.0300000123.600000000109558.70000000000000415.000000000000156.000000000000571.00
081104340310500839.3193717300886.3972094316024050100000005.0010101.0700000005.350000000004742.23000000000000919.960000000000053.670000000000973.63
081104340310500839.3193717300886.3972094315048010100000110.0010101.0300000113.300000000100428.80000000000000919.960000000000053.670000000000973.63
081104340310500839.3193717300886.3972094315048010100000110.0010101.0300000113.300000000100428.80000000000000919.960000000000053.670000000000973.63
081104340310500839.3193717300886.3972094317044010300000250.0030101.0600000265.000000000234895.26000000000000919.960000000000053.670000000000973.63
081104340410500839.3193717300886.3972094317063010100000200.0010101.1100000222.000000000196780.18000000000000824.000000000000103.000000000000927.00
081104340410500839.3193717300886.3972094315094010100000200.0010100.9500000190.000000000168415.47000000000000824.000000000000103.000000000000927.00
081104340410500839.3193717300886.3972094318004010100000060.0010100.9700000058.200000000051588.32000000000000824.000000000000103.000000000000927.00
081104340510500839.3193717300886.3972094315048010100000050.0030101.0300000051.500000000045649.46000000000000412.000000000000026.780000000000438.78
081104340510500839.3193717300886.3972094315032010100000050.0030100.9500000047.500000000042103.87000000000000412.000000000000026.780000000000438.78
081104340510500839.3193717300886.3972094315042010100000100.0030101.0300000103.000000000091298.91000000000000412.000000000000026.780000000000438.78
081104340610500839.3193717300886.3972094315027010100000300.0010100.9400000282.000000000249964.01000000000001365.000000000000000.000000000001365.00
081104340610500839.3193717300886.3972094315048010100000050.0030101.0300000051.500000000045649.46000000000001365.000000000000000.000000000001365.00
081104340610500839.3193717300886.3972094315094010100000390.0010100.9500000370.500000000328410.17000000000001365.000000000000000.000000000001365.00
081104340910500839.3193717300886.3972094315048010100000110.0010101.0200000112.200000000099453.77000000000002080.000000000000398.380000000002478.38
081104340910500839.3193717300886.3972094317008020100000600.0010101.0000000600.000000000531838.33000000000002080.000000000000398.380000000002478.38
081104340910500839.3193717300886.3972094317024010100000460.0010101.1800000542.800000000481136.41000000000002080.000000000000398.380000000002478.38
081104340910500839.3193717300886.3972094316016010100000050.0010101.0500000052.500000000046535.85000000000002080.000000000000398.380000000002478.38
081104340910500839.3193717300886.3972094315042010100000045.0010101.0100000045.450000000040286.75000000000002080.000000000000398.380000000002478.38
081104420110500576.7441860500609.0940520215020010100000048.0010101.0500000050.400000000030698.34000000000001200.500000000000314.570000000001515.07
081104420110500576.7441860500609.0940520215014010100000038.0010101.0200000038.760000000023608.49000000000001200.500000000000314.570000000001515.07
081104420110500576.7441860500609.0940520215027010100000119.0010101.0200000121.380000000073931.84000000000001200.500000000000314.570000000001515.07
081104421010500576.7441860500609.0940520215024010700000600.0010100.9700000582.000000000354492.74000000000000900.550000000000297.910000000001198.46
081104421010500576.7441860500609.0940520215042010300000160.0010101.0200000163.200000000099404.15000000000000900.550000000000297.910000000001198.46
081104421010500576.7441860500609.0940520215044010300001200.0010101.0400001248.000000000760149.38000000000000900.550000000000297.910000000001198.46
081104421010500576.7441860500609.0940520215004010700000430.0010101.0300000442.900000000269767.76000000000000900.550000000000297.910000000001198.46
081104421010500576.7441860500609.0940520215021010300000131.0010101.0600000138.860000000084578.80000000000000900.550000000000297.910000000001198.46
081104421110500576.7441860500609.0940520215042010100000040.0010101.0200000040.800000000024851.04000000000003278.040000000000289.350000000003567.39
081104421110500576.7441860500609.0940520215032010700000150.0010100.9700000145.500000000088623.18000000000003278.040000000000289.350000000003567.39
081104421110500576.7441860500609.0940520215021010300001080.0010101.0600001144.800000000697290.87000000000003278.040000000000289.350000000003567.39
081104421110500576.7441860500609.0940520215020010100000040.0010101.0400000041.600000000025338.31000000000003278.040000000000289.350000000003567.39
081104421110500576.7441860500609.0940520215062010300001300.0010100.9700001261.000000000768067.60000000000003278.040000000000289.350000000003567.39
081104421110500576.7441860500609.0940520215009010100000350.0010101.0300000360.500000000219578.41000000000003278.040000000000289.350000000003567.39
081104421110500576.7441860500609.0940520215051020100000020.0010101.0300000020.600000000012547.34000000000003278.040000000000289.350000000003567.39
081104421110500576.7441860500609.0940520215127010300000500.0010101.0400000520.000000000316728.91000000000003278.040000000000289.350000000003567.39
081104421110500576.7441860500609.0940520216016010100000200.0010101.0400000208.000000000126691.56000000000003278.040000000000289.350000000003567.39
081104421110500576.7441860500609.0940520215049010100000030.0010101.0300000030.900000000018821.01000000000003278.040000000000289.350000000003567.39
081104421110500576.7441860500609.0940520217024010300000300.0010101.1800000354.000000000215619.29000000000003278.040000000000289.350000000003567.39
081104421110500576.7441860500609.0940520217085010100000090.0010101.0400000093.600000000057011.20000000000003278.040000000000289.350000000003567.39
081104421110500576.7441860500609.0940520216024010100000400.0010101.0400000416.000000000253383.13000000000003278.040000000000289.350000000003567.39
081104421210500576.7441860500609.0940520215042010300000150.0010101.0200000153.000000000093191.39000000000002974.250000000000011.870000000002986.11
081104421210500576.7441860500609.0940520215020010100000050.0010101.0400000052.000000000031672.89000000000002974.250000000000011.870000000002986.11
081104421210500576.7441860500609.0940520215014010300000085.0010101.0400000088.400000000053843.91000000000002974.250000000000011.870000000002986.11
081104421210500576.7441860500609.0940520215124010300000350.0010101.0400000364.000000000221710.23000000000002974.250000000000011.870000000002986.11
081104421210500576.7441860500609.0940520217067010300000272.0010101.1800000320.960000000195494.83000000000002974.250000000000011.870000000002986.11
081104421210500576.7441860500609.0940520217040010300000428.0010100.9700000415.160000000252871.49000000000002974.250000000000011.870000000002986.11
081104421310500576.7441860500609.0940520215006010300001845.0010101.0300001900.350000001157491.88000000000001885.720000000000134.420000000002020.14
081104421310500576.7441860500609.0940520217044010100000300.0010101.0200000306.000000000186382.78000000000001885.720000000000134.420000000002020.14
081104421310500576.7441860500609.0940520215042010100000049.0010101.0000000049.000000000029845.61000000000001885.720000000000134.420000000002020.14
081104421310500576.7441860500609.0940520215066010100000189.0010101.0300000194.670000000118572.34000000000001885.720000000000134.420000000002020.14
081104421310500576.7441860500609.0940520215094010100000450.0010100.9800000441.000000000268610.48000000000001885.720000000000134.420000000002020.14
081104421310500576.7441860500609.0940520215027010100000070.0010100.9800000068.600000000041783.85000000000001885.720000000000134.420000000002020.14
081104421310500576.7441860500609.0940520216016010100999999.9910101.0300000012.840000000007820.77010000000001885.720000000000134.420000000002020.14
081104421310500576.7441860500609.0940520215021010300001100.0010101.0500001155.000000000703503.63000000000001885.720000000000134.420000000002020.14
081104421310500576.7441860500609.0940520216018010700000150.0010101.0200000153.000000000093191.39000000000001885.720000000000134.420000000002020.14
081104421310500576.7441860500609.0940520216024010100000037.0010101.0300000038.110000000023212.57000000000001885.720000000000134.420000000002020.14
081104421310500576.7441860500609.0940520217015010100000060.0010101.0100000060.600000000036911.10000000000001885.720000000000134.420000000002020.14
081104421310500576.7441860500609.0940520217011010100000600.0010101.0800000648.000000000394692.95000000000001885.720000000000134.420000000002020.14
081104421310500576.7441860500609.0940520217020010100000335.0030101.1000000368.500000000224451.16000000000001885.720000000000134.420000000002020.14
081104421310500576.7441860500609.0940520217040010100000390.0010101.0200000397.800000000242297.61000000000001885.720000000000134.420000000002020.14
081104421310500576.7441860500609.0940520218014010100000040.0010101.0000000040.000000000024363.76000000000001885.720000000000134.420000000002020.14
081104421310500576.7441860500609.0940520218006010100000012.0010100.9800000011.760000000007162.95000000000001885.720000000000134.420000000002020.14
081104421310500576.7441860500609.0940520218008010100000050.0010100.9800000049.000000000029845.61000000000001885.720000000000134.420000000002020.14
081104421310500576.7441860500609.0940520218002010100000010.0010101.0000000010.000000000006090.94000000000001885.720000000000134.420000000002020.14
081104421310500576.7441860500609.0940520217084010100000140.0010101.0800000151.200000000092095.02000000000001885.720000000000134.420000000002020.14
081104420210500576.7441860500609.0940520215009010100000090.0010101.0500000094.500000000057559.39000000000001148.120000000000198.780000000001346.90
081104420310500576.7441860500609.0940520215042010100000095.0010101.0300000097.850000000059599.85000000000000925.470000000000044.000000000000969.47
081104420310500576.7441860500609.0940520215014010100000032.0010101.0100000032.320000000019685.92000000000000925.470000000000044.000000000000969.47
081104420310500576.7441860500609.0940520215048010100000040.0030101.0300000041.200000000025094.67000000000000925.470000000000044.000000000000969.47
081104420310500576.7441860500609.0940520217005010300000580.0010100.9700000562.600000000342676.31000000000000925.470000000000044.000000000000969.47
081104420310500576.7441860500609.0940520217011010300000164.0010101.1100000182.040000000110879.48000000000000925.470000000000044.000000000000969.47
081104420310500576.7441860500609.0940520217063010700999999.9930101.1100000198.000000000120600.62010000000000925.470000000000044.000000000000969.47
081104420310500576.7441860500609.0940520217066010700999999.9930101.1100000330.000000000201001.04010000000000925.470000000000044.000000000000969.47
081104420310500576.7441860500609.0940520217067010100000040.0010101.2200000048.800000000029723.79000000000000925.470000000000044.000000000000969.47
081104420310500576.7441860500609.0940520218014010100000080.0010101.0000000080.000000000048727.52000000000000925.470000000000044.000000000000969.47
081104420410500576.7441860500609.0940520215042010100000050.0010101.0300000051.500000000031368.34000000000001284.800000000000152.740000000001437.53
081104420510500576.7441860500609.0940520215006010100000300.0030101.0200000306.000000000186382.78000000000001103.880000000000227.940000000001331.81
081104420510500576.7441860500609.0940520215027010100000120.0030101.0000000120.000000000073091.29000000000001103.880000000000227.940000000001331.81
081104420510500576.7441860500609.0940520215042010100000045.0010101.0300000046.350000000028231.51000000000001103.880000000000227.940000000001331.81
081104420510500576.7441860500609.0940520215021010100000120.0030101.0500000126.000000000076745.85000000000001103.880000000000227.940000000001331.81
081104420510500576.7441860500609.0940520215124010100000200.0030101.0500000210.000000000127909.75000000000001103.880000000000227.940000000001331.81
081104420510500576.7441860500609.0940520217040010100000300.0030101.0200000306.000000000186382.78000000000001103.880000000000227.940000000001331.81
081104420510500576.7441860500609.0940520215014010700000042.0030101.0100000042.420000000025837.77000000000001103.880000000000227.940000000001331.81
081104420610500576.7441860500609.0940520216004010300000350.0010101.0500000367.500000000223842.06000000000001862.850000000000000.000000000001862.85
081104420610500576.7441860500609.0940520215027010300000168.0010101.0000000168.000000000102327.80000000000001862.850000000000000.000000000001862.85
081104420610500576.7441860500609.0940520215024010300001180.0010100.9400001109.200000000675607.12000000000001862.850000000000000.000000000001862.85
081104420710500576.7441860500609.0940520216026010100000012.0010101.0500000012.600000000007674.59000000000001060.000000000000014.000000000001074.00
081104420710500576.7441860500609.0940520215020010100000044.0010101.0500000046.200000000028140.15000000000001060.000000000000014.000000000001074.00
081104420710500576.7441860500609.0940520217085010100000015.0010101.0500000015.750000000009593.23000000000001060.000000000000014.000000000001074.00
081104420810500576.7441860500609.0940520217024010300000380.0010101.2200000463.600000000282376.00000000000000639.140000000000098.050000000000737.19
081104420810500576.7441860500609.0940520217044010100000035.0030101.0200000035.700000000021744.66000000000000639.140000000000098.050000000000737.19
081104420810500576.7441860500609.0940520217063010700000050.0030101.1100000055.500000000033804.72000000000000639.140000000000098.050000000000737.19
081104420810500576.7441860500609.0940520217067010700000037.0030101.2200000045.140000000027494.51000000000000639.140000000000098.050000000000737.19
081104420810500576.7441860500609.0940520215042010300000060.0010101.0300000061.800000000037642.01000000000000639.140000000000098.050000000000737.19
081104420810500576.7441860500609.0940520217023010300000295.0010101.1100000327.450000000199447.85000000000000639.140000000000098.050000000000737.19
081104420810500576.7441860500609.0940520217040010700000050.0010101.0200000051.000000000031063.80000000000000639.140000000000098.050000000000737.19
081104420810500576.7441860500609.0940520215014010300000037.0010101.0100000037.370000000022761.84000000000000639.140000000000098.050000000000737.19
081104420810500576.7441860500609.0940520215021010300000300.0010101.0500000315.000000000191864.63000000000000639.140000000000098.050000000000737.19
081104420810500576.7441860500609.0940520217077010700000100.0030101.1100000111.000000000067609.44000000000000639.140000000000098.050000000000737.19
081104500110501595.1500000001684.6227505817040010100000500.0030101.0400000520.000000000876003.83000000000001678.790000000000012.000000000001690.79
081104500110501595.1500000001684.6227505815044010300000150.0030101.0500000157.500000000265328.08000000000001678.790000000000012.000000000001690.79
081104500110501595.1500000001684.6227505815049010100000035.0010101.0500000036.750000000061909.89000000000001678.790000000000012.000000000001690.79
081104501010501595.1500000001684.6227505815062010300002300.0010100.9700002231.000000003758393.36000000000003913.890000000000427.830000000004341.72
081104501010501595.1500000001684.6227505815014010300000065.0010101.0400000067.600000000113880.50000000000003913.890000000000427.830000000004341.72
081104501010501595.1500000001684.6227505815006010300001248.0010101.0300001285.440000002165481.47000000000003913.890000000000427.830000000004341.72
081104501010501595.1500000001684.6227505815027010300000249.0010101.0000000249.000000000419471.06000000000003913.890000000000427.830000000004341.72
081104501010501595.1500000001684.6227505815024010300002400.0010100.9700002328.000000003921801.76000000000003913.890000000000427.830000000004341.72
081104501010501595.1500000001684.6227505816017010100000200.0030101.0400000208.000000000350401.53000000000003913.890000000000427.830000000004341.72
081104501010501595.1500000001684.6227505816018010100000050.0010101.0200000051.000000000085915.76000000000003913.890000000000427.830000000004341.72
081104501010501595.1500000001684.6227505817011010300000260.0010101.0900000283.400000000477422.09000000000003913.890000000000427.830000000004341.72
081104501010501595.1500000001684.6227505816022010100000100.0010101.0400000104.000000000175200.77000000000003913.890000000000427.830000000004341.72
081104501110501595.1500000001684.6227505817023010300000410.0010101.1000000451.000000000759764.86000000000000830.000000000000468.330000000001298.33
081104501410501595.1500000001684.6227505815032010300000370.0010100.9800000362.600000000610844.21000000000000685.550000000000200.000000000000885.55
081104501410501595.1500000001684.6227505815006010300001242.0010101.0300001279.260000002155070.50000000000000685.550000000000200.000000000000885.55
081104501410501595.1500000001684.6227505818008010300000120.0010100.9800000117.600000000198111.64000000000000685.550000000000200.000000000000885.55
081104501610501595.1500000001684.6227505817010010100000300.0010100.9700000291.000000000490225.22000000000000659.350000000000196.000000000000855.35
081104501610501595.1500000001684.6227505815065010100000150.0010101.0100000151.500000000255220.35000000000000659.350000000000196.000000000000855.35
081104500210501595.1500000001684.6227505815009010700000060.0010101.0500000063.000000000106131.23000000000000633.980000000000190.860000000000824.84
081104500210501595.1500000001684.6227505815024010100000589.0010100.9400000553.660000000932708.23000000000000633.980000000000190.860000000000824.84
081104500210501595.1500000001684.6227505815042010700000030.0030101.0100000030.300000000051044.07000000000000633.980000000000190.860000000000824.84
081104500210501595.1500000001684.6227505817011010200000050.0010101.1000000055.000000000092654.25000000000000633.980000000000190.860000000000824.84
081104500210501595.1500000001684.6227505817045010300000520.0010101.0400000540.800000000911043.98000000000000633.980000000000190.860000000000824.84
081104500210501595.1500000001684.6227505817020010300000270.0010101.1000000297.000000000500332.96000000000000633.980000000000190.860000000000824.84
081104500210501595.1500000001684.6227505817010010200000500.0030100.9900000495.000000000833888.26000000000000633.980000000000190.860000000000824.84
081104500310501595.1500000001684.6227505817041010300002400.0010101.0400002496.000000004204818.39000000000001571.400000000000408.000000000001979.40
081104500410501595.1500000001684.6227505815062010300001100.0010100.9300001023.000000001723369.07000000000001040.480000000000265.000000000001305.48
081104500410501595.1500000001684.6227505816026010100000050.0010101.0500000052.500000000088442.69000000000001040.480000000000265.000000000001305.48
081104500510501595.1500000001684.6227505815051020100000140.0010101.0300000144.200000000242922.60000000000002516.220000000000599.130000000003115.34
081104500510501595.1500000001684.6227505815039010300000280.0010101.0500000294.000000000495279.09000000000002516.220000000000599.130000000003115.34
081104500510501595.1500000001684.6227505817020010100000800.0010101.1100000888.000000001495945.00000000000002516.220000000000599.130000000003115.34
081104500510501595.1500000001684.6227505815049010100000147.0010101.0300000151.410000000255068.73000000000002516.220000000000599.130000000003115.34
081104500510501595.1500000001684.6227505815020010100000080.0010101.0500000084.000000000141508.31000000000002516.220000000000599.130000000003115.34
081104500910501595.1500000001684.6227505815062010100001500.0010100.9700001455.000000002451126.10000000000000999.760000000000000.000000000000999.76
081104500910501595.1500000001684.6227505815027010300000200.0010101.0000000200.000000000336924.55000000000000999.760000000000000.000000000000999.76
081104500910501595.1500000001684.6227505815006010300001200.0010101.0300001236.000000002082193.72000000000000999.760000000000000.000000000000999.76
081104500910501595.1500000001684.6227505815124010300000500.0010101.0400000520.000000000876003.83000000000000999.760000000000000.000000000000999.76
081104500910501595.1500000001684.6227505815049010100000038.0010101.0300000039.140000000065936.13000000000000999.760000000000000.000000000000999.76
081104500910501595.1500000001684.6227505815042010100000180.0010101.0200000183.600000000309296.74000000000000999.760000000000000.000000000000999.76
081104500910501595.1500000001684.6227505815024010100000450.0010100.9700000436.500000000735337.83000000000000999.760000000000000.000000000000999.76
081104500910501595.1500000001684.6227505815021010300000800.0010101.0600000848.000000001428560.09000000000000999.760000000000000.000000000000999.76
081104500910501595.1500000001684.6227505815094010300000400.0010100.9700000388.000000000653633.63000000000000999.760000000000000.000000000000999.76
081104690110500411.3796296300434.4541160415062010100001700.0010100.9300001581.000000000686871.96000000000001407.500000000000108.600000000001516.10
081104690110500411.3796296300434.4541160415038030100000139.0010100.9600000133.440000000057973.56000000000001407.500000000000108.600000000001516.10
081104690110500411.3796296300434.4541160415014010100000045.0010101.0200000045.900000000019941.44000000000001407.500000000000108.600000000001516.10
081104690110500411.3796296300434.4541160415124010100000400.0010101.0900000436.000000000189421.99000000000001407.500000000000108.600000000001516.10
081104690110500411.3796296300434.4541160415006010100001000.0010101.0400001040.000000000451832.28000000000001407.500000000000108.600000000001516.10
081104690110500411.3796296300434.4541160415024010100000500.0010100.9400000470.000000000204193.43000000000001407.500000000000108.600000000001516.10
081104690110500411.3796296300434.4541160417024010100000200.0010101.1800000236.000000000102531.17000000000001407.500000000000108.600000000001516.10
081104691110500411.3796296300434.4541160416024010100000011.0010101.0300000011.330000000004922.37000000000000900.550000000000100.000000000001000.55
081104691110500411.3796296300434.4541160415124010100000100.0010101.0400000104.000000000045183.23000000000000900.550000000000100.000000000001000.55
081104691210500411.3796296300434.4541160415014010700999999.9930101.0400000041.600000000018073.29010000000000141.200000000000112.450000000000253.65
081104691210500411.3796296300434.4541160418008010700999999.9910100.9800000107.800000000046834.15010000000000141.200000000000112.450000000000253.65
081104690210500411.3796296300434.4541160415039010100001450.0010101.0500001522.500000000661456.39000000000003120.000000000000250.460000000003370.46
081104690510500411.3796296300434.4541160417024010300000490.0010101.2200000597.800000000259716.67000000000000636.000000000000209.820000000000845.82
081104690510500411.3796296300434.4541160417005010300000600.0010100.9700000582.000000000252852.30000000000000636.000000000000209.820000000000845.82
081104690610500411.3796296300434.4541160418008010100000050.0010101.0000000050.000000000021722.71000000000001010.000000000000153.000000000001163.00
081104690610500411.3796296300434.4541160418007010100000050.0010101.0300000051.500000000022374.39000000000001010.000000000000153.000000000001163.00
081104690610500411.3796296300434.4541160418002010100000180.0010101.1000000198.000000000086021.91000000000001010.000000000000153.000000000001163.00
081104770110500341.0937500000360.2258667417067010700999999.9930101.1100000057.820000000020828.26010000000000534.000000000000215.020000000000749.02
081104770110500341.0937500000360.2258667417065010700999999.9930101.1000000330.000000000118874.54010000000000534.000000000000215.020000000000749.02
081104770210500341.0937500000360.2258667415140010300000060.0010101.0000000060.000000000021613.55000000000002628.100000000000086.270000000002714.37
081104770210500341.0937500000360.2258667415027010100000135.0010100.9800000132.300000000047657.88000000000002628.100000000000086.270000000002714.37
081104770210500341.0937500000360.2258667415024010300000300.0010100.9800000294.000000000105906.40000000000002628.100000000000086.270000000002714.37
081104770210500341.0937500000360.2258667415042010100000080.0010101.0000000080.000000000028818.07000000000002628.100000000000086.270000000002714.37
081104770210500341.0937500000360.2258667416024010100000030.0010101.0300000030.900000000011130.98000000000002628.100000000000086.270000000002714.37
081104770310500341.0937500000360.2258667415014010100000070.0010101.0600000074.200000000026728.76000000000001505.000000000000250.000000000001755.00
081104770310500341.0937500000360.2258667417007010100000200.0010100.9900000198.000000000071324.72000000000001505.000000000000250.000000000001755.00
081104770310500341.0937500000360.2258667417022010300000490.0010101.1000000539.000000000194161.74000000000001505.000000000000250.000000000001755.00
081104770710500341.0937500000360.2258667416016010100001500.0010101.0300001545.000000000556548.96000000000006513.030000000000366.850000000006879.88
081104770810500341.0937500000360.2258667417023010300000390.0010101.1000000429.000000000154536.90000000000000845.750000000000042.880000000000888.63
081104850110500580.1820601200612.7247581515027010100000120.0010100.9800000117.600000000072056.43000000000001318.130000000000180.670000000001498.80
081104850110500580.1820601200612.7247581517066030100000300.0010101.1000000330.000000000202199.17000000000001318.130000000000180.670000000001498.80
081104850110500580.1820601200612.7247581515020010100000047.0010101.0300000048.410000000029662.01000000000001318.130000000000180.670000000001498.80
081104850110500580.1820601200612.7247581515006010300001460.0010101.0300001503.800000000921415.49000000000001318.130000000000180.670000000001498.80
081104850110500580.1820601200612.7247581515014010100000050.0030101.0400000052.000000000031861.69000000000001318.130000000000180.670000000001498.80
081104850110500580.1820601200612.7247581517063010100000180.0010101.1000000198.000000000121319.50000000000001318.130000000000180.670000000001498.80
081104850110500580.1820601200612.7247581515042010100000058.0010101.0000000058.000000000035538.04000000000001318.130000000000180.670000000001498.80
081104850110500580.1820601200612.7247581518046010300000090.0010101.0200000091.800000000056248.13000000000001318.130000000000180.670000000001498.80
081104850110500580.1820601200612.7247581518014010300000090.0010101.0000000090.000000000055145.23000000000001318.130000000000180.670000000001498.80
081104850110500580.1820601200612.7247581517085010100000025.0010101.0300000025.750000000015777.66000000000001318.130000000000180.670000000001498.80
081104851010500580.1820601200612.7247581515005010300000300.0030101.0200000306.000000000187493.78000000000002059.320000000000286.080000000002345.39
081104851110500580.1820601200612.7247581515005010300000600.0030101.0100000606.000000000371311.20000000000002297.110000000000000.000000000002297.11
081104851110500580.1820601200612.7247581515042010300000160.0010101.0100000161.600000000099016.32000000000002297.110000000000000.000000000002297.11
081104851110500580.1820601200612.7247581517008020300001500.0030100.9700001455.000000000891514.52000000000002297.110000000000000.000000000002297.11
081104851110500580.1820601200612.7247581515027010100000100.0010100.9800000098.000000000060047.03000000000002297.110000000000000.000000000002297.11
081104851210500580.1820601200612.7247581518032010100000012.0010101.0100000012.120000000007426.22000000000000534.580000000000294.000000000000828.58
081104851310500580.1820601200612.7247581515024010300000800.0010101.0400000832.000000000509787.00000000000002521.110000000000291.430000000002812.54
081104851310500580.1820601200612.7247581518001010300000160.0010101.0300000164.800000000100977.04000000000002521.110000000000291.430000000002812.54
081104851310500580.1820601200612.7247581518011010700000030.0010101.0100000030.300000000018565.56000000000002521.110000000000291.430000000002812.54
081104850210500580.1820601200612.7247581515027010100000099.0010100.9800000097.020000000059446.56000000000002493.270000000000156.820000000002650.09
081104850210500580.1820601200612.7247581515024010700000100.0030100.9800000098.000000000060047.03000000000002493.270000000000156.820000000002650.09
081104850210500580.1820601200612.7247581515020010100000049.0010101.0300000050.470000000030924.22000000000002493.270000000000156.820000000002650.09
081104850210500580.1820601200612.7247581515014010700000030.0030101.0400000031.200000000019117.01000000000002493.270000000000156.820000000002650.09
081104850210500580.1820601200612.7247581516024010100000012.0010101.0300000012.360000000007573.28000000000002493.270000000000156.820000000002650.09
081104850210500580.1820601200612.7247581515029010900000030.0030100.9700000029.100000000017830.29000000000002493.270000000000156.820000000002650.09
081104850210500580.1820601200612.7247581515032010100000150.0010100.9800000147.000000000090070.54000000000002493.270000000000156.820000000002650.09
081104850210500580.1820601200612.7247581515042010900000030.0030101.0000000030.000000000018381.74000000000002493.270000000000156.820000000002650.09
081104850310500580.1820601200612.7247581517020010100000290.0010101.1000000319.000000000195459.20000000000001350.830000000000400.000000000001750.83
081104850310500580.1820601200612.7247581516026010100000036.0010101.0300000037.080000000022719.83000000000001350.830000000000400.000000000001750.83
081104850310500580.1820601200612.7247581518015010100000042.0010101.0300000043.260000000026506.47000000000001350.830000000000400.000000000001750.83
081104850410500580.1820601200612.7247581516026010100000015.0010101.0300000015.450000000009466.60000000000000662.380000000000310.070000000000972.44
081104850410500580.1820601200612.7247581518002010100000020.0010101.0000000020.000000000012254.50000000000000662.380000000000310.070000000000972.44
081104850410500580.1820601200612.7247581518008010100000072.0010101.0000000072.000000000044116.18000000000000662.380000000000310.070000000000972.44
081104850510500580.1820601200612.7247581515032010100000180.0010100.9900000178.200000000109187.55000000000001581.150000000000400.000000000001981.15
081104850510500580.1820601200612.7247581515098030100000450.0010101.0300000463.500000000283997.93000000000001581.150000000000400.000000000001981.15
081104850610500580.1820601200612.7247581516023010100000040.0010101.0100000040.400000000024754.08000000000000925.380000000000150.000000000001075.38
081104850710500580.1820601200612.7247581517040010300000690.0010101.0000000690.000000000422780.08000000000003767.000000000000198.000000000003965.00
081104850710500580.1820601200612.7247581518032010100000035.0010101.0300000036.050000000022088.73000000000003767.000000000000198.000000000003965.00
081104850710500580.1820601200612.7247581517044010300000820.0010101.0000000820.000000000502434.30000000000003767.000000000000198.000000000003965.00
081104931210600340.2558561600359.3409750315021010300000190.0010101.0100000191.900000000068957.53000000000000925.000000000000168.000000000001093.00
081104930210600340.2558561600359.3409750315059010100000250.0010101.0100000252.500000000090733.60000000000004240.000000000000237.300000000004477.30
081104930410600340.2558561600359.3409750315022010300000250.0010101.1000000275.000000000098818.77000000000006255.330000000000085.240000000006340.57
081104930410600340.2558561600359.3409750318007010300000060.0010101.0300000061.800000000022207.27000000000006255.330000000000085.240000000006340.57
081104930410600340.2558561600359.3409750315014010300000080.0010101.0300000082.400000000029609.70000000000006255.330000000000085.240000000006340.57
081104930810600340.2558561600359.3409750318007010300000060.0010101.0200000061.200000000021991.67000000000005261.330000000000262.500000000005523.83
081104930810600340.2558561600359.3409750315014010300000080.0010101.0100000080.800000000029034.75000000000005261.330000000000262.500000000005523.83
081104930810600340.2558561600359.3409750315022010300000250.0010101.0900000272.500000000097920.42000000000005261.330000000000262.500000000005523.83
081105070110600438.1980909100462.7768380517005010300001000.0010101.0000001000.000000000462776.84000000000000680.330000000000839.790000000001520.12
081105070110600438.1980909100462.7768380515005010300001400.0010101.0000001400.000000000647887.57000000000000680.330000000000839.790000000001520.12
081105070110600438.1980909100462.7768380515014010700000070.0010101.0400000072.800000000033690.15000000000000680.330000000000839.790000000001520.12
081105070110600438.1980909100462.7768380515042010700000100.0010101.0200000102.000000000047203.24000000000000680.330000000000839.790000000001520.12
081105070110600438.1980909100462.7768380515049010700000030.0010101.0100000030.300000000014022.14000000000000680.330000000000839.790000000001520.12
081105071110600438.1980909100462.7768380515029010100001000.0010100.9700000970.000000000448893.53000000000002100.000000000000547.000000000002647.00
081105071110600438.1980909100462.7768380517066010100000100.0030101.0900000109.000000000050442.68000000000002100.000000000000547.000000000002647.00
081105071110600438.1980909100462.7768380515049010100000023.0010101.0300000023.690000000010963.18000000000002100.000000000000547.000000000002647.00
081105071110600438.1980909100462.7768380517036010100000190.0010101.1100000210.900000000097599.64000000000002100.000000000000547.000000000002647.00
081105071110600438.1980909100462.7768380515022010700000300.0010101.0800000324.000000000149939.70000000000002100.000000000000547.000000000002647.00
081105071110600438.1980909100462.7768380517044010300000230.0010101.0600000243.800000000112824.99000000000002100.000000000000547.000000000002647.00
081105071210600438.1980909100462.7768380515022010300000405.0010101.0800000437.400000000202418.59000000000004094.000000000000626.960000000004720.96
081105071210600438.1980909100462.7768380515062010300001500.0010100.9100001365.000000000631690.38000000000004094.000000000000626.960000000004720.96
081105071310600438.1980909100462.7768380518011010100000100.0010101.0100000101.000000000046740.46000000000000913.450000000000086.330000000000999.78
081105071310600438.1980909100462.7768380515006010300001600.0010101.0200001632.000000000755251.80000000000000913.450000000000086.330000000000999.78
081105071310600438.1980909100462.7768380515014010300999999.9910101.0200000110.160000000050979.50010000000000913.450000000000086.330000000000999.78
081105071310600438.1980909100462.7768380515020010300000080.0010101.0800000086.400000000039983.92000000000000913.450000000000086.330000000000999.78
081105071310600438.1980909100462.7768380515042010100000120.0010101.0300000123.600000000057199.22000000000000913.450000000000086.330000000000999.78
081105071310600438.1980909100462.7768380515009010100000099.0010101.0300000101.970000000047189.35000000000000913.450000000000086.330000000000999.78
081105071310600438.1980909100462.7768380515098030100000300.0010101.0300000309.000000000142998.04000000000000913.450000000000086.330000000000999.78
081105071310600438.1980909100462.7768380517044010300000600.0010101.0600000636.000000000294326.07000000000000913.450000000000086.330000000000999.78
081105071310600438.1980909100462.7768380517010010300001600.0010101.0200001632.000000000755251.80000000000000913.450000000000086.330000000000999.78
081105071310600438.1980909100462.7768380517011010300000500.0010101.1100000555.000000000256841.15000000000000913.450000000000086.330000000000999.78
081105071310600438.1980909100462.7768380518006010100000064.0010101.0300000065.920000000030506.25000000000000913.450000000000086.330000000000999.78
081105071310600438.1980909100462.7768380518008010100000030.0010100.9800000029.400000000013605.64000000000000913.450000000000086.330000000000999.78
081105071310600438.1980909100462.7768380518002010100000080.0010100.9600000076.800000000035541.26000000000000913.450000000000086.330000000000999.78
081105071310600438.1980909100462.7768380517040010300001620.0010101.0600001717.200000000794680.39000000000000913.450000000000086.330000000000999.78
081105071310600438.1980909100462.7768380517023010100000300.0010101.0900000327.000000000151328.03000000000000913.450000000000086.330000000000999.78
081105070210600438.1980909100462.7768380518002010100000006.0010100.9900000005.940000000002748.89000000000001432.750000000000026.490000000001459.25
081105070210600438.1980909100462.7768380515094010700000080.0030100.9200000073.600000000034060.38000000000001432.750000000000026.490000000001459.25
081105070210600438.1980909100462.7768380515014010700000060.0010101.0400000062.400000000028877.27000000000001432.750000000000026.490000000001459.25
081105070210600438.1980909100462.7768380515124010300000299.0010101.0500000313.950000000145288.79000000000001432.750000000000026.490000000001459.25
081105070210600438.1980909100462.7768380516024010100000022.0010101.1100000024.420000000011301.01000000000001432.750000000000026.490000000001459.25
081105070410600438.1980909100462.7768380518002010300000060.0010100.9800000058.800000000027211.28000000000001656.000000000000157.500000000001813.50
081105070610600438.1980909100462.7768380516026010100000060.0010101.1000000066.000000000030543.27000000000001211.260000000000157.500000000001368.76
081105070810600438.1980909100462.7768380515048010100000100.0010101.0300000103.000000000047666.01000000000001186.800000000000000.000000000001186.80
081105070810600438.1980909100462.7768380515028010300000400.0010100.9400000376.000000000174004.09000000000001186.800000000000000.000000000001186.80
081105070910600438.1980909100462.7768380516026010100000150.0010101.0900000163.500000000075664.01000000000000210.000000000000189.000000000000399.00
081105150110600374.2098064000395.1994190817085010100000075.0010101.0800000081.000000000032011.15000000000000768.730000000000022.080000000000790.81
081105150110600374.2098064000395.1994190815032010100000030.0010100.9400000028.200000000011144.62000000000000768.730000000000022.080000000000790.81
081105150110600374.2098064000395.1994190817015010100000150.0010101.0200000153.000000000060465.51000000000000768.730000000000022.080000000000790.81
081105150110600374.2098064000395.1994190815014010700000050.0030101.0200000051.000000000020155.17000000000000768.730000000000022.080000000000790.81
081105150110600374.2098064000395.1994190815124010700000200.0030101.0700000214.000000000084572.68000000000000768.730000000000022.080000000000790.81
081105150110600374.2098064000395.1994190818014010100000075.0010101.0200000076.500000000030232.76000000000000768.730000000000022.080000000000790.81
081105150110600374.2098064000395.1994190815006010300000100.0030101.0200000102.000000000040310.34000000000000768.730000000000022.080000000000790.81
081105150110600374.2098064000395.1994190815024010300000250.0030100.9100000227.500000000089907.87000000000000768.730000000000022.080000000000790.81
081105151010600374.2098064000395.1994190817085010100000030.0010101.0500000031.500000000012448.78000000000001248.000000000000146.540000000001394.54
081105151010600374.2098064000395.1994190815024010300000900.0010100.9400000846.000000000334338.71000000000001248.000000000000146.540000000001394.54
081105151010600374.2098064000395.1994190815027010300000300.0010100.9300000279.000000000110260.64000000000001248.000000000000146.540000000001394.54
081105151010600374.2098064000395.1994190815020010700000065.0010101.0500000068.250000000026972.36000000000001248.000000000000146.540000000001394.54
081105151010600374.2098064000395.1994190815042010100000050.0010101.0100000050.500000000019957.57000000000001248.000000000000146.540000000001394.54
081105151010600374.2098064000395.1994190817063010100000070.0030101.1300000079.100000000031260.27000000000001248.000000000000146.540000000001394.54
081105151010600374.2098064000395.1994190817066010100000050.0010101.1300000056.500000000022328.77000000000001248.000000000000146.540000000001394.54
081105151010600374.2098064000395.1994190818014010300000075.0010101.0000000075.000000000029639.96000000000001248.000000000000146.540000000001394.54
081105151010600374.2098064000395.1994190818022010100000030.0010101.0000000030.000000000011855.98000000000001248.000000000000146.540000000001394.54
081105151110600374.2098064000395.1994190816024050100000002.0010101.0500000002.100000000000829.92000000000000728.000000000000206.000000000000934.00
081105151210600374.2098064000395.1994190815042010100000059.0010101.0100000059.590000000023549.93000000000001080.470000000000303.980000000001384.44
081105151310600374.2098064000395.1994190816024010100000025.0010101.0500000026.250000000010373.98000000000001677.620000000000094.700000000001772.32
081105151310600374.2098064000395.1994190817005010100000500.0010100.9900000495.000000000195623.71000000000001677.620000000000094.700000000001772.32
081105151310600374.2098064000395.1994190815027010100000100.0010101.0200000102.000000000040310.34000000000001677.620000000000094.700000000001772.32
081105151310600374.2098064000395.1994190815062010300000819.0010100.9300000761.670000000301011.54000000000001677.620000000000094.700000000001772.32
081105151310600374.2098064000395.1994190816018010100000150.0010101.0500000157.500000000062243.91000000000001677.620000000000094.700000000001772.32
081105151310600374.2098064000395.1994190815063040300000145.0010100.9300000134.850000000053292.64000000000001677.620000000000094.700000000001772.32
081105151310600374.2098064000395.1994190815014010700000072.0010101.0200000073.440000000029023.45000000000001677.620000000000094.700000000001772.32
081105150210600374.2098064000395.1994190817013010300000100.0010101.0200000102.000000000040310.34000000000001333.750000000000119.040000000001452.79
081105150210600374.2098064000395.1994190816016010100000300.0010101.0800000324.000000000128044.61000000000001333.750000000000119.040000000001452.79
081105150210600374.2098064000395.1994190815048010700000110.0030101.0300000113.300000000044776.09000000000001333.750000000000119.040000000001452.79
081105150210600374.2098064000395.1994190815021010100000200.0030100.9800000196.000000000077459.09000000000001333.750000000000119.040000000001452.79
081105150210600374.2098064000395.1994190815014010700000180.0010101.0200000183.600000000072558.61000000000001333.750000000000119.040000000001452.79
081105150310600374.2098064000395.1994190818014010300000075.0010101.0000000075.000000000029639.96000000000000269.350000000000252.700000000000522.05
081105150310600374.2098064000395.1994190818002010300000150.0010100.9700000145.500000000057501.52000000000000269.350000000000252.700000000000522.05
081105150310600374.2098064000395.1994190816024010100000040.0010101.0700000042.800000000016914.54000000000000269.350000000000252.700000000000522.05
081105150310600374.2098064000395.1994190815027010700999999.9910100.9400000117.390000000046392.46010000000000269.350000000000252.700000000000522.05
081105150310600374.2098064000395.1994190817008020700000500.0010101.0100000505.000000000199575.71000000000000269.350000000000252.700000000000522.05
081105150410600374.2098064000395.1994190815027010300000200.0010100.9400000188.000000000074297.49000000000000902.630000000000209.870000000001112.49
081105150410600374.2098064000395.1994190815024010300000650.0010100.9300000604.500000000238898.05000000000000902.630000000000209.870000000001112.49
081105150410600374.2098064000395.1994190815042010100000060.0010101.0300000061.800000000024423.32000000000000902.630000000000209.870000000001112.49
081105150410600374.2098064000395.1994190816024010100000500.0010101.0700000535.000000000211431.69000000000000902.630000000000209.870000000001112.49
081105150410600374.2098064000395.1994190815049010100000045.0010101.0300000046.350000000018317.49000000000000902.630000000000209.870000000001112.49
081105150410600374.2098064000395.1994190817024010300000200.0010101.1800000236.000000000093267.06000000000000902.630000000000209.870000000001112.49
081105150510600374.2098064000395.1994190815094010300000400.0010100.9500000380.000000000150175.78000000000000840.000000000000100.160000000000940.16
081105150510600374.2098064000395.1994190815006010100000300.0030101.0300000309.000000000122116.62000000000000840.000000000000100.160000000000940.16
081105150610600374.2098064000395.1994190815062010700001500.0010100.9300001395.000000000551303.19000000000000525.000000000000234.240000000000759.24
081105150610600374.2098064000395.1994190815014010100000059.0010101.0100000059.590000000023549.93000000000000525.000000000000234.240000000000759.24
081105150610600374.2098064000395.1994190815042010100000035.0010101.0300000036.050000000014246.94000000000000525.000000000000234.240000000000759.24
081105150610600374.2098064000395.1994190815024010100000300.0030100.9300000279.000000000110260.64000000000000525.000000000000234.240000000000759.24
081105150710600374.2098064000395.1994190815042010100000065.0010101.0300000066.950000000026458.60000000000001704.870000000000072.550000000001777.42
081105150710600374.2098064000395.1994190815032010100000150.0010100.9500000142.500000000056315.92000000000001704.870000000000072.550000000001777.42
081105150710600374.2098064000395.1994190816028010700000400.0030101.0700000428.000000000169145.35000000000001704.870000000000072.550000000001777.42
081105150710600374.2098064000395.1994190817044010100000280.0010101.0600000296.800000000117295.19000000000001704.870000000000072.550000000001777.42
081105150810600374.2098064000395.1994190815020010100000078.0010101.0500000081.900000000032366.83000000000000633.200000000000257.500000000000890.70
081105150810600374.2098064000395.1994190817040010300000186.0010101.0800000200.880000000079387.66000000000000633.200000000000257.500000000000890.70
081105150810600374.2098064000395.1994190815024010300000489.0010100.9400000459.660000000181657.36000000000000633.200000000000257.500000000000890.70
081105150810600374.2098064000395.1994190815124010100000250.0030101.0500000262.500000000103739.85000000000000633.200000000000257.500000000000890.70
081105150910600374.2098064000395.1994190817067010700999999.9930101.1800000264.000000000104332.65010000000004862.340000000000503.110000000005365.45
081105150910600374.2098064000395.1994190817066010100000080.0010101.1300000090.400000000035726.03000000000004862.340000000000503.110000000005365.45
081105150910600374.2098064000395.1994190817063010700999999.9930101.1300000333.000000000131601.41010000000004862.340000000000503.110000000005365.45
081105150910600374.2098064000395.1994190817040010300000103.0010101.0800000111.240000000043961.98000000000004862.340000000000503.110000000005365.45
081105150910600374.2098064000395.1994190817005010100000424.0010101.0000000424.000000000167564.55000000000004862.340000000000503.110000000005365.45
081105150910600374.2098064000395.1994190815032010100000015.0010100.9500000014.250000000005631.59000000000004862.340000000000503.110000000005365.45
081105150910600374.2098064000395.1994190817085010100000050.0010101.0500000052.500000000020747.97000000000004862.340000000000503.110000000005365.45
081105150910600374.2098064000395.1994190816024010100000180.0010101.0500000189.000000000074692.69000000000004862.340000000000503.110000000005365.45
081105150910600374.2098064000395.1994190815042010100000040.0010101.0100000040.400000000015966.06000000000004862.340000000000503.110000000005365.45
081105230110600641.3687222200677.3434103215024010300001130.0010100.9100001028.300000000696512.23000000000005106.080000000000585.650000000005691.73
081105230110600641.3687222200677.3434103217081010100000180.0010101.1100000199.800000000135333.21000000000005106.080000000000585.650000000005691.73
081105230110600641.3687222200677.3434103215042010300000137.0010101.0300000141.110000000095579.93000000000005106.080000000000585.650000000005691.73
081105230110600641.3687222200677.3434103215004010300000386.0010101.0300000397.580000000269298.19000000000005106.080000000000585.650000000005691.73
081105231010600641.3687222200677.3434103215020010100000060.0010101.0500000063.000000000042672.63000000000000821.670000000000046.410000000000868.08
081105231010600641.3687222200677.3434103215042010300000060.0010101.0100000060.600000000041047.01000000000000821.670000000000046.410000000000868.08
081105231010600641.3687222200677.3434103215006010100000300.0030101.0200000306.000000000207267.08000000000000821.670000000000046.410000000000868.08
081105231110600641.3687222200677.3434103215029010300000246.0010100.9700000238.620000000161627.68000000000000445.900000000000083.350000000000529.25
081105231110600641.3687222200677.3434103215020010100000045.0010101.0500000047.250000000032004.48000000000000445.900000000000083.350000000000529.25
081105231210600641.3687222200677.3434103215020010100000030.0030101.0500000031.500000000021336.32000000000000206.000000000000116.130000000000322.13
081105231210600641.3687222200677.3434103215124010700999999.9930101.0500000157.500000000106681.59010000000000206.000000000000116.130000000000322.13
081105230210600641.3687222200677.3434103215140010300000100.0010101.0200000102.000000000069089.03000000000000995.710000000000268.580000000001264.30
081105230210600641.3687222200677.3434103215094010100000200.0030100.9400000188.000000000127340.56000000000000995.710000000000268.580000000001264.30
081105230210600641.3687222200677.3434103215042010300000067.0010101.0300000069.010000000046743.47000000000000995.710000000000268.580000000001264.30
081105230210600641.3687222200677.3434103215049010100000150.0010101.0300000154.500000000104649.56000000000000995.710000000000268.580000000001264.30
081105230210600641.3687222200677.3434103215027010100000129.0010100.9100000117.390000000079513.34000000000000995.710000000000268.580000000001264.30
081105230310600641.3687222200677.3434103217005010700999999.9930101.0200000357.000000000241811.60010000000000472.000000000000295.380000000000767.38
081105230310600641.3687222200677.3434103215021010100000030.0030100.9800000029.400000000019913.90000000000000472.000000000000295.380000000000767.38
081105230310600641.3687222200677.3434103215014010100000070.0030101.0200000071.400000000048362.32000000000000472.000000000000295.380000000000767.38
081105230310600641.3687222200677.3434103215124010100000290.0010101.0700000310.300000000210179.66000000000000472.000000000000295.380000000000767.38
081105230310600641.3687222200677.3434103217011010900000050.0030101.1100000055.500000000037592.56000000000000472.000000000000295.380000000000767.38
081105230310600641.3687222200677.3434103217010010900000100.0030101.0200000102.000000000069089.03000000000000472.000000000000295.380000000000767.38
081105230310600641.3687222200677.3434103215027010100000150.0010100.9100000136.500000000092457.38000000000000472.000000000000295.380000000000767.38
081105230310600641.3687222200677.3434103217044010300000600.0010101.0600000636.000000000430790.41000000000000472.000000000000295.380000000000767.38
081105230310600641.3687222200677.3434103217067010100000037.0010101.2000000044.400000000030074.05000000000000472.000000000000295.380000000000767.38
081105230410600641.3687222200677.3434103215024010300000250.0030100.9100000227.500000000154095.63000000000000212.500000000000060.500000000000273.00
081105230410600641.3687222200677.3434103215140010700999999.9930101.0200000102.000000000069089.03010000000000212.500000000000060.500000000000273.00
081105230410600641.3687222200677.3434103215094010100000150.0030100.9400000141.000000000095505.42000000000000212.500000000000060.500000000000273.00
081105230510600641.3687222200677.3434103217023010100000100.0010101.1100000111.000000000075185.12000000000000693.500000000000451.750000000001145.25
081105230510600641.3687222200677.3434103217024010100000400.0010101.1800000472.000000000319706.09000000000000693.500000000000451.750000000001145.25
081105230510600641.3687222200677.3434103218002010700000300.0030100.9700000291.000000000197106.93000000000000693.500000000000451.750000000001145.25
081105230510600641.3687222200677.3434103218008010700000060.0010100.9600000057.600000000039014.98000000000000693.500000000000451.750000000001145.25
081105230510600641.3687222200677.3434103218006010100000030.0010101.0400000031.200000000021133.11000000000000693.500000000000451.750000000001145.25
081105230510600641.3687222200677.3434103215024010700000250.0010100.9300000232.500000000157482.34000000000000693.500000000000451.750000000001145.25
081105230510600641.3687222200677.3434103215014010100000049.0010101.0100000049.490000000033521.73000000000000693.500000000000451.750000000001145.25
081105230510600641.3687222200677.3434103215049010700000037.0010101.0300000038.110000000025813.56000000000000693.500000000000451.750000000001145.25
081105230510600641.3687222200677.3434103215027010100000175.0010100.9400000164.500000000111422.99000000000000693.500000000000451.750000000001145.25
081105230510600641.3687222200677.3434103215042010100000048.0010101.0300000049.440000000033487.86000000000000693.500000000000451.750000000001145.25
081105230510600641.3687222200677.3434103215003011000999999.9910101.0500000046.800000000031699.67010000000000693.500000000000451.750000000001145.25
081105230610600641.3687222200677.3434103215006010900000680.0010101.0300000700.400000000474411.32000000000000952.300000000000646.080000000001598.38
081105230610600641.3687222200677.3434103215027010300000340.0010100.9400000319.600000000216478.95000000000000952.300000000000646.080000000001598.38
081105230610600641.3687222200677.3434103215042010100000063.0010101.0300000064.890000000043952.81000000000000952.300000000000646.080000000001598.38
081105230710600641.3687222200677.3434103215003011100999999.9910101.0500000046.800000000031699.67010000000000365.190000000000440.830000000000806.02
081105230810600641.3687222200677.3434103215021010700999999.9910101.0000000202.000000000136823.37010000000001824.250000000000653.280000000002477.53
081105230810600641.3687222200677.3434103215004010700000390.0010101.0300000401.700000000272088.85000000000001824.250000000000653.280000000002477.53
081105230810600641.3687222200677.3434103215049010100999999.9910101.0300000045.900000000031090.06010000000001824.250000000000653.280000000002477.53
081105230810600641.3687222200677.3434103215022010700000290.0010101.0700000310.300000000210179.66000000000001824.250000000000653.280000000002477.53
081105230810600641.3687222200677.3434103215006010700999999.9930101.0300000412.000000000279065.49010000000001824.250000000000653.280000000002477.53
081105230910600641.3687222200677.3434103215014010700999999.9910101.0100000065.650000000044467.59010000000000967.500000000000078.690000000001046.19
081105230910600641.3687222200677.3434103215140010300000450.0010101.0000000450.000000000304804.53000000000000967.500000000000078.690000000001046.19
081105230910600641.3687222200677.3434103215005010300001540.0010101.0200001570.800000001063971.03000000000000967.500000000000078.690000000001046.19
081105310110600559.8349593500591.2363784515009010100000078.0010101.0500000081.900000000048422.26000000000000330.500000000000152.520000000000483.02
081105310110600559.8349593500591.2363784517085010100000020.0010101.0500000021.000000000012415.96000000000000330.500000000000152.520000000000483.02
081105310110600559.8349593500591.2363784515021010300000200.0010101.0400000208.000000000122977.17000000000000330.500000000000152.520000000000483.02
081105310110600559.8349593500591.2363784515027010100000160.0010101.0200000163.200000000096489.78000000000000330.500000000000152.520000000000483.02
081105311010600559.8349593500591.2363784515006010100002300.0010101.0300002369.000000001400638.98000000000001190.000000000000200.490000000001390.49
081105311010600559.8349593500591.2363784515124010100000550.0010101.0400000572.000000000338187.21000000000001190.000000000000200.490000000001390.49
081105311010600559.8349593500591.2363784515014010100000075.0010101.0400000078.000000000046116.44000000000001190.000000000000200.490000000001390.49
081105311010600559.8349593500591.2363784515020010100000055.0010101.0400000057.200000000033818.72000000000001190.000000000000200.490000000001390.49
081105311010600559.8349593500591.2363784517005010300000324.0010100.9700000314.280000000185813.77000000000001190.000000000000200.490000000001390.49
081105311010600559.8349593500591.2363784517023010300000230.0010101.1000000253.000000000149582.80000000000001190.000000000000200.490000000001390.49
081105311010600559.8349593500591.2363784517040010300001020.0010100.9700000989.400000000584969.27000000000001190.000000000000200.490000000001390.49
081105311010600559.8349593500591.2363784517044010300000320.0010100.9700000310.400000000183519.77000000000001190.000000000000200.490000000001390.49
081105311110600559.8349593500591.2363784516024010100000200.0010101.0400000208.000000000122977.17000000000001433.520000000000237.490000000001671.01
081105311110600559.8349593500591.2363784517085010300000125.0010101.0400000130.000000000076860.73000000000001433.520000000000237.490000000001671.01
081105311110600559.8349593500591.2363784515014010100000045.0010101.0400000046.800000000027669.86000000000001433.520000000000237.490000000001671.01
081105311210600559.8349593500591.2363784515024010300000400.0010100.9800000392.000000000231764.66000000000001608.890000000000323.720000000001932.61
081105311210600559.8349593500591.2363784515124010300000350.0010101.0400000364.000000000215210.04000000000001608.890000000000323.720000000001932.61
081105311210600559.8349593500591.2363784515042010100000120.0010101.0000000120.000000000070948.37000000000001608.890000000000323.720000000001932.61
081105311210600559.8349593500591.2363784517024010300000100.0010101.1100000111.000000000065627.24000000000001608.890000000000323.720000000001932.61
081105311210600559.8349593500591.2363784518014010100000250.0010101.0000000250.000000000147809.09000000000001608.890000000000323.720000000001932.61
081105311210600559.8349593500591.2363784517066030100000180.0010101.1000000198.000000000117064.80000000000001608.890000000000323.720000000001932.61
081105311210600559.8349593500591.2363784516018010100000020.0010101.0200000020.400000000012061.22000000000001608.890000000000323.720000000001932.61
081105311210600559.8349593500591.2363784517007020300000500.0010101.0100000505.000000000298574.37000000000001608.890000000000323.720000000001932.61
081105311310600559.8349593500591.2363784515021010700000250.0030101.0500000262.500000000155199.55000000000000018.520000000000221.880000000000240.39
081105311310600559.8349593500591.2363784515024010100000200.0030100.9800000196.000000000115882.33000000000000018.520000000000221.880000000000240.39
081105311310600559.8349593500591.2363784515027010100000100.0010100.9800000098.000000000057941.17000000000000018.520000000000221.880000000000240.39
081105310210600559.8349593500591.2363784515021010300000400.0010101.0400000416.000000000245954.33000000000000422.750000000000000.000000000000422.75
081105310210600559.8349593500591.2363784515020010100000050.0010101.0500000052.500000000031039.91000000000000422.750000000000000.000000000000422.75
081105310210600559.8349593500591.2363784515014010100000060.0010101.0200000061.200000000036183.67000000000000422.750000000000000.000000000000422.75
081105310310600559.8349593500591.2363784515024010100000180.0030100.9400000169.200000000100037.20000000000002351.080000000000116.830000000002467.91
081105310310600559.8349593500591.2363784515005010300000065.0010101.0200000066.300000000039198.97000000000002351.080000000000116.830000000002467.91
081105310310600559.8349593500591.2363784515094010100000640.0010100.9700000620.800000000367039.54000000000002351.080000000000116.830000000002467.91
081105310310600559.8349593500591.2363784517008020300000360.0010100.9700000349.200000000206459.74000000000002351.080000000000116.830000000002467.91
081105310310600559.8349593500591.2363784517023010300000150.0010101.1100000166.500000000098440.86000000000002351.080000000000116.830000000002467.91
081105310310600559.8349593500591.2363784517022010300000150.0010101.1100000166.500000000098440.86000000000002351.080000000000116.830000000002467.91
081105310310600559.8349593500591.2363784517020010300000100.0010101.1100000111.000000000065627.24000000000002351.080000000000116.830000000002467.91
081105310310600559.8349593500591.2363784516024010100000025.0010101.0500000026.250000000015519.95000000000002351.080000000000116.830000000002467.91
081105310410600559.8349593500591.2363784517002010100000030.0030100.9700000029.100000000017204.98000000000000344.620000000000000.000000000000344.62
081105310410600559.8349593500591.2363784516018010100000100.0090101.0400000104.000000000061488.58000000000000344.620000000000000.000000000000344.62
081105310410600559.8349593500591.2363784515048010100000030.0030101.0300000030.900000000018269.20000000000000344.620000000000000.000000000000344.62
081105310710600559.8349593500591.2363784515039010300000578.0010101.0500000606.900000000358821.36000000000001378.000000000000000.000000000001378.00
081105310710600559.8349593500591.2363784515020010100000069.0010101.0500000072.450000000042835.08000000000001378.000000000000000.000000000001378.00
081105310710600559.8349593500591.2363784515014010300000049.0010101.0100000049.490000000029260.29000000000001378.000000000000000.000000000001378.00
081105310710600559.8349593500591.2363784517040010100000300.0010101.0200000306.000000000180918.33000000000001378.000000000000000.000000000001378.00
081105310710600559.8349593500591.2363784517007020100000200.0010100.9700000194.000000000114699.86000000000001378.000000000000000.000000000001378.00
081105310710600559.8349593500591.2363784517025020100000200.0010101.1100000222.000000000131254.48000000000001378.000000000000000.000000000001378.00
081105310710600559.8349593500591.2363784517045010100000200.0010101.0200000204.000000000120612.22000000000001378.000000000000000.000000000001378.00
081105310710600559.8349593500591.2363784517020010100000124.0010101.1100000137.640000000081377.78000000000001378.000000000000000.000000000001378.00
081105310710600559.8349593500591.2363784517023020300000030.0030101.1100000033.300000000019688.17000000000001378.000000000000000.000000000001378.00
081105310710600559.8349593500591.2363784517023010100000150.0010101.1100000166.500000000098440.86000000000001378.000000000000000.000000000001378.00
081105310710600559.8349593500591.2363784516024010100000080.0010101.0500000084.000000000049663.86000000000001378.000000000000000.000000000001378.00
081105310710600559.8349593500591.2363784515009010300000105.0010101.0300000108.150000000063942.21000000000001378.000000000000000.000000000001378.00
081105310710600559.8349593500591.2363784515042010100000080.0010101.0300000082.400000000048717.88000000000001378.000000000000000.000000000001378.00
081105310710600559.8349593500591.2363784515094010300000336.0010100.9700000325.920000000192695.76000000000001378.000000000000000.000000000001378.00
081105310710600559.8349593500591.2363784515027010100000138.0010101.0000000138.000000000081590.62000000000001378.000000000000000.000000000001378.00
081105310810600559.8349593500591.2363784516026010500000300.0010101.0400000312.000000000184465.75000000000002798.290000000000303.000000000003101.29
081105310810600559.8349593500591.2363784517011010100000300.0010101.0900000327.000000000193334.30000000000002798.290000000000303.000000000003101.29
081105310810600559.8349593500591.2363784517005010100000500.0010100.9700000485.000000000286749.64000000000002798.290000000000303.000000000003101.29
081105310810600559.8349593500591.2363784515027010100000250.0010101.0000000250.000000000147809.09000000000002798.290000000000303.000000000003101.29
081105310910600559.8349593500591.2363784515049020100000026.0010101.0300000026.780000000015833.31000000000005292.410000000000630.000000000005922.41
081105310910600559.8349593500591.2363784515023010300000360.0010100.9700000349.200000000206459.74000000000005292.410000000000630.000000000005922.41
081105310910600559.8349593500591.2363784515009010100999999.9910101.0300000139.050000000082211.42010000000005292.410000000000630.000000000005922.41
081105310910600559.8349593500591.2363784517020030500000390.0010101.1000000429.000000000253640.41000000000005292.410000000000630.000000000005922.41
081105310910600559.8349593500591.2363784515006010100999999.9910101.0300002223.600000001314673.21010000000005292.410000000000630.000000000005922.41
081105310910600559.8349593500591.2363784517023010300000300.0010101.1000000330.000000000195108.00000000000005292.410000000000630.000000000005922.41
081105310910600559.8349593500591.2363784517040010500000300.0010100.9700000291.000000000172049.79000000000005292.410000000000630.000000000005922.41
081105310910600559.8349593500591.2363784517081010100000021.0010101.0900000022.890000000013533.40000000000005292.410000000000630.000000000005922.41
081105310910600559.8349593500591.2363784515042010500000126.0010101.0200000128.520000000075985.70000000000005292.410000000000630.000000000005922.41
081105401010600341.8779217500361.0540230715014010100000035.0010101.0500000036.750000000013268.74000000000000594.000000000000000.000000000000594.00
081105401010600341.8779217500361.0540230715042010300000050.0010101.0300000051.500000000018594.28000000000000594.000000000000000.000000000000594.00
081105401010600341.8779217500361.0540230717020030300000560.0010101.0900000610.400000000220387.38000000000000594.000000000000000.000000000000594.00
081105401110600341.8779217500361.0540230715027010100000185.0010101.0000000185.000000000066794.99000000000000500.000000000000120.500000000000620.50
081105401110600341.8779217500361.0540230715006010300001925.0010101.0200001963.500000000708929.57000000000000500.000000000000120.500000000000620.50
081105401110600341.8779217500361.0540230718014010300000090.0010101.0100000090.900000000032819.81000000000000500.000000000000120.500000000000620.50
081105401110600341.8779217500361.0540230715020010100000090.0010101.0200000091.800000000033144.76000000000000500.000000000000120.500000000000620.50
081105401110600341.8779217500361.0540230717044010700000720.0010101.0000000720.000000000259958.90000000000000500.000000000000120.500000000000620.50
081105401110600341.8779217500361.0540230715042010100000060.0010101.0300000061.800000000022313.14000000000000500.000000000000120.500000000000620.50
081105401110600341.8779217500361.0540230715094010300000500.0010100.9900000495.000000000178721.74000000000000500.000000000000120.500000000000620.50
081105401210600341.8779217500361.0540230715042010300000060.0010101.0100000060.600000000021879.87000000000000133.330000000000196.000000000000329.33
081105401310600341.8779217500361.0540230716016170100000050.0010101.0200000051.000000000018413.76000000000002000.000000000000205.700000000002205.70
081105400210600341.8779217500361.0540230716026010100000060.0090101.0300000061.800000000022313.14000000000001493.900000000000150.000000000001643.90
081105400210600341.8779217500361.0540230715029030300000190.0010100.9800000186.200000000067228.26000000000001493.900000000000150.000000000001643.90
081105400210600341.8779217500361.0540230715140010100000060.0010101.0100000060.600000000021879.87000000000001493.900000000000150.000000000001643.90
081105400210600341.8779217500361.0540230715042010300000190.0010101.0500000199.500000000072030.28000000000001493.900000000000150.000000000001643.90
081105400310600341.8779217500361.0540230715027020100000160.0030100.9800000156.800000000056613.27000000000000480.000000000000000.000000000000480.00
081105400310600341.8779217500361.0540230717005010300001250.0010100.9900001237.500000000446804.35000000000000480.000000000000000.000000000000480.00
081105400310600341.8779217500361.0540230715094010300000600.0010100.9900000594.000000000214466.09000000000000480.000000000000000.000000000000480.00
081105400310600341.8779217500361.0540230715014010100000075.0030101.0600000079.500000000028703.79000000000000480.000000000000000.000000000000480.00
081105400410600341.8779217500361.0540230715024010300000657.0010100.9900000650.430000000234840.37000000000001069.750000000000330.850000000001400.60
081105400410600341.8779217500361.0540230715020010700000056.0010101.0300000057.680000000020825.60000000000001069.750000000000330.850000000001400.60
081105400410600341.8779217500361.0540230716016100100000020.0010101.0300000020.600000000007437.71000000000001069.750000000000330.850000000001400.60
081105400410600341.8779217500361.0540230716018010100000120.0010101.0100000121.200000000043759.75000000000001069.750000000000330.850000000001400.60
081105400410600341.8779217500361.0540230717040010300000400.0010101.0300000412.000000000148754.26000000000001069.750000000000330.850000000001400.60
081105400510600341.8779217500361.0540230717085010100000010.0010101.0300000010.300000000003718.86000000000000476.630000000000241.130000000000717.75
081105400510600341.8779217500361.0540230717023010300999999.9910101.1000000173.310000000062574.27010000000000476.630000000000241.130000000000717.75
081105400510600341.8779217500361.0540230715042010100000040.0010101.0500000042.000000000015164.27000000000000476.630000000000241.130000000000717.75
081105400510600341.8779217500361.0540230715013010100000120.0010101.0300000123.600000000044626.28000000000000476.630000000000241.130000000000717.75
081105400610600341.8779217500361.0540230715009010700000130.0010101.0300000133.900000000048345.13000000000004465.000000000000510.490000000004975.49
081105400610600341.8779217500361.0540230715005010300001500.0010101.0200001530.000000000552412.66000000000004465.000000000000510.490000000004975.49
081105400610600341.8779217500361.0540230715061010700000400.0010101.0300000412.000000000148754.26000000000004465.000000000000510.490000000004975.49
081105400610600341.8779217500361.0540230716001010500001029.0010101.0300001059.870000000382670.33000000000004465.000000000000510.490000000004975.49
081105400610600341.8779217500361.0540230716024010300000100.0010101.0300000103.000000000037188.56000000000004465.000000000000510.490000000004975.49
081105400610600341.8779217500361.0540230717085010100000030.0010101.0300000030.900000000011156.57000000000004465.000000000000510.490000000004975.49
081105400610600341.8779217500361.0540230718011010100000100.0010101.0300000103.000000000037188.56000000000004465.000000000000510.490000000004975.49
081105400610600341.8779217500361.0540230717087010100000027.0010101.1100000029.970000000010820.79000000000004465.000000000000510.490000000004975.49
081105400710600341.8779217500361.0540230715098030300000450.0010101.0300000463.500000000167348.54000000000001292.580000000000004.290000000001296.88
081105400710600341.8779217500361.0540230715032010100000180.0010100.9900000178.200000000064339.83000000000001292.580000000000004.290000000001296.88
081105400910600341.8779217500361.0540230715049010100000035.0010101.0200000035.700000000012889.63000000000002301.390000000000529.080000000002830.47
081105400910600341.8779217500361.0540230715020010300000035.0010101.0200000035.700000000012889.63000000000002301.390000000000529.080000000002830.47
081105400910600341.8779217500361.0540230715024010300000500.0030100.9900000495.000000000178721.74000000000002301.390000000000529.080000000002830.47
081105400910600341.8779217500361.0540230715062010300001600.0010100.9900001584.000000000571909.57000000000002301.390000000000529.080000000002830.47
081105400910600341.8779217500361.0540230715027010100000080.0030101.0000000080.000000000028884.32000000000002301.390000000000529.080000000002830.47
081105400910600341.8779217500361.0540230715065010300000216.0010101.0200000220.320000000079547.42000000000002301.390000000000529.080000000002830.47
081105400910600341.8779217500361.0540230715048010100000100.0010101.0200000102.000000000036827.51000000000002301.390000000000529.080000000002830.47
081105400910600341.8779217500361.0540230716026010100000012.5010101.0200000012.750000000004603.44000000000002301.390000000000529.080000000002830.47
081105400910600341.8779217500361.0540230715005010300001800.0010101.0200001836.000000000662895.19000000000002301.390000000000529.080000000002830.47
081105400910600341.8779217500361.0540230715124010300001050.0010101.0200001071.000000000386688.86000000000002301.390000000000529.080000000002830.47
081105400910600341.8779217500361.0540230715042010300000209.0010101.0300000215.270000000077724.10000000000002301.390000000000529.080000000002830.47
081105581010700459.7344322300465.5639233215042010700000030.0030101.0200000030.600000000014246.26000000000001444.350000000000062.230000000001506.58
081105581010700459.7344322300465.5639233215021010300000120.0010101.0100000121.200000000056426.35000000000001444.350000000000062.230000000001506.58
081105581110700459.7344322300465.5639233216016040100000030.0010101.0900000032.700000000015223.94000000000001470.000000000000015.300000000001485.30
081105581110700459.7344322300465.5639233216016050100000016.0010101.0900000017.440000000008119.43000000000001470.000000000000015.300000000001485.30
081105581110700459.7344322300465.5639233216016460100000060.0010101.0900000065.400000000030447.88000000000001470.000000000000015.300000000001485.30
081105581110700459.7344322300465.5639233216016280100000100.0010101.0900000109.000000000050746.47000000000001470.000000000000015.300000000001485.30
081105581110700459.7344322300465.5639233216016520100000080.0010101.0900000087.200000000040597.17000000000001470.000000000000015.300000000001485.30
081105581110700459.7344322300465.5639233215014010100000150.0010101.0100000151.500000000070532.93000000000001470.000000000000015.300000000001485.30
081105581110700459.7344322300465.5639233216016370100000060.0010101.0900000065.400000000030447.88000000000001470.000000000000015.300000000001485.30
081105581210700459.7344322300465.5639233217023010100000200.0010101.1000000220.000000000102424.06000000000000742.980000000000241.350000000000984.33
081105581210700459.7344322300465.5639233217020010100000333.0010101.1000000366.300000000170536.07000000000000742.980000000000241.350000000000984.33
081105581210700459.7344322300465.5639233218006010100000024.0010101.0100000024.240000000011285.27000000000000742.980000000000241.350000000000984.33
081105581210700459.7344322300465.5639233217024010100000430.0010101.1600000498.800000000232223.28000000000000742.980000000000241.350000000000984.33
081105581310700459.7344322300465.5639233215006010100000150.0030101.0400000156.000000000072627.97000000000001443.750000000000042.730000000001486.48
081105581310700459.7344322300465.5639233215027010300000066.0030100.9000000059.400000000027654.50000000000001443.750000000000042.730000000001486.48
081105581310700459.7344322300465.5639233215005010100000150.0030101.0400000156.000000000072627.97000000000001443.750000000000042.730000000001486.48
081105581310700459.7344322300465.5639233215020010100000017.0030101.0900000018.530000000008626.90000000000001443.750000000000042.730000000001486.48
081105581310700459.7344322300465.5639233215014010100000030.0010101.0100000030.300000000014106.59000000000001443.750000000000042.730000000001486.48
081105581310700459.7344322300465.5639233215042010100000030.0030101.0200000030.600000000014246.26000000000001443.750000000000042.730000000001486.48
081105581310700459.7344322300465.5639233215048010100000060.0030101.0300000061.800000000028771.85000000000001443.750000000000042.730000000001486.48
081105581310700459.7344322300465.5639233217007021000000160.0010101.0000000160.000000000074490.23000000000001443.750000000000042.730000000001486.48
081105581310700459.7344322300465.5639233217023011000000200.0010101.1000000220.000000000102424.06000000000001443.750000000000042.730000000001486.48
081105581510700459.7344322300465.5639233215021010500000286.0010101.0100000288.860000000134482.79000000000001167.130000000000091.050000000001258.18
081105581510700459.7344322300465.5639233215020010700000035.0010101.0900000038.150000000017761.26000000000001167.130000000000091.050000000001258.18
081105581510700459.7344322300465.5639233215042010100000091.0010101.0200000092.820000000043213.64000000000001167.130000000000091.050000000001258.18
081105581510700459.7344322300465.5639233218007010100000075.0010101.0200000076.500000000035615.64000000000001167.130000000000091.050000000001258.18
081105581610700459.7344322300465.5639233215014010100000072.0010101.0200000073.440000000034191.01000000000000419.030000000000216.750000000000635.79
081105581810700459.7344322300465.5639233215037010100000700.0010100.9400000658.000000000306341.06000000000003102.610000000000209.510000000003312.12
081105581810700459.7344322300465.5639233215027010100000100.0010100.9100000091.000000000042366.32000000000003102.610000000000209.510000000003312.12
081105581810700459.7344322300465.5639233215014010300000070.0010101.0200000071.400000000033241.26000000000003102.610000000000209.510000000003312.12
081105581810700459.7344322300465.5639233215024010300000560.0010100.9100000509.600000000237251.38000000000003102.610000000000209.510000000003312.12
081105581810700459.7344322300465.5639233215020010300000044.0010101.0800000047.520000000022123.60000000000003102.610000000000209.510000000003312.12
081105581810700459.7344322300465.5639233215042010300000130.0010101.0300000133.900000000062339.01000000000003102.610000000000209.510000000003312.12
081105580210700459.7344322300465.5639233215014010100000034.0010101.0400000035.360000000016462.34000000000002104.620000000000058.610000000002163.23
081105580210700459.7344322300465.5639233217040010300000238.0010101.0700000254.660000000118560.51000000000002104.620000000000058.610000000002163.23
081105580210700459.7344322300465.5639233217007020300000170.0010101.0000000170.000000000079145.87000000000002104.620000000000058.610000000002163.23
081105580310700459.7344322300465.5639233217007020100000090.0010101.0200000091.800000000042738.77000000000000845.260000000000248.040000000001093.30
081105580310700459.7344322300465.5639233215042010100000075.0010101.0200000076.500000000035615.64000000000000845.260000000000248.040000000001093.30
081105580310700459.7344322300465.5639233215032010100000250.0010100.9300000232.500000000108243.61000000000000845.260000000000248.040000000001093.30
081105580310700459.7344322300465.5639233215027010300000350.0010100.8600000301.000000000140134.74000000000000845.260000000000248.040000000001093.30
081105580410700459.7344322300465.5639233218010010100000040.0010101.0300000041.200000000019181.23000000000001653.810000000000339.510000000001993.32
081105580410700459.7344322300465.5639233215042010100000150.0010101.0200000153.000000000071231.28000000000001653.810000000000339.510000000001993.32
081105580410700459.7344322300465.5639233215014010100000140.0010101.0300000144.200000000067134.32000000000001653.810000000000339.510000000001993.32
081105580410700459.7344322300465.5639233215006010100999999.9910101.0300000728.000000000338930.54010000000001653.810000000000339.510000000001993.32
081105580410700459.7344322300465.5639233215124010100999999.9910101.0400000420.000000000195536.85010000000001653.810000000000339.510000000001993.32
081105580410700459.7344322300465.5639233215023010100000038.0010100.9300000035.340000000016453.03000000000001653.810000000000339.510000000001993.32
081105580410700459.7344322300465.5639233215021010100000240.0010101.0600000254.400000000118439.46000000000001653.810000000000339.510000000001993.32
081105580410700459.7344322300465.5639233215020010100999999.9910101.1000000069.550000000032379.97010000000001653.810000000000339.510000000001993.32
081105580410700459.7344322300465.5639233215024010100000480.0010100.9100000436.800000000203358.32000000000001653.810000000000339.510000000001993.32
081105580510700459.7344322300465.5639233215027010300000170.0010100.8600000146.200000000068065.45000000000000511.480000000000176.180000000000687.66
081105580610700459.7344322300465.5639233215042010300000116.0010101.0200000118.320000000055085.52000000000001041.220000000000063.750000000001104.97
081105580610700459.7344322300465.5639233215020010300000042.0010101.1000000046.200000000021509.05000000000001041.220000000000063.750000000001104.97
081105580810700459.7344322300465.5639233215020010700000060.0010101.1000000066.000000000030727.22000000000000509.460000000000052.360000000000561.83
081105580810700459.7344322300465.5639233215006010300000368.0010101.0300000379.040000000176467.35000000000000509.460000000000052.360000000000561.83
081105580810700459.7344322300465.5639233215021010100000219.0010101.0600000232.140000000108076.01000000000000509.460000000000052.360000000000561.83
081105580810700459.7344322300465.5639233215024010300000042.0010100.9100000038.220000000017793.85000000000000509.460000000000052.360000000000561.83
081105580810700459.7344322300465.5639233217024010100000219.0010101.1800000258.420000000120311.03000000000000509.460000000000052.360000000000561.83
081105580810700459.7344322300465.5639233215027010300000072.0010100.8600000061.920000000028827.72000000000000509.460000000000052.360000000000561.83
081105580910700459.7344322300465.5639233217005010700999999.9930101.0200000824.500000000383857.45010000000002215.000000000000361.770000000002576.77
081105580910700459.7344322300465.5639233215124010700000150.0030101.0400000156.000000000072627.97000000000002215.000000000000361.770000000002576.77
081105580910700459.7344322300465.5639233218015010300000075.0010101.0300000077.250000000035964.81000000000002215.000000000000361.770000000002576.77
081105580910700459.7344322300465.5639233215020010700000030.0030101.1000000033.000000000015363.61000000000002215.000000000000361.770000000002576.77
081105580910700459.7344322300465.5639233215006010300000600.0010101.0300000618.000000000287718.50000000000002215.000000000000361.770000000002576.77
081105580910700459.7344322300465.5639233215021010300000190.0010101.0600000201.400000000093764.57000000000002215.000000000000361.770000000002576.77
081105580910700459.7344322300465.5639233215032010300000150.0010100.9300000139.500000000064946.17000000000002215.000000000000361.770000000002576.77
081105580910700459.7344322300465.5639233217008020300000130.0010101.0200000132.600000000061733.78000000000002215.000000000000361.770000000002576.77
081105580910700459.7344322300465.5639233215024010300000550.0010100.9100000500.500000000233014.74000000000002215.000000000000361.770000000002576.77
081105660110700237.3556857600240.3653860517084010300000046.0010101.1100000051.060000000012273.06000000000001752.550000000000259.240000000002011.79
081105660110700237.3556857600240.3653860518032030100000050.0010101.0100000050.500000000012138.45000000000001752.550000000000259.240000000002011.79
081105660110700237.3556857600240.3653860515042010100000050.0010101.0300000051.500000000012378.82000000000001752.550000000000259.240000000002011.79
081105660110700237.3556857600240.3653860515006010300001233.0010101.0200001257.660000000302297.93000000000001752.550000000000259.240000000002011.79
081105660110700237.3556857600240.3653860515014010700000050.0010101.0200000051.000000000012258.63000000000001752.550000000000259.240000000002011.79
081105660110700237.3556857600240.3653860515048010300000095.0010101.0300000097.850000000023519.75000000000001752.550000000000259.240000000002011.79
081105660110700237.3556857600240.3653860515039010700000300.0030101.0800000324.000000000077878.39000000000001752.550000000000259.240000000002011.79
081105661010700237.3556857600240.3653860515006010300000664.0010101.0300000683.920000000164390.69000000000001607.130000000000118.000000000001725.13
081105661010700237.3556857600240.3653860518002010100000038.0010100.9700000036.860000000008859.87000000000001607.130000000000118.000000000001725.13
081105661010700237.3556857600240.3653860517040010100000210.0010101.0600000222.600000000053505.33000000000001607.130000000000118.000000000001725.13
081105661010700237.3556857600240.3653860516024010100000056.0090101.0700000059.920000000014402.69000000000001607.130000000000118.000000000001725.13
081105661010700237.3556857600240.3653860515062010300000208.0010100.9300000193.440000000046496.28000000000001607.130000000000118.000000000001725.13
081105661010700237.3556857600240.3653860515124010300000370.0010101.0500000388.500000000093381.95000000000001607.130000000000118.000000000001725.13
081105661010700237.3556857600240.3653860515024010300000729.0010100.9300000677.970000000162960.52000000000001607.130000000000118.000000000001725.13
081105661010700237.3556857600240.3653860515020010100000062.0010101.0700000066.340000000015945.84000000000001607.130000000000118.000000000001725.13
081105661110700237.3556857600240.3653860515024010300000200.0010100.9400000188.000000000045188.69000000000001265.750000000000257.500000000001523.25
081105661110700237.3556857600240.3653860515020010100000035.0010101.0500000036.750000000008833.43000000000001265.750000000000257.500000000001523.25
081105661110700237.3556857600240.3653860515014010100000050.0010101.0100000050.500000000012138.45000000000001265.750000000000257.500000000001523.25
081105661210700237.3556857600240.3653860517005010100000390.0010101.0000000390.000000000093742.50000000000001409.430000000000000.000000000001409.43
081105661210700237.3556857600240.3653860517011010100000350.0010101.1200000392.000000000094223.23000000000001409.430000000000000.000000000001409.43
081105661210700237.3556857600240.3653860517020010100000300.0010101.1300000339.000000000081483.87000000000001409.430000000000000.000000000001409.43
081105661210700237.3556857600240.3653860517023010100000300.0010101.1300000339.000000000081483.87000000000001409.430000000000000.000000000001409.43
081105661210700237.3556857600240.3653860517040010300000270.0010101.0800000291.600000000070090.55000000000001409.430000000000000.000000000001409.43
081105661210700237.3556857600240.3653860518002010100000080.0010100.9400000075.200000000018075.48000000000001409.430000000000000.000000000001409.43
081105661210700237.3556857600240.3653860515014010300000140.0010101.0100000141.400000000033987.67000000000001409.430000000000000.000000000001409.43
081105661210700237.3556857600240.3653860515024010100000760.0010100.9400000714.400000000171717.03000000000001409.430000000000000.000000000001409.43
081105661210700237.3556857600240.3653860515042010100000075.0010101.0100000075.750000000018207.68000000000001409.430000000000000.000000000001409.43
081105661210700237.3556857600240.3653860517008020300000350.0010101.0000000350.000000000084127.89000000000001409.430000000000000.000000000001409.43
081105661410700237.3556857600240.3653860515028010300000330.0010100.9500000313.500000000075354.55000000000000662.250000000000309.000000000000971.25
081105661410700237.3556857600240.3653860517005010100000770.0010101.0000000770.000000000185081.35000000000000662.250000000000309.000000000000971.25
081105661510700237.3556857600240.3653860515049010100000020.0010101.0200000020.400000000004903.45000000000001664.000000000000201.510000000001865.51
081105661510700237.3556857600240.3653860515042010100000070.0010101.0100000070.700000000016993.83000000000001664.000000000000201.510000000001865.51
081105661510700237.3556857600240.3653860515140010100000200.0010101.0000000200.000000000048073.08000000000001664.000000000000201.510000000001865.51
081105661510700237.3556857600240.3653860516022010100000750.0010101.0500000787.500000000189287.74000000000001664.000000000000201.510000000001865.51
081105661510700237.3556857600240.3653860516020010100000100.0010101.0500000105.000000000025238.37000000000001664.000000000000201.510000000001865.51
081105661610700237.3556857600240.3653860515024010100000370.0010100.9300000344.100000000082709.73030000000000830.000000000000112.060000000000942.06
081105661610700237.3556857600240.3653860515005010100000930.0010101.0300000957.900000000230246.00030000000000830.000000000000112.060000000000942.06
081105661610700237.3556857600240.3653860515014010300000060.0010101.0100000060.600000000014566.14030000000000830.000000000000112.060000000000942.06
081105661610700237.3556857600240.3653860515042010700999999.9930101.0300000043.860000000010542.43030000000000830.000000000000112.060000000000942.06
081105661610700237.3556857600240.3653860515094010300000540.0010100.9500000513.000000000123307.44030000000000830.000000000000112.060000000000942.06
081105661610700237.3556857600240.3653860515065010100000220.0010101.0300000226.600000000054466.80030000000000830.000000000000112.060000000000942.06
081105661610700237.3556857600240.3653860516016010100000025.0010101.0700000026.750000000006429.77030000000000830.000000000000112.060000000000942.06
081105661610700237.3556857600240.3653860518002010100000025.0010100.9700000024.250000000005828.86030000000000830.000000000000112.060000000000942.06
081105661610700237.3556857600240.3653860516004010100000060.0030101.0700000064.200000000015431.46030000000000830.000000000000112.060000000000942.06
081105661710700237.3556857600240.3653860517024010300000450.0010101.1800000531.000000000127634.02000000000000450.970000000000204.000000000000654.97
081105661810700237.3556857600240.3653860515027010300000054.0010101.0200000055.080000000013239.33000000000002725.880000000000357.000000000003082.88
081105661810700237.3556857600240.3653860515048010500000060.0010101.0500000063.000000000015143.02000000000002725.880000000000357.000000000003082.88
081105661810700237.3556857600240.3653860515127010300000920.0010101.0500000966.000000000232192.96000000000002725.880000000000357.000000000003082.88
081105661810700237.3556857600240.3653860515124010300001550.0010101.0900001689.500000000406097.32000000000002725.880000000000357.000000000003082.88
081105660210700237.3556857600240.3653860515024010300000720.0010100.9100000655.200000000157487.40000000000001701.290000000000274.180000000001975.47
081105660210700237.3556857600240.3653860517084010100000245.0010101.1100000271.950000000065367.37000000000001701.290000000000274.180000000001975.47
081105660210700237.3556857600240.3653860515032010100000180.0010100.9400000169.200000000040669.82000000000001701.290000000000274.180000000001975.47
081105660210700237.3556857600240.3653860515027010100000420.0010100.9100000382.200000000091867.65000000000001701.290000000000274.180000000001975.47
081105660210700237.3556857600240.3653860515042010100000210.0010101.0300000216.300000000051991.03000000000001701.290000000000274.180000000001975.47
081105660210700237.3556857600240.3653860516024050100000050.0010101.0800000054.000000000012979.73000000000001701.290000000000274.180000000001975.47
081105660310700237.3556857600240.3653860515042010100000082.0010101.0300000084.460000000020301.26000000000001230.270000000000174.690000000001404.95
081105660310700237.3556857600240.3653860515014010100000053.0010101.0200000054.060000000012994.15000000000001230.270000000000174.690000000001404.95
081105660410700237.3556857600240.3653860515051020100000050.0010101.0300000051.500000000012378.82000000000004566.220000000000187.330000000004753.55
081105660410700237.3556857600240.3653860515021010300999999.9910101.0000000080.000000000019229.23010000000004566.220000000000187.330000000004753.55
081105660410700237.3556857600240.3653860515101010300000640.0010100.9500000608.000000000146142.15000000000004566.220000000000187.330000000004753.55
081105660410700237.3556857600240.3653860515094010300000266.0010100.9500000252.700000000060740.33000000000004566.220000000000187.330000000004753.55
081105660410700237.3556857600240.3653860515042010300000075.0010101.0300000077.250000000018568.23000000000004566.220000000000187.330000000004753.55
081105660410700237.3556857600240.3653860515024010300000637.0010100.9300000592.410000000142394.86000000000004566.220000000000187.330000000004753.55
081105660410700237.3556857600240.3653860516026010100001200.0010101.0700001284.000000000308629.16000000000004566.220000000000187.330000000004753.55
081105660410700237.3556857600240.3653860517023020300000300.0010101.1100000333.000000000080041.67000000000004566.220000000000187.330000000004753.55
081105660410700237.3556857600240.3653860517020010300000300.0010101.1100000333.000000000080041.67000000000004566.220000000000187.330000000004753.55
081105660410700237.3556857600240.3653860517007020100000100.0010101.0100000101.000000000024276.90000000000004566.220000000000187.330000000004753.55
081105660410700237.3556857600240.3653860517010010300000500.0010101.0100000505.000000000121384.52000000000004566.220000000000187.330000000004753.55
081105660410700237.3556857600240.3653860515014010300000180.0010101.0100000181.800000000043698.43000000000004566.220000000000187.330000000004753.55
081105660410700237.3556857600240.3653860517040010300000528.0010101.0600000559.680000000134527.70000000000004566.220000000000187.330000000004753.55
081105660510700237.3556857600240.3653860515021010400000240.0010101.0000000240.000000000057687.69000000000000451.310000000000201.100000000000652.41
081105660610700237.3556857600240.3653860517010020300000450.0010101.0100000454.500000000109246.07000000000001980.380000000000163.840000000002144.22
081105660610700237.3556857600240.3653860515051020700000030.0030101.0300000030.900000000007427.29000000000001980.380000000000163.840000000002144.22
081105660610700237.3556857600240.3653860515048010300000200.0010101.0300000206.000000000049515.27000000000001980.380000000000163.840000000002144.22
081105660710700237.3556857600240.3653860518002010100000030.0010100.9700000029.100000000006994.63000000000000400.400000000000129.330000000000529.73
081105660710700237.3556857600240.3653860518007010300000030.0010101.0100000030.300000000007283.07000000000000400.400000000000129.330000000000529.73
081105660710700237.3556857600240.3653860515014010700000020.0030101.0100000020.200000000004855.38000000000000400.400000000000129.330000000000529.73
081105660710700237.3556857600240.3653860515051040700000070.0010101.0300000072.100000000017330.34000000000000400.400000000000129.330000000000529.73
081105660710700237.3556857600240.3653860515999010300000159.0010101.0000000159.000000000038218.10000000000000400.400000000000129.330000000000529.73
081105660710700237.3556857600240.3653860515148010100000038.0010100.8200000031.160000000007489.79000000000000400.400000000000129.330000000000529.73
081105660810700237.3556857600240.3653860515021010300000290.0010101.0000000290.000000000069705.96000000000002750.970000000000000.000000000002750.97
081105660810700237.3556857600240.3653860518002010100000025.0010100.9700000024.250000000005828.86000000000002750.970000000000000.000000000002750.97
081105660810700237.3556857600240.3653860515066010300000250.0010101.0100000252.500000000060692.26000000000002750.970000000000000.000000000002750.97
081105660810700237.3556857600240.3653860516026010300000500.0010101.0700000535.000000000128595.48000000000002750.970000000000000.000000000002750.97
081105660810700237.3556857600240.3653860515051020300000075.0010101.0300000077.250000000018568.23000000000002750.970000000000000.000000000002750.97
081105660810700237.3556857600240.3653860517023010300000400.0010101.1100000444.000000000106722.23000000000002750.970000000000000.000000000002750.97
081105660910700237.3556857600240.3653860517023010100000060.0030101.1100000066.600000000016008.33000000000001587.580000000000246.580000000001834.16
081105660910700237.3556857600240.3653860515042010700000056.0010101.0300000057.680000000013864.28000000000001587.580000000000246.580000000001834.16
081105660910700237.3556857600240.3653860516024010100000008.0090101.0700000008.560000000002057.53000000000001587.580000000000246.580000000001834.16
081105740110700498.0940476200504.4099435115021010700000300.0010101.0500000315.000000000158889.13000000000000211.540000000000341.870000000000553.41
081105740110700498.0940476200504.4099435115024010700000400.0010100.9400000376.000000000189658.14000000000000211.540000000000341.870000000000553.41
081105740110700498.0940476200504.4099435117023010100000330.0010101.1100000366.300000000184765.36000000000000211.540000000000341.870000000000553.41
081105740110700498.0940476200504.4099435116016010100000040.0010101.0500000042.000000000021185.22000000000000211.540000000000341.870000000000553.41
081105740110700498.0940476200504.4099435116016460100000036.0010101.0500000037.800000000019066.70000000000000211.540000000000341.870000000000553.41
081105741110700498.0940476200504.4099435115043010700999999.9930101.0300000540.000000000272381.37010000000000069.170000000000425.520000000000494.69
081105741110700498.0940476200504.4099435117085010100000015.0010101.0300000015.450000000007793.13000000000000069.170000000000425.520000000000494.69
081105741110700498.0940476200504.4099435115032010900000200.0030100.9800000196.000000000098864.35000000000000069.170000000000425.520000000000494.69
081105741110700498.0940476200504.4099435115025010100000150.0010100.9800000147.000000000074148.26000000000000069.170000000000425.520000000000494.69
081105741310700498.0940476200504.4099435116026010100000020.0010101.0300000020.600000000010390.84000000000000119.500000000001150.060000000001269.56
081105741310700498.0940476200504.4099435116016010100000015.0010101.0300000015.450000000007793.13000000000000119.500000000001150.060000000001269.56
081105741310700498.0940476200504.4099435116023010100000020.0030101.0200000020.400000000010289.96000000000000119.500000000001150.060000000001269.56
081105741510700498.0940476200504.4099435115024010100000521.0010100.9900000515.790000000260169.60000000000001200.000000000000379.110000000001579.11
081105741510700498.0940476200504.4099435115032010100000035.0010100.9900000034.650000000017477.80000000000001200.000000000000379.110000000001579.11
081105741710700498.0940476200504.4099435118014010700000025.0010101.0100000025.250000000012736.35000000000001650.290000000000306.340000000001956.64
081105741810700498.0940476200504.4099435117023010300000480.0010101.0900000523.200000000263907.28000000000000727.450000000000525.910000000001253.36
081105740210700498.0940476200504.4099435115024010700000300.0030100.9400000282.000000000142243.60000000000000860.960000000000726.350000000001587.31
081105742010700498.0940476200504.4099435116016010100000100.0010101.0200000102.000000000051449.81000000000000369.510000000000990.000000000001359.51
081105742010700498.0940476200504.4099435115124010300000600.0010101.0200000612.000000000308698.89000000000000369.510000000000990.000000000001359.51
081105742010700498.0940476200504.4099435117081010100000300.0010101.0300000309.000000000155862.67000000000000369.510000000000990.000000000001359.51
081105740310700498.0940476200504.4099435117085010100000020.0010101.0500000021.000000000010592.61000000000001060.000000000000331.780000000001391.78
081105740410700498.0940476200504.4099435115032010700000050.0010100.9700000048.500000000024463.88000000000000106.000000000000173.480000000000279.48
081105740610700498.0940476200504.4099435116016010100000020.0010101.0500000021.000000000010592.61000000000000703.370000000000930.810000000001634.18
081105821010800967.9379157401022.2300310415002010300000400.0010101.0400000416.000000000425247.69000000000000645.830000000000243.000000000000888.83
081105821010800967.9379157401022.2300310415014010300000096.0010101.0100000096.960000000099115.42000000000000645.830000000000243.000000000000888.83
081105821010800967.9379157401022.2300310415042010300000120.0010101.0200000122.400000000125120.96000000000000645.830000000000243.000000000000888.83
081105821010800967.9379157401022.2300310415004010300000400.0010101.0300000412.000000000421158.77000000000000645.830000000000243.000000000000888.83
081105821010800967.9379157401022.2300310417023010100000060.0010101.1000000066.000000000067467.18000000000000645.830000000000243.000000000000888.83
081105821110800967.9379157401022.2300310415027010300000250.0010100.9000000225.000000000230001.76000000000001790.190000000000163.860000000001954.05
081105821110800967.9379157401022.2300310417005010300000500.0010101.0000000500.000000000511115.02000000000001790.190000000000163.860000000001954.05
081105821210800967.9379157401022.2300310417014010100000050.0010101.0000000050.000000000051111.50000000000001157.000000000000408.250000000001565.25
081105821210800967.9379157401022.2300310418015010100000250.0010101.0200000255.000000000260668.66000000000001157.000000000000408.250000000001565.25
081105821210800967.9379157401022.2300310415006010100002700.0010101.0400002808.000000002870421.93000000000001157.000000000000408.250000000001565.25
081105821210800967.9379157401022.2300310415002010300000600.0010101.0400000624.000000000637871.54000000000001157.000000000000408.250000000001565.25
081105821210800967.9379157401022.2300310415009010100000100.0010101.0300000103.000000000105289.69000000000001157.000000000000408.250000000001565.25
081105821210800967.9379157401022.2300310417081010100000200.0010101.1000000220.000000000224890.61000000000001157.000000000000408.250000000001565.25
081105821210800967.9379157401022.2300310415024010100000850.0010100.9200000782.000000000799383.88000000000001157.000000000000408.250000000001565.25
081105821210800967.9379157401022.2300310417018010100000250.0010101.0000000250.000000000255557.51000000000001157.000000000000408.250000000001565.25
081105821410800967.9379157401022.2300310415124010100000500.0010101.0400000520.000000000531559.62000000000000452.350000000000180.870000000000633.22
081105821410800967.9379157401022.2300310415048010100000150.0010101.0300000154.500000000157934.54000000000000452.350000000000180.870000000000633.22
081105821610800967.9379157401022.2300310415024010100000300.0030100.9200000276.000000000282135.49000000000000517.790000000000175.840000000000693.63
081105821710800967.9379157401022.2300310417007010100000250.0010101.0200000255.000000000260668.66000000000000699.420000000000000.000000000000699.42
081105821710800967.9379157401022.2300310415020010300000048.0010101.0800000051.840000000052992.40000000000000699.420000000000000.000000000000699.42
081105821710800967.9379157401022.2300310415030040300000280.0010100.9700000271.600000000277637.68000000000000699.420000000000000.000000000000699.42
081105821710800967.9379157401022.2300310418002010300000069.0010100.9600000066.240000000067712.52000000000000699.420000000000000.000000000000699.42
081105821710800967.9379157401022.2300310415027010300000130.0010100.9100000118.300000000120929.81000000000000699.420000000000000.000000000000699.42
081105821810800967.9379157401022.2300310415027010100000140.0010100.9100000127.400000000130232.11000000000002014.320000000000208.000000000002222.32
081105821910800967.9379157401022.2300310415031010100001000.0030100.9400000940.000000000960896.23000000000002225.870000000000015.780000000002241.64
081105821910800967.9379157401022.2300310417085010100000015.0010101.0800000016.200000000016560.13000000000002225.870000000000015.780000000002241.64
081105821910800967.9379157401022.2300310417067010700000020.0030101.2000000024.000000000024533.52000000000002225.870000000000015.780000000002241.64
081105821910800967.9379157401022.2300310415024010100000100.0030100.9100000091.000000000093022.93000000000002225.870000000000015.780000000002241.64
081105822010800967.9379157401022.2300310417008020300000150.0030101.0200000153.000000000156401.19000000000000391.250000000000078.000000000000469.25
081105822010800967.9379157401022.2300310415042010100000090.0010101.0300000092.700000000094760.72000000000000391.250000000000078.000000000000469.25
081105822010800967.9379157401022.2300310417006010300000300.0030101.0200000306.000000000312802.39000000000000391.250000000000078.000000000000469.25
081105822010800967.9379157401022.2300310418008010300000100.0010100.9800000098.000000000100178.54000000000000391.250000000000078.000000000000469.25
081105822010800967.9379157401022.2300310418002010300000180.0010100.9600000172.800000000176641.35000000000000391.250000000000078.000000000000469.25
081105822010800967.9379157401022.2300310418032010100000008.0010101.0100000008.080000000008259.62000000000000391.250000000000078.000000000000469.25
081105820310800967.9379157401022.2300310415021010700999999.9930101.0200000270.400000000276411.00010000000001714.570000000000246.370000000001960.95
081105820310800967.9379157401022.2300310415042010100000091.0010101.0200000092.820000000094883.39000000000001714.570000000000246.370000000001960.95
081105820310800967.9379157401022.2300310415006010300000900.0010101.0000000900.000000000920007.03000000000001714.570000000000246.370000000001960.95
081105820310800967.9379157401022.2300310415006010700999999.9910101.0000000252.350000000257959.75010000000001714.570000000000246.370000000001960.95
081105820310800967.9379157401022.2300310415024010100000450.0010100.9100000409.500000000418603.20000000000001714.570000000000246.370000000001960.95
081105820410800967.9379157401022.2300310415021010100000399.0010101.0200000406.980000000416027.18000000000000778.290000000000019.840000000000798.13
081105820410800967.9379157401022.2300310417008020300000255.0010101.0000000255.000000000260668.66000000000000778.290000000000019.840000000000798.13
081105820510800967.9379157401022.2300310416024010100000012.0010101.1000000013.200000000013493.44000000000000249.250000000000197.500000000000446.75
081105820510800967.9379157401022.2300310417024010100000195.0010101.1800000230.100000000235215.13000000000000249.250000000000197.500000000000446.75
[truncated: 23,647,450 more chars]
