# Supplementary material for: Can a poverty-reducing and progressive tax and transfer system hurt the poor?
Source: J Dev Econ. 2016 Sep;122:63–75. doi: 10.1016/j.jdeveco.2016.04.001 (PMC4988485; doi:10.1016/j.jdeveco.2016.04.001)
Supplement: Supplementary file 1 — Supplementary material. [file mmc1.zip › data/POF0809/T_OUTROS_RECI_S.txt]

15110019011010100416.4973270400421.77856614550020100000118.0000000000.005020100000101.0700000126.2600000000.000000000053253.760000000000000.00030000000006209.560000000000338.270000000006547.82
15110019011010100416.4973270400421.77856614550070100004000.0000000000.005070100000100.9400003760.0000000000.000000001585887.410000000000000.00030000000006209.560000000000338.270000000006547.82
15110019011030100416.4973270400421.77856614540150100000120.0000000000.005150110060101.1200000134.4000000000.000000000340122.240000000000000.00000000000006209.560000000000338.270000000006547.82
15110019011030100416.4973270400421.77856614540160100000080.0000000000.005160110060101.1200000089.6000000000.000000000226748.160000000000000.00000000000006209.560000000000338.270000000006547.82
15110019011030100416.4973270400421.77856614550500100001200.0000000000.005500100000101.1100001332.0000000000.000000000561809.050000000000000.00000000000006209.560000000000338.270000000006547.82
15110019011030100416.4973270400421.77856614560010100001600.0000000000.005010100000101.0900001744.0000000000.000000000735581.820000000000000.00000000000006209.560000000000338.270000000006547.82
15110019011030100416.4973270400421.77856614570010100001600.0000000000.005010100000101.0900001744.0000000000.000000000735581.820000000000000.00000000000006209.560000000000338.270000000006547.82
15110019111010100416.4973270400421.77856614550370100000415.0000000000.005370100000101.0600000439.9000000000.000000000185540.390000000000000.00000000000001018.290000000000191.650000000001209.94
15110019111010100416.4973270400421.77856614550020100000380.0000000000.005020100000101.0600000402.8000000000.000000000169892.410000000000000.00000000000001018.290000000000191.650000000001209.94
15110019111010100416.4973270400421.77856614550380100000700.0000000000.005380100000101.0600000742.0000000000.000000000312959.700000000000000.00000000000001018.290000000000191.650000000001209.94
15110019121010100416.4973270400421.77856614540010100000415.0000000000.005010107120101.0000000415.0000000000.000000002100457.260000000000000.00000000000002434.700000000000472.530000000002907.23
15110019121010100416.4973270400421.77856614550640100000380.0000000000.005640100000101.0600000402.8000000000.000000000169892.410000000000000.00000000000002434.700000000000472.530000000002907.23
15110019121020100416.4973270400421.77856614540160100000080.0000000000.005160107120101.0400000083.2000000000.000000000421103.720000000000000.00000000000002434.700000000000472.530000000002907.23
15110019121020100416.4973270400421.77856614550380100000400.0000000000.005380100000101.0600000424.0000000000.000000000178834.110000000000000.00000000000002434.700000000000472.530000000002907.23
15110019121020100416.4973270400421.77856614550370100001200.0000000000.005370100000101.0600001272.0000000000.000000000536502.340000000000000.00000000000002434.700000000000472.530000000002907.23
15110019121040100416.4973270400421.77856614540010100000415.0000000000.005010107120101.0000000415.0000000000.000000002100457.260000000000000.00000000000002434.700000000000472.530000000002907.23
15110019121040100416.4973270400421.77856614550140100000900.0000000000.005140100000101.0800000972.0000000000.000000000409968.770000000000000.00000000000002434.700000000000472.530000000002907.23
15110019031010100416.4973270400421.77856614550070100012000.0000000000.005070100000100.9100010920.0000000000.000000004605821.940000000000000.00000000000033267.290000000001955.300000000035222.59
15110019031010100416.4973270400421.77856614550370100002500.0000000000.005370100000101.0800002700.0000000000.000000001138802.130000000000000.00000000000033267.290000000001955.300000000035222.59
15110019031020100416.4973270400421.77856614540050100002000.0000000000.005050104120101.1100002220.0000000000.000000011236181.000000000000000.00000000000033267.290000000001955.300000000035222.59
15110019031020100416.4973270400421.77856614550370100007000.0000000000.005370100000101.0800007560.0000000000.000000003188645.960000000000000.00000000000033267.290000000001955.300000000035222.59
15110019031030100416.4973270400421.77856614540150100000450.0000000000.005150104110101.0500000472.5000000000.000000002192194.100000000000000.00000000000033267.290000000001955.300000000035222.59
15110019031030100416.4973270400421.77856614550370100002500.0000000600.005370100000101.0800002700.0000000648.000000001138802.130000000273312.51000000000033267.290000000001955.300000000035222.59
15110019031030100416.4973270400421.77856614550040100000500.0000000000.005040100000101.0800000540.0000000000.000000000227760.430000000000000.00000000000033267.290000000001955.300000000035222.59
15110019031030100416.4973270400421.77856614560010100006000.0000000000.005010100000101.0900006540.0000000000.000000002758431.820000000000000.00000000000033267.290000000001955.300000000035222.59
15110019031030100416.4973270400421.77856614570010100005000.0000000000.005010100000101.0900005450.0000000000.000000002298693.190000000000000.00000000000033267.290000000001955.300000000035222.59
15110019041010100416.4973270400421.77856614540100100000076.0000000000.005100105120101.0400000079.0400000000.000000000400048.530000000000000.00000000000002932.230000000000210.000000000003142.23
15110019041040100416.4973270400421.77856614540160100000165.0000000000.005160105060101.0500000173.2500000000.000000000438438.820000000000000.00000000000002932.230000000000210.000000000003142.23
15110019041040100416.4973270400421.77856614550370100000440.0000000000.005370100000101.0700000470.8000000000.000000000198573.350000000000000.00000000000002932.230000000000210.000000000003142.23
15110019041040100416.4973270400421.77856614550380100000135.0000000000.005380100000101.0700000144.4500000000.000000000060925.910000000000000.00000000000002932.230000000000210.000000000003142.23
15110019041050100416.4973270400421.77856614540160100000100.0000000000.005160105120101.0500000105.0000000000.000000000531440.990000000000000.00000000000002932.230000000000210.000000000003142.23
15110019041050100416.4973270400421.77856614540320100000090.0000000000.005320105110101.0000000090.0000000000.000000000417560.780000000000000.00000000000002932.230000000000210.000000000003142.23
15110019041050100416.4973270400421.77856614540100100000112.0000000000.005100105120101.0400000116.4800000000.000000000589545.210000000000000.00000000000002932.230000000000210.000000000003142.23
15110019041050100416.4973270400421.77856614550370100000415.0000000020.005370100000101.0700000444.0500000021.400000000187290.770000000009026.06000000000002932.230000000000210.000000000003142.23
15110019041050100416.4973270400421.77856614550380100000138.0000000000.005380100000101.0700000147.6600000000.000000000062279.820000000000000.00000000000002932.230000000000210.000000000003142.23
15110019051010100416.4973270400421.77856614540150100000300.0000000000.005150105120101.0500000315.0000000000.000000001594322.980000000000000.00000000000012125.390000000000836.820000000012962.21
15110019051010100416.4973270400421.77856614550380100000733.0000000000.005380100000101.0700000784.3100000000.000000000330805.150000000000000.00000000000012125.390000000000836.820000000012962.21
15110019051010100416.4973270400421.77856614550370100002200.0000000000.005370100000101.0700002354.0000000000.000000000992866.740000000000000.00000000000012125.390000000000836.820000000012962.21
15110019051030100416.4973270400421.77856614540160100000086.0000000000.005160105120101.0500000090.3000000000.000000000457039.250000000000000.00000000000012125.390000000000836.820000000012962.21
15110019051040100416.4973270400421.77856614540160100000088.0000000026.005160105020101.0500000092.4000000027.300000000077944.680000000023029.11000000000012125.390000000000836.820000000012962.21
15110019051040100416.4973270400421.77856614560010100002000.0000000000.005010100000101.0900002180.0000000000.000000000919477.270000000000000.00000000000012125.390000000000836.820000000012962.21
15110019051040100416.4973270400421.77856614570010100000800.0000000000.005010100000101.0900000872.0000000000.000000000367790.910000000000000.00000000000012125.390000000000836.820000000012962.21
15110019071010100416.4973270400421.77856614540150100001440.0000000000.005150106120101.0500000012.3600000000.000000000062558.200000000000000.00010000000000404.390000000000107.730000000000512.11
15110019071010100416.4973270400421.77856614540100100000076.0000000000.005100106120101.0300000078.2800000000.000000000396201.910000000000000.00000000000000404.390000000000107.730000000000512.11
15110019071010100416.4973270400421.77856614540160100000960.0000000000.005160106120101.0500000026.7800000000.000000000135542.760000000000000.00010000000000404.390000000000107.730000000000512.11
15110019071010100416.4973270400421.77856614550380100000400.0000000000.005380100000101.0600000424.0000000000.000000000178834.110000000000000.00000000000000404.390000000000107.730000000000512.11
15110019071010100416.4973270400421.77856614550370100000400.0000000000.005370100000101.0600000424.0000000000.000000000178834.110000000000000.00000000000000404.390000000000107.730000000000512.11
15110019071020100416.4973270400421.77856614550410100000030.0000000000.005410100000101.1000000033.0000000000.000000000013918.690000000000000.00000000000000404.390000000000107.730000000000512.11
15110019081010100416.4973270400421.77856614540100100000061.0000000000.005100106120101.0300000062.8300000000.000000000318004.170000000000000.00000000000001013.500000000000147.080000000001160.58
15110019081010100416.4973270400421.77856614550370100000400.0000000000.005370100000101.0600000424.0000000000.000000000178834.110000000000000.00000000000001013.500000000000147.080000000001160.58
15110019081010100416.4973270400421.77856614550380100000400.0000000000.005380100000101.0600000424.0000000000.000000000178834.110000000000000.00000000000001013.500000000000147.080000000001160.58
15110019091010100416.4973270400421.77856614540070100000150.0000000000.005070106120101.0000000150.0000000000.000000000759201.420000000000000.00000000000000227.250000000000085.020000000000312.27
15110019091010100416.4973270400421.77856614540100100000075.0000000000.005100106120101.0300000077.2500000000.000000000390988.730000000000000.00000000000000227.250000000000085.020000000000312.27
15110027101010100655.0741996200663.38062381540260100000090.0000000000.005260106120101.0000000090.0000000000.000000000716451.070000000000000.00000000000001892.860000000000410.150000000002303.01
15110027101020100655.0741996200663.38062381540160100000030.0000000000.005160106120101.0500000031.5000000000.000000000250757.880000000000000.00000000000001892.860000000000410.150000000002303.01
15110027101020100655.0741996200663.38062381540070100000080.0000000000.005070106120101.0000000080.0000000000.000000000636845.400000000000000.00000000000001892.860000000000410.150000000002303.01
15110027101020100655.0741996200663.38062381540150100000100.0000000000.005150106120101.0500000105.0000000000.000000000835859.590000000000000.00000000000001892.860000000000410.150000000002303.01
15110027101020100655.0741996200663.38062381550370100000553.0000000000.005370100000101.0600000586.1800000000.000000000388860.450000000000000.00000000000001892.860000000000410.150000000002303.01
15110027101030100655.0741996200663.38062381540160100000088.0000000000.005160106120101.0500000092.4000000000.000000000735556.440000000000000.00000000000001892.860000000000410.150000000002303.01
15110027101030100655.0741996200663.38062381550370100000415.0000000000.005370100000101.0600000439.9000000000.000000000291821.140000000000000.00000000000001892.860000000000410.150000000002303.01
15110027111010100655.0741996200663.38062381540020100000830.0000000000.005020106120101.0000000830.0000000000.000000006607271.010000000000000.00000000000001603.770000000000623.850000000002227.62
15110027111030100655.0741996200663.38062381540160100000160.0000000000.005160106040101.0500000168.0000000000.000000000445791.780000000000000.00000000000001603.770000000000623.850000000002227.62
15110027111030100655.0741996200663.38062381560010100000300.0000000000.005010100000101.0800000324.0000000000.000000000214935.320000000000000.00000000000001603.770000000000623.850000000002227.62
15110027111030100655.0741996200663.38062381570010100000100.0000000000.005010100000101.0800000108.0000000000.000000000071645.110000000000000.00000000000001603.770000000000623.850000000002227.62
15110027111040100655.0741996200663.38062381550020100000083.0000000000.005020100000101.0600000087.9800000000.000000000058364.230000000000000.00000000000001603.770000000000623.850000000002227.62
15110027111040100655.0741996200663.38062381550370100000245.0000000000.005370100000101.0600000259.7000000000.000000000172279.950000000000000.00000000000001603.770000000000623.850000000002227.62
15110027131010100655.0741996200663.38062381540160100000090.0000000000.005160106120101.0500000094.5000000000.000000000752273.630000000000000.00000000000000784.420000000000069.290000000000853.71
15110027131010100655.0741996200663.38062381550380100000190.0000000000.005380100000101.0600000201.4000000000.000000000133604.860000000000000.00000000000000784.420000000000069.290000000000853.71
15110027131010100655.0741996200663.38062381570010100000800.0000000000.005010100000101.0800000864.0000000000.000000000573160.860000000000000.00000000000000784.420000000000069.290000000000853.71
15110027131020100655.0741996200663.38062381540100100000094.0000000000.005100106120101.0300000096.8200000000.000000000770742.140000000000000.00000000000000784.420000000000069.290000000000853.71
15110027021010100655.0741996200663.38062381540150100000120.0000000000.005150104120101.0500000126.0000000000.000000001003031.500000000000000.00000000000003501.180000000000095.050000000003596.23
15110027021010100655.0741996200663.38062381540160100000080.0000000000.005160104120101.0500000084.0000000000.000000000668687.670000000000000.00000000000003501.180000000000095.050000000003596.23
15110027021010100655.0741996200663.38062381550140100005000.0000000000.005140100000101.1100005550.0000000000.000000003681762.460000000000000.00000000000003501.180000000000095.050000000003596.23
15110027021010100655.0741996200663.38062381550380100000333.0000000000.005380100000101.0800000359.6400000000.000000000238578.210000000000000.00000000000003501.180000000000095.050000000003596.23
15110027021010100655.0741996200663.38062381550370100001200.0000000000.005370100000101.0800001296.0000000000.000000000859741.290000000000000.00000000000003501.180000000000095.050000000003596.23
15110027021010100655.0741996200663.38062381550070100007500.0000000000.005070100000100.9100006825.0000000000.000000004527572.760000000000000.00000000000003501.180000000000095.050000000003596.23
15110027021010100655.0741996200663.38062381560010100003500.0000000000.005010100000101.0900003815.0000000000.000000002530797.080000000000000.00000000000003501.180000000000095.050000000003596.23
15110027021010100655.0741996200663.38062381570010100003500.0000000000.005010100000101.0900003815.0000000000.000000002530797.080000000000000.00000000000003501.180000000000095.050000000003596.23
15110027021020100655.0741996200663.38062381550370100000517.0000000000.005370100000101.0800000558.3600000000.000000000370405.210000000000000.00000000000003501.180000000000095.050000000003596.23
15110027021020100655.0741996200663.38062381550380100000172.0000000000.005380100000101.0800000185.7600000000.000000000123229.580000000000000.00000000000003501.180000000000095.050000000003596.23
15110027021020100655.0741996200663.38062381550020100000340.0000000000.005020100000101.0800000367.2000000000.000000000243593.370000000000000.00000000000003501.180000000000095.050000000003596.23
15110027031020100655.0741996200663.38062381540100100000122.0000000000.005100104120101.0500000128.1000000000.000000001019748.690000000000000.00000000000001420.930000000000655.780000000002076.71
15110027031030100655.0741996200663.38062381540070100000120.0000000030.005070104120101.0000000120.0000000030.000000000955268.100000000238817.02000000000001420.930000000000655.780000000002076.71
15110027031040100655.0741996200663.38062381540260100000050.0000000000.005260104100101.0000000050.0000000000.000000000331690.310000000000000.00000000000001420.930000000000655.780000000002076.71
15110027041010100655.0741996200663.38062381540150100000101.0000000000.005150105120101.0500000106.0500000000.000000000844218.180000000000000.00000000000005916.380000000000164.600000000006080.98
15110027041010100655.0741996200663.38062381540160100000128.0000000000.005160105120101.0500000134.4000000000.000000001069900.270000000000000.00000000000005916.380000000000164.600000000006080.98
15110027041010100655.0741996200663.38062381550370100001780.0000000000.005370100000101.0700001904.6000000000.000000001263474.740000000000000.00000000000005916.380000000000164.600000000006080.98
15110027041010100655.0741996200663.38062381550380100000593.0000000000.005380100000101.0700000634.5100000000.000000000420921.640000000000000.00000000000005916.380000000000164.600000000006080.98
15110027041020100655.0741996200663.38062381540070100000280.0000000000.005070103100101.0000000280.0000000000.000000001857465.750000000000000.00000000000005916.380000000000164.600000000006080.98
15110027061010100655.0741996200663.38062381550620100000400.0000000000.005620100000101.1000000440.0000000000.000000000291887.470000000000000.00000000000000531.270000000000058.570000000000589.83
15110027061010100655.0741996200663.38062381550380100000060.0000000000.005380100000101.0700000064.2000000000.000000000042589.040000000000000.00000000000000531.270000000000058.570000000000589.83
15110027061010100655.0741996200663.38062381550370100000300.0000000032.005370100000101.0700000321.0000000034.240000000212945.180000000022714.15000000000000531.270000000000058.570000000000589.83
15110027071010100655.0741996200663.38062381540160100000161.0000000000.005160106120101.0500000169.0500000000.000000001345733.930000000000000.00000000000004005.630000000000217.560000000004223.19
15110027071010100655.0741996200663.38062381550020100000024.0000000000.005020100000101.0600000406.6000000000.000000000269730.560000000000000.00010000000004005.630000000000217.560000000004223.19
15110027071010100655.0741996200663.38062381550380100000965.0000000000.005380100000101.0600001022.9000000000.000000000678572.040000000000000.00000000000004005.630000000000217.560000000004223.19
15110027071010100655.0741996200663.38062381550370100002420.0000000195.005370100000101.0600002565.2000000206.700000001701703.980000000137120.77000000000004005.630000000000217.560000000004223.19
15110027071020100655.0741996200663.38062381550370100001100.0000000088.005370100000101.0600001166.0000000093.280000000773501.810000000061880.14000000000004005.630000000000217.560000000004223.19
15110027081010100655.0741996200663.38062381540150100999999.0000000000.005150106070101.0500000123.4800000000.000000000573399.680000000000000.00010000000000278.400000000000219.600000000000498.00
15110027081010100655.0741996200663.38062381560010100001500.0000000000.005010100000101.0800001620.0000000000.000000001074676.610000000000000.00000000000000278.400000000000219.600000000000498.00
15110027081010100655.0741996200663.38062381570010100001500.0000000000.005010100000101.0800001620.0000000000.000000001074676.610000000000000.00000000000000278.400000000000219.600000000000498.00
15110027091010100655.0741996200663.38062381540260100000200.0000000000.005260106120101.0000000200.0000000000.000000001592113.500000000000000.00000000000000901.820000000000772.130000000001673.94
15110027091010100655.0741996200663.38062381540100100000080.0000000000.005100106120101.0300000082.4000000000.000000000655950.760000000000000.00000000000000901.820000000000772.130000000001673.94
15110027091010100655.0741996200663.38062381550370100000350.0000000000.005370100000101.0600000371.0000000000.000000000246114.210000000000000.00000000000000901.820000000000772.130000000001673.94
15110027091010100655.0741996200663.38062381560010100000300.0000000000.005010100000101.0800000324.0000000000.000000000214935.320000000000000.00000000000000901.820000000000772.130000000001673.94
15110035011010100953.5366690200965.62763528540150100000101.0000000000.005150105120101.0500000106.0500000000.000000001228857.730000000000000.00030000000002499.040000000000395.030000000002894.08
15110035011010100953.5366690200965.62763528540160100000128.0000000000.005160105120101.0500000134.4000000000.000000001557364.250000000000000.00030000000002499.040000000000395.030000000002894.08
15110035011010100953.5366690200965.62763528550380100000593.0000000000.005380100000101.0700000634.5100000000.000000000612700.390000000000000.00030000000002499.040000000000395.030000000002894.08
15110035011010100953.5366690200965.62763528550370100001780.0000000000.005370100000101.0700001904.6000000000.000000001839134.390000000000000.00030000000002499.040000000000395.030000000002894.08
15110035101020100953.5366690200965.62763528540010100000415.0000000000.005010107120101.0000000415.0000000000.000000004808825.620000000000000.00000000000002528.430000000000010.000000000002538.43
15110035101020100953.5366690200965.62763528540020100000415.0000000000.005020107020101.0000000415.0000000000.000000000801470.940000000000000.00000000000002528.430000000000010.000000000002538.43
15110035101020100953.5366690200965.62763528550640100000415.0000000000.005640100000101.0600000439.9000000000.000000000424779.600000000000000.00000000000002528.430000000000010.000000000002538.43
15110035111010100953.5366690200965.62763528550370100004000.0000000000.005370100000101.0600004240.0000000000.000000004094261.170000000000000.00000000000005066.670000000000000.000000000005066.67
15110035111010100953.5366690200965.62763528550380100004000.0000000000.005380100000101.0600004240.0000000000.000000004094261.170000000000000.00000000000005066.670000000000000.000000000005066.67
15110035121010100953.5366690200965.62763528540020100000830.0000000000.005020107120101.0000000830.0000000000.000000009617651.250000000000000.00000000000000830.000000000000104.000000000000934.00
15110035131010100953.5366690200965.62763528550470500012000.0000000000.005470500000101.0800012960.0000000000.000000012514534.150000000000000.00000000000002340.000000000000280.020000000002620.02
15110035131010100953.5366690200965.62763528560010100012000.0000000000.005010100000101.0700012840.0000000000.000000012398658.840000000000000.00000000000002340.000000000000280.020000000002620.02
15110035131010100953.5366690200965.62763528570010100011500.0000000000.005010100000101.0700012305.0000000000.000000011882048.050000000000000.00000000000002340.000000000000280.020000000002620.02
15110035031010100953.5366690200965.62763528550020100000100.0000000000.005020100000101.0700000107.0000000000.000000000103322.160000000000000.00000000000000964.420000000000420.000000000001384.42
15110035031010100953.5366690200965.62763528550370100000600.0000000032.005370100000101.0700000642.0000000034.240000000619932.940000000033063.09000000000000964.420000000000420.000000000001384.42
15110035071010100953.5366690200965.62763528550070100007000.0000000000.005070100000100.9300006510.0000000000.000000006286235.910000000000000.00000000000001067.500000000000192.600000000001260.10
15110035081010100953.5366690200965.62763528550370100001000.0000000000.005370100000101.0600001060.0000000000.000000001023565.290000000000000.00000000000001662.670000000000027.040000000001689.70
15110035081010100953.5366690200965.62763528550380100001000.0000000060.005380100000101.0600001060.0000000063.600000001023565.290000000061413.92000000000001662.670000000000027.040000000001689.70
15110035081010100953.5366690200965.62763528550410100002040.0000000000.005410100000101.1000002244.0000000000.000000002166868.410000000000000.00000000000001662.670000000000027.040000000001689.70
15110035081020100953.5366690200965.62763528540080100000300.0000000000.005080106010101.0300000309.0000000000.000000000298378.940000000000000.00000000000001662.670000000000027.040000000001689.70
15110043121010100674.3179228200682.86835986540070100000630.0000000000.005070109120101.0000000630.0000000000.000000005162484.800000000000000.00000000000002451.880000000000610.730000000003062.61
15110043121010100674.3179228200682.86835986550040100001150.0000000000.005040100000101.0500001207.5000000000.000000000824563.540000000000000.00000000000002451.880000000000610.730000000003062.61
15110043121010100674.3179228200682.86835986550370100001500.0000000000.005370100000101.0500001575.0000000000.000000001075517.670000000000000.00000000000002451.880000000000610.730000000003062.61
15110043131010100674.3179228200682.86835986550370100000853.0000000000.005370100000101.0400000887.1200000000.000000000605786.180000000000000.00000000000000969.580000000000000.000000000000969.58
15110043021010100674.3179228200682.86835986540100100000082.0000000000.005100107120101.0200000083.6400000000.000000000685381.320000000000000.00000000000000398.640000000000260.870000000000659.51
15110043031010100674.3179228200682.86835986540150100000111.0000000005.005150108120101.0300000114.3300000005.150000000936868.070000000042201.26000000000004472.150000000000187.190000000004659.34
15110043031010100674.3179228200682.86835986540160100000082.0000000000.005160108120101.0300000084.4600000000.000000000692100.740000000000000.00000000000004472.150000000000187.190000000004659.34
15110043031010100674.3179228200682.86835986550410100000228.0000000000.005410100000101.1100000253.0800000000.000000000172820.320000000000000.00000000000004472.150000000000187.190000000004659.34
15110043031020100674.3179228200682.86835986540160100000080.0000000000.005160108120101.0300000082.4000000000.000000000675220.230000000000000.00000000000004472.150000000000187.190000000004659.34
15110043031020100674.3179228200682.86835986550380100000600.0000000000.005380100000101.0500000630.0000000000.000000000430207.070000000000000.00000000000004472.150000000000187.190000000004659.34
15110043031020100674.3179228200682.86835986550370100001810.0000000000.005370100000101.0500001900.5000000000.000000001297791.320000000000000.00000000000004472.150000000000187.190000000004659.34
15110043031020100674.3179228200682.86835986550140100000148.0000000000.005140100000101.0700000158.3600000000.000000000108139.030000000000000.00000000000004472.150000000000187.190000000004659.34
15110043041020100674.3179228200682.86835986540150100000141.0000000000.005150108120101.0300000145.2300000000.000000001190075.660000000000000.00000000000004297.060000000000595.680000000004892.74
15110043041020100674.3179228200682.86835986550370100001800.0000000000.005370100000101.0500001890.0000000000.000000001290621.200000000000000.00000000000004297.060000000000595.680000000004892.74
15110043041020100674.3179228200682.86835986550380100000600.0000000000.005380100000101.0500000630.0000000000.000000000430207.070000000000000.00000000000004297.060000000000595.680000000004892.74
15110043041020100674.3179228200682.86835986570010100000200.0000000000.005010100000101.0700000214.0000000000.000000000146133.830000000000000.00000000000004297.060000000000595.680000000004892.74
15110043051010100674.3179228200682.86835986540030100000830.0000000000.005030108120101.0900000904.7000000000.000000007413492.060000000000000.00000000000001698.330000000000476.930000000002175.26
15110043051010100674.3179228200682.86835986550650100000830.0000000000.005650100000101.0500000871.5000000000.000000000595119.780000000000000.00000000000001698.330000000000476.930000000002175.26
15110043061010100674.3179228200682.86835986540020100000415.0000000000.005020108120101.0000000415.0000000000.000000003400684.430000000000000.00000000000000721.000000000000365.060000000001086.06
15110043061010100674.3179228200682.86835986540080100000300.0000000000.005080108120101.0200000306.0000000000.000000002507492.620000000000000.00000000000000721.000000000000365.060000000001086.06
15110043061010100674.3179228200682.86835986560010100000061.0000000000.005010100000101.0700000065.2700000000.000000000044570.820000000000000.00000000000000721.000000000000365.060000000001086.06
15110043071010100674.3179228200682.86835986540100100000030.0000000000.005100108120101.0200000030.6000000000.000000000250749.260000000000000.00000000000000711.160000000000000.000000000000711.16
15110043071010100674.3179228200682.86835986540070100000100.0000000000.005070108120101.0000000100.0000000000.000000000819442.030000000000000.00000000000000711.160000000000000.000000000000711.16
15110043071010100674.3179228200682.86835986550370100000455.0000000000.005370100000101.0500000477.7500000000.000000000326240.360000000000000.00000000000000711.160000000000000.000000000000711.16
15110051011010100415.8726687700421.14598711540030100001000.0000000000.005030107120101.1300001130.0000000000.000000005710739.590000000000000.00000000000007742.020000000000026.930000000007768.95
15110051011010100415.8726687700421.14598711540040100001000.0000000000.005040107120101.1300001130.0000000000.000000005710739.590000000000000.00000000000007742.020000000000026.930000000007768.95
15110051011010100415.8726687700421.14598711550140100013000.0000000000.005140100000101.0800014040.0000000000.000000005912889.660000000000000.00000000000007742.020000000000026.930000000007768.95
15110051011010100415.8726687700421.14598711550650100001000.0000000000.005650100000101.0600001060.0000000000.000000000446414.750000000000000.00000000000007742.020000000000026.930000000007768.95
15110051011020100415.8726687700421.14598711540160100000060.0000000000.005160107070101.0400000062.4000000000.000000000183956.570000000000000.00000000000007742.020000000000026.930000000007768.95
15110051011020100415.8726687700421.14598711550170100006500.0000000000.005170100000101.0900007085.0000000000.000000002983819.320000000000000.00000000000007742.020000000000026.930000000007768.95
15110051011030100415.8726687700421.14598711550170100000433.0000000000.005170100000101.0900000471.9700000000.000000000198768.270000000000000.00000000000007742.020000000000026.930000000007768.95
15110051011030100415.8726687700421.14598711550620100000400.0000000000.005620100000101.0800000432.0000000000.000000000181935.070000000000000.00000000000007742.020000000000026.930000000007768.95
15110051011030100415.8726687700421.14598711550410100000150.0000000000.005410100000101.1100000166.5000000000.000000000070120.810000000000000.00000000000007742.020000000000026.930000000007768.95
15110051011030100415.8726687700421.14598711550370100000150.0000000000.005370100000101.0600000159.0000000000.000000000066962.210000000000000.00000000000007742.020000000000026.930000000007768.95
15110051011040100415.8726687700421.14598711550380100000800.0000000000.005380100000101.0500000840.0000000000.000000000353762.630000000000000.00030000000007742.020000000000026.930000000007768.95
15110051011040100415.8726687700421.14598711550370100002400.0000000000.005370100000101.0500002520.0000000000.000000001061287.890000000000000.00030000000007742.020000000000026.930000000007768.95
15110051101010100415.8726687700421.14598711550170100001876.0000000000.005170100000101.0000001876.0000000000.000000000790069.870000000000000.00000000000000672.770000000000212.470000000000885.23
15110051101010100415.8726687700421.14598711550620100000613.0000000000.005620100000101.0500000643.6500000000.000000000271070.610000000000000.00000000000000672.770000000000212.470000000000885.23
15110051101010100415.8726687700421.14598711550370100000097.0000000000.005370100000101.0500000101.8500000000.000000000042893.720000000000000.00000000000000672.770000000000212.470000000000885.23
15110051121030100415.8726687700421.14598711540160100000060.0000000000.005160110120101.0200000061.2000000000.000000000309289.610000000000000.00000000000002582.600000000000408.000000000002990.60
15110051121030100415.8726687700421.14598711550370100000200.0000000000.005370100000101.0400000208.0000000000.000000000087598.370000000000000.00000000000002582.600000000000408.000000000002990.60
15110051121050100415.8726687700421.14598711540160100000100.0000000000.005160110120101.0200000102.0000000000.000000000515482.690000000000000.00000000000002582.600000000000408.000000000002990.60
15110051121050100415.8726687700421.14598711540150100000100.0000000000.005150110120101.0200000102.0000000000.000000000515482.690000000000000.00000000000002582.600000000000408.000000000002990.60
15110051121050100415.8726687700421.14598711550370100001000.0000000000.005370100000101.0400001040.0000000000.000000000437991.830000000000000.00000000000002582.600000000000408.000000000002990.60
15110051121050100415.8726687700421.14598711560010100999999.0000000000.005010100000101.0600003710.0000000000.000000001562451.610000000000000.00010000000002582.600000000000408.000000000002990.60
15110051131010100415.8726687700421.14598711550170100002400.0000000000.005170100000101.0000002400.0000000000.000000001010750.370000000000000.00000000000000645.540000000000050.570000000000696.10
15110051131010100415.8726687700421.14598711550410100000050.0000000000.005410100000101.1000000055.0000000000.000000000023163.030000000000000.00000000000000645.540000000000050.570000000000696.10
15110051131020100415.8726687700421.14598711540100100000102.0000000000.005100110120101.0100000103.0200000000.000000000520637.520000000000000.00000000000000645.540000000000050.570000000000696.10
15110051131020100415.8726687700421.14598711540160100000096.0000000000.005160105040101.0500000100.8000000000.000000000169806.060000000000000.00000000000000645.540000000000050.570000000000696.10
15110051021010100415.8726687700421.14598711540160100000072.0000000000.005160107120101.0400000074.8800000000.000000000378424.940000000000000.00000000000003680.540000000000302.570000000003983.11
15110051021010100415.8726687700421.14598711540150100000072.0000000000.005150107120101.0400000074.8800000000.000000000378424.940000000000000.00000000000003680.540000000000302.570000000003983.11
15110051021010100415.8726687700421.14598711550410100000350.0000000000.005410100000101.1100000388.5000000000.000000000163615.220000000000000.00000000000003680.540000000000302.570000000003983.11
15110051021010100415.8726687700421.14598711550370100000900.0000000110.005370100000101.0600000954.0000000116.600000000401773.270000000049105.62000000000003680.540000000000302.570000000003983.11
15110051021020100415.8726687700421.14598711540150100000072.0000000000.005150107120101.0400000074.8800000000.000000000378424.940000000000000.00000000000003680.540000000000302.570000000003983.11
15110051021020100415.8726687700421.14598711540160100000072.0000000000.005160107120101.0400000074.8800000000.000000000378424.940000000000000.00000000000003680.540000000000302.570000000003983.11
15110051021020100415.8726687700421.14598711550370100001300.0000000180.005370100000101.0600001378.0000000190.800000000580339.170000000080354.65000000000003680.540000000000302.570000000003983.11
15110051021020100415.8726687700421.14598711550380100000640.0000000282.005380100000101.0600000678.4000000298.920000000285705.440000000125888.96000000000003680.540000000000302.570000000003983.11
15110051031010100415.8726687700421.14598711540040100000415.0000000055.005040108120101.0900000452.3500000059.950000002286064.650000000302972.42000000000002476.410000000000398.240000000002874.66
15110051031010100415.8726687700421.14598711550650100000415.0000000000.005650100000101.0500000435.7500000000.000000000183514.360000000000000.00000000000002476.410000000000398.240000000002874.66
15110051031030100415.8726687700421.14598711540160100000072.0000000000.005160102120101.0800000077.7600000000.000000000392979.740000000000000.00000000000002476.410000000000398.240000000002874.66
15110051031040100415.8726687700421.14598711540020100000575.0000000300.005020108120101.0000000575.0000000300.000000002905907.310000001516125.55000000000002476.410000000000398.240000000002874.66
15110051031040100415.8726687700421.14598711550370100000900.0000000000.005370100000101.0500000945.0000000000.000000000397982.960000000000000.00000000000002476.410000000000398.240000000002874.66
15110051031050100415.8726687700421.14598711550370100000350.0000000000.005370100000101.0500000367.5000000000.000000000154771.150000000000000.00000000000002476.410000000000398.240000000002874.66
15110051031080100415.8726687700421.14598711550370100000150.0000000000.005370100000101.0500000157.5000000000.000000000066330.490000000000000.00000000000002476.410000000000398.240000000002874.66
15110051041010100415.8726687700421.14598711540100100000105.0000000000.005100108120101.0200000107.1000000000.000000000541256.820000000000000.00000000000002372.470000000000136.170000000002508.64
15110051041030100415.8726687700421.14598711540080100001300.0000000000.005080108120101.0200001326.0000000000.000000006701274.950000000000000.00000000000002372.470000000000136.170000000002508.64
15110051061010100415.8726687700421.14598711550370100000415.0000000000.005370100000101.0500000435.7500000000.000000000183514.360000000000000.00000000000001047.280000000000472.680000000001519.96
15110051061010100415.8726687700421.14598711550380100999999.0000000000.005380100000101.0500000848.4000000000.000000000357300.260000000000000.00010000000001047.280000000000472.680000000001519.96
15110051071010100415.8726687700421.14598711540160100999999.0000000000.005160109030101.0300000095.6800000000.000000000120885.740000000000000.00010000000001845.430000000000000.000000000001845.43
15110051071010100415.8726687700421.14598711550170100002075.0000000000.005170100000101.0000002075.0000000000.000000000873877.920000000000000.00000000000001845.430000000000000.000000000001845.43
15110051071010100415.8726687700421.14598711550620100001260.0000000000.005620100000101.0500001323.0000000000.000000000557176.140000000000000.00000000000001845.430000000000000.000000000001845.43
15110051071010100415.8726687700421.14598711550361400000025.0000000000.005361400000101.0500000026.2500000000.000000000011055.080000000000000.00000000000001845.430000000000000.000000000001845.43
15110051071010100415.8726687700421.14598711550370100000512.0000000000.005370100000101.0500000537.6000000000.000000000226408.080000000000000.00000000000001845.430000000000000.000000000001845.43
15110051071020100415.8726687700421.14598711540160100000096.0000000000.005160109120101.0300000098.8800000000.000000000499714.980000000000000.00000000000001845.430000000000000.000000000001845.43
15110051071020100415.8726687700421.14598711550380100000600.0000000000.005380100000101.0500000630.0000000000.000000000265321.970000000000000.00000000000001845.430000000000000.000000000001845.43
15110051071020100415.8726687700421.14598711550370100000512.0000000000.005370100000101.0500000537.6000000000.000000000226408.080000000000000.00000000000001845.430000000000000.000000000001845.43
15110051081010100415.8726687700421.14598711540010100004000.0000000000.005010109120101.0000004000.0000000000.000000020215007.380000000000000.00000000000006631.360000000000300.530000000006931.89
15110051081010100415.8726687700421.14598711550640100002000.0000000000.005640100000101.0500002100.0000000000.000000000884406.570000000000000.00000000000006631.360000000000300.530000000006931.89
15110051081020100415.8726687700421.14598711540160100000130.0000000000.005160109120101.0300000133.9000000000.000000000676697.370000000000000.00000000000006631.360000000000300.530000000006931.89
15110051081020100415.8726687700421.14598711550370100999999.0000000000.005370100000101.0500004565.5200000000.000000001922750.430000000000000.00010000000006631.360000000000300.530000000006931.89
15110051081020100415.8726687700421.14598711550380100001600.0000000000.005380100000101.0500001680.0000000000.000000000707525.260000000000000.00000000000006631.360000000000300.530000000006931.89
15110051091010100415.8726687700421.14598711540010100000415.0000000000.005010109120101.0000000415.0000000000.000000002097307.020000000000000.00000000000000554.270000000000323.160000000000877.43
15110060011010100210.6527321200213.32383556540160100000080.0000000000.005160110120101.0200000081.6000000000.000000000208886.700000000000000.00000000000001104.600000000000201.900000000001306.50
15110060011010100210.6527321200213.32383556550370100000450.0000000000.005370100000101.0400000468.0000000000.000000000099835.560000000000000.00000000000001104.600000000000201.900000000001306.50
15110060011010100210.6527321200213.32383556550380100000450.0000000000.005380100000101.0400000468.0000000000.000000000099835.560000000000000.00000000000001104.600000000000201.900000000001306.50
15110060101010100210.6527321200213.32383556540070100000630.0000000000.005070112120101.0000000630.0000000000.000000001612728.200000000000000.00000000000001641.060000000000000.000000000001641.06
15110060101010100210.6527321200213.32383556540160100000130.0000000000.005160112120101.0100000131.3000000000.000000000336113.040000000000000.00000000000001641.060000000000000.000000000001641.06
15110060101010100210.6527321200213.32383556540150100000060.0000000000.005150112120101.0100000060.6000000000.000000000155129.090000000000000.00000000000001641.060000000000000.000000000001641.06
15110060101010100210.6527321200213.32383556550380100000233.0000000000.005380100000101.0200000237.6600000000.000000000050698.540000000000000.00000000000001641.060000000000000.000000000001641.06
15110060101010100210.6527321200213.32383556550370100000730.0000000000.005370100000101.0200000744.6000000000.000000000158840.930000000000000.00000000000001641.060000000000000.000000000001641.06
15110060101010100210.6527321200213.32383556560010100001000.0000000000.005010100000101.0400001040.0000000000.000000000221856.790000000000000.00000000000001641.060000000000000.000000000001641.06
15110060111010100210.6527321200213.32383556540160100000144.0000000000.005160112120101.0100000145.4400000000.000000000372309.820000000000000.00000000000006009.040000000000303.000000000006312.04
15110060111010100210.6527321200213.32383556540150100000400.0000000000.005150112120101.0100000404.0000000000.000000001034193.950000000000000.00000000000006009.040000000000303.000000000006312.04
15110060111010100210.6527321200213.32383556550380100002107.0000000000.005380100000101.0200002149.1400000000.000000000458462.790000000000000.00000000000006009.040000000000303.000000000006312.04
15110060111010100210.6527321200213.32383556550370100006322.0000000000.005370100000101.0200006448.4400000000.000000001375605.950000000000000.00000000000006009.040000000000303.000000000006312.04
15110060111030100210.6527321200213.32383556550370100001000.0000000000.005370100000101.0200001020.0000000000.000000000217590.310000000000000.00000000000006009.040000000000303.000000000006312.04
15110060111040100210.6527321200213.32383556550370100001400.0000000000.005370100000101.0200001428.0000000000.000000000304626.440000000000000.00000000000006009.040000000000303.000000000006312.04
15110060111040100210.6527321200213.32383556550380100000467.0000000000.005380100000101.0200000476.3400000000.000000000101614.680000000000000.00000000000006009.040000000000303.000000000006312.04
15110060111040100210.6527321200213.32383556560010100003000.0000000000.005010100000101.0400003120.0000000000.000000000665570.370000000000000.00000000000006009.040000000000303.000000000006312.04
15110060111040100210.6527321200213.32383556570010100002600.0000000000.005010100000101.0400002704.0000000000.000000000576827.650000000000000.00000000000006009.040000000000303.000000000006312.04
15110060121010100210.6527321200213.32383556540010100000415.0000000000.005010101120101.0000000415.0000000000.000000001062352.700000000000000.00000000000000650.280000000000120.000000000000770.28
15110060121010100210.6527321200213.32383556540260100000200.0000000000.005260101120101.0000000200.0000000000.000000000511977.210000000000000.00000000000000650.280000000000120.000000000000770.28
15110060121010100210.6527321200213.32383556550640100000415.0000000000.005640100000101.0200000423.3000000000.000000000090299.980000000000000.00000000000000650.280000000000120.000000000000770.28
15110060121010100210.6527321200213.32383556560010100000020.0000000000.005010100000101.0400000020.8000000000.000000000004437.140000000000000.00000000000000650.280000000000120.000000000000770.28
15110060131010100210.6527321200213.32383556560010100007200.0000000000.005010100000101.0400007488.0000000000.000000001597368.880000000000000.00000000000002125.680000000000309.340000000002435.02
15110060131010100210.6527321200213.32383556570010100000700.0000000000.005010100000101.0400000728.0000000000.000000000155299.750000000000000.00000000000002125.680000000000309.340000000002435.02
15110060131030100210.6527321200213.32383556550380100001066.0000000000.005380100000101.0200001087.3200000000.000000000231951.270000000000000.00000000000002125.680000000000309.340000000002435.02
15110060131030100210.6527321200213.32383556550370100000800.0000000000.005370100000101.0200000816.0000000000.000000000174072.250000000000000.00000000000002125.680000000000309.340000000002435.02
15110060131040100210.6527321200213.32383556550370100000450.0000000000.005370100000101.0200000459.0000000000.000000000097915.640000000000000.00000000000002125.680000000000309.340000000002435.02
15110060131050100210.6527321200213.32383556550370100000490.0000000000.005370100000101.0200000499.8000000000.000000000106619.250000000000000.00000000000002125.680000000000309.340000000002435.02
15110060131050100210.6527321200213.32383556550380100000653.0000000000.005380100000101.0200000666.0600000000.000000000142086.470000000000000.00000000000002125.680000000000309.340000000002435.02
15110060021010100210.6527321200213.32383556540160100000088.0000000000.005160110120101.0200000089.7600000000.000000000229775.370000000000000.00000000000003325.430000000000356.470000000003681.89
15110060021010100210.6527321200213.32383556540370100000075.0000000000.005370110120101.0200000076.5000000000.000000000195831.280000000000000.00000000000003325.430000000000356.470000000003681.89
15110060021010100210.6527321200213.32383556550370100001080.0000000020.005370100000101.0400001123.2000000020.800000000239605.330000000004437.14000000000003325.430000000000356.470000000003681.89
15110060021010100210.6527321200213.32383556550020100000415.0000000000.005020100000101.0400000431.6000000000.000000000092070.570000000000000.00000000000003325.430000000000356.470000000003681.89
15110060021010100210.6527321200213.32383556550380100001310.0000000020.005380100000101.0400001362.4000000020.800000000290632.390000000004437.14000000000003325.430000000000356.470000000003681.89
15110060021010100210.6527321200213.32383556550410100003240.0000000000.005410100000101.1000003564.0000000000.000000000760286.150000000000000.00000000000003325.430000000000356.470000000003681.89
15110060021030100210.6527321200213.32383556550620100000450.0000000000.005620100000101.0500000472.5000000000.000000000100795.510000000000000.00000000000003325.430000000000356.470000000003681.89
15110060021030100210.6527321200213.32383556550020100000450.0000000000.005020100000101.0400000468.0000000000.000000000099835.560000000000000.00000000000003325.430000000000356.470000000003681.89
15110060021030100210.6527321200213.32383556550630100000250.0000000000.005630100000101.0500000262.5000000000.000000000055997.510000000000000.00000000000003325.430000000000356.470000000003681.89
15110060021030100210.6527321200213.32383556550170100001356.0000000000.005170100000101.0000001356.0000000000.000000000289267.120000000000000.00000000000003325.430000000000356.470000000003681.89
15110060021030100210.6527321200213.32383556560010100000100.0000000000.005010100000101.0600000106.0000000000.000000000022612.330000000000000.00000000000003325.430000000000356.470000000003681.89
15110060021040100210.6527321200213.32383556540150100000180.0000000000.005150110120101.0200000183.6000000000.000000000469995.070000000000000.00000000000003325.430000000000356.470000000003681.89
15110060021040100210.6527321200213.32383556540160100000088.0000000000.005160110120101.0200000089.7600000000.000000000229775.370000000000000.00000000000003325.430000000000356.470000000003681.89
15110060021040100210.6527321200213.32383556550370100000452.0000000000.005370100000101.0400000470.0800000000.000000000100279.270000000000000.00000000000003325.430000000000356.470000000003681.89
15110060021040100210.6527321200213.32383556550380100000602.0000000000.005380100000101.0400000626.0800000000.000000000133557.790000000000000.00000000000003325.430000000000356.470000000003681.89
15110060031010100210.6527321200213.32383556540150100000104.0000000000.005150111120101.0200000106.0800000000.000000000271552.710000000000000.00000000000001153.600000000000204.000000000001357.60
15110060031010100210.6527321200213.32383556540160100000108.0000000000.005160111120101.0200000110.1600000000.000000000281997.040000000000000.00000000000001153.600000000000204.000000000001357.60
15110060031010100210.6527321200213.32383556550380100000290.0000000000.005380100000101.0300000298.7000000000.000000000063719.830000000000000.00000000000001153.600000000000204.000000000001357.60
15110060031010100210.6527321200213.32383556550140100000089.0000000000.005140100000101.0500000093.4500000000.000000000019935.110000000000000.00000000000001153.600000000000204.000000000001357.60
15110060031010100210.6527321200213.32383556550410100000286.0000000000.005410100000101.0900000311.7400000000.000000000066501.570000000000000.00000000000001153.600000000000204.000000000001357.60
15110060041010100210.6527321200213.32383556540010100000415.0000000000.005010111120101.0000000415.0000000000.000000001062352.700000000000000.00000000000000685.670000000000265.750000000000951.42
15110060041020100210.6527321200213.32383556550410100000200.0000000000.005410100000101.0900000218.0000000000.000000000046504.600000000000000.00000000000000685.670000000000265.750000000000951.42
15110060051010100210.6527321200213.32383556540160100000078.0000000000.005160111120101.0200000079.5600000000.000000000203664.530000000000000.00000000000002035.450000000000144.410000000002179.85
15110060051010100210.6527321200213.32383556550370100000850.0000000000.005370100000101.0300000875.5000000000.000000000186765.020000000000000.00000000000002035.450000000000144.410000000002179.85
15110060051010100210.6527321200213.32383556550380100000284.0000000000.005380100000101.0300000292.5200000000.000000000062401.490000000000000.00000000000002035.450000000000144.410000000002179.85
15110060051010100210.6527321200213.32383556560010100002400.0000000000.005010100000101.0500002520.0000000000.000000000537576.070000000000000.00000000000002035.450000000000144.410000000002179.85
15110060051010100210.6527321200213.32383556570010100000600.0000000000.005010100000101.0500000630.0000000000.000000000134394.020000000000000.00000000000002035.450000000000144.410000000002179.85
15110060051020100210.6527321200213.32383556550370100001200.0000000000.005370100000101.0300001236.0000000000.000000000263668.260000000000000.00000000000002035.450000000000144.410000000002179.85
15110060051020100210.6527321200213.32383556550380100000434.0000000000.005380100000101.0300000447.0200000000.000000000095360.020000000000000.00000000000002035.450000000000144.410000000002179.85
15110060051020100210.6527321200213.32383556560010100001200.0000000000.005010100000101.0500001260.0000000000.000000000268788.030000000000000.00000000000002035.450000000000144.410000000002179.85
15110060061010100210.6527321200213.32383556540010100000415.0000000000.005010101120101.0000000415.0000000000.000000001062352.700000000000000.00030000000000710.890000000000218.000000000000928.89
15110060061010100210.6527321200213.32383556550640100000415.0000000000.005640100000101.0200000423.3000000000.000000000090299.980000000000000.00030000000000710.890000000000218.000000000000928.89
15110060061030100210.6527321200213.32383556560010100000500.0000000000.005010100000101.0500000525.0000000000.000000000111995.010000000000000.00000000000000710.890000000000218.000000000000928.89
15110060061030100210.6527321200213.32383556570010100000400.0000000000.005010100000101.0500000420.0000000000.000000000089596.010000000000000.00000000000000710.890000000000218.000000000000928.89
15110060071010100210.6527321200213.32383556540010100000595.0000000000.005010111120101.0000000595.0000000000.000000001523132.190000000000000.00000000000002835.230000000000291.290000000003126.51
15110060071010100210.6527321200213.32383556550640100000595.0000000000.005640100000101.0300000612.8500000000.000000000130735.510000000000000.00000000000002835.230000000000291.290000000003126.51
15110060071030100210.6527321200213.32383556550370100000620.0000000000.005370100000101.0300000638.6000000000.000000000136228.600000000000000.00000000000002835.230000000000291.290000000003126.51
15110060071030100210.6527321200213.32383556550020100000420.0000000000.005020100000101.0300000432.6000000000.000000000092283.890000000000000.00000000000002835.230000000000291.290000000003126.51
15110060071040100210.6527321200213.32383556550370100000415.0000000000.005370100000101.0300000427.4500000000.000000000091185.270000000000000.00000000000002835.230000000000291.290000000003126.51
15110060071050100210.6527321200213.32383556550370100000300.0000000000.005370100000101.0300000309.0000000000.000000000065917.070000000000000.00000000000002835.230000000000291.290000000003126.51
15110060081010100210.6527321200213.32383556540020100002500.0000000000.005020111120101.0000002500.0000000000.000000006399715.070000000000000.00000000000002850.000000000000105.810000000002955.81
15110060081010100210.6527321200213.32383556550140100002000.0000000000.005140100000101.0500002100.0000000000.000000000447980.050000000000000.00000000000002850.000000000000105.810000000002955.81
15110060081010100210.6527321200213.32383556560010100008000.0000000000.005010100000101.0500008400.0000000000.000000001791920.220000000000000.00000000000002850.000000000000105.810000000002955.81
15110060081010100210.6527321200213.32383556570010100010000.0000000000.005010100000101.0500010500.0000000000.000000002239900.270000000000000.00000000000002850.000000000000105.810000000002955.81
15110060091010100210.6527321200213.32383556540150100000053.0000000016.005150112120101.0100000053.5300000016.160000000137030.700000000041367.76000000000000679.910000000000000.000000000000679.91
15110060091010100210.6527321200213.32383556550380100000188.0000000000.005380100000101.0200000191.7600000000.000000000040906.980000000000000.00000000000000679.910000000000000.000000000000679.91
15110060091010100210.6527321200213.32383556550370100000545.0000000000.005370100000101.0200000555.9000000000.000000000118586.720000000000000.00000000000000679.910000000000000.000000000000679.91
15110060091010100210.6527321200213.32383556550410100000150.0000000000.005410100000101.0900000163.5000000000.000000000034878.450000000000000.00000000000000679.910000000000000.000000000000679.91
15110078101010100892.1060393300903.41805739540150100999999.0000000000.005150112060101.0100000103.9500000000.000000000563461.840000000000000.00010000000004028.580000000000752.740000000004781.32
15110078101010100892.1060393300903.41805739550630100007500.0000000000.005630100000101.0400007800.0000000000.000000007046660.850000000000000.00000000000004028.580000000000752.740000000004781.32
15110078101010100892.1060393300903.41805739550040100999999.0000000000.005040100000101.0200003570.0000000000.000000003225202.460000000000000.00010000000004028.580000000000752.740000000004781.32
15110078101010100892.1060393300903.41805739550370100001200.0000000000.005370100000101.0200001224.0000000000.000000001105783.700000000000000.00000000000004028.580000000000752.740000000004781.32
15110078101010100892.1060393300903.41805739550170100002500.0000000000.005170100000101.0000002500.0000000000.000000002258545.140000000000000.00000000000004028.580000000000752.740000000004781.32
15110078101020100892.1060393300903.41805739550620100002500.0000000000.005620100000101.0400002600.0000000000.000000002348886.950000000000000.00000000000004028.580000000000752.740000000004781.32
15110078101020100892.1060393300903.41805739550630100002000.0000000000.005630100000101.0400002080.0000000000.000000001879109.560000000000000.00000000000004028.580000000000752.740000000004781.32
15110078101020100892.1060393300903.41805739550370100000299.0000000000.005370100000101.0200000304.9800000000.000000000275524.440000000000000.00000000000004028.580000000000752.740000000004781.32
15110078101020100892.1060393300903.41805739550380100000722.0000000000.005380100000101.0200000736.4400000000.000000000665313.190000000000000.00000000000004028.580000000000752.740000000004781.32
15110078101020100892.1060393300903.41805739550020100000800.0000000000.005020100000101.0200000816.0000000000.000000000737189.130000000000000.00000000000004028.580000000000752.740000000004781.32
15110078111010100892.1060393300903.41805739540150100000115.0000000000.005150101040101.0000000115.0000000000.000000000415572.310000000000000.00000000000001529.330000000000400.000000000001929.33
15110078111010100892.1060393300903.41805739550370100001000.0000000000.005370100000101.0200001020.0000000000.000000000921486.420000000000000.00000000000001529.330000000000400.000000000001929.33
15110078111010100892.1060393300903.41805739550380100001100.0000000000.005380100000101.0200001122.0000000000.000000001013635.060000000000000.00000000000001529.330000000000400.000000000001929.33
15110078121020100892.1060393300903.41805739540080100000150.0000000000.005080101020101.0000000150.0000000000.000000000271025.420000000000000.00000000000000434.170000000000118.670000000000552.84
15110078121020100892.1060393300903.41805739540100100000120.0000000000.005100101120101.0000000120.0000000000.000000001300922.000000000000000.00000000000000434.170000000000118.670000000000552.84
15110078021010100892.1060393300903.41805739540160100000100.0000000000.005160110120101.0200000102.0000000000.000000001105783.700000000000000.00000000000001570.630000000000357.000000000001927.63
15110078021010100892.1060393300903.41805739540150100000100.0000000000.005150110120101.0200000102.0000000000.000000001105783.700000000000000.00000000000001570.630000000000357.000000000001927.63
15110078021020100892.1060393300903.41805739550370100000152.0000000000.005370100000101.0300000156.5600000000.000000000141439.130000000000000.00030000000001570.630000000000357.000000000001927.63
15110078021020100892.1060393300903.41805739560010100000195.0000000000.005010100000101.0500000204.7500000000.000000000184974.850000000000000.00030000000001570.630000000000357.000000000001927.63
15110078041010100892.1060393300903.41805739540150100000450.0000000000.005150111120101.0200000459.0000000000.000000004976026.660000000000000.00000000000010376.500000000000591.700000000010968.20
15110078041010100892.1060393300903.41805739550380100003000.0000000000.005380100000101.0300003090.0000000000.000000002791561.800000000000000.00000000000010376.500000000000591.700000000010968.20
15110078061010100892.1060393300903.41805739540020100000415.0000000000.005020111120101.0000000415.0000000000.000000004499021.930000000000000.00000000000000865.620000000000000.000000000000865.62
15110078061010100892.1060393300903.41805739540010100000415.0000000000.005010111120101.0000000415.0000000000.000000004499021.930000000000000.00000000000000865.620000000000000.000000000000865.62
15110078061010100892.1060393300903.41805739550640100000415.0000000000.005640100000101.0300000427.4500000000.000000000386166.050000000000000.00000000000000865.620000000000000.000000000000865.62
15110078081010100892.1060393300903.41805739550370100000600.0000000000.005370100000101.0200000612.0000000000.000000000552891.850000000000000.00000000000001367.840000000000311.330000000001679.17
15110078081010100892.1060393300903.41805739550400200002235.0000000000.005400200000101.0900002436.1500000000.000000002200861.900000000000000.00000000000001367.840000000000311.330000000001679.17
15110078081010100892.1060393300903.41805739550630100001565.0000000000.005630100000101.0400001627.6000000000.000000001470403.230000000000000.00000000000001367.840000000000311.330000000001679.17
15110078081020100892.1060393300903.41805739550370100000090.0000000000.005370100000101.0200000091.8000000000.000000000082933.780000000000000.00000000000001367.840000000000311.330000000001679.17
15110086011010100590.5079365100597.99565226550380100000300.0000000000.005380100000101.0200000306.0000000000.000000000182986.670000000000000.00000000000001684.530000000000000.000000000001684.53
15110086011010100590.5079365100597.99565226550370100000800.0000000000.005370100000101.0200000816.0000000000.000000000487964.450000000000000.00000000000001684.530000000000000.000000000001684.53
15110086011020100590.5079365100597.99565226550370100000180.0000000000.005370100000101.0200000183.6000000000.000000000109792.000000000000000.00000000000001684.530000000000000.000000000001684.53
15110086101010100590.5079365100597.99565226540150100000105.0000000000.005150103120100.9900000103.9500000000.000000000745939.780000000000000.00000000000006204.870000000000484.900000000006689.77
15110086101010100590.5079365100597.99565226550380100001900.0000000000.005380100000101.0100001919.0000000000.000000001147553.660000000000000.00000000000006204.870000000000484.900000000006689.77
15110086101010100590.5079365100597.99565226550370100002000.0000000000.005370100000101.0100002020.0000000000.000000001207951.220000000000000.00000000000006204.870000000000484.900000000006689.77
15110086101020100590.5079365100597.99565226540030100002100.0000000000.005030103060101.0200002142.0000000000.000000007685440.120000000000000.00000000000006204.870000000000484.900000000006689.77
15110086101020100590.5079365100597.99565226550380100000600.0000000000.005380100000101.0100000606.0000000000.000000000362385.370000000000000.00000000000006204.870000000000484.900000000006689.77
15110086101020100590.5079365100597.99565226550370100002200.0000000000.005370100000101.0100002222.0000000000.000000001328746.340000000000000.00000000000006204.870000000000484.900000000006689.77
15110086111010100590.5079365100597.99565226540010100000465.0000000000.005010103120100.9400000437.1000000000.000000003136606.800000000000000.00000000000000437.100000000000423.080000000000860.18
15110086121010100590.5079365100597.99565226540080100000400.0000000000.005080103100100.9900000396.0000000000.000000002368062.780000000000000.00000000000005500.000000000000025.500000000005525.50
15110086121010100590.5079365100597.99565226550070100022000.0000000000.005070100000100.9300020460.0000000000.000000012234991.050000000000000.00000000000005500.000000000000025.500000000005525.50
15110086131010100590.5079365100597.99565226550370100006400.0000000000.005370100000101.0100006464.0000000000.000000003865443.900000000000000.00000000000004462.470000000000000.000000000004462.47
15110086131010100590.5079365100597.99565226550140100002200.0000000000.005140100000101.0200002244.0000000000.000000001341902.240000000000000.00000000000004462.470000000000000.000000000004462.47
15110086131010100590.5079365100597.99565226550380100001067.0000000000.005380100000101.0100001077.6700000000.000000000644441.970000000000000.00000000000004462.470000000000000.000000000004462.47
15110086031020100590.5079365100597.99565226550380100000800.0000000000.005380100000101.0200000816.0000000000.000000000487964.450000000000000.00000000000001512.130000000000552.990000000002065.11
15110086031020100590.5079365100597.99565226550370100000415.0000000000.005370100000101.0200000423.3000000000.000000000253131.560000000000000.00000000000001512.130000000000552.990000000002065.11
15110086041010100590.5079365100597.99565226550170100000830.0000000000.005170100000101.0000000830.0000000000.000000000496336.390000000000000.00000000000000557.620000000000171.250000000000728.87
15110086041010100590.5079365100597.99565226550620100000510.0000000000.005620100000101.0300000525.3000000000.000000000314127.120000000000000.00000000000000557.620000000000171.250000000000728.87
15110086041010100590.5079365100597.99565226550380100000200.0000000000.005380100000101.0200000204.0000000000.000000000121991.110000000000000.00000000000000557.620000000000171.250000000000728.87
15110086041010100590.5079365100597.99565226550410100000800.0000000000.005410100000101.0500000840.0000000000.000000000502316.350000000000000.00000000000000557.620000000000171.250000000000728.87
15110086041010100590.5079365100597.99565226550630100001000.0000000000.005630100000101.0300001030.0000000000.000000000615935.520000000000000.00000000000000557.620000000000171.250000000000728.87
15110086041010100590.5079365100597.99565226550370100000180.0000000000.005370100000101.0200000183.6000000000.000000000109792.000000000000000.00000000000000557.620000000000171.250000000000728.87
15110086061020100590.5079365100597.99565226550140100025200.0000000000.005140100000101.0300025956.0000000000.000000015521575.150000000000000.00000000000009770.120000000000218.700000000009988.82
15110086061020100590.5079365100597.99565226550380100004278.0000000000.005380100000101.0200004363.5600000000.000000002609389.910000000000000.00000000000009770.120000000000218.700000000009988.82
15110086061020100590.5079365100597.99565226550370100003574.0000000000.005370100000101.0200003645.4800000000.000000002179981.190000000000000.00000000000009770.120000000000218.700000000009988.82
15110086061030100590.5079365100597.99565226550370100000400.0000000000.005370100000101.0200000408.0000000000.000000000243982.230000000000000.00000000000009770.120000000000218.700000000009988.82
15110086061030100590.5079365100597.99565226550410100000050.0000000000.005410100000101.0500000052.5000000000.000000000031394.770000000000000.00000000000009770.120000000000218.700000000009988.82
15110086061040100590.5079365100597.99565226550370100001300.0000000000.005370100000101.0200001326.0000000000.000000000792942.230000000000000.00000000000009770.120000000000218.700000000009988.82
15110086061040100590.5079365100597.99565226550140100004000.0000000000.005140100000101.0300004120.0000000000.000000002463742.090000000000000.00000000000009770.120000000000218.700000000009988.82
15110086061040100590.5079365100597.99565226550080100000400.0000000000.005080100000101.0300000412.0000000000.000000000246374.210000000000000.00000000000009770.120000000000218.700000000009988.82
15110086061040100590.5079365100597.99565226550362900004000.0000000000.005362900000101.0200004080.0000000000.000000002439822.260000000000000.00000000000009770.120000000000218.700000000009988.82
15110086061040100590.5079365100597.99565226550380100002192.0000000000.005380100000101.0200002235.8400000000.000000001337022.600000000000000.00000000000009770.120000000000218.700000000009988.82
15110086071010100590.5079365100597.99565226540020100002039.0000000087.005020103120100.9400001916.6600000081.780000013753852.160000000586849.01000000000012654.790000000000500.000000000013154.79
15110086071020100590.5079365100597.99565226550370100003000.0000000730.005370100000101.0100003030.0000000737.300000001811926.830000000440902.19000000000012654.790000000000500.000000000013154.79
15110086071020100590.5079365100597.99565226550380100003750.0000000000.005380100000101.0100003787.5000000000.000000002264908.530000000000000.00000000000012654.790000000000500.000000000013154.79
15110086071020100590.5079365100597.99565226560020200045000.0000000000.005020200000101.0100045450.0000000000.000000027178902.400000000000000.00000000000012654.790000000000500.000000000013154.79
15110086091010100590.5079365100597.99565226540160100000060.0000000000.005160103100100.9900000059.4000000000.000000000355209.420000000000000.00000000000001068.670000000000000.000000000001068.67
15110086091010100590.5079365100597.99565226550370100001000.0000000000.005370100000101.0100001010.0000000000.000000000603975.610000000000000.00000000000001068.670000000000000.000000000001068.67
15110094011010100315.9712314800319.97778689550010200000445.0000000000.005010200000101.0000000445.0000000000.000000000142390.120000000000000.00000000000001489.640000000000241.570000000001731.21
15110094011010100315.9712314800319.97778689560010100001800.0000000000.005010100000101.0400001872.0000000000.000000000598998.420000000000000.00000000000001489.640000000000241.570000000001731.21
15110094011010100315.9712314800319.97778689570010100001800.0000000000.005010100000101.0400001872.0000000000.000000000598998.420000000000000.00000000000001489.640000000000241.570000000001731.21
15110094011020100315.9712314800319.97778689550370100000383.0000000000.005370100000101.0200000390.6600000000.000000000125002.520000000000000.00000000000001489.640000000000241.570000000001731.21
15110094111010100315.9712314800319.97778689550380100000840.0000000100.005380100000101.0100000848.4000000101.000000000271469.150000000032317.76000000000001483.860000000000200.320000000001684.18
15110094111010100315.9712314800319.97778689550370100000630.0000000100.005370100000101.0100000636.3000000101.000000000203601.870000000032317.76000000000001483.860000000000200.320000000001684.18
15110094111010100315.9712314800319.97778689560010100001200.0000000000.005010100000101.0100001212.0000000000.000000000387813.080000000000000.00000000000001483.860000000000200.320000000001684.18
15110094111010100315.9712314800319.97778689570010100000200.0000000000.005010100000101.0100000202.0000000000.000000000064635.510000000000000.00000000000001483.860000000000200.320000000001684.18
15110094111020100315.9712314800319.97778689550370100000600.0000000100.005370100000101.0100000606.0000000101.000000000193906.540000000032317.76000000000001483.860000000000200.320000000001684.18
15110094111020100315.9712314800319.97778689550380100000800.0000000100.005380100000101.0100000808.0000000101.000000000258542.050000000032317.76000000000001483.860000000000200.320000000001684.18
15110094121010100315.9712314800319.97778689550140100002000.0000000000.005140100000101.0200002040.0000000000.000000000652754.690000000000000.00000000000002264.470000000000161.540000000002426.01
15110094121010100315.9712314800319.97778689550620100000180.0000000000.005620100000101.0200000183.6000000000.000000000058747.920000000000000.00000000000002264.470000000000161.540000000002426.01
15110094121010100315.9712314800319.97778689570010100001000.0000000000.005010100000101.0100001010.0000000000.000000000323177.560000000000000.00000000000002264.470000000000161.540000000002426.01
15110094121020100315.9712314800319.97778689560010100001200.0000000000.005010100000101.0100001212.0000000000.000000000387813.080000000000000.00000000000002264.470000000000161.540000000002426.01
15110094131010100315.9712314800319.97778689550370100000700.0000000040.005370100000101.0100000707.0000000040.400000000226224.300000000012927.10000000000002062.370000000000372.100000000002434.47
15110094131010100315.9712314800319.97778689550380100000700.0000000040.005380100000101.0100000707.0000000040.400000000226224.300000000012927.10000000000002062.370000000000372.100000000002434.47
15110094131030100315.9712314800319.97778689540150100000115.0000000000.005150104120100.9800000112.7000000000.000000000432737.960000000000000.00000000000002062.370000000000372.100000000002434.47
15110094131030100315.9712314800319.97778689550370100000700.0000000096.005370100000101.0100000707.0000000096.960000000226224.300000000031025.05000000000002062.370000000000372.100000000002434.47
15110094131030100315.9712314800319.97778689550380100000700.0000000096.005380100000101.0100000707.0000000096.960000000226224.300000000031025.05000000000002062.370000000000372.100000000002434.47
15110094021010100315.9712314800319.97778689540320100000150.0000000000.005320101120101.0000000150.0000000000.000000000575960.020000000000000.00000000000000762.080000000000135.810000000000897.88
15110094021010100315.9712314800319.97778689540070100000075.0000000000.005070101120101.0000000075.0000000000.000000000287980.010000000000000.00000000000000762.080000000000135.810000000000897.88
15110094021010100315.9712314800319.97778689550370100000495.0000000000.005370100000101.0200000504.9000000000.000000000161556.780000000000000.00000000000000762.080000000000135.810000000000897.88
15110094031010100315.9712314800319.97778689550410100000175.0000000000.005410100000101.0500000183.7500000000.000000000058795.920000000000000.00000000000001150.950000000000227.080000000001378.03
15110094031010100315.9712314800319.97778689550380100000660.0000000000.005380100000101.0200000673.2000000000.000000000215409.050000000000000.00000000000001150.950000000000227.080000000001378.03
15110094031010100315.9712314800319.97778689550370100000680.0000000000.005370100000101.0200000693.6000000000.000000000221936.590000000000000.00000000000001150.950000000000227.080000000001378.03
15110094031010100315.9712314800319.97778689550140100000900.0000000000.005140100000101.0300000927.0000000000.000000000296619.410000000000000.00000000000001150.950000000000227.080000000001378.03
15110094031020100315.9712314800319.97778689560010100000600.0000000000.005010100000101.0300000618.0000000000.000000000197746.270000000000000.00000000000001150.950000000000227.080000000001378.03
15110094031020100315.9712314800319.97778689570010100000300.0000000000.005010100000101.0300000309.0000000000.000000000098873.140000000000000.00000000000001150.950000000000227.080000000001378.03
15110094041010100315.9712314800319.97778689550620100000860.0000000000.005620100000101.0300000885.8000000000.000000000283436.320000000000000.00000000000001516.180000000000186.350000000001702.53
15110094041010100315.9712314800319.97778689550170100001828.0000000000.005170100000101.0000001828.0000000000.000000000584919.390000000000000.00000000000001516.180000000000186.350000000001702.53
15110094041010100315.9712314800319.97778689550410100000100.0000000000.005410100000101.0500000105.0000000000.000000000033597.670000000000000.00000000000001516.180000000000186.350000000001702.53
15110094041020100315.9712314800319.97778689550620100000140.0000000000.005620100000101.0300000144.2000000000.000000000046140.800000000000000.00000000000001516.180000000000186.350000000001702.53
15110094041020100315.9712314800319.97778689550370100000120.0000000000.005370100000101.0200000122.4000000000.000000000039165.280000000000000.00000000000001516.180000000000186.350000000001702.53
15110094051010100315.9712314800319.97778689550380100001024.0000000000.005380100000101.0200001044.4800000000.000000000334210.400000000000000.00000000000001695.530000000000228.800000000001924.33
15110094051010100315.9712314800319.97778689550370100000753.0000000000.005370100000101.0200000768.0600000000.000000000245762.140000000000000.00000000000001695.530000000000228.800000000001924.33
15110094051030100315.9712314800319.97778689540020100000590.0000000000.005020112080101.0000000590.0000000000.000000001510295.150000000000000.00000000000001695.530000000000228.800000000001924.33
15110094051030100315.9712314800319.97778689540020100000626.0000000000.005020104040101.0000000626.0000000000.000000000801224.380000000000000.00000000000001695.530000000000228.800000000001924.33
15110094061010100315.9712314800319.97778689550410100001800.0000000000.005410100000101.0500001890.0000000000.000000000604758.020000000000000.00000000000001272.650000000000070.000000000001342.65
15110094061010100315.9712314800319.97778689550140100000600.0000000000.005140100000101.0300000618.0000000000.000000000197746.270000000000000.00000000000001272.650000000000070.000000000001342.65
15110094061010100315.9712314800319.97778689550400200002682.0000000000.005400200000101.0500002816.1000000000.000000000901089.450000000000000.00000000000001272.650000000000070.000000000001342.65
15110094061010100315.9712314800319.97778689550370100000237.0000000000.005370100000101.0200000241.7400000000.000000000077351.430000000000000.00000000000001272.650000000000070.000000000001342.65
15110094071020100315.9712314800319.97778689560010100000303.0000000000.005010100000101.0200000309.0600000000.000000000098892.330000000000000.00000000000001611.730000000000142.270000000001754.00
15110094071020100315.9712314800319.97778689570010100000130.0000000000.005010100000101.0200000132.6000000000.000000000042429.050000000000000.00000000000001611.730000000000142.270000000001754.00
15110108011010200532.4342857100539.18562019540110100000415.0000000000.005110104120101.0000000415.0000000000.000000002685144.390000000000000.00000000000002216.880000000000669.810000000002886.69
15110108011020200532.4342857100539.18562019540110100000415.0000000000.005110104120101.0000000415.0000000000.000000002685144.390000000000000.00000000000002216.880000000000669.810000000002886.69
15110108011030200532.4342857100539.18562019550410100000410.0000000000.005410100000101.1500000471.5000000000.000000000254226.020000000000000.00000000000002216.880000000000669.810000000002886.69
15110108011040200532.4342857100539.18562019540100100000076.0000000000.005100104110101.0500000079.8000000000.000000000473297.140000000000000.00000000000002216.880000000000669.810000000002886.69
15110108011040200532.4342857100539.18562019540160100000240.0000000000.005160104100101.0500000252.0000000000.000000001358747.760000000000000.00000000000002216.880000000000669.810000000002886.69
15110108011040200532.4342857100539.18562019550170100001150.0000000000.005170100000101.0900001253.5000000000.000000000675869.170000000000000.00000000000002216.880000000000669.810000000002886.69
15110108011040200532.4342857100539.18562019560020200000120.0000000000.005020200000101.0800000129.6000000000.000000000069878.460000000000000.00000000000002216.880000000000669.810000000002886.69
15110108101010200532.4342857100539.18562019540050100000845.0000000000.005050106120101.0900000921.0500000000.000000005959402.990000000000000.00000000000001750.720000000000442.290000000002193.01
15110108101010200532.4342857100539.18562019550140100000800.0000000000.005140100000101.0900000872.0000000000.000000000470169.860000000000000.00000000000001750.720000000000442.290000000002193.01
15110108111010200532.4342857100539.18562019540150100000500.0000000000.005150106120101.0500000525.0000000000.000000003396869.410000000000000.00000000000006178.920000000000618.690000000006797.60
15110108111010200532.4342857100539.18562019540080100000800.0000000000.005080106070101.0300000824.0000000000.000000003110022.660000000000000.00000000000006178.920000000000618.690000000006797.60
15110108111010200532.4342857100539.18562019550060100007500.0000000000.005060100000101.0900008175.0000000000.000000004407842.450000000000000.00000000000006178.920000000000618.690000000006797.60
15110108111010200532.4342857100539.18562019550380100001200.0000000000.005380100000101.0600001272.0000000000.000000000685844.110000000000000.00000000000006178.920000000000618.690000000006797.60
15110108111010200532.4342857100539.18562019550370100003600.0000000000.005370100000101.0600003816.0000000000.000000002057532.330000000000000.00000000000006178.920000000000618.690000000006797.60
15110108111010200532.4342857100539.18562019560020200007500.0000000000.005020200000101.0600007950.0000000000.000000004286525.680000000000000.00000000000006178.920000000000618.690000000006797.60
15110108111010200532.4342857100539.18562019560010100000500.0000000000.005010100000101.0800000540.0000000000.000000000291160.230000000000000.00000000000006178.920000000000618.690000000006797.60
15110108131010200532.4342857100539.18562019540160100000090.0000000000.005160107120101.0400000093.6000000000.000000000605613.290000000000000.00000000000004101.420000000001586.420000000005687.84
15110108131010200532.4342857100539.18562019540020100000415.0000000000.005020107120101.0000000415.0000000000.000000002685144.390000000000000.00000000000004101.420000000001586.420000000005687.84
15110108131010200532.4342857100539.18562019540150100000160.0000000000.005150107120101.0400000166.4000000000.000000001076645.850000000000000.00000000000004101.420000000001586.420000000005687.84
15110108131010200532.4342857100539.18562019550380100000450.0000000000.005380100000101.0600000477.0000000000.000000000257191.540000000000000.00000000000004101.420000000001586.420000000005687.84
15110108131010200532.4342857100539.18562019550370100001600.0000000000.005370100000101.0600001696.0000000000.000000000914458.810000000000000.00000000000004101.420000000001586.420000000005687.84
15110108131010200532.4342857100539.18562019550410100000320.0000000000.005410100000101.1100000355.2000000000.000000000191518.730000000000000.00000000000004101.420000000001586.420000000005687.84
15110108131020200532.4342857100539.18562019540160100000160.0000000000.005160107020101.0400000166.4000000000.000000000179440.970000000000000.00000000000004101.420000000001586.420000000005687.84
15110108131020200532.4342857100539.18562019540370100000050.0000000000.005370107120101.0400000052.0000000000.000000000336451.830000000000000.00000000000004101.420000000001586.420000000005687.84
15110108131020200532.4342857100539.18562019550380100000284.0000000000.005380100000101.0600000301.0400000000.000000000162316.440000000000000.00000000000004101.420000000001586.420000000005687.84
15110108131020200532.4342857100539.18562019550370100000850.0000000000.005370100000101.0600000901.0000000000.000000000485806.240000000000000.00000000000004101.420000000001586.420000000005687.84
15110108021020200532.4342857100539.18562019540160100000100.0000000000.005160104120101.0500000105.0000000000.000000000679373.880000000000000.00000000000002896.880000000000017.330000000002914.21
15110108021020200532.4342857100539.18562019550370100000700.0000000000.005370100000101.0800000756.0000000000.000000000407624.330000000000000.00000000000002896.880000000000017.330000000002914.21
15110108031020200532.4342857100539.18562019550500100000650.0000000080.005500100000101.1000000715.0000000088.000000000385517.720000000047448.33000000000001402.420000000000408.500000000001810.92
15110108041010200532.4342857100539.18562019540150100000445.0000000000.005150105120101.0500000467.2500000000.000000003023213.770000000000000.00000000000004763.920000000000000.000000000004763.92
15110108041010200532.4342857100539.18562019550370100003500.0000000000.005370100000101.0700003745.0000000000.000000002019250.150000000000000.00000000000004763.920000000000000.000000000004763.92
15110108041010200532.4342857100539.18562019550380100001300.0000000000.005380100000101.0700001391.0000000000.000000000750007.200000000000000.00000000000004763.920000000000000.000000000004763.92
15110108041010200532.4342857100539.18562019550410100000200.0000000000.005410100000101.1200000224.0000000000.000000000120777.580000000000000.00000000000004763.920000000000000.000000000004763.92
15110108051010200532.4342857100539.18562019540160100000080.0000000012.005160105120101.0500000084.0000000012.600000000543499.110000000081524.87000000000001495.350000000000035.000000000001530.35
15110108051010200532.4342857100539.18562019540150100000120.0000000010.005150105120101.0500000126.0000000010.500000000815248.660000000067937.39000000000001495.350000000000035.000000000001530.35
15110108051010200532.4342857100539.18562019550380100000900.0000000102.005380100000101.0700000963.0000000109.140000000519235.750000000058846.72000000000001495.350000000000035.000000000001530.35
15110108051010200532.4342857100539.18562019550370100000560.0000000060.005370100000101.0700000599.2000000064.200000000323080.020000000034615.72000000000001495.350000000000035.000000000001530.35
15110108051020200532.4342857100539.18562019540160100000080.0000000000.005160105120101.0500000084.0000000000.000000000543499.110000000000000.00000000000001495.350000000000035.000000000001530.35
15110108051020200532.4342857100539.18562019550370100000400.0000000000.005370100000101.0700000428.0000000000.000000000230771.450000000000000.00000000000001495.350000000000035.000000000001530.35
15110108051020200532.4342857100539.18562019550380100000600.0000000000.005380100000101.0700000642.0000000000.000000000346157.170000000000000.00000000000001495.350000000000035.000000000001530.35
15110108071010200532.4342857100539.18562019540160100000240.0000000000.005160106120101.0500000252.0000000000.000000001630497.320000000000000.00000000000009976.180000000000690.380000000010666.56
15110108071010200532.4342857100539.18562019550370100005127.0000000000.005370100000101.0600005434.6200000000.000000002930268.960000000000000.00000000000009976.180000000000690.380000000010666.56
15110108071010200532.4342857100539.18562019550380100001709.0000000000.005380100000101.0600001811.5400000000.000000000976756.320000000000000.00000000000009976.180000000000690.380000000010666.56
15110108071010200532.4342857100539.18562019560010100018000.0000000000.005010100000101.0800019440.0000000000.000000010481768.460000000000000.00000000000009976.180000000000690.380000000010666.56
15110108071010200532.4342857100539.18562019570010100002000.0000000000.005010100000101.0800002160.0000000000.000000001164640.940000000000000.00000000000009976.180000000000690.380000000010666.56
15110108071020200532.4342857100539.18562019540160100000080.0000000000.005160106120101.0500000084.0000000000.000000000543499.110000000000000.00000000000009976.180000000000690.380000000010666.56
15110108071020200532.4342857100539.18562019550370100000970.0000000000.005370100000101.0600001028.2000000000.000000000554390.650000000000000.00000000000009976.180000000000690.380000000010666.56
15110108071020200532.4342857100539.18562019550380100000323.0000000000.005380100000101.0600000342.3800000000.000000000184606.370000000000000.00000000000009976.180000000000690.380000000010666.56
15110108081010200532.4342857100539.18562019540160100000088.0000000000.005160106120101.0500000092.4000000000.000000000597849.020000000000000.00000000000002336.310000000000002.600000000002338.91
15110108081010200532.4342857100539.18562019540370100000050.0000000000.005370106120101.0500000052.5000000000.000000000339686.940000000000000.00000000000002336.310000000000002.600000000002338.91
15110108081010200532.4342857100539.18562019550380100000533.0000000000.005380100000101.0600000564.9800000000.000000000304629.090000000000000.00000000000002336.310000000000002.600000000002338.91
15110108081010200532.4342857100539.18562019550370100001600.0000000000.005370100000101.0600001696.0000000000.000000000914458.810000000000000.00000000000002336.310000000000002.600000000002338.91
15110108091010200532.4342857100539.18562019540160100000088.0000000000.005160106120101.0500000092.4000000000.000000000597849.020000000000000.00000000000003107.560000000000242.300000000003349.86
15110108091010200532.4342857100539.18562019550370100002300.0000000000.005370100000101.0600002438.0000000000.000000001314534.540000000000000.00000000000003107.560000000000242.300000000003349.86
15110108091010200532.4342857100539.18562019550380100000766.0000000000.005380100000101.0600000811.9600000000.000000000437797.160000000000000.00000000000003107.560000000000242.300000000003349.86
15110116011020200668.1424936400676.61462546540250100000230.0000000000.005250107120101.0000000230.0000000000.000000001867456.370000000000000.00000000000025495.720000000002326.140000000027821.86
15110116011020200668.1424936400676.61462546550380100000800.0000000000.005380100000101.0600000848.0000000000.000000000573769.200000000000000.00000000000025495.720000000002326.140000000027821.86
15110116011020200668.1424936400676.61462546550370100002130.0000000000.005370100000101.0600002257.8000000000.000000001527660.500000000000000.00000000000025495.720000000002326.140000000027821.86
15110116101010200668.1424936400676.61462546540030100008870.0000001637.005030109120101.0600009402.2000001735.220000076339992.380000014088902.76000000000011162.200000000001545.000000000012707.20
15110116101010200668.1424936400676.61462546550650100008000.0000000000.005650100000101.0500008400.0000000000.000000005683562.850000000000000.00000000000011162.200000000001545.000000000012707.20
15110116101020200668.1424936400676.61462546540040100001000.0000000000.005040109120101.0600001060.0000000000.000000008606538.040000000000000.00000000000011162.200000000001545.000000000012707.20
15110116111010200668.1424936400676.61462546540020100000300.0000000000.005020109120101.0000000300.0000000000.000000002435812.650000000000000.00000000000001473.250000000000000.000000000001473.25
15110116121010200668.1424936400676.61462546540150100000600.0000000000.005150109120101.0300000618.0000000000.000000005017774.060000000000000.00000000000013122.490000000000000.000000000013122.49
15110116121010200668.1424936400676.61462546550140100013000.0000000000.005140100000101.0500013650.0000000000.000000009235789.640000000000000.00000000000013122.490000000000000.000000000013122.49
15110116121010200668.1424936400676.61462546550080100070000.0000000000.005080100000101.0500073500.0000000000.000000049731174.970000000000000.00000000000013122.490000000000000.000000000013122.49
15110116121010200668.1424936400676.61462546550370100012750.0000000000.005370100000101.0500013387.5000000000.000000009058178.300000000000000.00000000000013122.490000000000000.000000000013122.49
15110116121020200668.1424936400676.61462546540160100000100.0000000000.005160109120101.0300000103.0000000000.000000000836295.680000000000000.00000000000013122.490000000000000.000000000013122.49
15110116121020200668.1424936400676.61462546540150100000100.0000000000.005150109120101.0300000103.0000000000.000000000836295.680000000000000.00000000000013122.490000000000000.000000000013122.49
15110116121020200668.1424936400676.61462546550370100001968.0000000000.005370100000101.0500002066.4000000000.000000001398156.460000000000000.00000000000013122.490000000000000.000000000013122.49
15110116021010200668.1424936400676.61462546550370100004000.0000000000.005370100000101.0600004240.0000000000.000000002868846.010000000000000.00000000000005336.830000000000041.860000000005378.69
15110116021010200668.1424936400676.61462546550380100001500.0000000000.005380100000101.0600001590.0000000000.000000001075817.250000000000000.00000000000005336.830000000000041.860000000005378.69
15110116031010200668.1424936400676.61462546550380100000666.0000000000.005380100000101.0500000699.3000000000.000000000473156.610000000000000.00000000000005854.110000000001551.770000000007405.87
15110116031010200668.1424936400676.61462546550370100002000.0000000000.005370100000101.0500002100.0000000000.000000001420890.710000000000000.00000000000005854.110000000001551.770000000007405.87
15110116031030200668.1424936400676.61462546550370100001200.0000000000.005370100000101.0500001260.0000000000.000000000852534.430000000000000.00000000000005854.110000000001551.770000000007405.87
15110116031030200668.1424936400676.61462546550010200000415.0000000000.005010200000101.0000000415.0000000000.000000000280795.070000000000000.00000000000005854.110000000001551.770000000007405.87
15110116031030200668.1424936400676.61462546550620100001500.0000000000.005620100000101.0700001605.0000000000.000000001085966.470000000000000.00000000000005854.110000000001551.770000000007405.87
15110116031030200668.1424936400676.61462546550170100001590.0000000000.005170100000101.0000001590.0000000000.000000001075817.250000000000000.00000000000005854.110000000001551.770000000007405.87
15110116041010200668.1424936400676.61462546540010100001536.0000000011.005010105100101.0000001536.0000000011.000000010392800.650000000074427.61000000000016354.200000000000684.740000000017038.94
15110116041010200668.1424936400676.61462546540020100004485.0000000422.005020107120101.0000004485.0000000422.000000036415399.140000003426376.46000000000016354.200000000000684.740000000017038.94
15110116041010200668.1424936400676.61462546550640100006021.0000000432.005640100000101.0500006322.0500000453.600000004277591.490000000306912.39000000000016354.200000000000684.740000000017038.94
15110116041010200668.1424936400676.61462546560010100002700.0000000000.005010100000101.0700002889.0000000000.000000001954739.650000000000000.00000000000016354.200000000000684.740000000017038.94
15110116041010200668.1424936400676.61462546570010100002000.0000000000.005010100000101.0700002140.0000000000.000000001447955.300000000000000.00000000000016354.200000000000684.740000000017038.94
15110116041020200668.1424936400676.61462546550380100000833.0000000000.005380100000101.0500000874.6500000000.000000000591800.980000000000000.00000000000016354.200000000000684.740000000017038.94
15110116041020200668.1424936400676.61462546550370100002500.0000000000.005370100000101.0500002625.0000000000.000000001776113.390000000000000.00000000000016354.200000000000684.740000000017038.94
15110116041030200668.1424936400676.61462546550380100000800.0000000000.005380100000101.0500000840.0000000000.000000000568356.290000000000000.00000000000016354.200000000000684.740000000017038.94
15110116041030200668.1424936400676.61462546550370100002400.0000000000.005370100000101.0500002520.0000000000.000000001705068.860000000000000.00000000000016354.200000000000684.740000000017038.94
15110116041040200668.1424936400676.61462546540010100002974.0000000233.005010108120101.0000002974.0000000233.000000024147022.750000001891814.49000000000016354.200000000000684.740000000017038.94
15110116041040200668.1424936400676.61462546550640100002974.0000000000.005640100000101.0500003122.7000000000.000000002112864.490000000000000.00000000000016354.200000000000684.740000000017038.94
15110116041040200668.1424936400676.61462546570010100006600.0000000000.005010100000101.0700007062.0000000000.000000004778252.480000000000000.00000000000016354.200000000000684.740000000017038.94
15110116081010200668.1424936400676.61462546540080100001500.0000000000.005080109120101.0200001530.0000000000.000000012422644.520000000000000.00000000000003090.000000000000554.580000000003644.58
15110116081020200668.1424936400676.61462546560010100001300.0000000000.005010100000101.0600001378.0000000000.000000000932374.950000000000000.00000000000003090.000000000000554.580000000003644.58
15110124011010200347.9206192800352.33229700550370100001200.0000000000.005370100000101.0600001272.0000000000.000000000448166.680000000000000.00000000000001996.930000000000520.000000000002516.93
15110124011010200347.9206192800352.33229700550380100999999.0000000000.005380100000101.0600000419.1500000000.000000000147680.080000000000000.00010000000001996.930000000000520.000000000002516.93
15110124011020200347.9206192800352.33229700540070100000500.0000000000.005070107120101.0000000500.0000000000.000000002113993.780000000000000.00000000000001996.930000000000520.000000000002516.93
15110124101010200347.9206192800352.33229700550370100002304.0000000169.005370100000101.0500002419.2000000177.450000000852362.290000000062521.37000000000007655.960000000000649.640000000008305.60
15110124101010200347.9206192800352.33229700550380100003181.0000000200.005380100000101.0500003340.0500000210.000000001176807.490000000073989.78000000000007655.960000000000649.640000000008305.60
15110124101020200347.9206192800352.33229700550380100003500.0000000500.005380100000101.0500003675.0000000525.000000001294821.190000000184974.46000000000007655.960000000000649.640000000008305.60
15110124101020200347.9206192800352.33229700550370100003500.0000000500.005370100000101.0500003675.0000000525.000000001294821.190000000184974.46000000000007655.960000000000649.640000000008305.60
15110124101020200347.9206192800352.33229700560010100000100.0000000000.005010100000101.0600000106.0000000000.000000000037347.220000000000000.00000000000007655.960000000000649.640000000008305.60
15110124111010200347.9206192800352.33229700540370100000100.0000000000.005370110120101.0200000102.0000000000.000000000431254.730000000000000.00000000000001106.960000000000612.000000000001718.96
15110124111010200347.9206192800352.33229700540160100000080.0000000000.005160110120101.0200000081.6000000000.000000000345003.790000000000000.00000000000001106.960000000000612.000000000001718.96
15110124111010200347.9206192800352.33229700540150100000100.0000000000.005150110120101.0200000102.0000000000.000000000431254.730000000000000.00000000000001106.960000000000612.000000000001718.96
15110124111010200347.9206192800352.33229700550140100000600.0000000000.005140100000101.0500000630.0000000000.000000000221969.350000000000000.00000000000001106.960000000000612.000000000001718.96
15110124111010200347.9206192800352.33229700550020100000408.0000000000.005020100000101.0400000424.3200000000.000000000149501.640000000000000.00000000000001106.960000000000612.000000000001718.96
15110124111010200347.9206192800352.33229700550370100000600.0000000000.005370100000101.0400000624.0000000000.000000000219855.350000000000000.00000000000001106.960000000000612.000000000001718.96
15110124111010200347.9206192800352.33229700550380100001200.0000000000.005380100000101.0400001248.0000000000.000000000439710.710000000000000.00000000000001106.960000000000612.000000000001718.96
15110124121020200347.9206192800352.33229700540100100000122.0000000000.005100110120101.0100000123.2200000000.000000000520972.630000000000000.00000000000002538.220000000000206.130000000002744.35
15110124131020200347.9206192800352.33229700550080100000100.0000000000.005080100000101.0500000105.0000000000.000000000036994.890000000000000.00000000000002003.000000000000676.400000000002679.40
15110124131030200347.9206192800352.33229700550370100000836.0000000000.005370100000101.0400000869.4400000000.000000000306331.790000000000000.00000000000002003.000000000000676.400000000002679.40
15110124131040200347.9206192800352.33229700540010100000836.0000000000.005010110120101.0000000836.0000000000.000000003534597.600000000000000.00000000000002003.000000000000676.400000000002679.40
15110124041010200347.9206192800352.33229700540160100000092.0000000000.005160107120101.0400000095.6800000000.000000000404533.850000000000000.00000000000002276.210000000000309.000000000002585.21
15110124041010200347.9206192800352.33229700550010200000400.0000000000.005010200000101.0000000400.0000000000.000000000140932.920000000000000.00000000000002276.210000000000309.000000000002585.21
15110124041010200347.9206192800352.33229700550410100000400.0000000000.005410100000101.1100000444.0000000000.000000000156435.540000000000000.00000000000002276.210000000000309.000000000002585.21
15110124041010200347.9206192800352.33229700550370100000700.0000000000.005370100000101.0500000735.0000000000.000000000258964.240000000000000.00000000000002276.210000000000309.000000000002585.21
15110124041010200347.9206192800352.33229700550380100000240.0000000000.005380100000101.0500000252.0000000000.000000000088787.740000000000000.00000000000002276.210000000000309.000000000002585.21
15110124041020200347.9206192800352.33229700540160100000387.0000000000.005160108120101.0300000398.6100000000.000000001685318.120000000000000.00000000000002276.210000000000309.000000000002585.21
15110124041020200347.9206192800352.33229700550410100001200.0000000000.005410100000101.1100001332.0000000000.000000000469306.620000000000000.00000000000002276.210000000000309.000000000002585.21
15110124041020200347.9206192800352.33229700550380100000250.0000000000.005380100000101.0500000262.5000000000.000000000092487.230000000000000.00000000000002276.210000000000309.000000000002585.21
15110124041020200347.9206192800352.33229700550370100000630.0000000000.005370100000101.0500000661.5000000000.000000000233067.810000000000000.00000000000002276.210000000000309.000000000002585.21
15110124041020200347.9206192800352.33229700550010200000415.0000000000.005010200000101.0000000415.0000000000.000000000146217.900000000000000.00000000000002276.210000000000309.000000000002585.21
15110124061010200347.9206192800352.33229700550380100002100.0000000000.005380100000101.0500002205.0000000000.000000000776892.710000000000000.00000000000002526.030000000000309.000000000002835.03
15110124061010200347.9206192800352.33229700550370100001300.0000000000.005370100000101.0500001365.0000000000.000000000480933.590000000000000.00000000000002526.030000000000309.000000000002835.03
15110124091020200347.9206192800352.33229700540320100000110.0000000000.005320107120101.0000000110.0000000000.000000000465078.630000000000000.00030000000000119.180000000000535.400000000000654.58
15110124091020200347.9206192800352.33229700540100100000036.0000000000.005100107030101.0200000036.7200000000.000000000038812.930000000000000.00030000000000119.180000000000535.400000000000654.58
15110132011010200410.8736511300416.08358129550370100000450.0000000000.005370100000101.0400000468.0000000000.000000000194727.120000000000000.00000000000001112.420000000000037.980000000001150.40
15110132011010200410.8736511300416.08358129550380100001700.0000000000.005380100000101.0400001768.0000000000.000000000735635.770000000000000.00000000000001112.420000000000037.980000000001150.40
15110132011020200410.8736511300416.08358129540010100000415.0000000000.005010110050101.0000000415.0000000000.000000000863373.430000000000000.00000000000001112.420000000000037.980000000001150.40
15110132011040200410.8736511300416.08358129540150100999999.0000000000.005150110030101.0200000023.6900000000.000000000029571.060000000000000.00010000000001112.420000000000037.980000000001150.40
15110132101010200410.8736511300416.08358129540320100000400.0000000000.005320112120101.0000000400.0000000000.000000001997201.190000000000000.00000000000001117.600000000000359.660000000001477.26
15110132111010200410.8736511300416.08358129540150100000120.0000000000.005150112120101.0100000121.2000000000.000000000605151.960000000000000.00000000000002672.230000000000000.000000000002672.23
15110132111010200410.8736511300416.08358129540160100000080.0000000000.005160112120101.0100000080.8000000000.000000000403434.640000000000000.00000000000002672.230000000000000.000000000002672.23
15110132111010200410.8736511300416.08358129550140100005000.0000000000.005140100000101.0400005200.0000000000.000000002163634.620000000000000.00000000000002672.230000000000000.000000000002672.23
15110132111010200410.8736511300416.08358129550380100000890.0000000000.005380100000101.0200000907.8000000000.000000000377720.680000000000000.00000000000002672.230000000000000.000000000002672.23
15110132111010200410.8736511300416.08358129550370100000890.0000000000.005370100000101.0200000907.8000000000.000000000377720.680000000000000.00000000000002672.230000000000000.000000000002672.23
15110132111020200410.8736511300416.08358129540070100000480.0000000000.005070112120101.0000000480.0000000000.000000002396641.430000000000000.00000000000002672.230000000000000.000000000002672.23
15110132111030200410.8736511300416.08358129540070100000480.0000000000.005070112120101.0000000480.0000000000.000000002396641.430000000000000.00000000000002672.230000000000000.000000000002672.23
15110132131010200410.8736511300416.08358129540160100000100.0000000000.005160101120101.0000000100.0000000000.000000000499300.300000000000000.00000000000002454.550000000000239.360000000002693.91
15110132131010200410.8736511300416.08358129540150100000300.0000000000.005150101120101.0000000300.0000000000.000000001497900.890000000000000.00000000000002454.550000000000239.360000000002693.91
15110132131010200410.8736511300416.08358129540370100000100.0000000000.005370101120101.0000000100.0000000000.000000000499300.300000000000000.00000000000002454.550000000000239.360000000002693.91
15110132131010200410.8736511300416.08358129550370100001100.0000000000.005370100000101.0200001122.0000000000.000000000466845.780000000000000.00000000000002454.550000000000239.360000000002693.91
15110132131010200410.8736511300416.08358129550140100001200.0000000000.005140100000101.0300001236.0000000000.000000000514279.310000000000000.00000000000002454.550000000000239.360000000002693.91
15110132131010200410.8736511300416.08358129550380100000330.0000000000.005380100000101.0200000336.6000000000.000000000140053.730000000000000.00000000000002454.550000000000239.360000000002693.91
15110132131030200410.8736511300416.08358129540070100000630.0000000000.005070101120101.0000000630.0000000000.000000003145591.870000000000000.00000000000002454.550000000000239.360000000002693.91
15110132021010200410.8736511300416.08358129540070100000100.0000000000.005070105080101.0000000100.0000000000.000000000332866.870000000000000.00000000000003706.760000000001097.060000000004803.82
15110132021010200410.8736511300416.08358129540100100000200.0000000000.005100110120101.0100000202.0000000000.000000001008586.600000000000000.00000000000003706.760000000001097.060000000004803.82
15110132021010200410.8736511300416.08358129540150100999999.0000000000.005150109090101.0300000062.4000000000.000000000233672.540000000000000.00010000000003706.760000000001097.060000000004803.82
15110132021020200410.8736511300416.08358129550090100003000.0000000000.005090100000101.0500003150.0000000000.000000001310663.280000000000000.00000000000003706.760000000001097.060000000004803.82
15110132021020200410.8736511300416.08358129550630100000200.0000000000.005630100000101.0500000210.0000000000.000000000087377.550000000000000.00000000000003706.760000000001097.060000000004803.82
15110132021020200410.8736511300416.08358129550070100035494.0000000000.005070100000100.9600034074.2400000000.000000014177731.810000000000000.00000000000003706.760000000001097.060000000004803.82
15110132041010200410.8736511300416.08358129560010100006000.0000000000.005010100000101.0500006300.0000000000.000000002621326.560000000000000.00000000000009381.930000000000140.070000000009522.00
15110132041010200410.8736511300416.08358129570010100006000.0000000000.005010100000101.0500006300.0000000000.000000002621326.560000000000000.00000000000009381.930000000000140.070000000009522.00
15110132051010200410.8736511300416.08358129550040100001500.0000000000.005040100000101.0300001545.0000000000.000000000642849.130000000000000.00000000000014963.750000000000000.000000000014963.75
15110132051010200410.8736511300416.08358129550370100012000.0000000000.005370100000101.0300012360.0000000000.000000005142793.060000000000000.00000000000014963.750000000000000.000000000014963.75
15110132051010200410.8736511300416.08358129550140100002000.0000000000.005140100000101.0500002100.0000000000.000000000873775.520000000000000.00000000000014963.750000000000000.000000000014963.75
15110132051010200410.8736511300416.08358129550380100012000.0000000000.005380100000101.0300012360.0000000000.000000005142793.060000000000000.00000000000014963.750000000000000.000000000014963.75
15110132051010200410.8736511300416.08358129560010100003000.0000000000.005010100000101.0500003150.0000000000.000000001310663.280000000000000.00000000000014963.750000000000000.000000000014963.75
15110132061010200410.8736511300416.08358129560010100025000.0000000000.005010100000101.0500026250.0000000000.000000010922194.010000000000000.00000000000005300.000000000000066.540000000005366.54
15110132061010200410.8736511300416.08358129570010100018000.0000000000.005010100000101.0500018900.0000000000.000000007863979.690000000000000.00000000000005300.000000000000066.540000000005366.54
15110132071010200410.8736511300416.08358129550370100007712.0000000000.005370100000101.0200007866.2400000000.000000003273013.310000000000000.00000000000024997.290000000000765.990000000025763.28
15110132071010200410.8736511300416.08358129550380100002570.0000000000.005380100000101.0200002621.4000000000.000000001090721.500000000000000.00000000000024997.290000000000765.990000000025763.28
15110132071020200410.8736511300416.08358129550370100013962.0000000000.005370100000101.0200014241.2400000000.000000005925546.140000000000000.00000000000024997.290000000000765.990000000025763.28
15110132071020200410.8736511300416.08358129550380100004654.0000000000.005380100000101.0200004747.0800000000.000000001975182.050000000000000.00000000000024997.290000000000765.990000000025763.28
15110132081010200410.8736511300416.08358129550140100027200.0000000000.005140100000101.0400028288.0000000000.000000011770172.350000000000000.00000000000006769.000000000000713.300000000007482.30
15110132081010200410.8736511300416.08358129550370100001500.0000000000.005370100000101.0200001530.0000000000.000000000636607.880000000000000.00000000000006769.000000000000713.300000000007482.30
15110132081020200410.8736511300416.08358129540260100000180.0000000000.005260112120101.0000000180.0000000000.000000000898740.540000000000000.00000000000006769.000000000000713.300000000007482.30
15110132081020200410.8736511300416.08358129540320100000500.0000000000.005320111010101.0000000500.0000000000.000000000208041.790000000000000.00000000000006769.000000000000713.300000000007482.30
15110132081030200410.8736511300416.08358129540070100000900.0000000000.005070112120101.0000000900.0000000000.000000004493702.680000000000000.00000000000006769.000000000000713.300000000007482.30
15110132081030200410.8736511300416.08358129550363100000500.0000000000.005363100000101.0200000510.0000000000.000000000212202.630000000000000.00000000000006769.000000000000713.300000000007482.30
15110132091010200410.8736511300416.08358129540160100000088.0000000000.005160112120101.0100000088.8800000000.000000000443778.100000000000000.00000000000017895.110000000001577.620000000019472.73
15110132091010200410.8736511300416.08358129540150100000378.0000000000.005150112120101.0100000381.7800000000.000000001906228.680000000000000.00000000000017895.110000000001577.620000000019472.73
15110132091010200410.8736511300416.08358129540370100000519.0000000000.005370112120101.0100000524.1900000000.000000002617282.230000000000000.00000000000017895.110000000001577.620000000019472.73
15110132091010200410.8736511300416.08358129550040100003000.0000000000.005040100000101.0200003060.0000000000.000000001273215.760000000000000.00000000000017895.110000000001577.620000000019472.73
15110132091010200410.8736511300416.08358129550140100020000.0000000000.005140100000101.0400020800.0000000000.000000008654538.490000000000000.00000000000017895.110000000001577.620000000019472.73
15110132091010200410.8736511300416.08358129550380100001147.0000000000.005380100000101.0200001169.9400000000.000000000486792.830000000000000.00000000000017895.110000000001577.620000000019472.73
15110132091010200410.8736511300416.08358129550050100015000.0000000000.005050100000101.0200015300.0000000000.000000006366078.790000000000000.00000000000017895.110000000001577.620000000019472.73
15110132091010200410.8736511300416.08358129550370100002078.0000000000.005370100000101.0200002119.5600000000.000000000881914.120000000000000.00000000000017895.110000000001577.620000000019472.73
15110132091010200410.8736511300416.08358129550080100060000.0000000000.005080100000101.0400062400.0000000000.000000025963615.470000000000000.00000000000017895.110000000001577.620000000019472.73
15110140011020200396.8009309300401.83241722540150100000100.0000000000.005150110050101.0200000102.0000000000.000000000204934.530000000000000.00000000000001154.290000000000443.670000000001597.96
15110140011020200396.8009309300401.83241722540160100000080.0000000000.005160110050101.0200000081.6000000000.000000000163947.630000000000000.00000000000001154.290000000000443.670000000001597.96
15110140101010200396.8009309300401.83241722540150100000128.0000000000.005150111120101.0200000130.5600000000.000000000629558.880000000000000.00000000000002774.730000000000360.950000000003135.68
15110140101010200396.8009309300401.83241722550370100002000.0000000000.005370100000101.0300002060.0000000000.000000000827774.780000000000000.00000000000002774.730000000000360.950000000003135.68
15110140101010200396.8009309300401.83241722550380100000600.0000000000.005380100000101.0300000618.0000000000.000000000248332.430000000000000.00000000000002774.730000000000360.950000000003135.68
15110140101010200396.8009309300401.83241722560020200001000.0000000000.005020200000101.0300001030.0000000000.000000000413887.390000000000000.00000000000002774.730000000000360.950000000003135.68
15110140101010200396.8009309300401.83241722570010100001000.0000000000.005010100000101.0500001050.0000000000.000000000421924.040000000000000.00000000000002774.730000000000360.950000000003135.68
15110140111010200396.8009309300401.83241722550370100000870.0000000110.005370100000101.0400000904.8000000114.400000000363577.970000000045969.63030000000003403.020000000000798.320000000004201.34
15110140111010200396.8009309300401.83241722550380100000300.0000000000.005380100000101.0400000312.0000000000.000000000125371.710000000000000.00030000000003403.020000000000798.320000000004201.34
15110140111050200396.8009309300401.83241722540010100000415.0000000000.005010111120101.0000000415.0000000000.000000002001125.440000000000000.00000000000003403.020000000000798.320000000004201.34
15110140111050200396.8009309300401.83241722550640100000415.0000000000.005640100000101.0300000427.4500000000.000000000171763.270000000000000.00000000000003403.020000000000798.320000000004201.34
15110140121010200396.8009309300401.83241722540010100001000.0000000000.005010111120101.0000001000.0000000000.000000004821989.010000000000000.00000000000001033.570000000000333.530000000001367.10
15110140121010200396.8009309300401.83241722550640100001400.0000000000.005640100000101.0300000402.8000000000.000000000161858.100000000000000.00010000000001033.570000000000333.530000000001367.10
15110140141010200396.8009309300401.83241722540100100000020.0000000000.005100111120101.0100000020.2000000000.000000000097404.180000000000000.00000000000000473.580000000000102.000000000000575.58
15110140141020200396.8009309300401.83241722550370100000070.0000000000.005370100000101.0300000072.1000000000.000000000028972.120000000000000.00000000000000473.580000000000102.000000000000575.58
15110140151010200396.8009309300401.83241722540010100000580.0000000240.005010111120101.0000000580.0000000240.000000002796753.620000001157277.36000000000001082.700000000000571.200000000001653.90
15110140151010200396.8009309300401.83241722550640100000580.0000000000.005640100000101.0300000597.4000000000.000000000240054.690000000000000.00000000000001082.700000000000571.200000000001653.90
15110140151020200396.8009309300401.83241722540030100000415.0000000000.005030111120101.0500000435.7500000000.000000002101181.710000000000000.00000000000001082.700000000000571.200000000001653.90
15110140151020200396.8009309300401.83241722550650100000200.0000000000.005650100000101.0300000206.0000000000.000000000082777.480000000000000.00000000000001082.700000000000571.200000000001653.90
15110140171010200396.8009309300401.83241722550140100004000.0000000000.005140100000101.0400004160.0000000000.000000001671622.860000000000000.00000000000004390.170000000000000.000000000004390.17
15110140171010200396.8009309300401.83241722550040100000400.0000000000.005040100000101.0200000408.0000000000.000000000163947.630000000000000.00000000000004390.170000000000000.000000000004390.17
15110140171010200396.8009309300401.83241722550370100000900.0000000000.005370100000101.0200000918.0000000000.000000000368882.160000000000000.00000000000004390.170000000000000.000000000004390.17
15110140171010200396.8009309300401.83241722550380100001000.0000000000.005380100000101.0200001020.0000000000.000000000409869.070000000000000.00000000000004390.170000000000000.000000000004390.17
15110140181020200396.8009309300401.83241722540160100000168.0000000000.005160112120101.0100000169.6800000000.000000000818195.090000000000000.00000000000004648.400000000000000.000000000004648.40
15110140181020200396.8009309300401.83241722550380100001032.0000000000.005380100000101.0200001052.6400000000.000000000422984.880000000000000.00000000000004648.400000000000000.000000000004648.40
15110140181020200396.8009309300401.83241722550370100002600.0000000000.005370100000101.0200002652.0000000000.000000001065659.570000000000000.00000000000004648.400000000000000.000000000004648.40
15110140181020200396.8009309300401.83241722560010100006000.0000000000.005010100000101.0400006240.0000000000.000000002507434.280000000000000.00000000000004648.400000000000000.000000000004648.40
15110140181020200396.8009309300401.83241722570010100000450.0000000000.005010100000101.0400000468.0000000000.000000000188057.570000000000000.00000000000004648.400000000000000.000000000004648.40
15110140191020200396.8009309300401.83241722540100100000152.0000000000.005100112120101.0100000153.5200000000.000000000740271.750000000000000.00000000000001634.850000000000214.500000000001849.35
15110140201020200396.8009309300401.83241722550630100000900.0000000000.005630100000101.0400000936.0000000000.000000000376115.140000000000000.00000000000001638.460000000000209.370000000001847.83
15110140211010200396.8009309300401.83241722550040100999999.0000000000.005040100000101.0200003570.0000000000.000000001434541.730000000000000.00010000000002477.750000000000395.590000000002873.34
15110140211010200396.8009309300401.83241722550370100999999.0000000000.005370100000101.0200000371.0000000000.000000000149079.830000000000000.00010000000002477.750000000000395.590000000002873.34
15110140211010200396.8009309300401.83241722550380100999999.0000000000.005380100000101.0200000202.0000000000.000000000081170.150000000000000.00010000000002477.750000000000395.590000000002873.34
15110140221010200396.8009309300401.83241722540320100000050.0000000000.005320112120101.0000000050.0000000000.000000000241099.450000000000000.00000000000000655.670000000000205.200000000000860.87
15110140221030200396.8009309300401.83241722540250100000415.0000000000.005250112120101.0000000415.0000000000.000000002001125.440000000000000.00000000000000655.670000000000205.200000000000860.87
15110140221030200396.8009309300401.83241722550140100000400.0000000000.005140100000101.0400000416.0000000000.000000000167162.290000000000000.00000000000000655.670000000000205.200000000000860.87
15110140231020200396.8009309300401.83241722540100100000120.0000000000.005100112120101.0100000121.2000000000.000000000584425.070000000000000.00000000000000789.880000000000089.420000000000879.30
15110140231050200396.8009309300401.83241722540020100000415.0000000000.005020112120101.0000000415.0000000000.000000002001125.440000000000000.00000000000000789.880000000000089.420000000000879.30
15110140241010200396.8009309300401.83241722540010100000415.0000000000.005010112120101.0000000415.0000000000.000000002001125.440000000000000.00000000000001341.670000000000302.490000000001644.15
15110140241010200396.8009309300401.83241722550140100001000.0000000000.005140100000101.0400001040.0000000000.000000000417905.710000000000000.00000000000001341.670000000000302.490000000001644.15
15110140031010200396.8009309300401.83241722540070100000450.0000000000.005070111120101.0000000450.0000000000.000000002169895.050000000000000.00030000000001295.520000000000081.630000000001377.15
15110140031030200396.8009309300401.83241722540320100000200.0000000000.005320110120101.0000000200.0000000000.000000000964397.800000000000000.00000000000001295.520000000000081.630000000001377.15
15110140031040200396.8009309300401.83241722540320100000100.0000000000.005320107070101.0000000100.0000000000.000000000281282.690000000000000.00000000000001295.520000000000081.630000000001377.15
15110140041010200396.8009309300401.83241722540160100000080.0000000000.005160110120101.0200000081.6000000000.000000000393474.300000000000000.00000000000003889.870000000000654.400000000004544.27
15110140041010200396.8009309300401.83241722540150100000100.0000000000.005150110120101.0200000102.0000000000.000000000491842.880000000000000.00000000000003889.870000000000654.400000000004544.27
15110140041010200396.8009309300401.83241722550380100000400.0000000000.005380100000101.0400000416.0000000000.000000000167162.290000000000000.00000000000003889.870000000000654.400000000004544.27
15110140041010200396.8009309300401.83241722550370100001500.0000000000.005370100000101.0400001560.0000000000.000000000626858.570000000000000.00000000000003889.870000000000654.400000000004544.27
15110140041020200396.8009309300401.83241722540150100000100.0000000000.005150110120101.0200000102.0000000000.000000000491842.880000000000000.00000000000003889.870000000000654.400000000004544.27
15110140041020200396.8009309300401.83241722540160100000080.0000000000.005160110120101.0200000081.6000000000.000000000393474.300000000000000.00000000000003889.870000000000654.400000000004544.27
15110140041020200396.8009309300401.83241722550370100001800.0000000000.005370100000101.0400001872.0000000000.000000000752230.290000000000000.00000000000003889.870000000000654.400000000004544.27
15110140041020200396.8009309300401.83241722550380100000600.0000000000.005380100000101.0400000624.0000000000.000000000250743.430000000000000.00000000000003889.870000000000654.400000000004544.27
15110140041020200396.8009309300401.83241722560010100003600.0000000000.005010100000101.0600003816.0000000000.000000001533392.500000000000000.00000000000003889.870000000000654.400000000004544.27
15110140051020200396.8009309300401.83241722540100100000102.0000000000.005100111120101.0100000103.0200000000.000000000496761.310000000000000.00000000000001284.350000000000081.600000000001365.95
15110140061010200396.8009309300401.83241722540010100000830.0000000000.005010111120101.0000000830.0000000000.000000004002250.880000000000000.00000000000001795.990000000000102.000000000001897.99
15110140061010200396.8009309300401.83241722550640100000830.0000000000.005640100000101.0300000854.9000000000.000000000343526.530000000000000.00000000000001795.990000000000102.000000000001897.99
15110140061010200396.8009309300401.83241722550140100003300.0000000000.005140100000101.0500003465.0000000000.000000001392349.330000000000000.00000000000001795.990000000000102.000000000001897.99
15110140071020200396.8009309300401.83241722540100100000102.0000000000.005100111120101.0100000103.0200000000.000000000496761.310000000000000.00000000000000264.620000000000081.600000000000346.22
15110140081010200396.8009309300401.83241722550140100001600.0000000000.005140100000101.0500001680.0000000000.000000000675078.460000000000000.00000000000002967.050000000000384.750000000003351.80
15110140081010200396.8009309300401.83241722550370100001200.0000000000.005370100000101.0300001236.0000000000.000000000496664.870000000000000.00000000000002967.050000000000384.750000000003351.80
15110140081010200396.8009309300401.83241722550380100002370.0000000000.005380100000101.0300002441.1000000000.000000000980913.110000000000000.00000000000002967.050000000000384.750000000003351.80
15110140081010200396.8009309300401.83241722560010100005000.0000000000.005010100000101.0500005250.0000000000.000000002109620.190000000000000.00000000000002967.050000000000384.750000000003351.80
15110140081010200396.8009309300401.83241722570010100010000.0000000000.005010100000101.0500010500.0000000000.000000004219240.380000000000000.00000000000002967.050000000000384.750000000003351.80
15110159011010200428.7806584600434.21765175540160100000060.0000000000.005160101120101.0000000060.0000000000.000000000312636.710000000000000.00000000000004387.830000000000000.000000000004387.83
15110159011010200428.7806584600434.21765175550380100001400.0000000000.005380100000101.0200001428.0000000000.000000000620062.810000000000000.00000000000004387.830000000000000.000000000004387.83
15110159011010200428.7806584600434.21765175550370100001300.0000000000.005370100000101.0200001326.0000000000.000000000575772.610000000000000.00000000000004387.830000000000000.000000000004387.83
15110159011010200428.7806584600434.21765175550140100007000.0000000000.005140100000101.0300007210.0000000000.000000003130709.270000000000000.00000000000004387.830000000000000.000000000004387.83
15110159011010200428.7806584600434.21765175550040100003500.0000000000.005040100000101.0200003570.0000000000.000000001550157.020000000000000.00000000000004387.830000000000000.000000000004387.83
15110159101010200428.7806584600434.21765175540070100002800.0000000000.005070103120100.8900002492.0000000000.000000012984844.660000000000000.00000000000005377.890000000001733.020000000007110.91
15110159101020200428.7806584600434.21765175550380100000243.0000000000.005380100000101.0100000245.4300000000.000000000106570.040000000000000.00000000000005377.890000000001733.020000000007110.91
15110159101020200428.7806584600434.21765175550370100000730.0000000066.005370100000101.0100000737.3000000066.660000000320148.670000000028944.95000000000005377.890000000001733.020000000007110.91
15110159101020200428.7806584600434.21765175550140100002000.0000000000.005140100000101.0200002040.0000000000.000000000885804.010000000000000.00000000000005377.890000000001733.020000000007110.91
15110159101020200428.7806584600434.21765175560010100003000.0000000000.005010100000101.0200003060.0000000000.000000001328706.010000000000000.00000000000005377.890000000001733.020000000007110.91
15110159101020200428.7806584600434.21765175570010100004000.0000000000.005010100000101.0200004080.0000000000.000000001771608.020000000000000.00000000000005377.890000000001733.020000000007110.91
15110159101030200428.7806584600434.21765175550370100001200.0000000000.005370100000101.0100001212.0000000000.000000000526271.790000000000000.00000000000005377.890000000001733.020000000007110.91
15110159111010200428.7806584600434.21765175540080100000600.0000000000.005080103120100.9900000594.0000000000.000000003095103.420000000000000.00000000000007495.000000000002021.950000000009516.95
15110159111020200428.7806584600434.21765175550380100003300.0000000000.005380100000101.0100003333.0000000000.000000001447247.430000000000000.00000000000007495.000000000002021.950000000009516.95
15110159111020200428.7806584600434.21765175550370100003300.0000000000.005370100000101.0100003333.0000000000.000000001447247.430000000000000.00000000000007495.000000000002021.950000000009516.95
15110159131030200428.7806584600434.21765175540010100000580.0000000240.005010104120100.9400000545.2000000225.600000002840825.560000001175514.03000000000001966.900000000000000.000000000001966.90
15110159131040200428.7806584600434.21765175540030100000415.0000000200.005030104120101.0100000419.1500000202.000000002184027.940000001052543.59000000000001966.900000000000000.000000000001966.90
15110159031010200428.7806584600434.21765175540320100000850.0000000000.005320107120101.0000000850.0000000000.000000004429020.050000000000000.00000000000009512.500000000000117.700000000009630.20
15110159041010200428.7806584600434.21765175550370100008000.0000000000.005370100000101.0200008160.0000000000.000000003543216.040000000000000.00000000000012482.000000000000047.850000000012529.85
15110159041010200428.7806584600434.21765175550040100004800.0000000000.005040100000101.0200004896.0000000000.000000002125929.620000000000000.00000000000012482.000000000000047.850000000012529.85
15110159041010200428.7806584600434.21765175550070100030000.0000000000.005070100000100.9300027900.0000000000.000000012114672.480000000000000.00000000000012482.000000000000047.850000000012529.85
15110159041010200428.7806584600434.21765175550380100010400.0000000000.005380100000101.0200010608.0000000000.000000004606180.850000000000000.00000000000012482.000000000000047.850000000012529.85
15110159051010200428.7806584600434.21765175550370100003800.0000000000.005370100000101.0200003876.0000000000.000000001683027.620000000000000.00000000000004539.000000000000031.720000000004570.72
15110159051010200428.7806584600434.21765175550380100004000.0000000000.005380100000101.0200004080.0000000000.000000001771608.020000000000000.00000000000004539.000000000000031.720000000004570.72
15110159061010200428.7806584600434.21765175540040100000930.0000000000.005040102120101.0200000948.6000000000.000000004942786.370000000000000.00000000000004951.250000000000179.170000000005130.42
15110159061020200428.7806584600434.21765175540030100003600.0000000680.005030102120101.0200003672.0000000693.600000019133366.610000003614080.36000000000004951.250000000000179.170000000005130.42
15110159061020200428.7806584600434.21765175550040100000290.0000000000.005040100000101.0200000295.8000000000.000000000128441.580000000000000.00000000000004951.250000000000179.170000000005130.42
15110159061020200428.7806584600434.21765175550650100003600.0000000680.005650100000101.0200003672.0000000693.600000001594447.220000000301173.36000000000004951.250000000000179.170000000005130.42
15110159061020200428.7806584600434.21765175560010100001200.0000000000.005010100000101.0300001236.0000000000.000000000536693.020000000000000.00000000000004951.250000000000179.170000000005130.42
15110159071010200428.7806584600434.21765175550140100002200.0000000000.005140100000101.0200002244.0000000000.000000000974384.410000000000000.00030000000005120.810000000000943.360000000006064.17
15110159071010200428.7806584600434.21765175550380100001067.0000000000.005380100000101.0100001077.6700000000.000000000467943.340000000000000.00030000000005120.810000000000943.360000000006064.17
15110159071010200428.7806584600434.21765175550370100006400.0000000000.005370100000101.0100006464.0000000000.000000002806782.900000000000000.00030000000005120.810000000000943.360000000006064.17
15110159071020200428.7806584600434.21765175560010100000600.0000000000.005010100000101.0300000618.0000000000.000000000268346.510000000000000.00030000000005120.810000000000943.360000000006064.17
15110159071020200428.7806584600434.21765175570010100000300.0000000000.005010100000101.0300000309.0000000000.000000000134173.250000000000000.00030000000005120.810000000000943.360000000006064.17
15110159071030200428.7806584600434.21765175540110100000415.0000000000.005110101120101.0000000415.0000000000.000000002162403.910000000000000.00030000000005120.810000000000943.360000000006064.17
15110159071030200428.7806584600434.21765175540320100004000.0000000000.005320106010101.0000004000.0000000000.000000001736870.610000000000000.00030000000005120.810000000000943.360000000006064.17
15110159081010200428.7806584600434.21765175550370100000120.0000000000.005370100000101.0200000122.4000000000.000000000053148.240000000000000.00030000000001123.450000000000598.170000000001721.62
15110159081020200428.7806584600434.21765175540070100000300.0000000000.005070102120100.8900000267.0000000000.000000001391233.360000000000000.00000000000001123.450000000000598.170000000001721.62
15110159081020200428.7806584600434.21765175550090100004500.0000000000.005090100000101.0300004635.0000000000.000000002012598.820000000000000.00000000000001123.450000000000598.170000000001721.62
15110159091010200428.7806584600434.21765175550070100011000.0000000000.005070100000100.9300010230.0000000000.000000004442046.580000000000000.00000000000001644.500000000000007.920000000001652.42
15110167011010200315.0468811500319.04171568540160100000130.0000000000.005160101120101.0000000130.0000000000.000000000497705.080000000000000.00000000000000959.100000000000000.000000000000959.10
15110167011010200315.0468811500319.04171568540150100000092.0000000000.005150101120101.0000000092.0000000000.000000000352222.050000000000000.00000000000000959.100000000000000.000000000000959.10
15110167011010200315.0468811500319.04171568550370100000630.0000000000.005370100000101.0200000642.6000000000.000000000205016.210000000000000.00000000000000959.100000000000000.000000000000959.10
15110167011010200315.0468811500319.04171568550380100000630.0000000000.005380100000101.0200000642.6000000000.000000000205016.210000000000000.00000000000000959.100000000000000.000000000000959.10
15110167101010200315.0468811500319.04171568540160100000202.0000000000.005160103120100.9900000199.9800000000.000000000765623.550000000000000.00000000000002751.410000000000387.830000000003139.24
15110167101010200315.0468811500319.04171568550140100003700.0000000000.005140100000101.0200003774.0000000000.000000001204063.430000000000000.00000000000002751.410000000000387.830000000003139.24
15110167101010200315.0468811500319.04171568550370100000600.0000000000.005370100000101.0100000606.0000000000.000000000193339.280000000000000.00000000000002751.410000000000387.830000000003139.24
15110167101010200315.0468811500319.04171568550380100000200.0000000098.005380100000101.0100000202.0000000098.980000000064446.430000000031578.75000000000002751.410000000000387.830000000003139.24
15110167101020200315.0468811500319.04171568540150100000090.0000000001.005150103120100.9900000089.1000000000.990000000341119.400000000003790.22000000000002751.410000000000387.830000000003139.24
15110167101020200315.0468811500319.04171568550140100002500.0000000000.005140100000101.0200002550.0000000000.000000000813556.370000000000000.00000000000002751.410000000000387.830000000003139.24
15110167101020200315.0468811500319.04171568550370100000634.0000000047.005370100000101.0100000640.3400000047.470000000204295.170000000015144.91000000000002751.410000000000387.830000000003139.24
15110167101020200315.0468811500319.04171568550020100000450.0000000000.005020100000101.0100000454.5000000000.000000000145004.460000000000000.00000000000002751.410000000000387.830000000003139.24
15110167101020200315.0468811500319.04171568550380100000096.0000000000.005380100000101.0100000096.9600000000.000000000030934.280000000000000.00000000000002751.410000000000387.830000000003139.24
15110167111010200315.0468811500319.04171568550370100000800.0000000000.005370100000101.0100000808.0000000000.000000000257785.710000000000000.00000000000001486.560000000000517.570000000002004.13
15110167111030200315.0468811500319.04171568540010100000450.0000000015.005010104120100.9400000423.0000000014.100000001619455.750000000053981.86000000000001486.560000000000517.570000000002004.13
15110167111030200315.0468811500319.04171568550640100000450.0000000000.005640100000101.0100000454.5000000000.000000000145004.460000000000000.00000000000001486.560000000000517.570000000002004.13
15110167131010200315.0468811500319.04171568540150100000090.0000000000.005150104120100.9800000088.2000000000.000000000337673.750000000000000.00000000000002175.070000000000413.240000000002588.32
15110167131010200315.0468811500319.04171568550370100001000.0000000000.005370100000101.0100001010.0000000000.000000000322232.130000000000000.00000000000002175.070000000000413.240000000002588.32
15110167131010200315.0468811500319.04171568550380100001600.0000000000.005380100000101.0100001616.0000000000.000000000515571.410000000000000.00000000000002175.070000000000413.240000000002588.32
15110167131010200315.0468811500319.04171568550410100000105.0000000000.005410100000101.0100000106.0500000000.000000000033834.370000000000000.00000000000002175.070000000000413.240000000002588.32
15110167031010200315.0468811500319.04171568540070100001000.0000000000.005070102120100.8900000890.0000000000.000000003407365.520000000000000.00000000000001990.000000000000874.470000000002864.47
15110167031030200315.0468811500319.04171568540260100001100.0000000000.005260102120101.0000001100.0000000000.000000004211350.650000000000000.00000000000001990.000000000000874.470000000002864.47
15110167041020200315.0468811500319.04171568550630100010000.0000000800.005630100000101.0300010300.0000000824.000000003286129.670000000262890.37000000000012065.670000000000090.000000000012155.67
15110167051010200315.0468811500319.04171568540160100000102.0000000000.005160102110101.0000000102.0000000000.000000000357964.800000000000000.00000000000005018.500000000000460.500000000005479.00
15110167051010200315.0468811500319.04171568540150100000080.0000000000.005150102120101.0000000080.0000000000.000000000306280.050000000000000.00000000000005018.500000000000460.500000000005479.00
15110167051010200315.0468811500319.04171568550370100001100.0000000090.005370100000101.0200001122.0000000091.800000000357964.800000000029288.03000000000005018.500000000000460.500000000005479.00
15110167051010200315.0468811500319.04171568550380100001600.0000000140.005380100000101.0200001632.0000000142.800000000520676.080000000045559.16000000000005018.500000000000460.500000000005479.00
15110167051010200315.0468811500319.04171568550040100000050.0000000000.005040100000101.0200000051.0000000000.000000000016271.130000000000000.00000000000005018.500000000000460.500000000005479.00
15110167051020200315.0468811500319.04171568540160100000102.0000000000.005160102110101.0000000102.0000000000.000000000357964.800000000000000.00000000000005018.500000000000460.500000000005479.00
15110167051020200315.0468811500319.04171568550040100000800.0000000000.005040100000101.0200000816.0000000000.000000000260338.040000000000000.00000000000005018.500000000000460.500000000005479.00
15110167051020200315.0468811500319.04171568550370100001650.0000000180.005370100000101.0200001683.0000000183.600000000536947.210000000058576.06000000000005018.500000000000460.500000000005479.00
15110167051020200315.0468811500319.04171568550380100002900.0000000330.005380100000101.0200002958.0000000336.600000000943725.390000000107389.44000000000005018.500000000000460.500000000005479.00
15110167051030200315.0468811500319.04171568550380100000600.0000000000.005380100000101.0200000612.0000000000.000000000195253.530000000000000.00000000000005018.500000000000460.500000000005479.00
15110167051030200315.0468811500319.04171568550370100000400.0000000000.005370100000101.0200000408.0000000000.000000000130169.020000000000000.00000000000005018.500000000000460.500000000005479.00
15110167061010200315.0468811500319.04171568540160100000072.0000000000.005160102030101.0000000072.0000000000.000000000068913.010000000000000.00000000000000910.350000000000119.750000000001030.10
15110167061010200315.0468811500319.04171568550370100000450.0000000000.005370100000101.0200000459.0000000000.000000000146440.150000000000000.00000000000000910.350000000000119.750000000001030.10
15110167061010200315.0468811500319.04171568550380100000560.0000000000.005380100000101.0200000571.2000000000.000000000182236.630000000000000.00000000000000910.350000000000119.750000000001030.10
15110167071010200315.0468811500319.04171568540370100000050.0000000000.005370103120100.9900000049.5000000000.000000000189510.780000000000000.00000000000008655.000000000000376.530000000009031.52
15110167071010200315.0468811500319.04171568540160100000202.0000000000.005160103120100.9900000199.9800000000.000000000765623.550000000000000.00000000000008655.000000000000376.530000000009031.52
15110167071010200315.0468811500319.04171568550370100003100.0000000700.005370100000101.0100003131.0000000707.000000000998919.610000000225562.49000000000008655.000000000000376.530000000009031.52
15110167071010200315.0468811500319.04171568550140100037000.0000000000.005140100000101.0200037740.0000000000.000000012040634.350000000000000.00000000000008655.000000000000376.530000000009031.52
15110167071010200315.0468811500319.04171568550070100002000.0000000000.005070100000100.9300001860.0000000000.000000000593417.590000000000000.00000000000008655.000000000000376.530000000009031.52
15110167071010200315.0468811500319.04171568550380100001380.0000000000.005380100000101.0100001393.8000000000.000000000444680.340000000000000.00000000000008655.000000000000376.530000000009031.52
15110167071010200315.0468811500319.04171568550040100003600.0000000000.005040100000101.0100003636.0000000000.000000001160035.680000000000000.00000000000008655.000000000000376.530000000009031.52
15110167071010200315.0468811500319.04171568560010100006000.0000000000.005010100000101.0200006120.0000000000.000000001952535.300000000000000.00000000000008655.000000000000376.530000000009031.52
15110167071010200315.0468811500319.04171568570010100003000.0000000000.005010100000101.0200003060.0000000000.000000000976267.650000000000000.00000000000008655.000000000000376.530000000009031.52
15110167071020200315.0468811500319.04171568540070100000600.0000000000.005070103120100.8900000534.0000000000.000000002044419.310000000000000.00000000000008655.000000000000376.530000000009031.52
15110167071020200315.0468811500319.04171568540160100000149.0000000033.005160103060100.9900000147.5100000032.670000000282371.060000000062538.56000000000008655.000000000000376.530000000009031.52
15110167071020200315.0468811500319.04171568550410100000050.0000000000.005410100000101.0500000052.5000000000.000000000016749.690000000000000.00000000000008655.000000000000376.530000000009031.52
15110167071020200315.0468811500319.04171568550370100000163.0000000000.005370100000101.0100000164.6300000000.000000000052523.840000000000000.00000000000008655.000000000000376.530000000009031.52
15110167081010200315.0468811500319.04171568560010100005000.0000000000.005010100000101.0200005100.0000000000.000000001627112.750000000000000.00000000000001379.900000000000554.170000000001934.07
15110167081020200315.0468811500319.04171568540160100000120.0000000000.005160103010100.9900000118.8000000000.000000000037902.160000000000000.00000000000001379.900000000000554.170000000001934.07
15110167081030200315.0468811500319.04171568540260100000370.0000000000.005260103120101.0000000370.0000000000.000000001416545.220000000000000.00000000000001379.900000000000554.170000000001934.07
15110175011010300406.1300959200428.91013340550370100001500.0000000000.005370100000101.0800001620.0000000000.000000000694834.420000000000000.00000000000003298.000000000000000.000000000003298.00
15110175011010300406.1300959200428.91013340550380100001400.0000000000.005380100000101.0800001512.0000000000.000000000648512.120000000000000.00000000000003298.000000000000000.000000000003298.00
15110175011020300406.1300959200428.91013340540150100000100.0000000000.005150104120101.0500000105.0000000000.000000000540426.770000000000000.00000000000003298.000000000000000.000000000003298.00
15110175011020300406.1300959200428.91013340550380100000300.0000000000.005380100000101.0800000324.0000000000.000000000138966.880000000000000.00000000000003298.000000000000000.000000000003298.00
15110175011020300406.1300959200428.91013340550370100001000.0000000000.005370100000101.0800001080.0000000000.000000000463222.940000000000000.00000000000003298.000000000000000.000000000003298.00
15110175101010300406.1300959200428.91013340560010100000500.0000000000.005010100000101.0800000540.0000000000.000000000231611.470000000000000.00000000000000547.000000000000353.530000000000900.53
15110175101010300406.1300959200428.91013340570010100000500.0000000000.005010100000101.0800000540.0000000000.000000000231611.470000000000000.00000000000000547.000000000000353.530000000000900.53
15110175121010300406.1300959200428.91013340550370100001500.0000000000.005370100000101.0600001590.0000000000.000000000681967.110000000000000.00000000000003619.710000000000507.500000000004127.22
15110175121010300406.1300959200428.91013340550380100000500.0000000000.005380100000101.0600000530.0000000000.000000000227322.370000000000000.00000000000003619.710000000000507.500000000004127.22
15110175121020300406.1300959200428.91013340540370100000075.0000000000.005370107120101.0400000078.0000000000.000000000401459.880000000000000.00000000000003619.710000000000507.500000000004127.22
15110175121020300406.1300959200428.91013340550370100001076.0000000000.005370100000101.0600001140.5600000000.000000000489197.740000000000000.00000000000003619.710000000000507.500000000004127.22
15110175131010300406.1300959200428.91013340540150100000200.0000000000.005150107120101.0400000208.0000000000.000000001070559.690000000000000.00000000000003385.930000000000129.870000000003515.80
15110175131010300406.1300959200428.91013340550370100002000.0000000000.005370100000101.0600002120.0000000000.000000000909289.480000000000000.00000000000003385.930000000000129.870000000003515.80
15110175131010300406.1300959200428.91013340550380100000600.0000000000.005380100000101.0600000636.0000000000.000000000272786.840000000000000.00000000000003385.930000000000129.870000000003515.80
15110175131030300406.1300959200428.91013340540150100000120.0000000000.005150107040101.0400000124.8000000000.000000000214111.940000000000000.00000000000003385.930000000000129.870000000003515.80
15110175021010300406.1300959200428.91013340540010100001600.0000000000.005010104120101.0000001600.0000000000.000000008235074.560000000000000.00000000000009057.500000000000332.090000000009389.59
15110175021010300406.1300959200428.91013340550370100003000.0000000000.005370100000101.0800003240.0000000000.000000001389668.830000000000000.00000000000009057.500000000000332.090000000009389.59
15110175031010300406.1300959200428.91013340550380100000300.0000000000.005380100000101.0800000324.0000000000.000000000138966.880000000000000.00000000000004578.590000000000265.820000000004844.41
15110175031010300406.1300959200428.91013340550370100001500.0000000000.005370100000101.0800001620.0000000000.000000000694834.420000000000000.00000000000004578.590000000000265.820000000004844.41
15110175031020300406.1300959200428.91013340550380100000485.0000000000.005380100000101.0800000523.8000000000.000000000224663.130000000000000.00000000000004578.590000000000265.820000000004844.41
15110175031020300406.1300959200428.91013340550370100001456.0000000114.005370100000101.0800001572.4800000123.120000000674452.610000000052807.42000000000004578.590000000000265.820000000004844.41
15110175041010300406.1300959200428.91013340550070100004000.0000000000.005070100000100.9400003760.0000000000.000000001612702.100000000000000.00000000000006673.400000000000147.660000000006821.06
15110175041010300406.1300959200428.91013340550020100000118.0000000000.005020100000101.0700000126.2600000000.000000000054154.190000000000000.00000000000006673.400000000000147.660000000006821.06
15110175041020300406.1300959200428.91013340550370100000550.0000000000.005370100000101.0700000588.5000000000.000000000252413.610000000000000.00000000000006673.400000000000147.660000000006821.06
15110175071010300406.1300959200428.91013340540020100000415.0000000000.005020105120101.0000000415.0000000000.000000002135972.460000000000000.00000000000000955.200000000000501.180000000001456.38
15110175071010300406.1300959200428.91013340540080100000380.0000000000.005080105120101.0400000395.2000000000.000000002034063.420000000000000.00000000000000955.200000000000501.180000000001456.38
15110175071010300406.1300959200428.91013340570010100000500.0000000000.005010100000101.0800000540.0000000000.000000000231611.470000000000000.00000000000000955.200000000000501.180000000001456.38
15110175071020300406.1300959200428.91013340540070100000100.0000000000.005070105120101.0000000100.0000000000.000000000514692.160000000000000.00000000000000955.200000000000501.180000000001456.38
15110175091010300406.1300959200428.91013340550380100000300.0000000000.005380100000101.0600000318.0000000000.000000000136393.420000000000000.00000000000001845.270000000000792.950000000002638.22
15110175091010300406.1300959200428.91013340550370100001000.0000000000.005370100000101.0600001060.0000000000.000000000454644.740000000000000.00000000000001845.270000000000792.950000000002638.22
15110175091010300406.1300959200428.91013340570010100001000.0000000000.005010100000101.0800001080.0000000000.000000000463222.940000000000000.00000000000001845.270000000000792.950000000002638.22
15110175091030300406.1300959200428.91013340540020100000415.0000000000.005020105120101.0000000415.0000000000.000000002135972.460000000000000.00000000000001845.270000000000792.950000000002638.22
15110183101010300344.8741749200364.21833756540160100000120.0000000000.005160103030101.0700000128.4000000000.000000000140296.900000000000000.00000000000003882.840000000000245.720000000004128.56
15110183101010300344.8741749200364.21833756550140100027700.0000000000.005140100000101.0900030193.0000000000.000000010996844.270000000000000.00000000000003882.840000000000245.720000000004128.56
15110183101010300344.8741749200364.21833756550380100001200.0000000000.005380100000101.0600001272.0000000000.000000000463285.730000000000000.00000000000003882.840000000000245.720000000004128.56
15110183101010300344.8741749200364.21833756550370100000950.0000000000.005370100000101.0600001007.0000000000.000000000366767.870000000000000.00000000000003882.840000000000245.720000000004128.56
15110183101010300344.8741749200364.21833756560010100004000.0000000000.005010100000101.0800004320.0000000000.000000001573423.220000000000000.00000000000003882.840000000000245.720000000004128.56
15110183101010300344.8741749200364.21833756570010100004100.0000000000.005010100000101.0800004428.0000000000.000000001612758.800000000000000.00000000000003882.840000000000245.720000000004128.56
15110183111010300344.8741749200364.21833756540010100000415.0000000000.005010106120101.0000000415.0000000000.000000001813807.320000000000000.00000000000001400.230000000000184.450000000001584.68
15110183111010300344.8741749200364.21833756550640100000380.0000000000.005640100000101.0600000402.8000000000.000000000146707.150000000000000.00000000000001400.230000000000184.450000000001584.68
15110183111020300344.8741749200364.21833756540110100000415.0000000000.005110106120101.0000000415.0000000000.000000001813807.320000000000000.00000000000001400.230000000000184.450000000001584.68
15110183111020300344.8741749200364.21833756550140100001400.0000000000.005140100000101.0900001526.0000000000.000000000555797.180000000000000.00000000000001400.230000000000184.450000000001584.68
15110183121010300344.8741749200364.21833756540030100000415.0000000033.005030106120101.1300000468.9500000037.290000002049602.270000000162980.42000000000003570.200000000000256.360000000003826.56
15110183121010300344.8741749200364.21833756550470500012000.0000000000.005470500000101.0900013080.0000000000.000000004763975.860000000000000.00000000000003570.200000000000256.360000000003826.56
15110183121010300344.8741749200364.21833756550370100000380.0000000028.005370100000101.0600000402.8000000029.680000000146707.150000000010810.00000000000003570.200000000000256.360000000003826.56
15110183121020300344.8741749200364.21833756540030100000415.0000000033.005030106120101.1300000468.9500000037.290000002049602.270000000162980.42000000000003570.200000000000256.360000000003826.56
15110183121020300344.8741749200364.21833756550650100000380.0000000028.005650100000101.0600000402.8000000029.680000000146707.150000000010810.00000000000003570.200000000000256.360000000003826.56
15110183131010300344.8741749200364.21833756540010100000415.0000000000.005010101120101.0500000435.7500000000.000000001904497.690000000000000.00000000000000469.320000000000315.000000000000784.32
15110183131010300344.8741749200364.21833756550640100000380.0000000000.005640100000101.0600000402.8000000000.000000000146707.150000000000000.00000000000000469.320000000000315.000000000000784.32
15110183021010300344.8741749200364.21833756540010100000800.0000000000.005010104120101.0000000800.0000000000.000000003496496.040000000000000.00000000000001172.630000000000189.000000000001361.63
15110183021010300344.8741749200364.21833756550640100000800.0000000000.005640100000101.0800000864.0000000000.000000000314684.640000000000000.00000000000001172.630000000000189.000000000001361.63
15110183021010300344.8741749200364.21833756550140100003250.0000000000.005140100000101.1100003607.5000000000.000000001313917.650000000000000.00000000000001172.630000000000189.000000000001361.63
15110183031010300344.8741749200364.21833756550370100000800.0000000126.005370100000101.0800000864.0000000136.080000000314684.640000000049562.83000000000000992.000000000000000.000000000000992.00
15110183041010300344.8741749200364.21833756550370100000955.0000000000.005370100000101.0700001021.8500000000.000000000372176.510000000000000.00000000000001682.850000000000210.000000000001892.85
15110183041020300344.8741749200364.21833756550370100000420.0000000000.005370100000101.0700000449.4000000000.000000000163679.720000000000000.00000000000001682.850000000000210.000000000001892.85
15110183061030300344.8741749200364.21833756550370100000600.0000000000.005370100000101.0700000642.0000000000.000000000233828.170000000000000.00000000000008953.500000000000525.000000000009478.50
15110183071010300344.8741749200364.21833756540010100000450.0000000000.005010106120101.0000000450.0000000000.000000001966779.020000000000000.00000000000000450.000000000000210.000000000000660.00
15110183081010300344.8741749200364.21833756550380100001560.0000000000.005380100000101.0600001653.6000000000.000000000602271.440000000000000.00000000000001316.130000000000010.200000000001326.33
15110183081010300344.8741749200364.21833756550370100001000.0000000000.005370100000101.0600001060.0000000000.000000000386071.440000000000000.00000000000001316.130000000000010.200000000001326.33
15110191101010300275.2661752700290.70599086560010100000750.0000000000.005010100000101.0700000802.5000000000.000000000233291.560000000000000.00000000000000698.780000000000347.790000000001046.57
15110191121010300275.2661752700290.70599086540010100000415.0000000000.005010107110101.0000000415.0000000000.000000001327072.850000000000000.00000000000001749.210000000000327.330000000002076.54
15110191121010300275.2661752700290.70599086550640100000415.0000000000.005640100000101.0600000439.9000000000.000000000127881.570000000000000.00000000000001749.210000000000327.330000000002076.54
15110191121020300275.2661752700290.70599086540010100000415.0000000000.005010107110101.0000000415.0000000000.000000001327072.850000000000000.00000000000001749.210000000000327.330000000002076.54
15110191121020300275.2661752700290.70599086550640100000415.0000000000.005640100000101.0600000439.9000000000.000000000127881.570000000000000.00000000000001749.210000000000327.330000000002076.54
15110191131010300275.2661752700290.70599086540150100000060.0000000000.005150107110101.0400000062.4000000000.000000000199540.590000000000000.00000000000000850.690000000000067.620000000000918.31
15110191131010300275.2661752700290.70599086550020100000415.0000000000.005020100000101.0600000439.9000000000.000000000127881.570000000000000.00000000000000850.690000000000067.620000000000918.31
15110191131010300275.2661752700290.70599086550370100000650.0000000050.005370100000101.0600000689.0000000053.000000000200296.430000000015407.42000000000000850.690000000000067.620000000000918.31
15110191051010300275.2661752700290.70599086540010100000415.0000000000.005010105120101.0000000415.0000000000.000000001447715.830000000000000.00000000000000908.500000000000758.250000000001666.76
15110191051010300275.2661752700290.70599086550370100000415.0000000000.005370100000101.0700000444.0500000000.000000000129088.000000000000000.00000000000000908.500000000000758.250000000001666.76
15110191061010300275.2661752700290.70599086540250100000210.0000000000.005250105120101.0000000210.0000000000.000000000732579.100000000000000.00000000000003589.100000000000679.210000000004268.31
15110191061030300275.2661752700290.70599086550070100005000.0000000000.005070100000100.9400004700.0000000000.000000001366318.160000000000000.00000000000003589.100000000000679.210000000004268.31
15110191071020300275.2661752700290.70599086540090100001500.0000000000.005090106040101.0300001545.0000000000.000000001796563.020000000000000.00000000000002475.000000000000580.580000000003055.58
15110191091010300275.2661752700290.70599086540150100999999.0000000000.005150106120101.0500000157.5000000000.000000000549434.320000000000000.00010000000002136.970000000000620.200000000002757.16
15110191091010300275.2661752700290.70599086550380100001200.0000000000.005380100000101.0600001272.0000000000.000000000369778.020000000000000.00000000000002136.970000000000620.200000000002757.16
15110191091010300275.2661752700290.70599086550370100000840.0000000000.005370100000101.0600000890.4000000000.000000000258844.610000000000000.00000000000002136.970000000000620.200000000002757.16
15110191091010300275.2661752700290.70599086550410100001368.0000000000.005410100000101.1000001504.8000000000.000000000437454.380000000000000.00000000000002136.970000000000620.200000000002757.16
15110191091030300275.2661752700290.70599086540150100999999.0000000000.005150106090101.0500000102.0000000000.000000000266868.100000000000000.00010000000002136.970000000000620.200000000002757.16
15110191091030300275.2661752700290.70599086550370100000200.0000000000.005370100000101.0600000212.0000000000.000000000061629.670000000000000.00000000000002136.970000000000620.200000000002757.16
15110191091030300275.2661752700290.70599086550410100000675.0000000000.005410100000101.1000000742.5000000000.000000000215849.200000000000000.00000000000002136.970000000000620.200000000002757.16
15110205101010300450.1918371900475.44331947540080100001300.0000000000.005080109090101.0200001326.0000000000.000000005673940.570000000000000.00000000000003032.420000000000206.000000000003238.42
15110205101010300450.1918371900475.44331947550362900001500.0000000000.005362900000101.0500001575.0000000000.000000000748823.230000000000000.00000000000003032.420000000000206.000000000003238.42
15110205111010300450.1918371900475.44331947550370100000600.0000000048.005370100000101.0500000630.0000000050.400000000299529.290000000023962.34000000000001597.270000000000033.430000000001630.70
15110205111020300450.1918371900475.44331947550370100000280.0000000022.005370100000101.0500000294.0000000023.100000000139780.340000000010982.74000000000001597.270000000000033.430000000001630.70
15110205121010300450.1918371900475.44331947540020100001700.0000000000.005020109050101.0000001700.0000000000.000000004041268.220000000000000.00000000000000941.670000000000587.330000000001529.00
15110205121010300450.1918371900475.44331947540320100000700.0000000000.005320109040101.0000000700.0000000000.000000001331241.290000000000000.00000000000000941.670000000000587.330000000001529.00
15110205021010300450.1918371900475.44331947540100100000060.0000000000.005100107110101.0200000061.2000000000.000000000320068.440000000000000.00000000000000949.980000000000068.900000000001018.88
15110205021020300450.1918371900475.44331947550370100000290.0000000000.005370100000101.0600000307.4000000000.000000000146151.280000000000000.00000000000000949.980000000000068.900000000001018.88
15110205051010300450.1918371900475.44331947550380100001000.0000000080.005380100000101.0500001050.0000000084.000000000499215.490000000039937.24000000000000997.500000000000324.450000000001321.95
15110205051010300450.1918371900475.44331947550370100000800.0000000064.005370100000101.0500000840.0000000067.200000000399372.390000000031949.79000000000000997.500000000000324.450000000001321.95
15110205091010300450.1918371900475.44331947550380100000255.0000000000.005380100000101.0500000267.7500000000.000000000127299.950000000000000.00000000000001348.190000000000407.860000000001756.05
15110205091010300450.1918371900475.44331947550362900000150.0000000000.005362900000101.0500000157.5000000000.000000000074882.320000000000000.00000000000001348.190000000000407.860000000001756.05
15110205091010300450.1918371900475.44331947550370100000760.0000000048.005370100000101.0500000798.0000000050.400000000379403.770000000023962.34000000000001348.190000000000407.860000000001756.05
15110205091020300450.1918371900475.44331947540320100000600.0000000000.005320107020101.0000000600.0000000000.000000000570531.980000000000000.00000000000001348.190000000000407.860000000001756.05
15110213011020300442.7401302400467.57364260540100100000050.0000000000.005100107120101.0200000051.0000000000.000000000286155.070000000000000.00000000000001118.570000000000171.600000000001290.17
15110213011020300442.7401302400467.57364260550370100000260.0000000000.005370100000101.0600000275.6000000000.000000000128863.300000000000000.00000000000001118.570000000000171.600000000001290.17
15110213011020300442.7401302400467.57364260550380100000550.0000000000.005380100000101.0600000583.0000000000.000000000272595.430000000000000.00000000000001118.570000000000171.600000000001290.17
15110213111010300442.7401302400467.57364260550010200000035.0000000000.005010200000101.0000000035.0000000000.000000000016365.080000000000000.00000000000003744.350000000003534.040000000007278.39
15110213111030300442.7401302400467.57364260550370100000035.0000000000.005370100000101.0400000036.4000000000.000000000017019.680000000000000.00000000000003744.350000000003534.040000000007278.39
15110213121010300442.7401302400467.57364260550370100000630.0000000000.005370100000101.0400000655.2000000000.000000000306354.250000000000000.00000000000001658.910000000000160.690000000001819.60
15110213121010300442.7401302400467.57364260550140100000800.0000000000.005140100000101.0500000840.0000000000.000000000392761.860000000000000.00000000000001658.910000000000160.690000000001819.60
15110213121010300442.7401302400467.57364260550410100000900.0000000000.005410100000101.1000000990.0000000000.000000000462897.910000000000000.00000000000001658.910000000000160.690000000001819.60
15110213121010300442.7401302400467.57364260550380100001480.0000000000.005380100000101.0400001539.2000000000.000000000719689.350000000000000.00000000000001658.910000000000160.690000000001819.60
15110213121020300442.7401302400467.57364260550010200000420.0000000000.005010200000101.0000000420.0000000000.000000000196380.930000000000000.00000000000001658.910000000000160.690000000001819.60
15110213121020300442.7401302400467.57364260550620100000250.0000000000.005620100000101.0500000262.5000000000.000000000122738.080000000000000.00000000000001658.910000000000160.690000000001819.60
15110213121020300442.7401302400467.57364260550630100000800.0000000000.005630100000101.0500000840.0000000000.000000000392761.860000000000000.00000000000001658.910000000000160.690000000001819.60
15110213121020300442.7401302400467.57364260550170100002075.0000000000.005170100000101.0000002075.0000000000.000000000970215.310000000000000.00000000000001658.910000000000160.690000000001819.60
15110213131010300442.7401302400467.57364260540150100000009.0000000000.005150110120101.0200000009.1800000000.000000000051507.910000000000000.00000000000001697.450000000000306.000000000002003.45
15110213131010300442.7401302400467.57364260550380100000800.0000000000.005380100000101.0400000832.0000000000.000000000389021.270000000000000.00000000000001697.450000000000306.000000000002003.45
15110213131010300442.7401302400467.57364260550370100000850.0000000000.005370100000101.0400000884.0000000000.000000000413335.100000000000000.00000000000001697.450000000000306.000000000002003.45
15110213131010300442.7401302400467.57364260550410100000804.0000000000.005410100000101.1000000884.4000000000.000000000413522.130000000000000.00000000000001697.450000000000306.000000000002003.45
15110213131010300442.7401302400467.57364260560010100001200.0000000000.005010100000101.0600001272.0000000000.000000000594753.670000000000000.00000000000001697.450000000000306.000000000002003.45
15110213131010300442.7401302400467.57364260570010100001000.0000000000.005010100000101.0600001060.0000000000.000000000495628.060000000000000.00000000000001697.450000000000306.000000000002003.45
15110213131040300442.7401302400467.57364260540150100000015.0000000000.005150110060101.0200000015.3000000000.000000000042923.260000000000000.00000000000001697.450000000000306.000000000002003.45
15110213021010300442.7401302400467.57364260540010100000415.0000000082.005010107120101.0000000415.0000000082.000000002328516.740000000460092.46000000000000903.320000000000156.000000000001059.32
15110213021010300442.7401302400467.57364260540020100000415.0000000000.005020107120101.0000000415.0000000000.000000002328516.740000000000000.00000000000000903.320000000000156.000000000001059.32
15110213021010300442.7401302400467.57364260550640100000830.0000000000.005640100000101.0600000879.8000000000.000000000411371.290000000000000.00000000000000903.320000000000156.000000000001059.32
15110213031010300442.7401302400467.57364260550170100000380.0000000000.005170100000101.0000000380.0000000000.000000000177677.980000000000000.00000000000001285.090000000000116.060000000001401.15
15110213031010300442.7401302400467.57364260550620100000870.0000000000.005620100000101.0700000930.9000000000.000000000435264.300000000000000.00000000000001285.090000000000116.060000000001401.15
15110213031010300442.7401302400467.57364260550370100000730.0000000000.005370100000101.0500000766.5000000000.000000000358395.200000000000000.00000000000001285.090000000000116.060000000001401.15
15110213041010300442.7401302400467.57364260540100100000062.0000000000.005100108120101.0200000063.2400000000.000000000354832.290000000000000.00000000000000114.740000000000303.210000000000417.95
15110213051010300442.7401302400467.57364260540100100000132.0000000000.005100108120101.0200000134.6400000000.000000000755449.380000000000000.00000000000001327.310000000000123.600000000001450.91
15110213051010300442.7401302400467.57364260550010200000017.0000000000.005010200000101.0000000035.0000000000.000000000016365.080000000000000.00010000000001327.310000000000123.600000000001450.91
15110213061010300442.7401302400467.57364260540120100000080.0000000000.005120108120101.0200000081.6000000000.000000000457848.110000000000000.00000000000000596.600000000000206.000000000000802.60
15110213071020300442.7401302400467.57364260540100100000115.0000000000.005100109120101.0200000117.3000000000.000000000658156.660000000000000.00000000000000553.050000000000103.170000000000656.22
15110213081010300442.7401302400467.57364260540160100000026.0000000000.005160109120101.0300000026.7800000000.000000000150259.470000000000000.00000000000000931.480000000000326.060000000001257.54
15110213081010300442.7401302400467.57364260540150100000012.0000000000.005150109120101.0300000012.3600000000.000000000069350.520000000000000.00000000000000931.480000000000326.060000000001257.54
15110213081010300442.7401302400467.57364260550470500004000.0000000000.005470500000101.0500004200.0000000000.000000001963809.300000000000000.00000000000000931.480000000000326.060000000001257.54
15110213081010300442.7401302400467.57364260550370100000500.0000000000.005370100000101.0500000525.0000000000.000000000245476.160000000000000.00000000000000931.480000000000326.060000000001257.54
15110213081010300442.7401302400467.57364260550410100000108.0000000000.005410100000101.1100000119.8800000000.000000000056052.730000000000000.00000000000000931.480000000000326.060000000001257.54
15110213081010300442.7401302400467.57364260550380100000160.0000000000.005380100000101.0500000168.0000000000.000000000078552.370000000000000.00000000000000931.480000000000326.060000000001257.54
15110213091010300442.7401302400467.57364260540010100000750.0000000075.005010109120101.0000000750.0000000075.000000004208162.780000000420816.28000000000001665.630000000000690.130000000002355.75
15110213091010300442.7401302400467.57364260550640100000750.0000000075.005640100000101.0500000787.5000000078.750000000368214.240000000036821.42000000000001665.630000000000690.130000000002355.75
15110213091020300442.7401302400467.57364260540020100000850.0000000085.005020109120101.0000000850.0000000085.000000004769251.150000000476925.12000000000001665.630000000000690.130000000002355.75
15110221111010300504.9124259300533.23321304540100100000060.0000000000.005100108120101.0200000061.2000000000.000000000391606.470000000000000.00030000000000635.970000000000047.270000000000683.23
15110221131010300504.9124259300533.23321304540010100000415.0000000000.005010109120101.0000000415.0000000000.000000002655501.400000000000000.00000000000000450.270000000000071.900000000000522.17
15110221141010300504.9124259300533.23321304540100100000102.0000000000.005100109120101.0200000104.0400000000.000000000665731.000000000000000.00000000000000604.120000000000130.590000000000734.71
15110221141010300504.9124259300533.23321304550370100000415.0000000000.005370100000101.0500000435.7500000000.000000000232356.370000000000000.00000000000000604.120000000000130.590000000000734.71
15110221151010300504.9124259300533.23321304540070100000050.0000000000.005070109090101.0000000050.0000000000.000000000239954.950000000000000.00000000000000634.810000000000000.000000000000634.81
15110221151010300504.9124259300533.23321304540100100000102.0000000000.005100109120101.0200000104.0400000000.000000000665731.000000000000000.00000000000000634.810000000000000.000000000000634.81
15110221151010300504.9124259300533.23321304550630100003000.0000000000.005630100000101.0500003150.0000000000.000000001679684.620000000000000.00000000000000634.810000000000000.000000000000634.81
15110221161010300504.9124259300533.23321304540080100000070.0000000000.005080109030101.0200000071.4000000000.000000000114218.550000000000000.00000000000001763.150000000000492.280000000002255.43
15110221161010300504.9124259300533.23321304550620100000900.0000000000.005620100000101.0500000945.0000000000.000000000503905.390000000000000.00000000000001763.150000000000492.280000000002255.43
15110221161010300504.9124259300533.23321304550170100001200.0000000000.005170100000101.0000001200.0000000000.000000000639879.860000000000000.00000000000001763.150000000000492.280000000002255.43
15110221161010300504.9124259300533.23321304550630100003700.0000000000.005630100000101.0500003885.0000000000.000000002071611.030000000000000.00000000000001763.150000000000492.280000000002255.43
15110221161050300504.9124259300533.23321304540150100999999.0000000000.005150109120101.0300000015.3000000000.000000000097901.620000000000000.00010000000001763.150000000000492.280000000002255.43
15110221181020300504.9124259300533.23321304540100100000122.0000000000.005100110120101.0100000123.2200000000.000000000788459.960000000000000.00000000000000626.590000000000097.160000000000723.74
15110221191010300504.9124259300533.23321304540170100000415.0000000000.005170103040101.1100000460.6500000000.000000000982535.520000000000000.00000000000000280.500000000000102.000000000000382.50
15110221021010300504.9124259300533.23321304550380100001170.0000000000.005380100000101.0600001240.2000000000.000000000661315.830000000000000.00000000000001379.200000000000160.380000000001539.58
15110221021010300504.9124259300533.23321304550370100000870.0000000000.005370100000101.0600000922.2000000000.000000000491747.670000000000000.00000000000001379.200000000000160.380000000001539.58
15110221201010300504.9124259300533.23321304560010100000120.0000000000.005010100000101.0600000127.2000000000.000000000067827.260000000000000.00000000000001527.220000000000240.220000000001767.44
15110221201020300504.9124259300533.23321304540100100000122.0000000000.005100110120101.0100000123.2200000000.000000000788459.960000000000000.00000000000001527.220000000000240.220000000001767.44
15110221031030300504.9124259300533.23321304540150100999999.0000000000.005150107120101.0400000023.6900000000.000000000151587.540000000000000.00010000000001351.130000000000543.920000000001895.05
15110221031030300504.9124259300533.23321304550370100000415.0000000000.005370100000101.0600000439.9000000000.000000000234569.290000000000000.00000000000001351.130000000000543.920000000001895.05
15110221041010300504.9124259300533.23321304560010100003950.0000000000.005010100000101.0700004226.5000000000.000000002253710.170000000000000.00000000000001837.500000000000268.220000000002105.72
15110221041010300504.9124259300533.23321304570010100002600.0000000000.005010100000101.0700002782.0000000000.000000001483454.800000000000000.00000000000001837.500000000000268.220000000002105.72
15110221061010300504.9124259300533.23321304540010100000412.0000000000.005010107120101.0000000412.0000000000.000000002636305.010000000000000.00000000000000511.290000000000080.030000000000591.32
15110221061010300504.9124259300533.23321304550640100000412.0000000000.005640100000101.0500000432.6000000000.000000000230676.690000000000000.00000000000000511.290000000000080.030000000000591.32
15110221061020300504.9124259300533.23321304540100100000062.0000000000.005100107120101.0200000063.2400000000.000000000404660.020000000000000.00000000000000511.290000000000080.030000000000591.32
15110221081010300504.9124259300533.23321304540080100000080.0000000000.005080107050101.0200000081.6000000000.000000000217559.150000000000000.00000000000000167.680000000000000.000000000000167.68
15110230011010300397.2897273900419.57390423550380100000860.0000000072.005380100000101.0400000894.4000000074.880000000375266.900000000031417.69000000000000870.200000000000260.100000000001130.30
15110230011010300397.2897273900419.57390423550370100000700.0000000000.005370100000101.0400000728.0000000000.000000000305449.800000000000000.00000000000000870.200000000000260.100000000001130.30
15110230101010300397.2897273900419.57390423550370100000530.0000000000.005370100000101.0200000540.6000000000.000000000226821.650000000000000.00000000000001809.030000000000303.000000000002112.03
15110230101020300397.2897273900419.57390423540070100000300.0000000000.005070112120101.0000000300.0000000000.000000001510466.060000000000000.00000000000001809.030000000000303.000000000002112.03
15110230101020300397.2897273900419.57390423550370100000390.0000000000.005370100000101.0200000397.8000000000.000000000166906.500000000000000.00000000000001809.030000000000303.000000000002112.03
15110230111010300397.2897273900419.57390423540010100001200.0000000000.005010112120101.0000001200.0000000000.000000006041864.220000000000000.00000000000002312.000000000000555.800000000002867.80
15110230111010300397.2897273900419.57390423540080100001000.0000000000.005080112120101.0100001010.0000000000.000000005085235.720000000000000.00000000000002312.000000000000555.800000000002867.80
15110230111010300397.2897273900419.57390423550640100001200.0000000000.005640100000101.0200001224.0000000000.000000000513558.460000000000000.00000000000002312.000000000000555.800000000002867.80
15110230111010300397.2897273900419.57390423560010100010000.0000000000.005010100000101.0400010400.0000000000.000000004363568.600000000000000.00000000000002312.000000000000555.800000000002867.80
15110230021010300397.2897273900419.57390423550380100000800.0000000070.005380100000101.0400000832.0000000072.800000000349085.490000000030544.98000000000000808.170000000000000.000000000000808.17
15110230021010300397.2897273900419.57390423550370100000650.0000000000.005370100000101.0400000676.0000000000.000000000283631.960000000000000.00000000000000808.170000000000000.000000000000808.17
15110230041010300397.2897273900419.57390423550370100000300.0000000000.005370100000101.0300000309.0000000000.000000000129648.340000000000000.00000000000000944.850000000000142.440000000001087.29
15110230061040300397.2897273900419.57390423540010100000415.0000000000.005010111120101.0000000415.0000000000.000000002089478.040000000000000.00000000000001501.620000000000255.000000000001756.62
15110230061040300397.2897273900419.57390423540020100000415.0000000000.005020111120101.0000000415.0000000000.000000002089478.040000000000000.00000000000001501.620000000000255.000000000001756.62
15110230061040300397.2897273900419.57390423550640100000415.0000000000.005640100000101.0300000427.4500000000.000000000179346.870000000000000.00000000000001501.620000000000255.000000000001756.62
15110230071010300397.2897273900419.57390423550370100000800.0000000000.005370100000101.0300000824.0000000000.000000000345728.900000000000000.00000000000001785.670000000000306.000000000002091.67
15110230071010300397.2897273900419.57390423560010100002000.0000000000.005010100000101.0500002100.0000000000.000000000881105.200000000000000.00000000000001785.670000000000306.000000000002091.67
15110230081010300397.2897273900419.57390423550370100000675.0000000000.005370100000101.0300000695.2500000000.000000000291708.760000000000000.00000000000001498.650000000000000.000000000001498.65
15110230081020300397.2897273900419.57390423550370100000550.0000000000.005370100000101.0300000566.5000000000.000000000237688.620000000000000.00000000000001498.650000000000000.000000000001498.65
15110230091010300397.2897273900419.57390423540070100000450.0000000000.005070111120101.0000000450.0000000000.000000002265699.080000000000000.00000000000000517.330000000000316.200000000000833.53
15110248021010301128.1374007901191.41518425550380100999999.0000000000.005380100000101.0100000202.0000000000.000000000240665.870000000000000.00010000000003485.580000000000000.000000000003485.58
15110248021010301128.1374007901191.41518425550370100000900.0000000000.005370100000101.0100000909.0000000000.000000001082996.400000000000000.00000000000003485.580000000000000.000000000003485.58
15110248021010301128.1374007901191.41518425560010100999999.0000000000.005010100000101.0200000324.0000000000.000000000386018.520000000000000.00010000000003485.580000000000000.000000000003485.58
15110248021010301128.1374007901191.41518425570010100999999.0000000000.005010100000101.0200000108.0000000000.000000000128672.840000000000000.00010000000003485.580000000000000.000000000003485.58
15110248031030301128.1374007901191.41518425550370100000450.0000000000.005370100000101.0400000468.0000000000.000000000557582.310000000000000.00000000000001610.670000000000312.890000000001923.56
15110248031040301128.1374007901191.41518425550370100999999.0000000000.005370100000101.0400000212.0000000000.000000000252580.020000000000000.00010000000001610.670000000000312.890000000001923.56
15110248071010301128.1374007901191.41518425550070100013000.0000000000.005070100000100.9300012090.0000000000.000000014404209.580000000000000.00000000000014525.250000000000724.450000000015249.70
15110248071010301128.1374007901191.41518425560010100999999.0000000000.005010100000101.0200000324.0000000000.000000000386018.520000000000000.00010000000014525.250000000000724.450000000015249.70
15110248071010301128.1374007901191.41518425570010100999999.0000000000.005010100000101.0200010500.0000000000.000000012509859.430000000000000.00010000000014525.250000000000724.450000000015249.70
15110248071020301128.1374007901191.41518425550380100000200.0000000000.005380100000101.0100000202.0000000000.000000000240665.870000000000000.00000000000014525.250000000000724.450000000015249.70
15110248071020301128.1374007901191.41518425550370100000700.0000000000.005370100000101.0100000707.0000000000.000000000842330.540000000000000.00000000000014525.250000000000724.450000000015249.70
15110256011010300988.9436619701044.41399994540010100000415.0000000000.005010111120101.0000000415.0000000000.000000005201181.720000000000000.00000000000001325.240000000000099.580000000001424.83
15110256011010300988.9436619701044.41399994550640100000415.0000000000.005640100000101.0300000427.4500000000.000000000446434.760000000000000.00000000000001325.240000000000099.580000000001424.83
15110256011020300988.9436619701044.41399994540010100000415.0000000000.005010111120101.0000000415.0000000000.000000005201181.720000000000000.00000000000001325.240000000000099.580000000001424.83
15110256011020300988.9436619701044.41399994550640100000415.0000000000.005640100000101.0300000427.4500000000.000000000446434.760000000000000.00000000000001325.240000000000099.580000000001424.83
15110256101020300988.9436619701044.41399994550370100000415.0000000000.005370100000101.0200000423.3000000000.000000000442100.450000000000000.00000000000000583.610000000000155.050000000000738.66
15110256111010300988.9436619701044.41399994540070100000100.0000000000.005070101090101.0000000100.0000000000.000000000939972.600000000000000.00000000000000399.360000000000100.000000000000499.36
15110256111010300988.9436619701044.41399994540100100000030.0000000000.005100101040101.0000000030.0000000000.000000000125329.680000000000000.00000000000000399.360000000000100.000000000000499.36
15110256021010300988.9436619701044.41399994550410100000300.0000000000.005410100000101.0900000327.0000000000.000000000341523.380000000000000.00000000000000813.100000000000081.600000000000894.70
15110256021010300988.9436619701044.41399994550370100000620.0000000045.005370100000101.0300000638.6000000046.350000000666962.780000000048408.59000000000000813.100000000000081.600000000000894.70
15110256021010300988.9436619701044.41399994550380100001240.0000000100.005380100000101.0300001277.2000000103.000000001333925.560000000107574.64000000000000813.100000000000081.600000000000894.70
15110256031010300988.9436619701044.41399994540020100000415.0000000000.005020111120101.0000000415.0000000000.000000005201181.720000000000000.00000000000000415.000000000000153.000000000000568.00
15110256051010300988.9436619701044.41399994550370100000420.0000000000.005370100000101.0300000432.6000000000.000000000451813.500000000000000.00000000000001089.530000000000108.440000000001197.96
15110256051010300988.9436619701044.41399994550410100999999.0000000000.005410100000101.0900000388.5000000000.000000000405754.840000000000000.00010000000001089.530000000000108.440000000001197.96
15110256061010300988.9436619701044.41399994540010100000415.0000000000.005010111120101.0000000415.0000000000.000000005201181.720000000000000.00000000000003061.240000000001529.870000000004591.11
15110256061010300988.9436619701044.41399994550640100000415.0000000000.005640100000101.0300000427.4500000000.000000000446434.760000000000000.00000000000003061.240000000001529.870000000004591.11
15110256061020300988.9436619701044.41399994540010100000415.0000000000.005010111120101.0000000415.0000000000.000000005201181.720000000000000.00000000000003061.240000000001529.870000000004591.11
15110256061020300988.9436619701044.41399994550640100000415.0000000000.005640100000101.0300000427.4500000000.000000000446434.760000000000000.00000000000003061.240000000001529.870000000004591.11
15110256071010300988.9436619701044.41399994540100100000060.0000000000.005100112120101.0100000060.6000000000.000000000759497.860000000000000.00000000000000293.070000000000151.500000000000444.57
15110256081010300988.9436619701044.41399994550370100000450.0000000000.005370100000101.0200000459.0000000000.000000000479386.030000000000000.00000000000001571.750000000000197.510000000001769.26
15110256081060300988.9436619701044.41399994540010100000415.0000000000.005010112120101.0000000415.0000000000.000000005201181.720000000000000.00000000000001571.750000000000197.510000000001769.26
15110256081060300988.9436619701044.41399994550640100000415.0000000000.005640100000101.0200000423.3000000000.000000000442100.450000000000000.00000000000001571.750000000000197.510000000001769.26
15110264011010300338.8888888900357.89733388540040100000200.0000000000.005040101120101.0000000200.0000000000.000000000858953.600000000000000.00000000000001815.060000000000543.120000000002358.17
15110264011010300338.8888888900357.89733388540010100000415.0000000000.005010101120101.0000000415.0000000000.000000001782328.720000000000000.00000000000001815.060000000000543.120000000002358.17
15110264011010300338.8888888900357.89733388550650100000415.0000000000.005650100000101.0200000423.3000000000.000000000151497.940000000000000.00000000000001815.060000000000543.120000000002358.17
15110264011010300338.8888888900357.89733388570010100001800.0000000000.005010100000101.0400001872.0000000000.000000000669983.810000000000000.00000000000001815.060000000000543.120000000002358.17
15110264011020300338.8888888900357.89733388540150100000200.0000000000.005150101010101.0000000200.0000000000.000000000071579.470000000000000.00000000000001815.060000000000543.120000000002358.17
15110264011020300338.8888888900357.89733388550370100000800.0000000000.005370100000101.0200000816.0000000000.000000000292044.220000000000000.00000000000001815.060000000000543.120000000002358.17
15110264011020300338.8888888900357.89733388550620100000679.0000000000.005620100000101.0300000699.3700000000.000000000250302.660000000000000.00000000000001815.060000000000543.120000000002358.17
15110264101010300338.8888888900357.89733388550380100002000.0000000000.005380100000101.0100002020.0000000000.000000000722952.610000000000000.00000000000002781.130000000000535.130000000003316.27
15110264101010300338.8888888900357.89733388550370100001500.0000000150.005370100000101.0100001515.0000000151.500000000542214.460000000054221.45000000000002781.130000000000535.130000000003316.27
15110264101010300338.8888888900357.89733388560010100002000.0000000000.005010100000101.0200002040.0000000000.000000000730110.560000000000000.00000000000002781.130000000000535.130000000003316.27
15110264101010300338.8888888900357.89733388570010100000500.0000000000.005010100000101.0200000510.0000000000.000000000182527.640000000000000.00000000000002781.130000000000535.130000000003316.27
15110264101020300338.8888888900357.89733388550370100000800.0000000090.005370100000101.0100000808.0000000090.900000000289181.050000000032532.87000000000002781.130000000000535.130000000003316.27
15110264101020300338.8888888900357.89733388550380100001060.0000000000.005380100000101.0100001070.6000000000.000000000383164.890000000000000.00000000000002781.130000000000535.130000000003316.27
15110264111020300338.8888888900357.89733388550380100001888.0000000000.005380100000101.0100001906.8800000000.000000000682467.270000000000000.00000000000003322.910000000000176.530000000003499.44
15110264111020300338.8888888900357.89733388550370100001416.0000000123.005370100000101.0100001430.1600000124.230000000511850.450000000044461.59000000000003322.910000000000176.530000000003499.44
15110264111020300338.8888888900357.89733388560010100000300.0000000000.005010100000101.0200000306.0000000000.000000000109516.580000000000000.00000000000003322.910000000000176.530000000003499.44
15110264111020300338.8888888900357.89733388570010100000300.0000000000.005010100000101.0200000306.0000000000.000000000109516.580000000000000.00000000000003322.910000000000176.530000000003499.44
15110264121010300338.8888888900357.89733388540010100000460.0000000000.005010104120100.9400000432.4000000000.000000001857057.690000000000000.00000000000002851.030000000000381.560000000003232.60
15110264121020300338.8888888900357.89733388540020100000830.0000000000.005020104120100.9400000780.2000000000.000000003350778.000000000000000.00000000000002851.030000000000381.560000000003232.60
15110264121020300338.8888888900357.89733388550370100001700.0000000000.005370100000101.0100001717.0000000000.000000000614509.720000000000000.00000000000002851.030000000000381.560000000003232.60
15110264121020300338.8888888900357.89733388550630100000300.0000000000.005630100000101.0200000306.0000000000.000000000109516.580000000000000.00000000000002851.030000000000381.560000000003232.60
15110264121020300338.8888888900357.89733388550140100002000.0000000000.005140100000101.0200002040.0000000000.000000000730110.560000000000000.00000000000002851.030000000000381.560000000003232.60
15110264121030300338.8888888900357.89733388550380100000900.0000000000.005380100000101.0100000909.0000000000.000000000325328.680000000000000.00000000000002851.030000000000381.560000000003232.60
15110264121030300338.8888888900357.89733388550410100000600.0000000000.005410100000101.0100000606.0000000000.000000000216885.780000000000000.00000000000002851.030000000000381.560000000003232.60
15110264121030300338.8888888900357.89733388550370100000800.0000000000.005370100000101.0100000808.0000000000.000000000289181.050000000000000.00000000000002851.030000000000381.560000000003232.60
15110264121030300338.8888888900357.89733388560020200000600.0000000000.005020200000101.0100000606.0000000000.000000000216885.780000000000000.00000000000002851.030000000000381.560000000003232.60
15110264121030300338.8888888900357.89733388570010100000400.0000000000.005010100000101.0100000404.0000000000.000000000144590.520000000000000.00000000000002851.030000000000381.560000000003232.60
15110264131010300338.8888888900357.89733388550380100000450.0000000000.005380100000101.0100000454.5000000000.000000000162664.340000000000000.00000000000002315.430000000000475.250000000002790.68
15110264131010300338.8888888900357.89733388550370100000450.0000000000.005370100000101.0100000454.5000000000.000000000162664.340000000000000.00000000000002315.430000000000475.250000000002790.68
15110264131010300338.8888888900357.89733388550020100000450.0000000000.005020100000101.0100000454.5000000000.000000000162664.340000000000000.00000000000002315.430000000000475.250000000002790.68
15110264131020300338.8888888900357.89733388550370100001000.0000000000.005370100000101.0100001010.0000000000.000000000361476.310000000000000.00000000000002315.430000000000475.250000000002790.68
15110264131020300338.8888888900357.89733388550380100001400.0000000000.005380100000101.0100001414.0000000000.000000000506066.830000000000000.00000000000002315.430000000000475.250000000002790.68
15110264131020300338.8888888900357.89733388560020200000200.0000000000.005020200000101.0100000202.0000000000.000000000072295.260000000000000.00000000000002315.430000000000475.250000000002790.68
15110264031010300338.8888888900357.89733388550040100001200.0000000000.005040100000101.0200001224.0000000000.000000000438066.340000000000000.00000000000008008.500000000000105.710000000008114.21
15110264031020300338.8888888900357.89733388540040100000300.0000000000.005040101120101.0000000300.0000000000.000000001288430.400000000000000.00000000000008008.500000000000105.710000000008114.21
15110264031020300338.8888888900357.89733388540270100000060.0000000000.005270101120101.0000000060.0000000000.000000000257686.080000000000000.00000000000008008.500000000000105.710000000008114.21
15110264031020300338.8888888900357.89733388550380100001600.0000000120.005380100000101.0200001632.0000000122.400000000584088.450000000043806.63000000000008008.500000000000105.710000000008114.21
15110264031020300338.8888888900357.89733388550370100001300.0000000000.005370100000101.0200001326.0000000000.000000000474571.860000000000000.00000000000008008.500000000000105.710000000008114.21
15110264041010300338.8888888900357.89733388550370100000400.0000000000.005370100000101.0200000408.0000000000.000000000146022.110000000000000.00000000000003199.080000000000283.330000000003482.42
15110264041010300338.8888888900357.89733388550140100001000.0000000000.005140100000101.0300001030.0000000000.000000000368634.250000000000000.00000000000003199.080000000000283.330000000003482.42
15110264041020300338.8888888900357.89733388550070100017500.0000000000.005070100000100.9300016275.0000000000.000000005824779.110000000000000.00000000000003199.080000000000283.330000000003482.42
15110264041020300338.8888888900357.89733388560010100008000.0000000000.005010100000101.0300008240.0000000000.000000002949074.030000000000000.00000000000003199.080000000000283.330000000003482.42
15110264041020300338.8888888900357.89733388570010100004000.0000000000.005010100000101.0300004120.0000000000.000000001474537.020000000000000.00000000000003199.080000000000283.330000000003482.42
15110264041030300338.8888888900357.89733388540070100000700.0000000000.005070102120100.8900000623.0000000000.000000002675640.470000000000000.00000000000003199.080000000000283.330000000003482.42
15110264051010300338.8888888900357.89733388550630100000800.0000000000.005630100000101.0300000824.0000000000.000000000294907.400000000000000.00000000000001087.300000000000000.000000000001087.30
15110264051020300338.8888888900357.89733388540070100000260.0000000000.005070102120100.8900000231.4000000000.000000000993809.320000000000000.00000000000001087.300000000000000.000000000001087.30
15110264051030300338.8888888900357.89733388550070100004500.0000000000.005070100000100.9300004185.0000000000.000000001497800.340000000000000.00000000000001087.300000000000000.000000000001087.30
15110264071010300338.8888888900357.89733388540150100000620.0000000000.005150102120101.0000000620.0000000000.000000002662756.160000000000000.00000000000007507.990000000000369.070000000007877.06
15110264071010300338.8888888900357.89733388550380100002200.0000000000.005380100000101.0200002244.0000000000.000000000803121.620000000000000.00000000000007507.990000000000369.070000000007877.06
15110264071010300338.8888888900357.89733388550620100005000.0000000000.005620100000101.0300005150.0000000000.000000001843171.270000000000000.00000000000007507.990000000000369.070000000007877.06
15110264071010300338.8888888900357.89733388550410100002400.0000000000.005410100000101.0500002520.0000000000.000000000901901.280000000000000.00000000000007507.990000000000369.070000000007877.06
15110264071010300338.8888888900357.89733388550370100001700.0000000000.005370100000101.0200001734.0000000000.000000000620593.980000000000000.00000000000007507.990000000000369.070000000007877.06
15110264071020300338.8888888900357.89733388540150100000630.0000000000.005150102120101.0000000630.0000000000.000000002705703.840000000000000.00000000000007507.990000000000369.070000000007877.06
15110264071020300338.8888888900357.89733388550370100001600.0000000000.005370100000101.0200001632.0000000000.000000000584088.450000000000000.00000000000007507.990000000000369.070000000007877.06
15110264071020300338.8888888900357.89733388550380100000700.0000000000.005380100000101.0200000714.0000000000.000000000255538.700000000000000.00000000000007507.990000000000369.070000000007877.06
15110264071020300338.8888888900357.89733388550620100005000.0000000000.005620100000101.0300005150.0000000000.000000001843171.270000000000000.00000000000007507.990000000000369.070000000007877.06
15110264071020300338.8888888900357.89733388550140100014100.0000000000.005140100000101.0300014523.0000000000.000000005197742.980000000000000.00000000000007507.990000000000369.070000000007877.06
15110264071020300338.8888888900357.89733388550410100002400.0000000000.005410100000101.0500002520.0000000000.000000000901901.280000000000000.00000000000007507.990000000000369.070000000007877.06
15110264071020300338.8888888900357.89733388550040100000130.0000000000.005040100000101.0200000132.6000000000.000000000047457.190000000000000.00000000000007507.990000000000369.070000000007877.06
15110264081010300338.8888888900357.89733388540020100000465.0000000000.005020102120100.9400000437.1000000000.000000001877243.100000000000000.00000000000005137.710000000000308.660000000005446.37
15110264081010300338.8888888900357.89733388550640100000415.0000000000.005640100000101.0200000423.3000000000.000000000151497.940000000000000.00000000000005137.710000000000308.660000000005446.37
15110264081020300338.8888888900357.89733388540150100000500.0000000000.005150102120101.0000000500.0000000000.000000002147384.000000000000000.00000000000005137.710000000000308.660000000005446.37
15110264081020300338.8888888900357.89733388540250100000400.0000000000.005250102050100.8900000356.0000000000.000000000637057.250000000000000.00000000000005137.710000000000308.660000000005446.37
15110264081020300338.8888888900357.89733388550370100001700.0000000000.005370100000101.0200001734.0000000000.000000000620593.980000000000000.00000000000005137.710000000000308.660000000005446.37
15110264081020300338.8888888900357.89733388550070100020000.0000000000.005070100000100.9300018600.0000000000.000000006656890.410000000000000.00000000000005137.710000000000308.660000000005446.37
15110264081020300338.8888888900357.89733388550040100000800.0000000000.005040100000101.0200000816.0000000000.000000000292044.220000000000000.00000000000005137.710000000000308.660000000005446.37
15110264081020300338.8888888900357.89733388550410100001000.0000000000.005410100000101.0500001050.0000000000.000000000375792.200000000000000.00000000000005137.710000000000308.660000000005446.37
15110264081020300338.8888888900357.89733388550380100002200.0000000000.005380100000101.0200002244.0000000000.000000000803121.620000000000000.00000000000005137.710000000000308.660000000005446.37
15110264091010300338.8888888900357.89733388540020100001153.0000000000.005020102120100.9400001083.8200000000.000000004654755.460000000000000.00000000000005328.520000000000707.650000000006036.17
15110264091010300338.8888888900357.89733388550410100000200.0000000000.005410100000101.0500000210.0000000000.000000000075158.440000000000000.00000000000005328.520000000000707.650000000006036.17
15110264091010300338.8888888900357.89733388550370100002450.0000000000.005370100000101.0200002499.0000000000.000000000894385.440000000000000.00000000000005328.520000000000707.650000000006036.17
15110264091020300338.8888888900357.89733388550140100002000.0000000000.005140100000101.0300002060.0000000000.000000000737268.510000000000000.00000000000005328.520000000000707.650000000006036.17
15110264091020300338.8888888900357.89733388550380100000800.0000000000.005380100000101.0200000816.0000000000.000000000292044.220000000000000.00000000000005328.520000000000707.650000000006036.17
15110264091020300338.8888888900357.89733388550070100018000.0000000000.005070100000100.9300016740.0000000000.000000005991201.370000000000000.00000000000005328.520000000000707.650000000006036.17
15110264091020300338.8888888900357.89733388550020100000415.0000000000.005020100000101.0200000423.3000000000.000000000151497.940000000000000.00000000000005328.520000000000707.650000000006036.17
15110264091020300338.8888888900357.89733388550620100000450.0000000000.005620100000101.0300000463.5000000000.000000000165885.410000000000000.00000000000005328.520000000000707.650000000006036.17
15110264091020300338.8888888900357.89733388550370100000800.0000000000.005370100000101.0200000816.0000000000.000000000292044.220000000000000.00000000000005328.520000000000707.650000000006036.17
15110272011010300308.6335816600325.94499155550040100003000.0000000000.005040100000101.0200003060.0000000000.000000000997391.670000000000000.00000000000012867.670000000000688.410000000013556.08
15110272011010300308.6335816600325.94499155550140100012000.0000000000.005140100000101.0300012360.0000000000.000000004028680.100000000000000.00000000000012867.670000000000688.410000000013556.08
15110272011010300308.6335816600325.94499155550380300002700.0000000400.005380300000101.0200002754.0000000408.000000000897652.510000000132985.56000000000012867.670000000000688.410000000013556.08
15110272011010300308.6335816600325.94499155550370100008300.0000002000.005370100000101.0200008466.0000002040.000000002759450.300000000664927.78000000000012867.670000000000688.410000000013556.08
15110272011010300308.6335816600325.94499155550160100006000.0000000000.005160100000101.0300006180.0000000000.000000002014340.050000000000000.00000000000012867.670000000000688.410000000013556.08
15110272011010300308.6335816600325.94499155550630100008000.0000000000.005630100000101.0300008240.0000000000.000000002685786.730000000000000.00000000000012867.670000000000688.410000000013556.08
15110272101010300308.6335816600325.94499155550170100000930.0000000000.005170100000101.0000000930.0000000000.000000000303128.840000000000000.00000000000001298.750000000000288.750000000001587.50
15110272101010300308.6335816600325.94499155550380300000140.0000000011.005380300000101.0100000141.4000000011.110000000046088.620000000003621.25000000000001298.750000000000288.750000000001587.50
15110272101010300308.6335816600325.94499155550370100000415.0000000032.005370100000101.0100000419.1500000032.320000000136619.840000000010534.54000000000001298.750000000000288.750000000001587.50
15110272101010300308.6335816600325.94499155550380100000415.0000000032.005380100000101.0100000419.1500000032.320000000136619.840000000010534.54000000000001298.750000000000288.750000000001587.50
15110272101020300308.6335816600325.94499155550380300000225.0000000017.005380300000101.0100000227.2500000017.170000000074071.000000000005596.48000000000001298.750000000000288.750000000001587.50
15110272101020300308.6335816600325.94499155550380100000650.0000000033.005380100000101.0100000656.5000000033.330000000213982.890000000010863.75000000000001298.750000000000288.750000000001587.50
15110272101020300308.6335816600325.94499155550370100000650.0000000033.005370100000101.0100000656.5000000033.330000000213982.890000000010863.75000000000001298.750000000000288.750000000001587.50
15110272111010300308.6335816600325.94499155540320200000100.0000000000.005320203040101.0000000100.0000000000.000000000130378.000000000000000.00000000000001300.030000000000610.580000000001910.61
15110272111010300308.6335816600325.94499155540100100000105.0000000000.005100103120100.9900000103.9500000000.000000000406583.780000000000000.00000000000001300.030000000000610.580000000001910.61
15110272111010300308.6335816600325.94499155550090100001500.0000000000.005090100000101.0200001530.0000000000.000000000498695.840000000000000.00000000000001300.030000000000610.580000000001910.61
15110272111010300308.6335816600325.94499155550070100003500.0000000000.005070100000100.9300003255.0000000000.000000001060950.950000000000000.00000000000001300.030000000000610.580000000001910.61
15110272111010300308.6335816600325.94499155560010100003000.0000000000.005010100000101.0200003060.0000000000.000000000997391.670000000000000.00000000000001300.030000000000610.580000000001910.61
15110272111010300308.6335816600325.94499155570010100005000.0000000000.005010100000101.0200005100.0000000000.000000001662319.460000000000000.00000000000001300.030000000000610.580000000001910.61
15110272121010300308.6335816600325.94499155540100100000045.0000000000.005100103120100.9900000044.5500000000.000000000174250.190000000000000.00000000000001636.260000000000319.770000000001956.03
15110272121010300308.6335816600325.94499155540070100000060.0000000000.005070103120100.8900000053.4000000000.000000000208865.550000000000000.00000000000001636.260000000000319.770000000001956.03
15110272121010300308.6335816600325.94499155550060100006500.0000000000.005060100000101.0200006630.0000000000.000000002161015.290000000000000.00000000000001636.260000000000319.770000000001956.03
15110272121010300308.6335816600325.94499155550370100000415.0000000033.005370100000101.0100000419.1500000033.330000000136619.840000000010863.75000000000001636.260000000000319.770000000001956.03
15110272121010300308.6335816600325.94499155550380300000139.0000000012.005380300000101.0100000140.3900000012.120000000045759.420000000003950.45000000000001636.260000000000319.770000000001956.03
15110272121010300308.6335816600325.94499155550380100000415.0000000033.005380100000101.0100000419.1500000033.330000000136619.840000000010863.75000000000001636.260000000000319.770000000001956.03
15110272121020300308.6335816600325.94499155540070100000300.0000000000.005070103120100.8900000267.0000000000.000000001044327.750000000000000.00000000000001636.260000000000319.770000000001956.03
15110272121030300308.6335816600325.94499155540070100000150.0000000000.005070103120100.8900000133.5000000000.000000000522163.880000000000000.00000000000001636.260000000000319.770000000001956.03
15110272131010300308.6335816600325.94499155540070100000220.0000000000.005070104060100.8900000195.8000000000.000000000382920.180000000000000.00000000000000210.090000000000141.870000000000351.96
15110272131010300308.6335816600325.94499155550140100000300.0000000000.005140100000101.0200000306.0000000000.000000000099739.170000000000000.00000000000000210.090000000000141.870000000000351.96
15110272021010300308.6335816600325.94499155550130100012000.0000000000.005130100000101.0200012240.0000000000.000000003989566.700000000000000.00000000000001020.000000000000113.100000000001133.10
15110272041010300308.6335816600325.94499155550380300000430.0000000041.005380300000101.0200000438.6000000041.820000000142959.470000000013631.02000000000001505.000000000000150.000000000001655.00
15110272041010300308.6335816600325.94499155550370100001366.0000000123.005370100000101.0200001393.3200000125.460000000454145.680000000040893.06000000000001505.000000000000150.000000000001655.00
15110272041010300308.6335816600325.94499155560010100000500.0000000000.005010100000101.0300000515.0000000000.000000000167861.670000000000000.00000000000001505.000000000000150.000000000001655.00
15110272041010300308.6335816600325.94499155570010100000500.0000000000.005010100000101.0300000515.0000000000.000000000167861.670000000000000.00000000000001505.000000000000150.000000000001655.00
15110272051010300308.6335816600325.94499155550140100006500.0000000000.005140100000101.0300006695.0000000000.000000002182201.720000000000000.00000000000004105.460000000000731.930000000004837.39
15110272051010300308.6335816600325.94499155550040100000430.0000000000.005040100000101.0200000438.6000000000.000000000142959.470000000000000.00000000000004105.460000000000731.930000000004837.39
15110272051010300308.6335816600325.94499155550380300000630.0000000049.005380300000101.0200000642.6000000049.980000000209452.250000000016290.73000000000004105.460000000000731.930000000004837.39
15110272051010300308.6335816600325.94499155550380100999999.0000000000.005380100000101.0200004080.0000000000.000000001329855.570000000000000.00010000000004105.460000000000731.930000000004837.39
15110272051010300308.6335816600325.94499155550370100001300.0000000000.005370100000101.0200001326.0000000000.000000000432203.060000000000000.00000000000004105.460000000000731.930000000004837.39
15110272051030300308.6335816600325.94499155550380100000450.0000000050.005380100000101.0200000459.0000000051.000000000149608.750000000016623.19000000000004105.460000000000731.930000000004837.39
15110272051030300308.6335816600325.94499155550370100000415.0000000048.005370100000101.0200000423.3000000048.960000000137972.510000000015958.27000000000004105.460000000000731.930000000004837.39
15110272051030300308.6335816600325.94499155550380300000150.0000000019.005380300000101.0200000153.0000000019.380000000049869.580000000006316.81000000000004105.460000000000731.930000000004837.39
15110272061010300308.6335816600325.94499155540010100000465.0000000000.005010102120100.9400000437.1000000000.000000001709646.670000000000000.00000000000002388.380000000000655.660000000003044.05
15110272061010300308.6335816600325.94499155540080100000200.0000000000.005080102120101.0000000200.0000000000.000000000782267.980000000000000.00000000000002388.380000000000655.660000000003044.05
15110272061010300308.6335816600325.94499155550470500002300.0000000000.005470500000101.0300002369.0000000000.000000000772163.680000000000000.00000000000002388.380000000000655.660000000003044.05
15110272061010300308.6335816600325.94499155550640100000415.0000000000.005640100000101.0200000423.3000000000.000000000137972.510000000000000.00000000000002388.380000000000655.660000000003044.05
15110272061020300308.6335816600325.94499155540030100000465.0000000000.005030102120101.0200000474.3000000000.000000001855148.510000000000000.00000000000002388.380000000000655.660000000003044.05
15110272061020300308.6335816600325.94499155550650100000425.0000000000.005650100000101.0200000433.5000000000.000000000141297.150000000000000.00000000000002388.380000000000655.660000000003044.05
15110272061030300308.6335816600325.94499155550370100000500.0000000040.005370100000101.0200000510.0000000040.800000000166231.950000000013298.56000000000002388.380000000000655.660000000003044.05
15110272061030300308.6335816600325.94499155550410100000450.0000000000.005410100000101.0500000472.5000000000.000000000154009.010000000000000.00000000000002388.380000000000655.660000000003044.05
15110272061030300308.6335816600325.94499155550130100000025.0000000000.005130100000101.0200000025.5000000000.000000000008311.600000000000000.00000000000002388.380000000000655.660000000003044.05
15110272061030300308.6335816600325.94499155550060100005000.0000000000.005060100000101.0300005150.0000000000.000000001678616.710000000000000.00000000000002388.380000000000655.660000000003044.05
15110272061030300308.6335816600325.94499155560010100006400.0000000000.005010100000101.0300006592.0000000000.000000002148629.380000000000000.00000000000002388.380000000000655.660000000003044.05
15110272071010300308.6335816600325.94499155550070100012000.0000000000.005070100000100.9300011160.0000000000.000000003637546.110000000000000.00000000000005012.750000000000046.650000000005059.40
15110272071010300308.6335816600325.94499155550380300000500.0000000000.005380300000101.0100000505.0000000000.000000000164602.220000000000000.00000000000005012.750000000000046.650000000005059.40
15110272071010300308.6335816600325.94499155550370100001500.0000000100.005370100000101.0100001515.0000000101.000000000493806.660000000032920.44000000000005012.750000000000046.650000000005059.40
15110272071020300308.6335816600325.94499155550140100003500.0000000000.005140100000101.0200003570.0000000000.000000001163623.620000000000000.00000000000005012.750000000000046.650000000005059.40
15110272071020300308.6335816600325.94499155560010100001000.0000000000.005010100000101.0200001020.0000000000.000000000332463.890000000000000.00000000000005012.750000000000046.650000000005059.40
15110272071020300308.6335816600325.94499155570010100000800.0000000000.005010100000101.0200000816.0000000000.000000000265971.110000000000000.00000000000005012.750000000000046.650000000005059.40
15110272081010300308.6335816600325.94499155550380300000430.0000000034.005380300000101.0100000434.3000000034.340000000141557.910000000011192.95000000000004488.740000000000211.140000000004699.88
15110272081010300308.6335816600325.94499155550370100001600.0000000000.005370100000101.0100001616.0000000000.000000000526727.110000000000000.00000000000004488.740000000000211.140000000004699.88
15110272081010300308.6335816600325.94499155550040100000300.0000000000.005040100000101.0100000303.0000000000.000000000098761.330000000000000.00000000000004488.740000000000211.140000000004699.88
15110272081010300308.6335816600325.94499155550380100001500.0000000240.005380100000101.0100001515.0000000242.400000000493806.660000000079009.07000000000004488.740000000000211.140000000004699.88
15110272081010300308.6335816600325.94499155560010100000800.0000000000.005010100000101.0200000816.0000000000.000000000265971.110000000000000.00000000000004488.740000000000211.140000000004699.88
15110272081010300308.6335816600325.94499155570010100001000.0000000000.005010100000101.0200001020.0000000000.000000000332463.890000000000000.00000000000004488.740000000000211.140000000004699.88
15110272081020300308.6335816600325.94499155550080100020000.0000000000.005080100000101.0200020400.0000000000.000000006649277.830000000000000.00000000000004488.740000000000211.140000000004699.88
15110272091010300308.6335816600325.94499155550470500015000.0000000000.005470500000101.0200015300.0000000000.000000004986958.370000000000000.00000000000005122.500000000000537.900000000005660.40
15110272091030300308.6335816600325.94499155550090100004500.0000000000.005090100000101.0200004590.0000000000.000000001496087.510000000000000.00000000000005122.500000000000537.900000000005660.40
15110280011010300395.6206978400417.81125799540010100003800.0000000000.005010102120100.9400003572.0000000000.000000017909061.760000000000000.00000000000003572.000000000000000.000000000003572.00
15110280101010300395.6206978400417.81125799540100100000070.0000000000.005100104120100.9900000069.3000000000.000000000347451.840000000000000.00000000000001269.300000000000290.000000000001559.30
15110280021010300395.6206978400417.81125799550370100000120.0000000000.005370100000101.0200000122.4000000000.000000000051140.100000000000000.00000000000001562.680000000000370.000000000001932.68
15110280021020300395.6206978400417.81125799550370100000490.0000000037.005370100000101.0200000499.8000000037.740000000208822.070000000015768.20000000000001562.680000000000370.000000000001932.68
15110280021030300395.6206978400417.81125799550170100000460.0000000000.005170100000101.0000000460.0000000000.000000000192193.180000000000000.00000000000001562.680000000000370.000000000001932.68
15110280051010300395.6206978400417.81125799540080100000300.0000000000.005080102120101.0000000300.0000000000.000000001504120.530000000000000.00000000000000900.000000000000337.500000000001237.50
15110280061010300395.6206978400417.81125799540260100000350.0000000000.005260102120101.0000000350.0000000000.000000001754807.280000000000000.00000000000000356.670000000000347.430000000000704.09
15110280091010300395.6206978400417.81125799550140100002000.0000000000.005140100000101.0200002040.0000000000.000000000852334.970000000000000.00030000000001769.470000000000000.000000000001769.47
15110280091010300395.6206978400417.81125799550620100000180.0000000000.005620100000101.0200000183.6000000000.000000000076710.150000000000000.00030000000001769.470000000000000.000000000001769.47
15110280091010300395.6206978400417.81125799570010100001000.0000000000.005010100000101.0100001010.0000000000.000000000421989.370000000000000.00030000000001769.470000000000000.000000000001769.47
15110299011010400356.0924499200376.06585114550370100000600.0000000000.005370100000101.0800000648.0000000000.000000000243690.670000000000000.00000000000000331.500000000000360.580000000000692.08
15110299111010400356.0924499200376.06585114550370100000500.0000000000.005370100000101.0600000530.0000000000.000000000199314.900000000000000.00000000000002660.170000000000000.000000000002660.17
15110299021010400356.0924499200376.06585114550140100001100.0000000000.005140100000101.1100001221.0000000000.000000000459176.400000000000000.00000000000002318.870000000000143.920000000002462.79
15110299021010400356.0924499200376.06585114550620100000480.0000000000.005620100000101.1100000532.8000000000.000000000200367.890000000000000.00000000000002318.870000000000143.920000000002462.79
15110299021010400356.0924499200376.06585114550010200000380.0000000000.005010200000101.0900000414.2000000000.000000000155766.480000000000000.00000000000002318.870000000000143.920000000002462.79
15110299021010400356.0924499200376.06585114550380100000380.0000000000.005380100000101.0800000410.4000000000.000000000154337.430000000000000.00000000000002318.870000000000143.920000000002462.79
15110299021010400356.0924499200376.06585114550170100000480.0000000000.005170100000101.0900000523.2000000000.000000000196757.650000000000000.00000000000002318.870000000000143.920000000002462.79
15110299061020400356.0924499200376.06585114540150100000560.0000000000.005150105080101.0500000588.0000000000.000000001769013.760000000000000.00000000000005512.750000000000135.800000000005648.55
15110299061020400356.0924499200376.06585114550410100000100.0000000000.005410100000101.1200000112.0000000000.000000000042119.380000000000000.00000000000005512.750000000000135.800000000005648.55
15110299061020400356.0924499200376.06585114550450100002000.0000000000.005450100000101.1000002200.0000000000.000000000827344.870000000000000.00000000000005512.750000000000135.800000000005648.55
15110299061020400356.0924499200376.06585114550370100001400.0000000178.005370100000101.0700001498.0000000190.460000000563346.650000000071625.50000000000005512.750000000000135.800000000005648.55
15110299061020400356.0924499200376.06585114550380100001600.0000000200.005380100000101.0700001712.0000000214.000000000643824.740000000080478.09000000000005512.750000000000135.800000000005648.55
15110299061030400356.0924499200376.06585114550370100001000.0000000000.005370100000101.0700001070.0000000000.000000000402390.460000000000000.00000000000005512.750000000000135.800000000005648.55
15110299071010400356.0924499200376.06585114540020100001500.0000000000.005020106020101.0000001500.0000000000.000000001128197.550000000000000.00000000000000250.000000000000012.630000000000262.63
15110299081010400356.0924499200376.06585114540110100000415.0000000000.005110106120101.0000000415.0000000000.000000001872807.940000000000000.00000000000000830.000000000000000.000000000000830.00
15110299081020400356.0924499200376.06585114540110100000415.0000000000.005110106120101.0000000415.0000000000.000000001872807.940000000000000.00000000000000830.000000000000000.000000000000830.00
15110299091010400356.0924499200376.06585114550380100001600.0000000000.005380100000101.0600001696.0000000000.000000000637807.680000000000000.00000000000002021.650000000000000.000000000002021.65
15110299091010400356.0924499200376.06585114560010100002000.0000000000.005010100000101.0800002160.0000000000.000000000812302.240000000000000.00000000000002021.650000000000000.000000000002021.65
15110299091010400356.0924499200376.06585114570010100002000.0000000000.005010100000101.0800002160.0000000000.000000000812302.240000000000000.00000000000002021.650000000000000.000000000002021.65
15110302011010400488.8295847800516.24827738550620100000028.0000000000.005620100000101.1100000031.0800000000.000000000016045.000000000000000.00000000000000291.510000000000153.800000000000445.31
15110302101010400488.8295847800516.24827738540070100000100.0000000000.005070106110101.0000000100.0000000000.000000000567873.110000000000000.00000000000000116.420000000000148.560000000000264.98
15110302101010400488.8295847800516.24827738540320100000027.0000000000.005320106110101.0000000027.0000000000.000000000153325.740000000000000.00000000000000116.420000000000148.560000000000264.98
15110302111020400488.8295847800516.24827738540100100000102.0000000000.005100106120101.0300000105.0600000000.000000000650844.530000000000000.00000000000000520.090000000000323.190000000000843.28
15110302121010400488.8295847800516.24827738540010100000415.0000000000.005010106110101.0000000415.0000000000.000000002356673.390000000000000.00000000000002647.520000000000519.000000000003166.52
15110302121010400488.8295847800516.24827738550640100000207.0000000000.005640100000101.0600000219.4200000000.000000000113275.200000000000000.00000000000002647.520000000000519.000000000003166.52
15110302121020400488.8295847800516.24827738540010100000415.0000000000.005010105120101.0000000415.0000000000.000000002570916.420000000000000.00030000000002647.520000000000519.000000000003166.52
15110302121020400488.8295847800516.24827738550370100000415.0000000000.005370100000101.0600000439.9000000000.000000000227097.620000000000000.00030000000002647.520000000000519.000000000003166.52
15110302121040400488.8295847800516.24827738540100100000022.0000000000.005100106120101.0300000022.6600000000.000000000140378.230000000000000.00000000000002647.520000000000519.000000000003166.52
15110302121040400488.8295847800516.24827738540070100000210.0000000000.005070106110101.0000000210.0000000000.000000001192533.520000000000000.00000000000002647.520000000000519.000000000003166.52
15110302131010400488.8295847800516.24827738550070100008000.0000000000.005070100000100.9300007440.0000000000.000000003840887.180000000000000.00000000000002063.750000000000117.380000000002181.13
15110302131010400488.8295847800516.24827738560010100001000.0000000000.005010100000101.0800001080.0000000000.000000000557548.140000000000000.00000000000002063.750000000000117.380000000002181.13
15110302131010400488.8295847800516.24827738570010100000100.0000000000.005010100000101.0800000108.0000000000.000000000055754.810000000000000.00000000000002063.750000000000117.380000000002181.13
15110302021010400488.8295847800516.24827738540010100000415.0000000005.005010104120101.0000000415.0000000005.000000002570916.420000000030974.90000000000000830.000000000000440.130000000001270.13
15110302021010400488.8295847800516.24827738560010100120000.0000000000.005010100000101.0900012840.0000000000.000000006628627.880000000000000.00010000000000830.000000000000440.130000000001270.13
15110302021020400488.8295847800516.24827738540010100000415.0000000005.005010104120101.0000000415.0000000005.000000002570916.420000000030974.90000000000000830.000000000000440.130000000001270.13
15110302041020400488.8295847800516.24827738540070100000250.0000000000.005070105120101.0000000250.0000000000.000000001548744.830000000000000.00000000000000311.980000000000049.230000000000361.21
15110302051010400488.8295847800516.24827738540100100000018.0000000000.005100105120101.0400000018.7200000000.000000000115970.010000000000000.00000000000002164.380000000000002.550000000002166.93
15110302051010400488.8295847800516.24827738550370100000380.0000000000.005370100000101.0700000406.6000000000.000000000209906.550000000000000.00000000000002164.380000000000002.550000000002166.93
15110302051010400488.8295847800516.24827738550380100000684.0000000000.005380100000101.0700000731.8800000000.000000000377831.790000000000000.00000000000002164.380000000000002.550000000002166.93
15110302051020400488.8295847800516.24827738550380100000800.0000000000.005380100000101.0700000856.0000000000.000000000441908.530000000000000.00000000000002164.380000000000002.550000000002166.93
15110302061010400488.8295847800516.24827738550380100000380.0000000000.005380100000101.0700000406.6000000000.000000000209906.550000000000000.00000000000000450.760000000000271.620000000000722.38
15110302081010400488.8295847800516.24827738540180100000070.0000000000.005180106120101.0900000076.3000000000.000000000472676.920000000000000.00000000000002334.680000000000000.000000000002334.68
15110302081010400488.8295847800516.24827738540160100000141.0000000000.005160106120101.0500000148.0500000000.000000000917166.690000000000000.00000000000002334.680000000000000.000000000002334.68
15110302081010400488.8295847800516.24827738540370100000075.0000000000.005370106120101.0500000078.7500000000.000000000487854.620000000000000.00000000000002334.680000000000000.000000000002334.68
15110302081010400488.8295847800516.24827738550140100002240.0000000000.005140100000101.0900002441.6000000000.000000001260471.790000000000000.00000000000002334.680000000000000.000000000002334.68
15110302081020400488.8295847800516.24827738550380100000143.0000000000.005380100000101.0600000151.5800000000.000000000078252.910000000000000.00000000000002334.680000000000000.000000000002334.68
15110302081020400488.8295847800516.24827738550370100000610.0000000000.005370100000101.0600000646.6000000000.000000000333806.140000000000000.00000000000002334.680000000000000.000000000002334.68
15110302081020400488.8295847800516.24827738550180100000360.0000000000.005180100000101.0900000392.4000000000.000000000202575.820000000000000.00000000000002334.680000000000000.000000000002334.68
15110302091010400488.8295847800516.24827738540250100001300.0000000000.005250106120101.0000001300.0000000000.000000008053473.130000000000000.00000000000001300.000000000000744.750000000002044.75
15110310011010400371.1167935500391.93291762550370100001000.0000000000.005370100000101.0700001070.0000000000.000000000419368.220000000000000.00000000000003125.920000000000081.320000000003207.23
15110310011010400371.1167935500391.93291762550380100001500.0000000000.005380100000101.0700001605.0000000000.000000000629052.330000000000000.00000000000003125.920000000000081.320000000003207.23
15110310011010400371.1167935500391.93291762550070100005500.0000000000.005070100000100.9400005170.0000000000.000000002026293.180000000000000.00000000000003125.920000000000081.320000000003207.23
15110310011020400371.1167935500391.93291762550370100000400.0000000000.005370100000101.0700000428.0000000000.000000000167747.290000000000000.00000000000003125.920000000000081.320000000003207.23
15110310011020400371.1167935500391.93291762560010100000200.0000000000.005010100000101.0900000218.0000000000.000000000085441.380000000000000.00000000000003125.920000000000081.320000000003207.23
15110310111010400371.1167935500391.93291762540070100000100.0000000000.005070107060101.0000000100.0000000000.000000000235159.750000000000000.00000000000000081.500000000000000.000000000000081.50
15110310121010400371.1167935500391.93291762540040100000416.0000000000.005040107120101.1300000470.0800000000.000000002210877.910000000000000.00000000000000601.330000000000122.930000000000724.26
15110310131010400371.1167935500391.93291762540010100000416.0000000100.005010107120101.0000000416.0000000100.000000001956529.120000000470319.50000000000000416.000000000000039.110000000000455.11
15110310031030400371.1167935500391.93291762550370100000380.0000000000.005370100000101.0700000406.6000000000.000000000159359.920000000000000.00000000000003767.150000000000274.240000000004041.39
15110310031030400371.1167935500391.93291762550380100000380.0000000000.005380100000101.0700000406.6000000000.000000000159359.920000000000000.00000000000003767.150000000000274.240000000004041.39
15110310031040400371.1167935500391.93291762550370100000380.0000000000.005370100000101.0700000406.6000000000.000000000159359.920000000000000.00000000000003767.150000000000274.240000000004041.39
15110310041010400371.1167935500391.93291762540010100000450.0000000000.005010105120101.0000000450.0000000000.000000002116437.760000000000000.00000000000000823.630000000000059.190000000000882.81
15110310041010400371.1167935500391.93291762540030100000290.0000000000.005030105120101.1500000333.5000000000.000000001568515.540000000000000.00000000000000823.630000000000059.190000000000882.81
15110310041010400371.1167935500391.93291762550650100000450.0000000000.005650100000101.0700000481.5000000000.000000000188715.700000000000000.00000000000000823.630000000000059.190000000000882.81
15110310051010400371.1167935500391.93291762540070100000100.0000000000.005070105080101.0000000100.0000000000.000000000313546.330000000000000.00000000000000277.650000000000000.000000000000277.65
15110310051010400371.1167935500391.93291762540100100000112.0000000000.005100105120101.0400000116.4800000000.000000000547828.150000000000000.00000000000000277.650000000000000.000000000000277.65
15110310081010400371.1167935500391.93291762550370100000207.0000000000.005370100000101.0600000219.4200000000.000000000085997.920000000000000.00000000000000875.940000000000000.000000000000875.94
15110310081020400371.1167935500391.93291762540100100000094.0000000000.005100106120101.0300000096.8200000000.000000000455363.340000000000000.00000000000000875.940000000000000.000000000000875.94
15110310091010400371.1167935500391.93291762540100100000076.0000000000.005100106110101.0300000078.2800000000.000000000337485.600000000000000.00000000000000634.420000000000073.500000000000707.92
15110310091010400371.1167935500391.93291762550370100000200.0000000000.005370100000101.0600000212.0000000000.000000000083089.780000000000000.00000000000000634.420000000000073.500000000000707.92
15110329101020400357.0302927500377.05629804560010100000200.0000000000.005010100000101.0600000212.0000000000.000000000079935.940000000000000.00000000000001042.500000000000018.000000000001060.50
15110329101020400357.0302927500377.05629804570010100000200.0000000000.005010100000101.0600000212.0000000000.000000000079935.940000000000000.00000000000001042.500000000000018.000000000001060.50
15110329111020400357.0302927500377.05629804540010100000415.0000000000.005010109120101.0000000415.0000000000.000000001877740.360000000000000.00000000000002042.500000000000154.500000000002197.00
15110329121010400357.0302927500377.05629804540100100000102.0000000000.005100110120101.0100000103.0200000000.000000000466132.080000000000000.00000000000000450.440000000000102.000000000000552.44
15110329121010400357.0302927500377.05629804540070100000200.0000000000.005070109100101.0000000200.0000000000.000000000754112.600000000000000.00000000000000450.440000000000102.000000000000552.44
15110329031010400357.0302927500377.05629804550380100000400.0000000000.005380100000101.0600000424.0000000000.000000000159871.870000000000000.00030000000003196.150000000003808.000000000007004.15
15110329031010400357.0302927500377.05629804550370100000800.0000000064.005370100000101.0600000848.0000000067.840000000319743.740000000025579.50030000000003196.150000000003808.000000000007004.15
15110329041020400357.0302927500377.05629804540100100000102.0000000000.005100108120101.0200000104.0400000000.000000000470747.250000000000000.00000000000000536.640000000000103.000000000000639.64
15110329051010400357.0302927500377.05629804540010100000420.0000000000.005010108120101.0000000420.0000000000.000000001900363.740000000000000.00000000000000420.000000000000153.500000000000573.50
15110329071010400357.0302927500377.05629804560010100002000.0000000000.005010100000101.0700002140.0000000000.000000000806900.480000000000000.00000000000000206.000000000000238.250000000000444.25
15110329071010400357.0302927500377.05629804570010100000450.0000000000.005010100000101.0700000481.5000000000.000000000181552.610000000000000.00000000000000206.000000000000238.250000000000444.25
15110329091020400357.0302927500377.05629804540100100000152.0000000000.005100108120101.0200000155.0400000000.000000000701505.700000000000000.00000000000001700.040000000000108.170000000001808.21
15110337101020400375.3389501100396.39189702550370100000400.0000000000.005370100000101.0500000420.0000000000.000000000166484.600000000000000.00000000000000955.250000000000000.000000000000955.25
15110337121010400375.3389501100396.39189702550070100001850.0000000000.005070100000100.9500001757.5000000000.000000000696658.760000000000000.00000000000002710.750000000000135.420000000002846.17
15110337121020400375.3389501100396.39189702540080100000150.0000000000.005080109040101.0200000153.0000000000.000000000242591.840000000000000.00000000000002710.750000000000135.420000000002846.17
15110337121030400375.3389501100396.39189702540260100000350.0000000000.005260109100101.0000000350.0000000000.000000001387371.640000000000000.00000000000002710.750000000000135.420000000002846.17
15110337121030400375.3389501100396.39189702560010100003500.0000000000.005010100000101.0600003710.0000000000.000000001470613.940000000000000.00000000000002710.750000000000135.420000000002846.17
15110337131010400375.3389501100396.39189702540320100000500.0000000000.005320109120101.0000000500.0000000000.000000002378351.380000000000000.00000000000000684.050000000000254.190000000000938.24
15110337131010400375.3389501100396.39189702540080100000130.0000000000.005080109120101.0200000132.6000000000.000000000630738.790000000000000.00000000000000684.050000000000254.190000000000938.24
15110337131010400375.3389501100396.39189702550380100000180.0000000000.005380100000101.0500000189.0000000000.000000000074918.070000000000000.00000000000000684.050000000000254.190000000000938.24
15110337131010400375.3389501100396.39189702550370100000200.0000000000.005370100000101.0500000210.0000000000.000000000083242.300000000000000.00000000000000684.050000000000254.190000000000938.24
15110337021010400375.3389501100396.39189702540100100000112.0000000000.005100107120101.0200000114.2400000000.000000000543405.720000000000000.00000000000001095.240000000000104.000000000001199.24
15110337041010400375.3389501100396.39189702540100100000060.0000000000.005100108120101.0200000061.2000000000.000000000291110.210000000000000.00000000000000384.200000000000091.910000000000476.11
15110337051010400375.3389501100396.39189702540020100000420.0000000000.005020108120101.0000000420.0000000000.000000001997815.160000000000000.00000000000000913.500000000000123.600000000001037.10
15110337051010400375.3389501100396.39189702540010100000420.0000000000.005010108120101.0000000420.0000000000.000000001997815.160000000000000.00000000000000913.500000000000123.600000000001037.10
15110337061010400375.3389501100396.39189702560010100000600.0000000000.005010100000101.0700000642.0000000000.000000000254483.600000000000000.00000000000001153.690000000000000.000000000001153.69
15110337061010400375.3389501100396.39189702570010100002500.0000000000.005010100000101.0700002675.0000000000.000000001060348.320000000000000.00000000000001153.690000000000000.000000000001153.69
15110337071010400375.3389501100396.39189702570010100001500.0000000000.005010100000101.0600001590.0000000000.000000000630263.120000000000000.00000000000000726.100000000000194.500000000000920.60
15110337081010400375.3389501100396.39189702540010100000415.0000000000.005010109120101.0000000415.0000000000.000000001974031.650000000000000.00000000000000830.000000000000297.330000000001127.33
15110337081020400375.3389501100396.39189702540010100000415.0000000000.005010109120101.0000000415.0000000000.000000001974031.650000000000000.00000000000000830.000000000000297.330000000001127.33
15110345011010400414.4616844700437.70904486550380100000415.0000000000.005380100000101.0500000435.7500000000.000000000190731.720000000000000.00000000000000778.430000000000205.100000000000983.53
15110345011020400414.4616844700437.70904486540160100000023.0000000000.005160108050101.0300000023.6900000000.000000000051846.640000000000000.00000000000000778.430000000000205.100000000000983.53
15110345011020400414.4616844700437.70904486540150100000023.0000000000.005150108050101.0300000023.6900000000.000000000051846.640000000000000.00000000000000778.430000000000205.100000000000983.53
15110345011020400414.4616844700437.70904486550410100000180.0000000000.005410100000101.1100000199.8000000000.000000000087454.270000000000000.00000000000000778.430000000000205.100000000000983.53
15110345011030400414.4616844700437.70904486540060100000065.0000000000.005060106120101.0900000070.8500000000.000000000372140.230000000000000.00000000000000778.430000000000205.100000000000983.53
15110345101010400414.4616844700437.70904486550140100007000.0000000000.005140100000101.0500007350.0000000000.000000003217161.480000000000000.00000000000006038.400000000000370.150000000006408.55
15110345101010400414.4616844700437.70904486550380100000780.0000000000.005380100000101.0400000811.2000000000.000000000355069.580000000000000.00000000000006038.400000000000370.150000000006408.55
15110345101010400414.4616844700437.70904486550370100001900.0000000000.005370100000101.0400001976.0000000000.000000000864913.070000000000000.00000000000006038.400000000000370.150000000006408.55
15110345101020400414.4616844700437.70904486540160100999999.0000000000.005160110120101.0200000166.4000000000.000000000874017.420000000000000.00010000000006038.400000000000370.150000000006408.55
15110345101020400414.4616844700437.70904486550380100000560.0000000000.005380100000101.0400000582.4000000000.000000000254921.750000000000000.00000000000006038.400000000000370.150000000006408.55
15110345101020400414.4616844700437.70904486550370100000800.0000000000.005370100000101.0400000832.0000000000.000000000364173.930000000000000.00000000000006038.400000000000370.150000000006408.55
15110345101020400414.4616844700437.70904486550410100999999.0000000000.005410100000101.1000000218.0000000000.000000000095420.570000000000000.00010000000006038.400000000000370.150000000006408.55
15110345101030400414.4616844700437.70904486540160100000060.0000000000.005160110120101.0200000061.2000000000.000000000321453.520000000000000.00000000000006038.400000000000370.150000000006408.55
15110345111010400414.4616844700437.70904486560010100002000.0000000000.005010100000101.0700002140.0000000000.000000000936697.360000000000000.00030000000002154.130000000000397.790000000002551.91
15110345111010400414.4616844700437.70904486570010100000450.0000000000.005010100000101.0700000481.5000000000.000000000210756.910000000000000.00030000000002154.130000000000397.790000000002551.91
15110345111020400414.4616844700437.70904486540320100000110.0000000000.005320107120101.0000000110.0000000000.000000000577775.940000000000000.00030000000002154.130000000000397.790000000002551.91
15110345111020400414.4616844700437.70904486540100100000036.0000000000.005100107030101.0200000036.7200000000.000000000048218.030000000000000.00030000000002154.130000000000397.790000000002551.91
15110345111040400414.4616844700437.70904486550380100001300.0000000000.005380100000101.0400001352.0000000000.000000000591782.630000000000000.00000000000002154.130000000000397.790000000002551.91
15110345111040400414.4616844700437.70904486550370100000421.0000000000.005370100000101.0400000437.8400000000.000000000191646.530000000000000.00000000000002154.130000000000397.790000000002551.91
15110345111060400414.4616844700437.70904486540100100000157.0000000000.005100110120101.0100000158.5700000000.000000000832890.280000000000000.00000000000002154.130000000000397.790000000002551.91
15110345111070400414.4616844700437.70904486550380100000900.0000000000.005380100000101.0400000936.0000000000.000000000409695.670000000000000.00000000000002154.130000000000397.790000000002551.91
15110345121010400414.4616844700437.70904486540080100000100.0000000000.005080109040101.0200000102.0000000000.000000000178585.290000000000000.00000000000002558.500000000000290.490000000002848.99
15110345121010400414.4616844700437.70904486550090100001000.0000000000.005090100000101.0500001050.0000000000.000000000459594.500000000000000.00000000000002558.500000000000290.490000000002848.99
15110345121020400414.4616844700437.70904486560010100002600.0000000000.005010100000101.0600002756.0000000000.000000001206326.130000000000000.00000000000002558.500000000000290.490000000002848.99
15110345121020400414.4616844700437.70904486570010100002600.0000000000.005010100000101.0600002756.0000000000.000000001206326.130000000000000.00000000000002558.500000000000290.490000000002848.99
15110345131010400414.4616844700437.70904486540010100000420.0000000000.005010110060101.0000000420.0000000000.000000001103026.790000000000000.00000000000003273.400000000000299.140000000003572.54
15110345131010400414.4616844700437.70904486550640100000420.0000000000.005640100000101.0400000436.8000000000.000000000191191.310000000000000.00000000000003273.400000000000299.140000000003572.54
15110345131020400414.4616844700437.70904486540010100000420.0000000000.005010110060101.0000000420.0000000000.000000001103026.790000000000000.00000000000003273.400000000000299.140000000003572.54
15110345131020400414.4616844700437.70904486550640100000420.0000000000.005640100000101.0400000436.8000000000.000000000191191.310000000000000.00000000000003273.400000000000299.140000000003572.54
15110345131030400414.4616844700437.70904486540070100000380.0000000000.005070110030101.0000000380.0000000000.000000000498988.310000000000000.00000000000003273.400000000000299.140000000003572.54
15110345131030400414.4616844700437.70904486540160100000070.0000000000.005160108120101.0300000072.1000000000.000000000378705.870000000000000.00000000000003273.400000000000299.140000000003572.54
15110345131030400414.4616844700437.70904486540370100000075.0000000000.005370110120101.0200000076.5000000000.000000000401816.900000000000000.00000000000003273.400000000000299.140000000003572.54
15110345131030400414.4616844700437.70904486550410100000350.0000000000.005410100000101.1000000385.0000000000.000000000168517.980000000000000.00000000000003273.400000000000299.140000000003572.54
15110345131030400414.4616844700437.70904486550140100002300.0000000000.005140100000101.0500002415.0000000000.000000001057067.340000000000000.00000000000003273.400000000000299.140000000003572.54
15110345131030400414.4616844700437.70904486550380100001650.0000000000.005380100000101.0400001716.0000000000.000000000751108.720000000000000.00000000000003273.400000000000299.140000000003572.54
15110345131030400414.4616844700437.70904486550370100001500.0000000000.005370100000101.0400001560.0000000000.000000000682826.110000000000000.00000000000003273.400000000000299.140000000003572.54
15110345131030400414.4616844700437.70904486550040100000170.0000000000.005040100000101.0400000176.8000000000.000000000077386.960000000000000.00000000000003273.400000000000299.140000000003572.54
15110345131030400414.4616844700437.70904486560010100010000.0000000000.005010100000101.0600010600.0000000000.000000004639715.880000000000000.00000000000003273.400000000000299.140000000003572.54
15110345131030400414.4616844700437.70904486560020200000996.0000000000.005020200000101.0400001035.8400000000.000000000453396.540000000000000.00000000000003273.400000000000299.140000000003572.54
15110345131030400414.4616844700437.70904486570010100010000.0000000000.005010100000101.0600010600.0000000000.000000004639715.880000000000000.00000000000003273.400000000000299.140000000003572.54
15110345021010400414.4616844700437.70904486550370100001574.0000000000.005370100000101.0500001652.7000000000.000000000723401.740000000000000.00000000000003128.050000000000265.960000000003394.01
15110345021010400414.4616844700437.70904486550380100001049.0000000000.005380100000101.0500001101.4500000000.000000000482114.630000000000000.00000000000003128.050000000000265.960000000003394.01
15110345021020400414.4616844700437.70904486550370100000350.0000000000.005370100000101.0500000367.5000000000.000000000160858.070000000000000.00000000000003128.050000000000265.960000000003394.01
15110345021020400414.4616844700437.70904486550010200000415.0000000000.005010200000101.0000000415.0000000000.000000000181649.250000000000000.00000000000003128.050000000000265.960000000003394.01
15110345021020400414.4616844700437.70904486550380100000120.0000000000.005380100000101.0500000126.0000000000.000000000055151.340000000000000.00000000000003128.050000000000265.960000000003394.01
15110345021030400414.4616844700437.70904486540060100000150.0000000000.005060108050101.0500000157.5000000000.000000000344695.870000000000000.00000000000003128.050000000000265.960000000003394.01
15110345031010400414.4616844700437.70904486540260100000100.0000000000.005260106120101.0000000100.0000000000.000000000525250.850000000000000.00000000000001860.250000000000254.590000000002114.84
15110345031020400414.4616844700437.70904486540260100000050.0000000000.005260106060101.0000000050.0000000000.000000000131312.710000000000000.00000000000001860.250000000000254.590000000002114.84
15110345031020400414.4616844700437.70904486540080100000130.0000000000.005080108050101.0200000132.6000000000.000000000290201.100000000000000.00000000000001860.250000000000254.590000000002114.84
15110345031020400414.4616844700437.70904486560010100001000.0000000000.005010100000101.0700001070.0000000000.000000000468348.680000000000000.00000000000001860.250000000000254.590000000002114.84
15110345031020400414.4616844700437.70904486570010100001000.0000000000.005010100000101.0700001070.0000000000.000000000468348.680000000000000.00000000000001860.250000000000254.590000000002114.84
15110345051010400414.4616844700437.70904486540030100000850.0000000000.005030108120101.0900000926.5000000000.000000004866449.160000000000000.00000000000003153.990000000000004.250000000003158.24
15110345051010400414.4616844700437.70904486540040100999999.0000000000.005040108120101.0900000948.6000000000.000000004982529.600000000000000.00010000000003153.990000000000004.250000000003158.24
15110345051010400414.4616844700437.70904486550650100000415.0000000000.005650100000101.0500000435.7500000000.000000000190731.720000000000000.00000000000003153.990000000000004.250000000003158.24
15110345051030400414.4616844700437.70904486540100100000035.0000000000.005100108120101.0200000035.7000000000.000000000187514.550000000000000.00000000000003153.990000000000004.250000000003158.24
15110345051040400414.4616844700437.70904486540150100000100.0000000000.005150106100101.0500000105.0000000000.000000000459594.500000000000000.00000000000003153.990000000000004.250000000003158.24
15110345051040400414.4616844700437.70904486540160100000120.0000000000.005160106100101.0500000126.0000000000.000000000551513.400000000000000.00000000000003153.990000000000004.250000000003158.24
15110345051040400414.4616844700437.70904486550370100000700.0000000000.005370100000101.0500000735.0000000000.000000000321716.150000000000000.00000000000003153.990000000000004.250000000003158.24
15110345051040400414.4616844700437.70904486550380100000900.0000000000.005380100000101.0500000945.0000000000.000000000413635.050000000000000.00000000000003153.990000000000004.250000000003158.24
15110345051040400414.4616844700437.70904486550170100000500.0000000000.005170100000101.0000000500.0000000000.000000000218854.520000000000000.00000000000003153.990000000000004.250000000003158.24
15110345051040400414.4616844700437.70904486550620100001100.0000000000.005620100000101.0700001177.0000000000.000000000515183.550000000000000.00000000000003153.990000000000004.250000000003158.24
15110345051040400414.4616844700437.70904486550410100999999.0000000000.005410100000101.1100000472.5000000000.000000000206817.520000000000000.00010000000003153.990000000000004.250000000003158.24
15110345051040400414.4616844700437.70904486550630100002500.0000000000.005630100000101.0700002675.0000000000.000000001170871.700000000000000.00000000000003153.990000000000004.250000000003158.24
15110345071020400414.4616844700437.70904486540100100000130.0000000000.005100108120101.0200000132.6000000000.000000000696482.630000000000000.00000000000001664.440000000000008.580000000001673.03
15110345071020400414.4616844700437.70904486540070100000250.0000000000.005070111020101.0900000272.5000000000.000000000238551.430000000000000.00000000000001664.440000000000008.580000000001673.03
15110345081010400414.4616844700437.70904486550400200002500.0000000000.005400200000101.1100002775.0000000000.000000001214642.600000000000000.00000000000002855.060000000000000.000000000002855.06
15110345081010400414.4616844700437.70904486550170100000710.0000000000.005170100000101.0000000710.0000000000.000000000310773.420000000000000.00000000000002855.060000000000000.000000000002855.06
15110345081010400414.4616844700437.70904486550620100005558.0000000000.005620100000101.0500005835.9000000000.000000002554426.210000000000000.00000000000002855.060000000000000.000000000002855.06
15110345081010400414.4616844700437.70904486550630100000800.0000000000.005630100000101.0500000840.0000000000.000000000367675.600000000000000.00000000000002855.060000000000000.000000000002855.06
15110353011010400563.9915196700595.62608230550140100003000.0000000000.005140100000101.0500003150.0000000000.000000001876222.160000000000000.00000000000001469.230000000000118.300000000001587.53
15110353011010400563.9915196700595.62608230550380100002000.0000000000.005380100000101.0400002080.0000000000.000000001238902.250000000000000.00000000000001469.230000000000118.300000000001587.53
15110353011010400563.9915196700595.62608230550370100000820.0000000000.005370100000101.0400000852.8000000000.000000000507949.920000000000000.00000000000001469.230000000000118.300000000001587.53
15110353101020400563.9915196700595.62608230540250100000415.0000000000.005250112120101.0000000415.0000000000.000000002966217.890000000000000.00000000000000640.750000000000101.000000000000741.75
15110353111010400563.9915196700595.62608230560010100004000.0000000000.005010100000101.0400004160.0000000000.000000002477804.500000000000000.00000000000003438.000000000000151.500000000003589.50
15110353131010400563.9915196700595.62608230550370100000900.0000000000.005370100000101.0200000918.0000000000.000000000546784.740000000000000.00000000000002085.170000000000150.000000000002235.17
15110353131010400563.9915196700595.62608230550400200006400.0000000000.005400200000101.0500006720.0000000000.000000004002607.270000000000000.00000000000002085.170000000000150.000000000002235.17
15110353021010400563.9915196700595.62608230550170100003000.0000000000.005170100000101.0000003000.0000000000.000000001786878.250000000000000.00000000000002756.630000000001499.580000000004256.22
15110353021010400563.9915196700595.62608230550620100002500.0000000000.005620100000101.0500002625.0000000000.000000001563518.470000000000000.00000000000002756.630000000001499.580000000004256.22
15110353021010400563.9915196700595.62608230550020100000480.0000000000.005020100000101.0400000499.2000000000.000000000297336.540000000000000.00000000000002756.630000000001499.580000000004256.22
15110353021010400563.9915196700595.62608230550630100007000.0000000000.005630100000101.0500007350.0000000000.000000004377851.700000000000000.00000000000002756.630000000001499.580000000004256.22
15110353021020400563.9915196700595.62608230550370100000200.0000000000.005370100000101.0400000208.0000000000.000000000123890.230000000000000.00000000000002756.630000000001499.580000000004256.22
15110353021030400563.9915196700595.62608230540150100000150.0000000000.005150110120101.0200000153.0000000000.000000001093569.490000000000000.00000000000002756.630000000001499.580000000004256.22
15110353021030400563.9915196700595.62608230550370100000350.0000000000.005370100000101.0400000364.0000000000.000000000216807.890000000000000.00000000000002756.630000000001499.580000000004256.22
15110353021030400563.9915196700595.62608230550380100000900.0000000000.005380100000101.0400000936.0000000000.000000000557506.010000000000000.00000000000002756.630000000001499.580000000004256.22
15110353021030400563.9915196700595.62608230550410100001200.0000000000.005410100000101.1000001320.0000000000.000000000786226.430000000000000.00000000000002756.630000000001499.580000000004256.22
15110353021030400563.9915196700595.62608230550140100001200.0000000000.005140100000101.0500001260.0000000000.000000000750488.860000000000000.00000000000002756.630000000001499.580000000004256.22
15110353041010400563.9915196700595.62608230540010100000920.0000000000.005010111120101.0000000920.0000000000.000000006575711.950000000000000.00000000000001979.590000000000405.830000000002385.42
15110353041010400563.9915196700595.62608230550640100000920.0000000000.005640100000101.0300000947.6000000000.000000000564415.280000000000000.00000000000001979.590000000000405.830000000002385.42
15110353041010400563.9915196700595.62608230560010100000200.0000000000.005010100000101.0500000210.0000000000.000000000125081.480000000000000.00000000000001979.590000000000405.830000000002385.42
15110353041020400563.9915196700595.62608230540010100000415.0000000000.005010111120101.0000000415.0000000000.000000002966217.890000000000000.00000000000001979.590000000000405.830000000002385.42
15110353041020400563.9915196700595.62608230550640100000415.0000000000.005640100000101.0300000427.4500000000.000000000254600.370000000000000.00000000000001979.590000000000405.830000000002385.42
15110353041020400563.9915196700595.62608230560010100000200.0000000000.005010100000101.0500000210.0000000000.000000000125081.480000000000000.00000000000001979.590000000000405.830000000002385.42
15110361011010400863.9502734100912.40967054550370100000800.0000000000.005370100000101.0400000832.0000000000.000000000759124.850000000000000.00000000000002063.330000000000291.720000000002355.05
15110361011010400863.9502734100912.40967054550380100001200.0000000080.005380100000101.0400001248.0000000083.200000001138687.270000000075912.48000000000002063.330000000000291.720000000002355.05
15110361101010400863.9502734100912.40967054540260100000300.0000000000.005260112100101.0000000300.0000000000.000000002737229.010000000000000.00000000000001331.130000000000477.370000000001808.50
15110361101010400863.9502734100912.40967054550620100000860.0000000000.005620100000101.0400000894.4000000000.000000000816059.210000000000000.00000000000001331.130000000000477.370000000001808.50
15110361101010400863.9502734100912.40967054550370100000500.0000000000.005370100000101.0200000510.0000000000.000000000465328.930000000000000.00000000000001331.130000000000477.370000000001808.50
15110361101010400863.9502734100912.40967054550170100000450.0000000000.005170100000101.0000000450.0000000000.000000000410584.350000000000000.00000000000001331.130000000000477.370000000001808.50
15110361101010400863.9502734100912.40967054550362900004300.0000000000.005362900000101.0200004386.0000000000.000000004001828.810000000000000.00000000000001331.130000000000477.370000000001808.50
15110361101010400863.9502734100912.40967054550380100000660.0000000000.005380100000101.0200000673.2000000000.000000000614234.190000000000000.00000000000001331.130000000000477.370000000001808.50
15110361101010400863.9502734100912.40967054560040100004300.0000000000.005040100000101.0200004386.0000000000.000000004001828.810000000000000.00000000000001331.130000000000477.370000000001808.50
15110361121010400863.9502734100912.40967054550620100002700.0000000000.005620100000101.0300002781.0000000000.000000002537411.290000000000000.00000000000000796.080000000000038.710000000000834.79
15110361121010400863.9502734100912.40967054550370100000500.0000000000.005370100000101.0200000510.0000000000.000000000465328.930000000000000.00000000000000796.080000000000038.710000000000834.79
15110361061020400863.9502734100912.40967054540010100000415.0000000000.005010111120101.0000000415.0000000000.000000004543800.160000000000000.00000000000000662.620000000000302.820000000000965.44
15110361061020400863.9502734100912.40967054550640100000415.0000000000.005640100000101.0300000427.4500000000.000000000390009.510000000000000.00000000000000662.620000000000302.820000000000965.44
15110361071020400863.9502734100912.40967054550362900004000.0000000000.005362900000101.0200004080.0000000000.000000003722631.460000000000000.00000000000003082.920000000000303.000000000003385.92
15110370011010400457.1528173000482.79474439550380100000210.0000000000.005380100000101.0200000214.2000000000.000000000103414.630000000000000.00000000000002310.400000000000284.000000000002594.40
15110370011010400457.1528173000482.79474439550370100000630.0000000000.005370100000101.0200000642.6000000000.000000000310243.900000000000000.00000000000002310.400000000000284.000000000002594.40
15110370011020400457.1528173000482.79474439550380100000350.0000000000.005380100000101.0200000357.0000000000.000000000172357.720000000000000.00000000000002310.400000000000284.000000000002594.40
15110370011020400457.1528173000482.79474439550370100001050.0000000000.005370100000101.0200001071.0000000000.000000000517073.170000000000000.00000000000002310.400000000000284.000000000002594.40
15110370121010400457.1528173000482.79474439540100100000130.0000000000.005100103120100.9900000128.7000000000.000000000745628.200000000000000.00000000000000128.700000000000029.400000000000158.10
15110370131010400457.1528173000482.79474439550620100000510.0000000000.005620100000101.0300000525.3000000000.000000000253612.080000000000000.00030000000000557.620000000000021.250000000000578.87
15110370131010400457.1528173000482.79474439550380100000200.0000000000.005380100000101.0200000204.0000000000.000000000098490.130000000000000.00030000000000557.620000000000021.250000000000578.87
15110370131010400457.1528173000482.79474439550630100001000.0000000000.005630100000101.0300001030.0000000000.000000000497278.590000000000000.00030000000000557.620000000000021.250000000000578.87
15110370131010400457.1528173000482.79474439550410100000800.0000000000.005410100000101.0500000840.0000000000.000000000405547.590000000000000.00030000000000557.620000000000021.250000000000578.87
15110370131010400457.1528173000482.79474439550370100000180.0000000000.005370100000101.0200000183.6000000000.000000000088641.120000000000000.00030000000000557.620000000000021.250000000000578.87
15110370131010400457.1528173000482.79474439550170100000830.0000000000.005170100000101.0000000830.0000000000.000000000400719.640000000000000.00030000000000557.620000000000021.250000000000578.87
15110370021010400457.1528173000482.79474439540070100000415.0000000022.005070112100101.0000000415.0000000022.000000002003598.190000000106214.84000000000001291.730000000000371.600000000001663.33
15110370021010400457.1528173000482.79474439550370100000540.0000000000.005370100000101.0200000550.8000000000.000000000265923.350000000000000.00000000000001291.730000000000371.600000000001663.33
15110370061010400457.1528173000482.79474439550370100007000.0000000000.005370100000101.0200007140.0000000000.000000003447154.470000000000000.00000000000007327.000000000000800.000000000008127.00
15110370061010400457.1528173000482.79474439560010100020000.0000000000.005010100000101.0300020600.0000000000.000000009945571.730000000000000.00000000000007327.000000000000800.000000000008127.00
15110388111010400330.3065444000348.83360146550070100007000.0000000000.005070100000100.9300006510.0000000000.000000002270906.750000000000000.00000000000003742.500000000000127.350000000003869.85
15110388121020400330.3065444000348.83360146550090100005000.0000000000.005090100000101.0200005100.0000000000.000000001779051.370000000000000.00000000000002101.010000000000790.030000000002891.04
15110388121020400330.3065444000348.83360146550363500000012.0000000000.005363500000101.0100000012.1200000000.000000000004227.860000000000000.00000000000002101.010000000000790.030000000002891.04
15110388021010400330.3065444000348.83360146560010100009000.0000000000.005010100000101.0400009360.0000000000.000000003265082.510000000000000.00000000000002400.000000000000320.210000000002720.21
15110388021010400330.3065444000348.83360146570010100009000.0000000000.005010100000101.0400009360.0000000000.000000003265082.510000000000000.00000000000002400.000000000000320.210000000002720.21
15110388041010400330.3065444000348.83360146540010100000920.0000000000.005010102120100.9400000864.8000000000.000000003620055.580000000000000.00000000000001427.590000000001629.770000000003057.36
15110388041010400330.3065444000348.83360146550640100999999.0000000000.005640100000101.0200000219.4200000000.000000000076541.070000000000000.00010000000001427.590000000001629.770000000003057.36
15110388061010400330.3065444000348.83360146550410100999999.0000000000.005410100000101.0500000163.5000000000.000000000057034.290000000000000.00010000000008116.130000000000299.340000000008415.47
15110388061010400330.3065444000348.83360146550380100999999.0000000000.005380100000101.0200001470.0000000000.000000000512785.390000000000000.00010000000008116.130000000000299.340000000008415.47
15110388061010400330.3065444000348.83360146550140100999999.0000000000.005140100000101.0300013650.0000000000.000000004761578.660000000000000.00010000000008116.130000000000299.340000000008415.47
15110388061010400330.3065444000348.83360146550040100004000.0000000000.005040100000101.0200004080.0000000000.000000001423241.090000000000000.00000000000008116.130000000000299.340000000008415.47
15110388061010400330.3065444000348.83360146550050100037000.0000000000.005050100000101.0200037740.0000000000.000000013164980.120000000000000.00000000000008116.130000000000299.340000000008415.47
15110388061010400330.3065444000348.83360146550370100003500.0000000000.005370100000101.0200003570.0000000000.000000001245335.960000000000000.00000000000008116.130000000000299.340000000008415.47
15110388071010400330.3065444000348.83360146550370100001535.0000000000.005370100000101.0100001550.3500000000.000000000540814.170000000000000.00000000000018803.360000000000000.000000000018803.36
15110388071010400330.3065444000348.83360146550380100999999.0000000000.005380100000101.0100001272.0000000000.000000000443716.340000000000000.00010000000018803.360000000000000.000000000018803.36
15110388071020400330.3065444000348.83360146550370100003000.0000000000.005370100000101.0100003030.0000000000.000000001056965.810000000000000.00000000000018803.360000000000000.000000000018803.36
15110388071020400330.3065444000348.83360146550380100004000.0000000000.005380100000101.0100004040.0000000000.000000001409287.750000000000000.00000000000018803.360000000000000.000000000018803.36
15110388071020400330.3065444000348.83360146560020200000504.0000000000.005020200000101.0100000509.0400000000.000000000177570.260000000000000.00000000000018803.360000000000000.000000000018803.36
15110388081010400330.3065444000348.83360146550380100001067.0000000000.005380100000101.0100001077.6700000000.000000000375927.510000000000000.00030000000008230.800000000000000.000000000008230.80
15110388081010400330.3065444000348.83360146550140100002200.0000000000.005140100000101.0200002244.0000000000.000000000782782.600000000000000.00030000000008230.800000000000000.000000000008230.80
15110388081010400330.3065444000348.83360146550370100006400.0000000000.005370100000101.0100006464.0000000000.000000002254860.400000000000000.00030000000008230.800000000000000.000000000008230.80
15110388081020400330.3065444000348.83360146540150100000630.0000000000.005150102120101.0000000630.0000000000.000000002637182.030000000000000.00030000000008230.800000000000000.000000000008230.80
15110388081020400330.3065444000348.83360146550370100001600.0000000000.005370100000101.0200001632.0000000000.000000000569296.440000000000000.00030000000008230.800000000000000.000000000008230.80
15110388081020400330.3065444000348.83360146550040100000130.0000000000.005040100000101.0200000132.6000000000.000000000046255.340000000000000.00030000000008230.800000000000000.000000000008230.80
15110388081020400330.3065444000348.83360146550380100000700.0000000000.005380100000101.0200000714.0000000000.000000000249067.190000000000000.00030000000008230.800000000000000.000000000008230.80
15110388081020400330.3065444000348.83360146550410100002400.0000000000.005410100000101.0500002520.0000000000.000000000879060.680000000000000.00030000000008230.800000000000000.000000000008230.80
15110388081020400330.3065444000348.83360146550620100005000.0000000000.005620100000101.0300005150.0000000000.000000001796493.050000000000000.00030000000008230.800000000000000.000000000008230.80
15110388081020400330.3065444000348.83360146550140100014100.0000000000.005140100000101.0300014523.0000000000.000000005066110.390000000000000.00030000000008230.800000000000000.000000000008230.80
15110396011020400619.8402822900654.60742957550620100000400.0000000000.005620100000101.0300000412.0000000000.000000000269698.260000000000000.00000000000000351.930000000000270.670000000000622.59
15110396011020400619.8402822900654.60742957550370100000320.0000000000.005370100000101.0200000326.4000000000.000000000213663.870000000000000.00000000000000351.930000000000270.670000000000622.59
15110396011020400619.8402822900654.60742957550170100000481.0000000000.005170100000101.0000000481.0000000000.000000000314866.170000000000000.00000000000000351.930000000000270.670000000000622.59
15110396011030400619.8402822900654.60742957550380100000260.0000000000.005380100000101.0200000265.2000000000.000000000173601.890000000000000.00000000000000351.930000000000270.670000000000622.59
15110396011030400619.8402822900654.60742957550370100000800.0000000000.005370100000101.0200000816.0000000000.000000000534159.660000000000000.00000000000000351.930000000000270.670000000000622.59
15110396101010400619.8402822900654.60742957550370100000598.0000000000.005370100000101.0100000603.9800000000.000000000395369.800000000000000.00030000000000781.420000000000196.000000000000977.42
15110396101010400619.8402822900654.60742957550380100000800.0000000000.005380100000101.0100000808.0000000000.000000000528922.800000000000000.00030000000000781.420000000000196.000000000000977.42
15110396101010400619.8402822900654.60742957550410100000180.0000000000.005410100000101.0500000189.0000000000.000000000123720.800000000000000.00030000000000781.420000000000196.000000000000977.42
15110396111010400619.8402822900654.60742957540160100000010.0000000000.005160103010100.9900000009.9000000000.000000000006480.610000000000000.00000000000000368.690000000000000.000000000000368.69
15110396111010400619.8402822900654.60742957550630100000630.0000000000.005630100000101.0200000642.6000000000.000000000420650.730000000000000.00000000000000368.690000000000000.000000000000368.69
15110396111010400619.8402822900654.60742957550370100000530.0000000000.005370100000101.0100000535.3000000000.000000000350411.360000000000000.00000000000000368.690000000000000.000000000000368.69
15110396111010400619.8402822900654.60742957550410100001100.0000000000.005410100000101.0100001111.0000000000.000000000727268.850000000000000.00000000000000368.690000000000000.000000000000368.69
15110396111010400619.8402822900654.60742957550620100000540.0000000000.005620100000101.0200000550.8000000000.000000000360557.770000000000000.00000000000000368.690000000000000.000000000000368.69
15110396111010400619.8402822900654.60742957550020100000415.0000000000.005020100000101.0100000419.1500000000.000000000274378.700000000000000.00000000000000368.690000000000000.000000000000368.69
15110396131010400619.8402822900654.60742957540010100000415.0000000000.005010104120100.9400000390.1000000000.000000003064348.300000000000000.00000000000000390.100000000000196.000000000000586.10
15110396021020400619.8402822900654.60742957540250100000415.0000000000.005250112120101.0000000415.0000000000.000000003259945.000000000000000.00000000000000499.380000000000146.800000000000646.18
15110396021020400619.8402822900654.60742957550380100000140.0000000000.005380100000101.0200000142.8000000000.000000000093477.940000000000000.00000000000000499.380000000000146.800000000000646.18
15110396021020400619.8402822900654.60742957550370100000415.0000000000.005370100000101.0200000423.3000000000.000000000277095.320000000000000.00000000000000499.380000000000146.800000000000646.18
15110396031010400619.8402822900654.60742957550170100001660.0000000000.005170100000101.0000001660.0000000000.000000001086648.330000000000000.00000000000001208.010000000000008.580000000001216.59
15110396031010400619.8402822900654.60742957550620100000600.0000000000.005620100000101.0300000618.0000000000.000000000404547.390000000000000.00000000000001208.010000000000008.580000000001216.59
15110396031010400619.8402822900654.60742957550370100000415.0000000000.005370100000101.0200000423.3000000000.000000000277095.320000000000000.00000000000001208.010000000000008.580000000001216.59
15110396031010400619.8402822900654.60742957550380100000400.0000000000.005380100000101.0200000408.0000000000.000000000267079.830000000000000.00000000000001208.010000000000008.580000000001216.59
15110396041010400619.8402822900654.60742957540010100000415.0000000000.005010102010100.9400000390.1000000000.000000000255362.360000000000000.00000000000000107.530000000000291.250000000000398.78
15110396041010400619.8402822900654.60742957550640100000415.0000000000.005640100000101.0200000423.3000000000.000000000277095.320000000000000.00000000000000107.530000000000291.250000000000398.78
15110396061010400619.8402822900654.60742957540250100000190.0000000000.005250110010101.0000000190.0000000000.000000000124375.410000000000000.00000000000000406.080000000000309.900000000000715.98
15110396061010400619.8402822900654.60742957550370100000500.0000000000.005370100000101.0200000510.0000000000.000000000333849.790000000000000.00000000000000406.080000000000309.900000000000715.98
15110396061010400619.8402822900654.60742957550380100000250.0000000000.005380100000101.0200000255.0000000000.000000000166924.890000000000000.00000000000000406.080000000000309.900000000000715.98
15110396061020400619.8402822900654.60742957550370100000300.0000000000.005370100000101.0200000306.0000000000.000000000200309.870000000000000.00000000000000406.080000000000309.900000000000715.98
15110396061020400619.8402822900654.60742957550380100000300.0000000000.005380100000101.0200000306.0000000000.000000000200309.870000000000000.00000000000000406.080000000000309.900000000000715.98
15110396061020400619.8402822900654.60742957550410100000800.0000000000.005410100000101.0500000840.0000000000.000000000549870.240000000000000.00000000000000406.080000000000309.900000000000715.98
15110396071010400619.8402822900654.60742957550370100001500.0000000000.005370100000101.0100001515.0000000000.000000000991730.260000000000000.00000000000001218.710000000000444.720000000001663.43
15110396071010400619.8402822900654.60742957550380100001995.0000000000.005380100000101.0100002014.9500000000.000000001319001.240000000000000.00000000000001218.710000000000444.720000000001663.43
15110396071020400619.8402822900654.60742957550170100002850.0000000000.005170100000101.0000002850.0000000000.000000001865631.170000000000000.00000000000001218.710000000000444.720000000001663.43
15110396071020400619.8402822900654.60742957550630100001000.0000000000.005630100000101.0200001020.0000000000.000000000667699.580000000000000.00000000000001218.710000000000444.720000000001663.43
15110396071030400619.8402822900654.60742957550370100000200.0000000000.005370100000101.0100000202.0000000000.000000000132230.700000000000000.00000000000001218.710000000000444.720000000001663.43
15110396071030400619.8402822900654.60742957550380100000260.0000000000.005380100000101.0100000262.6000000000.000000000171899.910000000000000.00000000000001218.710000000000444.720000000001663.43
15110396081010400619.8402822900654.60742957550380100000800.0000000000.005380100000101.0100000808.0000000000.000000000528922.800000000000000.00000000000004088.100000000000097.080000000004185.18
15110396081010400619.8402822900654.60742957550410100000180.0000000000.005410100000101.0500000189.0000000000.000000000123720.800000000000000.00000000000004088.100000000000097.080000000004185.18
15110396081010400619.8402822900654.60742957550370100000598.0000000000.005370100000101.0100000603.9800000000.000000000395369.800000000000000.00000000000004088.100000000000097.080000000004185.18
15110396081020400619.8402822900654.60742957550370100000415.0000000000.005370100000101.0100000419.1500000000.000000000274378.700000000000000.00000000000004088.100000000000097.080000000004185.18
15110396081020400619.8402822900654.60742957550380100000520.0000000000.005380100000101.0100000525.2000000000.000000000343799.820000000000000.00000000000004088.100000000000097.080000000004185.18
15110396081030400619.8402822900654.60742957550370100000389.0000000000.005370100000101.0100000392.8900000000.000000000257188.710000000000000.00000000000004088.100000000000097.080000000004185.18
15110396081030400619.8402822900654.60742957550380100000520.0000000000.005380100000101.0100000525.2000000000.000000000343799.820000000000000.00000000000004088.100000000000097.080000000004185.18
15110396081030400619.8402822900654.60742957550090100014300.0000000000.005090100000101.0200014586.0000000000.000000009548103.970000000000000.00000000000004088.100000000000097.080000000004185.18
15110396081050400619.8402822900654.60742957550370100000715.0000000000.005370100000101.0100000722.1500000000.000000000472724.760000000000000.00000000000004088.100000000000097.080000000004185.18
15110396081050400619.8402822900654.60742957550500100003600.0000000000.005500100000101.0200003672.0000000000.000000002403718.480000000000000.00000000000004088.100000000000097.080000000004185.18
15110396091010400619.8402822900654.60742957550370100000200.0000000000.005370100000101.0100000202.0000000000.000000000132230.700000000000000.00000000000000222.260000000000000.000000000000222.26
15110400011010500416.1886470300439.53287360550010200000415.0000000000.005010200000101.0900000452.3500000000.000000000198822.700000000000000.00000000000001113.200000000000000.000000000001113.20
15110400011010500416.1886470300439.53287360550370100000850.0000000000.005370100000101.0800000918.0000000000.000000000403491.180000000000000.00000000000001113.200000000000000.000000000001113.20
15110400101010500416.1886470300439.53287360550370100000831.0000000066.005370100000101.0600000880.8600000069.960000000387166.930000000030749.72000000000002287.070000000000084.000000000002371.07
15110400101010500416.1886470300439.53287360550380100000243.0000000019.005380100000101.0600000257.5800000020.140000000113214.880000000008852.19000000000002287.070000000000084.000000000002371.07
15110400111010500416.1886470300439.53287360540110100000415.0000000000.005110106110101.0000000415.0000000000.000000002006467.570000000000000.00000000000002272.670000000000183.800000000002456.47
15110400121010500416.1886470300439.53287360550370100001600.0000000176.005370100000101.0600001696.0000000186.560000000745447.750000000081999.25000000000004072.030000000000367.500000000004439.53
15110400121010500416.1886470300439.53287360550380100000530.0000000000.005380100000101.0600000561.8000000000.000000000246929.570000000000000.00000000000004072.030000000000367.500000000004439.53
15110400121010500416.1886470300439.53287360550140100005000.0000000000.005140100000101.0900005450.0000000000.000000002395454.160000000000000.00000000000004072.030000000000367.500000000004439.53
15110400131030500416.1886470300439.53287360540110100000415.0000000000.005110107110101.0000000415.0000000000.000000002006467.570000000000000.00000000000001005.670000000000134.600000000001140.27
15110400021010500416.1886470300439.53287360540010100000415.0000000093.005010104120101.0000000415.0000000093.000000002188873.710000000490518.69000000000001393.850000000000000.000000000001393.85
15110400021010500416.1886470300439.53287360550640100000380.0000000000.005640100000101.0800000410.4000000000.000000000180384.290000000000000.00000000000001393.850000000000000.000000000001393.85
15110400021010500416.1886470300439.53287360550140100000500.0000000000.005140100000101.1100000555.0000000000.000000000243940.740000000000000.00000000000001393.850000000000000.000000000001393.85
15110400021030500416.1886470300439.53287360540010100000830.0000000076.005010104120101.0000000830.0000000076.000000004377747.420000000400853.98000000000001393.850000000000000.000000000001393.85
15110400021030500416.1886470300439.53287360550640100000760.0000000000.005640100000101.0800000820.8000000000.000000000360768.580000000000000.00000000000001393.850000000000000.000000000001393.85
15110400031010500416.1886470300439.53287360550370100000425.0000000034.005370100000101.0700000454.7500000036.380000000199877.570000000015990.21000000000002106.550000000000210.000000000002316.55
15110400051010500416.1886470300439.53287360550370100000380.0000000030.005370100000101.0700000406.6000000032.100000000178714.070000000014109.01000000000000749.740000000000157.500000000000907.24
15110400051010500416.1886470300439.53287360550380100000150.0000000012.005380100000101.0700000160.5000000012.840000000070545.030000000005643.60000000000000749.740000000000157.500000000000907.24
15110400051010500416.1886470300439.53287360550020100000380.0000000010.005020100000101.0700000406.6000000010.700000000178714.070000000004703.00000000000000749.740000000000157.500000000000907.24
15110400051020500416.1886470300439.53287360540100100000090.0000000000.005100105120101.0400000093.6000000000.000000000493683.320000000000000.00000000000000749.740000000000157.500000000000907.24
15110400061020500416.1886470300439.53287360540100100000094.0000000000.005100105120101.0400000097.7600000000.000000000515624.800000000000000.00000000000000750.060000000000000.000000000000750.06
15110400081010500416.1886470300439.53287360540320100000180.0000000000.005320106120101.0000000180.0000000000.000000000949391.010000000000000.00000000000000243.600000000000543.040000000000786.64
15110400091020500416.1886470300439.53287360550370100000380.0000000030.005370100000101.0600000402.8000000031.800000000177043.840000000013977.15000000000001845.230000000000000.000000000001845.23
15110400091030500416.1886470300439.53287360550370100000560.0000000045.005370100000101.0600000593.6000000047.700000000260906.710000000020965.72000000000001845.230000000000000.000000000001845.23
15110400091030500416.1886470300439.53287360550380100000206.0000000017.005380100000101.0600000218.3600000018.020000000095976.400000000007920.38000000000001845.230000000000000.000000000001845.23
15110418101010500361.0319314600381.28239064540150100000200.0000000000.005150106120101.0500000210.0000000000.000000000960831.620000000000000.00000000000001292.000000000003039.500000000004331.50
15110418101020500361.0319314600381.28239064540150100000200.0000000000.005150106120101.0500000210.0000000000.000000000960831.620000000000000.00000000000001292.000000000003039.500000000004331.50
15110418111010500361.0319314600381.28239064540030100002045.0000000000.005030107120101.1300002310.8500000000.000000010573036.950000000000000.00000000000004276.090000000000138.660000000004414.74
15110418111010500361.0319314600381.28239064550650100001100.0000000000.005650100000101.0600001166.0000000000.000000000444575.270000000000000.00000000000004276.090000000000138.660000000004414.74
15110418111020500361.0319314600381.28239064540160100000080.0000000000.005160107120101.0400000083.2000000000.000000000380672.340000000000000.00000000000004276.090000000000138.660000000004414.74
15110418111020500361.0319314600381.28239064540370100000075.0000000000.005370107120101.0400000078.0000000000.000000000356880.320000000000000.00000000000004276.090000000000138.660000000004414.74
15110418111020500361.0319314600381.28239064550380100000130.0000000000.005380100000101.0600000137.8000000000.000000000052540.710000000000000.00000000000004276.090000000000138.660000000004414.74
15110418111020500361.0319314600381.28239064550370100000800.0000000205.005370100000101.0600000848.0000000217.300000000323327.470000000082852.66000000000004276.090000000000138.660000000004414.74
15110418111030500361.0319314600381.28239064540150100999999.0000000000.005150107080101.0400000200.0000000000.000000000610051.830000000000000.00010000000004276.090000000000138.660000000004414.74
15110418111030500361.0319314600381.28239064550620100000250.0000000000.005620100000101.0800000270.0000000000.000000000102946.250000000000000.00000000000004276.090000000000138.660000000004414.74
15110418111030500361.0319314600381.28239064550170100001140.0000000000.005170100000101.0900001242.6000000000.000000000473781.500000000000000.00000000000004276.090000000000138.660000000004414.74
15110418111030500361.0319314600381.28239064560010100000480.0000000000.005010100000101.0700000513.6000000000.000000000195826.640000000000000.00000000000004276.090000000000138.660000000004414.74
15110418111030500361.0319314600381.28239064570010100001000.0000000000.005010100000101.0700001070.0000000000.000000000407972.160000000000000.00000000000004276.090000000000138.660000000004414.74
15110418111040500361.0319314600381.28239064540100100000112.0000000000.005100107120101.0200000114.2400000000.000000000522692.400000000000000.00000000000004276.090000000000138.660000000004414.74
15110418121010500361.0319314600381.28239064540150100000400.0000000000.005150107070101.0400000416.0000000000.000000001110294.320000000000000.00000000000006599.500000000000563.990000000007163.48
15110418121010500361.0319314600381.28239064540160100000240.0000000023.005160106060101.0500000252.0000000024.150000000576498.970000000055247.82000000000006599.500000000000563.990000000007163.48
15110418121010500361.0319314600381.28239064540370100000050.0000000000.005370107070101.0400000052.0000000000.000000000138786.790000000000000.00000000000006599.500000000000563.990000000007163.48
15110418121010500361.0319314600381.28239064550370100002400.0000000000.005370100000101.0600002544.0000000000.000000000969982.400000000000000.00000000000006599.500000000000563.990000000007163.48
15110418121010500361.0319314600381.28239064550070100005000.0000000000.005070100000100.9300004650.0000000000.000000001772963.120000000000000.00000000000006599.500000000000563.990000000007163.48
15110418121010500361.0319314600381.28239064550380100000900.0000000000.005380100000101.0600000954.0000000000.000000000363743.400000000000000.00000000000006599.500000000000563.990000000007163.48
15110418121010500361.0319314600381.28239064550140100029000.0000000000.005140100000101.0800031320.0000000000.000000011941764.470000000000000.00000000000006599.500000000000563.990000000007163.48
15110418121010500361.0319314600381.28239064560020200000150.0000000000.005020200000101.0600000159.0000000000.000000000060623.900000000000000.00000000000006599.500000000000563.990000000007163.48
15110418121010500361.0319314600381.28239064570020100000466.0000000000.005020100000101.0600000493.9600000000.000000000188338.250000000000000.00000000000006599.500000000000563.990000000007163.48
15110418121020500361.0319314600381.28239064550370100000579.0000000000.005370100000101.0600000613.7400000000.000000000234008.250000000000000.00000000000006599.500000000000563.990000000007163.48
15110418121020500361.0319314600381.28239064560010100001100.0000000000.005010100000101.0700001177.0000000000.000000000448769.370000000000000.00000000000006599.500000000000563.990000000007163.48
15110418121020500361.0319314600381.28239064570010100002400.0000000000.005010100000101.0700002568.0000000000.000000000979133.180000000000000.00000000000006599.500000000000563.990000000007163.48
15110418031050500361.0319314600381.28239064550370100000300.0000000000.005370100000101.0700000321.0000000000.000000000122391.650000000000000.00000000000001055.630000000000297.680000000001353.32
15110418071010500361.0319314600381.28239064540070100000400.0000000000.005070101070101.0900000436.0000000000.000000001163673.860000000000000.00000000000005467.670000000000004.540000000005472.21
15110418071010500361.0319314600381.28239064540080100000500.0000000000.005080106060101.0300000515.0000000000.000000001178162.590000000000000.00000000000005467.670000000000004.540000000005472.21
15110418071010500361.0319314600381.28239064540070100000450.0000000000.005070106050101.0000000450.0000000000.000000000857885.380000000000000.00000000000005467.670000000000004.540000000005472.21
15110418071010500361.0319314600381.28239064550070100004500.0000000000.005070100000100.9300004185.0000000000.000000001595666.800000000000000.00000000000005467.670000000000004.540000000005472.21
15110418071010500361.0319314600381.28239064550130100000250.0000000000.005130100000101.0600000265.0000000000.000000000101039.830000000000000.00000000000005467.670000000000004.540000000005472.21
15110426011010501060.0856565701119.54638411550380100000400.0000000000.005380100000101.0600000424.0000000000.000000000474687.670000000000000.00000000000001523.000000000003606.010000000005129.01
15110426011010501060.0856565701119.54638411550370100000800.0000000064.005370100000101.0600000848.0000000067.840000000949375.330000000075950.03000000000001523.000000000003606.010000000005129.01
15110426111010501060.0856565701119.54638411540010100000415.0000000000.005010109120101.0000000415.0000000000.000000005575340.990000000000000.00000000000002055.940000000000000.000000000002055.94
15110426111010501060.0856565701119.54638411550640100000415.0000000000.005640100000101.0500000435.7500000000.000000000487842.340000000000000.00000000000002055.940000000000000.000000000002055.94
15110426111020501060.0856565701119.54638411540010100001476.0000000000.005010109120101.0000001476.0000000000.000000019829405.560000000000000.00000000000002055.940000000000000.000000000002055.94
15110426111020501060.0856565701119.54638411550640100001470.0000000000.005640100000101.0500001543.5000000000.000000001728019.840000000000000.00000000000002055.940000000000000.000000000002055.94
15110426121010501060.0856565701119.54638411540080100000366.0000000000.005080109120101.0200000373.3200000000.000000005015388.670000000000000.00000000000016581.830000000001204.120000000017785.94
15110426121010501060.0856565701119.54638411550070100048000.0000000000.005070100000100.9500045600.0000000000.000000051051315.120000000000000.00000000000016581.830000000001204.120000000017785.94
15110426121010501060.0856565701119.54638411560010100018000.0000000000.005010100000101.0600019080.0000000000.000000021360945.010000000000000.00000000000016581.830000000001204.120000000017785.94
15110426121010501060.0856565701119.54638411570010100018000.0000000000.005010100000101.0600019080.0000000000.000000021360945.010000000000000.00000000000016581.830000000001204.120000000017785.94
15110426121010501060.0856565701119.54638411570020100011000.0000000000.005020100000101.0500011550.0000000000.000000012930760.740000000000000.00000000000016581.830000000001204.120000000017785.94
15110426121020501060.0856565701119.54638411550070100024000.0000000000.005070100000100.9500022800.0000000000.000000025525657.560000000000000.00000000000016581.830000000001204.120000000017785.94
15110426121020501060.0856565701119.54638411550370100004150.0000000441.005370100000101.0500004357.5000000463.050000004878423.370000000518405.95000000000016581.830000000001204.120000000017785.94
15110426121020501060.0856565701119.54638411550380100001300.0000000000.005380100000101.0500001365.0000000000.000000001528180.810000000000000.00000000000016581.830000000001204.120000000017785.94
15110426121040501060.0856565701119.54638411550040100000630.0000000000.005040100000101.0500000661.5000000000.000000000740579.930000000000000.00000000000016581.830000000001204.120000000017785.94
15110426121040501060.0856565701119.54638411550370100001613.0000000135.005370100000101.0500001693.6500000141.750000001896119.730000000158695.70000000000016581.830000000001204.120000000017785.94
15110426121040501060.0856565701119.54638411550380300000400.0000000000.005380300000101.0500000420.0000000000.000000000470209.480000000000000.00000000000016581.830000000001204.120000000017785.94
15110426131010501060.0856565701119.54638411540080100002500.0000000000.005080110120101.0100002525.0000000000.000000033922255.440000000000000.00000000000038276.330000000000616.200000000038892.54
15110426131010501060.0856565701119.54638411550080100080000.0000000000.005080100000101.0500084000.0000000000.000000094041896.270000000000000.00000000000038276.330000000000616.200000000038892.54
15110426131010501060.0856565701119.54638411550410100001800.0000000140.005410100000101.1000001980.0000000154.000000002216701.840000000172410.14000000000038276.330000000000616.200000000038892.54
15110426131010501060.0856565701119.54638411550030100064000.0000016000.005030100000101.0500067200.0000016800.000000075233517.010000018808379.25000000000038276.330000000000616.200000000038892.54
15110426131010501060.0856565701119.54638411550380100000800.0000000120.005380100000101.0400000832.0000000124.800000000931462.590000000139719.39000000000038276.330000000000616.200000000038892.54
15110426131010501060.0856565701119.54638411550370100002400.0000000380.005370100000101.0400002496.0000000395.200000002794387.770000000442444.73000000000038276.330000000000616.200000000038892.54
15110426131010501060.0856565701119.54638411550070100022000.0000000000.005070100000100.9600021120.0000000000.000000023644819.630000000000000.00000000000038276.330000000000616.200000000038892.54
15110426131010501060.0856565701119.54638411550140100170000.0000000000.005140100000101.0500178500.0000000000.000000199839029.560000000000000.00000000000038276.330000000000616.200000000038892.54
15110426131010501060.0856565701119.54638411560010100000280.0000000000.005010100000101.0600000296.8000000000.000000000332281.370000000000000.00000000000038276.330000000000616.200000000038892.54
15110426131020501060.0856565701119.54638411550370100002300.0000000277.005370100000101.0400002392.0000000288.080000002677954.950000000322518.92000000000038276.330000000000616.200000000038892.54
15110426131020501060.0856565701119.54638411550380100000700.0000000095.005380100000101.0400000728.0000000098.800000000815029.770000000110611.18000000000038276.330000000000616.200000000038892.54
15110426131020501060.0856565701119.54638411550040100000700.0000000000.005040100000101.0400000728.0000000000.000000000815029.770000000000000.00000000000038276.330000000000616.200000000038892.54
15110426131020501060.0856565701119.54638411560010100006900.0000000000.005010100000101.0600007314.0000000000.000000008188362.250000000000000.00000000000038276.330000000000616.200000000038892.54
15110426131020501060.0856565701119.54638411570010100000500.0000000000.005010100000101.0600000530.0000000000.000000000593359.580000000000000.00000000000038276.330000000000616.200000000038892.54
15110426021010501060.0856565701119.54638411540150100000140.0000000000.005150107120101.0400000145.6000000000.000000001956071.440000000000000.00000000000044018.750000000000630.010000000044648.76
15110426021010501060.0856565701119.54638411550570100040000.0000000000.005570100000101.0800043200.0000000000.000000048364403.790000000000000.00000000000044018.750000000000630.010000000044648.76
15110426021010501060.0856565701119.54638411550370100007000.0000000000.005370100000101.0600007420.0000000000.000000008307034.170000000000000.00000000000044018.750000000000630.010000000044648.76
15110426021010501060.0856565701119.54638411550380100005000.0000000000.005380100000101.0600005300.0000000000.000000005933595.840000000000000.00000000000044018.750000000000630.010000000044648.76
15110426021010501060.0856565701119.54638411560010100100000.0000000000.005010100000101.0700107000.0000000000.000000119791463.100000000000000.00000000000044018.750000000000630.010000000044648.76
15110426021020501060.0856565701119.54638411540150100000140.0000000000.005150107120101.0400000145.6000000000.000000001956071.440000000000000.00000000000044018.750000000000630.010000000044648.76
15110426021020501060.0856565701119.54638411550380100003000.0000000000.005380100000101.0600003180.0000000000.000000003560157.500000000000000.00000000000044018.750000000000630.010000000044648.76
15110426021020501060.0856565701119.54638411550370100004500.0000000000.005370100000101.0600004770.0000000000.000000005340236.250000000000000.00000000000044018.750000000000630.010000000044648.76
15110426031010501060.0856565701119.54638411540150100000570.0000000000.005150108120101.0300000587.1000000000.000000007887428.190000000000000.00000000000014986.100000000000658.520000000015644.62
15110426031010501060.0856565701119.54638411540080100000400.0000000000.005080108120101.0200000408.0000000000.000000005481299.100000000000000.00000000000014986.100000000000658.520000000015644.62
15110426031010501060.0856565701119.54638411550370100003600.0000001000.005370100000101.0500003780.0000001050.000000004231885.330000001175523.70000000000014986.100000000000658.520000000015644.62
15110426031010501060.0856565701119.54638411550380100001400.0000000350.005380100000101.0500001470.0000000367.500000001645733.180000000411433.30000000000014986.100000000000658.520000000015644.62
15110426031010501060.0856565701119.54638411570030100125000.0000000000.005030100000101.0500131250.0000000000.000000146940462.910000000000000.00000000000014986.100000000000658.520000000015644.62
15110426041010501060.0856565701119.54638411540010100001300.0000000104.005010108060101.0000001300.0000000104.000000008732461.800000000698596.94000000000007443.250000000001109.000000000008552.25
15110426041010501060.0856565701119.54638411550040100004500.0000000000.005040100000101.0500004725.0000000000.000000005289856.660000000000000.00000000000007443.250000000001109.000000000008552.25
15110426041010501060.0856565701119.54638411560020200006000.0000000000.005020200000101.0500006300.0000000000.000000007053142.220000000000000.00000000000007443.250000000001109.000000000008552.25
15110426041020501060.0856565701119.54638411550370100000400.0000000000.005370100000101.0500000420.0000000000.000000000470209.480000000000000.00000000000007443.250000000001109.000000000008552.25
15110426041020501060.0856565701119.54638411560020200000720.0000000000.005020200000101.0500000756.0000000000.000000000846377.070000000000000.00000000000007443.250000000001109.000000000008552.25
15110426051010501060.0856565701119.54638411540320200000100.0000000000.005320208060101.0000000100.0000000000.000000000671727.830000000000000.00000000000000555.630000000000025.550000000000581.18
15110426051020501060.0856565701119.54638411540070100000250.0000000000.005070108060101.0000000250.0000000000.000000001679319.580000000000000.00000000000000555.630000000000025.550000000000581.18
15110426061010501060.0856565701119.54638411550390300007000.0000000000.005390300000101.1100007770.0000000000.000000008698875.400000000000000.00000000000003550.580000000000159.510000000003710.09
15110426061010501060.0856565701119.54638411550140100001200.0000000000.005140100000101.0700001284.0000000000.000000001437497.560000000000000.00000000000003550.580000000000159.510000000003710.09
15110426061010501060.0856565701119.54638411550380100000498.0000000054.005380100000101.0500000522.9000000056.700000000585410.800000000063478.28000000000003550.580000000000159.510000000003710.09
15110426061010501060.0856565701119.54638411550370100001700.0000000227.005370100000101.0500001785.0000000238.350000001998390.300000000266843.88000000000003550.580000000000159.510000000003710.09
15110426061030501060.0856565701119.54638411540080100000615.0000000000.005080108120101.0200000627.3000000000.000000008427497.360000000000000.00000000000003550.580000000000159.510000000003710.09
15110426061030501060.0856565701119.54638411550130100000400.0000000000.005130100000101.0500000420.0000000000.000000000470209.480000000000000.00000000000003550.580000000000159.510000000003710.09
15110426081010501060.0856565701119.54638411550070100004500.0000000000.005070100000100.9600004320.0000000000.000000004836440.380000000000000.00000000000003579.300000000000059.770000000003639.07
15110426081020501060.0856565701119.54638411550070100010500.0000000000.005070100000100.9600010080.0000000000.000000011285027.550000000000000.00000000000003579.300000000000059.770000000003639.07
15110426091010501060.0856565701119.54638411550370100000450.0000000050.005370100000101.0500000472.5000000052.500000000528985.670000000058776.19000000000001650.900000000000432.590000000002083.49
15110426091010501060.0856565701119.54638411550380100000450.0000000050.005380100000101.0500000472.5000000052.500000000528985.670000000058776.19000000000001650.900000000000432.590000000002083.49
15110426091010501060.0856565701119.54638411550620100000045.0000000000.005620100000101.0500000047.2500000000.000000000052898.570000000000000.00000000000001650.900000000000432.590000000002083.49
15110426091010501060.0856565701119.54638411550010100000415.0000000005.005010100000101.0000000415.0000000005.000000000464611.750000000005597.73000000000001650.900000000000432.590000000002083.49
15110426091010501060.0856565701119.54638411550380300000150.0000000017.005380300000101.0500000157.5000000017.850000000176328.560000000019983.90000000000001650.900000000000432.590000000002083.49
15110426091010501060.0856565701119.54638411560010100000600.0000000000.005010100000101.0600000636.0000000000.000000000712031.500000000000000.00000000000001650.900000000000432.590000000002083.49
15110434111010500839.3193717300886.39720943540010100000415.0000000000.005010110120101.0000000415.0000000000.000000004414258.100000000000000.00000000000000450.970000000000107.810000000000558.77
15110434111010500839.3193717300886.39720943550640100000415.0000000000.005640100000101.0400000431.6000000000.000000000382569.040000000000000.00000000000000450.970000000000107.810000000000558.77
15110434121010500839.3193717300886.39720943550080100045000.0000000000.005080100000101.0500047250.0000000000.000000041882268.150000000000000.00000000000007008.600000000000446.710000000007455.31
15110434121020500839.3193717300886.39720943550020100002500.0000000000.005020100000101.0400002600.0000000000.000000002304632.740000000000000.00000000000007008.600000000000446.710000000007455.31
15110434121020500839.3193717300886.39720943550040100000400.0000000000.005040100000101.0400000416.0000000000.000000000368741.240000000000000.00000000000007008.600000000000446.710000000007455.31
15110434121020500839.3193717300886.39720943550380100001790.0000000340.005380100000101.0400001861.6000000353.600000001650117.050000000313430.05000000000007008.600000000000446.710000000007455.31
15110434121020500839.3193717300886.39720943550370100001790.0000000380.005370100000101.0400001861.6000000395.200000001650117.050000000350304.18000000000007008.600000000000446.710000000007455.31
15110434131020500839.3193717300886.39720943540010100000415.0000000000.005010110120101.0000000415.0000000000.000000004414258.100000000000000.00000000000001177.970000000000062.140000000001240.10
15110434131020500839.3193717300886.39720943550640100000415.0000000000.005640100000101.0400000431.6000000000.000000000382569.040000000000000.00000000000001177.970000000000062.140000000001240.10
15110434131030500839.3193717300886.39720943540010100000415.0000000000.005010110120101.0000000415.0000000000.000000004414258.100000000000000.00000000000001177.970000000000062.140000000001240.10
15110434021010500839.3193717300886.39720943540010100000415.0000000000.005010107120101.0000000415.0000000000.000000004414258.100000000000000.00000000000000415.000000000000156.000000000000571.00
15110434031010500839.3193717300886.39720943540100100000122.0000000000.005100108080101.0200000124.4400000000.000000000882426.150000000000000.00000000000000919.960000000000053.670000000000973.63
15110434031010500839.3193717300886.39720943550050100006000.0000000000.005050100000101.0500006300.0000000000.000000005584302.420000000000000.00000000000000919.960000000000053.670000000000973.63
15110434081010500839.3193717300886.39720943540010100000415.0000000010.005010108120101.0000000415.0000000010.000000004414258.100000000106367.67000000000000830.000000000000068.120000000000898.12
15110434081020500839.3193717300886.39720943540010100000415.0000000000.005010108120101.0000000415.0000000000.000000004414258.100000000000000.00000000000000830.000000000000068.120000000000898.12
15110442011020500576.7441860500609.09405202540020100000415.0000000000.005020110120101.0000000415.0000000000.000000003033288.380000000000000.00000000000001200.500000000000314.570000000001515.07
15110442011020500576.7441860500609.09405202550640100000600.0000000000.005640100000101.0400000624.0000000000.000000000380074.690000000000000.00000000000001200.500000000000314.570000000001515.07
15110442011030500576.7441860500609.09405202540020100000200.0000000000.005020110120101.0000000200.0000000000.000000001461825.720000000000000.00000000000001200.500000000000314.570000000001515.07
15110442011030500576.7441860500609.09405202550640100000300.0000000000.005640100000101.0400000312.0000000000.000000000190037.340000000000000.00000000000001200.500000000000314.570000000001515.07
15110442101010500576.7441860500609.09405202540010100000415.0000000000.005010112120101.0000000415.0000000000.000000003033288.380000000000000.00000000000000900.550000000000297.910000000001198.46
15110442101010500576.7441860500609.09405202550640100000415.0000000000.005640100000101.0200000423.3000000000.000000000257829.510000000000000.00000000000000900.550000000000297.910000000001198.46
15110442101020500576.7441860500609.09405202540010100000415.0000000000.005010112120101.0000000415.0000000000.000000003033288.380000000000000.00000000000000900.550000000000297.910000000001198.46
15110442101020500576.7441860500609.09405202550640100000415.0000000000.005640100000101.0200000423.3000000000.000000000257829.510000000000000.00000000000000900.550000000000297.910000000001198.46
15110442111010500576.7441860500609.09405202550370100000794.0000000000.005370100000101.0200000809.8800000000.000000000493293.090000000000000.00000000000003278.040000000000289.350000000003567.39
15110442111020500576.7441860500609.09405202550370100001580.0000000000.005370100000101.0200001611.6000000000.000000000981615.970000000000000.00000000000003278.040000000000289.350000000003567.39
15110442111020500576.7441860500609.09405202550140100003768.0000000000.005140100000101.0400003918.7200000000.000000002386869.040000000000000.00000000000003278.040000000000289.350000000003567.39
15110442111020500576.7441860500609.09405202550040100000120.0000000000.005040100000101.0200000122.4000000000.000000000074553.110000000000000.00000000000003278.040000000000289.350000000003567.39
15110442111020500576.7441860500609.09405202550380100002106.0000000000.005380100000101.0200002148.1200000000.000000001308407.120000000000000.00000000000003278.040000000000289.350000000003567.39
15110442121010500576.7441860500609.09405202550080100012000.0000000000.005080100000101.0400012480.0000000000.000000007601493.770000000000000.00000000000002974.250000000000011.870000000002986.11
15110442121010500576.7441860500609.09405202550620100001000.0000000000.005620100000101.0400001040.0000000000.000000000633457.810000000000000.00000000000002974.250000000000011.870000000002986.11
15110442121010500576.7441860500609.09405202550170100000670.0000000000.005170100000101.0000000670.0000000000.000000000408093.010000000000000.00000000000002974.250000000000011.870000000002986.11
15110442121010500576.7441860500609.09405202560010100001250.0000000000.005010100000101.0400001300.0000000000.000000000791822.270000000000000.00000000000002974.250000000000011.870000000002986.11
15110442121010500576.7441860500609.09405202570010100001200.0000000000.005010100000101.0400001248.0000000000.000000000760149.380000000000000.00000000000002974.250000000000011.870000000002986.11
15110442121020500576.7441860500609.09405202540100100000130.0000000000.005100112120101.0100000131.3000000000.000000000959688.590000000000000.00000000000002974.250000000000011.870000000002986.11
15110442121020500576.7441860500609.09405202540070100000150.0000000000.005070112120101.0000000150.0000000000.000000001096369.290000000000000.00000000000002974.250000000000011.870000000002986.11
15110442121020500576.7441860500609.09405202550080100008000.0000000000.005080100000101.0400008320.0000000000.000000005067662.510000000000000.00000000000002974.250000000000011.870000000002986.11
15110442121020500576.7441860500609.09405202560010100007400.0000000000.005010100000101.0400007696.0000000000.000000004687587.820000000000000.00000000000002974.250000000000011.870000000002986.11
15110442121020500576.7441860500609.09405202570010100007340.0000000000.005010100000101.0400007633.6000000000.000000004649580.360000000000000.00000000000002974.250000000000011.870000000002986.11
15110442131020500576.7441860500609.09405202550070100007000.0000000000.005070100000100.9500006650.0000000000.000000004050475.450000000000000.00000000000001885.720000000000134.420000000002020.14
15110442131020500576.7441860500609.09405202550620100000092.0000000000.005620100000101.0300000094.7600000000.000000000057717.750000000000000.00000000000001885.720000000000134.420000000002020.14
15110442131020500576.7441860500609.09405202560010100007000.0000000000.005010100000101.0400007280.0000000000.000000004434204.700000000000000.00000000000001885.720000000000134.420000000002020.14
15110442131020500576.7441860500609.09405202570010100005000.0000000000.005010100000101.0400005200.0000000000.000000003167289.070000000000000.00000000000001885.720000000000134.420000000002020.14
15110442021010500576.7441860500609.09405202550370100000760.0000000042.005370100000101.0400000790.4000000043.680000000481427.940000000026605.23000000000001148.120000000000198.780000000001346.90
15110442021010500576.7441860500609.09405202550380100000950.0000000042.005380100000101.0400000988.0000000043.680000000601784.920000000026605.23000000000001148.120000000000198.780000000001346.90
15110442021010500576.7441860500609.09405202550410100000850.0000000000.005410100000101.1000000935.0000000000.000000000569502.940000000000000.00000000000001148.120000000000198.780000000001346.90
15110442021050500576.7441860500609.09405202540100100000050.0000000000.005100110120101.0100000050.5000000000.000000000369111.000000000000000.00000000000001148.120000000000198.780000000001346.90
15110442031010500576.7441860500609.09405202550370100000501.0000000000.005370100000101.0300000516.0300000000.000000000314310.800000000000000.00000000000000925.470000000000044.000000000000969.47
15110442031010500576.7441860500609.09405202550380100000600.0000000000.005380100000101.0300000618.0000000000.000000000376420.120000000000000.00000000000000925.470000000000044.000000000000969.47
15110442041010500576.7441860500609.09405202540100100000075.0000000000.005100106120101.0300000077.2500000000.000000000564630.190000000000000.00000000000001284.800000000000152.740000000001437.53
15110442041030500576.7441860500609.09405202550370100000152.0000000000.005370100000101.0300000156.5600000000.000000000095359.760000000000000.00000000000001284.800000000000152.740000000001437.53
15110442041030500576.7441860500609.09405202560010100000195.0000000000.005010100000101.0500000204.7500000000.000000000124712.010000000000000.00000000000001284.800000000000152.740000000001437.53
15110442051010500576.7441860500609.09405202550410100000060.0000000000.005410100000101.0900000065.4000000000.000000000039834.750000000000000.00000000000001103.880000000000227.940000000001331.81
15110442051020500576.7441860500609.09405202540100100000120.0000000000.005100111120101.0100000121.2000000000.000000000885866.390000000000000.00000000000001103.880000000000227.940000000001331.81
15110442051020500576.7441860500609.09405202550020100000415.0000000000.005020100000101.0300000427.4500000000.000000000260357.250000000000000.00000000000001103.880000000000227.940000000001331.81
15110442061010500576.7441860500609.09405202540080100000585.0000000000.005080111120101.0100000590.8500000000.000000004318598.650000000000000.00000000000001862.850000000000000.000000000001862.85
15110442061010500576.7441860500609.09405202560010100004500.0000000000.005010100000101.0500004725.0000000000.000000002877969.400000000000000.00000000000001862.850000000000000.000000000001862.85
15110442061010500576.7441860500609.09405202570010100002500.0000000000.005010100000101.0500002625.0000000000.000000001598871.890000000000000.00000000000001862.850000000000000.000000000001862.85
15110442081010500576.7441860500609.09405202550410100000300.0000000000.005410100000101.0900000327.0000000000.000000000199173.760000000000000.00000000000000639.140000000000098.050000000000737.19
15110442081010500576.7441860500609.09405202550370100000657.0000000000.005370100000101.0300000676.7100000000.000000000412180.040000000000000.00000000000000639.140000000000098.050000000000737.19
15110442081010500576.7441860500609.09405202560010100000010.0000000000.005010100000101.0500000010.5000000000.000000000006395.490000000000000.00000000000000639.140000000000098.050000000000737.19
15110450011010501595.1500000001684.62275058550370100000760.0000000042.005370100000101.0400000790.4000000043.680000001331525.820000000073584.32030000000001678.790000000000012.000000000001690.79
15110450011010501595.1500000001684.62275058550380100000950.0000000042.005380100000101.0400000988.0000000043.680000001664407.280000000073584.32030000000001678.790000000000012.000000000001690.79
15110450011010501595.1500000001684.62275058550410100000850.0000000000.005410100000101.1000000935.0000000000.000000001575122.270000000000000.00030000000001678.790000000000012.000000000001690.79
15110450101010501595.1500000001684.62275058550370100001715.0000000257.005370100000101.0200001749.3000000262.140000002946910.580000000441607.01000000000003913.890000000000427.830000000004341.72
15110450101010501595.1500000001684.62275058550380100001715.0000000257.005380100000101.0200001749.3000000262.140000002946910.580000000441607.01000000000003913.890000000000427.830000000004341.72
15110450101010501595.1500000001684.62275058550040100000151.0000000000.005040100000101.0200000154.0200000000.000000000259465.600000000000000.00000000000003913.890000000000427.830000000004341.72
15110450101020501595.1500000001684.62275058550370100001500.0000000000.005370100000101.0200001530.0000000000.000000002577472.810000000000000.00000000000003913.890000000000427.830000000004341.72
15110450101020501595.1500000001684.62275058550380100002000.0000000000.005380100000101.0200002040.0000000000.000000003436630.410000000000000.00000000000003913.890000000000427.830000000004341.72
15110450101030501595.1500000001684.62275058540260100000040.0000000000.005260112120101.0000000040.0000000000.000000000808618.920000000000000.00000000000003913.890000000000427.830000000004341.72
15110450101040501595.1500000001684.62275058540260100000040.0000000000.005260112120101.0000000040.0000000000.000000000808618.920000000000000.00000000000003913.890000000000427.830000000004341.72
15110450111010501595.1500000001684.62275058540070100000830.0000000000.005070112120101.0000000830.0000000000.000000016778842.600000000000000.00000000000000830.000000000000468.330000000001298.33
15110450131010501595.1500000001684.62275058540010100000415.0000000033.005010101120101.0000000415.0000000033.000000008389421.300000000667110.61000000000000900.550000000000936.670000000001837.22
15110450131010501595.1500000001684.62275058550640100000415.0000000033.005640100000101.0200000423.3000000033.660000000713100.810000000056704.40000000000000900.550000000000936.670000000001837.22
15110450131020501595.1500000001684.62275058540010100000415.0000000033.005010101120101.0000000415.0000000033.000000008389421.300000000667110.61000000000000900.550000000000936.670000000001837.22
15110450131020501595.1500000001684.62275058550640100000415.0000000033.005640100000101.0200000423.3000000033.660000000713100.810000000056704.40000000000000900.550000000000936.670000000001837.22
15110450141010501595.1500000001684.62275058540150100000200.0000000000.005150101120101.0000000200.0000000000.000000004043094.600000000000000.00000000000000685.550000000000200.000000000000885.55
15110450141010501595.1500000001684.62275058550380100000415.0000000033.005380100000101.0200000423.3000000033.660000000713100.810000000056704.40000000000000685.550000000000200.000000000000885.55
15110450141010501595.1500000001684.62275058550370100000415.0000000033.005370100000101.0200000423.3000000033.660000000713100.810000000056704.40000000000000685.550000000000200.000000000000885.55
15110450161010501595.1500000001684.62275058540010100000415.0000000000.005010104010100.9400000390.1000000000.000000000657171.340000000000000.00000000000000659.350000000000196.000000000000855.35
15110450161010501595.1500000001684.62275058550640100000415.0000000000.005640100000101.0100000419.1500000000.000000000706109.630000000000000.00000000000000659.350000000000196.000000000000855.35
15110450161020501595.1500000001684.62275058550170100001660.0000000000.005170100000101.0000001660.0000000000.000000002796473.770000000000000.00000000000000659.350000000000196.000000000000855.35
15110450161020501595.1500000001684.62275058550020100000197.0000000000.005020100000101.0100000198.9700000000.000000000335189.390000000000000.00000000000000659.350000000000196.000000000000855.35
15110450161020501595.1500000001684.62275058550620100000500.0000000000.005620100000101.0200000510.0000000000.000000000859157.600000000000000.00000000000000659.350000000000196.000000000000855.35
15110450161020501595.1500000001684.62275058550630100004000.0000000000.005630100000101.0200004080.0000000000.000000006873260.820000000000000.00000000000000659.350000000000196.000000000000855.35
15110450021030501595.1500000001684.62275058540070100000130.0000000000.005070110030101.0000000130.0000000000.000000000657002.870000000000000.00000000000000633.980000000000190.860000000000824.84
15110450031010501595.1500000001684.62275058550370100000870.0000000110.005370100000101.0400000904.8000000114.400000001524246.660000000192720.84000000000001571.400000000000408.000000000001979.40
15110450031010501595.1500000001684.62275058550380100000300.0000000000.005380100000101.0400000312.0000000000.000000000525602.300000000000000.00000000000001571.400000000000408.000000000001979.40
15110450041010501595.1500000001684.62275058540080100000140.0000000000.005080110120101.0100000141.4000000000.000000002858467.880000000000000.00000000000001040.480000000000265.000000000001305.48
15110450041010501595.1500000001684.62275058560010100003000.0000000000.005010100000101.0600003180.0000000000.000000005357100.350000000000000.00000000000001040.480000000000265.000000000001305.48
15110450041010501595.1500000001684.62275058570010100000600.0000000000.005010100000101.0600000636.0000000000.000000001071420.070000000000000.00000000000001040.480000000000265.000000000001305.48
15110450051010501595.1500000001684.62275058540010100001820.0000000000.005010111120101.0000001820.0000000000.000000036792160.870000000000000.00000000000002516.220000000000599.130000000003115.34
15110450051010501595.1500000001684.62275058550640100001820.0000000000.005640100000101.0300001874.6000000000.000000003157993.810000000000000.00000000000002516.220000000000599.130000000003115.34
15110450061020501595.1500000001684.62275058550260400000040.0000000000.005260400000101.0300000041.2000000000.000000000069406.460000000000000.00000000000000543.430000000000204.000000000000747.43
15110450091010501595.1500000001684.62275058540010100000415.0000000000.005010112120101.0000000415.0000000000.000000008389421.300000000000000.00000000000000999.760000000000000.000000000000999.76
15110450091010501595.1500000001684.62275058550640100000415.0000000000.005640100000101.0200000423.3000000000.000000000713100.810000000000000.00000000000000999.760000000000000.000000000000999.76
15110450091020501595.1500000001684.62275058550370100000035.0000000000.005370100000101.0200000035.7000000000.000000000060141.030000000000000.00000000000000999.760000000000000.000000000000999.76
15110450091020501595.1500000001684.62275058550410100000040.0000000000.005410100000101.0900000043.6000000000.000000000073449.550000000000000.00000000000000999.760000000000000.000000000000999.76
15110450091020501595.1500000001684.62275058560010100001000.0000000000.005010100000101.0400001040.0000000000.000000001752007.660000000000000.00000000000000999.760000000000000.000000000000999.76
15110450091020501595.1500000001684.62275058570010100000500.0000000000.005010100000101.0400000520.0000000000.000000000876003.830000000000000.00000000000000999.760000000000000.000000000000999.76
15110469101010500411.3796296300434.45411604540010100000415.0000000000.005010112120101.0000000415.0000000000.000000002163581.500000000000000.00000000000000415.000000000000052.500000000000467.50
15110469111010500411.3796296300434.45411604540010100000415.0000000000.005010101120101.0000000415.0000000000.000000002163581.500000000000000.00000000000000900.550000000000100.000000000001000.55
15110469111010500411.3796296300434.45411604550640100000415.0000000000.005640100000101.0200000423.3000000000.000000000183904.430000000000000.00000000000000900.550000000000100.000000000001000.55
15110469111020500411.3796296300434.45411604540010100000415.0000000000.005010101120101.0000000415.0000000000.000000002163581.500000000000000.00000000000000900.550000000000100.000000000001000.55
15110469111020500411.3796296300434.45411604550640100000415.0000000000.005640100000101.0200000423.3000000000.000000000183904.430000000000000.00000000000000900.550000000000100.000000000001000.55
15110469121010500411.3796296300434.45411604540100100000122.0000000000.005100101120101.0000000122.0000000000.000000000636040.830000000000000.00000000000000141.200000000000112.450000000000253.65
15110469021010500411.3796296300434.45411604560010100005000.0000000000.005010100000101.0600005300.0000000000.000000002302606.820000000000000.00000000000003120.000000000000250.460000000003370.46
15110469031010500411.3796296300434.45411604540010100000415.0000000000.005010111120101.0000000415.0000000000.000000002163581.500000000000000.00000000000000449.330000000000100.350000000000549.68
15110469031010500411.3796296300434.45411604550640100000400.0000000000.005640100000101.0300000412.0000000000.000000000178995.100000000000000.00000000000000449.330000000000100.350000000000549.68
15110469041010500411.3796296300434.45411604570010100000500.0000000000.005010100000101.0500000525.0000000000.000000000228088.410000000000000.00000000000000840.050000000000183.600000000001023.65
15110477011010500341.0937500000360.22586674540100100000102.0000000000.005100101040101.0000000102.0000000000.000000000146972.150000000000000.00000000000000534.000000000000215.020000000000749.02
15110477101010500341.0937500000360.22586674550370100000180.0000000000.005370100000101.0200000183.6000000000.000000000066137.470000000000000.00030000000000557.620000000000813.250000000001370.87
15110477101010500341.0937500000360.22586674550620100000510.0000000000.005620100000101.0300000525.3000000000.000000000189226.650000000000000.00030000000000557.620000000000813.250000000001370.87
15110477101010500341.0937500000360.22586674550630100001000.0000000000.005630100000101.0300001030.0000000000.000000000371032.640000000000000.00030000000000557.620000000000813.250000000001370.87
15110477101010500341.0937500000360.22586674550410100000800.0000000000.005410100000101.0500000840.0000000000.000000000302589.730000000000000.00030000000000557.620000000000813.250000000001370.87
15110477101010500341.0937500000360.22586674550380100000200.0000000000.005380100000101.0200000204.0000000000.000000000073486.080000000000000.00030000000000557.620000000000813.250000000001370.87
15110477101010500341.0937500000360.22586674550170100000830.0000000000.005170100000101.0000000830.0000000000.000000000298987.470000000000000.00030000000000557.620000000000813.250000000001370.87
15110477121010500341.0937500000360.22586674550410100000800.0000000000.005410100000101.0500000840.0000000000.000000000302589.730000000000000.00030000000000557.620000000000310.000000000000867.62
15110477121010500341.0937500000360.22586674550630100001000.0000000000.005630100000101.0300001030.0000000000.000000000371032.640000000000000.00030000000000557.620000000000310.000000000000867.62
15110477121010500341.0937500000360.22586674550370100000180.0000000000.005370100000101.0200000183.6000000000.000000000066137.470000000000000.00030000000000557.620000000000310.000000000000867.62
15110477121010500341.0937500000360.22586674550380100000200.0000000000.005380100000101.0200000204.0000000000.000000000073486.080000000000000.00030000000000557.620000000000310.000000000000867.62
15110477121010500341.0937500000360.22586674550170100000830.0000000000.005170100000101.0000000830.0000000000.000000000298987.470000000000000.00030000000000557.620000000000310.000000000000867.62
15110477121010500341.0937500000360.22586674550620100000510.0000000000.005620100000101.0300000525.3000000000.000000000189226.650000000000000.00030000000000557.620000000000310.000000000000867.62
15110477021010500341.0937500000360.22586674550370100002000.0000000000.005370100000101.0200002040.0000000000.000000000734860.770000000000000.00000000000002628.100000000000086.270000000002714.37
15110477021010500341.0937500000360.22586674550380100000800.0000000000.005380100000101.0200000816.0000000000.000000000293944.310000000000000.00000000000002628.100000000000086.270000000002714.37
15110477021010500341.0937500000360.22586674550040100001060.0000000000.005040100000101.0200001081.2000000000.000000000389476.210000000000000.00000000000002628.100000000000086.270000000002714.37
15110477031010500341.0937500000360.22586674550380300000430.0000000041.005380300000101.0200000438.6000000041.820000000157995.070000000015064.65030000000001505.000000000000250.000000000001755.00
15110477031010500341.0937500000360.22586674550370100001366.0000000123.005370100000101.0200001393.3200000125.460000000501909.900000000045193.94030000000001505.000000000000250.000000000001755.00
15110477031010500341.0937500000360.22586674560010100000500.0000000000.005010100000101.0300000515.0000000000.000000000185516.320000000000000.00030000000001505.000000000000250.000000000001755.00
15110477031010500341.0937500000360.22586674570010100000500.0000000000.005010100000101.0300000515.0000000000.000000000185516.320000000000000.00030000000001505.000000000000250.000000000001755.00
15110477051010500341.0937500000360.22586674550370100999999.0000000000.005370100000101.0200001060.0000000000.000000000381839.420000000000000.00010000000002992.830000000000100.000000000003092.83
15110477051010500341.0937500000360.22586674550380100999999.0000000000.005380100000101.0200001590.0000000000.000000000572759.130000000000000.00010000000002992.830000000000100.000000000003092.83
15110477071010500341.0937500000360.22586674560010100000048.0000000000.005010100000101.0300000049.4400000000.000000000017809.570000000000000.00000000000006513.030000000000366.850000000006879.88
15110477071020500341.0937500000360.22586674540030100004476.0000001339.005030102120101.0200004565.5200001365.780000019735420.790000005903871.41000000000006513.030000000000366.850000000006879.88
15110477071020500341.0937500000360.22586674550040100001430.0000000000.005040100000101.0200001458.6000000000.000000000525425.450000000000000.00000000000006513.030000000000366.850000000006879.88
15110477071020500341.0937500000360.22586674550370100004476.0000001339.005370100000101.0200004565.5200001365.780000001644618.400000000491989.28000000000006513.030000000000366.850000000006879.88
15110477081020500341.0937500000360.22586674540010100000630.0000000000.005010102120100.9400000592.2000000000.000000002559909.100000000000000.00000000000000845.750000000000042.880000000000888.63
15110477081020500341.0937500000360.22586674550640100000630.0000000000.005640100000101.0200000642.6000000000.000000000231481.140000000000000.00000000000000845.750000000000042.880000000000888.63
15110485011010500580.1820601200612.72475815550140100001970.0000000000.005140100000101.0300002029.1000000000.000000001243279.810000000000000.00000000000001318.130000000000180.670000000001498.80
15110485011010500580.1820601200612.72475815550620100001475.0000000000.005620100000101.0300001519.2500000000.000000000930882.090000000000000.00000000000001318.130000000000180.670000000001498.80
15110485011010500580.1820601200612.72475815550400200003700.0000000000.005400200000101.0500003885.0000000000.000000002380435.690000000000000.00000000000001318.130000000000180.670000000001498.80
15110485101010500580.1820601200612.72475815540040100000540.0000000000.005040101100101.0000000540.0000000000.000000003308713.690000000000000.00000000000002059.320000000000286.080000000002345.39
15110485101010500580.1820601200612.72475815540020100000660.0000000000.005020103020100.9400000620.4000000000.000000000760268.880000000000000.00000000000002059.320000000000286.080000000002345.39
15110485101010500580.1820601200612.72475815550370100000540.0000000000.005370100000101.0100000545.4000000000.000000000334180.080000000000000.00000000000002059.320000000000286.080000000002345.39
15110485101010500580.1820601200612.72475815550380100000540.0000000000.005380100000101.0100000545.4000000000.000000000334180.080000000000000.00000000000002059.320000000000286.080000000002345.39
15110485101020500580.1820601200612.72475815550400200001230.0000000000.005400200000101.0500001291.5000000000.000000000791334.030000000000000.00000000000002059.320000000000286.080000000002345.39
15110485101020500580.1820601200612.72475815550170100001665.0000000000.005170100000101.0000001665.0000000000.000000001020186.720000000000000.00000000000002059.320000000000286.080000000002345.39
15110485101030500580.1820601200612.72475815540160100000060.0000000000.005160103040100.9900000059.4000000000.000000000145583.400000000000000.00000000000002059.320000000000286.080000000002345.39
15110485111010500580.1820601200612.72475815540150100000126.0000000000.005150104020100.9800000123.4800000000.000000000151318.510000000000000.00000000000002297.110000000000000.000000000002297.11
15110485111010500580.1820601200612.72475815550410100000183.0000000000.005410100000101.0100000184.8300000000.000000000113249.920000000000000.00000000000002297.110000000000000.000000000002297.11
15110485111020500580.1820601200612.72475815550140100003000.0000000000.005140100000101.0200003060.0000000000.000000001874937.760000000000000.00000000000002297.110000000000000.000000000002297.11
15110485121010500580.1820601200612.72475815540260100000500.0000000000.005260104120101.0000000500.0000000000.000000003676348.550000000000000.00000000000000534.580000000000294.000000000000828.58
15110485131010500580.1820601200612.72475815540010100000450.0000000000.005010104120100.9400000423.0000000000.000000003110190.870000000000000.00000000000002521.110000000000291.430000000002812.54
15110485131010500580.1820601200612.72475815550640100000450.0000000000.005640100000101.0100000454.5000000000.000000000278483.400000000000000.00000000000002521.110000000000291.430000000002812.54
15110485131020500580.1820601200612.72475815550380100000330.0000000000.005380100000101.0100000333.3000000000.000000000204221.160000000000000.00000000000002521.110000000000291.430000000002812.54
15110485131020500580.1820601200612.72475815550370100000500.0000000000.005370100000101.0100000505.0000000000.000000000309426.000000000000000.00000000000002521.110000000000291.430000000002812.54
15110485131020500580.1820601200612.72475815550010200000415.0000000000.005010200000101.0000000415.0000000000.000000000254280.770000000000000.00000000000002521.110000000000291.430000000002812.54
15110485131020500580.1820601200612.72475815550410100000227.0000000000.005410100000101.0100000229.2700000000.000000000140479.410000000000000.00000000000002521.110000000000291.430000000002812.54
15110485131020500580.1820601200612.72475815550140100006900.0000000000.005140100000101.0200007038.0000000000.000000004312356.850000000000000.00000000000002521.110000000000291.430000000002812.54
15110485131030500580.1820601200612.72475815540160100000117.0000000000.005160104080100.9800000114.6600000000.000000000562040.170000000000000.00000000000002521.110000000000291.430000000002812.54
15110485131030500580.1820601200612.72475815550370100000300.0000000000.005370100000101.0100000303.0000000000.000000000185655.600000000000000.00000000000002521.110000000000291.430000000002812.54
15110485131050500580.1820601200612.72475815550380100000480.0000000000.005380100000101.0100000484.8000000000.000000000297048.960000000000000.00000000000002521.110000000000291.430000000002812.54
15110485131050500580.1820601200612.72475815550370100000600.0000000000.005370100000101.0100000606.0000000000.000000000371311.200000000000000.00000000000002521.110000000000291.430000000002812.54
15110485021030500580.1820601200612.72475815550370100000415.0000000000.005370100000101.0200000423.3000000000.000000000259366.390000000000000.00000000000002493.270000000000156.820000000002650.09
15110485021030500580.1820601200612.72475815550380100000415.0000000000.005380100000101.0200000423.3000000000.000000000259366.390000000000000.00000000000002493.270000000000156.820000000002650.09
15110485021040500580.1820601200612.72475815540320100000200.0000000000.005320101030101.0000000200.0000000000.000000000367634.850000000000000.00000000000002493.270000000000156.820000000002650.09
15110485021050500580.1820601200612.72475815540070100000150.0000000000.005070103120100.8900000133.5000000000.000000000981585.060000000000000.00030000000002493.270000000000156.820000000002650.09
15110485021150500580.1820601200612.72475815540110100000415.0000000000.005110101120101.0000000415.0000000000.000000003051369.300000000000000.00000000000002493.270000000000156.820000000002650.09
15110485021150500580.1820601200612.72475815540320100004000.0000000000.005320106010101.0000004000.0000000000.000000002450899.030000000000000.00000000000002493.270000000000156.820000000002650.09
15110485031010500580.1820601200612.72475815540110100000465.0000000000.005110102120100.8900000413.8500000000.000000003042913.690000000000000.00000000000001350.830000000000400.000000000001750.83
15110485031020500580.1820601200612.72475815540010100000465.0000000000.005010102120100.9400000437.1000000000.000000003213863.900000000000000.00000000000001350.830000000000400.000000000001750.83
15110485031020500580.1820601200612.72475815550640100000465.0000000000.005640100000101.0200000474.3000000000.000000000290615.350000000000000.00000000000001350.830000000000400.000000000001750.83
15110485041010500580.1820601200612.72475815550410100000050.0000000000.005410100000101.0500000052.5000000000.000000000032168.050000000000000.00000000000000662.380000000000310.070000000000972.44
15110485041010500580.1820601200612.72475815550380100000550.0000000000.005380100000101.0200000561.0000000000.000000000343738.590000000000000.00000000000000662.380000000000310.070000000000972.44
15110485041010500580.1820601200612.72475815550370100000550.0000000000.005370100000101.0200000561.0000000000.000000000343738.590000000000000.00000000000000662.380000000000310.070000000000972.44
15110485051010500580.1820601200612.72475815540020100000830.0000000227.005020102120100.9400000780.2000000213.380000005736574.280000001568918.51000000000001581.150000000000400.000000000001981.15
15110485051020500580.1820601200612.72475815540010100000415.0000000154.005010102120100.9400000390.1000000144.760000002868287.140000001064376.43000000000001581.150000000000400.000000000001981.15
15110485061010500580.1820601200612.72475815540010100000415.0000000200.005010102120100.9400000390.1000000188.000000002868287.140000001382307.05000000000000925.380000000000150.000000000001075.38
15110485061010500580.1820601200612.72475815550640100000415.0000000000.005640100000101.0200000423.3000000000.000000000259366.390000000000000.00000000000000925.380000000000150.000000000001075.38
15110485071010500580.1820601200612.72475815550080100035000.0000000000.005080100000101.0200035700.0000000000.000000021874273.870000000000000.00000000000003767.000000000000198.000000000003965.00
15110493121050600340.2558561600359.34097503540010100000400.0000000032.005010106120101.0000000400.0000000032.000000001724836.680000000137986.93000000000000925.000000000000168.000000000001093.00
15110493131010600340.2558561600359.34097503550370100000870.0000000000.005370100000101.0600000922.2000000000.000000000331384.250000000000000.00000000000001076.020000000000000.000000000001076.02
15110493021010600340.2558561600359.34097503560010100005000.0000000000.005010100000101.0900005450.0000000000.000000001958408.310000000000000.00000000000004240.000000000000237.300000000004477.30
15110493031010600340.2558561600359.34097503540160100000128.0000000000.005160105120101.0500000134.4000000000.000000000579545.120000000000000.00030000000002517.760000000000163.200000000002680.96
15110493031010600340.2558561600359.34097503540150100000101.0000000000.005150105120101.0500000106.0500000000.000000000457297.320000000000000.00030000000002517.760000000000163.200000000002680.96
15110493031010600340.2558561600359.34097503550380100000593.0000000000.005380100000101.0700000634.5100000000.000000000228005.440000000000000.00030000000002517.760000000000163.200000000002680.96
15110493031010600340.2558561600359.34097503550370100001780.0000000000.005370100000101.0700001904.6000000000.000000000684400.820000000000000.00030000000002517.760000000000163.200000000002680.96
15110493031020600340.2558561600359.34097503540100100000018.0000000000.005100105120101.0400000018.7200000000.000000000080722.360000000000000.00000000000002517.760000000000163.200000000002680.96
15110493041010600340.2558561600359.34097503550380100005200.0000000500.005380100000101.0700005564.0000000535.000000001999373.190000000192247.42000000000006255.330000000000085.240000000006340.57
15110493041010600340.2558561600359.34097503550370100004000.0000000400.005370100000101.0700004280.0000000428.000000001537979.370000000153797.94000000000006255.330000000000085.240000000006340.57
15110493061010600340.2558561600359.34097503550370100000700.0000000056.005370100000101.0700000749.0000000059.920000000269146.390000000021531.71000000000000832.420000000000262.500000000001094.92
15110493071010600340.2558561600359.34097503540160100000128.0000000000.005160105120101.0500000134.4000000000.000000000579545.120000000000000.00030000000004326.540000000000079.200000000004405.74
15110493071010600340.2558561600359.34097503540150100000101.0000000000.005150105120101.0500000106.0500000000.000000000457297.320000000000000.00030000000004326.540000000000079.200000000004405.74
15110493071010600340.2558561600359.34097503550370100001780.0000000000.005370100000101.0700001904.6000000000.000000000684400.820000000000000.00030000000004326.540000000000079.200000000004405.74
15110493071010600340.2558561600359.34097503550380100000593.0000000000.005380100000101.0700000634.5100000000.000000000228005.440000000000000.00030000000004326.540000000000079.200000000004405.74
15110493071020600340.2558561600359.34097503550370100001500.0000000000.005370100000101.0600001590.0000000000.000000000571352.150000000000000.00000000000004326.540000000000079.200000000004405.74
15110493081010600340.2558561600359.34097503550380100009000.0000000000.005380100000101.0600009540.0000000000.000000003428112.900000000000000.00000000000005261.330000000000262.500000000005523.83
15110493081010600340.2558561600359.34097503550370100004000.0000000300.005370100000101.0600004240.0000000318.000000001523605.730000000114270.43000000000005261.330000000000262.500000000005523.83
15110493081010600340.2558561600359.34097503560010100004000.0000000000.005010100000101.0800004320.0000000000.000000001552353.010000000000000.00000000000005261.330000000000262.500000000005523.83
15110493081010600340.2558561600359.34097503570010100017000.0000000000.005010100000101.0800018360.0000000000.000000006597500.300000000000000.00000000000005261.330000000000262.500000000005523.83
15110493091010600340.2558561600359.34097503550380100000650.0000000000.005380100000101.0600000689.0000000000.000000000247585.930000000000000.00000000000000654.400000000000157.500000000000811.90
15110493091010600340.2558561600359.34097503550370100000490.0000000000.005370100000101.0600000519.4000000000.000000000186641.700000000000000.00000000000000654.400000000000157.500000000000811.90
15110507011010600438.1980909100462.77683805540110100000380.0000000000.005110101080101.0900000414.2000000000.000000001533457.330000000000000.00000000000000680.330000000000839.790000000001520.12
15110507011020600438.1980909100462.77683805540010100000320.0000000000.005010104120101.0000000320.0000000000.000000001777063.060000000000000.00000000000000680.330000000000839.790000000001520.12
15110507011020600438.1980909100462.77683805540320100000050.0000000000.005320104120101.0000000050.0000000000.000000000277666.100000000000000.00000000000000680.330000000000839.790000000001520.12
15110507011020600438.1980909100462.77683805550640100000380.0000000000.005640100000101.0800000410.4000000000.000000000189923.610000000000000.00000000000000680.330000000000839.790000000001520.12
15110507101020600438.1980909100462.77683805540010100000415.0000000000.005010105120101.0000000415.0000000000.000000002304628.650000000000000.00000000000002220.660000000000210.000000000002430.66
15110507101020600438.1980909100462.77683805550370100000415.0000000000.005370100000101.0600000439.9000000000.000000000203575.530000000000000.00000000000002220.660000000000210.000000000002430.66
15110507131010600438.1980909100462.77683805540150100000030.0000000000.005150104040101.0500000031.5000000000.000000000058309.880000000000000.00000000000000913.450000000000086.330000000000999.78
15110507131010600438.1980909100462.77683805550380100000515.0000000000.005380100000101.0600000545.9000000000.000000000252629.880000000000000.00000000000000913.450000000000086.330000000000999.78
15110507131010600438.1980909100462.77683805550370100000515.0000000000.005370100000101.0600000545.9000000000.000000000252629.880000000000000.00000000000000913.450000000000086.330000000000999.78
15110507131010600438.1980909100462.77683805550020100000380.0000000000.005020100000101.0600000402.8000000000.000000000186406.510000000000000.00000000000000913.450000000000086.330000000000999.78
15110507131010600438.1980909100462.77683805550410100000360.0000000000.005410100000101.1100000399.6000000000.000000000184925.620000000000000.00000000000000913.450000000000086.330000000000999.78
15110507131010600438.1980909100462.77683805550170100001605.0000000000.005170100000101.0900001749.4500000000.000000000809604.940000000000000.00000000000000913.450000000000086.330000000000999.78
15110507021010600438.1980909100462.77683805540080100000300.0000000000.005080104120101.0500000315.0000000000.000000001749296.450000000000000.00000000000001432.750000000000026.490000000001459.25
15110507021030600438.1980909100462.77683805550620100000205.0000000000.005620100000101.1100000227.5500000000.000000000105304.870000000000000.00000000000001432.750000000000026.490000000001459.25
15110507021030600438.1980909100462.77683805550380100000293.0000000000.005380100000101.0800000316.4400000000.000000000146441.100000000000000.00000000000001432.750000000000026.490000000001459.25
15110507021030600438.1980909100462.77683805550370100000132.0000000011.005370100000101.0800000142.5600000011.880000000065973.470000000005497.79000000000001432.750000000000026.490000000001459.25
15110507061010600438.1980909100462.77683805550380100000945.0000000335.005380100000101.0700001011.1500000358.450000000467936.800000000165882.36000000000001211.260000000000157.500000000001368.76
15110507081020600438.1980909100462.77683805550170100000415.0000000000.005170100000101.0900000452.3500000000.000000000209337.100000000000000.00000000000001186.800000000000000.000000000001186.80
15110507081020600438.1980909100462.77683805550370100000420.0000000000.005370100000101.0600000445.2000000000.000000000206028.250000000000000.00000000000001186.800000000000000.000000000001186.80
15110515011010600374.2098064000395.19941908550410100000500.0000000000.005410100000101.1100000555.0000000000.000000000219335.680000000000000.00000000000000768.730000000000022.080000000000790.81
15110515011010600374.2098064000395.19941908550370100000550.0000000000.005370100000101.0600000583.0000000000.000000000230401.260000000000000.00000000000000768.730000000000022.080000000000790.81
15110515101020600374.2098064000395.19941908540070100000200.0000000000.005070109120101.0000000200.0000000000.000000000948478.610000000000000.00000000000001248.000000000000146.540000000001394.54
15110515101030600374.2098064000395.19941908560010100001200.0000000000.005010100000101.0600001272.0000000000.000000000502693.660000000000000.00000000000001248.000000000000146.540000000001394.54
15110515101030600374.2098064000395.19941908570010100000070.0000000000.005010100000101.0600000074.2000000000.000000000029323.800000000000000.00000000000001248.000000000000146.540000000001394.54
15110515121010600374.2098064000395.19941908550370100000450.0000000000.005370100000101.0400000468.0000000000.000000000184953.330000000000000.00000000000001080.470000000000303.980000000001384.44
15110515121010600374.2098064000395.19941908550380100000150.0000000000.005380100000101.0400000156.0000000000.000000000061651.110000000000000.00000000000001080.470000000000303.980000000001384.44
15110515121010600374.2098064000395.19941908550020100000415.0000000000.005020100000101.0400000431.6000000000.000000000170568.070000000000000.00000000000001080.470000000000303.980000000001384.44
15110515121020600374.2098064000395.19941908540010100000415.0000000000.005010110120101.0000000415.0000000000.000000001968093.110000000000000.00000000000001080.470000000000303.980000000001384.44
15110515131010600374.2098064000395.19941908540150100000120.0000000000.005150110120101.0200000122.4000000000.000000000580468.910000000000000.00000000000001677.620000000000094.700000000001772.32
15110515131010600374.2098064000395.19941908550140100002900.0000000000.005140100000101.0500003045.0000000000.000000001203382.230000000000000.00000000000001677.620000000000094.700000000001772.32
15110515131010600374.2098064000395.19941908550370100000600.0000000000.005370100000101.0400000624.0000000000.000000000246604.440000000000000.00000000000001677.620000000000094.700000000001772.32
15110515131010600374.2098064000395.19941908550380100001090.0000000000.005380100000101.0400001133.6000000000.000000000447998.060000000000000.00000000000001677.620000000000094.700000000001772.32
15110515021010600374.2098064000395.19941908540010100000415.0000000000.005010107120101.0000000415.0000000000.000000001968093.110000000000000.00000000000001333.750000000000119.040000000001452.79
15110515031010600374.2098064000395.19941908540070100000200.0000000000.005070108120101.0000000200.0000000000.000000000948478.610000000000000.00000000000000269.350000000000252.700000000000522.05
15110515031010600374.2098064000395.19941908540150100000150.0000000000.005150104030101.0500000157.5000000000.000000000186731.730000000000000.00000000000000269.350000000000252.700000000000522.05
15110515041010600374.2098064000395.19941908540010100000415.0000000000.005010108120101.0000000415.0000000000.000000001968093.110000000000000.00000000000000902.630000000000209.870000000001112.49
15110515041010600374.2098064000395.19941908550640100000415.0000000000.005640100000101.0500000435.7500000000.000000000172208.150000000000000.00000000000000902.630000000000209.870000000001112.49
15110515041020600374.2098064000395.19941908540010100000415.0000000000.005010108120101.0000000415.0000000000.000000001968093.110000000000000.00000000000000902.630000000000209.870000000001112.49
15110515041020600374.2098064000395.19941908550640100000415.0000000000.005640100000101.0500000435.7500000000.000000000172208.150000000000000.00000000000000902.630000000000209.870000000001112.49
15110515051010600374.2098064000395.19941908550380100000600.0000000000.005380100000101.0500000630.0000000000.000000000248975.630000000000000.00000000000000840.000000000000100.160000000000940.16
15110515051010600374.2098064000395.19941908550370100000600.0000000000.005370100000101.0500000630.0000000000.000000000248975.630000000000000.00000000000000840.000000000000100.160000000000940.16
15110515051010600374.2098064000395.19941908560010100003000.0000000000.005010100000101.0700003210.0000000000.000000001268590.140000000000000.00000000000000840.000000000000100.160000000000940.16
15110515051010600374.2098064000395.19941908570010100003000.0000000000.005010100000101.0700003210.0000000000.000000001268590.140000000000000.00000000000000840.000000000000100.160000000000940.16
15110515061010600374.2098064000395.19941908550380100000150.0000000000.005380100000101.0500000157.5000000000.000000000062243.910000000000000.00000000000000525.000000000000234.240000000000759.24
15110515061010600374.2098064000395.19941908550370100000450.0000000000.005370100000101.0500000472.5000000000.000000000186731.730000000000000.00000000000000525.000000000000234.240000000000759.24
15110515071010600374.2098064000395.19941908540150100000100.0000000000.005150108120101.0300000103.0000000000.000000000488466.480000000000000.00000000000001704.870000000000072.550000000001777.42
15110515071010600374.2098064000395.19941908550140100000458.0000000000.005140100000101.0700000490.0600000000.000000000193671.430000000000000.00000000000001704.870000000000072.550000000001777.42
15110515071010600374.2098064000395.19941908550380100999999.0000000000.005380100000101.0500000419.1500000000.000000000165647.840000000000000.00010000000001704.870000000000072.550000000001777.42
15110515071010600374.2098064000395.19941908550370100001200.0000000000.005370100000101.0500001260.0000000000.000000000497951.270000000000000.00000000000001704.870000000000072.550000000001777.42
15110515071020600374.2098064000395.19941908540100100000080.0000000000.005100108120101.0200000081.6000000000.000000000386979.270000000000000.00000000000001704.870000000000072.550000000001777.42
15110515071030600374.2098064000395.19941908540060100000120.0000000000.005060108030101.0500000126.0000000000.000000000149385.380000000000000.00000000000001704.870000000000072.550000000001777.42
15110515091010600374.2098064000395.19941908540030100002704.0000001220.005030109120101.0600002866.2400001293.200000013592836.600000006132862.67000000000004862.340000000000503.110000000005365.45
15110515091010600374.2098064000395.19941908550650100002704.0000000000.005650100000101.0500002839.2000000000.000000001122050.190000000000000.00000000000004862.340000000000503.110000000005365.45
15110515091030600374.2098064000395.19941908560010100000350.0000000000.005010100000101.0600000371.0000000000.000000000146618.980000000000000.00000000000004862.340000000000503.110000000005365.45
15110523011020600641.3687222200677.34341032550370100000600.0000000000.005370100000101.0600000636.0000000000.000000000430790.410000000000000.00000000000005106.080000000000585.650000000005691.73
15110523011020600641.3687222200677.34341032550380100000250.0000000000.005380100000101.0600000265.0000000000.000000000179496.000000000000000.00000000000005106.080000000000585.650000000005691.73
15110523111010600641.3687222200677.34341032550370100000296.0000000000.005370100000101.0500000310.8000000000.000000000210518.330000000000000.00000000000000445.900000000000083.350000000000529.25
15110523021020600641.3687222200677.34341032540120100000033.0000000000.005120112050101.0700000035.3100000000.000000000119584.980000000000000.00000000000000995.710000000000268.580000000001264.30
15110523041020600641.3687222200677.34341032540320100000110.0000000000.005320107120101.0000000110.0000000000.000000000894093.300000000000000.00000000000000212.500000000000060.500000000000273.00
15110523041020600641.3687222200677.34341032540100100000036.0000000000.005100107030101.0200000036.7200000000.000000000074616.150000000000000.00000000000000212.500000000000060.500000000000273.00
15110523051010600641.3687222200677.34341032560010100000300.0000000000.005010100000101.0700000321.0000000000.000000000217427.230000000000000.00000000000000693.500000000000451.750000000001145.25
15110523051010600641.3687222200677.34341032570010100000020.0000000000.005010100000101.0700000021.4000000000.000000000014495.150000000000000.00000000000000693.500000000000451.750000000001145.25
15110523061010600641.3687222200677.34341032540020100000417.0000000000.005020108090101.0000000417.0000000000.000000002542069.820000000000000.00000000000000952.300000000000646.080000000001598.38
15110523061010600641.3687222200677.34341032540100100000102.0000000000.005100108120101.0200000104.0400000000.000000000845649.700000000000000.00000000000000952.300000000000646.080000000001598.38
15110523061010600641.3687222200677.34341032550370100000115.0000000000.005370100000101.0500000120.7500000000.000000000081789.220000000000000.00000000000000952.300000000000646.080000000001598.38
15110523061010600641.3687222200677.34341032550380100000300.0000000000.005380100000101.0500000315.0000000000.000000000213363.170000000000000.00000000000000952.300000000000646.080000000001598.38
15110523091010600641.3687222200677.34341032540020100000415.0000000000.005020109120101.0000000415.0000000000.000000003373170.180000000000000.00000000000000967.500000000000078.690000000001046.19
15110523091010600641.3687222200677.34341032540010100000415.0000000220.005010109120101.0000000415.0000000220.000000003373170.180000001788186.60000000000000967.500000000000078.690000000001046.19
15110531011010600559.8349593500591.23637845550370100000150.0000000000.005370100000101.0400000156.0000000000.000000000092232.880000000000000.00000000000000330.500000000000152.520000000000483.02
15110531101010600559.8349593500591.23637845540020100000930.0000000000.005020112120101.0000000930.0000000000.000000006598197.980000000000000.00000000000001190.000000000000200.490000000001390.49
15110531101010600559.8349593500591.23637845550140100003000.0000000000.005140100000101.0400003120.0000000000.000000001844657.500000000000000.00000000000001190.000000000000200.490000000001390.49
15110531111010600559.8349593500591.23637845550370100000600.0000000000.005370100000101.0200000612.0000000000.000000000361836.660000000000000.00000000000001433.520000000000237.490000000001671.01
15110531111010600559.8349593500591.23637845550380100000200.0000000000.005380100000101.0200000204.0000000000.000000000120612.220000000000000.00000000000001433.520000000000237.490000000001671.01
15110531111020600559.8349593500591.23637845540100100000062.0000000000.005100112120101.0100000062.6200000000.000000000444278.660000000000000.00000000000001433.520000000000237.490000000001671.01
15110531121010600559.8349593500591.23637845550380100000166.0000000000.005380100000101.0200000169.3200000000.000000000100108.140000000000000.00000000000001608.890000000000323.720000000001932.61
15110531121010600559.8349593500591.23637845550020100000600.0000000000.005020100000101.0200000612.0000000000.000000000361836.660000000000000.00000000000001608.890000000000323.720000000001932.61
15110531121010600559.8349593500591.23637845550370100000600.0000000000.005370100000101.0200000612.0000000000.000000000361836.660000000000000.00000000000001608.890000000000323.720000000001932.61
15110531121010600559.8349593500591.23637845550140100003000.0000000000.005140100000101.0300003090.0000000000.000000001826920.410000000000000.00000000000001608.890000000000323.720000000001932.61
15110531121020600559.8349593500591.23637845550370100000415.0000000000.005370100000101.0200000423.3000000000.000000000250270.360000000000000.00000000000001608.890000000000323.720000000001932.61
15110531021010600559.8349593500591.23637845550380100000382.0000000000.005380100000101.0400000397.2800000000.000000000234886.390000000000000.00000000000000422.750000000000000.000000000000422.75
15110531031010600559.8349593500591.23637845540100100000092.0000000000.005100111120101.0100000092.9200000000.000000000659252.210000000000000.00000000000002351.080000000000116.830000000002467.91
15110531031010600559.8349593500591.23637845550140100002500.0000000000.005140100000101.0500002625.0000000000.000000001551995.490000000000000.00000000000002351.080000000000116.830000000002467.91
15110531031020600559.8349593500591.23637845540150100999999.0000000000.005150110120101.0200000124.8000000000.000000000885435.600000000000000.00010000000002351.080000000000116.830000000002467.91
15110531031020600559.8349593500591.23637845550140100000600.0000000000.005140100000101.0500000630.0000000000.000000000372478.920000000000000.00000000000002351.080000000000116.830000000002467.91
15110531031020600559.8349593500591.23637845550370100000242.0000000019.005370100000101.0300000249.2600000019.570000000147371.580000000011570.50000000000002351.080000000000116.830000000002467.91
15110531031020600559.8349593500591.23637845550380100000700.0000000000.005380100000101.0300000721.0000000000.000000000426281.430000000000000.00000000000002351.080000000000116.830000000002467.91
15110531041010600559.8349593500591.23637845540070100000150.0000000000.005070111120101.0000000150.0000000000.000000001064225.480000000000000.00000000000000344.620000000000000.000000000000344.62
15110531051010600559.8349593500591.23637845540160100000067.0000000000.005160111120101.0200000068.3400000000.000000000484861.130000000000000.00000000000003713.910000000000294.990000000004008.90
15110531051010600559.8349593500591.23637845550020100001300.0000000000.005020100000101.0300001339.0000000000.000000000791665.510000000000000.00000000000003713.910000000000294.990000000004008.90
15110531051010600559.8349593500591.23637845550140100005000.0000000000.005140100000101.0500005250.0000000000.000000003103990.990000000000000.00000000000003713.910000000000294.990000000004008.90
15110531051010600559.8349593500591.23637845550380100001000.0000000000.005380100000101.0300001030.0000000000.000000000608973.470000000000000.00000000000003713.910000000000294.990000000004008.90
15110531051020600559.8349593500591.23637845540070100000144.0000000000.005070111120101.0000000144.0000000000.000000001021656.460000000000000.00000000000003713.910000000000294.990000000004008.90
15110531051020600559.8349593500591.23637845540100100000064.0000000000.005100111120101.0100000064.6400000000.000000000458610.230000000000000.00000000000003713.910000000000294.990000000004008.90
15110531051020600559.8349593500591.23637845550370100000487.0000000000.005370100000101.0300000501.6100000000.000000000296570.080000000000000.00000000000003713.910000000000294.990000000004008.90
15110531051020600559.8349593500591.23637845550140100002000.0000000000.005140100000101.0500002100.0000000000.000000001241596.390000000000000.00000000000003713.910000000000294.990000000004008.90
15110531051020600559.8349593500591.23637845550380100000243.0000000000.005380100000101.0300000250.2900000000.000000000147980.550000000000000.00000000000003713.910000000000294.990000000004008.90
15110531051020600559.8349593500591.23637845560010100004000.0000000000.005010100000101.0500004200.0000000000.000000002483192.790000000000000.00000000000003713.910000000000294.990000000004008.90
15110531051020600559.8349593500591.23637845570010100003500.0000000000.005010100000101.0500003675.0000000000.000000002172793.690000000000000.00000000000003713.910000000000294.990000000004008.90
15110531061010600559.8349593500591.23637845540320100000100.0000000000.005320109060101.0000000100.0000000000.000000000354741.830000000000000.00000000000000125.750000000000126.210000000000251.96
15110531071010600559.8349593500591.23637845560010100000100.0000000000.005010100000101.0500000105.0000000000.000000000062079.820000000000000.00000000000001378.000000000000000.000000000001378.00
15110531071010600559.8349593500591.23637845570010100000100.0000000000.005010100000101.0500000105.0000000000.000000000062079.820000000000000.00000000000001378.000000000000000.000000000001378.00
15110531081010600559.8349593500591.23637845550380100000382.0000000000.005380100000101.0400000397.2800000000.000000000234886.390000000000000.00030000000002798.290000000000303.000000000003101.29
15110531081020600559.8349593500591.23637845540150100000137.0000000000.005150112120101.0100000138.3700000000.000000000981712.530000000000000.00000000000002798.290000000000303.000000000003101.29
15110531081020600559.8349593500591.23637845550380100000650.0000000000.005380100000101.0200000663.0000000000.000000000391989.720000000000000.00000000000002798.290000000000303.000000000003101.29
15110531081020600559.8349593500591.23637845550140100000501.0000000000.005140100000101.0400000521.0400000000.000000000308057.800000000000000.00000000000002798.290000000000303.000000000003101.29
15110531081020600559.8349593500591.23637845550370100001300.0000000000.005370100000101.0200001326.0000000000.000000000783979.440000000000000.00000000000002798.290000000000303.000000000003101.29
15110531091010600559.8349593500591.23637845550370100004292.0000000432.005370100000101.0200004377.8400000440.640000002588338.270000000260522.40000000000005292.410000000000630.000000000005922.41
15110531091010600559.8349593500591.23637845550380100001430.0000000000.005380100000101.0200001458.6000000000.000000000862377.380000000000000.00000000000005292.410000000000630.000000000005922.41
15110540021010600341.8779217500361.05402307550370100001200.0000000000.005370100000101.0200001224.0000000000.000000000441930.120000000000000.00000000000001493.900000000000150.000000000001643.90
15110540021020600341.8779217500361.05402307550380100000427.0000000000.005380100000101.0200000435.5400000000.000000000157253.470000000000000.00000000000001493.900000000000150.000000000001643.90
15110540021020600341.8779217500361.05402307550370100001280.0000000000.005370100000101.0200001305.6000000000.000000000471392.130000000000000.00000000000001493.900000000000150.000000000001643.90
15110540041010600341.8779217500361.05402307550370100000930.0000000000.005370100000101.0200000948.6000000000.000000000342495.850000000000000.00000000000001069.750000000000330.850000000001400.60
15110540051010600341.8779217500361.05402307540010100000465.0000000000.005010102120100.9400000437.1000000000.000000001893800.560000000000000.00000000000000476.630000000000241.130000000000717.75
15110540051010600341.8779217500361.05402307550640100000465.0000000000.005640100000101.0200000474.3000000000.000000000171247.920000000000000.00000000000000476.630000000000241.130000000000717.75
15110540061010600341.8779217500361.05402307540090100004000.0000000000.005090102120101.0000004000.0000000000.000000017330593.110000000000000.00000000000004465.000000000000510.490000000004975.49
15110540071010600341.8779217500361.05402307550010200000445.0000000000.005010200000101.0000000445.0000000000.000000000160669.040000000000000.00030000000001292.580000000000004.290000000001296.88
15110540071010600341.8779217500361.05402307560010100001800.0000000000.005010100000101.0400001872.0000000000.000000000675893.130000000000000.00030000000001292.580000000000004.290000000001296.88
15110540071010600341.8779217500361.05402307570010100001800.0000000000.005010100000101.0400001872.0000000000.000000000675893.130000000000000.00030000000001292.580000000000004.290000000001296.88
15110540071020600341.8779217500361.05402307550080100003000.0000000000.005080100000101.0300003090.0000000000.000000001115656.930000000000000.00000000000001292.580000000000004.290000000001296.88
15110540091010600341.8779217500361.05402307550170100002800.0000000000.005170100000101.0000002800.0000000000.000000001010951.260000000000000.00000000000002301.390000000000529.080000000002830.47
15110540091020600341.8779217500361.05402307550370100000450.0000000000.005370100000101.0100000454.5000000000.000000000164099.050000000000000.00000000000002301.390000000000529.080000000002830.47
15110558101010700459.7344322300465.56392332540160100999999.0000000000.005160106080101.0500000090.6400000000.000000000337589.710000000000000.00010000000001444.350000000000062.230000000001506.58
15110558101010700459.7344322300465.56392332540150100999999.0000000000.005150106080101.0500000147.0000000000.000000000547503.170000000000000.00010000000001444.350000000000062.230000000001506.58
15110558101010700459.7344322300465.56392332550380100000600.0000000000.005380100000101.0600000636.0000000000.000000000296098.660000000000000.00000000000001444.350000000000062.230000000001506.58
15110558101010700459.7344322300465.56392332550370100001000.0000000000.005370100000101.0600001060.0000000000.000000000493497.760000000000000.00000000000001444.350000000000062.230000000001506.58
15110558101020700459.7344322300465.56392332540100100000080.0000000000.005100106060101.0300000082.4000000000.000000000230174.800000000000000.00000000000001444.350000000000062.230000000001506.58
15110558101020700459.7344322300465.56392332540100100000030.0000000000.005100112060101.0700000032.1000000000.000000000089667.610000000000000.00000000000001444.350000000000062.230000000001506.58
15110558121010700459.7344322300465.56392332540150100000065.0000000000.005150106060101.0500000068.2500000000.000000000190648.430000000000000.00000000000000742.980000000000241.350000000000984.33
15110558121010700459.7344322300465.56392332550010200000415.0000000000.005010200000101.0900000452.3500000000.000000000210597.840000000000000.00000000000000742.980000000000241.350000000000984.33
15110558121010700459.7344322300465.56392332550140100001000.0000000000.005140100000101.0900001090.0000000000.000000000507464.680000000000000.00000000000000742.980000000000241.350000000000984.33
15110558121010700459.7344322300465.56392332550410100000200.0000000000.005410100000101.1000000220.0000000000.000000000102424.060000000000000.00000000000000742.980000000000241.350000000000984.33
15110558121010700459.7344322300465.56392332560010100000060.0000000000.005010100000101.0800000064.8000000000.000000000030168.540000000000000.00000000000000742.980000000000241.350000000000984.33
15110558121020700459.7344322300465.56392332540150100999999.0000000000.005150106060101.0500000135.9600000000.000000000379788.430000000000000.00010000000000742.980000000000241.350000000000984.33
15110558121020700459.7344322300465.56392332550410100000050.0000000000.005410100000101.1000000055.0000000000.000000000025606.020000000000000.00000000000000742.980000000000241.350000000000984.33
15110558151010700459.7344322300465.56392332540160100000084.0000000000.005160106050101.0500000088.2000000000.000000000205313.690000000000000.00000000000001167.130000000000091.050000000001258.18
15110558151010700459.7344322300465.56392332550380100000422.0000000000.005380100000101.0600000447.3200000000.000000000208256.050000000000000.00000000000001167.130000000000091.050000000001258.18
15110558151010700459.7344322300465.56392332550370100000247.0000000000.005370100000101.0600000261.8200000000.000000000121893.950000000000000.00000000000001167.130000000000091.050000000001258.18
15110558151010700459.7344322300465.56392332550620100000346.0000000000.005620100000101.0900000377.1400000000.000000000175582.780000000000000.00000000000001167.130000000000091.050000000001258.18
15110558151010700459.7344322300465.56392332550630100000523.0000000000.005630100000101.0900000570.0700000000.000000000265404.030000000000000.00000000000001167.130000000000091.050000000001258.18
15110558151010700459.7344322300465.56392332550170100001557.0000000000.005170100000101.0900001697.1300000000.000000000790122.500000000000000.00000000000001167.130000000000091.050000000001258.18
15110558151010700459.7344322300465.56392332560010100000240.0000000000.005010100000101.0800000259.2000000000.000000000120674.170000000000000.00000000000001167.130000000000091.050000000001258.18
15110558151010700459.7344322300465.56392332560020200000110.0000000000.005020200000101.0600000116.6000000000.000000000054284.750000000000000.00000000000001167.130000000000091.050000000001258.18
15110558161010700459.7344322300465.56392332550400200001200.0000000960.005400200000101.1100001332.0000001065.600000000620131.150000000496104.92000000000000419.030000000000216.750000000000635.79
15110558161010700459.7344322300465.56392332560010100001000.0000000000.005010100000101.0700001070.0000000000.000000000498153.400000000000000.00000000000000419.030000000000216.750000000000635.79
15110558161010700459.7344322300465.56392332570010100001000.0000000000.005010100000101.0700001070.0000000000.000000000498153.400000000000000.00000000000000419.030000000000216.750000000000635.79
15110558161020700459.7344322300465.56392332540260100000070.0000000000.005260107030101.0000000070.0000000000.000000000097768.420000000000000.00000000000000419.030000000000216.750000000000635.79
15110558181010700459.7344322300465.56392332540020100000700.0000000000.005020107120101.0000000700.0000000000.000000003910736.960000000000000.00000000000003102.610000000000209.510000000003312.12
15110558181010700459.7344322300465.56392332550640100000700.0000000000.005640100000101.0600000742.0000000000.000000000345448.430000000000000.00000000000003102.610000000000209.510000000003312.12
15110558181020700459.7344322300465.56392332540150100000172.0000000007.005150107120101.0400000178.8800000007.280000000999360.900000000040671.66000000000003102.610000000000209.510000000003312.12
15110558181020700459.7344322300465.56392332550380100000433.0000000000.005380100000101.0600000458.9800000000.000000000213684.530000000000000.00000000000003102.610000000000209.510000000003312.12
15110558181020700459.7344322300465.56392332550370100001230.0000000000.005370100000101.0600001303.8000000000.000000000607002.240000000000000.00000000000003102.610000000000209.510000000003312.12
15110558181030700459.7344322300465.56392332540070100000110.0000000000.005070107120101.0000000110.0000000000.000000000614544.380000000000000.00000000000003102.610000000000209.510000000003312.12
15110558021010700459.7344322300465.56392332550380100000418.0000000000.005380100000101.0800000451.4400000000.000000000210174.180000000000000.00000000000002104.620000000000058.610000000002163.23
15110558021010700459.7344322300465.56392332550370100000418.0000000000.005370100000101.0800000451.4400000000.000000000210174.180000000000000.00000000000002104.620000000000058.610000000002163.23
15110558021010700459.7344322300465.56392332570010100003000.0000000000.005010100000101.0900003270.0000000000.000000001522394.030000000000000.00000000000002104.620000000000058.610000000002163.23
15110558021020700459.7344322300465.56392332540160100000088.0000000000.005160104100101.0500000092.4000000000.000000000430181.070000000000000.00000000000002104.620000000000058.610000000002163.23
15110558021020700459.7344322300465.56392332550370100000380.0000000000.005370100000101.0800000410.4000000000.000000000191067.430000000000000.00000000000002104.620000000000058.610000000002163.23
15110558021020700459.7344322300465.56392332570010100004000.0000000000.005010100000101.0900004360.0000000000.000000002029858.710000000000000.00000000000002104.620000000000058.610000000002163.23
15110558031010700459.7344322300465.56392332550380100000630.0000000000.005380100000101.0700000674.1000000000.000000000313836.640000000000000.00000000000000845.260000000000248.040000000001093.30
15110558031010700459.7344322300465.56392332550370100000591.0000000000.005370100000101.0700000632.3700000000.000000000294408.660000000000000.00000000000000845.260000000000248.040000000001093.30
15110558031010700459.7344322300465.56392332550020100000430.0000000000.005020100000101.0700000460.1000000000.000000000214205.960000000000000.00000000000000845.260000000000248.040000000001093.30
15110558041010700459.7344322300465.56392332550170100000478.0000000000.005170100000101.0900000521.0200000000.000000000242568.120000000000000.00000000000001653.810000000000339.510000000001993.32
15110558041010700459.7344322300465.56392332550370100000620.0000000000.005370100000101.0700000663.4000000000.000000000308855.110000000000000.00000000000001653.810000000000339.510000000001993.32
15110558041010700459.7344322300465.56392332550020100000380.0000000000.005020100000101.0700000406.6000000000.000000000189298.290000000000000.00000000000001653.810000000000339.510000000001993.32
15110558041010700459.7344322300465.56392332550620100002800.0000000000.005620100000101.1000003080.0000000000.000000001433936.880000000000000.00000000000001653.810000000000339.510000000001993.32
15110558041010700459.7344322300465.56392332550630100002700.0000000000.005630100000101.1000002970.0000000000.000000001382724.850000000000000.00000000000001653.810000000000339.510000000001993.32
15110558041020700459.7344322300465.56392332540320100000018.0000000000.005320104120101.0000000018.0000000000.000000000100561.810000000000000.00030000000001653.810000000000339.510000000001993.32
15110558041020700459.7344322300465.56392332540070100000150.0000000000.005070102120101.0900000163.5000000000.000000000913436.420000000000000.00030000000001653.810000000000339.510000000001993.32
15110558051020700459.7344322300465.56392332540320100000130.0000000000.005320105120101.0000000130.0000000000.000000000726279.720000000000000.00000000000000511.480000000000176.180000000000687.66
15110558051020700459.7344322300465.56392332540100100000112.0000000000.005100105120101.0400000116.4800000000.000000000650746.630000000000000.00000000000000511.480000000000176.180000000000687.66
15110558061010700459.7344322300465.56392332540100100000088.0000000000.005100105020101.0400000091.5200000000.000000000085216.820000000000000.00000000000001041.220000000000063.750000000001104.97
15110558061010700459.7344322300465.56392332560010100001700.0000000000.005010100000101.0900001853.0000000000.000000000862689.950000000000000.00000000000001041.220000000000063.750000000001104.97
15110558061010700459.7344322300465.56392332570010100001200.0000000000.005010100000101.0900001308.0000000000.000000000608957.610000000000000.00000000000001041.220000000000063.750000000001104.97
15110558061020700459.7344322300465.56392332540150100000105.0000000000.005150105120101.0500000110.2500000000.000000000615941.070000000000000.00000000000001041.220000000000063.750000000001104.97
15110558061020700459.7344322300465.56392332550370100000559.0000000057.005370100000101.0700000598.1300000060.990000000278467.750000000028394.74000000000001041.220000000000063.750000000001104.97
15110558061020700459.7344322300465.56392332550380100000115.0000000000.005380100000101.0700000123.0500000000.000000000057287.640000000000000.00000000000001041.220000000000063.750000000001104.97
15110558061020700459.7344322300465.56392332560010100000060.0000000000.005010100000101.0900000065.4000000000.000000000030447.880000000000000.00000000000001041.220000000000063.750000000001104.97
15110558081010700459.7344322300465.56392332540100100000112.0000000000.005100105120101.0400000116.4800000000.000000000650746.630000000000000.00000000000000509.460000000000052.360000000000561.83
15110558081010700459.7344322300465.56392332550380100000380.0000000000.005380100000101.0700000406.6000000000.000000000189298.290000000000000.00000000000000509.460000000000052.360000000000561.83
15110558081010700459.7344322300465.56392332550370100000380.0000000000.005370100000101.0700000406.6000000000.000000000189298.290000000000000.00000000000000509.460000000000052.360000000000561.83
15110558081010700459.7344322300465.56392332550020100000380.0000000000.005020100000101.0700000406.6000000000.000000000189298.290000000000000.00000000000000509.460000000000052.360000000000561.83
15110558091010700459.7344322300465.56392332540010100000420.0000000000.005010105120101.0000000420.0000000000.000000002346442.170000000000000.00000000000002215.000000000000361.770000000002576.77
15110558091010700459.7344322300465.56392332550630100015000.0000000000.005630100000101.1000016500.0000000000.000000007681804.730000000000000.00000000000002215.000000000000361.770000000002576.77
15110558091020700459.7344322300465.56392332540010100000420.0000000000.005010105120101.0000000420.0000000000.000000002346442.170000000000000.00000000000002215.000000000000361.770000000002576.77
15110566011010700237.3556857600240.36538605540030100001300.0000000000.005030107120101.1300001469.0000000000.000000004237161.030000000000000.00000000000001752.550000000000259.240000000002011.79
15110566011010700237.3556857600240.36538605550230100001990.0000000000.005230100000101.0600002109.4000000000.000000000507026.750000000000000.00000000000001752.550000000000259.240000000002011.79
15110566011010700237.3556857600240.36538605550650100001220.0000000000.005650100000101.0600001293.2000000000.000000000310840.520000000000000.00000000000001752.550000000000259.240000000002011.79
15110566101010700237.3556857600240.36538605560010100000350.0000000000.005010100000101.0700000374.5000000000.000000000090016.840000000000000.00000000000001607.130000000000118.000000000001725.13
15110566101020700237.3556857600240.36538605550370100000415.0000000000.005370100000101.0500000435.7500000000.000000000104739.220000000000000.00000000000001607.130000000000118.000000000001725.13
15110566101020700237.3556857600240.36538605550380100000145.0000000000.005380100000101.0500000152.2500000000.000000000036595.630000000000000.00000000000001607.130000000000118.000000000001725.13
15110566111010700237.3556857600240.36538605540010100000830.0000000000.005010109120101.0000000830.0000000000.000000002394039.250000000000000.00000000000001265.750000000000257.500000000001523.25
15110566121020700237.3556857600240.36538605550370100000415.0000000000.005370100000101.0500000435.7500000000.000000000104739.220000000000000.00000000000001409.430000000000000.000000000001409.43
15110566121020700237.3556857600240.36538605550380100000181.0000000000.005380100000101.0500000190.0500000000.000000000045681.440000000000000.00000000000001409.430000000000000.000000000001409.43
15110566131010700237.3556857600240.36538605540010100000800.0000000000.005010109120101.0000000800.0000000000.000000002307507.710000000000000.00000000000001112.000000000000188.650000000001300.65
15110566141020700237.3556857600240.36538605540030100000600.0000000000.005030109120101.0600000636.0000000000.000000001834468.630000000000000.00000000000000662.250000000000309.000000000000971.25
15110566141020700237.3556857600240.36538605550650100000300.0000000000.005650100000101.0500000315.0000000000.000000000075715.100000000000000.00000000000000662.250000000000309.000000000000971.25
15110566161010700237.3556857600240.36538605540010100000830.0000000000.005010110120101.0000000830.0000000000.000000002394039.250000000000000.00000000000000830.000000000000112.060000000000942.06
15110566171010700237.3556857600240.36538605540010100000415.0000000000.005010110120101.0000000415.0000000000.000000001197019.620000000000000.00000000000000450.970000000000204.000000000000654.97
15110566171010700237.3556857600240.36538605550640100000415.0000000000.005640100000101.0400000431.6000000000.000000000103741.700000000000000.00000000000000450.970000000000204.000000000000654.97
15110566181010700237.3556857600240.36538605550140100001100.0000000000.005140100000101.0500001155.0000000000.000000000277622.020000000000000.00000000000002725.880000000000357.000000000003082.88
15110566181010700237.3556857600240.36538605550370100000600.0000000000.005370100000101.0400000624.0000000000.000000000149988.000000000000000.00000000000002725.880000000000357.000000000003082.88
15110566181020700237.3556857600240.36538605550380100000190.0000000000.005380100000101.0400000197.6000000000.000000000047496.200000000000000.00000000000002725.880000000000357.000000000003082.88
15110566181020700237.3556857600240.36538605550370100000475.0000000000.005370100000101.0400000494.0000000000.000000000118740.500000000000000.00000000000002725.880000000000357.000000000003082.88
15110566181020700237.3556857600240.36538605560010100000850.0000000000.005010100000101.0600000901.0000000000.000000000216569.210000000000000.00000000000002725.880000000000357.000000000003082.88
15110566181020700237.3556857600240.36538605570010100000100.0000000000.005010100000101.0600000106.0000000000.000000000025478.730000000000000.00000000000002725.880000000000357.000000000003082.88
15110566021010700237.3556857600240.36538605540250100001340.0000000000.005250107120101.0000001340.0000000000.000000003865075.410000000000000.00000000000001701.290000000000274.180000000001975.47
15110566021010700237.3556857600240.36538605550140100002500.0000000000.005140100000101.0800002700.0000000000.000000000648986.540000000000000.00000000000001701.290000000000274.180000000001975.47
15110566021010700237.3556857600240.36538605550370100000800.0000000000.005370100000101.0600000848.0000000000.000000000203829.850000000000000.00000000000001701.290000000000274.180000000001975.47
15110566031010700237.3556857600240.36538605540100100000040.0000000000.005100107120101.0200000040.8000000000.000000000117682.890000000000000.00000000000001230.270000000000174.690000000001404.95
15110566031010700237.3556857600240.36538605540070100000055.0000000000.005070107120101.0000000055.0000000000.000000000158641.150000000000000.00000000000001230.270000000000174.690000000001404.95
15110566031010700237.3556857600240.36538605550370100000380.0000000000.005370100000101.0600000402.8000000000.000000000096819.180000000000000.00000000000001230.270000000000174.690000000001404.95
15110566031010700237.3556857600240.36538605560010100000240.0000000000.005010100000101.0700000256.8000000000.000000000061725.830000000000000.00000000000001230.270000000000174.690000000001404.95
15110566031010700237.3556857600240.36538605570010100000220.0000000000.005010100000101.0700000235.4000000000.000000000056582.010000000000000.00000000000001230.270000000000174.690000000001404.95
15110566031020700237.3556857600240.36538605550370100000240.0000000000.005370100000101.0600000254.4000000000.000000000061148.950000000000000.00000000000001230.270000000000174.690000000001404.95
15110566041010700237.3556857600240.36538605540160100000088.0000000000.005160108120101.0300000090.6400000000.000000000261440.620000000000000.00000000000004566.220000000000187.330000000004753.55
15110566041010700237.3556857600240.36538605540080100000200.0000000000.005080108120101.0200000204.0000000000.000000000588414.470000000000000.00000000000004566.220000000000187.330000000004753.55
15110566041010700237.3556857600240.36538605550370100001400.0000000000.005370100000101.0500001470.0000000000.000000000353337.120000000000000.00000000000004566.220000000000187.330000000004753.55
15110566041010700237.3556857600240.36538605550380100001400.0000000000.005380100000101.0500001470.0000000000.000000000353337.120000000000000.00000000000004566.220000000000187.330000000004753.55
15110566041010700237.3556857600240.36538605550040100000400.0000000000.005040100000101.0500000420.0000000000.000000000100953.460000000000000.00000000000004566.220000000000187.330000000004753.55
15110566051010700237.3556857600240.36538605540010100000415.0000000000.005010108120101.0000000415.0000000000.000000001197019.620000000000000.00000000000000451.310000000000201.100000000000652.41
15110566051010700237.3556857600240.36538605550640100000415.0000000000.005640100000101.0500000435.7500000000.000000000104739.220000000000000.00000000000000451.310000000000201.100000000000652.41
15110566061010700237.3556857600240.36538605540150100000132.0000000000.005150108020101.0300000135.9600000000.000000000065360.160000000000000.00000000000001980.380000000000163.840000000002144.22
15110566061010700237.3556857600240.36538605540360100000060.0000000000.005360108020101.0300000061.8000000000.000000000029709.160000000000000.00000000000001980.380000000000163.840000000002144.22
15110566061020700237.3556857600240.36538605540100100000102.0000000000.005100108120101.0200000104.0400000000.000000000300091.380000000000000.00000000000001980.380000000000163.840000000002144.22
15110566061020700237.3556857600240.36538605550480100000100.0000000000.005480100000101.0300000103.0000000000.000000000024757.630000000000000.00000000000001980.380000000000163.840000000002144.22
15110566071010700237.3556857600240.36538605540320100000200.0000000000.005320108120101.0000000200.0000000000.000000000576876.930000000000000.00000000000000400.400000000000129.330000000000529.73
15110566071010700237.3556857600240.36538605540100100000120.0000000000.005100108120101.0200000122.4000000000.000000000353048.680000000000000.00000000000000400.400000000000129.330000000000529.73
15110566081010700237.3556857600240.36538605560010100014000.0000000000.005010100000101.0700014980.0000000000.000000003600673.480000000000000.00030000000002750.970000000000000.000000000002750.97
15110566081010700237.3556857600240.36538605570010100004100.0000000000.005010100000101.0700004387.0000000000.000000001054482.950000000000000.00030000000002750.970000000000000.000000000002750.97
15110566081030700237.3556857600240.36538605540160100000080.0000000000.005160108020101.0300000082.4000000000.000000000039612.220000000000000.00000000000002750.970000000000000.000000000002750.97
15110566081030700237.3556857600240.36538605540150100000060.0000000000.005150108020101.0300000061.8000000000.000000000029709.160000000000000.00000000000002750.970000000000000.000000000002750.97
15110566081030700237.3556857600240.36538605550500100000260.0000000000.005500100000101.0700000278.2000000000.000000000066869.650000000000000.00000000000002750.970000000000000.000000000002750.97
15110574131020700498.0940476200504.40994351540100100000107.0000000000.005100101120101.0000000107.0000000000.000000000647662.370000000000000.00000000000000119.500000000001150.060000000001269.56
15110574141010700498.0940476200504.40994351540010100000465.0000000126.005010102120100.9400000437.1000000118.440000002645731.040000000716907.76000000000000472.800000000000203.070000000000675.87
15110574141010700498.0940476200504.40994351550640100000420.0000000000.005640100000101.0200000428.4000000000.000000000216089.220000000000000.00000000000000472.800000000000203.070000000000675.87
15110574171010700498.0940476200504.40994351540010100000465.0000000000.005010102120100.9400000437.1000000000.000000002645731.040000000000000.00030000000001650.290000000000306.340000000001956.64
15110574171010700498.0940476200504.40994351550140100002000.0000000000.005140100000101.0300002060.0000000000.000000001039084.480000000000000.00030000000001650.290000000000306.340000000001956.64
15110574171010700498.0940476200504.40994351550640100000465.0000000000.005640100000101.0200000474.3000000000.000000000239241.640000000000000.00030000000001650.290000000000306.340000000001956.64
15110574171010700498.0940476200504.40994351560010100010000.0000000000.005010100000101.0300010300.0000000000.000000005195422.420000000000000.00030000000001650.290000000000306.340000000001956.64
15110574171050700498.0940476200504.40994351550410100000030.0000000000.005410100000101.0500000031.5000000000.000000000015888.910000000000000.00000000000001650.290000000000306.340000000001956.64
15110574181010700498.0940476200504.40994351540100100000122.0000000000.005100103120100.9900000120.7800000000.000000000731071.600000000000000.00000000000000727.450000000000525.910000000001253.36
15110574191010700498.0940476200504.40994351540010100000465.0000000000.005010103120100.9400000437.1000000000.000000002645731.040000000000000.00000000000000550.920000000000727.080000000001278.00
15110574191010700498.0940476200504.40994351550640100000465.0000000000.005640100000101.0100000469.6500000000.000000000236896.130000000000000.00000000000000550.920000000000727.080000000001278.00
15110574191020700498.0940476200504.40994351540100100000062.0000000000.005100103120100.9900000061.3800000000.000000000371528.190000000000000.00000000000000550.920000000000727.080000000001278.00
15110574191020700498.0940476200504.40994351550370100000060.0000000000.005370100000101.0100000060.6000000000.000000000030567.240000000000000.00000000000000550.920000000000727.080000000001278.00
15110574021010700498.0940476200504.40994351540020100000420.0000000000.005020111120101.0000000420.0000000000.000000002542226.120000000000000.00000000000000860.960000000000726.350000000001587.31
15110574201010700498.0940476200504.40994351540010100000465.0000000000.005010103070100.9400000437.1000000000.000000001543343.100000000000000.00000000000000369.510000000000990.000000000001359.51
15110574201020700498.0940476200504.40994351540100100000080.0000000000.005100103120100.9900000079.2000000000.000000000479391.210000000000000.00000000000000369.510000000000990.000000000001359.51
15110574061020700498.0940476200504.40994351540100100000132.0000000000.005100111120101.0100000133.3200000000.000000000806975.200000000000000.00000000000000703.370000000000930.810000000001634.18
15110574061020700498.0940476200504.40994351550140100000700.0000000000.005140100000101.0500000735.0000000000.000000000370741.310000000000000.00000000000000703.370000000000930.810000000001634.18
15110574071010700498.0940476200504.40994351540100100000152.0000000000.005100112120101.0100000153.5200000000.000000000929244.170000000000000.00000000000000715.580000000000213.000000000000928.58
15110574071030700498.0940476200504.40994351540100100000038.0000000000.005100112120101.0100000038.3800000000.000000000232311.040000000000000.00000000000000715.580000000000213.000000000000928.58
15110582011010800967.9379157401022.23003104550370100000415.0000000032.005370100000101.0800000448.2000000034.560000000458163.500000000035328.27000000000001336.010000000000023.570000000001359.58
15110582011010800967.9379157401022.23003104550380100000632.0000000040.005380100000101.0800000682.5600000043.200000000697733.330000000044160.34000000000001336.010000000000023.570000000001359.58
15110582111010800967.9379157401022.23003104550170300000643.0000000000.005170300000101.0900000700.8700000000.000000000716450.360000000000000.00000000000001790.190000000000163.860000000001954.05
15110582111020800967.9379157401022.23003104540100100000036.0000000000.005100106120101.0300000037.0800000000.000000000454851.470000000000000.00000000000001790.190000000000163.860000000001954.05
15110582111020800967.9379157401022.23003104570010100000300.0000000000.005010100000101.0800000324.0000000000.000000000331202.530000000000000.00000000000001790.190000000000163.860000000001954.05
15110582121010800967.9379157401022.23003104540010100000415.0000000000.005010105120101.0000000415.0000000000.000000005090705.550000000000000.00030000000001157.000000000000408.250000000001565.25
15110582131010800967.9379157401022.23003104540110100000415.0000000000.005110106120101.0000000415.0000000000.000000005090705.550000000000000.00000000000000451.660000000000157.500000000000609.16
15110582131010800967.9379157401022.23003104550370100000415.0000000000.005370100000101.0600000439.9000000000.000000000449678.990000000000000.00000000000000451.660000000000157.500000000000609.16
15110582151010800967.9379157401022.23003104540320100000500.0000000000.005320104010101.0000000500.0000000000.000000000511115.020000000000000.00030000000000812.500000000000000.000000000000812.50
15110582151010800967.9379157401022.23003104560010100003000.0000000000.005010100000101.0900003270.0000000000.000000003342692.200000000000000.00030000000000812.500000000000000.000000000000812.50
15110582151010800967.9379157401022.23003104570010100003000.0000000000.005010100000101.0900003270.0000000000.000000003342692.200000000000000.00030000000000812.500000000000000.000000000000812.50
15110582161010800967.9379157401022.23003104540100100000036.0000000000.005100106120101.0300000037.0800000000.000000000454851.470000000000000.00000000000000517.790000000000175.840000000000693.63
15110582161010800967.9379157401022.23003104550370100000415.0000000000.005370100000101.0600000439.9000000000.000000000449678.990000000000000.00000000000000517.790000000000175.840000000000693.63
15110582181010800967.9379157401022.23003104550380100000145.0000000000.005380100000101.0600000153.7000000000.000000000157116.760000000000000.00000000000002014.320000000000208.000000000002222.32
15110582181010800967.9379157401022.23003104550370100000415.0000000000.005370100000101.0600000439.9000000000.000000000449678.990000000000000.00000000000002014.320000000000208.000000000002222.32
15110582181020800967.9379157401022.23003104540020100000415.0000000000.005020107120101.0000000415.0000000000.000000005090705.550000000000000.00000000000002014.320000000000208.000000000002222.32
15110582181030800967.9379157401022.23003104540020100000415.0000000000.005020107120101.0000000415.0000000000.000000005090705.550000000000000.00000000000002014.320000000000208.000000000002222.32
15110582191010800967.9379157401022.23003104550090100005600.0000000000.005090100000101.0900006104.0000000000.000000006239692.110000000000000.00030000000002225.870000000000015.780000000002241.64
15110582191010800967.9379157401022.23003104570010100003000.0000000000.005010100000101.0800003240.0000000000.000000003312025.300000000000000.00030000000002225.870000000000015.780000000002241.64
15110582201020800967.9379157401022.23003104560010100000600.0000000000.005010100000101.0700000642.0000000000.000000000656271.680000000000000.00000000000000391.250000000000078.000000000000469.25
15110582201020800967.9379157401022.23003104570010100000300.0000000000.005010100000101.0700000321.0000000000.000000000328135.840000000000000.00000000000000391.250000000000078.000000000000469.25
15110582031010800967.9379157401022.23003104540010100000415.0000000000.005010104120101.0000000415.0000000000.000000005090705.550000000000000.00000000000001714.570000000000246.370000000001960.95
15110582031040800967.9379157401022.23003104540010100000415.0000000000.005010104120101.0000000415.0000000000.000000005090705.550000000000000.00000000000001714.570000000000246.370000000001960.95
15110582031050800967.9379157401022.23003104540070100000075.0000000000.005070101090101.0900000081.7500000000.000000000752105.750000000000000.00000000000001714.570000000000246.370000000001960.95
15110582031060800967.9379157401022.23003104540320100000018.0000000000.005320104120101.0000000018.0000000000.000000000220801.690000000000000.00000000000001714.570000000000246.370000000001960.95
15110582031060800967.9379157401022.23003104540070100000150.0000000000.005070102120101.0900000163.5000000000.000000002005615.320000000000000.00000000000001714.570000000000246.370000000001960.95
15110582041010800967.9379157401022.23003104540160100999999.0000000025.005160103100101.0700000088.2000000026.750000000901606.890000000273446.53010000000000778.290000000000019.840000000000798.13
15110582041010800967.9379157401022.23003104540150100999999.0000000011.005150101100101.0900000135.9600000011.990000001389823.950000000122565.38010000000000778.290000000000019.840000000000798.13
15110582041010800967.9379157401022.23003104550410100001124.0000000000.005410100000101.1500001292.6000000000.000000001321334.540000000000000.00000000000000778.290000000000019.840000000000798.13
15110582051010800967.9379157401022.23003104540090100000300.0000000000.005090105080101.0400000312.0000000000.000000002551486.160000000000000.00000000000000249.250000000000197.500000000000446.75
15110582061010800967.9379157401022.23003104540080100000250.0000000000.005080105020101.0400000260.0000000000.000000000531559.620000000000000.00000000000000451.070000000005115.130000000005566.21
15110582061020800967.9379157401022.23003104540100100000056.0000000000.005100105120101.0400000058.2400000000.000000000714416.120000000000000.00000000000000451.070000000005115.130000000005566.21
15110582071020800967.9379157401022.23003104540100100000076.0000000000.005100105120101.0400000079.0400000000.000000000969564.740000000000000.00000000000001356.840000000000013.430000000001370.27
15110582081010800967.9379157401022.23003104550380100000800.0000000064.005380100000101.0700000856.0000000068.480000000875028.910000000070002.31000000000000995.850000000000145.780000000001141.63
15110582081010800967.9379157401022.23003104550370100000380.0000000000.005370100000101.0700000406.6000000000.000000000415638.730000000000000.00000000000000995.850000000000145.780000000001141.63
15110582091020800967.9379157401022.23003104550500100004500.0000000000.005500100000101.0900004905.0000000000.000000005014038.300000000000000.00000000000001815.900000000000131.000000000001946.90
15110582091020800967.9379157401022.23003104550070100003800.0000000000.005070100000100.9300003534.0000000000.000000003612560.930000000000000.00000000000001815.900000000000131.000000000001946.90
15110582091020800967.9379157401022.23003104550170100003000.0000000000.005170100000101.0900003270.0000000000.000000003342692.200000000000000.00000000000001815.900000000000131.000000000001946.90
15110582091020800967.9379157401022.23003104550620100002800.0000000000.005620100000101.0900003052.0000000000.000000003119846.050000000000000.00000000000001815.900000000000131.000000000001946.90
15110582091020800967.9379157401022.23003104560010100003000.0000000000.005010100000101.0800003240.0000000000.000000003312025.300000000000000.00000000000001815.900000000000131.000000000001946.90
15110582091020800967.9379157401022.23003104570010100003000.0000000000.005010100000101.0800003240.0000000000.000000003312025.300000000000000.00000000000001815.900000000000131.000000000001946.90
15110590011020800647.0588235300683.35267221540010100000415.0000000000.005010104070101.0000000415.0000000000.000000001985139.510000000000000.00000000000001052.380000000000470.820000000001523.20
15110590011020800647.0588235300683.35267221550640100000170.0000000000.005640100000101.0800000183.6000000000.000000000125463.550000000000000.00000000000001052.380000000000470.820000000001523.20
15110590111010800647.0588235300683.35267221540020100000412.0000000000.005020106120101.0000000412.0000000000.000000003378495.610000000000000.00000000000000949.390000000000525.000000000001474.39
15110590111010800647.0588235300683.35267221540010100000412.0000000000.005010106120101.0000000412.0000000000.000000003378495.610000000000000.00000000000000949.390000000000525.000000000001474.39
15110590111010800647.0588235300683.35267221550640100000824.0000000000.005640100000101.0600000873.4400000000.000000000596867.560000000000000.00000000000000949.390000000000525.000000000001474.39
15110590141010800647.0588235300683.35267221550370100000412.0000000000.005370100000101.0600000436.7200000000.000000000298433.780000000000000.00000000000001176.690000000000346.430000000001523.12
15110590141010800647.0588235300683.35267221550380100000412.0000000000.005380100000101.0600000436.7200000000.000000000298433.780000000000000.00000000000001176.690000000000346.430000000001523.12
15110590151010800647.0588235300683.35267221540010100000415.0000000000.005010106120101.0000000415.0000000000.000000003403096.310000000000000.00000000000000895.700000000000162.570000000001058.27
15110590151010800647.0588235300683.35267221550640100000415.0000000000.005640100000101.0600000439.9000000000.000000000300606.840000000000000.00000000000000895.700000000000162.570000000001058.27
15110590151020800647.0588235300683.35267221540010100000408.0000000000.005010106120101.0000000408.0000000000.000000003345694.680000000000000.00000000000000895.700000000000162.570000000001058.27
15110590151020800647.0588235300683.35267221550640100000408.0000000000.005640100000101.0600000432.4800000000.000000000295536.360000000000000.00000000000000895.700000000000162.570000000001058.27
15110590161010800647.0588235300683.35267221540020100000415.0000000000.005020106120101.0000000415.0000000000.000000003403096.310000000000000.00000000000000693.740000000000157.560000000000851.30
15110590161010800647.0588235300683.35267221540010100000415.0000000000.005010106070101.0000000415.0000000000.000000001985139.510000000000000.00000000000000693.740000000000157.560000000000851.30
15110590161010800647.0588235300683.35267221550640100000415.0000000000.005640100000101.0600000439.9000000000.000000000300606.840000000000000.00000000000000693.740000000000157.560000000000851.30
15110590181010800647.0588235300683.35267221550360700000150.0000000000.005360700000101.0600000159.0000000000.000000000108653.070000000000000.00000000000000246.000000000000305.670000000000551.67
15110590021020800647.0588235300683.35267221540010100000410.0000000000.005010104040101.0000000410.0000000000.000000001120698.380000000000000.00000000000000571.270000000002765.280000000003336.55
15110590021020800647.0588235300683.35267221560010100000100.0000000000.005010100000101.0900000109.0000000000.000000000074485.440000000000000.00000000000000571.270000000002765.280000000003336.55
15110590031020800647.0588235300683.35267221540130100000090.0000000000.005130104120101.0000000090.0000000000.000000000738020.890000000000000.00000000000000090.000000000000171.010000000000261.01
15110590041010800647.0588235300683.35267221540010100000415.0000000000.005010104120101.0000000415.0000000000.000000003403096.310000000000000.00030000000007965.420000000000373.900000000008339.32
15110590041020800647.0588235300683.35267221540080100000800.0000000000.005080105120101.0400000832.0000000000.000000006822593.080000000000000.00000000000007965.420000000000373.900000000008339.32
15110590041020800647.0588235300683.35267221550080100020000.0000000000.005080100000101.1000022000.0000000000.000000015033758.790000000000000.00000000000007965.420000000000373.900000000008339.32
15110590041020800647.0588235300683.35267221560020200010000.0000000000.005020200000101.0700010700.0000000000.000000007311873.590000000000000.00000000000007965.420000000000373.900000000008339.32
15110590041020800647.0588235300683.35267221570020100010300.0000000000.005020100000101.0700011021.0000000000.000000007531229.800000000000000.00000000000007965.420000000000373.900000000008339.32
15110590051010800647.0588235300683.35267221550370100001140.0000000000.005370100000101.0700001219.8000000000.000000000833553.590000000000000.00000000000000817.230000000000157.500000000000974.73
15110590071010800647.0588235300683.35267221550140100005998.0000000000.005140100000101.1000006597.8000000000.000000004508624.260000000000000.00000000000003579.680000000000451.970000000004031.65
15110590071010800647.0588235300683.35267221560010100000100.0000000000.005010100000101.0900000109.0000000000.000000000074485.440000000000000.00000000000003579.680000000000451.970000000004031.65
15110604011020800231.9337712100244.94305088540100100000082.0000000000.005100107110101.0200000083.6400000000.000000000225357.400000000000000.00000000000001029.190000000000392.170000000001421.35
15110604011020800231.9337712100244.94305088550180100001126.0000000000.005180100000101.0900001227.3400000000.000000000300628.400000000000000.00000000000001029.190000000000392.170000000001421.35
15110604101010800231.9337712100244.94305088550050100013000.0000000000.005050100000101.0500013650.0000000000.000000003343472.640000000000000.00000000000002213.760000000000341.410000000002555.17
15110604101020800231.9337712100244.94305088540010100000415.0000000000.005010108120101.0000000415.0000000000.000000001219816.390000000000000.00000000000002213.760000000000341.410000000002555.17
15110604121010800231.9337712100244.94305088540250100000415.0000000000.005250109010101.0000000415.0000000000.000000000101651.370000000000000.00000000000000079.390000000000111.760000000000191.15
15110604121010800231.9337712100244.94305088550370100000415.0000000000.005370100000101.0500000435.7500000000.000000000106733.930000000000000.00000000000000079.390000000000111.760000000000191.15
15110604131030800231.9337712100244.94305088540020100000415.0000000000.005020109110101.0000000415.0000000000.000000001118165.030000000000000.00000000000000591.040000000000175.490000000000766.53
15110604131030800231.9337712100244.94305088550640100000200.0000000000.005640100000101.0500000210.0000000000.000000000051438.040000000000000.00000000000000591.040000000000175.490000000000766.53
15110604161010800231.9337712100244.94305088540040100000415.0000000000.005040108090101.0900000452.3500000000.000000000997199.900000000000000.00030000000000903.730000000000029.720000000000933.45
15110604161010800231.9337712100244.94305088550650100000208.0000000016.005650100000101.0500000218.4000000016.800000000053495.560000000004115.04030000000000903.730000000000029.720000000000933.45
15110604161010800231.9337712100244.94305088550590100006000.0000000000.005590100000101.0700006420.0000000000.000000001572534.390000000000000.00030000000000903.730000000000029.720000000000933.45
15110604171010800231.9337712100244.94305088540010100000310.0000000000.005010110120101.0000000310.0000000000.000000000911188.150000000000000.00000000000000472.310000000000208.030000000000680.34
15110604171010800231.9337712100244.94305088550640100000380.0000000000.005640100000101.0400000395.2000000000.000000000096801.490000000000000.00000000000000472.310000000000208.030000000000680.34
15110604171020800231.9337712100244.94305088540320100000060.0000000000.005320110040101.0000000060.0000000000.000000000058786.330000000000000.00000000000000472.310000000000208.030000000000680.34
15110604021020800231.9337712100244.94305088540100100000090.0000000000.005100107110101.0200000091.8000000000.000000000247343.490000000000000.00000000000000132.280000000000206.410000000000338.69
15110604051020800231.9337712100244.94305088540100100000060.0000000000.005100108110101.0200000061.2000000000.000000000164895.660000000000000.00000000000000470.680000000001853.210000000002323.89
15110604051020800231.9337712100244.94305088550180100002331.0000000000.005180100000101.0000002331.0000000000.000000000570962.250000000000000.00000000000000470.680000000001853.210000000002323.89
15110604061020800231.9337712100244.94305088540100100000122.0000000000.005100108110101.0200000124.4400000000.000000000335287.850000000000000.00000000000000571.850000000000351.770000000000923.62
15110604061020800231.9337712100244.94305088550180100001774.0000000000.005180100000101.0000001774.0000000000.000000000434528.970000000000000.00000000000000571.850000000000351.770000000000923.62
15110604091020800231.9337712100244.94305088540100100000100.0000000000.005100108030101.0200000102.0000000000.000000000074952.570000000000000.00000000000003227.400000000000489.100000000003716.50
15110612011020800437.8208333300462.37841991540010100000407.0000000008.005010110010101.0000000407.0000000008.000000000188188.020000000003699.03000000000001211.770000000000268.610000000001480.38
15110612011020800437.8208333300462.37841991550640100000400.0000000000.005640100000101.0400000416.0000000000.000000000192349.420000000000000.00000000000001211.770000000000268.610000000001480.38
15110612011030800437.8208333300462.37841991540010100000407.0000000000.005010110120101.0000000407.0000000000.000000002258256.200000000000000.00000000000001211.770000000000268.610000000001480.38
15110612011030800437.8208333300462.37841991550640100000407.0000000000.005640100000101.0400000423.2800000000.000000000195715.540000000000000.00000000000001211.770000000000268.610000000001480.38
15110612101010800437.8208333300462.37841991540250100000415.0000000000.005250111120101.0000000415.0000000000.000000002302644.530000000000000.00000000000000450.620000000000949.810000000001400.43
15110612101010800437.8208333300462.37841991550370100000415.0000000000.005370100000101.0300000427.4500000000.000000000197643.660000000000000.00000000000000450.620000000000949.810000000001400.43
15110612111010800437.8208333300462.37841991540010100000415.0000000008.005010112120101.0000000415.0000000008.000000002302644.530000000044388.33000000000001263.940000000001055.720000000002319.66
15110612111010800437.8208333300462.37841991550640100000415.0000000008.005640100000101.0200000423.3000000008.160000000195724.790000000003773.01000000000001263.940000000001055.720000000002319.66
15110612111020800437.8208333300462.37841991540010100000415.0000000000.005010112020101.0000000415.0000000000.000000000383774.090000000000000.00000000000001263.940000000001055.720000000002319.66
15110612111030800437.8208333300462.37841991550370100000600.0000000000.005370100000101.0200000612.0000000000.000000000282975.590000000000000.00000000000001263.940000000001055.720000000002319.66
15110612131010800437.8208333300462.37841991550370100000550.0000000000.005370100000101.0200000561.0000000000.000000000259394.290000000000000.00000000000000805.780000000000208.160000000001013.93
15110612131020800437.8208333300462.37841991540260100000100.0000000000.005260112120101.0000000100.0000000000.000000000554854.100000000000000.00000000000000805.780000000000208.160000000001013.93
15110612131020800437.8208333300462.37841991540080100000100.0000000000.005080112120101.0100000101.0000000000.000000000560402.640000000000000.00000000000000805.780000000000208.160000000001013.93
15110612141010800437.8208333300462.37841991550470500000600.0000000000.005470500000101.0400000624.0000000000.000000000288524.130000000000000.00000000000000613.400000000000207.920000000000821.31
15110612141020800437.8208333300462.37841991540100100000102.0000000000.005100112120101.0100000103.0200000000.000000000571610.700000000000000.00000000000000613.400000000000207.920000000000821.31
15110612141020800437.8208333300462.37841991550370100000415.0000000025.005370100000101.0200000423.3000000025.500000000195724.790000000011790.65000000000000613.400000000000207.920000000000821.31
15110612151010800437.8208333300462.37841991550380100000500.0000000000.005380100000101.0200000510.0000000000.000000000235812.990000000000000.00000000000002566.890000000000000.000000000002566.89
15110612151010800437.8208333300462.37841991550370100001700.0000000300.005370100000101.0200001734.0000000306.000000000801764.180000000141487.80000000000002566.890000000000000.000000000002566.89
15110612151010800437.8208333300462.37841991570010100010000.0000000000.005010100000101.0400010400.0000000000.000000004808735.570000000000000.00000000000002566.890000000000000.000000000002566.89
15110612161010800437.8208333300462.37841991540010100000415.0000000000.005010101120101.0000000415.0000000000.000000002302644.530000000000000.00000000000001050.550000000000182.630000000001233.18
15110612161010800437.8208333300462.37841991550640100000415.0000000000.005640100000101.0200000423.3000000000.000000000195724.790000000000000.00000000000001050.550000000000182.630000000001233.18
15110612161020800437.8208333300462.37841991540010100000415.0000000000.005010101120101.0000000415.0000000000.000000002302644.530000000000000.00000000000001050.550000000000182.630000000001233.18
15110612161020800437.8208333300462.37841991550640100000415.0000000000.005640100000101.0200000423.3000000000.000000000195724.790000000000000.00000000000001050.550000000000182.630000000001233.18
15110612171060800437.8208333300462.37841991550470500005000.0000000000.005470500000101.0300005150.0000000000.000000002381248.860000000000000.00000000000000862.500000000000169.630000000001032.13
15110612181020800437.8208333300462.37841991540010100000415.0000000000.005010101010101.0000000415.0000000000.000000000191887.040000000000000.00000000000000399.530000000000649.100000000001048.63
[truncated: 32,330,975 more chars]
