# Supplementary material for: Can a poverty-reducing and progressive tax and transfer system hurt the poor?
Source: J Dev Econ. 2016 Sep;122:63–75. doi: 10.1016/j.jdeveco.2016.04.001 (PMC4988485; doi:10.1016/j.jdeveco.2016.04.001)
Supplement: Supplementary file 1 — Supplementary material. [file mmc1.zip › data/POF0809/T_RENDIMENTOS_S.txt]

14110019011010100416.4973270400421.778566145320610060100002000.00051225060100000000.006060100000000.007060100000000.000101.0600002120.0000000000.0000000000.0000000000.000000010730046.720000000000000.000000000000000.000000000000000.00030000000006209.560000000000338.270000000006547.82
14110019011010100416.4973270400421.778566145310610060100003000.00051225060100000000.006060100000000.007060100000000.000101.0600003180.0000000000.0000000000.0000000000.000000016095070.080000000000000.000000000000000.000000000000000.00030000000006209.560000000000338.270000000006547.82
14110019011030100416.4973270400421.778566145310120010100000620.00100615010100000032.006010100000000.007010100000000.000101.1700000725.4000000037.4400000000.0000000000.000000001835749.030000000094748.340000000000000.000000000000000.00000000000006209.560000000000338.270000000006547.82
14110019101010100416.4973270400421.778566145310610060100000800.00100425060100000000.006060100000000.007060100000000.000101.1600000928.0000000000.0000000000.0000000000.000000001565642.040000000000000.000000000000000.000000000000000.00000000000000309.330000000000169.130000000000478.47
14110019111010100416.4973270400421.778566145310110010100000460.00061215010100000000.006010100000060.007010100000000.000101.0900000501.4000000000.0000000065.4000000000.000000002537757.280000000000000.000000000331011.820000000000000.00000000000001018.290000000000191.650000000001209.94
14110019111010100416.4973270400421.778566145320610060100001000.00040425060100000000.006060100000000.007060100000000.000101.0600001060.0000000000.0000000000.0000000000.000000001788341.120000000000000.000000000000000.000000000000000.00000000000001018.290000000000191.650000000001209.94
14110019111020100416.4973270400421.778566145310610060100000030.00061225060100000000.006060100000000.007060100000000.000101.0500000031.5000000000.0000000000.0000000000.000000000159432.300000000000000.000000000000000.000000000000000.00000000000001018.290000000000191.650000000001209.94
14110019121020100416.4973270400421.778566145310210020100001120.00071215020100000135.006020100000052.007020100000000.000101.1300001265.6000000152.5500000058.7600000000.000000006405635.440000000772107.840000000297404.500000000000000.00000000000002434.700000000000472.530000000002907.23
14110019031010100416.4973270400421.778566145310510050100002900.00041215050100000220.006050100000000.007050100000000.000101.0200008050.0000000000.0000000000.0000000000.000000040743809.490000000000000.000000000000000.000000000000000.00000000000033267.290000000001955.300000000035222.59
14110019031020100416.4973270400421.778566145310210020100007000.00041215020100999999.006020100999999.007020100000000.000101.1500008050.0000000000.0000001550.8100000000.000000040743809.490000000000000.000000007849181.020000000000000.00010000000033267.290000000001955.300000000035222.59
14110019031020100416.4973270400421.778566145320510050100005000.00041215050100999999.006050100999999.007050100000000.000101.0200005100.0000000000.0000000000.0000000000.000000025812848.250000000000000.000000000000000.000000000000000.00000000000033267.290000000001955.300000000035222.59
14110019031030100416.4973270400421.778566145310210020100007300.00041115020100000600.006020100001800.007020100000000.000101.1500008050.0000000000.0000000000.0000000000.000000037348492.030000000000000.000000000000000.000000000000000.00000000000033267.290000000001955.300000000035222.59
14110019041010100416.4973270400421.778566145310110010100000350.00051225010100000000.006010100000000.007010100000000.000101.1000000561.2000000048.3000000000.0000000000.000000002840425.580000000244462.860000000000000.000000000000000.00000000000002932.230000000000210.000000000003142.23
14110019041040100416.4973270400421.778566145320610060100000640.00051225060100000000.006060100000000.007060100000000.000101.0600000678.4000000000.0000000000.0000000000.000000003433614.950000000000000.000000000000000.000000000000000.00000000000002932.230000000000210.000000000003142.23
14110019041040100416.4973270400421.778566145310220020100000488.00051215020100000042.006020100999999.007020100000000.000101.1500000561.2000000048.3000000000.0000000000.000000002840425.580000000244462.860000000000000.000000000000000.00010000000002932.230000000000210.000000000003142.23
14110019041050100416.4973270400421.778566145310120010100000415.00051215010100000020.006010100000000.007010100000000.000101.1000000561.2000000048.3000000000.0000000000.000000002840425.580000000244462.860000000000000.000000000000000.00000000000002932.230000000000210.000000000003142.23
14110019051010100416.4973270400421.778566145320110010100001500.00051225010100000000.006010100000000.007010100000000.000101.1000001650.0000000000.0000000000.0000000000.000000008351215.610000000000000.000000000000000.000000000000000.00000000000012125.390000000000836.820000000012962.21
14110019051010100416.4973270400421.778566145310220020100002500.00051215020100999999.006020100999999.007020100000000.000101.1500002875.0000000316.2500000163.0400000000.000000014551360.530000001600649.660000000825201.330000000000000.00010000000012125.390000000000836.820000000012962.21
14110019051020100416.4973270400421.778566145320610060100000650.00051225060100000000.006060100000000.007060100000000.000101.0600000689.0000000000.0000000000.0000000000.000000003487265.180000000000000.000000000000000.000000000000000.00000000000012125.390000000000836.820000000012962.21
14110019051020100416.4973270400421.778566145310610060100000900.00051225060100000000.006060100000000.007060100000000.000101.0600002875.0000000000.0000000000.0000000000.000000014551360.530000000000000.000000000000000.000000000000000.00000000000012125.390000000000836.820000000012962.21
14110019051030100416.4973270400421.778566145310120010100000500.00051225010100000000.006010100000000.007010100000000.000101.1000002875.0000000000.0000000000.0000000000.000000014551360.530000000000000.000000000000000.000000000000000.00000000000012125.390000000000836.820000000012962.21
14110019051040100416.4973270400421.778566145310220020100000522.00050215020100000062.006020100000000.007020100000000.000101.1500002875.0000000000.0000000000.0000000000.000000002425226.760000000000000.000000000000000.000000000000000.00000000000012125.390000000000836.820000000012962.21
14110019071010100416.4973270400421.778566145310110010100000450.00060215010100000036.006010100000000.007010100000000.000101.0900000490.5000000039.2400000000.0000000000.000000000413764.770000000033101.180000000000000.000000000000000.00000000000000404.390000000000107.730000000000512.11
14110019071020100416.4973270400421.778566145320110010100000600.00020125010100000000.006010100000000.007010100000000.000101.1100000666.0000000000.0000000000.0000000000.000000000280904.530000000000000.000000000000000.000000000000000.00000000000000404.390000000000107.730000000000512.11
14110019071020100416.4973270400421.778566145310110010100000420.00060215010100000020.006010100000000.007010100000008.000101.0900000457.8000000021.8000000000.0000000008.720000000386180.460000000018389.550000000000000.000000000007355.82000000000000404.390000000000107.730000000000512.11
14110019081010100416.4973270400421.778566145310310030100000400.00061225030100000000.006030100000000.007030100000000.000101.0700000428.0000000000.0000000000.0000000000.000000002166254.720000000000000.000000000000000.000000000000000.00000000000001013.500000000000147.080000000001160.58
14110019081030100416.4973270400421.778566145310210020100000800.00060615020100000030.006020100000000.007020100000000.000101.1300000904.0000000033.9000000000.0000000000.000000002287726.940000000085789.760000000000000.000000000000000.00000000000001013.500000000000147.080000000001160.58
14110027101010100655.0741996200663.380623815310610060100000400.00041025060100000000.006060100000000.007060100000000.000101.0600000424.0000000000.0000000000.0000000000.000000002812733.840000000000000.000000000000000.000000000000000.00000000000001892.860000000000410.150000000002303.01
14110027101020100655.0741996200663.380623815310110010100000553.00061215010100000049.006010100000000.007010100000000.000101.0900000602.7700000053.4100000000.0000000000.000000004798391.260000000425173.910000000000000.000000000000000.00000000000001892.860000000000410.150000000002303.01
14110027101030100655.0741996200663.380623815310110010100000415.00061225010100000000.006010100000000.007010100000000.000101.0900000452.3500000000.0000000000.0000000000.000000003600962.700000000000000.000000000000000.000000000000000.00000000000001892.860000000000410.150000000002303.01
14110027111020100655.0741996200663.380623815310610060100000070.00061225060100000000.006060100000000.007060100000000.000101.0500000073.5000000000.0000000000.0000000000.000000000585101.710000000000000.000000000000000.000000000000000.00000000000001603.770000000000623.850000000002227.62
14110027111030100655.0741996200663.380623815310110010100000500.00060425010100000000.006010100000000.007010100000000.000101.0900000545.0000000000.0000000000.0000000000.000000001446169.760000000000000.000000000000000.000000000000000.00000000000001603.770000000000623.850000000002227.62
14110027111040100655.0741996200663.380623815320110010100000420.00020725010100000000.006010100000000.007010100000000.000101.1100000466.2000000000.0000000000.0000000000.000000002164876.330000000000000.000000000000000.000000000000000.00000000000001603.770000000000623.850000000002227.62
14110027111040100655.0741996200663.380623815310110010100000445.00060425010100000000.006010100000000.007010100000000.000101.0900000485.0500000000.0000000000.0000000000.000000001287091.090000000000000.000000000000000.000000000000000.00000000000001603.770000000000623.850000000002227.62
14110027131010100655.0741996200663.380623815310310030100000415.00061215030100000025.006030100000000.007030100000000.000101.0700000444.0500000026.7500000000.0000000000.000000003534889.990000000212945.180000000000000.000000000000000.00000000000000784.420000000000069.290000000000853.71
14110027131020100655.0741996200663.380623815310310030100000160.00100425030100000000.006030100000000.007030100000000.000101.1300000180.8000000000.0000000000.0000000000.000000000479756.870000000000000.000000000000000.000000000000000.00000000000000784.420000000000069.290000000000853.71
14110027021010100655.0741996200663.380623815310220020100001200.00041215020100000113.006020100000000.007020100000000.000101.1500001380.0000000129.9500000000.0000000000.000000010985583.130000001034475.740000000000000.000000000000000.00000000000003501.180000000000095.050000000003596.23
14110027021020100655.0741996200663.380623815310110010100000585.00041215010100000045.006010100000000.007010100000000.000101.1100000649.3500000049.9500000000.0000000000.000000005169194.500000000397630.350000000000000.000000000000000.00000000000003501.180000000000095.050000000003596.23
14110027031010100655.0741996200663.380623815310610060100000700.00041225060100000000.006060100000000.007060100000000.000101.0600000742.0000000000.0000000000.0000000000.000000005906741.070000000000000.000000000000000.000000000000000.00000000000001420.930000000000655.780000000002076.71
14110027031020100655.0741996200663.380623815320610060100000280.00110725060100000000.006060100000000.007060100000000.000101.1500000322.0000000000.0000000000.0000000000.000000001495259.930000000000000.000000000000000.000000000000000.00000000000001420.930000000000655.780000000002076.71
14110027031020100655.0741996200663.380623815310610060100000260.00040225060100000000.006060100000000.007060100000000.000101.0600000275.6000000000.0000000000.0000000000.000000000365655.400000000000000.000000000000000.000000000000000.00000000000001420.930000000000655.780000000002076.71
14110027031030100655.0741996200663.380623815310110010100000560.00040325010100000000.006010100000000.007010100000000.000101.1100000621.6000000000.0000000000.0000000000.000000001237072.190000000000000.000000000000000.000000000000000.00000000000001420.930000000000655.780000000002076.71
14110027041010100655.0741996200663.380623815310220020100001780.00051215020100999999.006020100000016.007020100000000.000101.1500002047.0000000225.1700000018.4000000000.000000016295281.640000001792480.980000000146474.440000000000000.00010000000005916.380000000000164.600000000006080.98
14110027041020100655.0741996200663.380623815320310030100000500.00051225030100000000.006030100000000.007030100000000.000101.0800000540.0000000000.0000000000.0000000000.000000004298706.440000000000000.000000000000000.000000000000000.00000000000005916.380000000000164.600000000006080.98
14110027041020100655.0741996200663.380623815310110010100000240.00051225010100000000.006010100000000.007010100000000.000101.1000002047.0000000000.0000000018.4000000000.000000016295281.640000000000000.000000000146474.440000000000000.00000000000005916.380000000000164.600000000006080.98
14110027041030100655.0741996200663.380623815320110010100000350.00050225010100000000.006010100000000.007010100000000.000101.1000000385.0000000000.0000000000.0000000000.000000000510803.080000000000000.000000000000000.000000000000000.00000000000005916.380000000000164.600000000006080.98
14110027041030100655.0741996200663.380623815310110010100000350.00050225010100000000.006010100000000.007010100000000.000101.1000002047.0000000000.0000000018.4000000000.000000002715880.270000000000000.000000000024412.410000000000000.00000000000005916.380000000000164.600000000006080.98
14110027041030100655.0741996200663.380623815320110010100000400.00110525010100000000.006010100000000.007010100000000.000101.1500000460.0000000000.0000000000.0000000000.000000001525775.430000000000000.000000000000000.000000000000000.00000000000005916.380000000000164.600000000006080.98
14110027061010100655.0741996200663.380623815310110010100000500.00031015010100000055.006010100000000.007010100000000.000101.1100000555.0000000061.0500000000.0000000000.000000003681762.460000000404993.870000000000000.000000000000000.00000000000000531.270000000000058.570000000000589.83
14110027071010100655.0741996200663.380623815320210020100002653.00051215020100000212.006020100000489.007020100000160.000101.1500003050.9500000243.8000000562.3500000184.000000024287293.370000001940786.350000004476625.130000001464744.42000000000004005.630000000000217.560000000004223.19
14110027071010100655.0741996200663.380623815310210020100001976.00060115020100000158.006020100000111.007020100000000.000101.1300002232.8800000178.5400000125.4300000000.000000001481249.330000000118439.980000000083207.830000000000000.00000000000004005.630000000000217.560000000004223.19
14110027071020100655.0741996200663.380623815310210020100000600.00060315020100000048.006020100000000.007020100000000.000101.1300000678.0000000054.2400000000.0000000000.000000001349316.190000000107945.300000000000000.000000000000000.00000000000004005.630000000000217.560000000004223.19
14110027081010100655.0741996200663.380623815310110010100001136.00060115010100000036.006010100000000.007010100000000.000101.0900001238.2400000039.2400000000.0000000000.000000000821424.420000000026031.060000000000000.000000000000000.00000000000000278.400000000000219.600000000000498.00
14110027081010100655.0741996200663.380623815320110010100001136.00060115010100000036.006010100000000.007010100000000.000101.0900001238.2400000039.2400000000.0000000000.000000000821424.420000000026031.060000000000000.000000000000000.00000000000000278.400000000000219.600000000000498.00
14110027091010100655.0741996200663.380623815310320030100000550.00061225030100000000.006030100000000.007030100000000.000101.0700000588.5000000000.0000000000.0000000000.000000004684793.970000000000000.000000000000000.000000000000000.00000000000000901.820000000000772.130000000001673.94
14110035011010100953.5366690200965.627635285310220020100001780.00051215020100999999.006020100000016.007020100000000.000101.1500002047.0000000225.1700000018.4000000000.000000023719677.230000002609164.500000000213210.580000000000000.00030000000002499.040000000000395.030000000002894.08
14110035101010100953.5366690200965.627635285320610060100000700.00071225060100000000.006060100000000.007060100000000.000101.0500000735.0000000000.0000000000.0000000000.000000008516835.740000000000000.000000000000000.000000000000000.00000000000002528.430000000000010.000000000002538.43
14110035101010100953.5366690200965.627635285320610060100000250.00071225060100000000.006060100000000.007060100000000.000101.0500000262.5000000000.0000000000.0000000000.000000003041727.050000000000000.000000000000000.000000000000000.00000000000002528.430000000000010.000000000002538.43
14110035101010100953.5366690200965.627635285320610060100000125.00071225060100000000.006060100000000.007060100000000.000101.0500000131.2500000000.0000000000.0000000000.000000001520863.530000000000000.000000000000000.000000000000000.00000000000002528.430000000000010.000000000002538.43
14110035101010100953.5366690200965.627635285320610060100000170.00071225060100000000.006060100000000.007060100000000.000101.0500000178.5000000000.0000000000.0000000000.000000002068374.390000000000000.000000000000000.000000000000000.00000000000002528.430000000000010.000000000002538.43
14110035101010100953.5366690200965.627635285310610060100000417.00071225060100000000.006060100000000.007060100000000.000101.0500000437.8500000000.0000000000.0000000000.000000005073600.720000000000000.000000000000000.000000000000000.00000000000002528.430000000000010.000000000002538.43
14110035101010100953.5366690200965.627635285320900090100000000.00000005090100000000.006090100000000.007090100000000.000101.0000000000.0000000000.0000000000.0000000000.000000000000000.000000000000000.000000000000000.000000000000000.00000000000002528.430000000000010.000000000002538.43
14110035101010100953.5366690200965.627635285320600060100000000.00000005060100000000.006060100000000.007060100000000.000101.1300000000.0000000000.0000000000.0000000000.000000000000000.000000000000000.000000000000000.000000000000000.00000000000002528.430000000000010.000000000002538.43
14110035101010100953.5366690200965.627635285320610060100000250.00071225060100000000.006060100000000.007060100000000.000101.0500000262.5000000000.0000000000.0000000000.000000003041727.050000000000000.000000000000000.000000000000000.00000000000002528.430000000000010.000000000002538.43
14110035111010100953.5366690200965.627635285310110010100004000.00071225010100000000.006010100000000.007010100000000.000101.0900004360.0000000000.0000000000.0000000000.000000050521637.880000000000000.000000000000000.000000000000000.00000000000005066.670000000000000.000000000005066.67
14110035121010100953.5366690200965.627635285310900090100000000.00000005090100000000.006090100000000.007090100000000.000101.0000000000.0000000000.0000000000.0000000000.000000000000000.000000000000000.000000000000000.000000000000000.00000000000000830.000000000000104.000000000000934.00
14110035121010100953.5366690200965.627635285320900090100000000.00000005090100000000.006090100000000.007090100000000.000101.0000000000.0000000000.0000000000.0000000000.000000000000000.000000000000000.000000000000000.000000000000000.00000000000000830.000000000000104.000000000000934.00
14110035131010100953.5366690200965.627635285320900090100000000.00000005090100000000.006090100000000.007090100000000.000101.0000000000.0000000000.0000000000.0000000000.000000000000000.000000000000000.000000000000000.000000000000000.00000000000002340.000000000000280.020000000002620.02
14110035131010100953.5366690200965.627635285310610060100001200.00071225060100000000.006060100000000.007060100000000.000101.0500001260.0000000000.0000000000.0000000000.000000014600289.850000000000000.000000000000000.000000000000000.00000000000002340.000000000000280.020000000002620.02
14110035131010100953.5366690200965.627635285320600060100000000.00000005060100000000.006060100000000.007060100000000.000101.1300000000.0000000000.0000000000.0000000000.000000000000000.000000000000000.000000000000000.000000000000000.00000000000002340.000000000000280.020000000002620.02
14110035131020100953.5366690200965.627635285310600060100000000.00000005060100000000.006060100000000.007060100000000.000101.1300000000.0000000000.0000000000.0000000000.000000000000000.000000000000000.000000000000000.000000000000000.00000000000002340.000000000000280.020000000002620.02
14110035131020100953.5366690200965.627635285320900090100000000.00000005090100000000.006090100000000.007090100000000.000101.0000000000.0000000000.0000000000.0000000000.000000000000000.000000000000000.000000000000000.000000000000000.00000000000002340.000000000000280.020000000002620.02
14110035131020100953.5366690200965.627635285320900090100000000.00000005090100000000.006090100000000.007090100000000.000101.0000000000.0000000000.0000000000.0000000000.000000000000000.000000000000000.000000000000000.000000000000000.00000000000002340.000000000000280.020000000002620.02
14110035021010100953.5366690200965.627635285320110010100002000.00090425010100000000.006010100000000.007010100000000.000101.1700002340.0000000000.0000000000.0000000000.000000009038274.670000000000000.000000000000000.000000000000000.00000000000001330.000000000000008.710000000001338.71
14110035021010100953.5366690200965.627635285310110010100001000.00050625010100000000.006010100000000.007010100000000.000101.1000001100.0000000000.0000000000.0000000000.000000006373142.390000000000000.000000000000000.000000000000000.00000000000001330.000000000000008.710000000001338.71
14110035031010100953.5366690200965.627635285310210020100000600.00051215020100000000.006020100000000.007020100000032.000101.1500000690.0000000000.0000000000.0000000036.800000007995396.820000000000000.000000000000000.000000000426421.16000000000000964.420000000000420.000000000001384.42
14110035031010100953.5366690200965.627635285320900090100000000.00000005090100000000.006090100000000.007090100000000.000101.0000000000.0000000000.0000000000.0000000000.000000000000000.000000000000000.000000000000000.000000000000000.00000000000000964.420000000000420.000000000001384.42
14110035031010100953.5366690200965.627635285320610060100000200.00051225060100000000.006060100000000.007060100000000.000101.0600000212.0000000000.0000000000.0000000000.000000002456556.700000000000000.000000000000000.000000000000000.00000000000000964.420000000000420.000000000001384.42
14110035051020100953.5366690200965.627635285310110010100000450.00051225010100000000.006010100000000.007010100000000.000101.1000000495.0000000000.0000000000.0000000000.000000005735828.150000000000000.000000000000000.000000000000000.00000000000000495.000000000000662.250000000001157.25
14110035061010100953.5366690200965.627635285310610060100002000.00051225060100000000.006060100000000.007060100000000.000101.0600002120.0000000000.0000000000.0000000000.000000024565567.040000000000000.000000000000000.000000000000000.00000000000002615.000000000000000.000000000002615.00
14110035061020100953.5366690200965.627635285310110010100000450.00051225010100000000.006010100000000.007010100000000.000101.1000000495.0000000000.0000000000.0000000000.000000005735828.150000000000000.000000000000000.000000000000000.00000000000002615.000000000000000.000000000002615.00
14110035071010100953.5366690200965.627635285310610060100000500.00061225060100000000.006060100000000.007060100000000.000101.0500000525.0000000000.0000000000.0000000000.000000006083454.100000000000000.000000000000000.000000000000000.00000000000001067.500000000000192.600000000001260.10
14110035081010100953.5366690200965.627635285310110010100001000.00061215010100000069.006010100000000.007010100000000.000101.0900001090.0000000075.2100000000.0000000000.000000012630409.470000000871498.250000000000000.000000000000000.00000000000001662.670000000000027.040000000001689.70
14110035081020100953.5366690200965.627635285310610060100000900.00060125060100000000.006060100000000.007060100000000.000101.0500000945.0000000000.0000000000.0000000000.000000000912518.120000000000000.000000000000000.000000000000000.00000000000001662.670000000000027.040000000001689.70
14110035081020100953.5366690200965.627635285320110010100000380.00010325010100000000.006010100000000.007010100000000.000101.1000000418.0000000000.0000000000.0000000000.000000001210897.050000000000000.000000000000000.000000000000000.00000000000001662.670000000000027.040000000001689.70
14110043101010100674.3179228200682.868359865310610060100000900.00091225060100000000.006060100000000.007060100000000.000101.0400000936.0000000000.0000000000.0000000000.000000007669977.420000000000000.000000000000000.000000000000000.00000000000000936.000000000000012.600000000000948.60
14110043121010100674.3179228200682.868359865310210020100001500.00091225020100000000.006020100000000.007020100000000.000101.0600001590.0000000000.0000000000.0000000000.000000013029128.310000000000000.000000000000000.000000000000000.00000000000002451.880000000000610.730000000003062.61
14110043131010100674.3179228200682.868359865310120010100000853.00101215010100000066.006010100000000.007010100000490.000101.0500000895.6500000069.3000000000.0000000514.500000007339332.560000000567873.330000000000000.000000004216029.25000000000000969.580000000000000.000000000000969.58
14110043021010100674.3179228200682.868359865310610060100000300.00071225060100000000.006060100000000.007060100000000.000101.0500000315.0000000000.0000000000.0000000000.000000002581242.400000000000000.000000000000000.000000000000000.00000000000000398.640000000000260.870000000000659.51
14110043031010100674.3179228200682.868359865310120010100000951.00081215010100000085.006010100000000.007010100000000.000101.0500001972.9000000163.5000000000.0000000000.000000016166771.850000001339787.720000000000000.000000000000000.00000000000004472.150000000000187.190000000004659.34
14110043031020100674.3179228200682.868359865310220020100001810.00081215020100000150.006020100999999.007020100000000.000101.0900001972.9000000163.5000000040.3800000000.000000016166771.850000001339787.720000000330890.690000000000000.00010000000004472.150000000000187.190000000004659.34
14110043041010100674.3179228200682.868359865310210020100001600.00081225020100000000.006020100000000.007020100000000.000101.0900001962.0000000109.0000000000.0000000000.000000016077452.660000000893191.810000000000000.000000000000000.00000000000004297.060000000000595.680000000004892.74
14110043041020100674.3179228200682.868359865310210020100001800.00081215020100000100.006020100999999.007020100000000.000101.0900001962.0000000109.0000000039.5600000000.000000016077452.660000000893191.810000000324171.270000000000000.00010000000004297.060000000000595.680000000004892.74
14110043051030100674.3179228200682.868359865310610060100000700.00081225060100000000.006060100000000.007060100000000.000101.0300000721.0000000000.0000000000.0000000000.000000005908177.050000000000000.000000000000000.000000000000000.00000000000001698.330000000000476.930000000002175.26
14110043071010100674.3179228200682.868359865310110010100000515.00081225010100000000.006010100000000.007010100000000.000101.0500000540.7500000000.0000000000.0000000000.000000004431132.790000000000000.000000000000000.000000000000000.00000000000000711.160000000000000.000000000000711.16
14110051011020100415.8726687700421.145987115310110010100000415.00070715010100000060.006010100000000.007010100000000.000101.0900000452.3500000065.4000000000.0000000000.000000001333537.710000000192800.630000000000000.000000000000000.00000000000007742.020000000000026.930000000007768.95
14110051011020100415.8726687700421.145987115320110010100000700.00090115010100000054.006010100000000.007010100000000.000101.1700000819.0000000063.1800000000.0000000000.000000000344918.560000000026608.000000000000000.000000000000000.00000000000007742.020000000000026.930000000007768.95
14110051011030100415.8726687700421.145987115310110010100000415.00050715010100000050.006010100000000.007010100000000.000101.1000000456.5000000055.0000000000.0000000000.000000001345772.000000000162141.210000000000000.000000000000000.00000000000007742.020000000000026.930000000007768.95
14110051011040100415.8726687700421.145987115310210020100002400.00081215020100999999.006020100000000.007020100000000.000101.0900002616.0000000287.7600000000.0000000000.000000013220614.830000001454267.630000000000000.000000000000000.00030000000007742.020000000000026.930000000007768.95
14110051101010100415.8726687700421.145987115310110010100000442.00090115010100999999.006010100000000.007010100000000.000101.0500000464.1000000037.1300000000.0000000000.000000000195453.850000000015637.150000000000000.000000000000000.00010000000000672.770000000000212.470000000000885.23
14110051101010100415.8726687700421.145987115320120010100000415.00071015010100999999.006010100000000.007010100000000.000101.0900000452.3500000036.1900000000.0000000000.000000001905053.870000000152412.730000000000000.000000000000000.00010000000000672.770000000000212.470000000000885.23
14110051101020100415.8726687700421.145987115310110010100000490.00090115010100999999.006010100000000.007010100000000.000101.0500000464.1000000037.1300000000.0000000000.000000000195453.850000000015637.150000000000000.000000000000000.00010000000000672.770000000000212.470000000000885.23
14110051121010100415.8726687700421.145987115310610060100001000.00101225060100000000.006060100000000.007060100000000.000101.0400000520.8000000000.0000000000.0000000000.000000002631993.960000000000000.000000000000000.000000000000000.00000000000002582.600000000000408.000000000002990.60
14110051121020100415.8726687700421.145987115310120010100000415.00101225010100000000.006010100000000.007010100000000.000101.0500000520.8000000000.0000000000.0000000000.000000002631993.960000000000000.000000000000000.000000000000000.00000000000002582.600000000000408.000000000002990.60
14110051121030100415.8726687700421.145987115310110010100000496.00101215010100999999.006010100000000.007010100000000.000101.0500000520.8000000041.6600000000.0000000000.000000002631993.960000000210539.300000000000000.000000000000000.00010000000002582.600000000000408.000000000002990.60
14110051121040100415.8726687700421.145987115310120010100000415.00100325010100000000.006010100000000.007010100000000.000101.0500000520.8000000000.0000000000.0000000000.000000000657998.490000000000000.000000000000000.000000000000000.00000000000002582.600000000000408.000000000002990.60
14110051121050100415.8726687700421.145987115310110010100001300.00101215010100999999.006010100999999.007010100000000.000101.0500000520.8000000041.6600000000.0000000000.000000002631993.960000000210539.300000000000000.000000000000000.00010000000002582.600000000000408.000000000002990.60
14110051131010100415.8726687700421.145987115310110010100000600.00100425010100000000.006010100000000.007010100000000.000101.0500000456.5000000000.0000000000.0000000000.000000000769012.570000000000000.000000000000000.000000000000000.00000000000000645.540000000000050.570000000000696.10
14110051131020100415.8726687700421.145987115310110010100000415.00050415010100999999.006010100000000.007010100000000.000101.1000000456.5000000036.5200000000.0000000000.000000000769012.570000000061521.010000000000000.000000000000000.00010000000000645.540000000000050.570000000000696.10
14110051021010100415.8726687700421.145987115310120010100001056.00071215010100000150.006010100000000.007010100000000.000101.0900001151.0400000163.5000000000.0000000000.000000005817070.520000000826288.430000000000000.000000000000000.00000000000003680.540000000000302.570000000003983.11
14110051021020100415.8726687700421.145987115310120010100001786.00071215010100000230.006010100000057.007010100000000.000101.0900001946.7400000250.7000000062.1300000000.000000009838340.870000001266975.590000000313989.600000000000000.00000000000003680.540000000000302.570000000003983.11
14110051031030100415.8726687700421.145987115320110010100000150.00020225010100000000.006010100000000.007010100000000.000101.1100000166.5000000000.0000000000.0000000000.000000000140241.610000000000000.000000000000000.000000000000000.00000000000002476.410000000000398.240000000002874.66
14110051031030100415.8726687700421.145987115310310030100000300.00070325030100000000.006030100000000.007030100000000.000101.0500000315.0000000000.0000000000.0000000000.000000000397982.960000000000000.000000000000000.000000000000000.00000000000002476.410000000000398.240000000002874.66
14110051031040100415.8726687700421.145987115310310030100000615.00070225030100000000.006030100000000.007030100000000.000101.0500000645.7500000000.0000000000.0000000000.000000000543910.040000000000000.000000000000000.000000000000000.00000000000002476.410000000000398.240000000002874.66
14110051031050100415.8726687700421.145987115310110010100000250.00071225010100000000.006010100000000.007010100000000.000101.0900000272.5000000000.0000000000.0000000000.000000001377147.380000000000000.000000000000000.000000000000000.00000000000002476.410000000000398.240000000002874.66
14110051031060100415.8726687700421.145987115310310030100000415.00080425030100000000.006030100000000.007030100000000.000101.0400000431.6000000000.0000000000.0000000000.000000000727066.430000000000000.000000000000000.000000000000000.00000000000002476.410000000000398.240000000002874.66
14110051031080100415.8726687700421.145987115310110010100000480.00081225010100000000.006010100000000.007010100000000.000101.0500000504.0000000000.0000000000.0000000000.000000002547090.930000000000000.000000000000000.000000000000000.00000000000002476.410000000000398.240000000002874.66
14110051031090100415.8726687700421.145987115310310030100000150.00080625030100000000.006030100000000.007030100000000.000101.0400000156.0000000000.0000000000.0000000000.000000000394192.640000000000000.000000000000000.000000000000000.00000000000002476.410000000000398.240000000002874.66
14110051041010100415.8726687700421.145987115310610060100000400.00080825060100000000.006060100000000.007060100000000.000101.0300000412.0000000000.0000000000.0000000000.000000001388097.170000000000000.000000000000000.000000000000000.00000000000002372.470000000000136.170000000002508.64
14110051041040100415.8726687700421.145987115310110010100000200.00121225010100000000.006010100000000.007010100000000.000101.1200000224.0000000000.0000000000.0000000000.000000001132040.410000000000000.000000000000000.000000000000000.00000000000002372.470000000000136.170000000002508.64
14110051041060100415.8726687700421.145987115310210020100000780.00070615020100000080.006020100000000.007020100000000.000101.1300000881.4000000090.4000000000.0000000000.000000002227188.440000000228429.580000000000000.000000000000000.00000000000002372.470000000000136.170000000002508.64
14110051051010100415.8726687700421.145987115310610060100000415.00081225060100000000.006060100000000.007060100000000.000101.0300000427.4500000000.0000000000.0000000000.000000002160226.230000000000000.000000000000000.000000000000000.00000000000000427.450000000000159.970000000000587.42
14110051061010100415.8726687700421.145987115310310030100000415.00081225030100000000.006030100000000.007030100000000.000101.0400000431.6000000000.0000000000.0000000000.000000002181199.300000000000000.000000000000000.000000000000000.00000000000001047.280000000000472.680000000001519.96
14110051061030100415.8726687700421.145987115310110010100000800.00070725010100000000.006010100000000.007010100000000.000101.0900000872.0000000000.0000000000.0000000000.000000002570675.110000000000000.000000000000000.000000000000000.00000000000001047.280000000000472.680000000001519.96
14110051071010100415.8726687700421.145987115320120010100000480.00040715010100000035.006010100000000.007010100000000.000101.1100000532.8000000038.8500000000.0000000000.000000001570706.070000000114530.650000000000000.000000000000000.00000000000001845.430000000000000.000000000001845.43
14110051071010100415.8726687700421.145987115310120010100000750.00090315010100999999.006010100000000.007010100000000.000101.0500000787.5000000063.0000000000.0000000000.000000000994957.390000000079596.590000000000000.000000000000000.00010000000001845.430000000000000.000000000001845.43
14110051071020100415.8726687700421.145987115310320030100000512.00091215030100999999.006030100000000.007030100000000.000101.0300000787.5000000063.0000000000.0000000000.000000003979829.580000000318386.370000000000000.000000000000000.00010000000001845.430000000000000.000000000001845.43
14110051081020100415.8726687700421.145987115310210020100001700.00091215020100000230.006020100000000.007020100000000.000101.0600001802.0000000243.8000000000.0000000000.000000009106860.830000001232104.700000000000000.000000000000000.00000000000006631.360000000000300.530000000006931.89
14110051091020100415.8726687700421.145987115310120010100999999.00090125010100000000.006010100000000.007010100000000.000101.0500000561.2000000048.3000000000.0000000000.000000000236347.130000000020341.350000000000000.000000000000000.00010000000000554.270000000000323.160000000000877.43
14110051091020100415.8726687700421.145987115320110010100000500.00030225010100000000.006010100000000.007010100000000.000101.1100000555.0000000000.0000000000.0000000000.000000000467472.050000000000000.000000000000000.000000000000000.00000000000000554.270000000000323.160000000000877.43
14110060011010100210.6527321200213.323835565310120010100000450.00101215010100000038.006010100000000.007010100000000.000101.0500000472.5000000039.9000000000.0000000000.000000001209546.150000000102139.450000000000000.000000000000000.00000000000001104.600000000000201.900000000001306.50
14110060011020100210.6527321200213.323835565310110010100000450.00101225010100000000.006010100000000.007010100000000.000101.0500000472.5000000000.0000000000.0000000000.000000001209546.150000000000000.000000000000000.000000000000000.00000000000001104.600000000000201.900000000001306.50
14110060101010100210.6527321200213.323835565310110010100000730.00121215010100000040.006010100000000.007010100000000.000101.0100000737.3000000040.4000000000.0000000000.000000001887403.970000000103419.400000000000000.000000000000000.00000000000001641.060000000000000.000000000001641.06
14110060111010100210.6527321200213.323835565310220020100003161.00121215020100000208.006020100000035.007020100000000.000101.0400003287.4400000216.3200000036.4000000000.000000008415471.720000000553754.550000000093179.850000000000000.00000000000006009.040000000000303.000000000006312.04
14110060111030100210.6527321200213.323835565310110010100000500.00121225010100000000.006010100000000.007010100000000.000101.0100000505.0000000000.0000000000.0000000000.000000001292742.440000000000000.000000000000000.000000000000000.00000000000006009.040000000000303.000000000006312.04
14110060111040100210.6527321200213.323835565310110010100000700.00121225010100000000.006010100000000.007010100000000.000101.0100000707.0000000000.0000000000.0000000000.000000001809839.420000000000000.000000000000000.000000000000000.00000000000006009.040000000000303.000000000006312.04
14110060131010100210.6527321200213.323835565310610060100001100.00010125060100000000.006060100000000.007060100000000.000101.0000001100.0000000000.0000000000.0000000000.000000000234656.220000000000000.000000000000000.000000000000000.00000000000002125.680000000000309.340000000002435.02
14110060131030100210.6527321200213.323835565310110010100000800.00011225010100000000.006010100000000.007010100000000.000101.0000000800.0000000000.0000000000.0000000000.000000002047908.820000000000000.000000000000000.000000000000000.00000000000002125.680000000000309.340000000002435.02
14110060131040100210.6527321200213.323835565310110010100000450.00011215010100000035.006010100000000.007010100000000.000101.0000000450.0000000035.0000000000.0000000000.000000001151948.710000000089596.010000000000000.000000000000000.00000000000002125.680000000000309.340000000002435.02
14110060131050100210.6527321200213.323835565310110010100000490.00011215010100000036.006010100000000.007010100000000.000101.0000000490.0000000036.0000000000.0000000000.000000001254344.150000000092155.900000000000000.000000000000000.00000000000002125.680000000000309.340000000002435.02
14110060021010100210.6527321200213.323835565310220020100001100.00101215020100000000.006020100000020.007020100000000.000101.0500001155.0000000000.0000000021.0000000000.000000002956668.360000000000000.000000000053757.610000000000000.00000000000003325.430000000000356.470000000003681.89
14110060021030100210.6527321200213.323835565320110010100000452.00070915010100000043.006010100000000.007010100000000.000101.0900000492.6800000046.8700000000.0000000000.000000000945903.490000000089986.390000000000000.000000000000000.00000000000003325.430000000000356.470000000003681.89
14110060021030100210.6527321200213.323835565310110010100000480.00100125010100000000.006010100000000.007010100000000.000101.0500000504.0000000000.0000000000.0000000000.000000000107515.210000000000000.000000000000000.000000000000000.00000000000003325.430000000000356.470000000003681.89
14110060021040100210.6527321200213.323835565310120010100000452.00101215010100000000.006010100000020.007010100000000.000101.0500000474.6000000000.0000000021.0000000000.000000001214921.910000000000000.000000000053757.610000000000000.00000000000003325.430000000000356.470000000003681.89
14110060031010100210.6527321200213.323835565310110010100000870.00111215010100000052.006010100000000.007010100000000.000101.0100000878.7000000052.5200000000.0000000000.000000002249371.850000000134445.210000000000000.000000000000000.00000000000001153.600000000000204.000000000001357.60
14110060041020100210.6527321200213.323835565310120010100001000.00110315010100000080.006010100000000.007010100000000.000101.0100001010.0000000080.8000000000.0000000000.000000000646371.220000000051709.700000000000000.000000000000000.00000000000000685.670000000000265.750000000000951.42
14110060051010100210.6527321200213.323835565310210020100000772.00110615020100000050.006020100000000.007020100000051.000101.0500000810.6000000052.5000000000.0000000053.550000001037521.810000000067197.010000000000000.000000000068540.95000000000002035.450000000000144.410000000002179.85
14110060051020100210.6527321200213.323835565310110010100001300.00111215010100000130.006010100000000.007010100000000.000101.0100001313.0000000131.3000000000.0000000000.000000003361130.350000000336113.040000000000000.000000000000000.00000000000002035.450000000000144.410000000002179.85
14110060061030100210.6527321200213.323835565320110010100000380.00040115010100000036.006010100000000.007010100000000.000101.1100000421.8000000039.9600000000.0000000000.000000000089979.990000000008524.420000000000000.000000000000000.00000000000000710.890000000000218.000000000000928.89
14110060061030100210.6527321200213.323835565310610060100000600.00110425060100000000.006060100000000.007060100000000.000101.0600000636.0000000000.0000000000.0000000000.000000000542695.840000000000000.000000000000000.000000000000000.00000000000000710.890000000000218.000000000000928.89
14110060061040100210.6527321200213.323835565310110010100000080.00110225010100000000.006010100000000.007010100000000.000101.0100000080.8000000000.0000000000.0000000000.000000000034473.130000000000000.000000000000000.000000000000000.00000000000000710.890000000000218.000000000000928.89
14110060071020100210.6527321200213.323835565310110010100000700.00111025010100000000.006010100000000.007010100000000.000101.0100000707.0000000000.0000000000.0000000000.000000001508199.520000000000000.000000000000000.000000000000000.00000000000002835.230000000000291.290000000003126.51
14110060071030100210.6527321200213.323835565310110010100000620.00111225010100000000.006010100000000.007010100000000.000101.0100000626.2000000000.0000000000.0000000000.000000001603000.630000000000000.000000000000000.000000000000000.00000000000002835.230000000000291.290000000003126.51
14110060071040100210.6527321200213.323835565310110010100000515.00111225010100000000.006010100000000.007010100000000.000101.0100000520.1500000000.0000000000.0000000000.000000001331524.720000000000000.000000000000000.000000000000000.00000000000002835.230000000000291.290000000003126.51
14110060071050100210.6527321200213.323835565310120010100000600.00110625010100000000.006010100000000.007010100000000.000101.0100000606.0000000000.0000000000.0000000000.000000000775645.470000000000000.000000000000000.000000000000000.00000000000002835.230000000000291.290000000003126.51
14110060091010100210.6527321200213.323835565310110010100000545.00121215010100000043.006010100000000.007010100000000.000101.0100000550.4500000043.4300000000.0000000000.000000001409089.260000000111175.850000000000000.000000000000000.00000000000000679.910000000000000.000000000000679.91
14110078011010100892.1060393300903.418057395310610060100003500.00101225060100000000.006060100000000.007060100000000.000101.0400003640.0000000000.0000000000.0000000000.000000039461300.750000000000000.000000000000000.000000000000000.00000000000003640.000000000000714.000000000004354.00
14110078101010100892.1060393300903.418057395310120010100001200.00120615010100999999.006010100000000.007010100000000.000101.0100001212.0000000000.0000000000.0000000000.000000006569656.110000000000000.000000000000000.000000000000000.00000000000004028.580000000000752.740000000004781.32
14110078101020100892.1060393300903.418057395310210020100000700.00120615020100000064.006020100000000.007020100000000.000101.0400000728.0000000066.5600000000.0000000000.000000003946130.070000000360789.040000000000000.000000000000000.00000000000004028.580000000000752.740000000004781.32
14110078101020100892.1060393300903.418057395320610060100000600.00121225060100000000.006060100000000.007060100000000.000101.0500000630.0000000000.0000000000.0000000000.000000006829840.510000000000000.000000000000000.000000000000000.00000000000004028.580000000000752.740000000004781.32
14110078101020100892.1060393300903.418057395320210020100000722.00090915020100000021.006020100000000.007020100000000.000101.0600000765.3200000022.2600000000.0000000000.000000006222635.170000000180990.770000000000000.000000000000000.00000000000004028.580000000000752.740000000004781.32
14110078111010100892.1060393300903.418057395320110010100001000.00091225010100000000.006010100000000.007010100000000.000101.0500001050.0000000000.0000000000.0000000000.000000011383067.520000000000000.000000000000000.000000000000000.00000000000001529.330000000000400.000000000001929.33
14110078111010100892.1060393300903.418057395310210020100000600.00010425020100000000.006020100000000.007020100000000.000101.0000000600.0000000000.0000000000.0000000000.000000002168203.340000000000000.000000000000000.000000000000000.00000000000001529.330000000000400.000000000001929.33
14110078111020100892.1060393300903.418057395310610060100000150.00010525060100000000.006060100000000.007060100000000.000101.0000000150.0000000000.0000000000.0000000000.000000000677563.540000000000000.000000000000000.000000000000000.00000000000001529.330000000000400.000000000001929.33
14110078121010100892.1060393300903.418057395310110010100000500.00010125010100000000.006010100000000.007010100000000.000101.0000000500.0000000000.0000000000.0000000000.000000000451709.030000000000000.000000000000000.000000000000000.00000000000000434.170000000000118.670000000000552.84
14110078121010100892.1060393300903.418057395320610060100000400.00120625060100000000.006060100000000.007060100000000.000101.0500000420.0000000000.0000000000.0000000000.000000002276613.500000000000000.000000000000000.000000000000000.00000000000000434.170000000000118.670000000000552.84
14110078121020100892.1060393300903.418057395310320030100000250.00010125030100000000.006030100000000.007030100000000.000101.0000000250.0000000000.0000000000.0000000000.000000000225854.510000000000000.000000000000000.000000000000000.00000000000000434.170000000000118.670000000000552.84
14110078121050100892.1060393300903.418057395310110010100000200.00010125010100000000.006010100000000.007010100000000.000101.0000000200.0000000000.0000000000.0000000000.000000000180683.610000000000000.000000000000000.000000000000000.00000000000000434.170000000000118.670000000000552.84
14110078021010100892.1060393300903.418057395310110010100000700.00101215010100000067.006010100000000.007010100000000.000101.0500000735.0000000070.3500000000.0000000000.000000007968147.270000000762665.520000000000000.000000000000000.00000000000001570.630000000000357.000000000001927.63
14110078021020100892.1060393300903.418057395310110010100000450.00111215010100000036.006010100000000.007010100000000.000101.0100000454.5000000036.3600000000.0000000000.000000004927242.090000000394179.370000000000000.000000000000000.00030000000001570.630000000000357.000000000001927.63
14110078021020100892.1060393300903.418057395320610060100000100.00091225060100000000.006060100000000.007060100000000.000101.0400000104.0000000000.0000000000.0000000000.000000001127465.740000000000000.000000000000000.000000000000000.00030000000001570.630000000000357.000000000001927.63
14110078021030100892.1060393300903.418057395310610060100000700.00080125060100000000.006060100000000.007060100000000.000101.0300000721.0000000000.0000000000.0000000000.000000000651364.420000000000000.000000000000000.000000000000000.00000000000001570.630000000000357.000000000001927.63
14110078041010100892.1060393300903.418057395310210020100009200.00111215020100000283.006020100001467.007020100001730.000101.0500009660.0000000297.1500001540.3500001816.500000104724221.210000003221408.110000016698960.060000019692706.81000000000010376.500000000000591.700000000010968.20
14110078081010100892.1060393300903.418057395310110010100000750.00121215010100000012.006010100000000.007010100000000.000101.0100000757.5000000012.1200000000.0000000000.000000008212070.140000000131393.120000000000000.000000000000000.00000000000001367.840000000000311.330000000001679.17
14110078081020100892.1060393300903.418057395320110010100000452.00110115010100000072.006010100000000.007010100000000.000101.0100000456.5200000072.7200000000.0000000000.000000000412428.410000000065696.560000000000000.000000000000000.00000000000001367.840000000000311.330000000001679.17
14110078081020100892.1060393300903.418057395310610060100000400.00120525060100000000.006060100000000.007060100000000.000101.0500000420.0000000000.0000000000.0000000000.000000001897177.920000000000000.000000000000000.000000000000000.00000000000001367.840000000000311.330000000001679.17
14110086011010100590.5079365100597.995652265310120010100000987.00111015010100000049.006010100999999.007010100000000.000101.0100000996.8700000049.4900000000.0000000000.000000005961239.260000000295948.050000000000000.000000000000000.00010000000001684.530000000000000.000000000001684.53
14110086011020100590.5079365100597.995652265320120010100000450.00060425010100000000.006010100000000.007010100000000.000101.0900000490.5000000000.0000000000.0000000000.000000001173267.470000000000000.000000000000000.000000000000000.00000000000001684.530000000000000.000000000001684.53
14110086011020100590.5079365100597.995652265310110010100000468.00020715010100000040.006010100999999.007010100000000.000100.9900000996.8700000049.4900000000.0000000000.000000004172867.480000000207163.630000000000000.000000000000000.00010000000001684.530000000000000.000000000001684.53
14110086101010100590.5079365100597.995652265310210020100002300.00031215020100000095.006020100000130.007020100000000.000101.0200002346.0000000096.9000000132.6000000000.000000016834773.600000000695349.340000000951530.680000000000000.00000000000006204.870000000000484.900000000006689.77
14110086101020100590.5079365100597.995652265310210020100002000.00091215020100000081.006020100000126.007020100000000.000101.0600002120.0000000085.8600000133.5600000000.000000015213009.390000000616126.880000000958419.590000000000000.00000000000006204.870000000000484.900000000006689.77
14110086121010100590.5079365100597.995652265310610060100003500.00031225060100000000.006060100000000.007060100000000.000100.9900003465.0000000000.0000000000.0000000000.000000024864659.220000000000000.000000000000000.000000000000000.00000000000005500.000000000000025.500000000005525.50
14110086121020100590.5079365100597.995652265310800080100000000.00000005080100000000.006080100000000.007080100000000.000101.0000000000.0000000000.0000000000.0000000000.000000000000000.000000000000000.000000000000000.000000000000000.00000000000005500.000000000000025.500000000005525.50
14110086131010100590.5079365100597.995652265310210020100003200.00041215020100000253.006020100000178.007020100000538.000101.0100003232.0000000255.5300000179.7800000543.380000023192663.380000001833669.950000001290091.900000003899266.53000000000004462.470000000000000.000000000004462.47
14110086131030100590.5079365100597.995652265310110010100000415.00031225010100000000.006010100000000.007010100000000.000101.0000000415.0000000000.0000000000.0000000000.000000002978018.350000000000000.000000000000000.000000000000000.00000000000004462.470000000000000.000000000004462.47
14110086031010100590.5079365100597.995652265310610060100000800.00021225060100000000.006060100000000.007060100000000.000101.0000000800.0000000000.0000000000.0000000000.000000005740758.260000000000000.000000000000000.000000000000000.00000000000001512.130000000000552.990000000002065.11
14110086031020100590.5079365100597.995652265310120010100000415.00021215010100000057.006010100000000.007010100000000.000100.9900000410.8500000056.4300000000.0000000000.000000002948238.160000000404938.740000000000000.000000000000000.00000000000001512.130000000000552.990000000002065.11
14110086031030100590.5079365100597.995652265310120010100000200.00021225010100000000.006010100000000.007010100000000.000100.9900000198.0000000000.0000000000.0000000000.000000001420837.670000000000000.000000000000000.000000000000000.00000000000001512.130000000000552.990000000002065.11
14110086041010100590.5079365100597.995652265310120010100000508.00120615010100000058.006010100000000.007010100000000.000101.0100000513.0800000058.5800000000.0000000000.000000001840917.660000000210183.510000000000000.000000000000000.00000000000000557.620000000000171.250000000000728.87
14110086061010100590.5079365100597.995652265310610060100000200.00040815060100000000.006060100000000.007060100000025.000101.0000000200.0000000000.0000000000.0000000025.000000000956793.040000000000000.000000000000000.000000000119599.13030000000009770.120000000000218.700000000009988.82
14110086061020100590.5079365100597.995652265310210020100003574.00021215020100000357.006020100000111.007020100000000.000101.0200003645.4800000364.1400000113.2200000000.000000026159774.280000002613049.640000000812460.810000000000000.00000000000009770.120000000000218.700000000009988.82
14110086061030100590.5079365100597.995652265310110010100000522.00020815010100000000.006010100000000.007010100000012.000100.9900000516.7800000000.0000000000.0000000011.880000002472257.550000000000000.000000000000000.000000000056833.51000000000009770.120000000000218.700000000009988.82
14110086061030100590.5079365100597.995652265320110010100000500.00081025010100000000.006010100000000.007010100000000.000101.0500000525.0000000000.0000000000.0000000000.000000003139477.170000000000000.000000000000000.000000000000000.00000000000009770.120000000000218.700000000009988.82
14110086061040100590.5079365100597.995652265310210020100001300.00021225020100000000.006020100000000.007020100000000.000101.0200001326.0000000000.0000000000.0000000000.000000009515306.820000000000000.000000000000000.000000000000000.00000000000009770.120000000000218.700000000009988.82
14110086071020100590.5079365100597.995652265320610060100006000.00021225060100000000.006060100000000.007060100000000.000101.0000006000.0000000000.0000000000.0000000000.000000043055686.960000000000000.000000000000000.000000000000000.00000000000012654.790000000000500.000000000013154.79
14110086071020100590.5079365100597.995652265320510050100006000.00110315050100000000.006050100999999.007050100999999.000101.0800006480.0000000000.0000000000.0000000000.000000011625035.480000000000000.000000000000000.000000000000000.00000000000012654.790000000000500.000000000013154.79
14110086071020100590.5079365100597.995652265310210020100002500.00021215020100000330.006020100000400.007020100000000.000101.0200002550.0000000336.6000000408.0000000000.000000018298666.960000002415424.040000002927786.710000000000000.00000000000012654.790000000000500.000000000013154.79
14110086081010100590.5079365100597.995652265310510050100000700.00021225050100000000.006050100000000.007050100000000.000100.9800000686.0000000000.0000000000.0000000000.000000004922700.210000000000000.000000000000000.000000000000000.00000000000000686.000000000000500.000000000001186.00
14110086091010100590.5079365100597.995652265310210020100001100.00031015020100000085.006020100000000.007020100000000.000101.0200001122.0000000086.7000000000.0000000000.000000006709511.220000000518462.230000000000000.000000000000000.00000000000001068.670000000000000.000000000001068.67
14110094011010100315.9712314800319.977786895310120010100000800.00011215010100999999.006010100000000.007010100000000.000101.0000000800.0000000000.0000000000.0000000000.000000003071786.750000000000000.000000000000000.000000000000000.00000000000001489.640000000000241.570000000001731.21
14110094011020100315.9712314800319.977786895310120010100000620.00011215010100000007.006010100000000.007010100000033.000101.0000000620.0000000007.0000000000.0000000033.000000002380634.730000000026878.130000000000000.000000000126711.20000000000001489.640000000000241.570000000001731.21
14110094101010100315.9712314800319.977786895310610060100000800.00031225060100000000.006060100000000.007060100000000.000100.9900000792.0000000000.0000000000.0000000000.000000003041068.890000000000000.000000000000000.000000000000000.00000000000001202.850000000000198.000000000001400.85
14110094101020100315.9712314800319.977786895310310030100000415.00031225030100000000.006030100000000.007030100000000.000100.9900000410.8500000000.0000000000.0000000000.000000001577554.480000000000000.000000000000000.000000000000000.00000000000001202.850000000000198.000000000001400.85
14110094111010100315.9712314800319.977786895310210020100000630.00041215020100000050.006020100000000.007020100000049.000101.0100000636.3000000050.5000000000.0000000049.490000002443222.390000000193906.540000000000000.000000000190028.41000000000001483.860000000000200.320000000001684.18
14110094111020100315.9712314800319.977786895310110010100000600.00041215010100000050.006010100000000.007010100000050.000101.0100000606.0000000050.5000000000.0000000050.500000002326878.470000000193906.540000000000000.000000000193906.54000000000001483.860000000000200.320000000001684.18
14110094121010100315.9712314800319.977786895310610060100001500.00041225060100000000.006060100000000.007060100000000.000101.0000001500.0000000000.0000000000.0000000000.000000005759600.160000000000000.000000000000000.000000000000000.00000000000002264.470000000000161.540000000002426.01
14110094121020100315.9712314800319.977786895320610060100000450.00100525060100000000.006060100000000.007060100000000.000101.0400000468.0000000000.0000000000.0000000000.000000000748748.020000000000000.000000000000000.000000000000000.00000000000002264.470000000000161.540000000002426.01
14110094121020100315.9712314800319.977786895320110010100000600.00010425010100000000.006010100000000.007010100000000.000101.0000000600.0000000000.0000000000.0000000000.000000000767946.690000000000000.000000000000000.000000000000000.00000000000002264.470000000000161.540000000002426.01
14110094121020100315.9712314800319.977786895310610060100000400.00040325060100000000.006060100000000.007060100000000.000101.0000000400.0000000000.0000000000.0000000000.000000000383973.340000000000000.000000000000000.000000000000000.00000000000002264.470000000000161.540000000002426.01
14110094131010100315.9712314800319.977786895310210020100000700.00041215020100000040.006020100000000.007020100000000.000101.0100000707.0000000040.4000000000.0000000000.000000002714691.540000000155125.230000000000000.000000000000000.00000000000002062.370000000000372.100000000002434.47
14110094131020100315.9712314800319.977786895310610060100000300.00041225060100000000.006060100000000.007060100000000.000101.0000000300.0000000000.0000000000.0000000000.000000001151920.030000000000000.000000000000000.000000000000000.00000000000002062.370000000000372.100000000002434.47
14110094131030100315.9712314800319.977786895310110010100000700.00041215010100000056.006010100000000.007010100000240.000101.0100000707.0000000056.5600000000.0000000242.400000002714691.540000000217175.320000000000000.000000000930751.39000000000002062.370000000000372.100000000002434.47
14110094021010100315.9712314800319.977786895310120010100000495.00011215010100999999.006010100000000.007010100000000.000101.0000000495.0000000039.6000000000.0000000000.000000001900668.050000000152053.440000000000000.000000000000000.00010000000000762.080000000000135.810000000000897.88
14110094031010100315.9712314800319.977786895310110010100000651.00021215010100000051.006010100000000.007010100000000.000100.9900000644.4900000050.4900000000.0000000000.000000002474669.810000000193868.140000000000000.000000000000000.00000000000001150.950000000000227.080000000001378.03
14110094031020100315.9712314800319.977786895310610060100000300.00021225060100000000.006060100000000.007060100000000.000101.0000000300.0000000000.0000000000.0000000000.000000001151920.030000000000000.000000000000000.000000000000000.00000000000001150.950000000000227.080000000001378.03
14110094041010100315.9712314800319.977786895310110010100000634.00020415010100000039.006010100000000.007010100000000.000100.9900000627.6600000038.6100000000.0000000000.000000000803349.030000000049417.370000000000000.000000000000000.00000000000001516.180000000000186.350000000001702.53
14110094041010100315.9712314800319.977786895320110010100000620.00081015010100000033.006010100000000.007010100000000.000101.0500000651.0000000034.6500000000.0000000000.000000002083055.390000000110872.300000000000000.000000000000000.00000000000001516.180000000000186.350000000001702.53
14110094041020100315.9712314800319.977786895310110010100000550.00110415010100000034.006010100000000.007010100000038.000101.0100000555.5000000034.3400000000.0000000038.380000000710990.640000000043952.150000000000000.000000000049122.99000000000001516.180000000000186.350000000001702.53
14110094041020100315.9712314800319.977786895320310030100000350.00090325030100000000.006030100000000.007030100000000.000101.0300000360.5000000000.0000000000.0000000000.000000000346055.980000000000000.000000000000000.000000000000000.00000000000001516.180000000000186.350000000001702.53
14110094041020100315.9712314800319.977786895320110010100000442.00080615010100000032.006010100000000.007010100000000.000101.0500000464.1000000033.6000000000.0000000000.000000000891010.150000000064507.520000000000000.000000000000000.00000000000001516.180000000000186.350000000001702.53
14110094051010100315.9712314800319.977786895310210020100000924.00021215020100000071.006020100000000.007020100000153.000101.0200000942.4800000072.4200000000.0000000156.060000003618871.980000000278073.500000000000000.000000000599228.80000000000001695.530000000000228.800000000001924.33
14110094061010100315.9712314800319.977786895320110010100000900.00020615010100000113.006010100000000.007010100000101.000100.9900000891.0000000111.8700000000.0000000099.990000001710601.250000000214775.490000000000000.000000000191967.47000000000001272.650000000000070.000000000001342.65
14110094061010100315.9712314800319.977786895320110010100001000.00070415010100000080.006010100000000.007010100000080.000101.0900001090.0000000087.2000000000.0000000087.200000001395103.150000000111608.250000000000000.000000000111608.25000000000001272.650000000000070.000000000001342.65
14110094061010100315.9712314800319.977786895310100010100000000.00000005010100000000.006010100000000.007010100000000.000101.0500000000.0000000000.0000000000.0000000000.000000000000000.000000000000000.000000000000000.000000000000000.00000000000001272.650000000000070.000000000001342.65
14110094071010100315.9712314800319.977786895310110010100001663.00030615010100000182.006010100000000.007010100000072.000101.0000001663.0000000182.0000000000.0000000072.000000003192738.360000000349415.740000000000000.000000000138230.40000000000001611.730000000000142.270000000001754.00
14110094071010100315.9712314800319.977786895320110010100000800.00060325010100000000.006010100000000.007010100000000.000101.0900000872.0000000000.0000000000.0000000000.000000000837061.890000000000000.000000000000000.000000000000000.00000000000001611.730000000000142.270000000001754.00
14110094071020100315.9712314800319.977786895310610060100000600.00030825060100000000.006060100000000.007060100000000.000100.9900000594.0000000000.0000000000.0000000000.000000001520534.440000000000000.000000000000000.000000000000000.00000000000001611.730000000000142.270000000001754.00
14110094071020100315.9712314800319.977786895320310030100000415.00080325030100000000.006030100000000.007030100000000.000101.0400000431.6000000000.0000000000.0000000000.000000000414307.240000000000000.000000000000000.000000000000000.00000000000001611.730000000000142.270000000001754.00
14110094071040100315.9712314800319.977786895310110010100000100.00030725010100000000.006010100000000.007010100000000.000101.0000000100.0000000000.0000000000.0000000000.000000000223984.450000000000000.000000000000000.000000000000000.00000000000001611.730000000000142.270000000001754.00
14110094091010100315.9712314800319.977786895310610060100000800.00031225060100000000.006060100000000.007060100000000.000100.9900000792.0000000000.0000000000.0000000000.000000003041068.890000000000000.000000000000000.000000000000000.00000000000000792.000000000000220.750000000001012.75
14110108011010200532.4342857100539.185620195310610060100000075.00040525060100000000.006060100000000.007060100000000.000101.0600000079.5000000000.0000000000.0000000000.000000000214326.280000000000000.000000000000000.000000000000000.00000000000002216.880000000000669.810000000002886.69
14110108011030200532.4342857100539.185620195310110010100000420.00040615010100000053.006010100000000.007010100000013.000101.1100000466.2000000058.8300000000.0000000014.430000001508210.020000000190321.740000000000000.000000000046682.69000000000002216.880000000000669.810000000002886.69
14110108011040200532.4342857100539.185620195310110010100000750.00041015010100000045.006010100000000.007010100000000.000101.1100000832.5000000049.9500000000.0000000000.000000004488720.290000000269323.220000000000000.000000000000000.00000000000002216.880000000000669.810000000002886.69
14110108101010200532.4342857100539.185620195310610060100999999.00061225060100000000.006060100000000.007060100000000.000101.0500000412.0000000000.0000000000.0000000000.000000002665733.710000000000000.000000000000000.000000000000000.00010000000001750.720000000000442.290000000002193.01
14110108101020200532.4342857100539.185620195310210020100000300.00011215020100999999.006020100000114.007020100000000.000101.1500000345.0000000027.6000000131.1000000000.000000002232228.470000000178578.280000000848246.820000000000000.00010000000001750.720000000000442.290000000002193.01
14110108111010200532.4342857100539.185620195310220020100003600.00061215020100000334.006020100000580.007020100000000.000101.1300004068.0000000377.4200000655.4000000000.000000026320885.240000002441993.240000004240587.070000000000000.00000000000006178.920000000000618.690000000006797.60
14110108121010200532.4342857100539.185620195310610060100000900.00071225060100000000.006060100000000.007060100000000.000101.0500000945.0000000000.0000000000.0000000000.000000006114364.930000000000000.000000000000000.000000000000000.00000000000000945.000000000000012.000000000000957.00
14110108131010200532.4342857100539.185620195310210020100001600.00071215020100000119.006020100999999.007020100000000.000101.1300001808.0000000134.4700000028.0100000000.000000011698171.220000000870051.480000000181231.070000000000000.00010000000004101.420000000001586.420000000005687.84
14110108131020200532.4342857100539.185620195320310030100000850.00031225030100000000.006030100000000.007030100000000.000101.0900000926.5000000000.0000000000.0000000000.000000005994665.730000000000000.000000000000000.000000000000000.00000000000004101.420000000001586.420000000005687.84
14110108131020200532.4342857100539.185620195310110010100000570.00070215010100000100.006010100000000.007010100000000.000101.0900001808.0000000134.4700000000.0000000000.000000001949695.200000000145008.580000000000000.000000000000000.00000000000004101.420000000001586.420000000005687.84
14110108021010200532.4342857100539.185620195310610060100000350.00061125060100000000.006060100000000.007060100000000.000101.0500000367.5000000000.0000000000.0000000000.000000002179657.870000000000000.000000000000000.000000000000000.00030000000002896.880000000000017.330000000002914.21
14110108021020200532.4342857100539.185620195310210020100002080.00041215020100000300.006020100000000.007020100000000.000101.1500002392.0000000345.0000000000.0000000000.000000015476784.040000002232228.470000000000000.000000000000000.00000000000002896.880000000000017.330000000002914.21
14110108031010200532.4342857100539.185620195310610060100000350.00051225060100000000.006060100000000.007060100000000.000101.0600000371.0000000000.0000000000.0000000000.000000002400454.380000000000000.000000000000000.000000000000000.00000000000001402.420000000000408.500000000001810.92
14110108031010200532.4342857100539.185620195320610060100000250.00051225060100000000.006060100000000.007060100000000.000101.0600000265.0000000000.0000000000.0000000000.000000001714610.270000000000000.000000000000000.000000000000000.00000000000001402.420000000000408.500000000001810.92
14110108031020200532.4342857100539.185620195310110010100000620.00050415010100000065.006010100000000.007010100000000.000101.1000000682.0000000071.5000000000.0000000000.000000001470898.370000000154207.090000000000000.000000000000000.00000000000001402.420000000000408.500000000001810.92
14110108031020200532.4342857100539.185620195320610060100000600.00020825060100000000.006060100000000.007060100000000.000101.1300000678.0000000000.0000000000.0000000000.000000002924542.800000000000000.000000000000000.000000000000000.00000000000001402.420000000000408.500000000001810.92
14110108031030200532.4342857100539.185620195310110010100000300.00050125010100000000.006010100000000.007010100000000.000101.1000000330.0000000000.0000000000.0000000000.000000000177931.250000000000000.000000000000000.000000000000000.00000000000001402.420000000000408.500000000001810.92
14110108041010200532.4342857100539.185620195310120010100003500.00051215010100999999.006010100999999.007010100000000.000101.1000003850.0000000423.5000000395.8100000000.000000024910375.650000002740141.320000002560980.720000000000000.00010000000004763.920000000000000.000000000004763.92
14110108051010200532.4342857100539.185620195310110010100000500.00051215010100000056.006010100000000.007010100000000.000101.1000000550.0000000061.6000000000.0000000000.000000003558625.090000000398566.010000000000000.000000000000000.00000000000001495.350000000000035.000000000001530.35
14110108051020200532.4342857100539.185620195310310030100000400.00051225030100000000.006030100000000.007030100000000.000101.0800000432.0000000000.0000000000.0000000000.000000002795138.260000000000000.000000000000000.000000000000000.00000000000001495.350000000000035.000000000001530.35
14110108061010200532.4342857100539.185620195310610060100001600.00051225060100000000.006060100000000.007060100000000.000101.0600001696.0000000000.0000000000.0000000000.000000010973505.740000000000000.000000000000000.000000000000000.00000000000001696.000000000000000.000000000001696.00
14110108071010200532.4342857100539.185620195320210020100002330.00061215020100000053.006020100000155.007020100000000.000101.1300002632.9000000059.8900000175.1500000000.000000017035461.830000000387501.920000001133260.340000000000000.00000000000009976.180000000000690.380000000010666.56
14110108071010200532.4342857100539.185620195310220020100002397.00061215020100999999.006020100999999.007020100000000.000101.1300002708.6100000297.9500000137.4500000000.000000017525322.750000001927804.270000000889332.760000000000000.00010000000009976.180000000000690.380000000010666.56
14110108071010200532.4342857100539.185620195320110010100000400.00061225010100000000.006010100000000.007010100000000.000101.0900000436.0000000000.0000000000.0000000000.000000002821019.160000000000000.000000000000000.000000000000000.00000000000009976.180000000000690.380000000010666.56
14110108071010200532.4342857100539.185620195320110010100000400.00061225010100000000.006010100000000.007010100000000.000101.0900000436.0000000000.0000000000.0000000000.000000002821019.160000000000000.000000000000000.000000000000000.00000000000009976.180000000000690.380000000010666.56
14110108071020200532.4342857100539.185620195310220020100000970.00061215020100000100.006020100999999.007020100000000.000101.1300002708.6100000000.0000000137.4500000000.000000017525322.750000000000000.000000000889332.760000000000000.00010000000009976.180000000000690.380000000010666.56
14110108081010200532.4342857100539.185620195310220020100001600.00061215020100000181.006020100000023.007020100000000.000101.1300001808.0000000204.5300000025.9900000000.000000011698171.220000001323355.620000000168161.210000000000000.00000000000002336.310000000000002.600000000002338.91
14110108081020200532.4342857100539.185620195320110010100000012.00030325010100000000.006010100000000.007010100000000.000101.1100000013.3200000000.0000000000.0000000000.000000000021545.860000000000000.000000000000000.000000000000000.00000000000002336.310000000000002.600000000002338.91
14110108081020200532.4342857100539.185620195310110010100000500.00110425010100000000.006010100000000.007010100000000.000101.1500000575.0000000000.0000000000.0000000000.000000001240126.930000000000000.000000000000000.000000000000000.00000000000002336.310000000000002.600000000002338.91
14110108091010200532.4342857100539.185620195310220020100001500.00061225020100000000.006020100000000.007020100000000.000101.1300001695.0000000000.0000000000.0000000000.000000010967035.510000000000000.000000000000000.000000000000000.00000000000003107.560000000000242.300000000003349.86
14110108091010200532.4342857100539.185620195320220020100000800.00061225020100000000.006020100000000.007020100000000.000101.1300000904.0000000000.0000000000.0000000000.000000005849085.610000000000000.000000000000000.000000000000000.00000000000003107.560000000000242.300000000003349.86
14110108091020200532.4342857100539.185620195310110010100000400.00060425010100000000.006010100000000.007010100000000.000101.0900000436.0000000000.0000000000.0000000000.000000000940339.720000000000000.000000000000000.000000000000000.00000000000003107.560000000000242.300000000003349.86
14110116011010200668.1424936400676.614625465320610060100040000.00071225060100000000.006060100000000.007060100000000.000101.0500001600.0000000000.0000000000.0000000000.000000012991000.810000000000000.000000000000000.000000000000000.00010000000025495.720000000002326.140000000027821.86
14110116011010200668.1424936400676.614625465310610060100020000.00071225060100000000.006060100000000.007060100000000.000101.0500021000.0000000000.0000000000.0000000000.000000170506885.620000000000000.000000000000000.000000000000000.00000000000025495.720000000002326.140000000027821.86
14110116011020200668.1424936400676.614625465310210020100002130.00071215020100000195.006020100000068.007020100000000.000101.1300002406.9000000220.3500000076.8400000000.000000019542524.900000001789104.390000000623892.810000000000000.00000000000025495.720000000002326.140000000027821.86
14110116111010200668.1424936400676.614625465310110010100000650.00090625010100000000.006010100000000.007010100000000.000101.0500000682.5000000000.0000000000.0000000000.000000002770736.890000000000000.000000000000000.000000000000000.00000000000001473.250000000000000.000000000001473.25
14110116111020200668.1424936400676.614625465310610060100000800.00091225060100000000.006060100000000.007060100000000.000101.0400000832.0000000000.0000000000.0000000000.000000006755320.420000000000000.000000000000000.000000000000000.00000000000001473.250000000000000.000000000001473.25
14110116121010200668.1424936400676.614625465310220020100008500.00091215020100000250.006020100001100.007020100000700.000101.0600001874.0800000159.0000000000.0000000742.000000015216359.250000001290980.710000000000000.000000006024576.63000000000013122.490000000000000.000000000013122.49
14110116121020200668.1424936400676.614625465310210020100001768.00091215020100000150.006020100999999.007020100000020.000101.0600001874.0800000159.0000000032.9700000021.200000015216359.250000001290980.710000000267695.810000000172130.76010000000013122.490000000000000.000000000013122.49
14110116021010200668.1424936400676.614625465310210020100004200.00071225020100000000.006020100000000.007020100000000.000101.1300004746.0000000000.0000000000.0000000000.000000038534556.150000000000000.000000000000000.000000000000000.00000000000005336.830000000000041.860000000005378.69
14110116021020200668.1424936400676.614625465310610060100000100.00071225060100000000.006060100000000.007060100000000.000101.0500000105.0000000000.0000000000.0000000000.000000000852534.430000000000000.000000000000000.000000000000000.00000000000005336.830000000000041.860000000005378.69
14110116031010200668.1424936400676.614625465310210020100002000.00081215020100000180.006020100000000.007020100000000.000101.0900002180.0000000196.2000000000.0000000000.000000017700238.600000001593021.470000000000000.000000000000000.00000000000005854.110000000001551.770000000007405.87
14110116031010200668.1424936400676.614625465320610060100002000.00081225060100000000.006060100000000.007060100000000.000101.0300002060.0000000000.0000000000.0000000000.000000016725913.540000000000000.000000000000000.000000000000000.00000000000005854.110000000001551.770000000007405.87
14110116031030200668.1424936400676.614625465310110010100000900.00080825010100000000.006010100000000.007010100000000.000101.0500000945.0000000000.0000000000.0000000000.000000005115206.570000000000000.000000000000000.000000000000000.00000000000005854.110000000001551.770000000007405.87
14110116031030200668.1424936400676.614625465320110010100001200.00110325010100000000.006010100000000.007010100000000.000101.1500001380.0000000000.0000000000.0000000000.000000002801184.550000000000000.000000000000000.000000000000000.00000000000005854.110000000001551.770000000007405.87
14110116041020200668.1424936400676.614625465310210020100002100.00081215020100000100.006020100000000.007020100000000.000101.0900002616.0000000000.0000000000.0000000000.000000021240286.320000000000000.000000000000000.000000000000000.00000000000016354.200000000000684.740000000017038.94
14110116041020200668.1424936400676.614625465320110010100000400.00071225010100000000.006010100000000.007010100000000.000101.0900000436.0000000000.0000000000.0000000000.000000003540047.720000000000000.000000000000000.000000000000000.00000000000016354.200000000000684.740000000017038.94
14110116041030200668.1424936400676.614625465310210020100002400.00081215020100999999.006020100000000.007020100000000.000101.0900002616.0000000287.7600000000.0000000000.000000021240286.320000002336431.500000000000000.000000000000000.00010000000016354.200000000000684.740000000017038.94
14110116081010200668.1424936400676.614625465310610060100001000.00091225060100000000.006060100000000.007060100000000.000101.0400001040.0000000000.0000000000.0000000000.000000008444150.530000000000000.000000000000000.000000000000000.00000000000003090.000000000000554.580000000003644.58
14110116081020200668.1424936400676.614625465310610060100000500.00091225060100000000.006060100000000.007060100000000.000101.0400000520.0000000000.0000000000.0000000000.000000004222075.260000000000000.000000000000000.000000000000000.00000000000003090.000000000000554.580000000003644.58
14110116091010200668.1424936400676.614625465310210020100003000.00050115020100999999.006020100000000.007020100000000.000101.1500003450.0000000379.5000000000.0000000000.000000002334320.460000000256775.250000000000000.000000000000000.00010000000000287.500000000000000.000000000000287.50
14110124011010200347.9206192800352.332297005310210020100001200.00071215020100000100.006020100000000.007020100000226.000101.1300001356.0000000113.0000000000.0000000255.380000005733151.140000000477762.590000000000000.000000001079743.46000000000001996.930000000000520.000000000002516.93
14110124101010200347.9206192800352.332297005310210020100002392.00091215020100000097.006020100000072.007020100000075.000101.0600002535.5200000102.8200000076.3200000079.500000010720147.030000000434721.680000000322680.010000000336125.01000000000007655.960000000000649.640000000008305.60
14110124101020200347.9206192800352.332297005320210020100001300.00091215020100000078.006020100000000.007020100000080.000101.0600001378.0000000082.6800000000.0000000084.800000005826166.860000000349570.010000000000000.000000000358533.35000000000007655.960000000000649.640000000008305.60
14110124101020200347.9206192800352.332297005310210020100002500.00091215020100000130.006020100000160.007020100000160.000101.0600002650.0000000137.8000000169.6000000169.600000011204167.040000000582616.690000000717066.690000000717066.69000000000007655.960000000000649.640000000008305.60
14110124111010200347.9206192800352.332297005310120010100000600.00101115010100000089.006010100000000.007010100000000.000101.0500000630.0000000093.4500000000.0000000000.000000002441662.820000000362179.980000000000000.000000000000000.00000000000001106.960000000000612.000000000001718.96
14110124121020200347.9206192800352.332297005310110010100001200.00101225010100000000.006010100000000.007010100000000.000101.0500001260.0000000000.0000000000.0000000000.000000005327264.330000000000000.000000000000000.000000000000000.00000000000002538.220000000000206.130000000002744.35
14110124121060200347.9206192800352.332297005310110010100001200.00101125010100000000.006010100000000.007010100000000.000101.0500001260.0000000000.0000000000.0000000000.000000004883325.640000000000000.000000000000000.000000000000000.00000000000002538.220000000000206.130000000002744.35
14110124131020200347.9206192800352.332297005310610060100000200.00101225060100000000.006060100000000.007060100000000.000101.0400000208.0000000000.0000000000.0000000000.000000000879421.410000000000000.000000000000000.000000000000000.00000000000002003.000000000000676.400000000002679.40
14110124131030200347.9206192800352.332297005310110010100000836.00101225010100000000.006010100000000.007010100000000.000101.0500000877.8000000000.0000000000.0000000000.000000003711327.480000000000000.000000000000000.000000000000000.00000000000002003.000000000000676.400000000002679.40
14110124041010200347.9206192800352.332297005310210020100000520.00081215020100000051.006020100000000.007020100000000.000101.0900000566.8000000055.5900000000.0000000000.000000002396423.350000000235033.830000000000000.000000000000000.00000000000002276.210000000000309.000000000002585.21
14110124041020200347.9206192800352.332297005310110010100000639.00081215010100000059.006010100000000.007010100000000.000101.0500000670.9500000061.9500000000.0000000000.000000002836768.260000000261923.830000000000000.000000000000000.00000000000002276.210000000000309.000000000002585.21
14110124041030200347.9206192800352.332297005320210020100000200.00060625020100000000.006020100000000.007020100000000.000101.1300000226.0000000000.0000000000.0000000000.000000000477762.590000000000000.000000000000000.000000000000000.00000000000002276.210000000000309.000000000002585.21
14110124041030200347.9206192800352.332297005310110010100000320.00080225010100000000.006010100000000.007010100000000.000101.0500000336.0000000000.0000000000.0000000000.000000000236767.300000000000000.000000000000000.000000000000000.00000000000002276.210000000000309.000000000002585.21
14110124061010200347.9206192800352.332297005320210020100000680.00081215020100000035.006020100000000.007020100000000.000101.0900000741.2000000038.1500000000.0000000000.000000003133784.380000000161297.730000000000000.000000000000000.00000000000002526.030000000000309.000000000002835.03
14110124061010200347.9206192800352.332297005310110010100001400.00081215010100000160.006010100000000.007010100000000.000101.0500001470.0000000168.0000000000.0000000000.000000006215141.720000000710301.910000000000000.000000000000000.00000000000002526.030000000000309.000000000002835.03
14110124061020200347.9206192800352.332297005310310030100000200.00080125030100000000.006030100000000.007030100000000.000101.0400000208.0000000000.0000000000.0000000000.000000000073285.120000000000000.000000000000000.000000000000000.00000000000002526.030000000000309.000000000002835.03
14110124071010200347.9206192800352.332297005310110010100000900.00091225010100000000.006010100000000.007010100000000.000101.0500000945.0000000000.0000000000.0000000000.000000003995448.250000000000000.000000000000000.000000000000000.00000000000000945.000000000000360.500000000001305.50
14110124081010200347.9206192800352.332297005310610060100000700.00091225060100000000.006060100000000.007060100000000.000101.0400000728.0000000000.0000000000.0000000000.000000003077974.950000000000000.000000000000000.000000000000000.00000000000000728.000000000000700.390000000001428.39
14110132011010200410.8736511300416.083581295310110010100000450.00101215010100000040.006010100000000.007010100000000.000101.0500000472.5000000042.0000000000.0000000000.000000002359193.910000000209706.120000000000000.000000000000000.00000000000001112.420000000000037.980000000001150.40
14110132011030200410.8736511300416.083581295310110010100000415.00100215010100000033.006010100000000.007010100000000.000101.0500000435.7500000034.6500000000.0000000000.000000000362616.840000000028834.590000000000000.000000000000000.00000000000001112.420000000000037.980000000001150.40
14110132011040200410.8736511300416.083581295310210020100000770.00100315020100000062.006020100000000.007020100000000.000101.0500000808.5000000065.1000000000.0000000000.000000001009210.730000000081261.120000000000000.000000000000000.00000000000001112.420000000000037.980000000001150.40
14110132101010200410.8736511300416.083581295310610060100000600.00121225060100000000.006060100000000.007060100000000.000101.0500000358.8000000000.0000000000.0000000000.000000001791489.470000000000000.000000000000000.000000000000000.00000000000001117.600000000000359.660000000001477.26
14110132101020200410.8736511300416.083581295310210020100000345.00121215020100999999.006020100999999.007020100000000.000101.0400000358.8000000028.7000000000.0000000000.000000001791489.470000000143299.190000000000000.000000000000000.00010000000001117.600000000000359.660000000001477.26
14110132111010200410.8736511300416.083581295310220020100000890.00121215020100999999.006020100999999.007020100000000.000101.0400000925.6000000074.0500000000.0000000000.000000004621523.550000000369731.870000000000000.000000000000000.00010000000002672.230000000000000.000000000002672.23
14110132131010200410.8736511300416.083581295310220020100001100.00011215020100000050.006020100000050.007020100000000.000101.0000001100.0000000050.0000000050.0000000000.000000005492303.270000000249650.150000000249650.150000000000000.00000000000002454.550000000000239.360000000002693.91
14110132021010200410.8736511300416.083581295310330030100000000.00000005030100000000.006030100000000.007030100000000.000101.0800000000.0000000000.0000000000.0000000000.000000000000000.000000000000000.000000000000000.000000000000000.00000000000003706.760000000001097.060000000004803.82
14110132021020200410.8736511300416.083581295320110010100000750.00080325010100000000.006010100000000.007010100000000.000101.0500000787.5000000000.0000000000.0000000000.000000000982997.460000000000000.000000000000000.000000000000000.00000000000003706.760000000001097.060000000004803.82
14110132021020200410.8736511300416.083581295310110010100000428.00100225010100000000.006010100000000.007010100000000.000101.0500000449.4000000000.0000000000.0000000000.000000000373975.920000000000000.000000000000000.000000000000000.00000000000003706.760000000001097.060000000004803.82
14110132041010200410.8736511300416.083581295320110010100000860.00060325010100000000.006010100000000.007010100000000.000101.0900000937.4000000000.0000000000.0000000000.000000001170110.250000000000000.000000000000000.000000000000000.00000000000009381.930000000000140.070000000009522.00
14110132041010200410.8736511300416.083581295310110010100001200.00110425010100000000.006010100000000.007010100000000.000101.0100001212.0000000000.0000000000.0000000000.000000002017173.200000000000000.000000000000000.000000000000000.00000000000009381.930000000000140.070000000009522.00
14110132041020200410.8736511300416.083581295320210020100001300.00110515020100000000.006020100000050.007020100000000.000101.0500001365.0000000000.0000000052.5000000000.000000002839770.440000000000000.000000000109221.940000000000000.00000000000009381.930000000000140.070000000009522.00
14110132041020200410.8736511300416.083581295320210020100008000.00110415020100000000.006020100000150.007020100000000.000101.0500008400.0000000000.0000000157.5000000000.000000013980408.330000000000000.000000000262132.660000000000000.00000000000009381.930000000000140.070000000009522.00
14110132041020200410.8736511300416.083581295310210020100005000.00110415020100000000.006020100000050.007020100000000.000101.0500005250.0000000000.0000000052.5000000000.000000008737755.210000000000000.000000000087377.550000000000000.00000000000009381.930000000000140.070000000009522.00
14110132041020200410.8736511300416.083581295320110010100002000.00060315010100000000.006010100000050.007010100000000.000101.0900002180.0000000000.0000000054.5000000000.000000002721186.620000000000000.000000000068029.670000000000000.00000000000009381.930000000000140.070000000009522.00
14110132041020200410.8736511300416.083581295320110010100004200.00110315010100000000.006010100000050.007010100000000.000101.0100004242.0000000000.0000000050.5000000000.000000005295079.660000000000000.000000000063036.660000000000000.00000000000009381.930000000000140.070000000009522.00
14110132041020200410.8736511300416.083581295320110010100000800.00110415010100000000.006010100000030.007010100000000.000101.0100000808.0000000000.0000000030.3000000000.000000001344782.130000000000000.000000000050429.330000000000000.00000000000009381.930000000000140.070000000009522.00
14110132041020200410.8736511300416.083581295320210020100004000.00110515020100000000.006020100000050.007020100000000.000101.0500004200.0000000000.0000000052.5000000000.000000008737755.210000000000000.000000000109221.940000000000000.00000000000009381.930000000000140.070000000009522.00
14110132051010200410.8736511300416.083581295310220020100012000.00111215020100000900.006020100002000.007020100000000.000101.0500012600.0000000945.0000002100.0000000000.000000062911837.490000004718387.810000010485306.250000000000000.00000000000014963.750000000000000.000000000014963.75
14110132061010200410.8736511300416.083581295310610060100005000.00111225060100000000.006060100000000.007060100000000.000101.0600005300.0000000000.0000000000.0000000000.000000026462915.770000000000000.000000000000000.000000000000000.00000000000005300.000000000000066.540000000005366.54
14110132071010200410.8736511300416.083581295310210020100007712.00121215020100000729.006020100001295.007020100000000.000101.0400008020.4800000758.1600001346.8000000000.000000040046280.500000003785495.140000006724576.410000000000000.00000000000024997.290000000000765.990000000025763.28
14110132071020200410.8736511300416.083581295310210020100013962.00121215020100001070.006020100002938.007020100000000.000101.0400014520.4800001112.8000003055.5200000000.000000072500799.850000005556213.710000015256220.450000000000000.00000000000024997.290000000000765.990000000025763.28
14110132081010200410.8736511300416.083581295310220020100003000.00121215020100000500.006020100000000.007020100000000.000101.0400003120.0000000520.0000000000.0000000000.000000015578169.280000002596361.550000000000000.000000000000000.00000000000006769.000000000000713.300000000007482.30
14110132091010200410.8736511300416.083581295310220020100004820.00121215020100000000.006020100000264.007020100000000.000101.0400005012.8000000000.0000000274.5600000000.000000025028925.320000000000000.000000001370878.900000000000000.00000000000017895.110000000001577.620000000019472.73
14110132091020200410.8736511300416.083581295310610060100003000.00121225060100000000.006060100000000.007060100000000.000101.0500003150.0000000000.0000000000.0000000000.000000015727959.370000000000000.000000000000000.000000000000000.00000000000017895.110000000001577.620000000019472.73
14110140011010200396.8009309300401.832417225310610060100000500.00101225060100000000.006060100000000.007060100000000.000101.0400000520.0000000000.0000000000.0000000000.000000002507434.280000000000000.000000000000000.000000000000000.00000000000001154.290000000000443.670000000001597.96
14110140011020200396.8009309300401.832417225310120010100000420.00100525010100000000.006010100000000.007010100000000.000101.0500000441.0000000000.0000000000.0000000000.000000000886040.480000000000000.000000000000000.000000000000000.00000000000001154.290000000000443.670000000001597.96
14110140011030200396.8009309300401.832417225320110010100000415.00010125010100000000.006010100000000.007010100000000.000101.1000000456.5000000000.0000000000.0000000000.000000000183436.500000000000000.000000000000000.000000000000000.00000000000001154.290000000000443.670000000001597.96
14110140011030200396.8009309300401.832417225310110010100000480.00100815010100000036.006010100000000.007010100000000.000101.0500000504.0000000037.8000000000.0000000000.000000001620188.310000000121514.120000000000000.000000000000000.00000000000001154.290000000000443.670000000001597.96
14110140101010200396.8009309300401.832417225310210020100002170.00111215020100999999.006020100999999.007020100999999.000101.0500002278.5000000250.6400000072.9400000000.000000010986901.950000001208583.320000000351715.880000000000000.00010000000002774.730000000000360.950000000003135.68
14110140101020200396.8009309300401.832417225310110010100000200.00050325010100000000.006010100000000.007010100000000.000101.1000000220.0000000000.0000000000.0000000000.000000000265209.400000000000000.000000000000000.000000000000000.00030000000002774.730000000000360.950000000003135.68
14110140111010200396.8009309300401.832417225310210020100001400.00101215020100000098.006020100000000.007020100000000.000101.0500001470.0000000102.9000000000.0000000000.000000007088323.840000000496182.670000000000000.000000000000000.00030000000003403.020000000000798.320000000004201.34
14110140111020200396.8009309300401.832417225320210020100000600.00080825020100000000.006020100000000.007020100000000.000101.0900000654.0000000000.0000000000.0000000000.000000002102387.210000000000000.000000000000000.000000000000000.00000000000003403.020000000000798.320000000004201.34
14110140111020200396.8009309300401.832417225310210020100000900.00111215020100999999.006020100000000.007020100000000.000101.0500000945.0000000075.6000000000.0000000000.000000004556779.610000000364542.370000000000000.000000000000000.00010000000003403.020000000000798.320000000004201.34
14110140131010200396.8009309300401.832417225310110010100000415.00111225010100000000.006010100000000.007010100000000.000101.0100000419.1500000000.0000000000.0000000000.000000002021136.690000000000000.000000000000000.000000000000000.00000000000000419.150000000000153.000000000000572.15
14110140141010200396.8009309300401.832417225310310030100000300.00110225030100000000.006030100000000.007030100000000.000101.0100000303.0000000000.0000000000.0000000000.000000000243510.440000000000000.000000000000000.000000000000000.00000000000000473.580000000000102.000000000000575.58
14110140141010200396.8009309300401.832417225320310030100000442.00070415030100000038.006030100000000.007030100000000.000101.0500000464.1000000039.9000000000.0000000000.000000000745961.700000000064132.450000000000000.000000000000000.00000000000000473.580000000000102.000000000000575.58
14110140141020200396.8009309300401.832417225310610060100000275.00110125060100000000.006060100000000.007060100000000.000101.0600000291.5000000000.0000000000.0000000000.000000000117134.150000000000000.000000000000000.000000000000000.00000000000000473.580000000000102.000000000000575.58
14110140141020200396.8009309300401.832417225320110010100000415.00090615010100000036.006010100000000.007010100000000.000101.0500000435.7500000037.8000000000.0000000000.000000001050590.850000000091135.590000000000000.000000000000000.00000000000000473.580000000000102.000000000000575.58
14110140161010200396.8009309300401.832417225310610060100000700.00111225060100000000.006060100000000.007060100000000.000101.0600000742.0000000000.0000000000.0000000000.000000003577915.840000000000000.000000000000000.000000000000000.00000000000000742.000000000000255.000000000000997.00
14110140171010200396.8009309300401.832417225310210020100003700.00121215020100000150.006020100000500.007020100000034.000101.0400003848.0000000156.0000000520.0000000035.360000018555013.700000000752230.290000002507434.280000000170505.53000000000004390.170000000000000.000000000004390.17
14110140181010200396.8009309300401.832417225320610060100000300.00121225060100000000.006060100000000.007060100000000.000101.0500000315.0000000000.0000000000.0000000000.000000001518926.540000000000000.000000000000000.000000000000000.00000000000004648.400000000000000.000000000004648.40
14110140181010200396.8009309300401.832417225310610060100000700.00121225060100000000.006060100000000.007060100000000.000101.0500000735.0000000000.0000000000.0000000000.000000003544161.920000000000000.000000000000000.000000000000000.00000000000004648.400000000000000.000000000004648.40
14110140181020200396.8009309300401.832417225310210020100003000.00121215020100000325.006020100000254.007020100000032.000101.0400003120.0000000338.0000000264.1600000033.280000015044605.700000001629832.280000001273776.620000000160475.79000000000004648.400000000000000.000000000004648.40
14110140191010200396.8009309300401.832417225310110010100001600.00120825010100000000.006010100000000.007010100000000.000101.0100001616.0000000000.0000000000.0000000000.000000005194889.490000000000000.000000000000000.000000000000000.00000000000001634.850000000000214.500000000001849.35
14110140191020200396.8009309300401.832417225310310030100000400.00121225030100000000.006030100000000.007030100000000.000101.0100000404.0000000000.0000000000.0000000000.000000001948083.560000000000000.000000000000000.000000000000000.00000000000001634.850000000000214.500000000001849.35
14110140201010200396.8009309300401.832417225310610060100001100.00121225060100000000.006060100000000.007060100000000.000101.0500001155.0000000000.0000000000.0000000000.000000005569397.300000000000000.000000000000000.000000000000000.00000000000001638.460000000000209.370000000001847.83
14110140201020200396.8009309300401.832417225320310030100000425.00090825030100000000.006030100000000.007030100000000.000101.0300000437.7500000000.0000000000.0000000000.000000001407217.130000000000000.000000000000000.000000000000000.00000000000001638.460000000000209.370000000001847.83
14110140201020200396.8009309300401.832417225310110010100000450.00120325010100000000.006010100000000.007010100000000.000101.0100000454.5000000000.0000000000.0000000000.000000000547898.500000000000000.000000000000000.000000000000000.00000000000001638.460000000000209.370000000001847.83
14110140211010200396.8009309300401.832417225310210020100002000.00121215020100000150.006020100000000.007020100000000.000101.0400002080.0000000156.0000000000.0000000000.000000010029737.130000000752230.290000000000000.000000000000000.00000000000002477.750000000000395.590000000002873.34
14110140211020200396.8009309300401.832417225310610060100000300.00120225060100000000.006060100000000.007060100000000.000101.0500000315.0000000000.0000000000.0000000000.000000000253154.420000000000000.000000000000000.000000000000000.00000000000002477.750000000000395.590000000002873.34
14110140221010200396.8009309300401.832417225310610060100000200.00090925060100000000.006060100000000.007060100000000.000101.0400000208.0000000000.0000000000.0000000000.000000000752230.290000000000000.000000000000000.000000000000000.00000000000000655.670000000000205.200000000000860.87
14110140231010200396.8009309300401.832417225310610060100000400.00120425060100000000.006060100000000.007060100000000.000101.0500000420.0000000000.0000000000.0000000000.000000000675078.460000000000000.000000000000000.000000000000000.00000000000000789.880000000000089.420000000000879.30
14110140231010200396.8009309300401.832417225320610060100000300.00120325060100000000.006060100000000.007060100000000.000101.0500000315.0000000000.0000000000.0000000000.000000000379731.630000000000000.000000000000000.000000000000000.00000000000000789.880000000000089.420000000000879.30
14110140231020200396.8009309300401.832417225310320030100000415.00120125030100000000.006030100000000.007030100000000.000101.0100000419.1500000000.0000000000.0000000000.000000000168428.060000000000000.000000000000000.000000000000000.00000000000000789.880000000000089.420000000000879.30
14110140241020200396.8009309300401.832417225310610060100000800.00121225060100000000.006060100000000.007060100000000.000101.0500000840.0000000000.0000000000.0000000000.000000004050470.770000000000000.000000000000000.000000000000000.00000000000001341.670000000000302.490000000001644.15
14110140251010200396.8009309300401.832417225310610060100000800.00011225060100000000.006060100000000.007060100000000.000101.0000000800.0000000000.0000000000.0000000000.000000003857591.210000000000000.000000000000000.000000000000000.00000000000000800.000000000000100.000000000000900.00
14110140261010200396.8009309300401.832417225310610060100000850.00011225060100000000.006060100000000.007060100000000.000101.0000000850.0000000000.0000000000.0000000000.000000004098690.660000000000000.000000000000000.000000000000000.00000000000000850.000000000000050.000000000000900.00
14110140271010200396.8009309300401.832417225310610060100001200.00011225060100000000.006060100000000.007060100000000.000101.0000001200.0000000000.0000000000.0000000000.000000005786386.810000000000000.000000000000000.000000000000000.00000000000001200.000000000000400.000000000001600.00
14110140281010200396.8009309300401.832417225310110010100000600.00011225010100000000.006010100000000.007010100000000.000101.0000000600.0000000000.0000000000.0000000000.000000002893193.400000000000000.000000000000000.000000000000000.00000000000000600.000000000000000.000000000000600.00
14110140031020200396.8009309300401.832417225310310030100000150.00100125030100000000.006030100000000.007030100000000.000101.0200000153.0000000000.0000000000.0000000000.000000000061480.360000000000000.000000000000000.000000000000000.00000000000001295.520000000000081.630000000001377.15
14110140031020200396.8009309300401.832417225320610060100000500.00091025060100000000.006060100000000.007060100000000.000101.0400000520.0000000000.0000000000.0000000000.000000002089528.570000000000000.000000000000000.000000000000000.00000000000001295.520000000000081.630000000001377.15
14110140031040200396.8009309300401.832417225310310030100000415.00100415030100000035.006030100000000.007030100000000.000101.0200000423.3000000035.7000000000.0000000000.000000000680382.650000000057381.670000000000000.000000000000000.00000000000001295.520000000000081.630000000001377.15
14110140041010200396.8009309300401.832417225310210020100001300.00101215020100000070.006020100000000.007020100000000.000101.0500001365.0000000073.5000000000.0000000000.000000006582014.990000000354416.190000000000000.000000000000000.00000000000003889.870000000000654.400000000004544.27
14110140041020200396.8009309300401.832417225310210020100001700.00101215020100000070.006020100000000.007020100000000.000101.0500001785.0000000073.5000000000.0000000000.000000008607250.380000000354416.190000000000000.000000000000000.00000000000003889.870000000000654.400000000004544.27
14110140051010200396.8009309300401.832417225320610060100000700.00090225060100000000.006060100000000.007060100000000.000101.0400000728.0000000000.0000000000.0000000000.000000000585068.000000000000000.000000000000000.000000000000000.00000000000001284.350000000000081.600000000001365.95
14110140051010200396.8009309300401.832417225310610060100001000.00111225060100000000.006060100000000.007060100000000.000101.0600001060.0000000000.0000000000.0000000000.000000005111308.350000000000000.000000000000000.000000000000000.00000000000001284.350000000000081.600000000001365.95
14110140061020200396.8009309300401.832417225310120010100000600.00111225010100000000.006010100000000.007010100000000.000101.0100000606.0000000000.0000000000.0000000000.000000002922125.340000000000000.000000000000000.000000000000000.00000000000001795.990000000000102.000000000001897.99
14110140071020200396.8009309300401.832417225310310030100000160.00111225030100000000.006030100000000.007030100000000.000101.0100000161.6000000000.0000000000.0000000000.000000000779233.420000000000000.000000000000000.000000000000000.00000000000000264.620000000000081.600000000000346.22
14110140081010200396.8009309300401.832417225310110010100002000.00111215010100000106.006010100000000.007010100000000.000101.0100002020.0000000107.0600000000.0000000000.000000009740417.790000000516242.140000000000000.000000000000000.00000000000002967.050000000000384.750000000003351.80
14110140081020200396.8009309300401.832417225310310030100000150.00110525030100000000.006030100000000.007030100000000.000101.0100000151.5000000000.0000000000.0000000000.000000000304388.060000000000000.000000000000000.000000000000000.00000000000002967.050000000000384.750000000003351.80
14110159011010200428.7806584600434.217651755310220020100003200.00011215020100000080.006020100000120.007020100000000.000101.0000003200.0000000080.0000000120.0000000000.000000016673957.830000000416848.950000000625273.420000000000000.00000000000004387.830000000000000.000000000004387.83
14110159101020200428.7806584600434.217651755310210020100000750.00031215020100000066.006020100000000.007020100000000.000101.0200001224.0000000000.0000000000.0000000000.000000006377788.870000000000000.000000000000000.000000000000000.00000000000005377.890000000001733.020000000007110.91
14110159101030200428.7806584600434.217651755310210020100001200.00031215020100999999.006020100999999.007020100000000.000101.0200001224.0000000110.1600000000.0000000000.000000006377788.870000000574001.000000000000000.000000000000000.00010000000005377.890000000001733.020000000007110.91
14110159111010200428.7806584600434.217651755310610060100002000.00031225060100000000.006060100000000.007060100000000.000100.9900001980.0000000000.0000000000.0000000000.000000010317011.410000000000000.000000000000000.000000000000000.00000000000007495.000000000002021.950000000009516.95
14110159111020200428.7806584600434.217651755310210020100003900.00031215020100000361.006020100000133.007020100000044.000101.0200003978.0000000368.2200000135.6600000044.880000020727813.820000001918651.480000000706871.600000000233852.26000000000007495.000000000002021.950000000009516.95
14110159111020200428.7806584600434.217651755320110010100000465.00031025010100000000.006010100000000.007010100000000.000101.0000000465.0000000000.0000000000.0000000000.000000002019112.080000000000000.000000000000000.000000000000000.00000000000007495.000000000002021.950000000009516.95
14110159131010200428.7806584600434.217651755310610060100000600.00041225060100000000.006060100000000.007060100000000.000101.0000000600.0000000000.0000000000.0000000000.000000003126367.090000000000000.000000000000000.000000000000000.00000000000001966.900000000000000.000000000001966.90
14110159131020200428.7806584600434.217651755310310030100000415.00041225030100000000.006030100000000.007030100000000.000100.9700000402.5500000000.0000000000.0000000000.000000002097531.790000000000000.000000000000000.000000000000000.00000000000001966.900000000000000.000000000001966.90
14110159031010200428.7806584600434.217651755320610060100006000.00090525060100000000.006060100000000.007060100000000.000101.0400006240.0000000000.0000000000.0000000000.000000013547590.730000000000000.000000000000000.000000000000000.00000000000009512.500000000000117.700000000009630.20
14110159031010200428.7806584600434.217651755320610060100012000.00010525060100000000.006060100000000.007060100000000.000101.0000012000.0000000000.0000000000.0000000000.000000026053059.110000000000000.000000000000000.000000000000000.00000000000009512.500000000000117.700000000009630.20
14110159031010200428.7806584600434.217651755310210020100002500.00020515020100000340.006020100000093.007020100000000.000101.0200002550.0000000346.8000000094.8600000000.000000005536275.060000000752933.410000000205949.430000000000000.00000000000009512.500000000000117.700000000009630.20
14110159041010200428.7806584600434.217651755310110010100008000.00021215010100000430.006010100001400.007010100000000.000100.9900007920.0000000425.7000001386.0000000000.000000041268045.620000002218157.450000007221907.980000000000000.00000000000012482.000000000000047.850000000012529.85
14110159041020200428.7806584600434.217651755310610060100000250.00111225060100000000.006060100000000.007060100000000.000101.0600000265.0000000000.0000000000.0000000000.000000001380812.130000000000000.000000000000000.000000000000000.00000000000012482.000000000000047.850000000012529.85
14110159051010200428.7806584600434.217651755310210020100003800.00021215020100000200.006020100000000.007020100000030.000101.0200003876.0000000204.0000000000.0000000030.600000020196331.420000001062964.810000000000000.000000000159444.72000000000004539.000000000000031.720000000004570.72
14110159071010200428.7806584600434.217651755310210020100003200.00041215020100000253.006020100000178.007020100000538.000101.0100003232.0000000255.5300000179.7800000543.380000016840697.410000001331467.640000000936763.790000002831342.25030000000005120.810000000000943.360000000006064.17
14110159071020200428.7806584600434.217651755310610060100000300.00021225060100000000.006060100000000.007060100000000.000101.0000000300.0000000000.0000000000.0000000000.000000001563183.550000000000000.000000000000000.000000000000000.00030000000005120.810000000000943.360000000006064.17
14110159071040200428.7806584600434.217651755310310030100000300.00020125030100000000.006030100000000.007030100000000.000101.0000000300.0000000000.0000000000.0000000000.000000000130265.300000000000000.000000000000000.000000000000000.00030000000005120.810000000000943.360000000006064.17
14110159081010200428.7806584600434.217651755310310030100000580.00021215030100999999.006030100000000.007030100000000.000101.0000000460.0000000036.8000000000.0000000000.000000002396881.440000000191750.520000000000000.000000000000000.00030000000001123.450000000000598.170000000001721.62
14110159091010200428.7806584600434.217651755310610060100000800.00031215060100999999.006060100000000.007060100000000.000100.9900000792.0000000000.0000000000.0000000000.000000004126804.560000000000000.000000000000000.000000000000000.00000000000001644.500000000000007.920000000001652.42
14110167011010200315.0468811500319.041715685310120010100000630.00011215010100000030.006010100000000.007010100000000.000101.0000000630.0000000030.0000000000.0000000000.000000002411955.370000000114855.020000000000000.000000000000000.00000000000000959.100000000000000.000000000000959.10
14110167101010200315.0468811500319.041715685310210020100001100.00031215020100000071.006020100000000.007020100000027.000101.0200001122.0000000072.4200000000.0000000027.540000004295577.660000000277260.010000000000000.000000000105436.91000000000002751.410000000000387.830000000003139.24
14110167101020200315.0468811500319.041715685310210020100000634.00031215020100000047.006020100000000.007020100000001.000101.0200000646.6800000047.9400000000.0000000001.020000002475814.760000000183538.320000000000000.000000000003905.07000000000002751.410000000000387.830000000003139.24
14110167111010200315.0468811500319.041715685310110010100000800.00041225010100000000.006010100000000.007010100000000.000101.0100000808.0000000000.0000000000.0000000000.000000003093428.480000000000000.000000000000000.000000000000000.00000000000001486.560000000000517.570000000002004.13
14110167111020200315.0468811500319.041715685310310030100000465.00040425030100000000.006030100000000.007030100000000.000100.9700000451.0500000000.0000000000.0000000000.000000000575615.060000000000000.000000000000000.000000000000000.00000000000001486.560000000000517.570000000002004.13
14110167131010200315.0468811500319.041715685310220020100001387.00041225020100000000.006020100000000.007020100000000.000101.0100001400.8700000000.0000000000.0000000000.000000005363231.620000000000000.000000000000000.000000000000000.00000000000002175.070000000000413.240000000002588.32
14110167131020200315.0468811500319.041715685310610060100000500.00041125060100000000.006060100000000.007060100000000.000101.0000000500.0000000000.0000000000.0000000000.000000001754729.440000000000000.000000000000000.000000000000000.00000000000002175.070000000000413.240000000002588.32
14110167021010200315.0468811500319.041715685310110010100002300.00011215010100999999.006010100999999.007010100999999.000101.0000002300.0000000253.0000000076.1600000000.000000008805551.350000000968610.650000000291578.600000000000000.00010000000003258.330000000000168.940000000003427.27
14110167021020200315.0468811500319.041715685310110010100000400.00010515010100999999.006010100999999.007010100999999.000101.0000002300.0000000253.0000000076.1600000000.000000003668979.730000000403587.770000000121491.090000000000000.00010000000003258.330000000000168.940000000003427.27
14110167031010200315.0468811500319.041715685310730070100000000.00000005070100000000.006070100000000.007070100000000.000101.0000000000.0000000000.0000000000.0000000000.000000000000000.000000000000000.000000000000000.000000000000000.00000000000001990.000000000000874.470000000002864.47
14110167041010200315.0468811500319.041715685310510050100010000.00021215050100000000.006050100999999.007050100000000.000100.9800009800.0000000000.0000000000.0000000000.000000037519305.760000000000000.000000000000000.000000000000000.00000000000012065.670000000000090.000000000012155.67
14110167041020200315.0468811500319.041715685310510050100003200.00070415050100000000.006050100000000.007050100000250.000101.0100003232.0000000000.0000000000.0000000252.500000004124571.300000000000000.000000000000000.000000000322232.13000000000012065.670000000000090.000000000012155.67
14110167041020200315.0468811500319.041715685320110010100002000.00020215010100000160.006010100999999.007010100000000.000100.9900001980.0000000158.4000000040.9100000000.000000001263405.190000000101072.420000000026103.990000000000000.00010000000012065.670000000000090.000000000012155.67
14110167051010200315.0468811500319.041715685310210020100001300.00021215020100999999.006020100999999.007020100000000.000101.0200001326.0000000119.3400000000.0000000000.000000005076591.780000000456893.260000000000000.000000000000000.00010000000005018.500000000000460.500000000005479.00
14110167051020200315.0468811500319.041715685310210020100002200.00021215020100999999.006020100999999.007020100000000.000101.0200001326.0000000119.3400000000.0000000000.000000005076591.780000000456893.260000000000000.000000000000000.00010000000005018.500000000000460.500000000005479.00
14110167051030200315.0468811500319.041715685310210020100000400.00021225020100000000.006020100000000.007020100000000.000101.0200001326.0000000000.0000000000.0000000000.000000005076591.780000000000000.000000000000000.000000000000000.00000000000005018.500000000000460.500000000005479.00
14110167061010200315.0468811500319.041715685310110010100000600.00021225010100000000.006010100000000.007010100000000.000100.9900000594.0000000000.0000000000.0000000000.000000002274129.350000000000000.000000000000000.000000000000000.00000000000000910.350000000000119.750000000001030.10
14110167061020200315.0468811500319.041715685310610060100000850.00020325060100000000.006060100000000.007060100000000.000101.0000000850.0000000000.0000000000.0000000000.000000000813556.370000000000000.000000000000000.000000000000000.00000000000000910.350000000000119.750000000001030.10
14110167071010200315.0468811500319.041715685310210020100003480.00031215020100000412.006020100000391.007020100000178.000101.0200003549.6000000420.2400000398.8200000181.560000013589645.690000001608889.090000001526882.600000000695102.57000000000008655.000000000000376.530000000009031.52
14110167071020200315.0468811500319.041715685310110010100000500.00030615010100000049.006010100000000.007010100000090.000101.0000000500.0000000049.0000000000.0000000090.000000000957125.150000000093798.260000000000000.000000000172282.53000000000008655.000000000000376.530000000009031.52
14110167081010200315.0468811500319.041715685310110010100010000.00031215010100999999.006010100999999.007010100000000.000101.0000000750.0000000060.0000000000.0000000000.000000002871375.440000000229710.040000000000000.000000000000000.00010000000001379.900000000000554.170000000001934.07
14110167081020200315.0468811500319.041715685310110010100000750.00030115010100999999.006010100999999.007010100000000.000101.0000000750.0000000060.0000000000.0000000000.000000000239281.290000000019142.500000000000000.000000000000000.00010000000001379.900000000000554.170000000001934.07
14110167081030200315.0468811500319.041715685310110010100000465.00030315010100999999.006010100999999.007010100000000.000101.0000000750.0000000060.0000000000.0000000000.000000000717843.860000000057427.510000000000000.000000000000000.00010000000001379.900000000000554.170000000001934.07
14110167091010200315.0468811500319.041715685310210020100999999.00031225020100000000.006020100000000.007020100000000.000101.0200001380.0000000129.9500000000.0000000000.000000005283330.810000000497513.650000000000000.000000000000000.00010000000002080.000000000000631.080000000002711.08
14110167091020200315.0468811500319.041715685310610060100999999.00031225060100000000.006060100000000.007060100000000.000100.9900000700.0000000000.0000000000.0000000000.000000002679950.410000000000000.000000000000000.000000000000000.00010000000002080.000000000000631.080000000002711.08
14110175011010300406.1300959200428.910133405310110010100001500.00041215010100000200.006010100000040.007010100000090.000101.1100001665.0000000222.0000000044.4000000099.900000008569624.470000001142616.600000000228523.320000000514177.47000000000003298.000000000000000.000000000003298.00
14110175011020300406.1300959200428.910133405310210020100001000.00041215020100000056.006020100000000.007020100000000.000101.1500001150.0000000064.4000000000.0000000000.000000005918959.840000000331461.750000000000000.000000000000000.00000000000003298.000000000000000.000000000003298.00
14110175101010300406.1300959200428.910133405310110010100000600.00060625010100000000.006010100000000.007010100000000.000101.0900000654.0000000000.0000000000.0000000000.000000001683043.360000000000000.000000000000000.000000000000000.00000000000000547.000000000000353.530000000000900.53
14110175101010300406.1300959200428.910133405320110010100000200.00051225010100000000.006010100000000.007010100000000.000101.1000000220.0000000000.0000000000.0000000000.000000001132322.750000000000000.000000000000000.000000000000000.00000000000000547.000000000000353.530000000000900.53
14110175121010300406.1300959200428.910133405310120010100001500.00071215010100000070.006010100999999.007010100000000.000101.0900001635.0000000076.3000000015.0400000000.000000008415216.820000000392710.120000000077409.700000000000000.00010000000003619.710000000000507.500000000004127.22
14110175121020300406.1300959200428.910133405310210020100001075.00071215020100999999.006020100000000.007020100000000.000101.1300001635.0000000179.8500000000.0000000000.000000008415216.820000000925673.850000000000000.000000000000000.00010000000003619.710000000000507.500000000004127.22
14110175131010300406.1300959200428.910133405310120010100002000.00071215010100000112.006010100999999.007010100000000.000101.0900002180.0000000122.0800000058.1600000000.000000011220289.090000000628336.190000000299344.960000000000000.00010000000003385.930000000000129.870000000003515.80
14110175131030300406.1300959200428.910133405310120010100000500.00070415010100000032.006010100000000.007010100000000.000101.0900002180.0000000122.0800000000.0000000000.000000003740096.360000000209445.400000000000000.000000000000000.00000000000003385.930000000000129.870000000003515.80
14110175021010300406.1300959200428.910133405310210020100003000.00041215020100000250.006020100999999.007020100000000.000101.1500003450.0000000287.5000000292.4100000000.000000017756879.520000001479739.960000001505011.350000000000000.00010000000009057.500000000000332.090000000009389.59
14110175021020300406.1300959200428.910133405310610060100000500.00041225060100000000.006060100000000.007060100000000.000101.0600003450.0000000287.5000000000.0000000000.000000017756879.520000001479739.960000000000000.000000000000000.00000000000009057.500000000000332.090000000009389.59
14110175021030300406.1300959200428.910133405310210020100000400.00040125020100000000.006020100000000.007020100000000.000101.1500003450.0000000287.5000000000.0000000000.000000001479739.960000000123311.660000000000000.000000000000000.00000000000009057.500000000000332.090000000009389.59
14110175031010300406.1300959200428.910133405310210020100001768.00041215020100999999.006020100000467.007020100000000.000101.1500002033.2000000223.6500000537.0500000000.000000010464721.000000001151109.020000002764154.250000000000000.00010000000004578.590000000000265.820000000004844.41
14110175031020300406.1300959200428.910133405320210020100000200.00110925020100000000.006020100000000.007020100000000.000101.1700000234.0000000000.0000000000.0000000000.000000000903284.740000000000000.000000000000000.000000000000000.00000000000004578.590000000000265.820000000004844.41
14110175031020300406.1300959200428.910133405310210020100001456.00041215020100000114.006020100999999.007020100000000.000101.1500002033.2000000000.0000000044.9000000000.000000010464721.000000000000000.000000000231096.780000000000000.00010000000004578.590000000000265.820000000004844.41
14110175041010300406.1300959200428.910133405320610060100002000.00051225060100000000.006060100000000.007060100000000.000101.0600002120.0000000000.0000000000.0000000000.000000010911473.790000000000000.000000000000000.000000000000000.00000000000006673.400000000000147.660000000006821.06
14110175041010300406.1300959200428.910133405310610060100003000.00051225060100000000.006060100000000.007060100000000.000101.0600003180.0000000000.0000000000.0000000000.000000016367210.690000000000000.000000000000000.000000000000000.00000000000006673.400000000000147.660000000006821.06
14110175041020300406.1300959200428.910133405310210020100000870.00051215020100000060.006020100000000.007020100000000.000101.1500001000.5000000069.0000000000.0000000000.000000005149495.060000000355137.590000000000000.000000000000000.00000000000006673.400000000000147.660000000006821.06
14110175041030300406.1300959200428.910133405310800080100000000.00000005080100000000.006080100000000.007080100000000.000101.0000000000.0000000000.0000000000.0000000000.000000000000000.000000000000000.000000000000000.000000000000000.00000000000006673.400000000000147.660000000006821.06
14110175051010300406.1300959200428.910133405310610060100001200.00051225060100000000.006060100000000.007060100000000.000101.0600001272.0000000000.0000000000.0000000000.000000006546884.280000000000000.000000000000000.000000000000000.00000000000002042.000000000000280.900000000002322.90
14110175051030300406.1300959200428.910133405310110010100000700.00051225010100000000.006010100000000.007010100000000.000101.1000000770.0000000000.0000000000.0000000000.000000003963129.630000000000000.000000000000000.000000000000000.00000000000002042.000000000000280.900000000002322.90
14110175061010300406.1300959200428.910133405320610060100000300.00040925060100000000.006060100000000.007060100000000.000101.0600000318.0000000000.0000000000.0000000000.000000001227540.800000000000000.000000000000000.000000000000000.00000000000001283.250000000000053.380000000001336.63
14110175061010300406.1300959200428.910133405310610060100001100.00050625060100000000.006060100000000.007060100000000.000101.0600001166.0000000000.0000000000.0000000000.000000003000655.290000000000000.000000000000000.000000000000000.00000000000001283.250000000000053.380000000001336.63
14110175061030300406.1300959200428.910133405320310030100000250.00030625030100000000.006030100000000.007030100000000.000101.0900000272.5000000000.0000000000.0000000000.000000000701268.070000000000000.000000000000000.000000000000000.00000000000001283.250000000000053.380000000001336.63
14110175061030300406.1300959200428.910133405310310030100000250.00050625030100000000.006030100000000.007030100000000.000101.0800000270.0000000000.0000000000.0000000000.000000000694834.420000000000000.000000000000000.000000000000000.00000000000001283.250000000000053.380000000001336.63
14110175061040300406.1300959200428.910133405320310030100000150.00020625030100000000.006030100000000.007030100000000.000101.1000000165.0000000000.0000000000.0000000000.000000000424621.030000000000000.000000000000000.000000000000000.00000000000001283.250000000000053.380000000001336.63
14110175061040300406.1300959200428.910133405310310030100000200.00050625030100000000.006030100000000.007030100000000.000101.0800000216.0000000000.0000000000.0000000000.000000000555867.530000000000000.000000000000000.000000000000000.00000000000001283.250000000000053.380000000001336.63
14110175081010300406.1300959200428.910133405310610060100000800.00061225060100000000.006060100000000.007060100000000.000101.0500000840.0000000000.0000000000.0000000000.000000004323414.140000000000000.000000000000000.000000000000000.00000000000001211.000000000000097.870000000001308.87
14110175081020300406.1300959200428.910133405310610060100000120.00061225060100000000.006060100000000.007060100000000.000101.0500000126.0000000000.0000000000.0000000000.000000000648512.120000000000000.000000000000000.000000000000000.00000000000001211.000000000000097.870000000001308.87
14110175081030300406.1300959200428.910133405310610060100000400.00060725060100000000.006060100000000.007060100000000.000101.0500000420.0000000000.0000000000.0000000000.000000001260995.790000000000000.000000000000000.000000000000000.00000000000001211.000000000000097.870000000001308.87
14110175091010300406.1300959200428.910133405310110010100001000.00051215010100000049.006010100000000.007010100000000.000101.1000001100.0000000053.9000000000.0000000000.000000005661613.760000000277419.070000000000000.000000000000000.00000000000001845.270000000000792.950000000002638.22
14110175091020300406.1300959200428.910133405310610060100000105.00051225060100000000.006060100000000.007060100000000.000101.0600000111.3000000000.0000000000.0000000000.000000000572852.370000000000000.000000000000000.000000000000000.00000000000001845.270000000000792.950000000002638.22
14110175091050300406.1300959200428.910133405310610060100000080.00050225060100000000.006060100000000.007060100000000.000101.0600000084.8000000000.0000000000.0000000000.000000000072743.160000000000000.000000000000000.000000000000000.00000000000001845.270000000000792.950000000002638.22
14110183101010300344.8741749200364.218337565310210020100001723.00060715020100000113.006020100000069.007020100000023.000101.1300001946.9900000127.6900000077.9700000025.990000004963906.230000000325549.280000000198786.730000000066262.24000000000003882.840000000000245.720000000004128.56
14110183111010300344.8741749200364.218337565310610060100000300.00061225060100000000.006060100000000.007060100000000.000101.0500000315.0000000000.0000000000.0000000000.000000001376745.320000000000000.000000000000000.000000000000000.00000000000001400.230000000000184.450000000001584.68
14110183111020300344.8741749200364.218337565310610060100000090.00061225060100000000.006060100000000.007060100000000.000101.0500000094.5000000000.0000000000.0000000000.000000000413023.590000000000000.000000000000000.000000000000000.00000000000001400.230000000000184.450000000001584.68
14110183121010300344.8741749200364.218337565310110010100000400.00061225010100000000.006010100000000.007010100000000.000101.0900000436.0000000000.0000000000.0000000000.000000001905590.340000000000000.000000000000000.000000000000000.00000000000003570.200000000000256.360000000003826.56
14110183121030300344.8741749200364.218337565310120010100000500.00061225010100000000.006010100000000.007010100000000.000101.0900000545.0000000000.0000000000.0000000000.000000002381987.930000000000000.000000000000000.000000000000000.00000000000003570.200000000000256.360000000003826.56
14110183121050300344.8741749200364.218337565310110010100000500.00060225010100000000.006010100000000.007010100000000.000101.0900000545.0000000000.0000000000.0000000000.000000000396997.990000000000000.000000000000000.000000000000000.00000000000003570.200000000000256.360000000003826.56
14110183121050300344.8741749200364.218337565320110010100000440.00051025010100000000.006010100000000.007010100000000.000101.1000000484.0000000000.0000000000.0000000000.000000001762816.750000000000000.000000000000000.000000000000000.00000000000003570.200000000000256.360000000003826.56
14110183031010300344.8741749200364.218337565310210020100000800.00041215020100000000.006020100000000.007020100000126.000101.1500000920.0000000000.0000000000.0000000144.900000004020970.450000000000000.000000000000000.000000000633302.85000000000000992.000000000000000.000000000000992.00
14110183041010300344.8741749200364.218337565310210020100000955.00051215020100000074.006020100000000.007020100000000.000101.1500001098.2500000085.1000000000.0000000000.000000004800033.470000000371939.770000000000000.000000000000000.00000000000001682.850000000000210.000000000001892.85
14110183041020300344.8741749200364.218337565310110010100000420.00051215010100000033.006010100000000.007010100000000.000101.1000000462.0000000036.3000000000.0000000000.000000002019226.460000000158653.510000000000000.000000000000000.00000000000001682.850000000000210.000000000001892.85
14110183061010300344.8741749200364.218337565310510050100008000.00051225050100000000.006050100000000.007050100000000.000101.0300008240.0000000000.0000000000.0000000000.000000036013909.220000000000000.000000000000000.000000000000000.00000000000008953.500000000000525.000000000009478.50
14110183061030300344.8741749200364.218337565310110010100000600.00051225010100000000.006010100000000.007010100000000.000101.1000000660.0000000000.0000000000.0000000000.000000002884609.230000000000000.000000000000000.000000000000000.00000000000008953.500000000000525.000000000009478.50
14110183081010300344.8741749200364.218337565310110010100001000.00061215010100000072.006010100000000.007010100000000.000101.0900001090.0000000078.4800000000.0000000000.000000004763975.860000000343006.260000000000000.000000000000000.00000000000001316.130000000000010.200000000001326.33
14110191011010300275.2661752700290.705990865310610060100001500.00051225060100000000.006060100000000.007060100000000.000101.0600001590.0000000000.0000000000.0000000000.000000005546670.310000000000000.000000000000000.000000000000000.00000000000001590.000000000000210.000000000001800.00
14110191101010300275.2661752700290.705990865310610060100000726.00071125060100000000.006060100000000.007060100000000.000101.0500000762.3000000000.0000000000.0000000000.000000002437656.950000000000000.000000000000000.000000000000000.00000000000000698.780000000000347.790000000001046.57
14110191111010300275.2661752700290.705990865310110010100000500.00071125010100000000.006010100000000.007010100000000.000101.0900000545.0000000000.0000000000.0000000000.000000001742782.420000000000000.000000000000000.000000000000000.00000000000000499.580000000000185.870000000000685.45
14110191121010300275.2661752700290.705990865310510050100000906.00071225050100000000.006050100000000.007050100000000.000101.0100000915.0600000000.0000000000.0000000000.000000003192161.090000000000000.000000000000000.000000000000000.00000000000001749.210000000000327.330000000002076.54
14110191131010300275.2661752700290.705990865310110010100000700.00071115010100000057.006010100000000.007010100000000.000101.0900000763.0000000062.1300000000.0000000000.000000002439895.380000000198677.200000000000000.000000000000000.00000000000000850.690000000000067.620000000000918.31
14110191021010300275.2661752700290.705990865310220020100001200.00051225020100000000.006020100000000.007020100000000.000101.1500001380.0000000000.0000000000.0000000000.000000004814091.210000000000000.000000000000000.000000000000000.00000000000001418.500000000000202.920000000001621.42
14110191021030300275.2661752700290.705990865310110010100000420.00050125010100000000.006010100000000.007010100000000.000101.1000000462.0000000000.0000000000.0000000000.000000000134306.170000000000000.000000000000000.000000000000000.00000000000001418.500000000000202.920000000001621.42
14110191031010300275.2661752700290.705990865310120010100000170.00051225010100000000.006010100000000.007010100000000.000101.1000000187.0000000000.0000000000.0000000000.000000000652344.240000000000000.000000000000000.000000000000000.00000000000000187.000000000000315.000000000000502.00
14110191031020300275.2661752700290.705990865310900090100000000.00000005090100000000.006090100000000.007090100000000.000101.0000000000.0000000000.0000000000.0000000000.000000000000000.000000000000000.000000000000000.000000000000000.00000000000000187.000000000000315.000000000000502.00
14110191051010300275.2661752700290.705990865310120010100000415.00051225010100000000.006010100000000.007010100000000.000101.1000000456.5000000000.0000000000.0000000000.000000001592487.420000000000000.000000000000000.000000000000000.00000000000000908.500000000000758.250000000001666.76
14110191061010300275.2661752700290.705990865310610060100001500.00051225060100000000.006060100000000.007060100000000.000101.0600001590.0000000000.0000000000.0000000000.000000005546670.310000000000000.000000000000000.000000000000000.00000000000003589.100000000000679.210000000004268.31
14110191061030300275.2661752700290.705990865310610060100000800.00051225060100000000.006060100000000.007060100000000.000101.0600000848.0000000000.0000000000.0000000000.000000002958224.160000000000000.000000000000000.000000000000000.00000000000003589.100000000000679.210000000004268.31
14110191061040300275.2661752700290.705990865310610060100000500.00051225060100000000.006060100000000.007060100000000.000101.0600000530.0000000000.0000000000.0000000000.000000001848890.100000000000000.000000000000000.000000000000000.00000000000003589.100000000000679.210000000004268.31
14110191061050300275.2661752700290.705990865310610060100000020.00051125060100000000.006060100000000.007060100000000.000101.0600000021.2000000000.0000000000.0000000000.000000000067792.640000000000000.000000000000000.000000000000000.00000000000003589.100000000000679.210000000004268.31
14110191071010300275.2661752700290.705990865310610060100001600.00061225060100000000.006060100000000.007060100000000.000101.0500001680.0000000000.0000000000.0000000000.000000005860632.780000000000000.000000000000000.000000000000000.00000000000002475.000000000000580.580000000003055.58
14110191071020300275.2661752700290.705990865310610060100000800.00060425060100000000.006060100000000.007060100000000.000101.0500000840.0000000000.0000000000.0000000000.000000000976772.130000000000000.000000000000000.000000000000000.00000000000002475.000000000000580.580000000003055.58
14110191091010300275.2661752700290.705990865310110010100000980.00061215010100000088.006010100000000.007010100000000.000101.0900001068.2000000095.9200000000.0000000000.000000003726385.670000000334614.220000000000000.000000000000000.00000000000002136.970000000000620.200000000002757.16
14110191091030300275.2661752700290.705990865310110010100000550.00060915010100000051.006010100000000.007010100000000.000101.0900000599.5000000055.5900000000.0000000000.000000001568504.170000000145443.110000000000000.000000000000000.00000000000002136.970000000000620.200000000002757.16
14110205101010300450.1918371900475.443319475310610060100002000.00091115060100000000.006060100000000.007060100000200.000101.0400002080.0000000000.0000000000.0000000208.000000010878143.150000000000000.000000000000000.000000001087814.31000000000003032.420000000000206.000000000003238.42
14110205111010300450.1918371900475.443319475310120010100000900.00091115010100000048.006010100000000.007010100000000.000101.0500000945.0000000050.4000000000.0000000000.000000004942233.310000000263585.780000000000000.000000000000000.00000000000001597.270000000000033.430000000001630.70
14110205111020300450.1918371900475.443319475310110010100000604.00091115010100000048.006010100000000.007010100000000.000101.0500000634.2000000050.4000000000.0000000000.000000003316787.690000000263585.780000000000000.000000000000000.00000000000001597.270000000000033.430000000001630.70
14110205111020300450.1918371900475.443319475320310030100000200.00040425030100000000.006030100000000.007030100000000.000101.0900000218.0000000000.0000000000.0000000000.000000000414586.570000000000000.000000000000000.000000000000000.00000000000001597.270000000000033.430000000001630.70
14110205021010300450.1918371900475.443319475310310030100000300.00071125030100000000.006030100000000.007030100000000.000101.0500000315.0000000000.0000000000.0000000000.000000001647411.100000000000000.000000000000000.000000000000000.00000000000000949.980000000000068.900000000001018.88
14110205021020300450.1918371900475.443319475310110010100000580.00071115010100000045.006010100000000.007010100000000.000101.0900000632.2000000049.0500000000.0000000000.000000003306327.930000000256525.440000000000000.000000000000000.00000000000000949.980000000000068.900000000001018.88
14110205031010300450.1918371900475.443319475310110010100001200.00071225010100000000.006010100000000.007010100000000.000101.0900001308.0000000000.0000000000.0000000000.000000007462558.340000000000000.000000000000000.000000000000000.00000000000001308.000000000000016.170000000001324.17
14110205051010300450.1918371900475.443319475310110010100000800.00081215010100000064.006010100000000.007010100000000.000101.0500000840.0000000067.2000000000.0000000000.000000004792468.660000000383397.490000000000000.000000000000000.00000000000000997.500000000000324.450000000001321.95
14110205061010300450.1918371900475.443319475310610060100002000.00081225060100000000.006060100000000.007060100000000.000101.0300002060.0000000000.0000000000.0000000000.000000011752958.860000000000000.000000000000000.000000000000000.00000000000002060.000000000000000.000000000002060.00
14110205091010300450.1918371900475.443319475310110010100001000.00091115010100000054.006010100000000.007010100000000.000101.0500001050.0000000056.7000000000.0000000000.000000005491370.340000000296534.000000000000000.000000000000000.00000000000001348.190000000000407.860000000001756.05
14110205091030300450.1918371900475.443319475310110010100000350.00090625010100000000.006010100000000.007010100000000.000101.0500000367.5000000000.0000000000.0000000000.000000001048352.520000000000000.000000000000000.000000000000000.00000000000001348.190000000000407.860000000001756.05
14110213011010300442.7401302400467.573642605320610060100000400.00070125060100000000.006060100000000.007060100000000.000101.0500000420.0000000000.0000000000.0000000000.000000000196380.930000000000000.000000000000000.000000000000000.00000000000001118.570000000000171.600000000001290.17
14110213011010300442.7401302400467.573642605310110010100000460.00071115010100000000.006010100000050.007010100000000.000101.0900000501.4000000000.0000000054.5000000000.000000002578855.670000000000000.000000000280310.400000000000000.00000000000001118.570000000000171.600000000001290.17
14110213011020300442.7401302400467.573642605310110010100000460.00071215010100000000.006010100000035.007010100000000.000101.0900000501.4000000000.0000000038.1500000000.000000002813297.090000000000000.000000000214055.210000000000000.00000000000001118.570000000000171.600000000001290.17
14110213101010300442.7401302400467.573642605310110010100000800.00091215010100000050.006010100000000.007010100000000.000101.0500000840.0000000052.5000000000.0000000000.000000004713142.320000000294571.390000000000000.000000000000000.00000000000000840.000000000000257.500000000001097.50
14110213111010300442.7401302400467.573642605310610060100003000.00101225060100000000.006060100000000.007060100000000.000101.0400003120.0000000000.0000000000.0000000000.000000017505957.180000000000000.000000000000000.000000000000000.00000000000003744.350000000003534.040000000007278.39
14110213111020300442.7401302400467.573642605310610060100000250.00101225060100000000.006060100000000.007060100000000.000101.0400000260.0000000000.0000000000.0000000000.000000001458829.760000000000000.000000000000000.000000000000000.00000000000003744.350000000003534.040000000007278.39
14110213111030300442.7401302400467.573642605310110010100000691.00100415010100000055.006010100000000.007010100000013.000101.0500000725.5500000057.7500000000.0000000013.650000001356992.230000000108009.510000000000000.000000000025529.52000000000003744.350000000003534.040000000007278.39
14110213111030300442.7401302400467.573642605320110010100000420.00020325010100000000.006010100000000.007010100000000.000101.1100000466.2000000000.0000000000.0000000000.000000000653948.500000000000000.000000000000000.000000000000000.00000000000003744.350000000003534.040000000007278.39
14110213121010300442.7401302400467.573642605310110010100000750.00091215010100000060.006010100000000.007010100000015.000101.0500000787.5000000063.0000000000.0000000015.750000004418570.920000000353485.670000000000000.000000000088371.42000000000001658.910000000000160.690000000001819.60
14110213121020300442.7401302400467.573642605310110010100000450.00090615010100000036.006010100000000.007010100000000.000101.0500000472.5000000037.8000000000.0000000000.000000001325571.280000000106045.700000000000000.000000000000000.00000000000001658.910000000000160.690000000001819.60
14110213131010300442.7401302400467.573642605310110010100000850.00101215010100000067.006010100000000.007010100000000.000101.0500000892.5000000070.3500000000.0000000000.000000005007713.710000000394725.670000000000000.000000000000000.00000000000001697.450000000000306.000000000002003.45
14110213131040300442.7401302400467.573642605310110010100000550.00100615010100000045.006010100000000.007010100000000.000101.0500000577.5000000047.2500000000.0000000000.000000001620142.670000000132557.130000000000000.000000000000000.00000000000001697.450000000000306.000000000002003.45
14110213131040300442.7401302400467.573642605320610060100000400.00040825060100000000.006060100000000.007060100000000.000101.0600000424.0000000000.0000000000.0000000000.000000001586009.800000000000000.000000000000000.000000000000000.00000000000001697.450000000000306.000000000002003.45
14110213031010300442.7401302400467.573642605320110010100000870.00070915010100000017.006010100000000.007010100000000.000101.0900000948.3000000018.5300000000.0000000000.000000003990600.770000000077977.260000000000000.000000000000000.00000000000001285.090000000000116.060000000001401.15
14110213031010300442.7401302400467.573642605320110010100000630.00110215010100000012.006010100000000.007010100000000.000101.1500000724.5000000013.8000000000.0000000000.000000000677514.210000000012905.030000000000000.000000000000000.00000000000001285.090000000000116.060000000001401.15
14110213031010300442.7401302400467.573642605310110010100000800.00080115010100000017.006010100000000.007010100000000.000101.0500000840.0000000017.8500000000.0000000000.000000000392761.860000000008346.190000000000000.000000000000000.00000000000001285.090000000000116.060000000001401.15
14110213031020300442.7401302400467.573642605310110010100000200.00081225010100000000.006010100000000.007010100000000.000101.0500000210.0000000000.0000000000.0000000000.000000001178285.580000000000000.000000000000000.000000000000000.00000000000001285.090000000000116.060000000001401.15
14110213041010300442.7401302400467.573642605310610060100000050.00081225060100000000.006060100000000.007060100000000.000101.0300000051.5000000000.0000000000.0000000000.000000000288960.510000000000000.000000000000000.000000000000000.00000000000000114.740000000000303.210000000000417.95
14110213051010300442.7401302400467.573642605320610060100000150.00081225060100000000.006060100000000.007060100000000.000101.0300000154.5000000000.0000000000.0000000000.000000000866881.530000000000000.000000000000000.000000000000000.00000000000001327.310000000000123.600000000001450.91
14110213051010300442.7401302400467.573642605320310030100000030.00071025030100000000.006030100000000.007030100000000.000101.0500000031.5000000000.0000000000.0000000000.000000000147285.700000000000000.000000000000000.000000000000000.00000000000001327.310000000000123.600000000001450.91
14110213051010300442.7401302400467.573642605310610060100000100.00081225060100000000.006060100000000.007060100000000.000101.0300000103.0000000000.0000000000.0000000000.000000000577921.020000000000000.000000000000000.000000000000000.00000000000001327.310000000000123.600000000001450.91
14110213051020300442.7401302400467.573642605310610060100000600.00081225060100000000.006060100000000.007060100000000.000101.0300000618.0000000000.0000000000.0000000000.000000003467526.130000000000000.000000000000000.000000000000000.00000000000001327.310000000000123.600000000001450.91
14110213051030300442.7401302400467.573642605310310030100000250.00081225030100000000.006030100000000.007030100000000.000101.0400000260.0000000000.0000000000.0000000000.000000001458829.760000000000000.000000000000000.000000000000000.00000000000001327.310000000000123.600000000001450.91
14110213051030300442.7401302400467.573642605320310030100000150.00120225030100000000.006030100000000.007030100000000.000101.1200000168.0000000000.0000000000.0000000000.000000000157104.740000000000000.000000000000000.000000000000000.00000000000001327.310000000000123.600000000001450.91
14110213061010300442.7401302400467.573642605310610060100000500.00081225060100000000.006060100000000.007060100000000.000101.0300000515.0000000000.0000000000.0000000000.000000002889605.110000000000000.000000000000000.000000000000000.00000000000000596.600000000000206.000000000000802.60
14110213071010300442.7401302400467.573642605310110010100000415.00091225010100000000.006010100000000.007010100000000.000101.0500000435.7500000000.0000000000.0000000000.000000002444942.580000000000000.000000000000000.000000000000000.00000000000000553.050000000000103.170000000000656.22
14110213081010300442.7401302400467.573642605310120010100000452.00091215010100000033.006010100000000.007010100000000.000101.0500000474.6000000034.6500000000.0000000000.000000002662925.410000000194417.120000000000000.000000000000000.00000000000000931.480000000000326.060000000001257.54
14110221011010300504.9124259300533.233213045310110010100000250.00070625010100000000.006010100000000.007010100000000.000101.0900000272.5000000000.0000000000.0000000000.000000000871836.300000000000000.000000000000000.000000000000000.00000000000000299.750000000000052.000000000000351.75
14110221011010300504.9124259300533.233213045320110010100000150.00070625010100000000.006010100000000.007010100000000.000101.0900000163.5000000000.0000000000.0000000000.000000000523101.780000000000000.000000000000000.000000000000000.00000000000000299.750000000000052.000000000000351.75
14110221011020300504.9124259300533.233213045320310030100000150.00040625030100000000.006030100000000.007030100000000.000101.0900000163.5000000000.0000000000.0000000000.000000000523101.780000000000000.000000000000000.000000000000000.00000000000000299.750000000000052.000000000000351.75
14110221011020300504.9124259300533.233213045310300030100000000.00000005030100000000.006030100000000.007030100000000.000101.1000000000.0000000000.0000000000.0000000000.000000000000000.000000000000000.000000000000000.000000000000000.00000000000000299.750000000000052.000000000000351.75
14110221101010300504.9124259300533.233213045310110010100000460.00071115010100000000.006010100000050.007010100000000.000101.0900000501.4000000000.0000000054.5000000000.000000002940994.460000000000000.000000000319673.310000000000000.00030000000000767.520000000000196.280000000000963.80
14110221101010300504.9124259300533.233213045320610060100000400.00070125060100000000.006060100000000.007060100000000.000101.0500000420.0000000000.0000000000.0000000000.000000000223957.950000000000000.000000000000000.000000000000000.00030000000000767.520000000000196.280000000000963.80
14110221101020300504.9124259300533.233213045320610060100000180.00081225060100000000.006060100000000.007060100000000.000101.0300000185.4000000000.0000000000.0000000000.000000001186337.250000000000000.000000000000000.000000000000000.00000000000000767.520000000000196.280000000000963.80
14110221101020300504.9124259300533.233213045310110010100000500.00080225010100000000.006010100000000.007010100000000.000101.0500000525.0000000000.0000000000.0000000000.000000000559894.870000000000000.000000000000000.000000000000000.00000000000000767.520000000000196.280000000000963.80
14110221111010300504.9124259300533.233213045320110010100000060.00081225010100000000.006010100000000.007010100000000.000101.0500000063.0000000000.0000000000.0000000000.000000000403124.310000000000000.000000000000000.000000000000000.00030000000000635.970000000000047.270000000000683.23
14110221111010300504.9124259300533.233213045310310030100000250.00081225030100000000.006030100000000.007030100000000.000101.0400000260.0000000000.0000000000.0000000000.000000001663687.620000000000000.000000000000000.000000000000000.00030000000000635.970000000000047.270000000000683.23
14110221111020300504.9124259300533.233213045310310030100000415.00080725030100000000.006030100000000.007030100000000.000101.0400000431.6000000000.0000000000.0000000000.000000001611004.180000000000000.000000000000000.000000000000000.00000000000000635.970000000000047.270000000000683.23
14110221121010300504.9124259300533.233213045310410040100000500.00080125040100000000.006040100000000.007040100000000.000101.0500000525.0000000000.0000000000.0000000000.000000000279947.440000000000000.000000000000000.000000000000000.00000000000000235.000000000000030.900000000000265.90
14110221121010300504.9124259300533.233213045320110010100000500.00020325010100000000.006010100000000.007010100000000.000101.1100000555.0000000000.0000000000.0000000000.000000000887833.300000000000000.000000000000000.000000000000000.00000000000000235.000000000000030.900000000000265.90
14110221121010300504.9124259300533.233213045320610060100000300.00070225060100000000.006060100000000.007060100000000.000101.0500000315.0000000000.0000000000.0000000000.000000000335936.920000000000000.000000000000000.000000000000000.00000000000000235.000000000000030.900000000000265.90
14110221131010300504.9124259300533.233213045310610060100000080.00090225060100000000.006060100000000.007060100000000.000101.0400000083.2000000000.0000000000.0000000000.000000000088730.010000000000000.000000000000000.000000000000000.00000000000000450.270000000000071.900000000000522.17
14110221131020300504.9124259300533.233213045320310030100000080.00060325030100000000.006030100000000.007030100000000.000101.0700000085.6000000000.0000000000.0000000000.000000000136934.290000000000000.000000000000000.000000000000000.00000000000000450.270000000000071.900000000000522.17
14110221131020300504.9124259300533.233213045310600060100000000.00000005060100000000.006060100000000.007060100000000.000101.0600000000.0000000000.0000000000.0000000000.000000000000000.000000000000000.000000000000000.000000000000000.00000000000000450.270000000000071.900000000000522.17
14110221141010300504.9124259300533.233213045310320030100000415.00091225030100000000.006030100000000.007030100000000.000101.0300000427.4500000000.0000000000.0000000000.000000002735166.440000000000000.000000000000000.000000000000000.00000000000000604.120000000000130.590000000000734.71
14110221141020300504.9124259300533.233213045320900090100000000.00000005090100000000.006090100000000.007090100000000.000101.0000000000.0000000000.0000000000.0000000000.000000000000000.000000000000000.000000000000000.000000000000000.00000000000000604.120000000000130.590000000000734.71
14110221141020300504.9124259300533.233213045310110010100000415.00090125010100000000.006010100000000.007010100000000.000101.0500000435.7500000000.0000000000.0000000000.000000000232356.370000000000000.000000000000000.000000000000000.00000000000000604.120000000000130.590000000000734.71
14110221151010300504.9124259300533.233213045310320030100000230.00090825030100000000.006030100000000.007030100000000.000101.0300000236.9000000000.0000000000.0000000000.000000001010583.590000000000000.000000000000000.000000000000000.00000000000000634.810000000000000.000000000000634.81
14110221151010300504.9124259300533.233213045320110010100000380.00110215010100000030.006010100000000.007010100000000.000101.1500000437.0000000034.5000000000.0000000000.000000000466045.830000000036793.090000000000000.000000000000000.00000000000000634.810000000000000.000000000000634.81
14110221161010300504.9124259300533.233213045320110010100000800.00070915010100000067.006010100000000.007010100000000.000101.0900000872.0000000073.0300000000.0000000000.000000004184814.260000000350478.190000000000000.000000000000000.00000000000001763.150000000000492.280000000002255.43
14110221161010300504.9124259300533.233213045310610060100001200.00090425060100000000.006060100000000.007060100000000.000101.0400001248.0000000000.0000000000.0000000000.000000002661900.200000000000000.000000000000000.000000000000000.00000000000001763.150000000000492.280000000002255.43
14110221161050300504.9124259300533.233213045310120010100000150.00091225010100000000.006010100000000.007010100000000.000101.0500000157.5000000000.0000000000.0000000000.000000001007810.770000000000000.000000000000000.000000000000000.00000000000001763.150000000000492.280000000002255.43
14110221171010300504.9124259300533.233213045310510050100001500.00100815050100000082.006050100000430.007050100000000.000101.0700001605.0000000087.7400000460.1000000000.000000006846714.460000000374287.060000001962724.810000000000000.00000000000001388.250000000000482.540000000001870.79
14110221171050300504.9124259300533.233213045310510050100001500.00100225050100000000.006050100000000.007050100000000.000101.0700001605.0000000000.0000000000.0000000000.000000001711678.610000000000000.000000000000000.000000000000000.00000000000001388.250000000000482.540000000001870.79
14110221171060300504.9124259300533.233213045310300030100000000.00000005030100000000.006030100000000.007030100000000.000101.0800000000.0000000000.0000000000.0000000000.000000000000000.000000000000000.000000000000000.000000000000000.00000000000001388.250000000000482.540000000001870.79
14110221171070300504.9124259300533.233213045310110010100000145.00100425010100000000.006010100000000.007010100000000.000101.0500000152.2500000000.0000000000.0000000000.000000000324739.030000000000000.000000000000000.000000000000000.00000000000001388.250000000000482.540000000001870.79
14110221181010300504.9124259300533.233213045310110010100000460.00071115010100000000.006010100000050.007010100000000.000101.0900000501.4000000000.0000000054.5000000000.000000002940994.460000000000000.000000000319673.310000000000000.00030000000000626.590000000000097.160000000000723.74
14110221181010300504.9124259300533.233213045320610060100000400.00070125060100000000.006060100000000.007060100000000.000101.0500000420.0000000000.0000000000.0000000000.000000000223957.950000000000000.000000000000000.000000000000000.00030000000000626.590000000000097.160000000000723.74
14110221181020300504.9124259300533.233213045310110010100000020.00100525010100000000.006010100000000.007010100000000.000101.0500000021.0000000000.0000000000.0000000000.000000000055989.490000000000000.000000000000000.000000000000000.00000000000000626.590000000000097.160000000000723.74
14110221191010300504.9124259300533.233213045320110010100000500.00100125010100000000.006010100000000.007010100000000.000101.0500000525.0000000000.0000000000.0000000000.000000000279947.440000000000000.000000000000000.000000000000000.00000000000000280.500000000000102.000000000000382.50
14110221191010300504.9124259300533.233213045320900090100000000.00000005090100000000.006090100000000.007090100000000.000101.0000000000.0000000000.0000000000.0000000000.000000000000000.000000000000000.000000000000000.000000000000000.00000000000000280.500000000000102.000000000000382.50
14110221191010300504.9124259300533.233213045310610060100000160.00090625060100000000.006060100000000.007060100000000.000101.0400000166.4000000000.0000000000.0000000000.000000000532380.040000000000000.000000000000000.000000000000000.00000000000000280.500000000000102.000000000000382.50
14110221021010300504.9124259300533.233213045310110010100001100.00071215010100000100.006010100000000.007010100000000.000101.0900001199.0000000109.0000000000.0000000000.000000007672159.470000000697469.040000000000000.000000000000000.00000000000001379.200000000000160.380000000001539.58
14110221201010300504.9124259300533.233213045310620060100001350.00101225060100000000.006060100000000.007060100000000.000101.0400001404.0000000000.0000000000.0000000000.000000008983913.170000000000000.000000000000000.000000000000000.00000000000001527.220000000000240.220000000001767.44
14110221201020300504.9124259300533.233213045310800080100000000.00000005080100000000.006080100000000.007080100000000.000101.0000000000.0000000000.0000000000.0000000000.000000000000000.000000000000000.000000000000000.000000000000000.00000000000001527.220000000000240.220000000001767.44
14110221031010300504.9124259300533.233213045310530050100000000.00000005050100000000.006050100000000.007050100000000.000101.0600000000.0000000000.0000000000.0000000000.000000000000000.000000000000000.000000000000000.000000000000000.00000000000001351.130000000000543.920000000001895.05
14110221031010300504.9124259300533.233213045320610060100002000.00010625060100000000.006060100000000.007060100000000.000101.1400002280.0000000000.0000000000.0000000000.000000007294630.350000000000000.000000000000000.000000000000000.00000000000001351.130000000000543.920000000001895.05
14110221031010300504.9124259300533.233213045320500050100000000.00000005050100000000.006050100000000.007050100000000.000101.0600000000.0000000000.0000000000.0000000000.000000000000000.000000000000000.000000000000000.000000000000000.00000000000001351.130000000000543.920000000001895.05
14110221031030300504.9124259300533.233213045310110010100000415.00070425010100000000.006010100000000.007010100000000.000101.0900000452.3500000000.0000000000.0000000000.000000000964832.180000000000000.000000000000000.000000000000000.00000000000001351.130000000000543.920000000001895.05
14110221041010300504.9124259300533.233213045310610060100003500.00070625060100000000.006060100000000.007060100000000.000101.0500003675.0000000000.0000000000.0000000000.000000011757792.350000000000000.000000000000000.000000000000000.00000000000001837.500000000000268.220000000002105.72
14110221061020300504.9124259300533.233213045310900090100000000.00000005090100000000.006090100000000.007090100000000.000101.0000000000.0000000000.0000000000.0000000000.000000000000000.000000000000000.000000000000000.000000000000000.00000000000000511.290000000000080.030000000000591.32
14110221061020300504.9124259300533.233213045320900090100000000.00000005090100000000.006090100000000.007090100000000.000101.0000000000.0000000000.0000000000.0000000000.000000000000000.000000000000000.000000000000000.000000000000000.00000000000000511.290000000000080.030000000000591.32
14110221071010300504.9124259300533.233213045310310030100000200.00081225030100000000.006030100000000.007030100000000.000101.0400000208.0000000000.0000000000.0000000000.000000001330950.100000000000000.000000000000000.000000000000000.00000000000000222.000000000000051.500000000000273.50
14110221071020300504.9124259300533.233213045310110010100000160.00080125010100000000.006010100000000.007010100000000.000101.0500000168.0000000000.0000000000.0000000000.000000000089583.180000000000000.000000000000000.000000000000000.00000000000000222.000000000000051.500000000000273.50
14110221081010300504.9124259300533.233213045320410040100000990.00060125040100000000.006040100000000.007040100000000.000101.0900001079.1000000000.0000000000.0000000000.000000000575411.960000000000000.000000000000000.000000000000000.00000000000000167.680000000000000.000000000000167.68
14110221081010300504.9124259300533.233213045310110010100000500.00080125010100000000.006010100000000.007010100000000.000101.0500000525.0000000000.0000000000.0000000000.000000000279947.440000000000000.000000000000000.000000000000000.00000000000000167.680000000000000.000000000000167.68
14110221091010300504.9124259300533.233213045310110010100000460.00080425010100000000.006010100000000.007010100000000.000101.0500000483.0000000000.0000000000.0000000000.000000001030206.570000000000000.000000000000000.000000000000000.00000000000000161.000000000000051.500000000000212.50
14110230011010300397.2897273900419.573904235310110010100000700.00101215010100000040.006010100000000.007010100000000.000101.0500000735.0000000042.0000000000.0000000000.000000003700641.840000000211465.250000000000000.000000000000000.00000000000000870.200000000000260.100000000001130.30
14110230101010300397.2897273900419.573904235310120010100001000.00120915010100000064.006010100000000.007010100000000.000101.0100001010.0000000064.6400000000.0000000000.000000003813926.790000000244091.310000000000000.000000000000000.00000000000001809.030000000000303.000000000002112.03
14110230101020300397.2897273900419.573904235310120010100001000.00120815010100000048.006010100000000.007010100000000.000101.0100001010.0000000048.4800000000.0000000000.000000003390157.150000000162727.540000000000000.000000000000000.00000000000001809.030000000000303.000000000002112.03
14110230021010300397.2897273900419.573904235310110010100000650.00101215010100000042.006010100000000.007010100000000.000101.0500000682.5000000044.1000000000.0000000000.000000003436310.280000000222038.510000000000000.000000000000000.00000000000000808.170000000000000.000000000000808.17
14110230041010300397.2897273900419.573904235310110010100000600.00111115010100000048.006010100000000.007010100000000.000101.0100000606.0000000048.4800000000.0000000000.000000002796879.650000000223750.370000000000000.000000000000000.00000000000000944.850000000000142.440000000001087.29
14110230041020300397.2897273900419.573904235310110010100000540.00110815010100000042.006010100000000.007010100000000.000101.0100000545.4000000042.4200000000.0000000000.000000001830684.860000000142386.600000000000000.000000000000000.00000000000000944.850000000000142.440000000001087.29
14110230061010300397.2897273900419.573904235310610060100000800.00110925060100000000.006060100000000.007060100000000.000101.0600000848.0000000000.0000000000.0000000000.000000003202188.040000000000000.000000000000000.000000000000000.00000000000001501.620000000000255.000000000001756.62
14110230071010300397.2897273900419.573904235310120010100001300.00111215010100000064.006010100000000.007010100000000.000101.0100001313.0000000064.6400000000.0000000000.000000006610806.440000000325455.090000000000000.000000000000000.00000000000001785.670000000000306.000000000002091.67
14110230071020300397.2897273900419.573904235310110010100000400.00111225010100000000.006010100000000.007010100000000.000101.0100000404.0000000000.0000000000.0000000000.000000002034094.290000000000000.000000000000000.000000000000000.00000000000001785.670000000000306.000000000002091.67
14110230081010300397.2897273900419.573904235310210020100000900.00111015020100000072.006020100000000.007020100000000.000101.0500000945.0000000075.6000000000.0000000000.000000003964973.390000000317197.870000000000000.000000000000000.00000000000001498.650000000000000.000000000001498.65
14110230081020300397.2897273900419.573904235310110010100000600.00111215010100000048.006010100000000.007010100000000.000101.0100000606.0000000048.4800000000.0000000000.000000003051141.430000000244091.310000000000000.000000000000000.00000000000001498.650000000000000.000000000001498.65
14110230091020300397.2897273900419.573904235310110010100000400.00110225010100000000.006010100000000.007010100000000.000101.0100000404.0000000000.0000000000.0000000000.000000000339015.710000000000000.000000000000000.000000000000000.00000000000000517.330000000000316.200000000000833.53
14110248011010301128.1374007901191.415184255310610060100000700.00031225060100000000.006060100000000.007060100000000.000100.9900000693.0000000000.0000000000.0000000000.000000009907808.670000000000000.000000000000000.000000000000000.00000000000000693.000000000000099.000000000000792.00
14110248021010301128.1374007901191.415184255310210020100000900.00031215020100999999.006020100000000.007020100000100.000101.0200000918.0000000073.4400000000.0000000102.000000013124629.670000001049970.370000000000000.000000001458292.19010000000003485.580000000000000.000000000003485.58
14110248021010301128.1374007901191.415184255320610060100002500.00031225060100000000.006060100000000.007060100000000.000100.9900002475.0000000000.0000000000.0000000000.000000035385030.970000000000000.000000000000000.000000000000000.00000000000003485.580000000000000.000000000003485.58
14110248031010301128.1374007901191.415184255310610060100000360.00101225060100000000.006060100000000.007060100000000.000101.0400000388.5000000000.0000000000.0000000000.000000005554377.590000000000000.000000000000000.000000000000000.00000000000001610.670000000000312.890000000001923.56
14110248031020301128.1374007901191.415184255310610060100002000.00101215060100000000.006060100000000.007060100000080.000101.0400000388.5000000000.0000000000.0000000083.200000005554377.590000000000000.000000000000000.000000001189508.92000000000001610.670000000000312.890000000001923.56
14110248031030301128.1374007901191.415184255310210020100000370.00101215020100999999.006020100000000.007020100000000.000101.0500000388.5000000031.0800000000.0000000000.000000005554377.590000000444350.210000000000000.000000000000000.00010000000001610.670000000000312.890000000001923.56
14110248031040301128.1374007901191.415184255310110010100000570.00101215010100999999.006010100000000.007010100000000.000101.0500000388.5000000031.0800000000.0000000000.000000005554377.590000000444350.210000000000000.000000000000000.00010000000001610.670000000000312.890000000001923.56
14110248071010301128.1374007901191.415184255310610060100012000.00031215060100000087.006060100000000.007060100002000.000100.9900011880.0000000086.1300000000.0000001980.000000169848148.670000001231399.080000000000000.000000028308024.78000000000014525.250000000000724.450000000015249.70
14110248071020301128.1374007901191.415184255310210020100000700.00031215020100000078.006020100000000.007020100000040.000101.0200000714.0000000079.5600000000.0000000040.800000010208045.300000001137467.900000000000000.000000000583316.87000000000014525.250000000000724.450000000015249.70
14110248081010301128.1374007901191.415184255310110010100000350.00121225010100000000.006010100000000.007010100000000.000101.0100000353.5000000000.0000000000.0000000000.000000005053983.210000000000000.000000000000000.000000000000000.00000000000000353.500000000000320.900000000000674.40
14110256011010300988.9436619701044.413999945310610060100004800.00110125060100000000.006060100000000.007060100000000.000101.0600005088.0000000000.0000000000.0000000000.000000005313978.430000000000000.000000000000000.000000000000000.00000000000001325.240000000000099.580000000001424.83
14110256101010300988.9436619701044.413999945320600060100000000.00000005060100000000.006060100000000.007060100000000.000101.0300000000.0000000000.0000000000.0000000000.000000000000000.000000000000000.000000000000000.000000000000000.00000000000000583.610000000000155.050000000000738.66
14110256101010300988.9436619701044.413999945310610060100000400.00010425060100000000.006060100000000.007060100000000.000101.0000000400.0000000000.0000000000.0000000000.000000001671062.400000000000000.000000000000000.000000000000000.00000000000000583.610000000000155.050000000000738.66
14110256101020300988.9436619701044.413999945310110010100000415.00011215010100000045.006010100000000.007010100000000.000101.0000000415.0000000045.0000000000.0000000000.000000005201181.720000000563983.560000000000000.000000000000000.00000000000000583.610000000000155.050000000000738.66
14110256111010300988.9436619701044.413999945310310030100000100.00010325030100000000.006030100000000.007030100000000.000101.0000000419.1500000000.0000000000.0000000000.000000001313298.380000000000000.000000000000000.000000000000000.00000000000000399.360000000000100.000000000000499.36
14110256111020300988.9436619701044.413999945310110010100000415.00110615010100999999.006010100000000.007010100000000.000101.0100000419.1500000033.5300000000.0000000000.000000002626596.770000000210115.210000000000000.000000000000000.00010000000000399.360000000000100.000000000000499.36
14110256111020300988.9436619701044.413999945320300030100000000.00000005030100000000.006030100000000.007030100000000.000101.0400000000.0000000000.0000000000.0000000000.000000000000000.000000000000000.000000000000000.000000000000000.00000000000000399.360000000000100.000000000000499.36
14110256131010300988.9436619701044.413999945310610060100000500.00011225060100000000.006060100000000.007060100000000.000101.0000000500.0000000000.0000000000.0000000000.000000006266484.000000000000000.000000000000000.000000000000000.00000000000000500.000000000000550.220000000001050.22
14110256021010300988.9436619701044.413999945310110010100000620.00111215010100000015.006010100000000.007010100000030.000101.0100000626.2000000015.1500000000.0000000030.300000007848144.560000000189874.470000000000000.000000000379748.93000000000000813.100000000000081.600000000000894.70
14110256051010300988.9436619701044.413999945310110010100000920.00110615010100000056.006010100000000.007010100000000.000101.0100000929.2000000056.5600000000.0000000000.000000005822816.930000000354432.340000000000000.000000000000000.00000000000001089.530000000000108.440000000001197.96
14110256051020300988.9436619701044.413999945310210020100000530.00111215020100000056.006020100000000.007020100000000.000101.0500000556.5000000058.8000000000.0000000000.000000006974596.690000000736938.520000000000000.000000000000000.00000000000001089.530000000000108.440000000001197.96
14110256061010300988.9436619701044.413999945310510050100002000.00111225050100000000.006050100000000.007050100000000.000101.0800002160.0000000000.0000000000.0000000000.000000027071210.880000000000000.000000000000000.000000000000000.00000000000003061.240000000001529.870000000004591.11
14110256071010300988.9436619701044.413999945310110010100000830.00120225010100000000.006010100000000.007010100000000.000101.0100000838.3000000000.0000000000.0000000000.000000001751064.510000000000000.000000000000000.000000000000000.00000000000000293.070000000000151.500000000000444.57
14110256071010300988.9436619701044.413999945320110010100000530.00080215010100999999.006010100000000.007010100000000.000101.0500000556.5000000044.5200000000.0000000000.000000001162432.780000000092994.620000000000000.000000000000000.00010000000000293.070000000000151.500000000000444.57
14110256081010300988.9436619701044.413999945310110010100000990.00121215010100999999.006010100000000.007010100000000.000101.0100000999.9000000089.9900000000.0000000000.000000012531714.700000001127841.790000000000000.000000000000000.00010000000001571.750000000000197.510000000001769.26
14110256081020300988.9436619701044.413999945310310030100000200.00120125030100000000.006030100000000.007030100000000.000101.0100000999.9000000000.0000000000.0000000000.000000001044309.560000000000000.000000000000000.000000000000000.00000000000001571.750000000000197.510000000001769.26
14110264011020300338.8888888900357.897333885310110010100001300.00010115010100000070.006010100000000.007010100000000.000101.0000001300.0000000070.0000000000.0000000000.000000000465266.530000000025052.810000000000000.000000000000000.00000000000001815.060000000000543.120000000002358.17
14110264011020300338.8888888900357.897333885320110010100000869.00011015010100000066.006010100000000.007010100000000.000101.0000000869.0000000066.0000000000.0000000000.000000003110127.830000000236212.240000000000000.000000000000000.00000000000001815.060000000000543.120000000002358.17
14110264011020300338.8888888900357.897333885320110010100000400.00010125010100000000.006010100000000.007010100000000.000101.0000000400.0000000000.0000000000.0000000000.000000000143158.930000000000000.000000000000000.000000000000000.00000000000001815.060000000000543.120000000002358.17
14110264101010300338.8888888900357.897333885310210020100001500.00031215020100000150.006020100000000.007020100000000.000101.0200001530.0000000153.0000000000.0000000000.000000006570995.050000000657099.510000000000000.000000000000000.00000000000002781.130000000000535.130000000003316.27
14110264101020300338.8888888900357.897333885310110010100000800.00031215010100000090.006010100000000.007010100000000.000101.0000000800.0000000090.0000000000.0000000000.000000003435814.410000000386529.120000000000000.000000000000000.00000000000002781.130000000000535.130000000003316.27
14110264111010300338.8888888900357.897333885310510050100001650.00031225050100000000.006050100000000.007050100000000.000100.9700001600.5000000000.0000000000.0000000000.000000006873776.190000000000000.000000000000000.000000000000000.00000000000003322.910000000000176.530000000003499.44
14110264111020300338.8888888900357.897333885310210020100001416.00031215020100000000.006020100000000.007020100000123.000101.0200001444.3200000000.0000000000.0000000125.460000006203019.330000000000000.000000000000000.000000000538821.59000000000003322.910000000000176.530000000003499.44
14110264121020300338.8888888900357.897333885310310030100000200.00090625030100000000.006030100000000.007030100000000.000101.0300000206.0000000000.0000000000.0000000000.000000000442361.100000000000000.000000000000000.000000000000000.00000000000002851.030000000000381.560000000003232.60
14110264121030300338.8888888900357.897333885310110010100000960.00041215010100000080.006010100000000.007010100000000.000101.0100000969.6000000080.8000000000.0000000000.000000004164207.060000000347017.250000000000000.000000000000000.00000000000002851.030000000000381.560000000003232.60
14110264131010300338.8888888900357.897333885310110010100000980.00041215010100000080.006010100000000.007010100000000.000101.0100000989.8000000080.8000000000.0000000000.000000004250961.370000000347017.250000000000000.000000000000000.00000000000002315.430000000000475.250000000002790.68
14110264131020300338.8888888900357.897333885310110010100001000.00041215010100000084.006010100000000.007010100000000.000101.0100001010.0000000084.8400000000.0000000000.000000004337715.690000000364368.120000000000000.000000000000000.00000000000002315.430000000000475.250000000002790.68
14110264031010300338.8888888900357.897333885310110010100006000.00011225010100000000.006010100000000.007010100000000.000101.0000006000.0000000000.0000000000.0000000000.000000025768608.040000000000000.000000000000000.000000000000000.00000000000008008.500000000000105.710000000008114.21
14110264031020300338.8888888900357.897333885310120010100001300.00011215010100000090.006010100000000.007010100000000.000101.0000001300.0000000090.0000000000.0000000000.000000005583198.410000000386529.120000000000000.000000000000000.00000000000008008.500000000000105.710000000008114.21
14110264041010300338.8888888900357.897333885310110010100000500.00011125010100000000.006010100000000.007010100000000.000101.0000000500.0000000000.0000000000.0000000000.000000001968435.340000000000000.000000000000000.000000000000000.00000000000003199.080000000000283.330000000003482.42
14110264041020300338.8888888900357.897333885310610060100000700.00011125060100000000.006060100000000.007060100000000.000101.0000000700.0000000000.0000000000.0000000000.000000002755809.470000000000000.000000000000000.000000000000000.00000000000003199.080000000000283.330000000003482.42
14110264051010300338.8888888900357.897333885320110010100000415.00070525010100000000.006010100000000.007010100000000.000101.0900000452.3500000000.0000000000.0000000000.000000000809474.290000000000000.000000000000000.000000000000000.00000000000001087.300000000000000.000000000001087.30
14110264051010300338.8888888900357.897333885310610060100000600.00020525060100000000.006060100000000.007060100000000.000101.0000000600.0000000000.0000000000.0000000000.000000001073692.000000000000000.000000000000000.000000000000000.00000000000001087.300000000000000.000000000001087.30
14110264071010300338.8888888900357.897333885310220020100001700.00021215020100000180.006020100000020.007020100000080.000101.0200001734.0000000183.6000000020.4000000081.600000007447127.720000000788519.410000000087613.270000000350453.07000000000007507.990000000000369.070000000007877.06
14110264071020300338.8888888900357.897333885310220020100001468.00021215020100000329.006020100000131.007020100000068.000101.0200001497.3600000335.5800000133.6200000069.360000006430813.820000001441238.250000000573866.900000000297885.11000000000007507.990000000000369.070000000007877.06
14110264081020300338.8888888900357.897333885310120010100002000.00021215010100000200.006010100000100.007010100000020.000100.9900001980.0000000198.0000000099.0000000019.800000008503640.650000000850364.070000000425182.030000000085036.41000000000005137.710000000000308.660000000005446.37
14110264091010300338.8888888900357.897333885310210020100001354.00021215020100000100.006020100000000.007020100000000.000101.0200001381.0800000102.0000000000.0000000000.000000005931418.200000000438066.340000000000000.000000000000000.00000000000005328.520000000000707.650000000006036.17
14110264091020300338.8888888900357.897333885310110010100000870.00021215010100000070.006010100000000.007010100000000.000100.9900000861.3000000069.3000000000.0000000000.000000003699083.680000000297627.420000000000000.000000000000000.00000000000005328.520000000000707.650000000006036.17
14110272011010300308.6335816600325.944991555310210020100008300.00021215020100000782.006020100001456.007020100000080.000101.0200008466.0000000797.6400001485.1200000081.600000033113403.580000003119841.160000005808809.110000000319165.34000000000012867.670000000000688.410000000013556.08
14110272011020300308.6335816600325.944991555310510050100001000.00021225050100000000.006050100000000.007050100000000.000100.9800000980.0000000000.0000000000.0000000000.000000003833113.100000000000000.000000000000000.000000000000000.00000000000012867.670000000000688.410000000013556.08
14110272101010300308.6335816600325.944991555310110010100000415.00010915010100000032.006010100000000.007010100000000.000101.0000000415.0000000032.0000000000.0000000000.000000001217404.540000000093872.160000000000000.000000000000000.00000000000001298.750000000000288.750000000001587.50
14110272101020300308.6335816600325.944991555310110010100000700.00031215010100000046.006010100000000.007010100000000.000101.0000000700.0000000046.0000000000.0000000000.000000002737937.930000000179921.640000000000000.000000000000000.00000000000001298.750000000000288.750000000001587.50
14110272111010300308.6335816600325.944991555310610060100000600.00031225060100000000.006060100000000.007060100000000.000100.9900000594.0000000000.0000000000.0000000000.000000002323335.900000000000000.000000000000000.000000000000000.00000000000001300.030000000000610.580000000001910.61
14110272121010300308.6335816600325.944991555310120010100000465.00031215010100000037.006010100000000.007010100000000.000101.0000000465.0000000037.0000000000.0000000000.000000001818773.050000000144719.580000000000000.000000000000000.00000000000001636.260000000000319.770000000001956.03
14110272121020300308.6335816600325.944991555310110010100000465.00030125010100000000.006010100000000.007010100000000.000101.0000000465.0000000000.0000000000.0000000000.000000000151564.420000000000000.000000000000000.000000000000000.00000000000001636.260000000000319.770000000001956.03
14110272131010300308.6335816600325.944991555310110010100000515.00040215010100000050.006010100000000.007010100000000.000101.0100000520.1500000050.5000000000.0000000000.000000000339080.570000000032920.440000000000000.000000000000000.00000000000000210.090000000000141.870000000000351.96
14110272041010300308.6335816600325.944991555310110010100001366.00021215010100000123.006010100000000.007010100000000.000100.9900001352.3400000121.7700000000.0000000000.000000005289461.400000000476283.860000000000000.000000000000000.00000000000001505.000000000000150.000000000001655.00
14110272051010300308.6335816600325.944991555310210020100001800.00021215020100000145.006020100000046.007020100000000.000101.0200001836.0000000147.9000000046.9200000000.000000007181220.050000000578487.170000000183520.070000000000000.00000000000004105.460000000000731.930000000004837.39
14110272051020300308.6335816600325.944991555310310030100000300.00020125030100000000.006030100000000.007030100000000.000101.0000000300.0000000000.0000000000.0000000000.000000000097783.500000000000000.000000000000000.000000000000000.00000000000004105.460000000000731.930000000004837.39
14110272051030300308.6335816600325.944991555310110010100000700.00021215010100000050.006010100000000.007010100999999.000100.9900000693.0000000049.5000000000.0000000000.000000002710558.550000000193611.320000000000000.000000000000000.00000000000004105.460000000000731.930000000004837.39
14110272051040300308.6335816600325.944991555310610060100000400.00021125060100000000.006060100000000.007060100000000.000101.0000000400.0000000000.0000000000.0000000000.000000001434157.960000000000000.000000000000000.000000000000000.00000000000004105.460000000000731.930000000004837.39
14110272061030300308.6335816600325.944991555310110010100000500.00021215010100000040.006010100000000.007010100000000.000100.9900000495.0000000039.6000000000.0000000000.000000001936113.250000000154889.060000000000000.000000000000000.00000000000002388.380000000000655.660000000003044.05
14110272071010300308.6335816600325.944991555310210020100001560.00031215020100000161.006020100000000.007020100999999.000101.0200001591.2000000164.2200000000.0000000000.000000006223724.050000000642320.240000000000000.000000000000000.00000000000005012.750000000000046.650000000005059.40
14110272071020300308.6335816600325.944991555310210020100003972.00030615020100000420.006020100000387.007020100000000.000101.0200004051.4400000428.4000000394.7400000000.000000007923279.460000000837809.010000000771981.160000000000000.00000000000005012.750000000000046.650000000005059.40
14110272081010300308.6335816600325.944991555310210020100001819.00031215020100000137.006020100000012.007020100000041.000101.0200001855.3800000139.7400000012.2400000041.820000007257021.820000000546570.640000000047874.800000000163572.23000000000004488.740000000000211.140000000004699.88
14110272081020300308.6335816600325.944991555310610060100000600.00031225060100000000.006060100000000.007060100000000.000100.9900000594.0000000000.0000000000.0000000000.000000002323335.900000000000000.000000000000000.000000000000000.00000000000004488.740000000000211.140000000004699.88
14110272091010300308.6335816600325.944991555310610060100003000.00031225060100000000.006060100000000.007060100000000.000100.9900002970.0000000000.0000000000.0000000000.000000011616679.500000000000000.000000000000000.000000000000000.00000000000005122.500000000000537.900000000005660.40
14110272091030300308.6335816600325.944991555310610060100000500.00031225060100000000.006060100000000.007060100000000.000100.9900000495.0000000000.0000000000.0000000000.000000001936113.250000000000000.000000000000000.000000000000000.00000000000005122.500000000000537.900000000005660.40
14110280101010300395.6206978400417.811257995310610060100001200.00041225060100000000.006060100000000.007060100000000.000101.0000001200.0000000000.0000000000.0000000000.000000006016482.120000000000000.000000000000000.000000000000000.00000000000001269.300000000000290.000000000001559.30
14110280111010300395.6206978400417.811257995310310030100000765.00041225030100000000.006030100000000.007030100000000.000100.9700000742.0500000000.0000000000.0000000000.000000003720442.130000000000000.000000000000000.000000000000000.00000000000000742.050000000000148.630000000000890.68
14110280131010300395.6206978400417.811257995310610060100002000.00041225060100000000.006060100000000.007060100000000.000101.0000002000.0000000000.0000000000.0000000000.000000010027470.190000000000000.000000000000000.000000000000000.00000000000002000.000000000000461.840000000002461.84
14110280021010300395.6206978400417.811257995310310030100000580.00021215030100999999.006030100000000.007030100000000.000101.0000000460.0000000036.8000000000.0000000000.000000002306318.140000000184505.450000000000000.000000000000000.00010000000001562.680000000000370.000000000001932.68
14110280021020300395.6206978400417.811257995310110010100000490.00021215010100000037.006010100000000.007010100000000.000100.9900000460.0000000000.0000000000.0000000000.000000002306318.140000000000000.000000000000000.000000000000000.00000000000001562.680000000000370.000000000001932.68
14110280021030300395.6206978400417.811257995320110010100000520.00090615010100999999.006010100000000.007010100000000.000101.0500000546.0000000043.6800000000.0000000000.000000001368749.680000000109499.970000000000000.000000000000000.00010000000001562.680000000000370.000000000001932.68
14110280021030300395.6206978400417.811257995320110010100000600.00020125010100000000.006010100000000.007010100000000.000100.9900000594.0000000000.0000000000.0000000000.000000000248179.890000000000000.000000000000000.000000000000000.00000000000001562.680000000000370.000000000001932.68
14110280021030300395.6206978400417.811257995310110010100000460.00010615010100999999.006010100000000.007010100000000.000101.0000000460.0000000036.8000000000.0000000000.000000001153159.070000000092252.730000000000000.000000000000000.00010000000001562.680000000000370.000000000001932.68
14110280041010300395.6206978400417.811257995310610060100000400.00021225060100000000.006060100000000.007060100000000.000101.0000000400.0000000000.0000000000.0000000000.000000002005494.040000000000000.000000000000000.000000000000000.00000000000000650.000000000000100.000000000000750.00
14110280041020300395.6206978400417.811257995310310030100000250.00021225030100000000.006030100000000.007030100000000.000101.0000000250.0000000000.0000000000.0000000000.000000001253433.770000000000000.000000000000000.000000000000000.00000000000000650.000000000000100.000000000000750.00
14110280051010300395.6206978400417.811257995310610060100000600.00021225060100000000.006060100000000.007060100000000.000101.0000000600.0000000000.0000000000.0000000000.000000003008241.060000000000000.000000000000000.000000000000000.00000000000000900.000000000000337.500000000001237.50
14110280061010300395.6206978400417.811257995310610060100000080.00020125060100000000.006060100000000.007060100000000.000101.0000000080.0000000000.0000000000.0000000000.000000000033424.900000000000000.000000000000000.000000000000000.00000000000000356.670000000000347.430000000000704.09
14110280071010300395.6206978400417.811257995310610060100002000.00031225060100000000.006060100000000.007060100000000.000100.9900001980.0000000000.0000000000.0000000000.000000009927195.490000000000000.000000000000000.000000000000000.00000000000001980.000000000000000.000000000001980.00
14110280081010300395.6206978400417.811257995310110010100000485.00081225010100000000.006010100000000.007010100000000.000101.0500000509.2500000000.0000000000.0000000000.000000002553244.600000000000000.000000000000000.000000000000000.00000000000000509.250000000000238.970000000000748.22
14110280091010300395.6206978400417.811257995310610060100001500.00041225060100000000.006060100000000.007060100000000.000101.0000001500.0000000000.0000000000.0000000000.000000007520602.640000000000000.000000000000000.000000000000000.00030000000001769.470000000000000.000000000001769.47
14110299011010400356.0924499200376.065851145310110010100000250.00031225010100000000.006010100000000.007010100000000.000101.1100000277.5000000000.0000000000.0000000000.000000001252299.280000000000000.000000000000000.000000000000000.00000000000000331.500000000000360.580000000000692.08
14110299111010400356.0924499200376.065851145310110010100002400.00061225010100000000.006010100000000.007010100000000.000101.0900002616.0000000000.0000000000.0000000000.000000011805459.200000000000000.000000000000000.000000000000000.00000000000002660.170000000000000.000000000002660.17
14110299121010400356.0924499200376.065851145310610060100000160.00071225060100000000.006060100000000.007060100000000.000101.0500000168.0000000000.0000000000.0000000000.000000000758148.760000000000000.000000000000000.000000000000000.00000000000000693.000000000000173.880000000000866.88
14110299121020400356.0924499200376.065851145310310030100000420.00071225030100000000.006030100000000.007030100000000.000101.0500000441.0000000000.0000000000.0000000000.000000001990140.480000000000000.000000000000000.000000000000000.00000000000000693.000000000000173.880000000000866.88
14110299121020400356.0924499200376.065851145320310030100000080.00071225030100000000.006030100000000.007030100000000.000101.0500000084.0000000000.0000000000.0000000000.000000000379074.380000000000000.000000000000000.000000000000000.00000000000000693.000000000000173.880000000000866.88
14110299021010400356.0924499200376.065851145310110010100000840.00120625010100000000.006010100000000.007010100000000.000101.1200000940.8000000000.0000000000.0000000000.000000002122816.520000000000000.000000000000000.000000000000000.00000000000002318.870000000000143.920000000002462.79
14110299021010400356.0924499200376.065851145320610060100001500.00041225060100000000.006060100000000.007060100000000.000101.0600001590.0000000000.0000000000.0000000000.000000007175336.440000000000000.000000000000000.000000000000000.00000000000002318.870000000000143.920000000002462.79
14110299031010400356.0924499200376.065851145310610060100005000.00041225060100000000.006060100000000.007060100000000.000101.0600005300.0000000000.0000000000.0000000000.000000023917788.130000000000000.000000000000000.000000000000000.00000000000005300.000000000000000.460000000005300.46
14110299031020400356.0924499200376.065851145310600060100000000.00000005060100000000.006060100000000.007060100000000.000101.1500000000.0000000000.0000000000.0000000000.000000000000000.000000000000000.000000000000000.000000000000000.00000000000005300.000000000000000.460000000005300.46
14110299041010400356.0924499200376.065851145310620060100000300.00120625060100000000.006060100000000.007060100000000.000101.1300000339.0000000000.0000000000.0000000000.000000000764917.940000000000000.000000000000000.000000000000000.00000000000000169.500000000000000.000000000000169.50
14110299061010400356.0924499200376.065851145320610060100001200.00051115060100000000.006060100000000.007060100000400.000101.0600001272.0000000000.0000000000.0000000424.000000005261913.390000000000000.000000000000000.000000001753971.13000000000005512.750000000000135.800000000005648.55
14110299061010400356.0924499200376.065851145310210020100001400.00050415020100999999.006020100999999.007020100999999.000101.1500001610.0000000177.1000000013.1600000000.000000002421864.080000000266405.050000000019796.110000000000000.00010000000005512.750000000000135.800000000005648.55
14110299061020400356.0924499200376.065851145310120010100001600.00050815010100000178.006010100000000.007010100000200.000101.1000001610.0000000000.0000000000.0000000220.000000004843728.160000000000000.000000000000000.000000000661875.90000000000005512.750000000000135.800000000005648.55
14110299061030400356.0924499200376.065851145310110010100001700.00051015010100000000.006010100000000.007010100000200.000101.1000001610.0000000000.0000000000.0000000220.000000006054660.200000000000000.000000000000000.000000000827344.87000000000005512.750000000000135.800000000005648.55
14110299061030400356.0924499200376.065851145320110010100000450.00051115010100000000.006010100000000.007010100000100.000101.1000000495.0000000000.0000000000.0000000110.000000002047678.560000000000000.000000000000000.000000000455039.68000000000005512.750000000000135.800000000005648.55
14110299091010400356.0924499200376.065851145310210020100001664.00061215020100000000.006020100000000.007020100000612.000101.1300001880.3200000000.0000000000.0000000691.560000008485489.690000000000000.000000000000000.000000003120865.20000000000002021.650000000000000.000000000002021.65
14110302011010400488.8295847800516.248277385320620060100001700.00040125060100000000.006060100000000.007060100000000.000101.0600001802.0000000000.0000000000.0000000000.000000000930279.400000000000000.000000000000000.000000000000000.00000000000000291.510000000000153.800000000000445.31
14110302011010400488.8295847800516.248277385310110010100000500.00040315010100000030.006010100999999.007010100000020.000101.1100000555.0000000033.3000000000.0000000022.200000000859553.380000000051573.200000000000000.000000000034382.14010000000000291.510000000000153.800000000000445.31
14110302111010400488.8295847800516.248277385310610060100000350.00061125060100000000.006060100000000.007060100000000.000101.0500000367.5000000000.0000000000.0000000000.000000002086933.660000000000000.000000000000000.000000000000000.00000000000000520.090000000000323.190000000000843.28
14110302111020400488.8295847800516.248277385310210020100000415.00060215020100000032.006020100000000.007020100000000.000101.1300000468.9500000036.1600000000.0000000000.000000000484189.260000000037335.080000000000000.000000000000000.00000000000000520.090000000000323.190000000000843.28
14110302121020400488.8295847800516.248277385310210020100001400.00061225020100000000.006020100000000.007020100000000.000101.1300001582.0000000000.0000000000.0000000000.000000009800457.300000000000000.000000000000000.000000000000000.00030000000002647.520000000000519.000000000003166.52
14110302131010400488.8295847800516.248277385310610060100001500.00061115060100000000.006060100000000.007060100000600.000101.0500001575.0000000000.0000000000.0000000630.000000008944001.410000000000000.000000000000000.000000003577600.56000000000002063.750000000000117.380000000002181.13
14110302041010400488.8295847800516.248277385310110010100000160.00020325010100000000.006010100000000.007010100000000.000101.1100000177.6000000000.0000000000.0000000000.000000000275057.080000000000000.000000000000000.000000000000000.00000000000000311.980000000000049.230000000000361.21
14110302041010400488.8295847800516.248277385320110010100000190.00040125010100000000.006010100000000.007010100000000.000101.1100000210.9000000000.0000000000.0000000000.000000000108876.760000000000000.000000000000000.000000000000000.00000000000000311.980000000000049.230000000000361.21
14110302041010400488.8295847800516.248277385320600060100000000.00000005060100000000.006060100000000.007060100000000.000101.1300000000.0000000000.0000000000.0000000000.000000000000000.000000000000000.000000000000000.000000000000000.00000000000000311.980000000000049.230000000000361.21
14110302051010400488.8295847800516.248277385310110010100000584.00051215010100000055.006010100000000.007010100000000.000101.1000000642.4000000060.5000000000.0000000000.000000003979654.720000000374796.250000000000000.000000000000000.00000000000002164.380000000000002.550000000002166.93
14110302051020400488.8295847800516.248277385310110010100000550.00051225010100000000.006010100000000.007010100000000.000101.1000000605.0000000000.0000000000.0000000000.000000003747962.490000000000000.000000000000000.000000000000000.00000000000002164.380000000000002.550000000002166.93
14110302051030400488.8295847800516.248277385310110010100000136.00050125010100000000.006010100000000.007010100000000.000101.1000000149.6000000000.0000000000.0000000000.000000000077230.740000000000000.000000000000000.000000000000000.00000000000002164.380000000000002.550000000002166.93
14110302051030400488.8295847800516.248277385320310030100000200.00020125030100000000.006030100000000.007030100000000.000101.1000000220.0000000000.0000000000.0000000000.000000000113574.620000000000000.000000000000000.000000000000000.00000000000002164.380000000000002.550000000002166.93
14110302051040400488.8295847800516.248277385310110010100000500.00051225010100000000.006010100000000.007010100000000.000101.1000000550.0000000000.0000000000.0000000000.000000003407238.630000000000000.000000000000000.000000000000000.00000000000002164.380000000000002.550000000002166.93
14110302051070400488.8295847800516.248277385310110010100000550.00050315010100000045.006010100000000.007010100000000.000101.1000000605.0000000049.5000000000.0000000000.000000000936990.620000000076662.870000000000000.000000000000000.00000000000002164.380000000000002.550000000002166.93
14110302061010400488.8295847800516.248277385310310030100000386.00051215030100000030.006030100000000.007030100000000.000101.0800000416.8800000032.4000000000.0000000000.000000002582562.980000000200717.330000000000000.000000000000000.00000000000000450.760000000000271.620000000000722.38
14110302071010400488.8295847800516.248277385310110010100000415.00120625010100000000.006010100000000.007010100000000.000101.1200000464.8000000000.0000000000.0000000000.000000001439713.200000000000000.000000000000000.000000000000000.00000000000000326.900000000000078.750000000000405.65
14110302071010400488.8295847800516.248277385320610060100000180.00060625060100000000.006060100000000.007060100000000.000101.0500000189.0000000000.0000000000.0000000000.000000000585425.550000000000000.000000000000000.000000000000000.00000000000000326.900000000000078.750000000000405.65
14110302081010400488.8295847800516.248277385310210020100001100.00061215020100000174.006020100000050.007020100000186.000101.1300001243.0000000196.6200000056.5000000210.180000007700359.310000001218056.840000000350016.330000001302060.76000000000002334.680000000000000.000000000002334.68
14110302081020400488.8295847800516.248277385310210020100000430.00061215020100000042.006020100000000.007020100000000.000101.1300000485.9000000047.4600000000.0000000000.000000003010140.460000000294013.720000000000000.000000000000000.00000000000002334.680000000000000.000000000002334.68
14110310011010400371.1167935500391.932917625310210020100001320.00051215020100000120.006020100000000.007020100000000.000101.1500001518.0000000138.0000000000.0000000000.000000007139450.030000000649040.910000000000000.000000000000000.00000000000003125.920000000000081.320000000003207.23
14110310011020400371.1167935500391.932917625310110010100000835.00051215010100000032.006010100000000.007010100000000.000101.1000000918.5000000035.2000000000.0000000000.000000004319884.620000000165552.460000000000000.000000000000000.00000000000003125.920000000000081.320000000003207.23
14110310111010400371.1167935500391.932917625310610060100000060.00070625060100000000.006060100000000.007060100000000.000101.0500000063.0000000000.0000000000.0000000000.000000000148150.640000000000000.000000000000000.000000000000000.00000000000000081.500000000000000.000000000000081.50
14110310121030400371.1167935500391.932917625310310030100000250.00070625030100000000.006030100000000.007030100000000.000101.0500000262.5000000000.0000000000.0000000000.000000000617294.350000000000000.000000000000000.000000000000000.00000000000000601.330000000000122.930000000000724.26
14110310031010400371.1167935500391.932917625310610060100020000.00010115060100000000.006060100000000.007060100000036.000101.1400022800.0000000000.0000000000.0000000041.040000008936070.520000000000000.000000000000000.000000000016084.93000000000003767.150000000000274.240000000004041.39
14110310031030400371.1167935500391.932917625310110010100000900.00051225010100000000.006010100000000.007010100000000.000101.1000000990.0000000000.0000000000.0000000000.000000004656163.060000000000000.000000000000000.000000000000000.00000000000003767.150000000000274.240000000004041.39
14110310031040400371.1167935500391.932917625310110010100000705.00051225010100000000.006010100000000.007010100000000.000101.1000000775.5000000000.0000000000.0000000000.000000003647327.730000000000000.000000000000000.000000000000000.00000000000003767.150000000000274.240000000004041.39
14110310051010400371.1167935500391.932917625310310030100000150.00050725030100000000.006030100000000.007030100000000.000101.0800000162.0000000000.0000000000.0000000000.000000000444451.930000000000000.000000000000000.000000000000000.00000000000000277.650000000000000.000000000000277.65
14110310061010400371.1167935500391.932917625310610060100000120.00051225060100000000.006060100000000.007060100000000.000101.0600000127.2000000000.0000000000.0000000000.000000000598246.410000000000000.000000000000000.000000000000000.00000000000000127.200000000000060.420000000000187.62
14110310081010400371.1167935500391.932917625310110010100000830.00051015010100000000.006010100000000.007010100000100.000101.1000000913.0000000000.0000000000.0000000110.000000003578347.540000000000000.000000000000000.000000000431126.21000000000000875.940000000000000.000000000000875.94
14110310091010400371.1167935500391.932917625310110010100000500.00061225010100000000.006010100000000.007010100000000.000101.0900000545.0000000000.0000000000.0000000000.000000002563241.280000000000000.000000000000000.000000000000000.00000000000000634.420000000000073.500000000000707.92
14110329011010400357.0302927500377.056298045310110010100000600.00070825010100000000.006010100000000.007010100000000.000101.0900000654.0000000000.0000000000.0000000000.000000001972758.550000000000000.000000000000000.000000000000000.00000000000000436.000000000000000.000000000000436.00
14110329101010400357.0302927500377.056298045310610060100000750.00091215060100000000.006060100000000.007060100000450.000101.0400000780.0000000000.0000000000.0000000468.000000003529246.950000000000000.000000000000000.000000002117548.17000000000001042.500000000000018.000000000001060.50
14110329101020400357.0302927500377.056298045310110010100000500.00090615010100000036.006010100000000.007010100000000.000101.0500000525.0000000037.8000000000.0000000000.000000001187727.340000000085516.370000000000000.000000000000000.00000000000001042.500000000000018.000000000001060.50
14110329111030400357.0302927500377.056298045310110010100000750.00091225010100000000.006010100000000.007010100000000.000101.0500000787.5000000000.0000000000.0000000000.000000003563182.020000000000000.000000000000000.000000000000000.00000000000002042.500000000000154.500000000002197.00
14110329111040400357.0302927500377.056298045310110010100000800.00091225010100000000.006010100000000.007010100000000.000101.0500000840.0000000000.0000000000.0000000000.000000003800727.480000000000000.000000000000000.000000000000000.00000000000002042.500000000000154.500000000002197.00
14110329121010400357.0302927500377.056298045310310030100000250.00090625030100000000.006030100000000.007030100000000.000101.0300000257.5000000000.0000000000.0000000000.000000000582551.980000000000000.000000000000000.000000000000000.00000000000000450.440000000000102.000000000000552.44
14110329121010400357.0302927500377.056298045320610060100000200.00100325060100000000.006060100000000.007060100000000.000101.0400000208.0000000000.0000000000.0000000000.000000000235283.130000000000000.000000000000000.000000000000000.00000000000000450.440000000000102.000000000000552.44
14110329131010400357.0302927500377.056298045310610060100000200.00100125060100000000.006060100000000.007060100000000.000101.0400000208.0000000000.0000000000.0000000000.000000000078427.710000000000000.000000000000000.000000000000000.00000000000000096.980000000000097.190000000000194.16
14110329131020400357.0302927500377.056298045310610060100000500.00100125060100000000.006060100000000.007060100000000.000101.0400000520.0000000000.0000000000.0000000000.000000000196069.270000000000000.000000000000000.000000000000000.00000000000000096.980000000000097.190000000000194.16
14110329131030400357.0302927500377.056298045310110010100000415.00090125010100000000.006010100000000.007010100000000.000101.0500000435.7500000000.0000000000.0000000000.000000000164302.280000000000000.000000000000000.000000000000000.00000000000000096.980000000000097.190000000000194.16
14110329021010400357.0302927500377.056298045310110010100000420.00071225010100000000.006010100000000.007010100000000.000101.0900000457.8000000000.0000000000.0000000000.000000002071396.480000000000000.000000000000000.000000000000000.00000000000000457.800000000000131.710000000000589.51
14110329031010400357.0302927500377.056298045310110010100001300.00071215010100000090.006010100000000.007010100000000.000101.0900001417.0000000098.1000000000.0000000000.000000006411465.290000000443870.670000000000000.000000000000000.00030000000003196.150000000003808.000000000007004.15
14110329031020400357.0302927500377.056298045310110010100001535.00071225010100000000.006010100000000.007010100000000.000101.0900001673.1500000000.0000000000.0000000000.000000007570460.940000000000000.000000000000000.000000000000000.00000000000003196.150000000003808.000000000007004.15
14110329041010400357.0302927500377.056298045310610060100000420.00081225060100000000.006060100000000.007060100000000.000101.0300000432.6000000000.0000000000.0000000000.000000001957374.650000000000000.000000000000000.000000000000000.00000000000000536.640000000000103.000000000000639.64
14110329071010400357.0302927500377.056298045310610060100000200.00081225060100000000.006060100000000.007060100000000.000101.0300000206.0000000000.0000000000.0000000000.000000000932083.170000000000000.000000000000000.000000000000000.00000000000000206.000000000000238.250000000000444.25
14110329091010400357.0302927500377.056298045310610060100001500.00081225060100000000.006060100000000.007060100000000.000101.0300001545.0000000000.0000000000.0000000000.000000006990623.770000000000000.000000000000000.000000000000000.00000000000001700.040000000000108.170000000001808.21
14110329091040400357.0302927500377.056298045310800080100000000.00000005080100000000.006080100000000.007080100000000.000101.0000000000.0000000000.0000000000.0000000000.000000000000000.000000000000000.000000000000000.000000000000000.00000000000001700.040000000000108.170000000001808.21
14110329091050400357.0302927500377.056298045310800080100000000.00000005080100000000.006080100000000.007080100000000.000101.0000000000.0000000000.0000000000.0000000000.000000000000000.000000000000000.000000000000000.000000000000000.00000000000001700.040000000000108.170000000001808.21
14110337101020400375.3389501100396.391897025310210020100001350.00090725020100000000.006020100000000.007020100000000.000101.0600001431.0000000000.0000000000.0000000000.000000003970657.630000000000000.000000000000000.000000000000000.00000000000000955.250000000000000.000000000000955.25
14110337101020400375.3389501100396.391897025320610060100000300.00010325060100000000.006060100000000.007060100000000.000101.1400000342.0000000000.0000000000.0000000000.000000000406698.090000000000000.000000000000000.000000000000000.00000000000000955.250000000000000.000000000000955.25
14110337121010400375.3389501100396.391897025310610060100000700.00090625060100000000.006060100000000.007060100000000.000101.0400000728.0000000000.0000000000.0000000000.000000001731439.810000000000000.000000000000000.000000000000000.00000000000002710.750000000000135.420000000002846.17
14110337121020400375.3389501100396.391897025310110010100001100.00091125010100000000.006010100000000.007010100000000.000101.0500001155.0000000000.0000000000.0000000000.000000005036159.050000000000000.000000000000000.000000000000000.00000000000002710.750000000000135.420000000002846.17
14110337121030400375.3389501100396.391897025310110010100000830.00091125010100000000.006010100000000.007010100000000.000101.0500000871.5000000000.0000000000.0000000000.000000003800010.920000000000000.000000000000000.000000000000000.00000000000002710.750000000000135.420000000002846.17
14110337131010400375.3389501100396.391897025310110010100000208.00090125010100000000.006010100000000.007010100000000.000101.0500000218.4000000000.0000000000.0000000000.000000000086571.990000000000000.000000000000000.000000000000000.00000000000000684.050000000000254.190000000000938.24
14110337021010400375.3389501100396.391897025310110010100000900.00071225010100000000.006010100000000.007010100000000.000101.0900000981.0000000000.0000000000.0000000000.000000004666325.410000000000000.000000000000000.000000000000000.00000000000001095.240000000000104.000000000001199.24
14110337031010400375.3389501100396.391897025310210020100000600.00071225020100000000.006020100000000.007020100000000.000101.1300000678.0000000000.0000000000.0000000000.000000003225044.470000000000000.000000000000000.000000000000000.00000000000000678.000000000000421.000000000001099.00
14110337041010400375.3389501100396.391897025320110010100000060.00081225010100000000.006010100000000.007010100000000.000101.0500000063.0000000000.0000000000.0000000000.000000000299672.270000000000000.000000000000000.000000000000000.00000000000000384.200000000000091.910000000000476.11
14110337041010400375.3389501100396.391897025310310030100000250.00081225030100000000.006030100000000.007030100000000.000101.0400000260.0000000000.0000000000.0000000000.000000001236742.720000000000000.000000000000000.000000000000000.00000000000000384.200000000000091.910000000000476.11
14110337051020400375.3389501100396.391897025310110010100000420.00080225010100000000.006010100000000.007010100000000.000101.0500000441.0000000000.0000000000.0000000000.000000000349617.650000000000000.000000000000000.000000000000000.00000000000000913.500000000000123.600000000001037.10
14110337061010400375.3389501100396.391897025310210020100000903.00081225020100000000.006020100000000.007020100000000.000101.0900000984.2700000000.0000000000.0000000000.000000004681879.830000000000000.000000000000000.000000000000000.00000000000001153.690000000000000.000000000001153.69
14110337071010400375.3389501100396.391897025310210020100000560.00091225020100000000.006020100000000.007020100000000.000101.0600000593.6000000000.0000000000.0000000000.000000002823578.760000000000000.000000000000000.000000000000000.00000000000000726.100000000000194.500000000000920.60
14110337091010400375.3389501100396.391897025310610060100012000.00091225060100000000.006060100000000.007060100000000.000101.0400012480.0000000000.0000000000.0000000000.000000059363650.500000000000000.000000000000000.000000000000000.00000000000012480.000000000000000.000000000012480.00
14110345011010400414.4616844700437.709044865310110010100000415.00081225010100000000.006010100000000.007010100000000.000101.0500000435.7500000000.0000000000.0000000000.000000002288780.600000000000000.000000000000000.000000000000000.00000000000000778.430000000000205.100000000000983.53
14110345011020400414.4616844700437.709044865310110010100000450.00080325010100000000.006010100000000.007010100000000.000101.0500000472.5000000000.0000000000.0000000000.000000000620452.570000000000000.000000000000000.000000000000000.00000000000000778.430000000000205.100000000000983.53
14110345011030400414.4616844700437.709044865310310030100000100.00050925030100000000.006030100000000.007030100000000.000101.0800000108.0000000000.0000000000.0000000000.000000000425453.190000000000000.000000000000000.000000000000000.00000000000000778.430000000000205.100000000000983.53
14110345101010400414.4616844700437.709044865310210020100002600.00101215020100000220.006020100000230.007020100000000.000101.0500002730.0000000231.0000000241.5000000000.000000014339348.310000001213329.470000001268480.810000000000000.00000000000006038.400000000000370.150000000006408.55
14110345101020400414.4616844700437.709044865310110010100001200.00101215010100000096.006010100000000.007010100000000.000101.0500001260.0000000100.8000000000.0000000000.000000006618160.760000000529452.860000000000000.000000000000000.00000000000006038.400000000000370.150000000006408.55
14110345101030400414.4616844700437.709044865310110010100000800.00101225010100000000.006010100000000.007010100000000.000101.0500000840.0000000000.0000000000.0000000000.000000004412107.170000000000000.000000000000000.000000000000000.00000000000006038.400000000000370.150000000006408.55
14110345111010400414.4616844700437.709044865310610060100000200.00081225060100000000.006060100000000.007060100000000.000101.0300000206.0000000000.0000000000.0000000000.000000001082016.760000000000000.000000000000000.000000000000000.00030000000002154.130000000000397.790000000002551.91
14110345111030400414.4616844700437.709044865310610060100000700.00081225060100000000.006060100000000.007060100000000.000101.0300000721.0000000000.0000000000.0000000000.000000003787058.660000000000000.000000000000000.000000000000000.00030000000002154.130000000000397.790000000002551.91
14110345111040400414.4616844700437.709044865310210020100000527.00100715020100000057.006020100000000.007020100000000.000101.0500000553.3500000059.8500000000.0000000000.000000001695444.100000000183378.200000000000000.000000000000000.00000000000002154.130000000000397.790000000002551.91
14110345111060400414.4616844700437.709044865310800080100000000.00000005080100000000.006080100000000.007080100000000.000101.0000000000.0000000000.0000000000.0000000000.000000000000000.000000000000000.000000000000000.000000000000000.00000000000002154.130000000000397.790000000002551.91
14110345111070400414.4616844700437.709044865310110010100000415.00091125010100000000.006010100000000.007010100000000.000101.0500000435.7500000000.0000000000.0000000000.000000002098048.880000000000000.000000000000000.000000000000000.00000000000002154.130000000000397.790000000002551.91
14110345121010400414.4616844700437.709044865310510050100001500.00101225050100000000.006050100000000.007050100000000.000101.0700001605.0000000000.0000000000.0000000000.000000008430276.200000000000000.000000000000000.000000000000000.00000000000002558.500000000000290.490000000002848.99
14110345121020400414.4616844700437.709044865310610060100000800.00101225060100000000.006060100000000.007060100000000.000101.0400000832.0000000000.0000000000.0000000000.000000004370087.100000000000000.000000000000000.000000000000000.00000000000002558.500000000000290.490000000002848.99
14110345131010400414.4616844700437.709044865310610060100000500.00100125060100000000.006060100000000.007060100000000.000101.0400000520.0000000000.0000000000.0000000000.000000000227608.700000000000000.000000000000000.000000000000000.00000000000003273.400000000000299.140000000003572.54
14110345131030400414.4616844700437.709044865320110010100000200.00020225010100000000.006010100000000.007010100000000.000101.1100000222.0000000000.0000000000.0000000000.000000000194342.820000000000000.000000000000000.000000000000000.00000000000003273.400000000000299.140000000003572.54
14110345131030400414.4616844700437.709044865310210020100001750.00101215020100000070.006020100000060.007020100000000.000101.0500001837.5000000073.5000000063.0000000000.000000009651484.440000000386059.380000000330908.040000000000000.00000000000003273.400000000000299.140000000003572.54
14110345131040400414.4616844700437.709044865310110010100000180.00070625010100000000.006010100000000.007010100000000.000101.0900000196.2000000000.0000000000.0000000000.000000000515271.090000000000000.000000000000000.000000000000000.00000000000003273.400000000000299.140000000003572.54
14110345021010400414.4616844700437.709044865310210020100001800.00071215020100000270.006020100000095.007020100000000.000101.1300002034.0000000305.1000000107.3500000000.000000010683602.370000001602540.360000000563856.790000000000000.00000000000003128.050000000000265.960000000003394.01
14110345021020400414.4616844700437.709044865310210020100000640.00071215020100000037.006020100000000.007020100000000.000101.1300000723.2000000041.8100000000.0000000000.000000003798614.170000000219607.380000000000000.000000000000000.00000000000003128.050000000000265.960000000003394.01
14110345031010400414.4616844700437.709044865310610060100001200.00071225060100000000.006060100000000.007060100000000.000101.0500001260.0000000000.0000000000.0000000000.000000006618160.760000000000000.000000000000000.000000000000000.00000000000001860.250000000000254.590000000002114.84
14110345031020400414.4616844700437.709044865310610060100000400.00071225060100000000.006060100000000.007060100000000.000101.0500000420.0000000000.0000000000.0000000000.000000002206053.590000000000000.000000000000000.000000000000000.00000000000001860.250000000000254.590000000002114.84
14110345041010400414.4616844700437.709044865310110010100000630.00080915010100000060.006010100000000.007010100000000.000101.0500000661.5000000063.0000000000.0000000000.000000002605900.800000000248181.030000000000000.000000000000000.00000000000000732.930000000000000.000000000000732.93
14110345041040400414.4616844700437.709044865310110010100000320.00040825010100000000.006010100000000.007010100000000.000101.1100000355.2000000000.0000000000.0000000000.000000001243794.020000000000000.000000000000000.000000000000000.00000000000000732.930000000000000.000000000000732.93
14110345051040400414.4616844700437.709044865310120010100000520.00061015010100999999.006010100000000.007010100000000.000101.0900000566.8000000045.3400000000.0000000000.000000002480934.870000000198457.280000000000000.000000000000000.00010000000003153.990000000000004.250000000003158.24
14110345071010400414.4616844700437.709044865310120010100001200.00091225010100000000.006010100000000.007010100000000.000101.0500001260.0000000000.0000000000.0000000000.000000006618160.760000000000000.000000000000000.000000000000000.00000000000001664.440000000000008.580000000001673.03
14110345071020400414.4616844700437.709044865310320030100000450.00090525030100000000.006030100000000.007030100000000.000101.0300000463.5000000000.0000000000.0000000000.000000001014390.710000000000000.000000000000000.000000000000000.00000000000001664.440000000000008.580000000001673.03
14110345071020400414.4616844700437.709044865320110010100000060.00040625010100000000.006010100000000.007010100000000.000101.1100000066.6000000000.0000000000.0000000000.000000000174908.530000000000000.000000000000000.000000000000000.00000000000001664.440000000000008.580000000001673.03
14110345081010400414.4616844700437.709044865310610060100000883.00091225060100000000.006060100000000.007060100000000.000101.0400000918.3200000000.0000000000.0000000000.000000004823483.640000000000000.000000000000000.000000000000000.00000000000002855.060000000000000.000000000002855.06
14110345081010400414.4616844700437.709044865320120010100001200.00071015010100000118.006010100000000.007010100000000.000101.0900001308.0000000128.6200000000.0000000000.000000005725234.310000000562981.370000000000000.000000000000000.00000000000002855.060000000000000.000000000002855.06
14110353011010400563.9915196700595.626082305320610060100000200.00100125060100000000.006060100000000.007060100000000.000101.0400000208.0000000000.0000000000.0000000000.000000000123890.230000000000000.000000000000000.000000000000000.00000000000001469.230000000000118.300000000001587.53
14110353011010400563.9915196700595.626082305310110010100000900.00101215010100000070.006010100000000.007010100000000.000101.0500000945.0000000073.5000000000.0000000000.000000006754399.770000000525342.200000000000000.000000000000000.00000000000001469.230000000000118.300000000001587.53
14110353101030400563.9915196700595.626082305310610060100000215.00121225060100000000.006060100000000.007060100000000.000101.0500000225.7500000000.0000000000.0000000000.000000001613551.060000000000000.000000000000000.000000000000000.00000000000000640.750000000000101.000000000000741.75
14110353111010400563.9915196700595.626082305310610060100000600.00121225060100000000.006060100000000.007060100000000.000101.0500000630.0000000000.0000000000.0000000000.000000004502933.180000000000000.000000000000000.000000000000000.00000000000003438.000000000000151.500000000003589.50
14110353111020400563.9915196700595.626082305310210020100000800.00121225020100000000.006020100000000.007020100000000.000101.0400000832.0000000000.0000000000.0000000000.000000005946730.810000000000000.000000000000000.000000000000000.00000000000003438.000000000000151.500000000003589.50
14110353111050400563.9915196700595.626082305310210020100001900.00121225020100000000.006020100000000.007020100000000.000101.0400001976.0000000000.0000000000.0000000000.000000014123485.660000000000000.000000000000000.000000000000000.00000000000003438.000000000000151.500000000003589.50
14110353121010400563.9915196700595.626082305310610060100000780.00121225060100000000.006060100000000.007060100000000.000101.0500000819.0000000000.0000000000.0000000000.000000005853813.140000000000000.000000000000000.000000000000000.00000000000001284.700000000000168.330000000001453.03
14110353121020400563.9915196700595.626082305310610060100000280.00121225060100000000.006060100000000.007060100000000.000101.0500000294.0000000000.0000000000.0000000000.000000002101368.820000000000000.000000000000000.000000000000000.00000000000001284.700000000000168.330000000001453.03
14110353121030400563.9915196700595.626082305310110010100000680.00120325010100000000.006010100000000.007010100000000.000101.0100000686.8000000000.0000000000.0000000000.000000001227227.980000000000000.000000000000000.000000000000000.00000000000001284.700000000000168.330000000001453.03
14110353131010400563.9915196700595.626082305320110010100001200.00031225010100000000.006010100000000.007010100000000.000101.1100001332.0000000000.0000000000.0000000000.000000009520487.300000000000000.000000000000000.000000000000000.00000000000002085.170000000000150.000000000002235.17
14110353131010400563.9915196700595.626082305310110010100000700.00010225010100000000.006010100000000.007010100000000.000101.0000000700.0000000000.0000000000.0000000000.000000000833876.520000000000000.000000000000000.000000000000000.00000000000002085.170000000000150.000000000002235.17
14110353021010400563.9915196700595.626082305310610060100002500.00100125060100000000.006060100000000.007060100000000.000101.0400002600.0000000000.0000000000.0000000000.000000001548627.810000000000000.000000000000000.000000000000000.00000000000002756.630000000001499.580000000004256.22
14110353021020400563.9915196700595.626082305310310030100000370.00101125030100000000.006030100000000.007030100000000.000101.0200000377.4000000000.0000000000.0000000000.000000002472682.120000000000000.000000000000000.000000000000000.00000000000002756.630000000001499.580000000004256.22
14110353021030400563.9915196700595.626082305310110010100000550.00101225010100000000.006010100000000.007010100000000.000101.0500000577.5000000000.0000000000.0000000000.000000004127688.750000000000000.000000000000000.000000000000000.00000000000002756.630000000001499.580000000004256.22
14110353041020400563.9915196700595.626082305310610060100000500.00111225060100000000.006060100000000.007060100000000.000101.0600000530.0000000000.0000000000.0000000000.000000003788181.880000000000000.000000000000000.000000000000000.00000000000001979.590000000000405.830000000002385.42
14110353051010400563.9915196700595.626082305310610060100001500.00111225060100000000.006060100000000.007060100000000.000101.0600001590.0000000000.0000000000.0000000000.000000011364545.650000000000000.000000000000000.000000000000000.00000000000002009.150000000000306.000000000002315.15
14110353051020400563.9915196700595.626082305310110010100000415.00111225010100000000.006010100000000.007010100000000.000101.0100000419.1500000000.0000000000.0000000000.000000002995880.070000000000000.000000000000000.000000000000000.00000000000002009.150000000000306.000000000002315.15
14110353061010400563.9915196700595.626082305310110010100000724.00091225010100000000.006010100000000.007010100000000.000101.0500000760.2000000000.0000000000.0000000000.000000005433539.370000000000000.000000000000000.000000000000000.00000000000001315.700000000000000.000000000001315.70
14110353061020400563.9915196700595.626082305310110010100000550.00111225010100000000.006010100000000.007010100000000.000101.0100000555.5000000000.0000000000.0000000000.000000003970443.460000000000000.000000000000000.000000000000000.00000000000001315.700000000000000.000000000001315.70
14110353071010400563.9915196700595.626082305310120010100001200.00111225010100000000.006010100000000.007010100000000.000101.0100001212.0000000000.0000000000.0000000000.000000008662785.740000000000000.000000000000000.000000000000000.00000000000001212.000000000000116.270000000001328.27
14110353081010400563.9915196700595.626082305310110010100000900.00111225010100000000.006010100000000.007010100000000.000101.0100000909.0000000000.0000000000.0000000000.000000006497089.310000000000000.000000000000000.000000000000000.00000000000001545.000000000000000.000000000001545.00
14110353081020400563.9915196700595.626082305310610060100000600.00111225060100000000.006060100000000.007060100000000.000101.0600000636.0000000000.0000000000.0000000000.000000004545818.260000000000000.000000000000000.000000000000000.00000000000001545.000000000000000.000000000001545.00
14110353091010400563.9915196700595.626082305310110010100000632.00121225010100000000.006010100000000.007010100000000.000101.0100000638.3200000000.0000000000.0000000000.000000004562400.490000000000000.000000000000000.000000000000000.00000000000001092.820000000000161.600000000001254.42
14110353091020400563.9915196700595.626082305310310030100000450.00121225030100000000.006030100000000.007030100000000.000101.0100000454.5000000000.0000000000.0000000000.000000003248544.650000000000000.000000000000000.000000000000000.00000000000001092.820000000000161.600000000001254.42
14110361011010400863.9502734100912.409670545310110010100001800.00101215010100000030.006010100000000.007010100000035.000101.0500001890.0000000031.5000000000.0000000036.750000020693451.330000000344890.860000000000000.000000000402372.66000000000002063.330000000000291.720000000002355.05
14110361101010400863.9502734100912.409670545310110010100000600.00111015010100000048.006010100000000.007010100000000.000101.0100000606.0000000048.4800000000.0000000000.000000005529202.600000000442336.210000000000000.000000000000000.00000000000001331.130000000000477.370000000001808.50
14110361121010400863.9502734100912.409670545310110010100000620.00121015010100000048.006010100000000.007010100000000.000101.0100000626.2000000048.4800000000.0000000000.000000005713509.360000000442336.210000000000000.000000000000000.00000000000000796.080000000000038.710000000000834.79
14110361041010400863.9502734100912.409670545310610060100000400.00111225060100000000.006060100000000.007060100000000.000101.0600000424.0000000000.0000000000.0000000000.000000004642340.400000000000000.000000000000000.000000000000000.00000000000000424.000000000000071.400000000000495.40
14110361051010400863.9502734100912.409670545310610060100001200.00111025060100000000.006060100000000.007060100000000.000101.0600001272.0000000000.0000000000.0000000000.000000011605851.010000000000000.000000000000000.000000000000000.00000000000001060.000000000000306.000000000001366.00
14110361061010400863.9502734100912.409670545310610060100000300.00110825060100000000.006060100000000.007060100000000.000101.0600000318.0000000000.0000000000.0000000000.000000002321170.200000000000000.000000000000000.000000000000000.00000000000000662.620000000000302.820000000000965.44
14110361071010400863.9502734100912.409670545310610060100002500.00121115060100000000.006060100999999.007060100000300.000101.0500002625.0000000000.0000000000.0000000315.000000026345829.240000000000000.000000000000000.000000003161499.51000000000003082.920000000000303.000000000003385.92
14110361071020400863.9502734100912.409670545310110010100000500.00120825010100000000.006010100000000.007010100000000.000101.0100000505.0000000000.0000000000.0000000000.000000003686135.070000000000000.000000000000000.000000000000000.00000000000003082.920000000000303.000000000003385.92
14110361081010400863.9502734100912.409670545310610060100004000.00121025060100000000.006060100000000.007060100000000.000101.0500004200.0000000000.0000000000.0000000000.000000038321206.160000000000000.000000000000000.000000000000000.00000000000008315.000000000001515.000000000009830.00
14110361081020400863.9502734100912.409670545310510050100006000.00120925050100000000.006050100000000.007050100000000.000101.0700006420.0000000000.0000000000.0000000000.000000052719030.760000000000000.000000000000000.000000000000000.00000000000008315.000000000001515.000000000009830.00
14110370011010400457.1528173000482.794744395310220020100000820.00011215020100000052.006020100000000.007020100000000.000101.0000000820.0000000052.0000000000.0000000000.000000004750700.280000000301263.920000000000000.000000000000000.00000000000002310.400000000000284.000000000002594.40
14110370011020400457.1528173000482.794744395310110010100001300.00011215010100000117.006010100000000.007010100000000.000101.0000001300.0000000117.0000000000.0000000000.000000007531598.010000000677843.820000000000000.000000000000000.00000000000002310.400000000000284.000000000002594.40
14110370101010400457.1528173000482.794744395310110010100000020.00111125010100000000.006010100000000.007010100000000.000101.0100000020.2000000000.0000000000.0000000000.000000000107276.990000000000000.000000000000000.000000000000000.00000000000000018.520000000000768.250000000000786.77
14110370121010400457.1528173000482.794744395310630060100000000.00000005060100000000.006060100000000.007060100000000.000101.0600000000.0000000000.0000000000.0000000000.000000000000000.000000000000000.000000000000000.000000000000000.00000000000000128.700000000000029.400000000000158.10
14110370131010400457.1528173000482.794744395310120010100000508.00120615010100000058.006010100000000.007010100000000.000101.0100000513.0800000058.5800000000.0000000000.000000001486273.960000000169692.700000000000000.000000000000000.00030000000000557.620000000000021.250000000000578.87
14110370021010400457.1528173000482.794744395310110010100000900.00011215010100000040.006010100000000.007010100000000.000101.0000000900.0000000040.0000000000.0000000000.000000005214183.240000000231741.480000000000000.000000000000000.00000000000001291.730000000000371.600000000001663.33
14110370061010400457.1528173000482.794744395310210020100006600.00021215020100999999.006020100999999.007020100999999.000101.0200006732.0000000740.5200001188.3600000000.000000039002090.630000004290229.970000006884807.550000000000000.00010000000007327.000000000000800.000000000008127.00
14110370091010400457.1528173000482.794744395310610060100003000.00021225060100000000.006060100000000.007060100000000.000101.0000003000.0000000000.0000000000.0000000000.000000017380610.800000000000000.000000000000000.000000000000000.00000000000003000.000000000000600.000000000003600.00
14110388011010400330.3065444000348.833601465310110010100003000.00011225010100000000.006010100000000.007010100000000.000101.0000003000.0000000000.0000000000.0000000000.000000012558009.650000000000000.000000000000000.000000000000000.00000000000003470.000000000000000.000000000003470.00
14110388011020400330.3065444000348.833601465310110010100000470.00011225010100000000.006010100000000.007010100000000.000101.0000000470.0000000000.0000000000.0000000000.000000001967421.510000000000000.000000000000000.000000000000000.00000000000003470.000000000000000.000000000003470.00
14110388101010400330.3065444000348.833601465310110010100000550.00031225010100000000.006010100000000.007010100000000.000101.0000000550.0000000000.0000000000.0000000000.000000002302301.770000000000000.000000000000000.000000000000000.00000000000000550.000000000000072.750000000000622.75
14110388111010400330.3065444000348.833601465310610060100003200.00011225060100000000.006060100000000.007060100000000.000101.0000003200.0000000000.0000000000.0000000000.000000013395210.300000000000000.000000000000000.000000000000000.00000000000003742.500000000000127.350000000003869.85
14110388121010400330.3065444000348.833601465310110010100001100.00031125010100000000.006010100000000.007010100000000.000101.0000001100.0000000000.0000000000.0000000000.000000004220886.580000000000000.000000000000000.000000000000000.00000000000002101.010000000000790.030000000002891.04
14110388121020400330.3065444000348.833601465310510050100001000.00010825050100000000.006050100000000.007050100000000.000101.0000001000.0000000000.0000000000.0000000000.000000002790668.810000000000000.000000000000000.000000000000000.00000000000002101.010000000000790.030000000002891.04
14110388131010400330.3065444000348.833601465310110010100000465.00051225010100000000.006010100000000.007010100000000.000101.1000000511.5000000000.0000000000.0000000000.000000002141140.650000000000000.000000000000000.000000000000000.00000000000000740.670000000000381.690000000001122.36
14110388131020400330.3065444000348.833601465310110010100000500.00050525010100000000.006010100000000.007010100000000.000101.1000000550.0000000000.0000000000.0000000000.000000000959292.400000000000000.000000000000000.000000000000000.00000000000000740.670000000000381.690000000001122.36
14110388021010400330.3065444000348.833601465310620060100001600.00011225060100000000.006060100000000.007060100000000.000101.0000001600.0000000000.0000000000.0000000000.000000006697605.150000000000000.000000000000000.000000000000000.00000000000002400.000000000000320.210000000002720.21
14110388021030400330.3065444000348.833601465310110010100000800.00011225010100000000.006010100000000.007010100000000.000101.0000000800.0000000000.0000000000.0000000000.000000003348802.570000000000000.000000000000000.000000000000000.00000000000002400.000000000000320.210000000002720.21
14110388041020400330.3065444000348.833601465310410040100000550.00021225040100000000.006040100000000.007040100000000.000100.9900000544.5000000000.0000000000.0000000000.000000002279278.750000000000000.000000000000000.000000000000000.00000000000001427.590000000001629.770000000003057.36
14110388051010400330.3065444000348.833601465310110010100000415.00021225010100000000.006010100000000.007010100000000.000100.9900000410.8500000000.0000000000.0000000000.000000001719819.420000000000000.000000000000000.000000000000000.00000000000001103.850000000000018.060000000001121.91
14110388051020400330.3065444000348.833601465310110010100000700.00021225010100000000.006010100000000.007010100000000.000100.9900000693.0000000000.0000000000.0000000000.000000002900900.230000000000000.000000000000000.000000000000000.00000000000001103.850000000000018.060000000001121.91
14110388061010400330.3065444000348.833601465310210020100003000.00021215020100000334.006020100000439.007020100000000.000101.0200003060.0000000340.6800000447.7800000000.000000012809169.850000001426087.580000001874408.520000000000000.00000000000008116.130000000000299.340000000008415.47
14110388071010400330.3065444000348.833601465310210020100003800.00030315020100999999.006020100999999.007020100000000.000101.0200004284.0000000471.2400000515.1600000000.000000004483209.450000000493153.040000000539115.350000000000000.00010000000018803.360000000000000.000000000018803.36
14110388071010400330.3065444000348.833601465320610060100999999.00031215060100999999.006060100999999.007060100000000.000100.9900012000.0000000000.0000000000.0000000000.000000050232038.610000000000000.000000000000000.000000000000000.00010000000018803.360000000000000.000000000018803.36
14110388071010400330.3065444000348.833601465320210020100001200.00120625020100000000.006020100000000.007020100000000.000101.0400001248.0000000000.0000000000.0000000000.000000002612066.010000000000000.000000000000000.000000000000000.00000000000018803.360000000000000.000000000018803.36
14110388071020400330.3065444000348.833601465310210020100004200.00031215020100999999.006020100999999.007020100999999.000101.0200004284.0000000471.2400000515.1600000000.000000017932837.780000001972612.160000002156461.420000000000000.00010000000018803.360000000000000.000000000018803.36
14110388081010400330.3065444000348.833601465310210020100003200.00041215020100000253.006020100000178.007020100000538.000101.0100003232.0000000255.5300000179.7800000543.380000013529162.400000001069649.400000000752559.660000002274590.43030000000008230.800000000000000.000000000008230.80
14110388081020400330.3065444000348.833601465310220020100001468.00021215020100000329.006020100000131.007020100000068.000101.0200001497.3600000335.5800000133.6200000069.360000006267953.780000001404738.960000000559333.750000000290341.18030000000008230.800000000000000.000000000008230.80
14110396011010400619.8402822900654.607429575310310030100000450.00020125030100000000.006030100000000.007030100000000.000101.0000000450.0000000000.0000000000.0000000000.000000000294573.340000000000000.000000000000000.000000000000000.00000000000000351.930000000000270.670000000000622.59
14110396011020400619.8402822900654.607429575310110010100000650.00120125010100000000.006010100000000.007010100000000.000101.0100000656.5000000000.0000000000.0000000000.000000000429749.780000000000000.000000000000000.000000000000000.00000000000000351.930000000000270.670000000000622.59
14110396011030400619.8402822900654.607429575310210020100000800.00020125020100000000.006020100000000.007020100000000.000101.0200000816.0000000000.0000000000.0000000000.000000000534159.660000000000000.000000000000000.000000000000000.00000000000000351.930000000000270.670000000000622.59
14110396101010400619.8402822900654.607429575310110010100000598.00031225010100000000.006010100000000.007010100000000.000101.0000000598.0000000000.0000000000.0000000000.000000004697462.910000000000000.000000000000000.000000000000000.00030000000000781.420000000000196.000000000000977.42
14110396101030400619.8402822900654.607429575310610060100000600.00040125060100000000.006060100000000.007060100000000.000101.0000000600.0000000000.0000000000.0000000000.000000000392764.460000000000000.000000000000000.000000000000000.00000000000000781.420000000000196.000000000000977.42
14110396111010400619.8402822900654.607429575310110010100000600.00030125010100000000.006010100000000.007010100000000.000101.0000000600.0000000000.0000000000.0000000000.000000000392764.460000000000000.000000000000000.000000000000000.00000000000000368.690000000000000.000000000000368.69
14110396111010400619.8402822900654.607429575320110010100000550.00040125010100000000.006010100000000.007010100000000.000101.0100000555.5000000000.0000000000.0000000000.000000000363634.430000000000000.000000000000000.000000000000000.00000000000000368.690000000000000.000000000000368.69
14110396021010400619.8402822900654.607429575310610060100000030.00120125060100000000.006060100000000.007060100000000.000101.0500000031.5000000000.0000000000.0000000000.000000000020620.130000000000000.000000000000000.000000000000000.00000000000000499.380000000000146.800000000000646.18
14110396021020400619.8402822900654.607429575310110010100000415.00010125010100000000.006010100000000.007010100000000.000101.0000000415.0000000000.0000000000.0000000000.000000000271662.080000000000000.000000000000000.000000000000000.00000000000000499.380000000000146.800000000000646.18
14110396031010400619.8402822900654.607429575320110010100000540.00020615010100000027.006010100000000.007010100000000.000100.9900000534.6000000026.7300000000.0000000000.000000002099718.790000000104985.940000000000000.000000000000000.00000000000001208.010000000000008.580000000001216.59
14110396031010400619.8402822900654.607429575310110010100000480.00070625010100000000.006010100000000.007010100000000.000101.0900000523.2000000000.0000000000.0000000000.000000002054943.640000000000000.000000000000000.000000000000000.00000000000001208.010000000000008.580000000001216.59
14110396031020400619.8402822900654.607429575310310030100000420.00021225030100000000.006030100000000.007030100000000.000101.0000000420.0000000000.0000000000.0000000000.000000003299221.450000000000000.000000000000000.000000000000000.00000000000001208.010000000000008.580000000001216.59
14110396041020400619.8402822900654.607429575310610060100000450.00110125060100000000.006060100000000.007060100000000.000101.0600000477.0000000000.0000000000.0000000000.000000000312247.740000000000000.000000000000000.000000000000000.00000000000000107.530000000000291.250000000000398.78
14110396061010400619.8402822900654.607429575310110010100000500.00020125010100000000.006010100000000.007010100000000.000100.9900000495.0000000000.0000000000.0000000000.000000000324030.680000000000000.000000000000000.000000000000000.00000000000000406.080000000000309.900000000000715.98
14110396061020400619.8402822900654.607429575310110010100000430.00040125010100000000.006010100000000.007010100000000.000101.1100000477.3000000000.0000000000.0000000000.000000000312444.130000000000000.000000000000000.000000000000000.00000000000000406.080000000000309.900000000000715.98
14110396061020400619.8402822900654.607429575320110010100000430.00100125010100000000.006010100000000.007010100000000.000101.0500000451.5000000000.0000000000.0000000000.000000000295555.250000000000000.000000000000000.000000000000000.00000000000000406.080000000000309.900000000000715.98
14110396061020400619.8402822900654.607429575320110010100000600.00020125010100000000.006010100000000.007010100000000.000100.9900000594.0000000000.0000000000.0000000000.000000000388836.810000000000000.000000000000000.000000000000000.00000000000000406.080000000000309.900000000000715.98
14110396061030400619.8402822900654.607429575310310030100000415.00050125030100000000.006030100000000.007030100000000.000101.0800000448.2000000000.0000000000.0000000000.000000000293395.050000000000000.000000000000000.000000000000000.00000000000000406.080000000000309.900000000000715.98
14110396071010400619.8402822900654.607429575310110010100001500.00030125010100000000.006010100000000.007010100000000.000101.0000001500.0000000000.0000000000.0000000000.000000000981911.140000000000000.000000000000000.000000000000000.00000000000001218.710000000000444.720000000001663.43
14110396071020400619.8402822900654.607429575310110010100001200.00090125010100000000.006010100000000.007010100000000.000101.0500001260.0000000000.0000000000.0000000000.000000000824805.360000000000000.000000000000000.000000000000000.00000000000001218.710000000000444.720000000001663.43
14110396071020400619.8402822900654.607429575320110010100000800.00030225010100000000.006010100000000.007010100000000.000101.0000000800.0000000000.0000000000.0000000000.000000001047371.890000000000000.000000000000000.000000000000000.00000000000001218.710000000000444.720000000001663.43
14110396071030400619.8402822900654.607429575310110010100000200.00031225010100000000.006010100000000.007010100000000.000101.0000000200.0000000000.0000000000.0000000000.000000001571057.830000000000000.000000000000000.000000000000000.00000000000001218.710000000000444.720000000001663.43
14110396081010400619.8402822900654.607429575310110010100000598.00031225010100000000.006010100000000.007010100000000.000101.0000000598.0000000000.0000000000.0000000000.000000004697462.910000000000000.000000000000000.000000000000000.00000000000004088.100000000000097.080000000004185.18
14110396081020400619.8402822900654.607429575310310030100000415.00031225030100000000.006030100000000.007030100000000.000100.9900000410.8500000000.0000000000.0000000000.000000003227345.550000000000000.000000000000000.000000000000000.00000000000004088.100000000000097.080000000004185.18
14110396081030400619.8402822900654.607429575310110010100000650.00030125010100000000.006010100000000.007010100000000.000101.0000000650.0000000000.0000000000.0000000000.000000000425494.830000000000000.000000000000000.000000000000000.00000000000004088.100000000000097.080000000004185.18
14110396081050400619.8402822900654.607429575310110010100001050.00031225010100000000.006010100000000.007010100000000.000101.0000001050.0000000000.0000000000.0000000000.000000008248053.610000000000000.000000000000000.000000000000000.00000000000004088.100000000000097.080000000004185.18
14110396081060400619.8402822900654.607429575310110010100000415.00120325010100000000.006010100000000.007010100000000.000101.0100000419.1500000000.0000000000.0000000000.000000000823136.110000000000000.000000000000000.000000000000000.00000000000004088.100000000000097.080000000004185.18
14110396091010400619.8402822900654.607429575310310030100000415.00030625030100000000.006030100000000.007030100000000.000100.9900000410.8500000000.0000000000.0000000000.000000001613672.770000000000000.000000000000000.000000000000000.00000000000000222.260000000000000.000000000000222.26
14110400011010500416.1886470300439.532873605310110010100000900.00041215010100000054.006010100000000.007010100000000.000101.1100000999.0000000059.9400000000.0000000000.000000005269120.090000000316147.210000000000000.000000000000000.00000000000001113.200000000000000.000000000001113.20
14110400101010500416.1886470300439.532873605310220020100001940.00061215020100000250.006020100000111.007020100000000.000101.1300002192.2000000282.5000000125.4300000000.000000011562527.590000001490016.440000000661567.300000000000000.00000000000002287.070000000000084.000000000002371.07
14110400111010500416.1886470300439.532873605310610060100000150.00051025060100000000.006060100000000.007060100000000.000101.0600000159.0000000000.0000000000.0000000000.000000000698857.270000000000000.000000000000000.000000000000000.00000000000002272.670000000000183.800000000002456.47
14110400111030500416.1886470300439.532873605310610060100000800.00061025060100000000.006060100000000.007060100000000.000101.0500000840.0000000000.0000000000.0000000000.000000003692076.140000000000000.000000000000000.000000000000000.00000000000002272.670000000000183.800000000002456.47
14110400111040500416.1886470300439.532873605310110010100000900.00061125010100000000.006010100000000.007010100000000.000101.0900000981.0000000000.0000000000.0000000000.000000004742999.240000000000000.000000000000000.000000000000000.00000000000002272.670000000000183.800000000002456.47
14110400111050500416.1886470300439.532873605310310030100000200.00060925030100000000.006030100000000.007030100000000.000101.0700000214.0000000000.0000000000.0000000000.000000000846540.310000000000000.000000000000000.000000000000000.00000000000002272.670000000000183.800000000002456.47
14110400121010500416.1886470300439.532873605310220020100002800.00061115020100000278.006020100000128.007020100000341.000101.1300003164.0000000314.1400000144.6400000385.330000015297502.130000001518823.430000000699314.380000001863017.22000000000004072.030000000000367.500000000004439.53
14110400121020500416.1886470300439.532873605310610060100000550.00061125060100000000.006060100000000.007060100000000.000101.0500000577.5000000000.0000000000.0000000000.000000002792132.580000000000000.000000000000000.000000000000000.00000000000004072.030000000000367.500000000004439.53
14110400131010500416.1886470300439.532873605310610060100000500.00071125060100000000.006060100000000.007060100000000.000101.0500000525.0000000000.0000000000.0000000000.000000002538302.350000000000000.000000000000000.000000000000000.00000000000001005.670000000000134.600000000001140.27
14110400131040500416.1886470300439.532873605310610060100000400.00030425060100000000.006060100000000.007060100000000.000101.0800000432.0000000000.0000000000.0000000000.000000000759512.810000000000000.000000000000000.000000000000000.00000000000001005.670000000000134.600000000001140.27
14110400031010500416.1886470300439.532873605310110010100001400.00051215010100000067.006010100000000.007010100000000.000101.1000001540.0000000073.7000000000.0000000000.000000008122567.500000000388722.870000000000000.000000000000000.00000000000002106.550000000000210.000000000002316.55
14110400031020500416.1886470300439.532873605310310030100000485.00041225030100000000.006030100000000.007030100000000.000101.0900000528.6500000000.0000000000.0000000000.000000002788308.640000000000000.000000000000000.000000000000000.00000000000002106.550000000000210.000000000002316.55
14110400051010500416.1886470300439.532873605310210020100000500.00051215020100000040.006020100000000.007020100000003.000101.1500000575.0000000046.0000000000.0000000003.450000003032776.830000000242622.150000000000000.000000000018196.66000000000000749.740000000000157.500000000000907.24
14110400061010500416.1886470300439.532873605310110010100000593.00051215010100000047.006010100000000.007010100000000.000101.1000000652.3000000051.7000000000.0000000000.000000003440487.520000000272686.190000000000000.000000000000000.00000000000000750.060000000000000.000000000000750.06
14110400081030500416.1886470300439.532873605310610060100000060.00051225060100000000.006060100000000.007060100000000.000101.0600000063.6000000000.0000000000.0000000000.000000000335451.490000000000000.000000000000000.000000000000000.00000000000000243.600000000000543.040000000000786.64
14110400091010500416.1886470300439.532873605310110010100000700.00060625010100000000.006010100000000.007010100000000.000101.0900000763.0000000000.0000000000.0000000000.000000002012181.500000000000000.000000000000000.000000000000000.00000000000001845.230000000000000.000000000001845.23
14110400091020500416.1886470300439.532873605310110010100000450.00061215010100000036.006010100000000.007010100000000.000101.0900000490.5000000039.2400000000.0000000000.000000002587090.490000000206967.240000000000000.000000000000000.00000000000001845.230000000000000.000000000001845.23
14110400091030500416.1886470300439.532873605310110010100000625.00061215010100000050.006010100000000.007010100000008.000101.0900000681.2500000054.5000000000.0000000008.720000003593181.240000000287454.500000000000000.000000000045992.72000000000001845.230000000000000.000000000001845.23
14110400091040500416.1886470300439.532873605310110010100000350.00060625010100000000.006010100000000.007010100000000.000101.0900000381.5000000000.0000000000.0000000000.000000001006090.750000000000000.000000000000000.000000000000000.00000000000001845.230000000000000.000000000001845.23
14110418101010500361.0319314600381.282390645310120010100000400.00061225010100000000.006010100000000.007010100000000.000101.0900000436.0000000000.0000000000.0000000000.000000001994869.470000000000000.000000000000000.000000000000000.00000000000001292.000000000003039.500000000004331.50
14110418101020500361.0319314600381.282390645310120010100000400.00061225010100000000.006010100000000.007010100000000.000101.0900000436.0000000000.0000000000.0000000000.000000001994869.470000000000000.000000000000000.000000000000000.00000000000001292.000000000003039.500000000004331.50
14110418111020500361.0319314600381.282390645310210020100000871.00071215020100000041.006020100000000.007020100000019.000101.1300000984.2300000046.3300000000.0000000021.470000004503234.810000000211977.760000000000000.000000000098233.60000000000004276.090000000000138.660000000004414.74
14110418111030500361.0319314600381.282390645310320030100000300.00070825030100000000.006030100000000.007030100000000.000101.0500000315.0000000000.0000000000.0000000000.000000000960831.620000000000000.000000000000000.000000000000000.00000000000004276.090000000000138.660000000004414.74
14110418111040500361.0319314600381.282390645310310030100000010.00070725030100000000.006030100000000.007030100000000.000101.0500000010.5000000000.0000000000.0000000000.000000000028024.260000000000000.000000000000000.000000000000000.00000000000004276.090000000000138.660000000004414.74
14110418111040500361.0319314600381.282390645320610060100000010.00070525060100000000.006060100000000.007060100000000.000101.0500000010.5000000000.0000000000.0000000000.000000000020017.330000000000000.000000000000000.000000000000000.00000000000004276.090000000000138.660000000004414.74
14110418121010500361.0319314600381.282390645310210020100001803.00070715020100000183.006020100999999.007020100000012.000101.1300002037.3900000206.7900000045.2100000013.560000005437746.510000000551917.700000000120664.440000000036191.32010000000006599.500000000000563.990000000007163.48
14110418121020500361.0319314600381.282390645310210020100000579.00050915020100000043.006020100000000.007020100000000.000101.1500002037.3900000206.7900000000.0000000000.000000006991388.370000000709608.470000000000000.000000000000000.00000000000006599.500000000000563.990000000007163.48
14110418021010500361.0319314600381.282390645310610060100001100.00041225060100000000.006060100000000.007060100000000.000101.0600001166.0000000000.0000000000.0000000000.000000005334903.210000000000000.000000000000000.000000000000000.00000000000001166.000000000000315.000000000001481.00
14110418021020500361.0319314600381.282390645310800080100000000.00000005080100000000.006080100000000.007080100000000.000101.0000000000.0000000000.0000000000.0000000000.000000000000000.000000000000000.000000000000000.000000000000000.00000000000001166.000000000000315.000000000001481.00
14110418031010500361.0319314600381.282390645320110010100000300.00040315010100000000.006010100000000.007010100000100.000101.1100000333.0000000000.0000000000.0000000111.000000000380901.110000000000000.000000000000000.000000000126967.04000000000001055.630000000000297.680000000001353.32
14110418031010500361.0319314600381.282390645320110010100000400.00010815010100000000.006010100000000.007010100999999.000101.1000000440.0000000000.0000000000.0000000000.000000001342114.020000000000000.000000000000000.000000000000000.00000000000001055.630000000000297.680000000001353.32
14110418031010500361.0319314600381.282390645310610060100000300.00041225060100000000.006060100000000.007060100000000.000101.0600000318.0000000000.0000000000.0000000000.000000001454973.600000000000000.000000000000000.000000000000000.00000000000001055.630000000000297.680000000001353.32
14110418031020500361.0319314600381.282390645310110010100000160.00030125010100000000.006010100000000.007010100000000.000101.1100000177.6000000000.0000000000.0000000000.000000000067715.750000000000000.000000000000000.000000000000000.00000000000001055.630000000000297.680000000001353.32
14110418031020500361.0319314600381.282390645320110010100000200.00090525010100000000.006010100000000.007010100000000.000101.1700000234.0000000000.0000000000.0000000000.000000000446100.400000000000000.000000000000000.000000000000000.00000000000001055.630000000000297.680000000001353.32
14110418031050500361.0319314600381.282390645310310030100000300.00010825030100000000.006030100000000.007030100000000.000101.1100000333.0000000000.0000000000.0000000000.000000001015736.290000000000000.000000000000000.000000000000000.00000000000001055.630000000000297.680000000001353.32
14110418041010500361.0319314600381.282390645310110010100000420.00050115010100000000.006010100000030.007010100000000.000101.1000000462.0000000000.0000000033.0000000000.000000000176152.460000000000000.000000000012582.320000000000000.00000000000000202.000000000000287.650000000000489.65
14110418041010500361.0319314600381.282390645320310030100000200.00030925030100000000.006030100000000.007030100000000.000101.0900000218.0000000000.0000000000.0000000000.000000000748076.050000000000000.000000000000000.000000000000000.00000000000000202.000000000000287.650000000000489.65
14110418061010500361.0319314600381.282390645310310030100000060.00051225030100000000.006030100000000.007030100000000.000101.0800000064.8000000000.0000000000.0000000000.000000000296485.190000000000000.000000000000000.000000000000000.00000000000000064.800000000000318.010000000000382.81
14110418071020500361.0319314600381.282390645320510050100004000.00021215050100999999.006050100000000.007050100000000.000101.0600004240.0000000000.0000000000.0000000000.000000019399648.040000000000000.000000000000000.000000000000000.00000000000005467.670000000000004.540000000005472.21
14110418071020500361.0319314600381.282390645310610060100000600.00060325060100000000.006060100000000.007060100000000.000101.0500000630.0000000000.0000000000.0000000000.000000000720623.720000000000000.000000000000000.000000000000000.00000000000005467.670000000000004.540000000005472.21
14110426011010501060.0856565701119.546384115310110010100001300.00071215010100000090.006010100000000.007010100000000.000101.0900001417.0000000098.1000000000.0000000000.000000019036766.720000001317930.000000000000000.000000000000000.00000000000001523.000000000003606.010000000005129.01
14110426121010501060.0856565701119.546384115310510050100002500.00091225050100000000.006050100000000.007050100000000.000100.9800002450.0000000000.0000000000.0000000000.000000032914663.690000000000000.000000000000000.000000000000000.00000000000016581.830000000001204.120000000017785.94
14110426121020501060.0856565701119.546384115310210020100002408.00091215020100000088.006020100000163.007020100000030.000101.0600002552.4800000093.2800000172.7800000031.800000034291437.050000001253175.440000002321222.690000000427218.90000000000016581.830000000001204.120000000017785.94
14110426121020501060.0856565701119.546384115320210020100001744.00091215020100000119.006020100000041.007020100000000.000101.0600001848.6400000126.1400000043.4600000000.000000024835658.730000001694634.970000000583865.830000000000000.00000000000016581.830000000001204.120000000017785.94
14110426121030501060.0856565701119.546384115310110010100000450.00090225010100000000.006010100000000.007010100000000.000101.0500000472.5000000000.0000000000.0000000000.000000001057971.330000000000000.000000000000000.000000000000000.00000000000016581.830000000001204.120000000017785.94
14110426121040501060.0856565701119.546384115310210020100001800.00091215020100000071.006020100000067.007020100000000.000101.0600001908.0000000075.2600000071.0200000000.000000025633134.010000001011084.730000000954122.210000000000000.00000000000016581.830000000001204.120000000017785.94
14110426131010501060.0856565701119.546384115310110010100002400.00101215010100000192.006010100999999.007010100000260.000101.0500002520.0000000201.6000000109.1600000273.000000033855082.660000002708406.610000001466516.200000003667633.95010000000038276.330000000000616.200000000038892.54
14110426131010501060.0856565701119.546384115320510050100001000.00100815050100000000.006050100999999.007050100999999.000101.0700001070.0000000000.0000000000.0000000000.000000009583317.050000000000000.000000000000000.000000000000000.00000000000038276.330000000000616.200000000038892.54
14110426131020501060.0856565701119.546384115310210020100002300.00101215020100000170.006020100000080.007020100000027.000101.0500002520.0000000201.6000000000.0000000028.350000033855082.660000002708406.610000000000000.000000000380869.68000000000038276.330000000000616.200000000038892.54
14110426021010501060.0856565701119.546384115320610060100002000.00071225060100000000.006060100000000.007060100000000.000101.0500002100.0000000000.0000000000.0000000000.000000028212568.880000000000000.000000000000000.000000000000000.00000000000044018.750000000000630.010000000044648.76
14110426021010501060.0856565701119.546384115320110010100002600.00061225010100000000.006010100000000.007010100000000.000101.0900002834.0000000000.0000000000.0000000000.000000038073533.430000000000000.000000000000000.000000000000000.00000000000044018.750000000000630.010000000044648.76
14110426021010501060.0856565701119.546384115320210020100008000.00071215020100000469.006020100000600.007020100000000.000101.1300009040.0000000529.9700000678.0000000000.000000121448391.750000007119911.970000009108629.380000000000000.00000000000044018.750000000000630.010000000044648.76
14110426021010501060.0856565701119.546384115310510050100010835.00071215050100000000.006050100000350.007050100000068.000101.0100010943.3500000000.0000000353.5000000068.680000147019055.070000000000000.000000004749115.760000000922685.35000000000044018.750000000000630.010000000044648.76
14110426021020501060.0856565701119.546384115320610060100005000.00071215060100000000.006060100000400.007060100000350.000101.0500005250.0000000000.0000000420.0000000367.500000070531422.200000000000000.000000005642513.780000004937199.55000000000044018.750000000000630.010000000044648.76
14110426021020501060.0856565701119.546384115310210020100007290.00071215020100000469.006020100001326.007020100000000.000101.1300008237.7000000529.9700001498.3800000000.000000110669846.980000007119911.970000020130070.930000000000000.00000000000044018.750000000000630.010000000044648.76
14110426031010501060.0856565701119.546384115310210020100002400.00081215020100000244.006020100000117.007020100000000.000101.0900002616.0000000265.9600000127.5300000000.000000035144800.090000003573054.680000001713309.000000000000000.00000000000014986.100000000000658.520000000015644.62
14110426041010501060.0856565701119.546384115320610060100000500.00081225060100000000.006060100000000.007060100000000.000101.0300000515.0000000000.0000000000.0000000000.000000006918796.650000000000000.000000000000000.000000000000000.00000000000007443.250000000001109.000000000008552.25
14110426041010501060.0856565701119.546384115310110010100005000.00081225010100000000.006010100000000.007010100000000.000101.0500005250.0000000000.0000000000.0000000000.000000070531422.200000000000000.000000000000000.000000000000000.00000000000007443.250000000001109.000000000008552.25
14110426041020501060.0856565701119.546384115310210020100000600.00081125020100000000.006020100000000.007020100000000.000101.0900000654.0000000000.0000000000.0000000000.000000008054016.690000000000000.000000000000000.000000000000000.00000000000007443.250000000001109.000000000008552.25
14110426051010501060.0856565701119.546384115310110010100000310.00080625010100000000.006010100000000.007010100000000.000101.0500000325.5000000000.0000000000.0000000000.000000002186474.090000000000000.000000000000000.000000000000000.00000000000000555.630000000000025.550000000000581.18
14110426051020501060.0856565701119.546384115310110010100000415.00080625010100000000.006010100000000.007010100000000.000101.0500000435.7500000000.0000000000.0000000000.000000002927054.020000000000000.000000000000000.000000000000000.00000000000000555.630000000000025.550000000000581.18
14110426061010501060.0856565701119.546384115310110010100001849.00081215010100000203.006010100000041.007010100999999.000101.0500001941.4500000213.1500000043.0500000000.000000026082519.930000002863575.740000000578357.660000000000000.00000000000003550.580000000000159.510000000003710.09
14110426081010501060.0856565701119.546384115310610060100001800.00081225060100000000.006060100000000.007060100000000.000101.0300001854.0000000000.0000000000.0000000000.000000024907667.950000000000000.000000000000000.000000000000000.00000000000003579.300000000000059.770000000003639.07
14110426081020501060.0856565701119.546384115310610060100000120.00081225060100000000.006060100000000.007060100000000.000101.0300000123.6000000000.0000000000.0000000000.000000001660511.200000000000000.000000000000000.000000000000000.00000000000003579.300000000000059.770000000003639.07
14110426081030501060.0856565701119.546384115310610060100000390.00081225060100000000.006060100000000.007060100000000.000101.0300000401.7000000000.0000000000.0000000000.000000005396661.390000000000000.000000000000000.000000000000000.00000000000003579.300000000000059.770000000003639.07
14110426091010501060.0856565701119.546384115320610060100000400.00060925060100000000.006060100000000.007060100000000.000101.0500000420.0000000000.0000000000.0000000000.000000004231885.330000000000000.000000000000000.000000000000000.00000000000001650.900000000000432.590000000002083.49
14110426091010501060.0856565701119.546384115310220020100000600.00091215020100000066.006020100000000.007020100000000.000101.0600000636.0000000069.9600000000.0000000000.000000008544378.000000000939881.580000000000000.000000000000000.00000000000001650.900000000000432.590000000002083.49
14110426091020501060.0856565701119.546384115310610060100000300.00091225060100000000.006060100000000.007060100000000.000101.0400000312.0000000000.0000000000.0000000000.000000004191581.660000000000000.000000000000000.000000000000000.00000000000001650.900000000000432.590000000002083.49
14110426091020501060.0856565701119.546384115320310030100000250.00091225030100000000.006030100000000.007030100000000.000101.0300000257.5000000000.0000000000.0000000000.000000003459398.330000000000000.000000000000000.000000000000000.00000000000001650.900000000000432.590000000002083.49
14110434121010500839.3193717300886.397209435310610060100000600.00061225060100000000.006060100000000.007060100000000.000101.0500000630.0000000000.0000000000.0000000000.000000006701162.900000000000000.000000000000000.000000000000000.00000000000007008.600000000000446.710000000007455.31
14110434121020500839.3193717300886.397209435310210020100001790.00101215020100000134.006020100000000.007020100000000.000101.0500001879.5000000140.7000000000.0000000000.000000019991802.660000001496593.050000000000000.000000000000000.00000000000007008.600000000000446.710000000007455.31
14110434131010500839.3193717300886.397209435320610060100000100.00101225060100000000.006060100000000.007060100000000.000101.0400000104.0000000000.0000000000.0000000000.000000001106223.720000000000000.000000000000000.000000000000000.00000000000001177.970000000000062.140000000001240.10
14110434131010500839.3193717300886.397209435310610060100000400.00100625060100000000.006060100000000.007060100000000.000101.0400000416.0000000000.0000000000.0000000000.000000002212447.430000000000000.000000000000000.000000000000000.00000000000001177.970000000000062.140000000001240.10
14110434131020500839.3193717300886.397209435310800080100000000.00000005080100000000.006080100000000.007080100000000.000101.0000000000.0000000000.0000000000.0000000000.000000000000000.000000000000000.000000000000000.000000000000000.00000000000001177.970000000000062.140000000001240.10
14110434131020500839.3193717300886.397209435320800080100000000.00000005080100000000.006080100000000.007080100000000.000101.0000000000.0000000000.0000000000.0000000000.000000000000000.000000000000000.000000000000000.000000000000000.00000000000001177.970000000000062.140000000001240.10
14110434031010500839.3193717300886.397209435310310030100000300.00081225030100000000.006030100000000.007030100000000.000101.0400000312.0000000000.0000000000.0000000000.000000003318671.150000000000000.000000000000000.000000000000000.00000000000000919.960000000000053.670000000000973.63
14110434041010500839.3193717300886.397209435310510050100000800.00081225050100000000.006050100000000.007050100000000.000101.0300000824.0000000000.0000000000.0000000000.000000008764695.610000000000000.000000000000000.000000000000000.00000000000000824.000000000000103.000000000000927.00
14110434051010500839.3193717300886.397209435310610060100000400.00081225060100000000.006060100000000.007060100000000.000101.0300000412.0000000000.0000000000.0000000000.000000004382347.800000000000000.000000000000000.000000000000000.00000000000000412.000000000000026.780000000000438.78
14110434061010500839.3193717300886.397209435310110010100001300.00081215010100000030.006010100000000.007010100000000.000101.0500001365.0000000031.5000000000.0000000000.000000014519186.290000000335058.150000000000000.000000000000000.00000000000001365.000000000000000.000000000001365.00
14110434091010500839.3193717300886.397209435310610060100002000.00091225060100000000.006060100000000.007060100000000.000101.0400002080.0000000000.0000000000.0000000000.000000022124474.350000000000000.000000000000000.000000000000000.00000000000002080.000000000000398.380000000002478.38
14110442011010500576.7441860500609.094052025310110010100000500.00100515010100000000.006010100000040.007010100000000.000101.0500000525.0000000000.0000000042.0000000000.000000001598871.890000000000000.000000000127909.750000000000000.00000000000001200.500000000000314.570000000001515.07
14110442011010500576.7441860500609.094052025320110010100000450.00050725010100000000.006010100000000.007010100000000.000101.1000000495.0000000000.0000000000.0000000000.000000002110510.890000000000000.000000000000000.000000000000000.00000000000001200.500000000000314.570000000001515.07
14110442111010500576.7441860500609.094052025310210020100002100.00120515020100000180.006020100000013.007020100000000.000101.0400002184.0000000187.2000000013.5200000000.000000006651307.050000000570112.030000000041174.760000000000000.00000000000003278.040000000000289.350000000003567.39
14110442111020500576.7441860500609.094052025310210020100001587.00121215020100000163.006020100000030.007020100000000.000101.0400001650.4800000169.5200000031.2000000000.000000012063570.610000001239043.480000000228044.810000000000000.00000000000003278.040000000000289.350000000003567.39
14110442121010500576.7441860500609.094052025310110010100000935.00100915010100000074.006010100000000.007010100000000.000101.0500000981.7500000077.7000000000.0000000000.000000005381802.770000000425939.470000000000000.000000000000000.00000000000002974.250000000000011.870000000002986.11
14110442121020500576.7441860500609.094052025310310030100000120.00120825030100000000.006030100000000.007030100000000.000101.0100000121.2000000000.0000000000.0000000000.000000000590577.590000000000000.000000000000000.000000000000000.00000000000002974.250000000000011.870000000002986.11
14110442131010500576.7441860500609.094052025310110010100000724.00091225010100000000.006010100000000.007010100000000.000101.0500000760.2000000000.0000000000.0000000000.000000005556399.580000000000000.000000000000000.000000000000000.00030000000001885.720000000000134.420000000002020.14
14110442131020500576.7441860500609.094052025320110010100000400.00060425010100000000.006010100000000.007010100000000.000101.0900000436.0000000000.0000000000.0000000000.000000001062260.030000000000000.000000000000000.000000000000000.00000000000001885.720000000000134.420000000002020.14
14110442131020500576.7441860500609.094052025310610060100001800.00010225060100000000.006060100000000.007060100000000.000101.0000001800.0000000000.0000000000.0000000000.000000002192738.590000000000000.000000000000000.000000000000000.00000000000001885.720000000000134.420000000002020.14
14110442131020500576.7441860500609.094052025320120010100000450.00090315010100000022.006010100000000.007010100000000.000101.0500000472.5000000023.1000000000.0000000000.000000000863390.820000000042210.220000000000000.000000000000000.00000000000001885.720000000000134.420000000002020.14
14110442021010500576.7441860500609.094052025310110010100000830.00101215010100000048.006010100000000.007010100000000.000101.0500000871.5000000050.4000000000.0000000000.000000006369905.600000000368380.080000000000000.000000000000000.00000000000001148.120000000000198.780000000001346.90
14110442031010500576.7441860500609.094052025320610060100000130.00110225060100000000.006060100000000.007060100000000.000101.0600000137.8000000000.0000000000.0000000000.000000000167866.320000000000000.000000000000000.000000000000000.00000000000000925.470000000000044.000000000000969.47
14110442031010500576.7441860500609.094052025310110010100000800.00111215010100000048.006010100000000.007010100000000.000101.0100000808.0000000048.4800000000.0000000000.000000005905775.930000000354346.560000000000000.000000000000000.00000000000000925.470000000000044.000000000000969.47
14110442041010500576.7441860500609.094052025310610060100000600.00111225060100000000.006060100000000.007060100000000.000101.0600000636.0000000000.0000000000.0000000000.000000004648605.810000000000000.000000000000000.000000000000000.00000000000001284.800000000000152.740000000001437.53
14110442041030500576.7441860500609.094052025320610060100000100.00091225060100000000.006060100000000.007060100000000.000101.0400000104.0000000000.0000000000.0000000000.000000000760149.380000000000000.000000000000000.000000000000000.00000000000001284.800000000000152.740000000001437.53
14110442041030500576.7441860500609.094052025310110010100000450.00111215010100000036.006010100000000.007010100000000.000101.0100000454.5000000036.3600000000.0000000000.000000003321998.960000000265759.920000000000000.000000000000000.00000000000001284.800000000000152.740000000001437.53
14110442051010500576.7441860500609.094052025320110010100000415.00010215010100000045.006010100000000.007010100000000.000101.1000000456.5000000049.5000000000.0000000000.000000000556102.870000000060300.310000000000000.000000000000000.00000000000001103.880000000000227.940000000001331.81
14110442051010500576.7441860500609.094052025310210020100000700.00110825020100000000.006020100000000.007020100000000.000101.0500000735.0000000000.0000000000.0000000000.000000003581473.030000000000000.000000000000000.000000000000000.00000000000001103.880000000000227.940000000001331.81
14110442051010500576.7441860500609.094052025320110010100000340.00020115010100000045.006010100000000.007010100000000.000101.1100000377.4000000049.9500000000.0000000000.000000000229872.100000000030424.250000000000000.000000000000000.00000000000001103.880000000000227.940000000001331.81
14110442051020500576.7441860500609.094052025310110010100000461.00110815010100000050.006010100000000.007010100000000.000101.0100000465.6100000050.5000000000.0000000000.000000002268802.250000000246074.000000000000000.000000000000000.00000000000001103.880000000000227.940000000001331.81
14110442051020500576.7441860500609.094052025320110010100000400.00110115010100000100.006010100000000.007010100000000.000101.0100000404.0000000101.0000000000.0000000000.000000000246074.000000000061518.500000000000000.000000000000000.00000000000001103.880000000000227.940000000001331.81
14110442061010500576.7441860500609.094052025310610060100001200.00111225060100000000.006060100000000.007060100000000.000101.0600001272.0000000000.0000000000.0000000000.000000009297211.610000000000000.000000000000000.000000000000000.00000000000001862.850000000000000.000000000001862.85
14110442071010500576.7441860500609.094052025310610060100001000.00111225060100000000.006060100000000.007060100000000.000101.0600001060.0000000000.0000000000.0000000000.000000007747676.340000000000000.000000000000000.000000000000000.00000000000001060.000000000000014.000000000001074.00
14110442081010500576.7441860500609.094052025310110010100000550.00111215010100000040.006010100000000.007010100000000.000101.0100000555.5000000040.4000000000.0000000000.000000004060220.950000000295288.800000000000000.000000000000000.00000000000000639.140000000000098.050000000000737.19
14110450011010501595.1500000001684.622750585310110010100000830.00101215010100000048.006010100000000.007010100000000.000101.0500000871.5000000050.4000000000.0000000000.000000017617784.730000001018859.840000000000000.000000000000000.00030000000001678.790000000000012.000000000001690.79
14110450011020501595.1500000001684.622750585310110010100000450.00101215010100000045.006010100000000.007010100000000.000101.0500000472.5000000047.2500000000.0000000000.000000009551811.000000000955181.100000000000000.000000000000000.00000000000001678.790000000000012.000000000001690.79
14110450011030501595.1500000001684.622750585310110010100000207.00100625010100000000.006010100000000.007010100000000.000101.0500000217.3500000000.0000000000.0000000000.000000002196916.530000000000000.000000000000000.000000000000000.00000000000001678.790000000000012.000000000001690.79
14110450101010501595.1500000001684.622750585310110010100001700.00121215010100000257.006010100000099.007010100000057.000101.0100001717.0000000259.5700000099.9900000057.570000034709967.150000005247330.330000002021345.150000001163804.78000000000003913.890000000000427.830000000004341.72
14110450101020501595.1500000001684.622750585310110010100001500.00121225010100000000.006010100000000.007010100000000.000101.0100001515.0000000000.0000000000.0000000000.000000030626441.610000000000000.000000000000000.000000000000000.00000000000003913.890000000000427.830000000004341.72
14110450141010501595.1500000001684.622750585310110010100000415.00011215010100000033.006010100000000.007010100000000.000101.0000000415.0000000033.0000000000.0000000000.000000008389421.300000000667110.610000000000000.000000000000000.00000000000000685.550000000000200.000000000000885.55
14110450161020501595.1500000001684.622750585310110010100000600.00060125010100000000.006010100000000.007010100000000.000101.0900000654.0000000000.0000000000.0000000000.000000001101743.280000000000000.000000000000000.000000000000000.00000000000000659.350000000000196.000000000000855.35
14110450021010501595.1500000001684.622750585310110010100001018.00100325010100000000.006010100000000.007010100000000.000101.0500001068.9000000000.0000000000.0000000000.000000005402079.770000000000000.000000000000000.000000000000000.00000000000000633.980000000000190.860000000000824.84
14110450021020501595.1500000001684.622750585310110010100000500.00100715010100000055.006010100000000.007010100000000.000101.0500000525.0000000057.7500000000.0000000000.000000006190988.610000000681008.750000000000000.000000000000000.00000000000000633.980000000000190.860000000000824.84
14110450021030501595.1500000001684.622750585310110010100000160.00100225010100000000.006010100000000.007010100000000.000101.0500000168.0000000000.0000000000.0000000000.000000000566033.240000000000000.000000000000000.000000000000000.00000000000000633.980000000000190.860000000000824.84
14110450031010501595.1500000001684.622750585310210020100001400.00101215020100000098.006020100000000.007020100000000.000101.0500001470.0000000102.9000000000.0000000000.000000029716745.320000002080172.170000000000000.000000000000000.00000000000001571.400000000000408.000000000001979.40
14110450041010501595.1500000001684.622750585310610060100000700.00101125060100000000.006060100000000.007060100000000.000101.0400000728.0000000000.0000000000.0000000000.000000013490458.990000000000000.000000000000000.000000000000000.00000000000001040.480000000000265.000000000001305.48
14110450041020501595.1500000001684.622750585310310030100000300.00090925030100000000.006030100000000.007030100000000.000101.0300000309.0000000000.0000000000.0000000000.000000004684935.870000000000000.000000000000000.000000000000000.00000000000001040.480000000000265.000000000001305.48
14110450051010501595.1500000001684.622750585310800080100000000.00000005080100000000.006080100000000.007080100000000.000101.0000000000.0000000000.0000000000.0000000000.000000000000000.000000000000000.000000000000000.000000000000000.00000000000002516.220000000000599.130000000003115.34
14110450051020501595.1500000001684.622750585310510050100000500.00111225050100000000.006050100000000.007050100000000.000101.0800000540.0000000000.0000000000.0000000000.000000010916355.420000000000000.000000000000000.000000000000000.00000000000002516.220000000000599.130000000003115.34
14110450061010501595.1500000001684.622750585310510050100000500.00111225050100000000.006050100000000.007050100000000.000101.0800000540.0000000000.0000000000.0000000000.000000010916355.420000000000000.000000000000000.000000000000000.00000000000000543.430000000000204.000000000000747.43
14110450061030501595.1500000001684.622750585310100010100000000.00000005010100000000.006010100000000.007010100000000.000101.0900000000.0000000000.0000000000.0000000000.000000000000000.000000000000000.000000000000000.000000000000000.00000000000000543.430000000000204.000000000000747.43
14110450091020501595.1500000001684.622750585320110010100000450.00120115010100000035.006010100000000.007010100000000.000101.0100000454.5000000035.3500000000.0000000000.000000000765661.040000000059551.410000000000000.000000000000000.00000000000000999.760000000000000.000000000000999.76
14110450091020501595.1500000001684.622750585310110010100000500.00121225010100000000.006010100000000.007010100000000.000101.0100000505.0000000000.0000000000.0000000000.000000010208813.870000000000000.000000000000000.000000000000000.00000000000000999.760000000000000.000000000000999.76
14110469011010500411.3796296300434.454116045310610060100001300.00101225060100000000.006060100000000.007060100000000.000101.0400001352.0000000000.0000000000.0000000000.000000007048583.580000000000000.000000000000000.000000000000000.00000000000001407.500000000000108.600000000001516.10
14110469011020500411.3796296300434.454116045310110010100000100.00030625010100000000.006010100000000.007010100000000.000101.1100000111.0000000000.0000000000.0000000000.000000000289346.440000000000000.000000000000000.000000000000000.00000000000001407.500000000000108.600000000001516.10
14110469121010500411.3796296300434.454116045310310030100000020.00100125030100000000.006030100000000.007030100000000.000101.0200000020.4000000000.0000000000.0000000000.000000000008862.860000000000000.000000000000000.000000000000000.00000000000000141.200000000000112.450000000000253.65
14110469121020500411.3796296300434.454116045310120010100000200.00080125010100000000.006010100000000.007010100000000.000101.0500000210.0000000000.0000000000.0000000000.000000000091235.360000000000000.000000000000000.000000000000000.00000000000000141.200000000000112.450000000000253.65
14110469021010500411.3796296300434.454116045310610060100003000.00101225060100000000.006060100000000.007060100000000.000101.0400003120.0000000000.0000000000.0000000000.000000016265962.100000000000000.000000000000000.000000000000000.00000000000003120.000000000000250.460000000003370.46
14110469041010500411.3796296300434.454116045310210020100000566.00111225020100000000.006020100000000.007020100000000.000101.0500000594.3000000000.0000000000.0000000000.000000003098352.970000000000000.000000000000000.000000000000000.00000000000000840.050000000000183.600000000001023.65
14110469041020500411.3796296300434.454116045310110010100000200.00111225010100000000.006010100000000.007010100000000.000101.0100000202.0000000000.0000000000.0000000000.000000001053116.780000000000000.000000000000000.000000000000000.00000000000000840.050000000000183.600000000001023.65
14110469051010500411.3796296300434.454116045310610060100000600.00111225060100000000.006060100000000.007060100000000.000101.0600000636.0000000000.0000000000.0000000000.000000003315753.810000000000000.000000000000000.000000000000000.00000000000000636.000000000000209.820000000000845.82
14110469051020500411.3796296300434.454116045310800080100000000.00000005080100000000.006080100000000.007080100000000.000101.0000000000.0000000000.0000000000.0000000000.000000000000000.000000000000000.000000000000000.000000000000000.00000000000000636.000000000000209.820000000000845.82
14110469051030500411.3796296300434.454116045310800080100000000.00000005080100000000.006080100000000.007080100000000.000101.0000000000.0000000000.0000000000.0000000000.000000000000000.000000000000000.000000000000000.000000000000000.00000000000000636.000000000000209.820000000000845.82
14110469061010500411.3796296300434.454116045310110010100000700.00111225010100000000.006010100000000.007010100000000.000101.0100000707.0000000000.0000000000.0000000000.000000003685908.720000000000000.000000000000000.000000000000000.00000000000001010.000000000000153.000000000001163.00
14110469061020500411.3796296300434.454116045310310030100000300.00111225030100000000.006030100000000.007030100000000.000101.0100000303.0000000000.0000000000.0000000000.000000001579675.170000000000000.000000000000000.000000000000000.00000000000001010.000000000000153.000000000001163.00
14110469091010500411.3796296300434.454116045310620060100000415.00121225060100000000.006060100000000.007060100000000.000101.0500000435.7500000000.0000000000.0000000000.000000002271760.570000000000000.000000000000000.000000000000000.00000000000001307.250000000000351.270000000001658.52
14110469091020500411.3796296300434.454116045310620060100000830.00121225060100000000.006060100000000.007060100000000.000101.0500000871.5000000000.0000000000.0000000000.000000004543521.150000000000000.000000000000000.000000000000000.00000000000001307.250000000000351.270000000001658.52
14110477011010500341.0937500000360.225866745310610060100000500.00011225060100000000.006060100000000.007060100000000.000101.0000000500.0000000000.0000000000.0000000000.000000002161355.200000000000000.000000000000000.000000000000000.00000000000000534.000000000000215.020000000000749.02
14110477101010500341.0937500000360.225866745310120010100000508.00120615010100000058.006010100000000.007010100000000.000101.0100000513.0800000058.5800000000.0000000000.000000001108948.130000000126612.190000000000000.000000000000000.00030000000000557.620000000000813.250000000001370.87
14110477121010500341.0937500000360.225866745310120010100000508.00120615010100000058.006010100000000.007010100000000.000101.0100000513.0800000058.5800000000.0000000000.000000001108948.130000000126612.190000000000000.000000000000000.00030000000000557.620000000000310.000000000000867.62
14110477021010500341.0937500000360.225866745310210020100002300.00011215020100000300.006020100999999.007020100000000.000101.0000002300.0000000300.0000000076.1600000000.000000009942233.920000001296813.120000000329217.620000000000000.00010000000002628.100000000000086.270000000002714.37
14110477031010500341.0937500000360.225866745310110010100001366.00021215010100000123.006010100000000.007010100000000.000100.9900001352.3400000121.7700000000.0000000000.000000005845774.180000000526376.450000000000000.000000000000000.00030000000001505.000000000000250.000000000001755.00
14110477051010500341.0937500000360.225866745310110010100002800.00021215010100999999.006010100999999.007010100999999.000100.9900002772.0000000304.9200000146.9600000000.000000011982553.230000001318080.860000000635265.520000000000000.00010000000002992.830000000000100.000000000003092.83
14110477071010500341.0937500000360.225866745310610060100001500.00020825060100000000.006060100000000.007060100000000.000101.0000001500.0000000000.0000000000.0000000000.000000004322710.400000000000000.000000000000000.000000000000000.00000000000006513.030000000000366.850000000006879.88
14110477071020500341.0937500000360.225866745310110010100000900.00020625010100000000.006010100000000.007010100000000.000100.9900000891.0000000000.0000000000.0000000000.000000001925767.480000000000000.000000000000000.000000000000000.00000000000006513.030000000000366.850000000006879.88
14110477081010500341.0937500000360.225866745310610060100000600.00020425060100000000.006060100000000.007060100000000.000101.0000000600.0000000000.0000000000.0000000000.000000000864542.080000000000000.000000000000000.000000000000000.00000000000000845.750000000000042.880000000000888.63
14110485011010500580.1820601200612.724758155310110010100000650.00010815010100000045.006010100000000.007010100000000.000101.0000000650.0000000045.0000000000.0000000000.000000003186168.740000000220580.910000000000000.000000000000000.00000000000001318.130000000000180.670000000001498.80
14110485011010500580.1820601200612.724758155320110010100000500.00060415010100000042.006010100000000.007010100000000.000101.0900000545.0000000045.7800000000.0000000000.000000001335739.970000000112202.160000000000000.000000000000000.00000000000001318.130000000000180.670000000001498.80
14110485011040500580.1820601200612.724758155310310030100000580.00010125030100000000.006030100000000.007030100000000.000101.0000000580.0000000000.0000000000.0000000000.000000000355380.360000000000000.000000000000000.000000000000000.00000000000001318.130000000000180.670000000001498.80
14110485011040500580.1820601200612.724758155320310030100000420.00120125030100000000.006030100000000.007030100000000.000101.0100000424.2000000000.0000000000.0000000000.000000000259917.840000000000000.000000000000000.000000000000000.00000000000001318.130000000000180.670000000001498.80
14110485101010500580.1820601200612.724758155310210020100000565.00031215020100000045.006020100000000.007020100000034.000101.0200000576.3000000045.9000000000.0000000034.680000004237359.340000000337488.800000000000000.000000000254991.54000000000002059.320000000000286.080000000002345.39
14110485101020500580.1820601200612.724758155320110010100000870.00060315010100000048.006010100000000.007010100000074.000101.0900000948.3000000052.3200000000.0000000080.660000001743140.660000000096173.280000000000000.000000000148267.14000000000002059.320000000000286.080000000002345.39
14110485101020500580.1820601200612.724758155310610060100000480.00030315060100000000.006060100000000.007060100000050.000100.9900000475.2000000000.0000000000.0000000049.500000000873500.420000000000000.000000000000000.000000000090989.63000000000002059.320000000000286.080000000002345.39
14110485101030500580.1820601200612.724758155310110010100000650.00030415010100000058.006010100000000.007010100000060.000101.0000000650.0000000058.0000000000.0000000060.000000001593084.370000000142152.140000000000000.000000000147053.94000000000002059.320000000000286.080000000002345.39
14110485111010500580.1820601200612.724758155320610060100000900.00031225060100000000.006060100000000.007060100000000.000100.9900000891.0000000000.0000000000.0000000000.000000006551253.110000000000000.000000000000000.000000000000000.00000000000002297.110000000000000.000000000002297.11
14110485111010500580.1820601200612.724758155310110010100001278.00040215010100000126.006010100000000.007010100000000.000101.0100001290.7800000127.2600000000.0000000000.000000001581785.730000000155950.710000000000000.000000000000000.00000000000002297.110000000000000.000000000002297.11
14110485111020500580.1820601200612.724758155310610060100000900.00041225060100000000.006060100000000.007060100000000.000101.0000000900.0000000000.0000000000.0000000000.000000006617427.390000000000000.000000000000000.000000000000000.00000000000002297.110000000000000.000000000002297.11
14110485121010500580.1820601200612.724758155310110010100000415.00010115010100999999.006010100000000.007010100000000.000101.0000000415.0000000033.2000000000.0000000000.000000000254280.770000000020342.460000000000000.000000000000000.00010000000000534.580000000000294.000000000000828.58
14110485131020500580.1820601200612.724758155310210020100000500.00041215020100000000.006020100000053.007020100000000.000101.0100000505.0000000000.0000000053.5300000000.000000003713112.030000000000000.000000000393589.880000000000000.00000000000002521.110000000000291.430000000002812.54
14110485131030500580.1820601200612.724758155310120010100000465.00040815010100000036.006010100000000.007010100000000.000101.0100000469.6500000036.3600000000.0000000000.000000002302129.460000000178229.380000000000000.000000000000000.00000000000002521.110000000000291.430000000002812.54
14110485131050500580.1820601200612.724758155320110010100000600.00090615010100000045.006010100000045.007010100000000.000101.0500000630.0000000047.2500000047.2500000000.000000002316099.590000000173707.470000000173707.470000000000000.00000000000002521.110000000000291.430000000002812.54
14110485131050500580.1820601200612.724758155310610060100000280.00120125060100000000.006060100000000.007060100000000.000101.0500000294.0000000000.0000000000.0000000000.000000000180141.080000000000000.000000000000000.000000000000000.00000000000002521.110000000000291.430000000002812.54
14110485021010500580.1820601200612.724758155310610060100000600.00011225060100000000.006060100000000.007060100000000.000101.0000000600.0000000000.0000000000.0000000000.000000004411618.260000000000000.000000000000000.000000000000000.00000000000002493.270000000000156.820000000002650.09
14110485021010500580.1820601200612.724758155320610060100000400.00080425060100000000.006060100000000.007060100000000.000101.0300000412.0000000000.0000000000.0000000000.000000001009770.400000000000000.000000000000000.000000000000000.00000000000002493.270000000000156.820000000002650.09
14110485021020500580.1820601200612.724758155310310030100000120.00011225030100000000.006030100000000.007030100000000.000101.0000000120.0000000000.0000000000.0000000000.000000000882323.650000000000000.000000000000000.000000000000000.00000000000002493.270000000000156.820000000002650.09
14110485021030500580.1820601200612.724758155310210020100000415.00100615020100000030.006020100000000.007020100000000.000101.0500000435.7500000031.5000000000.0000000000.000000001601968.880000000115804.980000000000000.000000000000000.00000000000002493.270000000000156.820000000002650.09
14110485021040500580.1820601200612.724758155320110010100000500.00110725010100000000.006010100000000.007010100000000.000101.0100000505.0000000000.0000000000.0000000000.000000002165982.020000000000000.000000000000000.000000000000000.00000000000002493.270000000000156.820000000002650.09
14110485021040500580.1820601200612.724758155310310030100000400.00010125030100000000.006030100000000.007030100000000.000101.0000000400.0000000000.0000000000.0000000000.000000000245089.900000000000000.000000000000000.000000000000000.00000000000002493.270000000000156.820000000002650.09
14110485021060500580.1820601200612.724758155320110010100000100.00080125010100000000.006010100000000.007010100000000.000101.0500000105.0000000000.0000000000.0000000000.000000000064336.100000000000000.000000000000000.000000000000000.00000000000002493.270000000000156.820000000002650.09
14110485021060500580.1820601200612.724758155320110010100000100.00120225010100000000.006010100000000.007010100000000.000101.0100000101.0000000000.0000000000.0000000000.000000000123770.400000000000000.000000000000000.000000000000000.00000000000002493.270000000000156.820000000002650.09
14110485021060500580.1820601200612.724758155310110010100000200.00080325010100000000.006010100000000.007010100000000.000101.0500000210.0000000000.0000000000.0000000000.000000000386016.600000000000000.000000000000000.000000000000000.00000000000002493.270000000000156.820000000002650.09
14110485021070500580.1820601200612.724758155310110010100000050.00030125010100000000.006010100000000.007010100000000.000101.1100000055.5000000000.0000000000.0000000000.000000000034006.220000000000000.000000000000000.000000000000000.00000000000002493.270000000000156.820000000002650.09
14110485021070500580.1820601200612.724758155320110010100000060.00120125010100000000.006010100000000.007010100000000.000101.0100000060.6000000000.0000000000.0000000000.000000000037131.120000000000000.000000000000000.000000000000000.00000000000002493.270000000000156.820000000002650.09
14110485031040500580.1820601200612.724758155310110010100000465.00021215010100000036.006010100000000.007010100999999.000100.9900000460.3500000035.6400000000.0000000000.000000003384814.110000000262050.120000000000000.000000000000000.00000000000001350.830000000000400.000000000001750.83
14110485041010500580.1820601200612.724758155310110010100000550.00021215010100000036.006010100000000.007010100000000.000100.9900000544.5000000035.6400000000.0000000000.000000004003543.570000000262050.120000000000000.000000000000000.00000000000000662.380000000000310.070000000000972.44
14110485041010500580.1820601200612.724758155320310030100000060.00020425030100000000.006030100000000.007030100000000.000101.0000000060.0000000000.0000000000.0000000000.000000000147053.940000000000000.000000000000000.000000000000000.00000000000000662.380000000000310.070000000000972.44
14110485051040500580.1820601200612.724758155310110010100000415.00021225010100000000.006010100000000.007010100000000.000100.9900000410.8500000000.0000000000.0000000000.000000003020855.600000000000000.000000000000000.000000000000000.00000000000001581.150000000000400.000000000001981.15
14110485061010500580.1820601200612.724758155310610060100000500.00021225060100000000.006060100000000.007060100000000.000101.0000000500.0000000000.0000000000.0000000000.000000003676348.550000000000000.000000000000000.000000000000000.00000000000000925.380000000000150.000000000001075.38
14110485071010500580.1820601200612.724758155310610060100000800.00031225060100000000.006060100000000.007060100000000.000100.9900000792.0000000000.0000000000.0000000000.000000005823336.100000000000000.000000000000000.000000000000000.00000000000003767.000000000000198.000000000003965.00
14110493111010600340.2558561600359.340975035310110010100000415.00061015010100000035.006010100000000.007010100000000.000101.0900000452.3500000038.1500000000.0000000000.000000001625478.900000000137088.580000000000000.000000000000000.00000000000000376.960000000000185.390000000000562.35
14110493121010600340.2558561600359.340975035310610060100000500.00061225060100000000.006060100000000.007060100000000.000101.0500000525.0000000000.0000000000.0000000000.000000002263848.140000000000000.000000000000000.000000000000000.00000000000000925.000000000000168.000000000001093.00
14110493131010600340.2558561600359.340975035310110010100001100.00071015010100000108.006010100000000.007010100000000.000101.0900001199.0000000117.7200000000.0000000000.000000004308498.290000000423016.200000000000000.000000000000000.00000000000001076.020000000000000.000000000001076.02
14110493021010600340.2558561600359.340975035310610060100004000.00041225060100000000.006060100000000.007060100000000.000101.0600004240.0000000000.0000000000.0000000000.000000018283268.810000000000000.000000000000000.000000000000000.00000000000004240.000000000000237.300000000004477.30
14110493031010600340.2558561600359.340975035310220020100001780.00051215020100999999.006020100000016.007020100000000.000101.1500002047.0000000225.1700000018.4000000000.000000008826851.710000000970953.690000000079342.490000000000000.00030000000002517.760000000000163.200000000002680.96
14110493041010600340.2558561600359.340975035310110010100004000.00051215010100000200.006010100000000.007010100000200.000101.1000004400.0000000220.0000000000.0000000220.000000018973203.480000000948660.170000000000000.000000000948660.17000000000006255.330000000000085.240000000006340.57
14110493041020600340.2558561600359.340975035310210020100001800.00050615020100000160.006020100000000.007020100000000.000101.1500002070.0000000184.0000000000.0000000000.000000004463014.910000000396712.440000000000000.000000000000000.00000000000006255.330000000000085.240000000006340.57
14110493061010600340.2558561600359.340975035310110010100000700.00051215010100000056.006010100000000.007010100000000.000101.1000000770.0000000061.6000000000.0000000000.000000003320310.610000000265624.850000000000000.000000000000000.00000000000000832.420000000000262.500000000001094.92
14110493071010600340.2558561600359.340975035310220020100001780.00051215020100999999.006020100000016.007020100000000.000101.1500002047.0000000225.1700000018.4000000000.000000008826851.710000000970953.690000000079342.490000000000000.00030000000004326.540000000000079.200000000004405.74
14110493071020600340.2558561600359.340975035310210020100001500.00061215020100000200.006020100000000.007020100000000.000101.1300001695.0000000226.0000000000.0000000000.000000007308995.430000000974532.720000000000000.000000000000000.00000000000004326.540000000000079.200000000004405.74
14110493081010600340.2558561600359.340975035310110010100002700.00061215010100000150.006010100000100.007010100000000.000101.0900002943.0000000163.5000000109.0000000000.000000012690485.870000000705026.990000000470018.000000000000000.00000000000005261.330000000000262.500000000005523.83
14110493091010600340.2558561600359.340975035310210020100000490.00061215020100000040.006020100000000.007020100000000.000101.1300000553.7000000045.2000000000.0000000000.000000002387605.170000000194906.540000000000000.000000000000000.00000000000000654.400000000000157.500000000000811.90
14110507101010600438.1980909100462.776838055310120010100000170.00051225010100000000.006010100000000.007010100000000.000101.1000000187.0000000000.0000000000.0000000000.000000001038471.220000000000000.000000000000000.000000000000000.00030000000002220.660000000000210.000000000002430.66
14110507101020600438.1980909100462.776838055310210020100001400.00061225020100000000.006020100000000.007020100000000.000101.1300001582.0000000000.0000000000.0000000000.000000008785355.490000000000000.000000000000000.000000000000000.00000000000002220.660000000000210.000000000002430.66
14110507111010600438.1980909100462.776838055310610060100002000.00071225060100000000.006060100000000.007060100000000.000101.0500002100.0000000000.0000000000.0000000000.000000011661976.320000000000000.000000000000000.000000000000000.00000000000002100.000000000000547.000000000002647.00
14110507121010600438.1980909100462.776838055320210020100001300.00071225020100000000.006020100000000.007020100000000.000101.1300001469.0000000000.0000000000.0000000000.000000008157830.100000000000000.000000000000000.000000000000000.00000000000004094.000000000000626.960000000004720.96
14110507121010600438.1980909100462.776838055310610060100002000.00071225060100000000.006060100000000.007060100000000.000101.0500002100.0000000000.0000000000.0000000000.000000011661976.320000000000000.000000000000000.000000000000000.00000000000004094.000000000000626.960000000004720.96
14110507121020600438.1980909100462.776838055310610060100000500.00071225060100000000.006060100000000.007060100000000.000101.0500000525.0000000000.0000000000.0000000000.000000002915494.080000000000000.000000000000000.000000000000000.00000000000004094.000000000000626.960000000004720.96
14110507131010600438.1980909100462.776838055310110010100000665.00070325010100000000.006010100000000.007010100000000.000101.0900000724.8500000000.0000000000.0000000000.000000001006331.370000000000000.000000000000000.000000000000000.00000000000000913.450000000000086.330000000000999.78
14110507131020600438.1980909100462.776838055310210020100000370.00071225020100000000.006020100000000.007020100000000.000101.1300000418.1000000000.0000000000.0000000000.000000002321843.950000000000000.000000000000000.000000000000000.00000000000000913.450000000000086.330000000000999.78
14110507021010600438.1980909100462.776838055310410040100000600.00041225040100000000.006040100000000.007040100000000.000101.1100000666.0000000000.0000000000.0000000000.000000003698512.490000000000000.000000000000000.000000000000000.00000000000001432.750000000000026.490000000001459.25
14110507021020600438.1980909100462.776838055310310030100000400.00110425030100000000.006030100000000.007030100000000.000101.1200000448.0000000000.0000000000.0000000000.000000000829296.090000000000000.000000000000000.000000000000000.00000000000001432.750000000000026.490000000001459.25
14110507021030600438.1980909100462.776838055310110010100000535.00010515010100000041.006010100000000.007010100000028.000101.1000000588.5000000045.1000000000.0000000030.800000001361720.850000000104356.180000000000000.000000000071267.63000000000001432.750000000000026.490000000001459.25
14110507041010600438.1980909100462.776838055310110010100000800.00051225010100000000.006010100000000.007010100000000.000101.1000000828.0000000138.0000000000.0000000000.000000004598150.660000000766358.440000000000000.000000000000000.00000000000001656.000000000000157.500000000001813.50
14110507041020600438.1980909100462.776838055310210020100000720.00051215020100000120.006020100999999.007020100000006.000101.1500000828.0000000138.0000000000.0000000006.900000004598150.660000000766358.440000000000000.000000000038317.92010000000001656.000000000000157.500000000001813.50
14110507061010600438.1980909100462.776838055310210020100000980.00051215020100000058.006020100999999.007020100000127.000101.1500001127.0000000066.7000000000.0000000146.050000006258593.960000000370406.580000000000000.000000000811062.69010000000001211.260000000000157.500000000001368.76
14110507071010600438.1980909100462.776838055310620060100000460.00061225060100000000.006060100000000.007060100000000.000101.0500000483.0000000000.0000000000.0000000000.000000002682254.550000000000000.000000000000000.000000000000000.00000000000000966.000000000000446.180000000001412.18
14110507071020600438.1980909100462.776838055310620060100000460.00061225060100000000.006060100000000.007060100000000.000101.0500000483.0000000000.0000000000.0000000000.000000002682254.550000000000000.000000000000000.000000000000000.00000000000000966.000000000000446.180000000001412.18
14110507081010600438.1980909100462.776838055310210020100001100.00060625020100000000.006020100000000.007020100000000.000101.1300001243.0000000000.0000000000.0000000000.000000003451389.660000000000000.000000000000000.000000000000000.00000000000001186.800000000000000.000000000001186.80
14110507081020600438.1980909100462.776838055310110010100000450.00061225010100000000.006010100000000.007010100000000.000101.0900000490.5000000000.0000000000.0000000000.000000002723904.470000000000000.000000000000000.000000000000000.00000000000001186.800000000000000.000000000001186.80
14110507091010600438.1980909100462.776838055320610060100000100.00061225060100000000.006060100000000.007060100000000.000101.0500000105.0000000000.0000000000.0000000000.000000000583098.820000000000000.000000000000000.000000000000000.00000000000000210.000000000000189.000000000000399.00
14110507091010600438.1980909100462.776838055310630060100000000.00000005060100000000.006060100000000.007060100000000.000101.1400000000.0000000000.0000000000.0000000000.000000000000000.000000000000000.000000000000000.000000000000000.00000000000000210.000000000000189.000000000000399.00
14110507091020600438.1980909100462.776838055310630060100000000.00000005060100000000.006060100000000.007060100000000.000101.1400000000.0000000000.0000000000.0000000000.000000000000000.000000000000000.000000000000000.000000000000000.00000000000000210.000000000000189.000000000000399.00
14110507091020600438.1980909100462.776838055320610060100000100.00061225060100000000.006060100000000.007060100000000.000101.0500000105.0000000000.0000000000.0000000000.000000000583098.820000000000000.000000000000000.000000000000000.00000000000000210.000000000000189.000000000000399.00
14110515011010600374.2098064000395.199419085310110010100000550.00071215010100000036.006010100000000.007010100000000.000101.0900000599.5000000039.2400000000.0000000000.000000002843064.620000000186091.500000000000000.000000000000000.00000000000000768.730000000000022.080000000000790.81
14110515011020600374.2098064000395.199419085320310030100000200.00060425030100000000.006030100000000.007030100000000.000101.0700000214.0000000000.0000000000.0000000000.000000000338290.700000000000000.000000000000000.000000000000000.00000000000000768.730000000000022.080000000000790.81
14110515011020600374.2098064000395.199419085310310030100000035.00070125030100000000.006030100000000.007030100000000.000101.0500000036.7500000000.0000000000.0000000000.000000000014523.580000000000000.000000000000000.000000000000000.00000000000000768.730000000000022.080000000000790.81
14110515101010600374.2098064000395.199419085310310030100000200.00081225030100000000.006030100000000.007030100000000.000101.0400000208.0000000000.0000000000.0000000000.000000000986417.750000000000000.000000000000000.000000000000000.00030000000001248.000000000000146.540000000001394.54
14110515101020600374.2098064000395.199419085310110010100000600.00091225010100000000.006010100000000.007010100000000.000101.0500000630.0000000000.0000000000.0000000000.000000002987707.610000000000000.000000000000000.000000000000000.00000000000001248.000000000000146.540000000001394.54
14110515101030600374.2098064000395.199419085310110010100000200.00091225010100000000.006010100000000.007010100000000.000101.0500000210.0000000000.0000000000.0000000000.000000000995902.540000000000000.000000000000000.000000000000000.00000000000001248.000000000000146.540000000001394.54
14110515111010600374.2098064000395.199419085310610060100000700.00091225060100000000.006060100000000.007060100000000.000101.0400000728.0000000000.0000000000.0000000000.000000003452462.130000000000000.000000000000000.000000000000000.00000000000000728.000000000000206.000000000000934.00
14110515121010600374.2098064000395.199419085310210020100000550.00101225020100000000.006020100000000.007020100000000.000101.0500000577.5000000000.0000000000.0000000000.000000002738731.970000000000000.000000000000000.000000000000000.00000000000001080.470000000000303.980000000001384.44
14110515131010600374.2098064000395.199419085310220020100000900.00101225020100000000.006020100000000.007020100000000.000101.0500000945.0000000000.0000000000.0000000000.000000004481561.410000000000000.000000000000000.000000000000000.00000000000001677.620000000000094.700000000001772.32
14110515131060600374.2098064000395.199419085310110010100000480.00100525010100000000.006010100000000.007010100000000.000101.0500000504.0000000000.0000000000.0000000000.000000000995902.540000000000000.000000000000000.000000000000000.00000000000001677.620000000000094.700000000001772.32
14110515021020600374.2098064000395.199419085320610060100000300.00060325060100000000.006060100000000.007060100000000.000101.0500000315.0000000000.0000000000.0000000000.000000000373463.450000000000000.000000000000000.000000000000000.00000000000001333.750000000000119.040000000001452.79
14110515021020600374.2098064000395.199419085310610060100000800.00071225060100000000.006060100000000.007060100000000.000101.0500000840.0000000000.0000000000.0000000000.000000003983610.140000000000000.000000000000000.000000000000000.00000000000001333.750000000000119.040000000001452.79
14110515031010600374.2098064000395.199419085310320030100000110.00040325030100000000.006030100000000.007030100000000.000101.0900000119.9000000000.0000000000.0000000000.000000000142153.230000000000000.000000000000000.000000000000000.00000000000000269.350000000000252.700000000000522.05
14110515051010600374.2098064000395.199419085310110010100000700.00081215010100000030.006010100000000.007010100000000.000101.0500000735.0000000031.5000000000.0000000000.000000003485658.880000000149385.380000000000000.000000000000000.00000000000000840.000000000000100.160000000000940.16
14110515061010600374.2098064000395.199419085310110010100000450.00081215010100000035.006010100000000.007010100000000.000101.0500000472.5000000036.7500000000.0000000000.000000002240780.710000000174282.940000000000000.000000000000000.00000000000000525.000000000000234.240000000000759.24
14110515071010600374.2098064000395.199419085310210020100001200.00081215020100000070.006020100000000.007020100000500.000101.0900001308.0000000076.3000000000.0000000545.000000006203050.080000000361844.590000000000000.000000002584604.20000000000001704.870000000000072.550000000001777.42
14110515081010600374.2098064000395.199419085310610060100000400.00081225060100000000.006060100000000.007060100000000.000101.0300000412.0000000000.0000000000.0000000000.000000001953865.930000000000000.000000000000000.000000000000000.00030000000000633.200000000000257.500000000000890.70
14110515081030600374.2098064000395.199419085310310030100000120.00090125030100000000.006030100000000.007030100000000.000101.0300000123.6000000000.0000000000.0000000000.000000000048846.650000000000000.000000000000000.000000000000000.00000000000000633.200000000000257.500000000000890.70
14110515081030600374.2098064000395.199419085320110010100000380.00030625010100000000.006010100000000.007010100000000.000101.1100000421.8000000000.0000000000.0000000000.000000001000170.690000000000000.000000000000000.000000000000000.00000000000000633.200000000000257.500000000000890.70
14110515091010600374.2098064000395.199419085310610060100000800.00091225060100000000.006060100000000.007060100000000.000101.0400000832.0000000000.0000000000.0000000000.000000003945671.000000000000000.000000000000000.000000000000000.00000000000004862.340000000000503.110000000005365.45
14110515091030600374.2098064000395.199419085310210020100001500.00090725020100000000.006020100000000.007020100000000.000101.0600001590.0000000000.0000000000.0000000000.000000004398569.530000000000000.000000000000000.000000000000000.00000000000004862.340000000000503.110000000005365.45
14110523011010600641.3687222200677.343410325310620060100003500.00071225060100000000.006060100000000.007060100000000.000101.0500003675.0000000000.0000000000.0000000000.000000029870844.400000000000000.000000000000000.000000000000000.00000000000005106.080000000000585.650000000005691.73
14110523011020600641.3687222200677.343410325310210020100001200.00071215020100000042.006020100000000.007020100000000.000101.1300001356.0000000047.4600000000.0000000000.000000011021731.970000000385760.620000000000000.000000000000000.00000000000005106.080000000000585.650000000005691.73
14110523101010600641.3687222200677.343410325310110010100000700.00091225010100000000.006010100000000.007010100000000.000101.0500000735.0000000000.0000000000.0000000000.000000005974168.880000000000000.000000000000000.000000000000000.00000000000000821.670000000000046.410000000000868.08
14110523101010600641.3687222200677.343410325320620060100000100.00091025060100000000.006060100000000.007060100000000.000101.0400000104.0000000000.0000000000.0000000000.000000000704437.150000000000000.000000000000000.000000000000000.00000000000000821.670000000000046.410000000000868.08
14110523111010600641.3687222200677.343410325310110010100000400.00091215010100000032.006010100000000.007010100000000.000101.0500000420.0000000033.6000000000.0000000000.000000003413810.790000000273104.860000000000000.000000000000000.00000000000000445.900000000000083.350000000000529.25
14110523121010600641.3687222200677.343410325310310030100000200.00091225030100000000.006030100000000.007030100000000.000101.0300000206.0000000000.0000000000.0000000000.000000001674392.910000000000000.000000000000000.000000000000000.00000000000000206.000000000000116.130000000000322.13
14110523131010600641.3687222200677.343410325310610060100999999.00081225060100000000.006060100000000.007060100000000.000101.0300000483.0000000000.0000000000.0000000000.000000003925882.410000000000000.000000000000000.000000000000000.00010000000000495.880000000000102.000000000000597.88
14110523131030600641.3687222200677.343410325310310030100000150.00090125030100000000.006030100000000.007030100000000.000101.0300000154.5000000000.0000000000.0000000000.000000000104649.560000000000000.000000000000000.000000000000000.00000000000000495.880000000000102.000000000000597.88
14110523141010600641.3687222200677.343410325310620060100999999.00101225060100000000.006060100000000.007060100000000.000101.0400000178.5000000000.0000000000.0000000000.000000001450869.580000000000000.000000000000000.000000000000000.00010000000000178.500000000000081.600000000000260.10
14110523161010600641.3687222200677.343410325310110010100000500.00091225010100000000.006010100000000.007010100000000.000101.0500000525.0000000000.0000000000.0000000000.000000004267263.490000000000000.000000000000000.000000000000000.00000000000000964.900000000000153.000000000001117.90
14110523161020600641.3687222200677.343410325310210020100000415.00091225020100000000.006020100000000.007020100000000.000101.0600000439.9000000000.0000000000.0000000000.000000003575560.390000000000000.000000000000000.000000000000000.00000000000000964.900000000000153.000000000001117.90
14110523021010600641.3687222200677.343410325310110010100000900.00071225010100000000.006010100000000.007010100000000.000101.0900000981.0000000000.0000000000.0000000000.000000007973686.630000000000000.000000000000000.000000000000000.00000000000000995.710000000000268.580000000001264.30
14110523031010600641.3687222200677.343410325320110010100000600.00070125010100000000.006010100000000.007010100000000.000101.0900000654.0000000000.0000000000.0000000000.000000000442982.590000000000000.000000000000000.000000000000000.00000000000000472.000000000000295.380000000000767.38
14110523031010600641.3687222200677.343410325320610060100000500.00070225060100000000.006060100000000.007060100000000.000101.0500000525.0000000000.0000000000.0000000000.000000000711210.580000000000000.000000000000000.000000000000000.00000000000000472.000000000000295.380000000000767.38
14110523031010600641.3687222200677.343410325310110010100000400.00050925010100000000.006010100000000.007010100000000.000101.1000000440.0000000000.0000000000.0000000000.000000002682279.900000000000000.000000000000000.000000000000000.00000000000000472.000000000000295.380000000000767.38
14110523041010600641.3687222200677.343410325320110010100000110.00070225010100000000.006010100000000.007010100000000.000101.0900000119.9000000000.0000000000.0000000000.000000000162426.950000000000000.000000000000000.000000000000000.00000000000000212.500000000000060.500000000000273.00
14110523041010600641.3687222200677.343410325310110010100000200.00050425010100000000.006010100000000.007010100000000.000101.1000000220.0000000000.0000000000.0000000000.000000000596062.200000000000000.000000000000000.000000000000000.00000000000000212.500000000000060.500000000000273.00
14110523051010600641.3687222200677.343410325320610060100000200.00080625060100000000.006060100000000.007060100000000.000101.0300000206.0000000000.0000000000.0000000000.000000000837196.460000000000000.000000000000000.000000000000000.00000000000000693.500000000000451.750000000001145.25
14110523051010600641.3687222200677.343410325320110010100000150.00080625010100000000.006010100000000.007010100000000.000101.0500000157.5000000000.0000000000.0000000000.000000000640089.520000000000000.000000000000000.000000000000000.00000000000000693.500000000000451.750000000001145.25
14110523051010600641.3687222200677.343410325310110010100000650.00060625010100000000.006010100000000.007010100000000.000101.0900000708.5000000000.0000000000.0000000000.000000002879386.840000000000000.000000000000000.000000000000000.00000000000000693.500000000000451.750000000001145.25
14110523051020600641.3687222200677.343410325310110010100000300.00080625010100000000.006010100000000.007010100000000.000101.0500000315.0000000000.0000000000.0000000000.000000001280179.050000000000000.000000000000000.000000000000000.00000000000000693.500000000000451.750000000001145.25
14110523061010600641.3687222200677.343410325310310030100000350.00081225030100000000.006030100000000.007030100000000.000101.0400000364.0000000000.0000000000.0000000000.000000002958636.020000000000000.000000000000000.000000000000000.00000000000000952.300000000000646.080000000001598.38
14110523061030600641.3687222200677.343410325310310030100000065.00081225030100000000.006030100000000.007030100000000.000101.0400000067.6000000000.0000000000.0000000000.000000000549460.970000000000000.000000000000000.000000000000000.00000000000000952.300000000000646.080000000001598.38
14110523061040600641.3687222200677.343410325310310030100000065.00081225030100000000.006030100000000.007030100000000.000101.0400000067.6000000000.0000000000.0000000000.000000000549460.970000000000000.000000000000000.000000000000000.00000000000000952.300000000000646.080000000001598.38
14110523071010600641.3687222200677.343410325320610060100000250.00080325060100000000.006060100000000.007060100000000.000101.0300000257.5000000000.0000000000.0000000000.000000000523247.780000000000000.000000000000000.000000000000000.00000000000000365.190000000000440.830000000000806.02
14110523071010600641.3687222200677.343410325320610060100000250.00040925060100000000.006060100000000.007060100000000.000101.0600000265.0000000000.0000000000.0000000000.000000001615464.030000000000000.000000000000000.000000000000000.00000000000000365.190000000000440.830000000000806.02
14110523071010600641.3687222200677.343410325310110010100000500.00050225010100000000.006010100000000.007010100000000.000101.1000000550.0000000000.0000000000.0000000000.000000000745077.750000000000000.000000000000000.000000000000000.00000000000000365.190000000000440.830000000000806.02
14110523071020600641.3687222200677.343410325310310030100000120.00080125030100000000.006030100000000.007030100000000.000101.0400000124.8000000000.0000000000.0000000000.000000000084532.460000000000000.000000000000000.000000000000000.00000000000000365.190000000000440.830000000000806.02
14110523081010600641.3687222200677.343410325310610060100001500.00081225060100000000.006060100000000.007060100000000.000101.0300001545.0000000000.0000000000.0000000000.000000012557946.830000000000000.000000000000000.000000000000000.00000000000001824.250000000000653.280000000002477.53
14110523081030600641.3687222200677.343410325320110010100000400.00040425010100000000.006010100000000.007010100000000.000101.1100000444.0000000000.0000000000.0000000000.000000001202961.900000000000000.000000000000000.000000000000000.00000000000001824.250000000000653.280000000002477.53
14110523081030600641.3687222200677.343410325310110010100000300.00080525010100000000.006010100000000.007010100000000.000101.0500000315.0000000000.0000000000.0000000000.000000001066815.870000000000000.000000000000000.000000000000000.00000000000001824.250000000000653.280000000002477.53
14110523091020600641.3687222200677.343410325310110010100000340.00090225010100000000.006010100000000.007010100000000.000101.0500000357.0000000000.0000000000.0000000000.000000000483623.190000000000000.000000000000000.000000000000000.00000000000000967.500000000000078.690000000001046.19
14110523091020600641.3687222200677.343410325320610060100000180.00090525060100000000.006060100000000.007060100000000.000101.0400000187.2000000000.0000000000.0000000000.000000000633993.430000000000000.000000000000000.000000000000000.00000000000000967.500000000000078.690000000001046.19
14110531011010600559.8349593500591.236378455310110010100000600.00100525010100000000.006010100000000.007010100000000.000101.0500000630.0000000000.0000000000.0000000000.000000001862394.590000000000000.000000000000000.000000000000000.00000000000000330.500000000000152.520000000000483.02
14110531011020600559.8349593500591.236378455310110010100000200.00050325010100000000.006010100000000.007010100000000.000101.1000000220.0000000000.0000000000.0000000000.000000000390216.010000000000000.000000000000000.000000000000000.00000000000000330.500000000000152.520000000000483.02
14110531111010600559.8349593500591.236378455310110010100000600.00121225010100000000.006010100000000.007010100000000.000101.0100000606.0000000000.0000000000.0000000000.000000004299470.940000000000000.000000000000000.000000000000000.00000000000001433.520000000000237.490000000001671.01
14110531111020600559.8349593500591.236378455310310030100000090.00121225030100000000.006030100000000.007030100000000.000101.0100000090.9000000000.0000000000.0000000000.000000000644920.640000000000000.000000000000000.000000000000000.00000000000001433.520000000000237.490000000001671.01
14110531111030600559.8349593500591.236378455310110010100001200.00120625010100000000.006010100000000.007010100000000.000101.0100001212.0000000000.0000000000.0000000000.000000004299470.940000000000000.000000000000000.000000000000000.00000000000001433.520000000000237.490000000001671.01
14110531121010600559.8349593500591.236378455310210020100000600.00011215020100999999.006020100000000.007020100000000.000101.0000000600.0000000048.0000000000.0000000000.000000004256901.920000000340552.150000000000000.000000000000000.00010000000001608.890000000000323.720000000001932.61
14110531121020600559.8349593500591.236378455310320030100000415.00011225030100000000.006030100000000.007030100000000.000101.0000000600.0000000000.0000000000.0000000000.000000004256901.920000000000000.000000000000000.000000000000000.00000000000001608.890000000000323.720000000001932.61
14110531131010600559.8349593500591.236378455310110010100000020.00111125010100000000.006010100000000.007010100000000.000101.0100000020.2000000000.0000000000.0000000000.000000000131372.720000000000000.000000000000000.000000000000000.00000000000000018.520000000000221.880000000000240.39
14110531021010600559.8349593500591.236378455310310030100000382.00101225030100000000.006030100000000.007030100000000.000101.0200000389.6400000000.0000000000.0000000000.000000002764432.110000000000000.000000000000000.000000000000000.00000000000000422.750000000000000.000000000000422.75
14110531031010600559.8349593500591.236378455310610060100001200.00111225060100000000.006060100000000.007060100000000.000101.0600001272.0000000000.0000000000.0000000000.000000009024632.080000000000000.000000000000000.000000000000000.00000000000002351.080000000000116.830000000002467.91
14110531031020600559.8349593500591.236378455310110010100000485.00101215010100000038.006010100000000.007010100000000.000101.0500000509.2500000039.9000000000.0000000000.000000003613045.510000000283083.980000000000000.000000000000000.00000000000002351.080000000000116.830000000002467.91
14110531041010600559.8349593500591.236378455320310030100000220.00080825030100000000.006030100000000.007030100000000.000101.0400000228.8000000000.0000000000.0000000000.000000001082199.070000000000000.000000000000000.000000000000000.00000000000000344.620000000000000.000000000000344.62
14110531041010600559.8349593500591.236378455310320030100000250.00110225030100000000.006030100000000.007030100000000.000101.0100000252.5000000000.0000000000.0000000000.000000000298574.370000000000000.000000000000000.000000000000000.00000000000000344.620000000000000.000000000000344.62
14110531051010600559.8349593500591.236378455310210020100001333.00111215020100000132.006020100000000.007020100000000.000101.0500001399.6500000138.6000000000.0000000000.000000009930287.970000000983344.340000000000000.000000000000000.00000000000003713.910000000000294.990000000004008.90
14110531051020600559.8349593500591.236378455320610060100000050.00111225060100000000.006060100000000.007060100000000.000101.0600000053.0000000000.0000000000.0000000000.000000000376026.340000000000000.000000000000000.000000000000000.00000000000003713.910000000000294.990000000004008.90
14110531051020600559.8349593500591.236378455320610060100000500.00111225060100000000.006060100000000.007060100000000.000101.0600000530.0000000000.0000000000.0000000000.000000003760263.370000000000000.000000000000000.000000000000000.00000000000003713.910000000000294.990000000004008.90
14110531051020600559.8349593500591.236378455310220020100000554.00111215020100000034.006020100000000.007020100000033.000101.0500000581.7000000035.7000000000.0000000034.650000004127066.420000000253285.660000000000000.000000000245836.09000000000003713.910000000000294.990000000004008.90
14110531061010600559.8349593500591.236378455310110010100000150.00110625010100000000.006010100000000.007010100000000.000101.0100000151.5000000000.0000000000.0000000000.000000000537433.870000000000000.000000000000000.000000000000000.00000000000000125.750000000000126.210000000000251.96
14110531071010600559.8349593500591.236378455310610060100000300.00111225060100000000.006060100000000.007060100000000.000101.0600000318.0000000000.0000000000.0000000000.000000002256158.020000000000000.000000000000000.000000000000000.00000000000001378.000000000000000.000000000001378.00
14110531071020600559.8349593500591.236378455310610060100001000.00111225060100000000.006060100000000.007060100000000.000101.0600001060.0000000000.0000000000.0000000000.000000007520526.730000000000000.000000000000000.000000000000000.00000000000001378.000000000000000.000000000001378.00
14110531081010600559.8349593500591.236378455310310030100000382.00101225030100000000.006030100000000.007030100000000.000101.0200000389.6400000000.0000000000.0000000000.000000002764432.110000000000000.000000000000000.000000000000000.00030000000002798.290000000000303.000000000003101.29
14110531081020600559.8349593500591.236378455310210020100001950.00121215020100000228.006020100000000.007020100000000.000101.0400002028.0000000237.1200000000.0000000000.000000014388328.510000001682327.640000000000000.000000000000000.00000000000002798.290000000000303.000000000003101.29
14110531091010600559.8349593500591.236378455310210020100004426.00121215020100000476.006020100000495.007020100000000.000101.0400004603.0400000495.0400000514.8000000000.000000032657816.390000003512227.880000003652421.850000000000000.00000000000005292.410000000000630.000000000005922.41
14110531091030600559.8349593500591.236378455310220020100000700.00030315020100000023.006020100000000.007020100000000.000101.1600000812.0000000026.6800000000.0000000000.000000001440251.820000000047322.560000000000000.000000000000000.00000000000005292.410000000000630.000000000005922.41
14110540011010600341.8779217500361.054023075310610060100001200.00011225060100000000.006060100000000.007060100000000.000101.0000001200.0000000000.0000000000.0000000000.000000005199177.930000000000000.000000000000000.000000000000000.00000000000001650.000000000000265.040000000001915.04
14110540011040600341.8779217500361.054023075310610060100000450.00011225060100000000.006060100000000.007060100000000.000101.0000000450.0000000000.0000000000.0000000000.000000001949691.720000000000000.000000000000000.000000000000000.00000000000001650.000000000000265.040000000001915.04
14110540101010600341.8779217500361.054023075310610060100000600.00031225060100000000.006060100000000.007060100000000.000100.9900000594.0000000000.0000000000.0000000000.000000002573593.080000000000000.000000000000000.000000000000000.00000000000000594.000000000000000.000000000000594.00
14110540111010600341.8779217500361.054023075310110010100000500.00031225010100000000.006010100000000.007010100000000.000101.0000000500.0000000000.0000000000.0000000000.000000002166324.140000000000000.000000000000000.000000000000000.00000000000000500.000000000000120.500000000000620.50
14110540121010600341.8779217500361.054023075310610060100000200.00040815060100000000.006060100000000.007060100000025.000101.0000000200.0000000000.0000000000.0000000025.000000000577686.440000000000000.000000000000000.000000000072210.80000000000000133.330000000000196.000000000000329.33
14110540131010600341.8779217500361.054023075310610060100002000.00041225060100000000.006060100000000.007060100000000.000101.0000002000.0000000000.0000000000.0000000000.000000008665296.550000000000000.000000000000000.000000000000000.00030000000002000.000000000000205.700000000002205.70
14110540021010600341.8779217500361.054023075310110010100000600.00021215010100000000.006010100000000.007010100000048.000100.9900000594.0000000000.0000000000.0000000047.520000002573593.080000000000000.000000000000000.000000000205887.45000000000001493.900000000000150.000000000001643.90
14110540021020600341.8779217500361.054023075310210020100000640.00021215020100000051.006020100000000.007020100000000.000101.0200000652.8000000052.0200000000.0000000000.000000002828352.800000000225384.360000000000000.000000000000000.00000000000001493.900000000000150.000000000001643.90
14110540031010600341.8779217500361.054023075310610060100000480.00021225060100000000.006060100000000.007060100000000.000101.0000000480.0000000000.0000000000.0000000000.000000002079671.170000000000000.000000000000000.000000000000000.00000000000000480.000000000000000.000000000000480.00
14110540041010600341.8779217500361.054023075310110010100000930.00021215010100000081.006010100000000.007010100000000.000100.9900000920.7000000080.1900000000.0000000000.000000003989069.270000000347435.070000000000000.000000000000000.00000000000001069.750000000000330.850000000001400.60
14110540041020600341.8779217500361.054023075310610060100000070.00021225060100000000.006060100000000.007060100000000.000101.0000000070.0000000000.0000000000.0000000000.000000000303285.380000000000000.000000000000000.000000000000000.00000000000001069.750000000000330.850000000001400.60
14110540061020600341.8779217500361.054023075310610060100000465.00021225060100000000.006060100000000.007060100000000.000101.0000000465.0000000000.0000000000.0000000000.000000002014681.450000000000000.000000000000000.000000000000000.00000000000004465.000000000000510.490000000004975.49
14110540071010600341.8779217500361.054023075310120010100000800.00011215010100999999.006010100000000.007010100000000.000101.0000000800.0000000000.0000000000.0000000000.000000003466118.620000000000000.000000000000000.000000000000000.00030000000001292.580000000000004.290000000001296.88
14110540071020600341.8779217500361.054023075320110010100000400.00020225010100000000.006010100000000.007010100000000.000100.9900000396.0000000000.0000000000.0000000000.000000000285954.790000000000000.000000000000000.000000000000000.00000000000001292.580000000000004.290000000001296.88
14110540071020600341.8779217500361.054023075310110010100000200.00020825010100000000.006010100000000.007010100000000.000100.9900000198.0000000000.0000000000.0000000000.000000000571909.570000000000000.000000000000000.000000000000000.00000000000001292.580000000000004.290000000001296.88
14110540081010600341.8779217500361.054023075310610060100000415.00031225060100000000.006060100000000.007060100000000.000100.9900000410.8500000000.0000000000.0000000000.000000001780068.540000000000000.000000000000000.000000000000000.00000000000000410.850000000000148.500000000000559.35
14110540081020600341.8779217500361.054023075310800080100000000.00000005080100000000.006080100000000.007080100000000.000101.0000000000.0000000000.0000000000.0000000000.000000000000000.000000000000000.000000000000000.000000000000000.00000000000000410.850000000000148.500000000000559.35
14110540091010600341.8779217500361.054023075310210020100000730.00031215020100000040.006020100000000.007020100000000.000101.0200000744.6000000040.8000000000.0000000000.000000003226089.910000000176772.050000000000000.000000000000000.00000000000002301.390000000000529.080000000002830.47
14110540091010600341.8779217500361.054023075320600060100000000.00000005060100000000.006060100000000.007060100000000.000101.0400000000.0000000000.0000000000.0000000000.000000000000000.000000000000000.000000000000000.000000000000000.00000000000002301.390000000000529.080000000002830.47
14110540091010600341.8779217500361.054023075320110010100000820.00111215010100000078.006010100000000.007010100000000.000101.0100000828.2000000078.7800000000.0000000000.000000003588299.300000000341326.030000000000000.000000000000000.00000000000002301.390000000000529.080000000002830.47
14110540091020600341.8779217500361.054023075310110010100000462.00021215010100000036.006010100000000.007010100000000.000100.9900000457.3800000035.6400000000.0000000000.000000001981666.670000000154415.580000000000000.000000000000000.00000000000002301.390000000000529.080000000002830.47
14110558101010700459.7344322300465.563923325320120010100000689.00090315010100000057.006010100000000.007010100000000.000101.1700000806.1300000066.6900000000.0000000000.000000001125915.140000000093145.370000000000000.000000000000000.00000000000001444.350000000000062.230000000001506.58
14110558101010700459.7344322300465.563923325310120010100001219.00060815010100000109.006010100000000.007010100000000.000101.0900001328.7100000118.8100000000.0000000000.000000004948795.520000000442509.200000000000000.000000000000000.00000000000001444.350000000000062.230000000001506.58
14110558111010700459.7344322300465.563923325310610060100001400.00061225060100000000.006060100000000.007060100000000.000101.0500001470.0000000000.0000000000.0000000000.000000008212547.610000000000000.000000000000000.000000000000000.00000000000001470.000000000000015.300000000001485.30
14110558121010700459.7344322300465.563923325310110010100000615.00060615010100000052.006010100000000.007010100000000.000101.0900000670.3500000056.6800000000.0000000000.000000001872544.660000000158328.980000000000000.000000000000000.00000000000000742.980000000000241.350000000000984.33
14110558121010700459.7344322300465.563923325320610060100000090.00060625060100000000.006060100000000.007060100000000.000101.0500000094.5000000000.0000000000.0000000000.000000000263974.740000000000000.000000000000000.000000000000000.00000000000000742.980000000000241.350000000000984.33
14110558121020700459.7344322300465.563923325310320030100000200.00060625030100000000.006030100000000.007030100000000.000101.0700000214.0000000000.0000000000.0000000000.000000000597784.080000000000000.000000000000000.000000000000000.00000000000000742.980000000000241.350000000000984.33
14110558131010700459.7344322300465.563923325310620060100001500.00061125060100000000.006060100000000.007060100000000.000101.0500001575.0000000000.0000000000.0000000000.000000008065894.970000000000000.000000000000000.000000000000000.00000000000001443.750000000000042.730000000001486.48
14110558151010700459.7344322300465.563923325320110010100000700.00010815010100000038.006010100000000.007010100000000.000101.1000000770.0000000041.8000000000.0000000000.000000002867873.770000000155684.580000000000000.000000000000000.00000000000001167.130000000000091.050000000001258.18
14110558151010700459.7344322300465.563923325310220020100000717.00060515020100000033.006020100000000.007020100000000.000101.1300000810.2100000037.2900000000.0000000000.000000001886022.730000000086804.390000000000000.000000000000000.00000000000001167.130000000000091.050000000001258.18
14110558161010700459.7344322300465.563923325310310030100000515.00120515030100000038.006030100000000.007030100000000.000101.1200000576.8000000042.5600000000.0000000000.000000001342686.350000000099072.000000000000000.000000000000000.00000000000000419.030000000000216.750000000000635.79
14110558161020700459.7344322300465.563923325310110010100000240.00070225010100000000.006010100000000.007010100000000.000101.0900000261.6000000000.0000000000.0000000000.000000000243583.040000000000000.000000000000000.000000000000000.00000000000000419.030000000000216.750000000000635.79
14110558161020700459.7344322300465.563923325320110010100000012.00050625010100000000.006010100000000.007010100000000.000101.1000000013.2000000000.0000000000.0000000000.000000000036872.660000000000000.000000000000000.000000000000000.00000000000000419.030000000000216.750000000000635.79
14110558181020700459.7344322300465.563923325310210020100001300.00071225020100000000.006020100000000.007020100000000.000101.1300001469.0000000000.0000000000.0000000000.000000008206960.840000000000000.000000000000000.000000000000000.00000000000003102.610000000000209.510000000003312.12
14110558181030700459.7344322300465.563923325310110010100000400.00071225010100000000.006010100000000.007010100000000.000101.0900000436.0000000000.0000000000.0000000000.000000002435830.450000000000000.000000000000000.000000000000000.00000000000003102.610000000000209.510000000003312.12
14110558021010700459.7344322300465.563923325310110010100000451.00041215010100000008.006010100000000.007010100000000.000101.1100000500.6100000008.8800000000.0000000000.000000002796791.470000000049610.490000000000000.000000000000000.00000000000002104.620000000000058.610000000002163.23
14110558021020700459.7344322300465.563923325320110010100000415.00070225010100000000.006010100000000.007010100000000.000101.1600000481.4000000000.0000000000.0000000000.000000000448244.950000000000000.000000000000000.000000000000000.00000000000002104.620000000000058.610000000002163.23
14110558021020700459.7344322300465.563923325310220020100000732.00041015020100000064.006020100000000.007020100000012.000101.1500000841.8000000073.6000000000.0000000013.800000003919117.110000000342655.050000000000000.000000000064247.82000000000002104.620000000000058.610000000002163.23
14110558031010700459.7344322300465.563923325310110010100000600.00051215010100000043.006010100000000.007010100000000.000101.1000000660.0000000047.3000000000.0000000000.000000003687266.270000000264254.080000000000000.000000000000000.00000000000000845.260000000000248.040000000001093.30
14110558031020700459.7344322300465.563923325310110010100000415.00050125010100000000.006010100000000.007010100000000.000101.1000000456.5000000000.0000000000.0000000000.000000000212529.930000000000000.000000000000000.000000000000000.00000000000000845.260000000000248.040000000001093.30
14110558041010700459.7344322300465.563923325310110010100000620.00030825010100000000.006010100000000.007010100000000.000101.1100000688.2000000000.0000000000.0000000000.000000002563208.740000000000000.000000000000000.000000000000000.00000000000001653.810000000000339.510000000001993.32
14110558041020700459.7344322300465.563923325310610060100000150.00041225060100000000.006060100000000.007060100000000.000101.0600000159.0000000000.0000000000.0000000000.000000000888295.970000000000000.000000000000000.000000000000000.00030000000001653.810000000000339.510000000001993.32
14110558041020700459.7344322300465.563923325320610060100000052.00021225060100000000.006060100000000.007060100000000.000101.1300000058.7600000000.0000000000.0000000000.000000000328278.430000000000000.000000000000000.000000000000000.00030000000001653.810000000000339.510000000001993.32
14110558041020700459.7344322300465.563923325320610060100000150.00041225060100000000.006060100000000.007060100000000.000101.0600000159.0000000000.0000000000.0000000000.000000000888295.970000000000000.000000000000000.000000000000000.00030000000001653.810000000000339.510000000001993.32
14110558051010700459.7344322300465.563923325310610060100000250.00051225060100000000.006060100000000.007060100000000.000101.0600000265.0000000000.0000000000.0000000000.000000001480493.280000000000000.000000000000000.000000000000000.00000000000000511.480000000000176.180000000000687.66
14110558061010700459.7344322300465.563923325310610060100000160.00050625060100000000.006060100000000.007060100000000.000101.0600000169.6000000000.0000000000.0000000000.000000000473757.850000000000000.000000000000000.000000000000000.00000000000001041.220000000000063.750000000001104.97
14110558061020700459.7344322300465.563923325320610060100000500.00120325060100000000.006060100000000.007060100000000.000101.1300000565.0000000000.0000000000.0000000000.000000000789130.850000000000000.000000000000000.000000000000000.00000000000001041.220000000000063.750000000001104.97
14110558061020700459.7344322300465.563923325310120010100000559.00051215010100000049.006010100000000.007010100000000.000101.1000000614.9000000053.9000000000.0000000000.000000003435303.080000000301126.750000000000000.000000000000000.00000000000001041.220000000000063.750000000001104.97
14110558061040700459.7344322300465.563923325310110010100000080.00050225010100000000.006010100000000.007010100000000.000101.1000000088.0000000000.0000000000.0000000000.000000000081939.250000000000000.000000000000000.000000000000000.00000000000001041.220000000000063.750000000001104.97
14110558081010700459.7344322300465.563923325310210020100000380.00050815020100000046.006020100000000.007020100000000.000101.1500000437.0000000052.9000000000.0000000000.000000001627611.480000000197026.650000000000000.000000000000000.00000000000000509.460000000000052.360000000000561.83
14110566101010700237.3556857600240.365386055310210020100000917.00081215020100000300.006020100000000.007020100000000.000101.0900000999.5300000327.0000000000.0000000000.000000002883028.970000000943193.770000000000000.000000000000000.00000000000001607.130000000000118.000000000001725.13
14110566101020700237.3556857600240.365386055310110010100000532.00081215010100000000.006010100000000.007010100000250.000101.0500000558.6000000000.0000000000.0000000262.500000001611217.260000000000000.000000000000000.000000000757150.97000000000001607.130000000000118.000000000001725.13
14110566111030700237.3556857600240.365386055310110010100000415.00091225010100000000.006010100000000.007010100000000.000101.0500000435.7500000000.0000000000.0000000000.000000001256870.600000000000000.000000000000000.000000000000000.00000000000001265.750000000000257.500000000001523.25
14110566121010700237.3556857600240.365386055310110010100000800.00091225010100000000.006010100000000.007010100000000.000101.0500000840.0000000000.0000000000.0000000000.000000002422883.090000000000000.000000000000000.000000000000000.00000000000001409.430000000000000.000000000001409.43
14110566121020700237.3556857600240.365386055310210020100000488.00091215020100000034.006020100000000.007020100000000.000101.0600000517.2800000036.0400000000.0000000000.000000001492034.480000000103953.220000000000000.000000000000000.00000000000001409.430000000000000.000000000001409.43
14110566131010700237.3556857600240.365386055310610060100000300.00091225060100000000.006060100000000.007060100000000.000101.0400000312.0000000000.0000000000.0000000000.000000000899928.010000000000000.000000000000000.000000000000000.00000000000001112.000000000000188.650000000001300.65
14110566151010700237.3556857600240.365386055310610060100000800.00091225060100000000.006060100000000.007060100000000.000101.0400000832.0000000000.0000000000.0000000000.000000002399808.010000000000000.000000000000000.000000000000000.00000000000001664.000000000000201.510000000001865.51
14110566151020700237.3556857600240.365386055310610060100000800.00091225060100000000.006060100000000.007060100000000.000101.0400000832.0000000000.0000000000.0000000000.000000002399808.010000000000000.000000000000000.000000000000000.00000000000001664.000000000000201.510000000001865.51
14110566181010700237.3556857600240.365386055310120010100001200.00101215010100999999.006010100000000.007010100000000.000101.0500001260.0000000113.4000000000.0000000000.000000003634324.640000000327089.220000000000000.000000000000000.00010000000002725.880000000000357.000000000003082.88
14110566181020700237.3556857600240.365386055310120010100000475.00101215010100000049.006010100000000.007010100000000.000101.0500001260.0000000000.0000000000.0000000000.000000003634324.640000000000000.000000000000000.000000000000000.00000000000002725.880000000000357.000000000003082.88
14110566021020700237.3556857600240.365386055310610060100000150.00060525060100000000.006060100000000.007060100000000.000101.0500000157.5000000000.0000000000.0000000000.000000000189287.740000000000000.000000000000000.000000000000000.00000000000001701.290000000000274.180000000001975.47
14110566031010700237.3556857600240.365386055310310030100000530.00071225030100000000.006030100000000.007030100000000.000101.0500000556.5000000000.0000000000.0000000000.000000001605160.050000000000000.000000000000000.000000000000000.00000000000001230.270000000000174.690000000001404.95
14110566031020700237.3556857600240.365386055310110010100000480.00071225010100000000.006010100000000.007010100000000.000101.0900000523.2000000000.0000000000.0000000000.000000001509110.040000000000000.000000000000000.000000000000000.00000000000001230.270000000000174.690000000001404.95
14110566041010700237.3556857600240.365386055310220020100003662.00081215020100000232.006020100000181.007020100000000.000101.0900003991.5800000252.8800000197.2900000000.000000011513252.010000000729403.190000000569060.240000000000000.00000000000004566.220000000000187.330000000004753.55
14110566061010700237.3556857600240.365386055310110010100001500.00080215010100999999.006010100000000.007010100000000.000101.0500001575.0000000141.7500000000.0000000000.000000000757150.970000000068143.590000000000000.000000000000000.00010000000001980.380000000000163.840000000002144.22
14110566061010700237.3556857600240.365386055320110010100000960.00070925010100000000.006010100000000.007010100000000.000101.0900001046.4000000000.0000000000.0000000000.000000002263665.060000000000000.000000000000000.000000000000000.00000000000001980.380000000000163.840000000002144.22
14110566061020700237.3556857600240.365386055310310030100000210.00080625030100000000.006030100000000.007030100000000.000101.0400001575.0000000000.0000000000.0000000000.000000002271452.900000000000000.000000000000000.000000000000000.00000000000001980.380000000000163.840000000002144.22
14110566071020700237.3556857600240.365386055310310030100000150.00080625030100000000.006030100000000.007030100000000.000101.0400000156.0000000000.0000000000.0000000000.000000000224982.000000000000000.000000000000000.000000000000000.00000000000000400.400000000000129.330000000000529.73
14110566081010700237.3556857600240.365386055310610060100002500.00071215060100000000.006060100000000.007060100000180.000101.0500002625.0000000000.0000000000.0000000189.000000007571509.660000000000000.000000000000000.000000000545148.70030000000002750.970000000000000.000000000002750.97
14110566081030700237.3556857600240.365386055310120010100000450.00080215010100999999.006010100000000.007010100000000.000101.0500000472.5000000037.8000000000.0000000000.000000000227145.290000000018171.620000000000000.000000000000000.00010000000002750.970000000000000.000000000002750.97
14110566091010700237.3556857600240.365386055310610060100000500.00080825060100000000.006060100000000.007060100000000.000101.0300000515.0000000000.0000000000.0000000000.000000000990305.390000000000000.000000000000000.000000000000000.00000000000001587.580000000000246.580000000001834.16
14110566091030700237.3556857600240.365386055310110010100000450.00081215010100000017.006010100000000.007010100000015.000101.0500000472.5000000017.8500000000.0000000015.750000001362871.740000000051486.270000000000000.000000000045429.06000000000001587.580000000000246.580000000001834.16
14110566091040700237.3556857600240.365386055310110010100000735.00081215010100000015.006010100000000.007010100000000.000101.0500000771.7500000015.7500000000.0000000000.000000002226023.840000000045429.060000000000000.000000000000000.00000000000001587.580000000000246.580000000001834.16
14110574011010700498.0940476200504.409943515310610060100000462.00090125060100000000.006060100000000.007060100000000.000101.0400000480.4800000000.0000000000.0000000000.000000000242358.890000000000000.000000000000000.000000000000000.00000000000000211.540000000000341.870000000000553.41
14110574011010700498.0940476200504.409943515320610060100000500.00110325060100000000.006060100000000.007060100000000.000101.0600000530.0000000000.0000000000.0000000000.000000000802011.810000000000000.000000000000000.000000000000000.00000000000000211.540000000000341.870000000000553.41
14110574011010700498.0940476200504.409943515320610060100000150.00090325060100000000.006060100000000.007060100000000.000101.0400000156.0000000000.0000000000.0000000000.000000000236063.850000000000000.000000000000000.000000000000000.00000000000000211.540000000000341.870000000000553.41
14110574011020700498.0940476200504.409943515310800080100000000.00000005080100000000.006080100000000.007080100000000.000101.0000000000.0000000000.0000000000.0000000000.000000000000000.000000000000000.000000000000000.000000000000000.00000000000000211.540000000000341.870000000000553.41
14110574011020700498.0940476200504.409943515320900090100000000.00000005090100000000.006090100000000.007090100000000.000101.0000000000.0000000000.0000000000.0000000000.000000000000000.000000000000000.000000000000000.000000000000000.00000000000000211.540000000000341.870000000000553.41
14110574101010700498.0940476200504.409943515320610060100000150.00090225060100000000.006060100000000.007060100000000.000101.0400000156.0000000000.0000000000.0000000000.000000000157375.900000000000000.000000000000000.000000000000000.00000000000000131.000000000000146.270000000000277.27
14110574101010700498.0940476200504.409943515310610060100000100.00121225060100000000.006060100000000.007060100000000.000101.0500000105.0000000000.0000000000.0000000000.000000000635556.530000000000000.000000000000000.000000000000000.00000000000000131.000000000000146.270000000000277.27
14110574101020700498.0940476200504.409943515310800080100000000.00000005080100000000.006080100000000.007080100000000.000101.0000000000.0000000000.0000000000.0000000000.000000000000000.000000000000000.000000000000000.000000000000000.00000000000000131.000000000000146.270000000000277.27
14110574111010700498.0940476200504.409943515320610060100000300.00010125060100000000.006060100000000.007060100000000.000101.0000000300.0000000000.0000000000.0000000000.000000000151322.980000000000000.000000000000000.000000000000000.00000000000000069.170000000000425.520000000000494.69
14110574111010700498.0940476200504.409943515310610060100000500.00110125060100000000.006060100000000.007060100000000.000101.0600000530.0000000000.0000000000.0000000000.000000000267337.270000000000000.000000000000000.000000000000000.00000000000000069.170000000000425.520000000000494.69
14110574131010700498.0940476200504.409943515310610060100000150.00010125060100000000.006060100000000.007060100000000.000101.0000000150.0000000000.0000000000.0000000000.000000000075661.490000000000000.000000000000000.000000000000000.00000000000000119.500000000001150.060000000001269.56
14110574131020700498.0940476200504.409943515310800080100000000.00000005080100000000.006080100000000.007080100000000.000101.0000000000.0000000000.0000000000.0000000000.000000000000000.000000000000000.000000000000000.000000000000000.00000000000000119.500000000001150.060000000001269.56
14110574141010700498.0940476200504.409943515310900090100000000.00000005090100000000.006090100000000.007090100000000.000101.0000000000.0000000000.0000000000.0000000000.000000000000000.000000000000000.000000000000000.000000000000000.00000000000000472.800000000000203.070000000000675.87
14110574151010700498.0940476200504.409943515310610060100001200.00021225060100000000.006060100000000.007060100000000.000101.0000001200.0000000000.0000000000.0000000000.000000007263503.190000000000000.000000000000000.000000000000000.00000000000001200.000000000000379.110000000001579.11
14110574151020700498.0940476200504.409943515310900090100000000.00000005090100000000.006090100000000.007090100000000.000101.0000000000.0000000000.0000000000.0000000000.000000000000000.000000000000000.000000000000000.000000000000000.00000000000001200.000000000000379.110000000001579.11
14110574151020700498.0940476200504.409943515320900090100000000.00000005090100000000.006090100000000.007090100000000.000101.0000000000.0000000000.0000000000.0000000000.000000000000000.000000000000000.000000000000000.000000000000000.00000000000001200.000000000000379.110000000001579.11
14110574171010700498.0940476200504.409943515310610060100000800.00021225060100000000.006060100000000.007060100000000.000101.0000000800.0000000000.0000000000.0000000000.000000004842335.460000000000000.000000000000000.000000000000000.00030000000001650.290000000000306.340000000001956.64
14110574171020700498.0940476200504.409943515310800080100000000.00000005080100000000.006080100000000.007080100000000.000101.0000000000.0000000000.0000000000.0000000000.000000000000000.000000000000000.000000000000000.000000000000000.00000000000001650.290000000000306.340000000001956.64
14110574171030700498.0940476200504.409943515320800080100000000.00000005080100000000.006080100000000.007080100000000.000101.0000000000.0000000000.0000000000.0000000000.000000000000000.000000000000000.000000000000000.000000000000000.00000000000001650.290000000000306.340000000001956.64
14110574171030700498.0940476200504.409943515310410040100000075.00030125040100000000.006040100000000.007040100000000.000101.0000000075.0000000000.0000000000.0000000000.000000000037830.750000000000000.000000000000000.000000000000000.00000000000001650.290000000000306.340000000001956.64
14110574171040700498.0940476200504.409943515310610060100000400.00070425060100000000.006060100000000.007060100000000.000101.0500000420.0000000000.0000000000.0000000000.000000000847408.710000000000000.000000000000000.000000000000000.00000000000001650.290000000000306.340000000001956.64
14110574171040700498.0940476200504.409943515320800080100000000.00000005080100000000.006080100000000.007080100000000.000101.0000000000.0000000000.0000000000.0000000000.000000000000000.000000000000000.000000000000000.000000000000000.00000000000001650.290000000000306.340000000001956.64
14110574171050700498.0940476200504.409943515310210020100000125.00030525020100000000.006020100000000.007020100000000.000101.0200000127.5000000000.0000000000.0000000000.000000000321561.340000000000000.000000000000000.000000000000000.00000000000001650.290000000000306.340000000001956.64
14110574181010700498.0940476200504.409943515320610060100000500.00100425060100000000.006060100000000.007060100000000.000101.0400000520.0000000000.0000000000.0000000000.000000001049172.680000000000000.000000000000000.000000000000000.00000000000000727.450000000000525.910000000001253.36
14110574181010700498.0940476200504.409943515310610060100001000.00100525060100000000.006060100000000.007060100000000.000101.0400001040.0000000000.0000000000.0000000000.000000002622931.710000000000000.000000000000000.000000000000000.00000000000000727.450000000000525.910000000001253.36
14110574181020700498.0940476200504.409943515320800080100000000.00000005080100000000.006080100000000.007080100000000.000101.0000000000.0000000000.0000000000.0000000000.000000000000000.000000000000000.000000000000000.000000000000000.00000000000000727.450000000000525.910000000001253.36
14110574181020700498.0940476200504.409943515310800080100000000.00000005080100000000.006080100000000.007080100000000.000101.0000000000.0000000000.0000000000.0000000000.000000000000000.000000000000000.000000000000000.000000000000000.00000000000000727.450000000000525.910000000001253.36
14110574181030700498.0940476200504.409943515310800080100000000.00000005080100000000.006080100000000.007080100000000.000101.0000000000.0000000000.0000000000.0000000000.000000000000000.000000000000000.000000000000000.000000000000000.00000000000000727.450000000000525.910000000001253.36
14110574181030700498.0940476200504.409943515320800080100000000.00000005080100000000.006080100000000.007080100000000.000101.0000000000.0000000000.0000000000.0000000000.000000000000000.000000000000000.000000000000000.000000000000000.00000000000000727.450000000000525.910000000001253.36
14110574191010700498.0940476200504.409943515310610060100000100.00030125060100000000.006060100000000.007060100000000.000100.9900000099.0000000000.0000000000.0000000000.000000000049936.580000000000000.000000000000000.000000000000000.00000000000000550.920000000000727.080000000001278.00
14110574191020700498.0940476200504.409943515310800080100000000.00000005080100000000.006080100000000.007080100000000.000101.0000000000.0000000000.0000000000.0000000000.000000000000000.000000000000000.000000000000000.000000000000000.00000000000000550.920000000000727.080000000001278.00
14110574021010700498.0940476200504.409943515310610060100000416.00111225060100000000.006060100000000.007060100000000.000101.0600000440.9600000000.0000000000.0000000000.000000002669095.300000000000000.000000000000000.000000000000000.00000000000000860.960000000000726.350000000001587.31
14110574021020700498.0940476200504.409943515310800080100000000.00000005080100000000.006080100000000.007080100000000.000101.0000000000.0000000000.0000000000.0000000000.000000000000000.000000000000000.000000000000000.000000000000000.00000000000000860.960000000000726.350000000001587.31
14110574021040700498.0940476200504.409943515310800080100000000.00000005080100000000.006080100000000.007080100000000.000101.0000000000.0000000000.0000000000.0000000000.000000000000000.000000000000000.000000000000000.000000000000000.00000000000000860.960000000000726.350000000001587.31
14110574201010700498.0940476200504.409943515310610060100000400.00110125060100000000.006060100000000.007060100000000.000101.0600000424.0000000000.0000000000.0000000000.000000000213869.820000000000000.000000000000000.000000000000000.00000000000000369.510000000000990.000000000001359.51
14110574201020700498.0940476200504.409943515310800080100000000.00000005080100000000.006080100000000.007080100000000.000101.0000000000.0000000000.0000000000.0000000000.000000000000000.000000000000000.000000000000000.000000000000000.00000000000000369.510000000000990.000000000001359.51
14110574201030700498.0940476200504.409943515310800080100000000.00000005080100000000.006080100000000.007080100000000.000101.0000000000.0000000000.0000000000.0000000000.000000000000000.000000000000000.000000000000000.000000000000000.00000000000000369.510000000000990.000000000001359.51
14110574201040700498.0940476200504.409943515310800080100000000.00000005080100000000.006080100000000.007080100000000.000101.0000000000.0000000000.0000000000.0000000000.000000000000000.000000000000000.000000000000000.000000000000000.00000000000000369.510000000000990.000000000001359.51
14110574201050700498.0940476200504.409943515310800080100000000.00000005080100000000.006080100000000.007080100000000.000101.0000000000.0000000000.0000000000.0000000000.000000000000000.000000000000000.000000000000000.000000000000000.00000000000000369.510000000000990.000000000001359.51
14110574031010700498.0940476200504.409943515310610060100001000.00111225060100000000.006060100000000.007060100000000.000101.0600001060.0000000000.0000000000.0000000000.000000006416094.480000000000000.000000000000000.000000000000000.00000000000001060.000000000000331.780000000001391.78
14110574041010700498.0940476200504.409943515310610060100000100.00111225060100000000.006060100000000.007060100000000.000101.0600000106.0000000000.0000000000.0000000000.000000000641609.450000000000000.000000000000000.000000000000000.00000000000000106.000000000000173.480000000000279.48
14110574061010700498.0940476200504.409943515310610060100000480.00111225060100000000.006060100000000.007060100000000.000101.0600000508.8000000000.0000000000.0000000000.000000003079725.350000000000000.000000000000000.000000000000000.00000000000000703.370000000000930.810000000001634.18
14110574061020700498.0940476200504.409943515310800080100000000.00000005080100000000.006080100000000.007080100000000.000101.0000000000.0000000000.0000000000.0000000000.000000000000000.000000000000000.000000000000000.000000000000000.00000000000000703.370000000000930.810000000001634.18
14110574071010700498.0940476200504.409943515310610060100000400.00100125060100000000.006060100000000.007060100000000.000101.0400000416.0000000000.0000000000.0000000000.000000000209834.540000000000000.000000000000000.000000000000000.00000000000000715.580000000000213.000000000000928.58
14110574071020700498.0940476200504.409943515310800080100000000.00000005080100000000.006080100000000.007080100000000.000101.0000000000.0000000000.0000000000.0000000000.000000000000000.000000000000000.000000000000000.000000000000000.00000000000000715.580000000000213.000000000000928.58
14110574071030700498.0940476200504.409943515320110010100000415.00060225010100000000.006010100000000.007010100000000.000101.0900000452.3500000000.0000000000.0000000000.000000000456339.680000000000000.000000000000000.000000000000000.00000000000000715.580000000000213.000000000000928.58
14110574071030700498.0940476200504.409943515310110010100000415.00100525010100000000.006010100000000.007010100000000.000101.0500000435.7500000000.0000000000.0000000000.000000001098983.160000000000000.000000000000000.000000000000000.00000000000000715.580000000000213.000000000000928.58
14110574071040700498.0940476200504.409943515310110010100000415.00080525010100000000.006010100000000.007010100000000.000101.0500000435.7500000000.0000000000.0000000000.000000001098983.160000000000000.000000000000000.000000000000000.00000000000000715.580000000000213.000000000000928.58
14110574071040700498.0940476200504.409943515320310030100000200.00110325030100000000.006030100000000.007030100000000.000101.0100000202.0000000000.0000000000.0000000000.000000000305672.430000000000000.000000000000000.000000000000000.00000000000000715.580000000000213.000000000000928.58
14110574091010700498.0940476200504.409943515310610060100000160.00120625060100000000.006060100000000.007060100000000.000101.0500000168.0000000000.0000000000.0000000000.000000000508445.220000000000000.000000000000000.000000000000000.00000000000000084.000000000000099.770000000000183.77
14110582011010800967.9379157401022.230031045310110010100000498.00041215010100000035.006010100000000.007010100000000.000101.1100000552.7800000038.8500000000.0000000000.000000006780819.800000000476563.640000000000000.000000000000000.00000000000001336.010000000000023.570000000001359.58
14110582011020800967.9379157401022.230031045310610060100000650.00041225060100000000.006060100000000.007060100000000.000101.0600000689.0000000000.0000000000.0000000000.000000008451797.900000000000000.000000000000000.000000000000000.00000000000001336.010000000000023.570000000001359.58
14110582101010800967.9379157401022.230031045310120010100000480.00061215010100000050.006010100000000.007010100000000.000101.0900000523.2000000054.5000000000.0000000000.000000006417969.030000000668538.440000000000000.000000000000000.00000000000000645.830000000000243.000000000000888.83
14110582101060800967.9379157401022.230031045310110010100000450.00060315010100000050.006010100000000.007010100000000.000101.0900000490.5000000054.5000000000.0000000000.000000001504211.490000000167134.610000000000000.000000000000000.00000000000000645.830000000000243.000000000000888.83
14110582111010800967.9379157401022.230031045310110010100001100.00061225010100000000.006010100000000.007010100000000.000101.0900001199.0000000000.0000000000.0000000000.000000014707845.690000000000000.000000000000000.000000000000000.00000000000001790.190000000000163.860000000001954.05
14110582111020800967.9379157401022.230031045310110010100000430.00061215010100000000.006010100000000.007010100000045.000101.0900000468.7000000000.0000000000.0000000049.050000005749430.590000000000000.000000000000000.000000000601684.60000000000001790.190000000000163.860000000001954.05
14110582121010800967.9379157401022.230031045320610060100000500.00051225060100000000.006060100000000.007060100000000.000101.0600000530.0000000000.0000000000.0000000000.000000006501383.000000000000000.000000000000000.000000000000000.00030000000001157.000000000000408.250000000001565.25
14110582121010800967.9379157401022.230031045310610060100000200.00051225060100000000.006060100000000.007060100000000.000101.0600000212.0000000000.0000000000.0000000000.000000002600553.200000000000000.000000000000000.000000000000000.00030000000001157.000000000000408.250000000001565.25
14110582121010800967.9379157401022.230031045320600060100000000.00000005060100000000.006060100000000.007060100000000.000101.1300000000.0000000000.0000000000.0000000000.000000000000000.000000000000000.000000000000000.000000000000000.00030000000001157.000000000000408.250000000001565.25
14110582131010800967.9379157401022.230031045310600060100000000.00000005060100000000.006060100000000.007060100000000.000101.1400000000.0000000000.0000000000.0000000000.000000000000000.000000000000000.000000000000000.000000000000000.00000000000000451.660000000000157.500000000000609.16
14110582141010800967.9379157401022.230031045310110010100000415.00061225010100000000.006010100000000.007010100000000.000101.0900000452.3500000000.0000000000.0000000000.000000005548869.050000000000000.000000000000000.000000000000000.00000000000000452.350000000000180.870000000000633.22
14110582151010800967.9379157401022.230031045320610060100003000.00010125060100000000.006060100000000.007060100000000.000101.1400003420.0000000000.0000000000.0000000000.000000003496026.710000000000000.000000000000000.000000000000000.00030000000000812.500000000000000.000000000000812.50
14110582151010800967.9379157401022.230031045310610060100000500.00041125060100000000.006060100000000.007060100000000.000101.0600000530.0000000000.0000000000.0000000000.000000005959601.080000000000000.000000000000000.000000000000000.00030000000000812.500000000000000.000000000000812.50
14110582161010800967.9379157401022.230031045310310030100000415.00061225030100000000.006030100000000.007030100000000.000101.0700000444.0500000000.0000000000.0000000000.000000005447054.940000000000000.000000000000000.000000000000000.00000000000000517.790000000000175.840000000000693.63
14110582171010800967.9379157401022.230031045310110010100000700.00061125010100000000.006010100000000.007010100000000.000101.0900000763.0000000000.0000000000.0000000000.000000008579576.650000000000000.000000000000000.000000000000000.00000000000000699.420000000000000.000000000000699.42
14110582181010800967.9379157401022.230031045310110010100000415.00071215010100000029.006010100000000.007010100000000.000101.0900000452.3500000031.6100000000.0000000000.000000005548869.050000000387752.300000000000000.000000000000000.00000000000002014.320000000000208.000000000002222.32
14110582181040800967.9379157401022.230031045310610060100000650.00071225060100000000.006060100000000.007060100000000.000101.0500000682.5000000000.0000000000.0000000000.000000008372063.950000000000000.000000000000000.000000000000000.00000000000002014.320000000000208.000000000002222.32
14110582191010800967.9379157401022.230031045320610060100000880.00061215060100000000.006060100000000.007060100000100.000101.0500000924.0000000000.0000000000.0000000105.000000011334486.580000000000000.000000000000000.000000001288009.84030000000002225.870000000000015.780000000002241.64
14110582191010800967.9379157401022.230031045310110010100000600.00060725010100000000.006010100000000.007010100000000.000101.0900000654.0000000000.0000000000.0000000000.000000004679769.080000000000000.000000000000000.000000000000000.00030000000002225.870000000000015.780000000002241.64
14110582191020800967.9379157401022.230031045310110010100000520.00070325010100000000.006010100000000.007010100000000.000101.0900000566.8000000000.0000000000.0000000000.000000001738199.940000000000000.000000000000000.000000000000000.00000000000002225.870000000000015.780000000002241.64
14110582201010800967.9379157401022.230031045310610060100000250.00040925060100000000.006060100000000.007060100000000.000101.0600000265.0000000000.0000000000.0000000000.000000002438018.620000000000000.000000000000000.000000000000000.00000000000000391.250000000000078.000000000000469.25
14110582201020800967.9379157401022.230031045310310030100000200.00071125030100000000.006030100000000.007030100000000.000101.0500000210.0000000000.0000000000.0000000000.000000002361351.370000000000000.000000000000000.000000000000000.00000000000000391.250000000000078.000000000000469.25
14110582031030800967.9379157401022.230031045310610060100000250.00041225060100000000.006060100000000.007060100000000.000101.0600000265.0000000000.0000000000.0000000000.000000003250691.500000000000000.000000000000000.000000000000000.00000000000001714.570000000000246.370000000001960.95
14110582031060800967.9379157401022.230031045320610060100000052.00021225060100000000.006060100000000.007060100000000.000101.1300000058.7600000000.0000000000.0000000000.000000000720794.840000000000000.000000000000000.000000000000000.00000000000001714.570000000000246.370000000001960.95
14110582031060800967.9379157401022.230031045310610060100000150.00041225060100000000.006060100000000.007060100000000.000101.0600000159.0000000000.0000000000.0000000000.000000001950414.900000000000000.000000000000000.000000000000000.00000000000001714.570000000000246.370000000001960.95
14110582031060800967.9379157401022.230031045320610060100000150.00041225060100000000.006060100000000.007060100000000.000101.0600000159.0000000000.0000000000.0000000000.000000001950414.900000000000000.000000000000000.000000000000000.00000000000001714.570000000000246.370000000001960.95
14110582041010800967.9379157401022.230031045310110010100000523.00031015010100000047.006010100000000.007010100000000.000101.1100000580.5300000052.1700000000.0000000000.000000005934352.000000000533297.410000000000000.000000000000000.00000000000000778.290000000000019.840000000000798.13
14110582051020800967.9379157401022.230031045310110010100000450.00050115010100000036.006010100000000.007010100000000.000101.1000000495.0000000039.6000000000.0000000000.000000000506003.870000000040480.310000000000000.000000000000000.00000000000000249.250000000000197.500000000000446.75
14110582061010800967.9379157401022.230031045310610060100000700.00050525060100000000.006060100000000.007060100000000.000101.0600000742.0000000000.0000000000.0000000000.000000003792473.420000000000000.000000000000000.000000000000000.00000000000000451.070000000005115.130000000005566.21
14110582061030800967.9379157401022.230031045310110010100000440.00050115010100000035.006010100000000.007010100000000.000101.1000000484.0000000038.5000000000.0000000000.000000000494759.340000000039355.860000000000000.000000000000000.00000000000000451.070000000005115.130000000005566.21
14110582071010800967.9379157401022.230031045320110010100000600.00110615010100000048.006010100000000.007010100000000.000101.1500000690.0000000055.2000000000.0000000000.000000004232032.330000000338562.590000000000000.000000000000000.00000000000001356.840000000000013.430000000001370.27
14110582071010800967.9379157401022.230031045310610060100000880.00051225060100000000.006060100000000.007060100000000.000101.0600000932.8000000000.0000000000.0000000000.000000011442434.080000000000000.000000000000000.000000000000000.00000000000001356.840000000000013.430000000001370.27
14110582081010800967.9379157401022.230031045320110010100000800.00041115010100000064.006010100000000.007010100000000.000101.1100000888.0000000071.0400000000.0000000000.000000009985142.940000000798811.440000000000000.000000000000000.00000000000000995.850000000000145.780000000001141.63
14110582081010800967.9379157401022.230031045310110010100000836.00050115010100000066.006010100000000.007010100000000.000101.1000000919.6000000072.6000000000.0000000000.000000000940042.740000000074213.900000000000000.000000000000000.00000000000000995.850000000000145.780000000001141.63
14110582091010800967.9379157401022.230031045310310030100000420.00061225030100000000.006030100000000.007030100000000.000101.0700000449.4000000000.0000000000.0000000000.000000005512682.110000000000000.000000000000000.000000000000000.00000000000001815.900000000000131.000000000001946.90
14110582091020800967.9379157401022.230031045320120010100000420.00060115010100000050.006010100000000.007010100000000.000101.0900000457.8000000054.5000000000.0000000000.000000000467976.910000000055711.540000000000000.000000000000000.00000000000001815.900000000000131.000000000001946.90
14110582091020800967.9379157401022.230031045310120010100000536.00010215010100000050.006010100000000.007010100000000.000101.1000000589.6000000055.0000000000.0000000000.000000001205413.650000000112445.300000000000000.000000000000000.00000000000001815.900000000000131.000000000001946.90
14110590011010800647.0588235300683.352672215310610060100000750.00041215060100000021.006060100000000.007060100000160.000101.0600000795.0000000022.2600000000.0000000169.600000006519184.490000000182537.170000000000000.000000001390759.36000000000001052.380000000000470.820000000001523.20
14110590011020800647.0588235300683.352672215310800080100000000.00000005080100000000.006080100000000.007080100000000.000101.0000000000.0000000000.0000000000.0000000000.000000000000000.000000000000000.000000000000000.000000000000000.00000000000001052.380000000000470.820000000001523.20
14110590011030800647.0588235300683.352672215310800080100000000.00000005080100000000.006080100000000.007080100000000.000101.0000000000.0000000000.0000000000.0000000000.000000000000000.000000000000000.000000000000000.000000000000000.00000000000001052.380000000000470.820000000001523.20
14110590101010800647.0588235300683.352672215310610060100003000.00061215060100999999.006060100999999.007060100999999.000101.0500003150.0000000000.0000000000.0000000000.000000025830731.010000000000000.000000000000000.000000000000000.00000000000003150.000000000000439.630000000003589.63
14110590101020800647.0588235300683.352672215310800080100000000.00000005080100000000.006080100000000.007080100000000.000101.0000000000.0000000000.0000000000.0000000000.000000000000000.000000000000000.000000000000000.000000000000000.00000000000003150.000000000000439.630000000003589.63
14110590101030800647.0588235300683.352672215310800080100000000.00000005080100000000.006080100000000.007080100000000.000101.0000000000.0000000000.0000000000.0000000000.000000000000000.000000000000000.000000000000000.000000000000000.00000000000003150.000000000000439.630000000003589.63
14110590111010800647.0588235300683.352672215320610060100000012.00041025060100000000.006060100000000.007060100000000.000101.0600000012.7200000000.0000000000.0000000000.000000000086922.460000000000000.000000000000000.000000000000000.00000000000000949.390000000000525.000000000001474.39
14110590111010800647.0588235300683.352672215310610060100000040.00061225060100000000.006060100000000.007060100000000.000101.0500000042.0000000000.0000000000.0000000000.000000000344409.750000000000000.000000000000000.000000000000000.00000000000000949.390000000000525.000000000001474.39
14110590121010800647.0588235300683.352672215320110010100000700.00061225010100000000.006010100000000.007010100000000.000101.0900000763.0000000000.0000000000.0000000000.000000006256777.070000000000000.000000000000000.000000000000000.00000000000001063.860000000000732.860000000001796.72
14110590121010800647.0588235300683.352672215310610060100000355.00020925060100000000.006060100000000.007060100000000.000101.1300000401.1500000000.0000000000.0000000000.000000002467142.320000000000000.000000000000000.000000000000000.00000000000001063.860000000000732.860000000001796.72
14110590121010800647.0588235300683.352672215320600060100000000.00000005060100000000.006060100000000.007060100000000.000101.1400000000.0000000000.0000000000.0000000000.000000000000000.000000000000000.000000000000000.000000000000000.00000000000001063.860000000000732.860000000001796.72
14110590131010800647.0588235300683.352672215310610060100000800.00061225060100000000.006060100000000.007060100000000.000101.0500000840.0000000000.0000000000.0000000000.000000006888194.940000000000000.000000000000000.000000000000000.00000000000001050.000000000000425.370000000001475.37
14110590131010800647.0588235300683.352672215320610060100000200.00061225060100000000.006060100000000.007060100000000.000101.0500000210.0000000000.0000000000.0000000000.000000001722048.730000000000000.000000000000000.000000000000000.00000000000001050.000000000000425.370000000001475.37
14110590131020800647.0588235300683.352672215310900090100000000.00000005090100000000.006090100000000.007090100000000.000101.0000000000.0000000000.0000000000.0000000000.000000000000000.000000000000000.000000000000000.000000000000000.00000000000001050.000000000000425.370000000001475.37
14110590141010800647.0588235300683.352672215320610060100001000.00060125060100000000.006060100000000.007060100000000.000101.0500001050.0000000000.0000000000.0000000000.000000000717520.310000000000000.000000000000000.000000000000000.00000000000001176.690000000000346.430000000001523.12
14110590141010800647.0588235300683.352672215310110010100000824.00051225010100000000.006010100000000.007010100000000.000101.1000000906.4000000000.0000000000.0000000000.000000007432690.350000000000000.000000000000000.000000000000000.00000000000001176.690000000000346.430000000001523.12
14110590141010800647.0588235300683.352672215320110010100000150.00050825010100000000.006010100000000.007010100000000.000101.1000000165.0000000000.0000000000.0000000000.000000000902025.530000000000000.000000000000000.000000000000000.00000000000001176.690000000000346.430000000001523.12
14110590141020800647.0588235300683.352672215310900090100000000.00000005090100000000.006090100000000.007090100000000.000101.0000000000.0000000000.0000000000.0000000000.000000000000000.000000000000000.000000000000000.000000000000000.00000000000001176.690000000000346.430000000001523.12
14110590141020800647.0588235300683.352672215320900090100000000.00000005090100000000.006090100000000.007090100000000.000101.0000000000.0000000000.0000000000.0000000000.000000000000000.000000000000000.000000000000000.000000000000000.00000000000001176.690000000000346.430000000001523.12
14110590151010800647.0588235300683.352672215310600060100000000.00000005060100000000.006060100000000.007060100000000.000101.1400000000.0000000000.0000000000.0000000000.000000000000000.000000000000000.000000000000000.000000000000000.00000000000000895.700000000000162.570000000001058.27
14110590151020800647.0588235300683.352672215310900090100000000.00000005090100000000.006090100000000.007090100000000.000101.0000000000.0000000000.0000000000.0000000000.000000000000000.000000000000000.000000000000000.000000000000000.00000000000000895.700000000000162.570000000001058.27
14110590161010800647.0588235300683.352672215320900090100000000.00000005090100000000.006090100000000.007090100000000.000101.0000000000.0000000000.0000000000.0000000000.000000000000000.000000000000000.000000000000000.000000000000000.00000000000000693.740000000000157.560000000000851.30
14110590161010800647.0588235300683.352672215310900090100000000.00000005090100000000.006090100000000.007090100000000.000101.0000000000.0000000000.0000000000.0000000000.000000000000000.000000000000000.000000000000000.000000000000000.00000000000000693.740000000000157.560000000000851.30
14110590171010800647.0588235300683.352672215320900090100000000.00000005090100000000.006090100000000.007090100000000.000101.0000000000.0000000000.0000000000.0000000000.000000000000000.000000000000000.000000000000000.000000000000000.00000000000000159.000000000000098.580000000000257.58
14110590171010800647.0588235300683.352672215310610060100001800.00050125060100000000.006060100000000.007060100000000.000101.0600001908.0000000000.0000000000.0000000000.000000001303836.900000000000000.000000000000000.000000000000000.00000000000000159.000000000000098.580000000000257.58
14110590181010800647.0588235300683.352672215310610060100000380.00070725060100000000.006060100000000.007060100000000.000101.0500000399.0000000000.0000000000.0000000000.000000001908604.010000000000000.000000000000000.000000000000000.00000000000000246.000000000000305.670000000000551.67
14110590021010800647.0588235300683.352672215310610060100000410.00041215060100000013.006060100000000.007060100000098.000101.0600000434.6000000013.7800000000.0000000103.880000003563820.860000000112999.200000000000000.000000000851840.11000000000000571.270000000002765.280000000003336.55
14110590021020800647.0588235300683.352672215310800080100000000.00000005080100000000.006080100000000.007080100000000.000101.0000000000.0000000000.0000000000.0000000000.000000000000000.000000000000000.000000000000000.000000000000000.00000000000000571.270000000002765.280000000003336.55
14110590021030800647.0588235300683.352672215310800080100000000.00000005080100000000.006080100000000.007080100000000.000101.0000000000.0000000000.0000000000.0000000000.000000000000000.000000000000000.000000000000000.000000000000000.00000000000000571.270000000002765.280000000003336.55
14110590031010800647.0588235300683.352672215310600060100000000.00000005060100000000.006060100000000.007060100000000.000101.1500000000.0000000000.0000000000.0000000000.000000000000000.000000000000000.000000000000000.000000000000000.00000000000000090.000000000000171.010000000000261.01
14110590031020800647.0588235300683.352672215310800080100000000.00000005080100000000.006080100000000.007080100000000.000101.0000000000.0000000000.0000000000.0000000000.000000000000000.000000000000000.000000000000000.000000000000000.00000000000000090.000000000000171.010000000000261.01
14110590041020800647.0588235300683.352672215310610060100005000.00051125060100000000.006060100000000.007060100000000.000101.0600005300.0000000000.0000000000.0000000000.000000039839460.790000000000000.000000000000000.000000000000000.00000000000007965.420000000000373.900000000008339.32
14110590041030800647.0588235300683.352672215310900090100000000.00000005090100000000.006090100000000.007090100000000.000101.0000000000.0000000000.0000000000.0000000000.000000000000000.000000000000000.000000000000000.000000000000000.00000000000007965.420000000000373.900000000008339.32
14110590051010800647.0588235300683.352672215310110010100001510.00050325010100000000.006010100000000.007010100000000.000101.1000001661.0000000000.0000000000.0000000000.000000003405146.370000000000000.000000000000000.000000000000000.00000000000000817.230000000000157.500000000000974.73
14110590051030800647.0588235300683.352672215310800080100000000.00000005080100000000.006080100000000.007080100000000.000101.0000000000.0000000000.0000000000.0000000000.000000000000000.000000000000000.000000000000000.000000000000000.00000000000000817.230000000000157.500000000000974.73
14110590051050800647.0588235300683.352672215320110010100000300.00090425010100000000.006010100000000.007010100000000.000101.1700000351.0000000000.0000000000.0000000000.000000000959427.150000000000000.000000000000000.000000000000000.00000000000000817.230000000000157.500000000000974.73
14110590051050800647.0588235300683.352672215310110010100000400.00050525010100000000.006010100000000.007010100000000.000101.1000000440.0000000000.0000000000.0000000000.000000001503375.880000000000000.000000000000000.000000000000000.00000000000000817.230000000000157.500000000000974.73
14110590061010800647.0588235300683.352672215320620060100000420.00050125060100000000.006060100000000.007060100000000.000101.0600000445.2000000000.0000000000.0000000000.000000000304228.610000000000000.000000000000000.000000000000000.00000000000000151.500000000000210.020000000000361.52
14110590061010800647.0588235300683.352672215310310030100000200.00050425030100000000.006030100000000.007030100000000.000101.0800000216.0000000000.0000000000.0000000000.000000000590416.710000000000000.000000000000000.000000000000000.00000000000000151.500000000000210.020000000000361.52
14110590061010800647.0588235300683.352672215320610060100000120.00050425060100000000.006060100000000.007060100000000.000101.0600000127.2000000000.0000000000.0000000000.000000000347689.840000000000000.000000000000000.000000000000000.00000000000000151.500000000000210.020000000000361.52
14110590061020800647.0588235300683.352672215310900090100000000.00000005090100000000.006090100000000.007090100000000.000101.0000000000.0000000000.0000000000.0000000000.000000000000000.000000000000000.000000000000000.000000000000000.00000000000000151.500000000000210.020000000000361.52
14110590061020800647.0588235300683.352672215320800080100000000.00000005080100000000.006080100000000.007080100000000.000101.0000000000.0000000000.0000000000.0000000000.000000000000000.000000000000000.000000000000000.000000000000000.00000000000000151.500000000000210.020000000000361.52
14110590061040800647.0588235300683.352672215310800080100000000.00000005080100000000.006080100000000.007080100000000.000101.0000000000.0000000000.0000000000.0000000000.000000000000000.000000000000000.000000000000000.000000000000000.00000000000000151.500000000000210.020000000000361.52
14110590071010800647.0588235300683.352672215320610060100000436.00051215060100000000.006060100000000.007060100000011.000101.0600000462.1600000000.0000000000.0000000011.660000003789819.250000000000000.000000000000000.000000000095614.71000000000003579.680000000000451.970000000004031.65
14110590071010800647.0588235300683.352672215320210020100001500.00051215020100000135.006020100000000.007020100000000.000101.1500001725.0000000155.2500000000.0000000000.000000014145400.310000001273086.030000000000000.000000000000000.00000000000003579.680000000000451.970000000004031.65
14110590071010800647.0588235300683.352672215310610060100000795.00051215060100000000.006060100000000.007060100000018.000101.0600000842.7000000000.0000000000.0000000019.080000006910335.560000000000000.000000000000000.000000000156460.43000000000003579.680000000000451.970000000004031.65
14110590071020800647.0588235300683.352672215320800080100000000.00000005080100000000.006080100000000.007080100000000.000101.0000000000.0000000000.0000000000.0000000000.000000000000000.000000000000000.000000000000000.000000000000000.00000000000003579.680000000000451.970000000004031.65
14110590071020800647.0588235300683.352672215310800080100000000.00000005080100000000.006080100000000.007080100000000.000101.0000000000.0000000000.0000000000.0000000000.000000000000000.000000000000000.000000000000000.000000000000000.00000000000003579.680000000000451.970000000004031.65
14110590071030800647.0588235300683.352672215310800080100000000.00000005080100000000.006080100000000.007080100000000.000101.0000000000.0000000000.0000000000.0000000000.000000000000000.000000000000000.000000000000000.000000000000000.00000000000003579.680000000000451.970000000004031.65
14110590071030800647.0588235300683.352672215320800080100000000.00000005080100000000.006080100000000.007080100000000.000101.0000000000.0000000000.0000000000.0000000000.000000000000000.000000000000000.000000000000000.000000000000000.00000000000003579.680000000000451.970000000004031.65
14110590071040800647.0588235300683.352672215310800080100000000.00000005080100000000.006080100000000.007080100000000.000101.0000000000.0000000000.0000000000.0000000000.000000000000000.000000000000000.000000000000000.000000000000000.00000000000003579.680000000000451.970000000004031.65
14110590091010800647.0588235300683.352672215310110010100000650.00050325010100000000.006010100000000.007010100000000.000101.1000000715.0000000000.0000000000.0000000000.000000001465791.480000000000000.000000000000000.000000000000000.00000000000000178.750000000000506.770000000000685.52
14110590091020800647.0588235300683.352672215310900090100000000.00000005090100000000.006090100000000.007090100000000.000101.0000000000.0000000000.0000000000.0000000000.000000000000000.000000000000000.000000000000000.000000000000000.00000000000000178.750000000000506.770000000000685.52
14110604011010800231.9337712100244.943050885320610060100000400.00071225060100000000.006060100000000.007060100000000.000101.0500000420.0000000000.0000000000.0000000000.000000001234512.980000000000000.000000000000000.000000000000000.00000000000001029.190000000000392.170000000001421.35
14110604011010800231.9337712100244.943050885310610060100000447.00071125060100000000.006060100000000.007060100000000.000101.0500000469.3500000000.0000000000.0000000000.000000001264604.230000000000000.000000000000000.000000000000000.00000000000001029.190000000000392.170000000001421.35
14110604101010800231.9337712100244.943050885310610060100005000.00080125060100000000.006060100000000.007060100000000.000101.0300005150.0000000000.0000000000.0000000000.000000001261456.710000000000000.000000000000000.000000000000000.00000000000002213.760000000000341.410000000002555.17
14110604101010800231.9337712100244.943050885320610060100000167.00081215060100000000.006060100000000.007060100000062.000101.0300000172.0100000000.0000000000.0000000063.860000000505591.850000000000000.000000000000000.000000000187704.76000000000002213.760000000000341.410000000002555.17
14110604101010800231.9337712100244.943050885320610060100000700.00080125060100000000.006060100000000.007060100000000.000101.0300000721.0000000000.0000000000.0000000000.000000000176603.940000000000000.000000000000000.000000000000000.00000000000002213.760000000000341.410000000002555.17
14110604101020800231.9337712100244.943050885320900090100000000.00000005090100000000.006090100000000.007090100000000.000101.0000000000.0000000000.0000000000.0000000000.000000000000000.000000000000000.000000000000000.000000000000000.00000000000002213.760000000000341.410000000002555.17
14110604101020800231.9337712100244.943050885320900090100000000.00000005090100000000.006090100000000.007090100000000.000101.0000000000.0000000000.0000000000.0000000000.000000000000000.000000000000000.000000000000000.000000000000000.00000000000002213.760000000000341.410000000002555.17
14110604101020800231.9337712100244.943050885310800080100000000.00000005080100000000.006080100000000.007080100000000.000101.0000000000.0000000000.0000000000.0000000000.000000000000000.000000000000000.000000000000000.000000000000000.00000000000002213.760000000000341.410000000002555.17
14110604111010800231.9337712100244.943050885310610060100000400.00091125060100000000.006060100000000.007060100000000.000101.0400000416.0000000000.0000000000.0000000000.000000001120859.400000000000000.000000000000000.000000000000000.00000000000000381.330000000000179.210000000000560.54
14110604121010800231.9337712100244.943050885310610060100000098.00090125060100000000.006060100000000.007060100000000.000101.0400000101.9200000000.0000000000.0000000000.000000000024964.600000000000000.000000000000000.000000000000000.00000000000000079.390000000000111.760000000000191.15
14110604121040800231.9337712100244.943050885310800080100000000.00000005080100000000.006080100000000.007080100000000.000101.0000000000.0000000000.0000000000.0000000000.000000000000000.000000000000000.000000000000000.000000000000000.00000000000000079.390000000000111.760000000000191.15
14110604131010800231.9337712100244.943050885310610060100000250.00080925060100000000.006060100000000.007060100000000.000101.0300000257.5000000000.0000000000.0000000000.000000000567655.520000000000000.000000000000000.000000000000000.00000000000000591.040000000000175.490000000000766.53
14110604141010800231.9337712100244.943050885320610060100002000.00090125060100000000.006060100000000.007060100000000.000101.0400002080.0000000000.0000000000.0000000000.000000000509481.550000000000000.000000000000000.000000000000000.00000000000000195.870000000000272.550000000000468.42
14110604141010800231.9337712100244.943050885310610060100000260.00090115060100000000.006060100000000.007060100000018.000101.0400000270.4000000000.0000000000.0000000018.720000000066232.600000000000000.000000000000000.000000000004585.33000000000000195.870000000000272.550000000000468.42
14110604141020800231.9337712100244.943050885310800080100000000.00000005080100000000.006080100000000.007080100000000.000101.0000000000.0000000000.0000000000.0000000000.000000000000000.000000000000000.000000000000000.000000000000000.00000000000000195.870000000000272.550000000000468.42
14110604141030800231.9337712100244.943050885320800080100000000.00000005080100000000.006080100000000.007080100000000.000101.0000000000.0000000000.0000000000.0000000000.000000000000000.000000000000000.000000000000000.000000000000000.00000000000000195.870000000000272.550000000000468.42
14110604141030800231.9337712100244.943050885310800080100000000.00000005080100000000.006080100000000.007080100000000.000101.0000000000.0000000000.0000000000.0000000000.000000000000000.000000000000000.000000000000000.000000000000000.00000000000000195.870000000000272.550000000000468.42
14110604151010800231.9337712100244.943050885310110010100000700.00090725010100000000.006010100000000.007010100000000.000101.0500000735.0000000000.0000000000.0000000000.000000001260232.000000000000000.000000000000000.000000000000000.00000000000000428.750000000000069.350000000000498.10
14110604161010800231.9337712100244.943050885310900090100000000.00000005090100000000.006090100000000.007090100000000.000101.0000000000.0000000000.0000000000.0000000000.000000000000000.000000000000000.000000000000000.000000000000000.00030000000000903.730000000000029.720000000000933.45
14110604161020800231.9337712100244.943050885320630060100000000.00000005060100000000.006060100000000.007060100000000.000101.0600000000.0000000000.0000000000.0000000000.000000000000000.000000000000000.000000000000000.000000000000000.00000000000000903.730000000000029.720000000000933.45
14110604161020800231.9337712100244.943050885310610060100000130.00100125060100000000.006060100000000.007060100000000.000101.0400000135.2000000000.0000000000.0000000000.000000000033116.300000000000000.000000000000000.000000000000000.00000000000000903.730000000000029.720000000000933.45
14110604161030800231.9337712100244.943050885310800080100000000.00000005080100000000.006080100000000.007080100000000.000101.0000000000.0000000000.0000000000.0000000000.000000000000000.000000000000000.000000000000000.000000000000000.00000000000000903.730000000000029.720000000000933.45
14110604171030800231.9337712100244.943050885320110010100000150.00100125010100000000.006010100000000.007010100000000.000101.0500000157.5000000000.0000000000.0000000000.000000000038578.530000000000000.000000000000000.000000000000000.00000000000000472.310000000000208.030000000000680.34
14110604171030800231.9337712100244.943050885310110010100000100.00101125010100000000.006010100000000.007010100000000.000101.0500000105.0000000000.0000000000.0000000000.000000000282909.220000000000000.000000000000000.000000000000000.00000000000000472.310000000000208.030000000000680.34
14110604181010800231.9337712100244.943050885320610060100000100.00100125060100000000.006060100000000.007060100000000.000101.0400000104.0000000000.0000000000.0000000000.000000000025474.080000000000000.000000000000000.000000000000000.00000000000000034.670000000000147.860000000000182.52
14110604181010800231.9337712100244.943050885310610060100000300.00100125060100000000.006060100000000.007060100000000.000101.0400000312.0000000000.0000000000.0000000000.000000000076422.230000000000000.000000000000000.000000000000000.00000000000000034.670000000000147.860000000000182.52
14110604181020800231.9337712100244.943050885310800080100000000.00000005080100000000.006080100000000.007080100000000.000101.0000000000.0000000000.0000000000.0000000000.000000000000000.000000000000000.000000000000000.000000000000000.00000000000000034.670000000000147.860000000000182.52
14110604181030800231.9337712100244.943050885310800080100000000.00000005080100000000.006080100000000.007080100000000.000101.0000000000.0000000000.0000000000.0000000000.000000000000000.000000000000000.000000000000000.000000000000000.00000000000000034.670000000000147.860000000000182.52
14110604021010800231.9337712100244.943050885310610060100000030.00071125060100000000.006060100000000.007060100000000.000101.0500000031.5000000000.0000000000.0000000000.000000000084872.770000000000000.000000000000000.000000000000000.00000000000000132.280000000000206.410000000000338.69
14110604021010800231.9337712100244.943050885320610060100000020.00071125060100000000.006060100000000.007060100000000.000101.0500000021.0000000000.0000000000.0000000000.000000000056581.840000000000000.000000000000000.000000000000000.00000000000000132.280000000000206.410000000000338.69
14110604021020800231.9337712100244.943050885310800080100000000.00000005080100000000.006080100000000.007080100000000.000101.0000000000.0000000000.0000000000.0000000000.000000000000000.000000000000000.000000000000000.000000000000000.00000000000000132.280000000000206.410000000000338.69
14110604021030800231.9337712100244.943050885310800080100000000.00000005080100000000.006080100000000.007080100000000.000101.0000000000.0000000000.0000000000.0000000000.000000000000000.000000000000000.000000000000000.000000000000000.00000000000000132.280000000000206.410000000000338.69
14110604021040800231.9337712100244.943050885310800080100000000.00000005080100000000.006080100000000.007080100000000.000101.0000000000.0000000000.0000000000.0000000000.000000000000000.000000000000000.000000000000000.000000000000000.00000000000000132.280000000000206.410000000000338.69
14110604021050800231.9337712100244.943050885310800080100000000.00000005080100000000.006080100000000.007080100000000.000101.0000000000.0000000000.0000000000.0000000000.000000000000000.000000000000000.000000000000000.000000000000000.00000000000000132.280000000000206.410000000000338.69
14110604031010800231.9337712100244.943050885310410040100000800.00061025040100000000.006040100000000.007040100000000.000101.0900000872.0000000000.0000000000.0000000000.000000002135903.400000000000000.000000000000000.000000000000000.00000000000000726.670000000000231.490000000000958.15
14110604051010800231.9337712100244.943050885310610060100000200.00081125060100000000.006060100000000.007060100000000.000101.0300000206.0000000000.0000000000.0000000000.000000000555040.950000000000000.000000000000000.000000000000000.00000000000000470.680000000001853.210000000002323.89
14110604051010800231.9337712100244.943050885320610060100000120.00070325060100000000.006060100000000.007060100000000.000101.0500000126.0000000000.0000000000.0000000000.000000000092588.470000000000000.000000000000000.000000000000000.00000000000000470.680000000001853.210000000002323.89
14110604051020800231.9337712100244.943050885310800080100000000.00000005080100000000.006080100000000.007080100000000.000101.0000000000.0000000000.0000000000.0000000000.000000000000000.000000000000000.000000000000000.000000000000000.00000000000000470.680000000001853.210000000002323.89
14110604061010800231.9337712100244.943050885310610060100000180.00081125060100000000.006060100000000.007060100000000.000101.0300000185.4000000000.0000000000.0000000000.000000000499536.860000000000000.000000000000000.000000000000000.00000000000000571.850000000000351.770000000000923.62
14110604061010800231.9337712100244.943050885320610060100001600.00070125060100000000.006060100000000.007060100000000.000101.0500001680.0000000000.0000000000.0000000000.000000000411504.330000000000000.000000000000000.000000000000000.00000000000000571.850000000000351.770000000000923.62
14110604091010800231.9337712100244.943050885310610060100002980.00081215060100000000.006060100000000.007060100000045.000101.0300003069.4000000000.0000000000.0000000046.350000009021938.400000000000000.000000000000000.000000000136237.32000000000003227.400000000000489.100000000003716.50
14110604091010800231.9337712100244.943050885320610060100001500.00050125060100000000.006060100000000.007060100000000.000101.0600001590.0000000000.0000000000.0000000000.000000000389459.450000000000000.000000000000000.000000000000000.00000000000003227.400000000000489.100000000003716.50
14110604091020800231.9337712100244.943050885320900090100000000.00000005090100000000.006090100000000.007090100000000.000101.0000000000.0000000000.0000000000.0000000000.000000000000000.000000000000000.000000000000000.000000000000000.00000000000003227.400000000000489.100000000003716.50
14110604091020800231.9337712100244.943050885320900090100000000.00000005090100000000.006090100000000.007090100000000.000101.0000000000.0000000000.0000000000.0000000000.000000000000000.000000000000000.000000000000000.000000000000000.00000000000003227.400000000000489.100000000003716.50
14110604091020800231.9337712100244.943050885310800080100000000.00000005080100000000.006080100000000.007080100000000.000101.0000000000.0000000000.0000000000.0000000000.000000000000000.000000000000000.000000000000000.000000000000000.00000000000003227.400000000000489.100000000003716.50
[truncated: 28,299,181 more chars]
