# Supplementary material for: Can a poverty-reducing and progressive tax and transfer system hurt the poor?
Source: J Dev Econ. 2016 Sep;122:63–75. doi: 10.1016/j.jdeveco.2016.04.001 (PMC4988485; doi:10.1016/j.jdeveco.2016.04.001)
Supplement: Supplementary file 1 — Supplementary material. [file mmc1.zip › data/POF0809/T_SERVICO_DOMS_S.txt]

091100191010100416.4973270400421.7785661419004010100000100.005040100000000.00301030101.1100000111.0000000000.000000000140452.260000000000000.0000000000000000309.330000000000169.130000000000478.47
091100190310100416.4973270400421.7785661419011010100000500.005110100000040.00104120101.0900000545.0000000043.600000002758431.820000000220674.5500000000000033267.290000000001955.300000000035222.59
091100190310100416.4973270400421.7785661419001010100000620.005010100000049.60104080101.0900000675.8000000054.060000002280303.640000000182410.7900000000000033267.290000000001955.300000000035222.59
091100190510100416.4973270400421.7785661419003010100000350.005030100000000.00304040101.0900000381.5000000000.000000000643634.090000000000000.0000000000000012125.390000000000836.820000000012962.21
091100190710100416.4973270400421.7785661419004010100000100.005040100000000.00104080101.0900000109.0000000000.000000000367790.910000000000000.0000000000000000404.390000000000107.730000000000512.11
091100271110100655.0741996200663.3806238119004010100000150.005040100000000.00106120101.0700000160.5000000000.000000001277671.080000000000000.0000000000000001603.770000000000623.850000000002227.62
091100270710100655.0741996200663.3806238119003010100000320.005030100000000.00101050101.1100000355.2000000000.000000001178163.990000000000000.0000000000000004005.630000000000217.560000000004223.19
091100351110100953.5366690200965.6276352819013010100000100.005130100000000.00107120101.0500000105.0000000000.000000001216690.820000000000000.0000000000000005066.670000000000000.000000000005066.67
091100431210100674.3179228200682.8683598619001010100000160.005010100000000.00309020101.0300000164.8000000000.000000000225073.410000000000000.0000000000000002451.880000000000610.730000000003062.61
091100431310100674.3179228200682.8683598619017010100000050.005170100000000.00110120101.0200000051.0000000000.000000000417915.440000000000000.0000000000000000969.580000000000000.000000000000969.58
091100511310100415.8726687700421.1459871119004010100000150.005040100000000.00105070101.0800000162.0000000000.000000000477579.550000000000000.0000000000000000645.540000000000050.570000000000696.10
091100510210100415.8726687700421.1459871119001010100000060.005010100000000.00307120101.0500000063.0000000000.000000000318386.370000000000000.0000000000000003680.540000000000302.570000000003983.11
091100510510100415.8726687700421.1459871119013010100000025.005130100000000.00308080101.0400000026.0000000000.000000000087598.370000000000000.0000000000000000427.450000000000159.970000000000587.42
091100510710100415.8726687700421.1459871119004010100000170.005040100000000.00107100101.0500000178.5000000000.000000000751745.590000000000000.0000000000000001845.430000000000000.000000000001845.43
091100600110100210.6527321200213.3238355619004010100000190.005040100000000.00110010101.0200000193.8000000000.000000000041342.160000000000000.0000000000000001104.600000000000201.900000000001306.50
091100601010100210.6527321200213.3238355619017010100000100.005170100000000.00312120101.0100000101.0000000000.000000000258548.490000000000000.0000000000000001641.060000000000000.000000000001641.06
091100600510100210.6527321200213.3238355619001010100000090.005010100000000.00109030101.0300000092.7000000000.000000000059325.360000000000000.0000000000000002035.450000000000144.410000000002179.85
091100781010100892.1060393300903.4180573919001010100000300.005010100000000.00112030101.0100000303.0000000000.000000000821207.010000000000000.0000000000000004028.580000000000752.740000000004781.32
091100780410100892.1060393300903.4180573919001010100000415.005010100000000.00111120101.0100000419.1500000000.000000004544012.150000000000000.0000000000000010376.500000000000591.700000000010968.20
091100860110100590.5079365100597.9956522619015010100000035.005150100000000.00312100101.0100000035.3500000000.000000000211391.460000000000000.0000000000000001684.530000000000000.000000000001684.53
091100861010100590.5079365100597.9956522619004010100000465.005040100000000.00103060100.9900000460.3500000000.000000001651723.790000000000000.0000000000000006204.870000000000484.900000000006689.77
091100860710100590.5079365100597.9956522619001010100000370.005010100000000.00102010101.0000000370.0000000000.000000000221258.390000000000000.0000000000000012654.790000000000500.000000000013154.79
091100860910100590.5079365100597.9956522619003010100000050.005030100000000.00303030100.9900000049.5000000000.000000000088802.350000000000000.0000000000000001068.670000000000000.000000000001068.67
091100940710100315.9712314800319.9777868919003010100000060.000000000000000.00311090101.0100000060.6000000000.000000000174515.880000000000000.0003000000000001611.730000000000142.270000000001754.00
091101081110200532.4342857100539.1856201919001010100000350.005010100000000.00106120101.0700000374.5000000000.000000002423100.180000000000000.0000000000000006178.920000000000618.690000000006797.60
091101080310200532.4342857100539.1856201919001010100000075.005010100000000.00304090101.0900000081.7500000000.000000000396705.820000000000000.0000000000000001402.420000000000408.500000000001810.92
091101080410200532.4342857100539.1856201919017010100000150.005170100000000.00305120101.0800000162.0000000000.000000001048176.850000000000000.0000000000000004763.920000000000000.000000000004763.92
091101080710200532.4342857100539.1856201919001010100000040.005010100000000.00306030101.0700000042.8000000000.000000000069231.430000000000000.0000000000000009976.180000000000690.380000000010666.56
091101160110200668.1424936400676.6146254619005010100000050.005050100000000.00307120101.0500000052.5000000000.000000000426267.210000000000000.0000000000000025495.720000000002326.140000000027821.86
091101160110200668.1424936400676.6146254619001010100000415.005010100000083.00107120101.0500000435.7500000087.150000003538017.880000000707603.5800000000000025495.720000000002326.140000000027821.86
091101161010200668.1424936400676.6146254619003010100000080.005030100000000.00309120101.0300000082.4000000000.000000000669036.540000000000000.0000000000000011162.200000000001545.000000000012707.20
091101161210200668.1424936400676.6146254619001010100000400.005010100000000.00109120101.0300000412.0000000000.000000003345182.710000000000000.0000000000000013122.490000000000000.000000000013122.49
091101160210200668.1424936400676.6146254619003010100000050.005030100000000.00307040101.0500000052.5000000000.000000000142089.070000000000000.0000000000000005336.830000000000041.860000000005378.69
091101160210200668.1424936400676.6146254619005010100000050.005050100000000.00307060101.0500000052.5000000000.000000000213133.610000000000000.0000000000000005336.830000000000041.860000000005378.69
091101160310200668.1424936400676.6146254619003010100000300.005030100000000.00108120101.0400000312.0000000000.000000002533245.160000000000000.0000000000000005854.110000000001551.770000000007405.87
091101160410200668.1424936400676.6146254619001010100000500.005010100000064.00108120101.0400000520.0000000066.560000004222075.260000000540425.6300000000000016354.200000000000684.740000000017038.94
091101160410200668.1424936400676.6146254619004010100000030.005040100000000.00308030101.0400000031.2000000000.000000000063331.130000000000000.0000000000000016354.200000000000684.740000000017038.94
091101160810200668.1424936400676.6146254619001010100000150.005010100000074.00109120101.0300000154.5000000076.220000001254443.520000000618858.8000000000000003090.000000000000554.580000000003644.58
091101160910200668.1424936400676.6146254619017010100000060.005170100000000.00109120101.0300000061.8000000000.000000000501777.410000000000000.0000000000000000287.500000000000000.000000000000287.50
091101240110200347.9206192800352.3322970019003010100000160.005030100000000.00107120101.0500000168.0000000000.000000000710301.910000000000000.0000000000000001996.930000000000520.000000000002516.93
091101241110200347.9206192800352.3322970019001010100000030.005010100000000.00309010101.0300000030.9000000000.000000000010887.070000000000000.0000000000000001106.960000000000612.000000000001718.96
091101320410200410.8736511300416.0835812919001010100000320.005010100000000.00302020101.1000000352.0000000000.000000000292922.840000000000000.0000000000000009381.930000000000140.070000000009522.00
091101320510200410.8736511300416.0835812919001010100000415.005010100000000.00111050101.0100000419.1500000000.000000000872007.170000000000000.0000000000000014963.750000000000000.000000000014963.75
091101320710200410.8736511300416.0835812919017010100000120.005170100000000.00111060101.0100000121.2000000000.000000000302575.980000000000000.0000000000000024997.290000000000765.990000000025763.28
091101320710200410.8736511300416.0835812919001010100000600.005010100000098.00112120101.0100000606.0000000098.980000003025759.800000000494207.4300000000000024997.290000000000765.990000000025763.28
091101320910200410.8736511300416.0835812919001010100000415.005010100000000.00104050101.0900000452.3500000000.000000000941077.040000000000000.0000000000000017895.110000000001577.620000000019472.73
091101320910200410.8736511300416.0835812919005010100000050.005050100000000.00112120101.0100000050.5000000000.000000000252146.650000000000000.0000000000000017895.110000000001577.620000000019472.73
091101401810200396.8009309300401.8324172219013010100000080.005130100000000.00112120101.0100000080.8000000000.000000000389616.710000000000000.0000000000000004648.400000000000000.000000000004648.40
091101400310200396.8009309300401.8324172219003010100000100.005030100000000.00310010101.0200000102.0000000000.000000000040986.910000000000000.0000000000000001295.520000000000081.630000000001377.15
091101591110200428.7806584600434.2176517519001010100000465.005010100000037.20103010100.9900000460.3500000036.830000000199892.100000000015992.2400000000000007495.000000000002021.950000000009516.95
091101591110200428.7806584600434.2176517519001010100000465.005010100000037.20112110101.0100000469.6500000037.570000002243233.520000000179449.1300000000000007495.000000000002021.950000000009516.95
091101590410200428.7806584600434.2176517519005010100000025.005050100000000.00111120101.0100000025.2500000000.000000000131567.950000000000000.0000000000000012482.000000000000047.850000000012529.85
091101590410200428.7806584600434.2176517519007010100000080.005070100000000.00102020101.0000000080.0000000000.000000000069474.820000000000000.0000000000000012482.000000000000047.850000000012529.85
091101590410200428.7806584600434.2176517519021010100000080.005210100000000.00102020101.0000000080.0000000000.000000000069474.820000000000000.0000000000000012482.000000000000047.850000000012529.85
091101590410200428.7806584600434.2176517519001010100000050.005010100000000.00312120101.0100000050.5000000000.000000000263135.900000000000000.0000000000000012482.000000000000047.850000000012529.85
091101590510200428.7806584600434.2176517519001010100000120.005010100000000.00302060101.0000000120.0000000000.000000000312636.710000000000000.0000000000000004539.000000000000031.720000000004570.72
091101590610200428.7806584600434.2176517519017010100000200.005170100000000.00102120101.0000000200.0000000000.000000001042122.360000000000000.0000000000000004951.250000000000179.170000000005130.42
091101670310200315.0468811500319.0417156819020040100000160.005200400000000.00311080101.0100000161.6000000000.000000000412457.130000000000000.0000000000000001990.000000000000874.470000000002864.47
091101670410200315.0468811500319.0417156819001010100000400.005010100000000.00102120101.0000000400.0000000000.000000001531400.240000000000000.0000000000000012065.670000000000090.000000000012155.67
091101670510200315.0468811500319.0417156819017010100000140.005170100000000.00102120101.0000000140.0000000000.000000000535990.080000000000000.0000000000000005018.500000000000460.500000000005479.00
091101670610200315.0468811500319.0417156819004010100000240.005040100000000.00111020101.0100000242.4000000000.000000000154671.420000000000000.0000000000000000910.350000000000119.750000000001030.10
091101751210300406.1300959200428.9101334019001010100000415.005010100000000.00107050101.0500000435.7500000000.000000000934487.950000000000000.0000000000000003619.710000000000507.500000000004127.22
091101750210300406.1300959200428.9101334019005010100000015.005050100000000.00104120101.0900000016.3500000000.000000000084152.170000000000000.0000000000000009057.500000000000332.090000000009389.59
091101831010300344.8741749200364.2183375619001010100000030.005010100000000.00306010101.0700000032.1000000000.000000000011691.410000000000000.0000000000000003882.840000000000245.720000000004128.56
091101830610300344.8741749200364.2183375619001010100000450.005010100000035.00105080101.0800000486.0000000037.800000001416080.900000000110139.6300000000000008953.500000000000525.000000000009478.50
091101911210300275.2661752700290.7059908619011010100000650.005110100000000.00107110101.0500000682.5000000000.000000002182475.230000000000000.0000000000000001749.210000000000327.330000000002076.54
091102051210300450.1918371900475.4433194719017010100000150.005170100000000.00309100101.0300000154.5000000000.000000000734559.930000000000000.0000000000000000941.670000000000587.330000000001529.00
091102050310300450.1918371900475.4433194719001010100000200.005010100000000.00312050101.1200000224.0000000000.000000000532496.520000000000000.0000000000000001308.000000000000016.170000000001324.17
091102131110300442.7401302400467.5736426019001010100000300.005010100000000.00108030101.0400000312.0000000000.000000000437648.930000000000000.0000000000000003744.350000000003534.040000000007278.39
091102131210300442.7401302400467.5736426019001010100000040.005010100000000.00307020101.0500000042.0000000000.000000000039276.190000000000000.0000000000000001658.910000000000160.690000000001819.60
091102130310300442.7401302400467.5736426019013010100000150.005130100000000.00108010101.0400000156.0000000000.000000000072941.490000000000000.0000000000000001285.090000000000116.060000000001401.15
091102211410300504.9124259300533.2332130419013010100000070.005130100000000.00308020101.0400000072.8000000000.000000000077638.760000000000000.0000000000000000604.120000000000130.590000000000734.71
091102211610300504.9124259300533.2332130419013010100000080.005130100000000.00109030101.0300000082.4000000000.000000000131815.250000000000000.0000000000000001763.150000000000492.280000000002255.43
091102211710300504.9124259300533.2332130419001010100000350.005010100000000.00110120101.0200000357.0000000000.000000002284371.080000000000000.0000000000000001388.250000000000482.540000000001870.79
091102210310300504.9124259300533.2332130419001010100000100.005010100000000.00112010101.1200000112.0000000000.000000000059722.120000000000000.0000000000000001351.130000000000543.920000000001895.05
091102301010300397.2897273900419.5739042319015010100000080.005150100000000.00112100101.0100000080.8000000000.000000000339015.710000000000000.0000000000000001809.030000000000303.000000000002112.03
091102480310301128.1374007901191.4151842519013010300000120.005130100000000.00110030101.0200000122.4000000000.000000000437487.660000000000000.0000000000000001610.670000000000312.890000000001923.56
091102480710301128.1374007901191.4151842519001010100000050.005010100000000.00303120100.9900000049.5000000000.000000000707700.620000000000000.0000000000000014525.250000000000724.450000000015249.70
091102560110300988.9436619701044.4139999419003010100000120.005030100000000.00311120101.0100000121.2000000000.000000001518995.720000000000000.0000000000000001325.240000000000099.580000000001424.83
091102640110300338.8888888900357.8973338819003010100000120.005030100000000.00301010101.0000000120.0000000000.000000000042947.680000000000000.0000000000000001815.060000000000543.120000000002358.17
091102640110300338.8888888900357.8973338819017010100000100.005170100000000.00101120101.0000000100.0000000000.000000000429476.800000000000000.0000000000000001815.060000000000543.120000000002358.17
091102641110300338.8888888900357.8973338819003010100000200.005030100000000.00301040101.0000000200.0000000000.000000000286317.870000000000000.0000000000000003322.910000000000176.530000000003499.44
091102641310300338.8888888900357.8973338819001010100000300.005010100000000.00104100100.9700000291.0000000000.000000001041481.240000000000000.0000000000000002315.430000000000475.250000000002790.68
091102640310300338.8888888900357.8973338819001010100000550.005010100000043.00101120101.0000000550.0000000043.000000002362122.400000000184675.0200000000000008008.500000000000105.710000000008114.21
091102640410300338.8888888900357.8973338819017010100000120.005170100000000.00101110101.0000000120.0000000000.000000000472424.480000000000000.0000000000000003199.080000000000283.330000000003482.42
091102640710300338.8888888900357.8973338819001010100000465.005010100000000.00102120101.0000000465.0000000000.000000001997067.120000000000000.0000000000000007507.990000000000369.070000000007877.06
091102640810300338.8888888900357.8973338819001010100000415.005010100000000.00102120101.0000000415.0000000000.000000001782328.720000000000000.0000000000000005137.710000000000308.660000000005446.37
091102640910300338.8888888900357.8973338819004010100000150.005040100000000.00107040101.0500000157.5000000000.000000000225475.320000000000000.0000000000000005328.520000000000707.650000000006036.17
091102720110300308.6335816600325.9449915519001010100000280.005010100000000.00302060101.0000000280.0000000000.000000000547587.590000000000000.0000000000000012867.670000000000688.410000000013556.08
091102721010300308.6335816600325.9449915519020030100000080.005200300000000.00907010101.0500000084.0000000000.000000000027379.380000000000000.0000000000000001298.750000000000288.750000000001587.50
091102720210300308.6335816600325.9449915519003010100000060.005030100000000.00311090101.0100000060.6000000000.000000000177770.400000000000000.0000000000000001020.000000000000113.100000000001133.10
091102720610300308.6335816600325.9449915519001010100000130.005010100000000.00102120101.0000000130.0000000000.000000000508474.190000000000000.0000000000000002388.380000000000655.660000000003044.05
091102720710300308.6335816600325.9449915519001010100000200.005010100000000.00303040100.9900000198.0000000000.000000000258148.430000000000000.0000000000000005012.750000000000046.650000000005059.40
091102720710300308.6335816600325.9449915519005010100000110.005050100000000.00303010100.9900000108.9000000000.000000000035495.410000000000000.0000000000000005012.750000000000046.650000000005059.40
091102720810300308.6335816600325.9449915519001010100000200.005010100000000.00103030100.9900000198.0000000000.000000000193611.320000000000000.0000000000000004488.740000000000211.140000000004699.88
091102990110400356.0924499200376.0658511419004010100000200.005040100999999.99112030101.1200000224.0000000017.920000000252716.250000000020217.3000010000000000331.500000000000360.580000000000692.08
091102990210400356.0924499200376.0658511419003010100000040.005030100000000.00304120101.0900000043.6000000000.000000000196757.650000000000000.0000000000000002318.870000000000143.920000000002462.79
091102990310400356.0924499200376.0658511419001010100000380.005010100000033.00103110101.0900000414.2000000035.970000001713431.230000000148797.9800000000000005300.000000000000000.460000000005300.46
091102990610400356.0924499200376.0658511419007010100000025.005070100000000.00105070101.0800000027.0000000000.000000000071076.450000000000000.0000000000000005512.750000000000135.800000000005648.55
091102990610400356.0924499200376.0658511419005010100000090.005050100000000.00303010101.0900000098.1000000000.000000000036892.060000000000000.0000000000000005512.750000000000135.800000000005648.55
091103021110400488.8295847800516.2482773819004010100000100.005040100000000.00106020101.0700000107.0000000000.000000000110477.130000000000000.0000000000000000520.090000000000323.190000000000843.28
091103021310400488.8295847800516.2482773819003010100000100.005030100000000.00306120101.0700000107.0000000000.000000000662862.790000000000000.0000000000000002063.750000000000117.380000000002181.13
091103020810400488.8295847800516.2482773819004010100000150.005040100000000.00106120101.0700000160.5000000000.000000000994294.180000000000000.0000000000000002334.680000000000000.000000000002334.68
091103100910400371.1167935500391.9329176219004010100000050.005040100000000.00106050101.0700000053.5000000000.000000000104842.060000000000000.0000000000000000634.420000000000073.500000000000707.92
091103291010400357.0302927500377.0562980419013010100000040.005130100000000.00309040101.0300000041.2000000000.000000000062138.880000000000000.0000000000000001042.500000000000018.000000000001060.50
091103290310400357.0302927500377.0562980419001010300000415.005010100999999.99107120101.0500000435.7500000034.860000001971627.380000000157730.1900010000000003196.150000000003808.000000000007004.15
091103371210400375.3389501100396.3918970219013010100000040.005130100000000.00109060101.0300000041.2000000000.000000000097988.080000000000000.0000000000000002710.750000000000135.420000000002846.17
091103371210400375.3389501100396.3918970219020020100000075.005200200000000.00309060101.0300000077.2500000000.000000000183727.640000000000000.0000000000000002710.750000000000135.420000000002846.17
091103370910400375.3389501100396.3918970219003010300000300.005030100999999.99309090101.0300000309.0000000024.720000001102365.870000000088189.2700010000000012480.000000000000000.000000000012480.00
091103450810400414.4616844700437.7090448619003010100000080.005030100000000.00309010101.0300000082.4000000000.000000000036067.230000000000000.0000000000000002855.060000000000000.000000000002855.06
091103531110400563.9915196700595.6260823019004010300000150.005040100999999.99112120101.0100000151.5000000012.120000001082848.220000000086627.8600010000000003438.000000000000151.500000000003589.50
091103531210400563.9915196700595.6260823019013010300000100.005130100999999.99111020101.0100000101.0000000008.080000000120316.470000000009625.3200010000000001284.700000000000168.330000000001453.03
091103610510400863.9502734100912.4096705419004010100000200.005040100000000.00103030101.0900000218.0000000000.000000000596715.920000000000000.0000000000000001060.000000000000306.000000000001366.00
091103610710400863.9502734100912.4096705419001010100000250.005010100000000.00112120101.0100000252.5000000000.000000002764601.300000000000000.0000000000000003082.920000000000303.000000000003385.92
091103610810400863.9502734100912.4096705419004010100000550.005040100000044.00112090101.0100000555.5000000044.440000004561592.150000000364927.3700000000000008315.000000000001515.000000000009830.00
091103700110400457.1528173000482.7947443919001010100000250.005010100000000.00101110101.0000000250.0000000000.000000001327685.550000000000000.0000000000000002310.400000000000284.000000000002594.40
091103700610400457.1528173000482.7947443919003010100000150.005030100999999.99302120101.0000000150.0000000012.000000000869030.540000000069522.4400010000000007327.000000000000800.000000000008127.00
091103881110400330.3065444000348.8336014619005010100000080.005050100000000.00303080100.9900000079.2000000000.000000000221020.970000000000000.0000000000000003742.500000000000127.350000000003869.85
091103881210400330.3065444000348.8336014619003010300000102.005030100000000.00303030100.9900000100.9800000000.000000000105675.650000000000000.0000000000000002101.010000000000790.030000000002891.04
091103880710400330.3065444000348.8336014619002010100000465.005020100000000.00103120100.9900000460.3500000000.000000001927026.580000000000000.0000000000000018803.360000000000000.000000000018803.36
091103880710400330.3065444000348.8336014619001010100000465.005010100000000.00103120100.9900000460.3500000000.000000001927026.580000000000000.0000000000000018803.360000000000000.000000000018803.36
091103960710400619.8402822900654.6074295719004010100000150.005040100000000.00103010100.9900000148.5000000000.000000000097209.200000000000000.0000000000000001218.710000000000444.720000000001663.43
091104001210500416.1886470300439.5328736019017010100000120.005170100000000.00306110101.0700000128.4000000000.000000000620796.230000000000000.0000000000000004072.030000000000367.500000000004439.53
091104181010500361.0319314600381.2823906419001010100000060.005010100000000.00306020101.0700000064.2000000000.000000000048956.660000000000000.0000000000000001292.000000000003039.500000000004331.50
091104181210500361.0319314600381.2823906419001010100000090.005010100000000.00305020101.0800000097.2000000000.000000000074121.300000000000000.0000000000000006599.500000000000563.990000000007163.48
091104260110501060.0856565701119.5463841119017010100000050.005170100000000.00307080101.0500000052.5000000000.000000000470209.480000000000000.0000000000000001523.000000000003606.010000000005129.01
091104261110501060.0856565701119.5463841119001010100000150.005010100000000.00309050101.0300000154.5000000000.000000000864849.580000000000000.0000000000000002055.940000000000000.000000000002055.94
091104261210501060.0856565701119.5463841119001010100000415.005010100000083.00109040101.0300000427.4500000085.490000001914200.410000000382840.0800000000000016581.830000000001204.120000000017785.94
091104261210501060.0856565701119.5463841119007010100000020.005070100000000.00909120101.0300000020.6000000000.000000000276751.870000000000000.0000000000000016581.830000000001204.120000000017785.94
091104261310501060.0856565701119.5463841119020010100000040.005200100000000.00309010101.0300000041.2000000000.000000000046125.310000000000000.0000000000000038276.330000000000616.200000000038892.54
091104261310501060.0856565701119.5463841119001010100000250.005010100000000.00110100101.0200000255.0000000000.000000002854843.280000000000000.0000000000000038276.330000000000616.200000000038892.54
091104261310501060.0856565701119.5463841119005010100000040.005050100000000.00909010101.0300000041.2000000000.000000000046125.310000000000000.0000000000000038276.330000000000616.200000000038892.54
091104260210501060.0856565701119.5463841119004010100000750.005040100000060.00107070101.0500000787.5000000063.000000006171499.440000000493719.9600000000000044018.750000000000630.010000000044648.76
091104260210501060.0856565701119.5463841119001010100000420.005010100000033.60107020101.0500000441.0000000035.280000000987439.910000000078995.1900000000000044018.750000000000630.010000000044648.76
091104260210501060.0856565701119.5463841119006010100000500.005060100000040.00107120101.0500000525.0000000042.000000007053142.220000000564251.3800000000000044018.750000000000630.010000000044648.76
091104260210501060.0856565701119.5463841119001010100000420.005010100000033.60107120101.0500000441.0000000035.280000005924639.460000000473971.1600000000000044018.750000000000630.010000000044648.76
091104260310501060.0856565701119.5463841119001010300000240.005010100000000.00307080101.0500000252.0000000000.000000002257005.510000000000000.0000000000000014986.100000000000658.520000000015644.62
091104260410501060.0856565701119.5463841119001010100000180.005010100000000.00307120101.0500000189.0000000000.000000002539131.200000000000000.0000000000000007443.250000000001109.000000000008552.25
091104340410500839.3193717300886.3972094319003010100000040.005030100000000.00304010101.0900000043.6000000000.000000000038646.920000000000000.0000000000000000824.000000000000103.000000000000927.00
091104340610500839.3193717300886.3972094319001010100000200.005010100000000.00108010101.0400000208.0000000000.000000000184370.620000000000000.0000000000000001365.000000000000000.000000000001365.00
091104421010500576.7441860500609.0940520219001010100000015.005010100000000.00312120101.0100000015.1500000000.000000000110733.300000000000000.0000000000000000900.550000000000297.910000000001198.46
091104421110500576.7441860500609.0940520219001010100000200.005010100999999.99111020101.0100000202.0000000016.160000000246074.000000000019685.9200010000000003278.040000000000289.350000000003567.39
091104501010501595.1500000001684.6227505819001010100000415.005010100999999.99112060101.0100000419.1500000033.530000004236657.760000000338912.4000010000000003913.890000000000427.830000000004341.72
091104500510501595.1500000001684.6227505819001010300000250.005010100000000.00111120101.0100000252.5000000000.000000005104406.930000000000000.0000000000000002516.220000000000599.130000000003115.34
091104690210500411.3796296300434.4541160419003010100000180.005030100000000.00110010101.0200000183.6000000000.000000000079765.780000000000000.0000000000000003120.000000000000250.460000000003370.46
091104770210500341.0937500000360.2258667419003010100000040.005030100000000.00301060101.0000000040.0000000000.000000000086454.210000000000000.0000000000000002628.100000000000086.270000000002714.37
091104770310500341.0937500000360.2258667419003010100000200.005030100999999.99302120101.0000000200.0000000016.000000000864542.080000000069163.3700010000000001505.000000000000250.000000000001755.00
091104770710500341.0937500000360.2258667419003010100000180.005030100000000.00302060101.0000000180.0000000000.000000000389043.940000000000000.0000000000000006513.030000000000366.850000000006879.88
091104851110500580.1820601200612.7247581519001010100000130.005010100999999.99304030100.9700000126.1000000010.090000000231793.780000000018547.1800010000000002297.110000000000000.000000000002297.11
091104850510500580.1820601200612.7247581519013010100000080.005130100000000.00102120101.0000000080.0000000000.000000000588215.770000000000000.0000000000000001581.150000000000400.000000000001981.15
091104930410600340.2558561600359.3409750319001010100000208.005010100000028.00105080101.0800000224.6400000030.240000000645778.850000000086931.7700000000000006255.330000000000085.240000000006340.57
091104930810600340.2558561600359.3409750319001010100000208.005010100000000.00104080101.0900000226.7200000000.000000000651758.290000000000000.0000000000000005261.330000000000262.500000000005523.83
091105071110600438.1980909100462.7768380519001010100000600.005010100000000.00105040101.0800000648.0000000000.000000001199517.560000000000000.0000000000000002100.000000000000547.000000000002647.00
091105071210600438.1980909100462.7768380519001010100000350.005010100999999.99104080101.0900000381.5000000030.520000001412394.910000000112991.5900010000000004094.000000000000626.960000000004720.96
091105071310600438.1980909100462.7768380519004010100000100.005040100000000.00107120101.0500000105.0000000000.000000000583098.820000000000000.0000000000000000913.450000000000086.330000000000999.78
091105070410600438.1980909100462.7768380519004010100000120.005040100999999.99112120101.1200000134.4000000010.750000000746366.480000000059698.2100010000000001656.000000000000157.500000000001813.50
091105070710600438.1980909100462.7768380519004010300000415.005040100999999.99106020101.0700000444.0500000035.520000000410992.110000000032875.6700010000000000966.000000000000446.180000000001412.18
091105070710600438.1980909100462.7768380519001010300000415.005010100999999.99106030101.0700000444.0500000035.520000000616488.160000000049313.5000010000000000966.000000000000446.180000000001412.18
091105070910600438.1980909100462.7768380519001010300000160.005010100999999.99306120101.0700000171.2000000013.700000000950728.740000000076080.5100010000000000210.000000000000189.000000000000399.00
091105311210600559.8349593500591.2363784519020040100000050.005200400000000.00301010101.0000000050.0000000000.000000000029561.820000000000000.0000000000000001608.890000000000323.720000000001932.61
091105310310600559.8349593500591.2363784519003010100000040.005030100000000.00311120101.0100000040.4000000000.000000000286631.400000000000000.0000000000000002351.080000000000116.830000000002467.91
091105310710600559.8349593500591.2363784519003010100000030.005030100000000.00309040101.0300000030.9000000000.000000000073076.820000000000000.0000000000000001378.000000000000000.000000000001378.00
091105310710600559.8349593500591.2363784519001010100000120.005010100000000.00106010101.0700000128.4000000000.000000000075914.750000000000000.0000000000000001378.000000000000000.000000000001378.00
091105310810600559.8349593500591.2363784519011010100000415.005110100000000.00112120101.0100000419.1500000000.000000002973800.740000000000000.0000000000000002798.290000000000303.000000000003101.29
091105400610600341.8779217500361.0540230719015010300000080.005150100000000.00302120101.0000000080.0000000000.000000000346611.860000000000000.0000000000000004465.000000000000510.490000000004975.49
091105400710600341.8779217500361.0540230719013010100000080.005130100000000.00302100101.0000000080.0000000000.000000000288843.220000000000000.0000000000000001292.580000000000004.290000000001296.88
091105580410700459.7344322300465.5639233219001010100000030.005010100000000.00305060101.0800000032.4000000000.000000000090505.630000000000000.0000000000000001653.810000000000339.510000000001993.32
091105661510700237.3556857600240.3653860519017010100000025.005170100000000.00309120101.0300000025.7500000000.000000000074272.900000000000000.0000000000000001664.000000000000201.510000000001865.51
091105660410700237.3556857600240.3653860519001010100000250.005010100000000.00108010101.0400000260.0000000000.000000000062495.000000000000000.0000000000000004566.220000000000187.330000000004753.55
091105660610700237.3556857600240.3653860519004010100000050.005040100000000.00312060101.1200000056.0000000000.000000000080762.770000000000000.0000000000000001980.380000000000163.840000000002144.22
091105660710700237.3556857600240.3653860519004010100000053.005040100000000.00906060101.0700000056.7100000000.000000000081786.730000000000000.0000000000000000400.400000000000129.330000000000529.73
091105741710700498.0940476200504.4099435119023010100001800.005230100000000.00106010101.0600001908.0000000000.000000000962414.170000000000000.0000000000000001650.290000000000306.340000000001956.64
091105742010700498.0940476200504.4099435119023010100000300.005230100000000.00303020101.0000000300.0000000000.000000000302645.970000000000000.0000000000000000369.510000000000990.000000000001359.51
091105901010800647.0588235300683.3526722119011010100000500.005110100000000.00301090101.1100000555.0000000000.000000003413346.600000000000000.0000000000000003150.000000000000439.630000000003589.63
091105900910800647.0588235300683.3526722119004010100000100.005040100000000.00103090101.0900000109.0000000000.000000000670368.970000000000000.0000000000000000178.750000000000506.770000000000685.52
091106201810800591.3479853500624.5169856319001010100000465.005010100000000.00104120100.9700000451.0500000000.000000003380260.640000000000000.0000000000000003239.140000000000063.090000000003302.23
091106200410800591.3479853500624.5169856319001010100000400.005010100000000.00102120101.0000000400.0000000000.000000002997681.530000000000000.0000000000000005096.000000000001255.880000000006351.88
091106200910800591.3479853500624.5169856319020030100000250.005200300000000.00902010101.0000000250.0000000000.000000000156129.250000000000000.0000000000000001873.920000000000297.230000000002171.14
091106391310800551.5347826100582.4706407119003010100000070.005030100000000.00102030101.0000000070.0000000000.000000000122318.830000000000000.0000000000000003660.420000000000249.410000000003909.83
091106391510800551.5347826100582.4706407119001010100000400.005010100000000.00102120101.0000000400.0000000000.000000002795859.080000000000000.0000000000000008022.000000000000151.500000000008173.50
091106392410800551.5347826100582.4706407119003010100000050.005030100000000.00103010100.9900000049.5000000000.000000000028832.300000000000000.0000000000000001220.590000000000198.000000000001418.59
091106392610800551.5347826100582.4706407119003010100000040.005030100000000.00304120100.9700000038.8000000000.000000000271198.330000000000000.0000000000000000817.250000000000104.160000000000921.41
091106630310900248.8527199100262.8109917619004010100000100.005040100000000.00110020101.0200000102.0000000000.000000000053613.440000000000000.0000000000000002618.340000000000611.660000000003230.00
091106630810900248.8527199100262.8109917619001010100000100.005010100000000.00111120101.0100000101.0000000000.000000000318526.920000000000000.0000000000000004784.020000000001164.390000000005948.42
091106801611000093.4747706400098.7178166519001010100000150.005010100000000.00311010101.1200000168.0000000000.000000000016584.590000000000000.0000000000000000912.550000000000685.200000000001597.75
091106800211000093.4747706400098.7178166519003010100000030.005030100000000.00105120101.0800000032.4000000000.000000000038381.490000000000000.0000000000000001625.800000000000140.220000000001766.02
091200141010100162.6455083400148.2376787719013010100000060.005130100000000.00107120101.0500000063.0000000000.000000000112067.690000000000000.0000000000000002541.000000000000185.370000000002726.37
091200141110100162.6455083400148.2376787719003010100000200.005030100000000.00107010101.0500000210.0000000000.000000000031129.910000000000000.0000000000000003993.380000000000430.780000000004424.16
091200140210100162.6455083400148.2376787719017010100000120.005170100000000.00104120101.0900000130.8000000000.000000000232673.860000000000000.0000000000000003082.000000000001104.650000000004186.65
091200140310100162.6455083400148.2376787719003010100000050.005030100000000.00304030101.0900000054.5000000000.000000000024236.860000000000000.0000000000000006655.000000000000731.950000000007386.95
091200140910100162.6455083400148.2376787719003010100000030.005030100000000.00305120101.0800000032.4000000000.000000000057634.810000000000000.0000000000000002130.970000000000518.080000000002649.05
091200221010100110.6913523000100.8858424219017010100000080.005170100000000.00106120101.0700000085.6000000000.000000000103629.940000000000000.0000000000000001259.420000000000007.770000000001267.18
091200220310100110.6913523000100.8858424219003010100000040.005030100000000.00301090101.1100000044.4000000000.000000000040313.980000000000000.0000000000000002226.000000000000305.920000000002531.92
091200300510100179.1351134300163.2665646519017010100000150.005170100000000.00301070101.1100000166.5000000000.000000000190287.180000000000000.0000000000000006794.180000000000520.010000000007314.19
091200300610100179.1351134300163.2665646519020020100000010.005200200000000.00106120101.0600000010.6000000000.000000000020767.510000000000000.0000000000000002008.420000000000510.520000000002518.94
091200490110100174.1884348200158.7580838319003010100000010.005030100000000.00105120101.0800000010.8000000000.000000000020575.050000000000000.0000000000000000895.100000000000179.540000000001074.64
091200491310100174.1884348200158.7580838319017010300000100.005170100000000.00107010101.0500000105.0000000000.000000000016669.600000000000000.0000000000000004773.810000000000437.580000000005211.38
091200490410100174.1884348200158.7580838319001010100000415.005010100000000.00105040101.0800000448.2000000000.000000000284621.490000000000000.0000000000000004101.840000000000135.640000000004237.48
091200571110100587.7461818200535.6811300219003010100000030.005030100000000.00307010101.0500000031.5000000000.000000000016873.960000000000000.0000000000000001866.600000000000716.720000000002583.32
091200651010100184.9596150700168.5751072019004010100000030.005040100000000.00306030101.0700000032.1000000000.000000000016233.780000000000000.0000000000000003149.270000000000307.350000000003456.62
091200650510100184.9596150700168.5751072019013010100000080.005130100000000.00902030101.1000000088.0000000000.000000000044503.830000000000000.0000000000000000456.160000000000164.470000000000620.63
091200650910100184.9596150700168.5751072019015010100000060.005150100000000.00105070101.0800000064.8000000000.000000000076465.670000000000000.0000000000000006736.820000000000505.370000000007242.19
091200730110100223.7746587700203.9517495619020020100000030.005200200000000.00301060101.0900000032.7000000000.000000000040015.330000000000000.0000000000000001508.880000000000718.140000000002227.02
091200730310100223.7746587700203.9517495619001010100000200.005010100000000.00105120101.0800000216.0000000000.000000000528642.930000000000000.0000000000000003127.550000000000266.170000000003393.72
091200730410100223.7746587700203.9517495619020010100000025.005200100000000.00305090101.0700000026.7500000000.000000000049101.380000000000000.0000000000000003699.710000000000191.150000000003890.86
091200730610100223.7746587700203.9517495619013010100000060.005130100000000.00306120101.0700000064.2000000000.000000000157124.430000000000000.0000000000000005709.660000000001387.870000000007097.54
091200730610100223.7746587700203.9517495619001010300000150.005010100000000.00306100101.0700000160.5000000000.000000000327342.560000000000000.0000000000000005709.660000000001387.870000000007097.54
091200730710100223.7746587700203.9517495619001010100000100.005010100000000.00105020101.0800000108.0000000000.000000000044053.580000000000000.0000000000000002708.280000000000667.560000000003375.85
091200811310100279.9947527200255.1916289419013010100000060.005130100000000.00107060101.0500000063.0000000000.000000000096462.440000000000000.0000000000000001558.810000000000861.220000000002420.03
091200810910100279.9947527200255.1916289419003010100000160.005030100000000.00306060101.0700000171.2000000000.000000000262132.840000000000000.0000000000000002817.500000000000555.420000000003372.92
091200901110100152.2804121300138.7907667919013010100000150.005130100000000.00106030101.0700000160.5000000000.000000000066827.750000000000000.0000000000000002100.000000000000707.880000000002807.88
091200901310100152.2804121300138.7907667919020020100000015.005200200000000.00305010101.0700000016.0500000000.000000000002227.590000000000000.0000000000000003412.080000000000273.260000000003685.34
091200900410100152.2804121300138.7907667919003010100000030.005030100000000.00305120101.0800000032.4000000000.000000000053961.850000000000000.0000000000000006092.920000000000326.200000000006419.12
091200900510100152.2804121300138.7907667919001010100000100.005010100000000.00105060101.0800000108.0000000000.000000000089936.420000000000000.0000000000000001720.350000000001305.330000000003025.69
091200900910100152.2804121300138.7907667919020020100000020.005200200000000.00305020101.0700000021.4000000000.000000000005940.240000000000000.0000000000000002154.040000000000423.860000000002577.90
091201031110100135.5797170600123.5694901819003010100000200.005030100000000.00310010101.0200000204.0000000000.000000000025208.180000000000000.0000000000000010088.600000000002142.260000000012230.86
091201031210100135.5797170600123.5694901819004010200000400.005040100000000.00110030101.0200000408.0000000000.000000000151249.060000000000000.0000000000000001161.670000000000268.860000000001430.53
091201031210100135.5797170600123.5694901819001010100000415.005010100000000.00110120101.0200000423.3000000000.000000000627683.580000000000000.0000000000000001161.670000000000268.860000000001430.53
091201031310100135.5797170600123.5694901819020020100000015.005200200000000.00309010101.0300000015.4500000000.000000000001909.150000000000000.0000000000000001301.050000000000578.530000000001879.58
091201030510100135.5797170600123.5694901819001010100000515.005010100000000.00108120101.0400000535.6000000000.000000000794205.830000000000000.0000000000000021580.650000000001350.680000000022931.33
091201030610100135.5797170600123.5694901819004010100000060.005040100000000.00108080101.0400000062.4000000000.000000000061685.890000000000000.0000000000000006983.500000000000651.710000000007635.21
091201030610100135.5797170600123.5694901819001010100000150.005010100000000.00108120101.0400000156.0000000000.000000000231322.090000000000000.0000000000000006983.500000000000651.710000000007635.21
091201030910100135.5797170600123.5694901819003010100000030.005030100000000.00307010101.0500000031.5000000000.000000000003892.440000000000000.0000000000000009680.140000000000304.100000000009984.24
091201110110100161.1481413300146.8729548919003010100000020.005030100000000.00307010101.0500000021.0000000000.000000000003084.330000000000000.0000000000000000632.200000000000223.170000000000855.37
091201111010100161.1481413300146.8729548919013010100000070.005130100000000.00109120101.0300000072.1000000000.000000000127074.480000000000000.0000000000000004442.370000000000992.160000000005434.53
091201111210100161.1481413300146.8729548919020010100000020.005200100000000.00307010101.0500000021.0000000000.000000000003084.330000000000000.0000000000000000417.210000000000303.800000000000721.01
091201110410100161.1481413300146.8729548919003010100000015.005030100000000.00307030101.0500000015.7500000000.000000000006939.750000000000000.0000000000000000837.000000000000134.670000000000971.67
091201110610100161.1481413300146.8729548919017010100000150.005170100000000.00108120101.0400000156.0000000000.000000000274946.170000000000000.0000000000000010763.500000000000873.610000000011637.11
091201110810100161.1481413300146.8729548919004010100000100.005040100000000.00107120101.0500000105.0000000000.000000000185059.920000000000000.0000000000000001646.960000000000335.190000000001982.14
091201110910100161.1481413300146.8729548919001010100000250.005010100000000.00108030101.0400000260.0000000000.000000000114560.900000000000000.0000000000000001978.590000000000867.050000000002845.64
091201200110100228.1454025200207.9353142819001010100000300.005010100000000.00108120101.0400000312.0000000000.000000000778509.820000000000000.0000000000000003032.590000000001227.570000000004260.16
091201200110100228.1454025200207.9353142819020010100000015.005200100000000.00307020101.0500000015.7500000000.000000000006549.960000000000000.0000000000000003032.590000000001227.570000000004260.16
091201201110100228.1454025200207.9353142819003010100000060.005030100000000.00308010101.0400000062.4000000000.000000000012975.160000000000000.0000000000000001894.170000000000610.330000000002504.50
091201201310100228.1454025200207.9353142819003010100000010.005030100000000.00309010101.0300000010.3000000000.000000000002141.730000000000000.0000000000000000208.000000000000243.340000000000451.34
091201200310100228.1454025200207.9353142819001010100000280.005010100000000.00108120101.0400000291.2000000000.000000000726609.160000000000000.0000000000000001083.500000000000060.870000000001144.37
091201200410100228.1454025200207.9353142819003010100000200.005030100000000.00308020101.0400000208.0000000000.000000000086501.090000000000000.0000000000000015335.730000000000759.710000000016095.44
091201200810100228.1454025200207.9353142819003010100000225.005030100000000.00108120101.0400000234.0000000000.000000000583882.360000000000000.0000000000000005422.800000000000397.250000000005820.05
091201200910100228.1454025200207.9353142819017010100000150.005170100000000.00109120101.0300000154.5000000000.000000000385512.070000000000000.0000000000000017426.800000000001389.340000000018816.14
091201200910100228.1454025200207.9353142819001010100000415.005010100000000.00109120101.0300000427.4500000000.000000001066583.400000000000000.0000000000000017426.800000000001389.340000000018816.14
091201380510100212.0851340400193.2977325619001010100000250.005010100000000.00108120101.0400000260.0000000000.000000000603088.930000000000000.0000000000000001656.330000000000326.280000000001982.62
091201461010100218.8589003400199.4714498819020010100000025.005200100000000.00309010101.0300000025.7500000000.000000000005136.390000000000000.0000000000000000646.000000000000258.480000000000904.48
091201460310100218.8589003400199.4714498819004010100000100.005040100000000.00107020101.0500000105.0000000000.000000000041889.000000000000000.0000000000000001036.780000000000232.060000000001268.84
091201541010100131.2524832500119.6255811119001010100000225.005010100000000.00109010101.0300000231.7500000000.000000000027723.230000000000000.0000000000000004054.560000000000802.000000000004856.57
091201540610100131.2524832500119.6255811119001010100000350.005010100000000.00108120101.0400000364.0000000000.000000000522524.540000000000000.0000000000000006446.770000000000531.890000000006978.66
091201540710100131.2524832500119.6255811119017010100000150.005170100000000.00108120101.0400000156.0000000000.000000000223939.090000000000000.0000000000000010352.600000000000807.860000000011160.45
091201540710100131.2524832500119.6255811119001010100000400.005010100000000.00108010101.0400000416.0000000000.000000000049764.240000000000000.0000000000000010352.600000000000807.860000000011160.45
091201540710100131.2524832500119.6255811119001010100000250.005010100000000.00106010101.0700000267.5000000000.000000000031999.840000000000000.0000000000000010352.600000000000807.860000000011160.45
091201540910100131.2524832500119.6255811119001010100000380.005010100000039.00111030101.1200000425.6000000043.680000000152737.940000000015675.7400000000000005255.750000000000826.660000000006082.41
091201540910100131.2524832500119.6255811119003010100000250.005030100000000.00108010101.0400000260.0000000000.000000000031102.650000000000000.0000000000000005255.750000000000826.660000000006082.41
091201891110100175.4903072600159.9446308819004010100000100.005040100000000.00101120101.0000000100.0000000000.000000000191933.560000000000000.0000000000000000450.280000000000423.820000000000874.10
091201890310100175.4903072600159.9446308819003010100000200.005030100000000.00110120101.0200000204.0000000000.000000000391544.460000000000000.0000000000000008159.590000000000023.820000000008183.41
091202000810100167.4008029000152.5717291619013010100000080.005130100000000.00111100101.0100000080.8000000000.000000000123277.960000000000000.0000000000000000871.500000000000289.210000000001160.71
091202190110100149.1383024600135.9269985319020030100000015.005200300000000.00311010101.0100000015.1500000000.000000000002059.290000000000000.0000000000000000491.860000000000102.000000000000593.86
091202191210100149.1383024600135.9269985319020030100000010.005200300000000.00301120101.0000000010.0000000000.000000000016311.240000000000000.0000000000000004199.750000000000396.110000000004595.86
091202190410100149.1383024600135.9269985319020030100000030.005200300000000.00311030101.0100000030.3000000000.000000000012355.760000000000000.0000000000000003532.610000000000417.540000000003950.15
091202190610100149.1383024600135.9269985319020030100000020.005200300000000.00312060101.0000000020.0000000000.000000000016311.240000000000000.0000000000000002020.000000000000286.980000000002306.98
091202190810100149.1383024600135.9269985319005010100000040.005050100000000.00311030101.0100000040.4000000000.000000000016474.350000000000000.0000000000000001553.370000000000267.160000000001820.53
091202190810100149.1383024600135.9269985319001010100000150.005010100000000.00112120101.0100000151.5000000000.000000000247115.280000000000000.0000000000000001553.370000000000267.160000000001820.53
091202270510100151.4723768300138.0543106819020030100000020.005200300000000.00111120101.0100000020.2000000000.000000000033464.360000000000000.0000000000000000855.000000000000209.180000000001064.18
091202270710100151.4723768300138.0543106819020030100000015.005200300000000.00110030101.0200000015.3000000000.000000000006336.690000000000000.0000000000000001020.670000000000139.190000000001159.85
091202270810100151.4723768300138.0543106819020030100000015.005200300000000.00112100101.0000000015.0000000000.000000000020708.150000000000000.0000000000000001993.330000000000604.910000000002598.24
091202270810100151.4723768300138.0543106819001010100000250.005010100000000.00112120101.0100000252.5000000000.000000000418304.560000000000000.0000000000000001993.330000000000604.910000000002598.24
091202431110100212.5710903700193.7406408119020030100000020.005200300000000.00112120101.0000000020.0000000000.000000000046497.750000000000000.0000000000000000606.000000000000000.000000000000606.00
091202431210100212.5710903700193.7406408119020030100000015.005200300000000.00112110101.0000000015.0000000000.000000000031967.210000000000000.0000000000000000184.850000000000482.370000000000667.21
091202430410100212.5710903700193.7406408119003010100000080.005030100000000.00311060101.0100000080.8000000000.000000000093925.460000000000000.0000000000000002726.000000000000204.000000000002930.00
091202430710100212.5710903700193.7406408119020030100000010.005200300000000.00909050101.0300000010.3000000000.000000000009977.640000000000000.0000000000000000393.750000000000318.790000000000712.54
091202430810100212.5710903700193.7406408119020030100000040.005200300000000.00111120101.0100000040.4000000000.000000000093925.460000000000000.0000000000000000448.470000000000229.430000000000677.90
091202510110100166.2938119100151.5628001219020030100000010.005200300000000.00111120101.0100000010.1000000000.000000000018369.410000000000000.0000000000000000883.750000000000349.970000000001233.72
091202511110100166.2938119100151.5628001219020030100000020.005200300000000.00101120101.0000000020.0000000000.000000000036375.070000000000000.0000000000000000916.330000000000404.270000000001320.59
091202511210100166.2938119100151.5628001219020030100000015.005200300000000.00101120101.0000000015.0000000000.000000000027281.300000000000000.0000000000000002378.050000000000198.390000000002576.44
091202511310100166.2938119100151.5628001219020030100000015.005200300000000.00101120101.0000000015.0000000000.000000000027281.300000000000000.0000000000000001914.550000000001040.830000000002955.38
091202510510100166.2938119100151.5628001219020030100000015.005200300000000.00111080101.0100000015.1500000000.000000000018369.410000000000000.0000000000000002282.770000000000163.160000000002445.93
091202510610100166.2938119100151.5628001219020030100000015.005200300000000.00111120101.0100000015.1500000000.000000000027554.120000000000000.0000000000000000925.030000000000782.940000000001707.97
091202510710100166.2938119100151.5628001219020030100000030.005200300000000.00112120101.0000000030.0000000000.000000000054562.610000000000000.0000000000000003030.000000000000421.640000000003451.64
091202510710100166.2938119100151.5628001219013010100000080.005130100000000.00112120101.0100000080.8000000000.000000000146955.290000000000000.0000000000000003030.000000000000421.640000000003451.64
091202510810100166.2938119100151.5628001219020030100000020.005200300000000.00112060101.0000000020.0000000000.000000000018187.540000000000000.0000000000000003801.500000000000216.670000000004018.17
091202780110100177.9296357200162.1678732719020010100000010.005200100000000.00101120101.0000000010.0000000000.000000000019460.140000000000000.0000000000000001198.080000000000299.490000000001497.57
091202781010100177.9296357200162.1678732719003010100000040.005030100000000.00303080100.9900000039.6000000000.000000000051374.780000000000000.0000000000000000280.750000000000353.630000000000634.38
091202780510100177.9296357200162.1678732719013010100000100.005130100000000.00101120101.0000000100.0000000000.000000000194601.450000000000000.0000000000000008272.030000000000701.020000000008973.05
091202780610100177.9296357200162.1678732719001010100000150.005010100000000.00102050101.0000000150.0000000000.000000000121625.900000000000000.0000000000000001491.570000000000429.060000000001920.63
091202860110100204.9473647400186.7922571619001010100000250.005010100000000.00102010101.0000000250.0000000000.000000000046698.060000000000000.0000000000000002244.530000000000271.450000000002515.98
091202861310100204.9473647400186.7922571619020020100000020.005200200000000.00312030101.0000000020.0000000000.000000000011207.540000000000000.0000000000000002604.370000000000682.660000000003287.03
091202860910100204.9473647400186.7922571619003010100000300.005030100000000.00110010101.0200000306.0000000000.000000000057158.430000000000000.0000000000000003483.000000000000502.120000000003985.12
091202941010100149.0849952500135.8784135019020030100000020.005200300000000.00302040101.0000000020.0000000000.000000000010870.270000000000000.0000000000000003958.090000000000192.400000000004150.50
091202940210100149.0849952500135.8784135019020030100000120.005200300000000.00302060101.0000000120.0000000000.000000000097832.460000000000000.0000000000000001419.500000000000183.180000000001602.68
091202940510100149.0849952500135.8784135019020030100000030.005200300000000.00311020101.0100000030.3000000000.000000000008234.230000000000000.0000000000000001824.100000000000254.830000000002078.93
091202940610100149.0849952500135.8784135019020030100000030.005200300000000.00302040101.0000000030.0000000000.000000000016305.410000000000000.0000000000000004433.330000000000583.320000000005016.65
091202940610100149.0849952500135.8784135019001010100000300.005010100000000.00103120100.9900000297.0000000000.000000000484270.670000000000000.0000000000000004433.330000000000583.320000000005016.65
091203081010100352.2298989900321.0278793119020030100000015.005200300000000.00103060101.0000000015.0000000000.000000000028892.510000000000000.0000000000000000994.350000000000687.000000000001681.35
091203081210100352.2298989900321.0278793119020030100000020.005200300000000.00102120101.0000000020.0000000000.000000000077046.690000000000000.0000000000000003074.630000000000397.490000000003472.12
091203081310100352.2298989900321.0278793119001010100000465.005010100000038.00104120100.9700000451.0500000036.860000001737595.500000000141997.0500000000000009715.900000000000813.460000000010529.36
091203081310100352.2298989900321.0278793119005010100000100.005050100000000.00304120100.9700000097.0000000000.000000000373676.450000000000000.0000000000000009715.900000000000813.460000000010529.36
091203081310100352.2298989900321.0278793119004010100000465.005040100000038.00104120100.9700000451.0500000036.860000001737595.500000000141997.0500000000000009715.900000000000813.460000000010529.36
091203080210100352.2298989900321.0278793119017010100000080.005170100000000.00301100101.0000000080.0000000000.000000000256822.300000000000000.0000000000000002921.680000000000300.000000000003221.68
091203080510100352.2298989900321.0278793119020030100000015.005200300000000.00102120101.0000000015.0000000000.000000000057785.020000000000000.0000000000000000437.330000000001234.320000000001671.65
091203080710100352.2298989900321.0278793119020030100000015.005200300000000.00102020101.0000000015.0000000000.000000000009630.840000000000000.0000000000000000244.500000000000241.180000000000485.69
091203080810100352.2298989900321.0278793119020030100000020.005200300000000.00102120101.0000000020.0000000000.000000000077046.690000000000000.0000000000000001123.900000000000246.230000000001370.13
091203080910100352.2298989900321.0278793119020030100000010.005200300000000.00103120101.0000000010.0000000000.000000000038523.350000000000000.0000000000000002548.570000000000480.750000000003029.31
091203160110100200.8254374700183.0354677119007010100000035.005070100000000.00101120101.0000000035.0000000000.000000000076874.900000000000000.0000000000000007320.160000000000819.750000000008139.90
091203160110100200.8254374700183.0354677119001010100000620.005010100000000.00101120101.0000000620.0000000000.000000001361783.880000000000000.0000000000000007320.160000000000819.750000000008139.90
091203161010100200.8254374700183.0354677119017010100000050.005170100000000.00103120100.9900000049.5000000000.000000000108723.070000000000000.0000000000000004496.260000000001470.000000000005966.26
091203161110100200.8254374700183.0354677119020010100000012.005200100000000.00304120100.9800000011.7600000000.000000000025829.970000000000000.0000000000000003624.890000000000613.000000000004237.89
091203161210100200.8254374700183.0354677119003010100000200.005030100000000.00309050101.0300000206.0000000000.000000000188526.530000000000000.0000000000000013776.830000000000902.770000000014679.61
091203161210100200.8254374700183.0354677119001010100000460.005010100000000.00104050100.9700000446.2000000000.000000000408352.130000000000000.0000000000000013776.830000000000902.770000000014679.61
091203161310100200.8254374700183.0354677119020030100000040.005200300000000.00303020101.0000000040.0000000000.000000000014642.840000000000000.0000000000000006974.300000000000075.980000000007050.28
091203160310100200.8254374700183.0354677119001010100000350.005010100000000.00112010101.0100000353.5000000000.000000000064703.040000000000000.0000000000000001325.220000000003152.610000000004477.82
091203160410100200.8254374700183.0354677119003010100000200.005030100000000.00112020101.0100000202.0000000000.000000000073946.330000000000000.0000000000000007709.210000000000301.870000000008011.08
091203160510100200.8254374700183.0354677119003010100000150.005030100000000.00102120101.0000000150.0000000000.000000000329463.840000000000000.0000000000000009287.450000000001006.830000000010294.28
091203160510100200.8254374700183.0354677119015010100000080.005150100000000.00102120101.0000000080.0000000000.000000000175714.050000000000000.0000000000000009287.450000000001006.830000000010294.28
091203160610100200.8254374700183.0354677119003010100000300.005030100000000.00102110101.0000000300.0000000000.000000000604017.040000000000000.0000000000000003432.580000000000456.360000000003888.94
091203160810100200.8254374700183.0354677119021010100000050.005210100000000.00103120101.0000000050.0000000000.000000000109821.280000000000000.0000000000000002218.780000000001024.510000000003243.28
091203160910100200.8254374700183.0354677119003010100000200.005030100000000.00103060100.9900000198.0000000000.000000000217446.140000000000000.0000000000000009929.780000000000732.840000000010662.61
091203240110100205.4806579900187.2783090319020030100000020.005200300000000.00302020101.0000000020.0000000000.000000000007491.130000000000000.0000000000000001811.930000000000231.270000000002043.20
091203241010100205.4806579900187.2783090319020030100000020.005200300000000.00303100101.0000000020.0000000000.000000000037455.660000000000000.0000000000000000637.280000000000206.930000000000844.21
091203241110100205.4806579900187.2783090319020030100000015.005200300000000.00103100101.0000000015.0000000000.000000000028091.750000000000000.0000000000000003457.670000000000564.790000000004022.46
091203241210100205.4806579900187.2783090319020030100000010.005200300000000.00302100101.0000000010.0000000000.000000000018727.830000000000000.0000000000000000499.570000000000347.580000000000847.15
091203241310100205.4806579900187.2783090319020030100000015.005200300000000.00302060101.0000000015.0000000000.000000000016855.050000000000000.0000000000000000370.180000000000792.970000000001163.15
091203240410100205.4806579900187.2783090319020030100000012.005200300000000.00301080101.0000000012.0000000000.000000000017978.720000000000000.0000000000000001051.820000000000186.850000000001238.67
091203240510100205.4806579900187.2783090319020030100000010.005200300000000.00312050101.0000000010.0000000000.000000000009363.920000000000000.0000000000000000468.720000000000537.650000000001006.37
091203240810100205.4806579900187.2783090319020030100000010.005200300000000.00301090101.0000000010.0000000000.000000000016855.050000000000000.0000000000000000508.370000000000174.910000000000683.27
091203321210100163.3589743600148.8879429419004010100000150.005040100000000.00103080100.9900000148.5000000000.000000000176878.880000000000000.0000000000000000851.400000000000198.000000000001049.40
091203320210100163.3589743600148.8879429419020030100000015.005200300000000.00101120101.0000000015.0000000000.000000000026799.830000000000000.0000000000000000369.350000000000223.060000000000592.41
091203320410100163.3589743600148.8879429419020030100000015.005200300000000.00901030101.0000000015.0000000000.000000000006699.960000000000000.0000000000000001765.810000000000237.890000000002003.70
091203401010200217.7833927400245.4960527419001010300000150.005010100000000.00107120101.0500000157.5000000000.000000000463987.540000000000000.0000000000000001095.310000000000491.750000000001587.06
091203401210200217.7833927400245.4960527419013010100000020.005130100000000.00107020101.0500000021.0000000000.000000000010310.830000000000000.0000000000000000448.570000000000670.950000000001119.52
091203401310200217.7833927400245.4960527419017010100000070.005170100000000.00103080101.0900000076.3000000000.000000000149850.790000000000000.0000000000000003541.470000000000648.720000000004190.19
091203400710200217.7833927400245.4960527419020020100000017.005200200000000.00306120101.0600000018.0200000000.000000000053086.070000000000000.0000000000000010746.010000000001087.430000000011833.44
091203400710200217.7833927400245.4960527419017010100000100.005170100000000.00106100101.0700000107.0000000000.000000000262680.780000000000000.0000000000000010746.010000000001087.430000000011833.44
091203400710200217.7833927400245.4960527419001010100000200.005010100000000.00104020101.0900000218.0000000000.000000000107036.280000000000000.0000000000000010746.010000000001087.430000000011833.44
091203671010200164.5005789500185.4330685919001010100000230.005010100000000.00106040101.0700000246.1000000000.000000000182540.310000000000000.0000000000000014700.510000000001224.180000000015924.69
091203671010200164.5005789500185.4330685919023010100000015.005230100000000.00906020101.0600000015.9000000000.000000000005896.770000000000000.0000000000000014700.510000000001224.180000000015924.69
091203671010200164.5005789500185.4330685919023010100000020.005230100000000.00901020101.0900000021.8000000000.000000000008084.880000000000000.0000000000000014700.510000000001224.180000000015924.69
091203671110200164.5005789500185.4330685919020030100000010.005200300000000.00906120101.0600000010.6000000000.000000000023587.090000000000000.0000000000000003108.410000000000591.250000000003699.66
091203671110200164.5005789500185.4330685919001010300000200.005010100000000.00106120101.0700000214.0000000000.000000000476192.120000000000000.0000000000000003108.410000000000591.250000000003699.66
091203670310200164.5005789500185.4330685919020030100000015.005200300000000.00905060101.0700000016.0500000000.000000000017857.200000000000000.0000000000000001074.440000000000266.250000000001340.69
091203670410200164.5005789500185.4330685919020020100000020.005200200000000.00304070101.0800000021.6000000000.000000000028037.480000000000000.0000000000000000646.850000000000217.580000000000864.43
091203670510200164.5005789500185.4330685919001010100000200.005010100000000.00105020101.0800000216.0000000000.000000000080107.090000000000000.0000000000000001921.650000000000900.440000000002822.09
091203670510200164.5005789500185.4330685919020010100000015.005200100000000.00305060101.0700000016.0500000000.000000000017857.200000000000000.0000000000000001921.650000000000900.440000000002822.09
091203670610200164.5005789500185.4330685919001010300000100.005010100000000.00106120101.0700000107.0000000000.000000000238096.060000000000000.0000000000000002371.030000000000019.130000000002390.16
091203670610200164.5005789500185.4330685919020030100000015.005200300000000.00304010101.0800000016.2000000000.000000000003004.020000000000000.0000000000000002371.030000000000019.130000000002390.16
091203670710200164.5005789500185.4330685919020010100000020.005200100000000.00906020101.0600000021.2000000000.000000000007862.360000000000000.0000000000000003300.620000000000420.760000000003721.38
091203670910200164.5005789500185.4330685919004010100000060.005040100000000.00106120101.0700000064.2000000000.000000000142857.640000000000000.0000000000000000270.620000000000384.010000000000654.62
091203670910200164.5005789500185.4330685919020030100000010.005200300000000.00303070101.0900000010.9000000000.000000000014148.540000000000000.0000000000000000270.620000000000384.010000000000654.62
091203750410200124.8668923300140.7560457219020020100000060.005200200000000.00305120101.0700000064.2000000000.000000000108438.460000000000000.0000000000000000320.830000000000157.310000000000478.15
091203831110200236.0436953300266.0799556319020020100000010.005200200000000.00307040101.0500000010.5000000000.000000000011175.360000000000000.0000000000000000553.570000000000100.640000000000654.21
091203831210200236.0436953300266.0799556319004010100000050.005040100000000.00107010101.0500000052.5000000000.000000000013969.200000000000000.0000000000000000601.250000000000300.540000000000901.79
091203830810200236.0436953300266.0799556319001010100000380.005010100000000.00106080101.0700000406.6000000000.000000000865504.880000000000000.0000000000000007817.970000000001104.870000000008922.84
091203830810200236.0436953300266.0799556319020040100000010.005200400000000.00304100101.0800000010.8000000000.000000000028736.640000000000000.0000000000000007817.970000000001104.870000000008922.84
091203910110200279.5642301800315.1384232319017010100000060.005170100000000.00107010101.0500000063.0000000000.000000000019853.720000000000000.0000000000000001274.000000000000798.950000000002072.95
091203910210200279.5642301800315.1384232319001010100000080.005010100000000.00107120101.0500000084.0000000000.000000000317659.530000000000000.0000000000000000549.420000000000296.540000000000845.96
091204051110200116.2182402600131.0068636519001010100000100.005010100000000.00109120101.0300000103.0000000000.000000000161924.480000000000000.0000000000000000240.750000000000202.750000000000443.50
091204051210200116.2182402600131.0068636519004010100000050.005040100000000.00109050101.0300000051.5000000000.000000000033734.270000000000000.0000000000000002867.800000000000435.590000000003303.39
091204051410200116.2182402600131.0068636519017010100000020.005170100000000.00110120101.0200000020.4000000000.000000000032070.480000000000000.0000000000000001298.330000000000103.660000000001401.99
091204050410200116.2182402600131.0068636519017010100000060.005170100000000.00107110101.0500000063.0000000000.000000000090787.760000000000000.0000000000000001155.000000000000151.040000000001306.04
091204050810200116.2182402600131.0068636519017010100000080.005170100000000.00108120101.0400000083.2000000000.000000000130797.250000000000000.0000000000000001751.000000000000615.570000000002366.57
091204131010200354.4346842100399.5360474119011010100000350.005110100000000.00108120101.0400000364.0000000000.000000001745173.460000000000000.0000000000000001078.330000000000304.200000000001382.53
091204130510200354.4346842100399.5360474119001010100000350.005010100000000.00107060101.0500000367.5000000000.000000000880976.980000000000000.0000000000000001910.780000000000499.810000000002410.58
091204210910200148.9595905600167.9145091819001010100000200.005010100000000.00112040101.1200000224.0000000000.000000000150451.400000000000000.0000000000000001773.180000000000601.330000000002374.51
091204301010200120.4648015000135.7937944219020020100000020.005200200000000.00310120101.0200000020.4000000000.000000000033242.320000000000000.0000000000000006067.530000000001336.340000000007403.87
091204301010200120.4648015000135.7937944219001010100000300.005010100000000.00110120101.0200000306.0000000000.000000000498634.810000000000000.0000000000000006067.530000000001336.340000000007403.87
091204301310200120.4648015000135.7937944219020020100000010.005200200000000.00310120101.0200000010.2000000000.000000000016621.160000000000000.0000000000000001726.400000000000652.400000000002378.80
091204300310200120.4648015000135.7937944219003010100000015.005030100000000.00308090101.0400000015.6000000000.000000000019065.450000000000000.0000000000000002371.250000000001331.540000000003702.79
091204300410200120.4648015000135.7937944219001010100000200.005010100000000.00108120101.0400000208.0000000000.000000000338941.310000000000000.0000000000000001939.830000000001110.020000000003049.85
091204300410200120.4648015000135.7937944219020030100000015.005200300000000.00308120101.0400000015.6000000000.000000000025420.600000000000000.0000000000000001939.830000000001110.020000000003049.85
091204300510200120.4648015000135.7937944219001010100000350.005010100000000.00108080101.0400000364.0000000000.000000000395431.530000000000000.0000000000000020738.000000000000042.090000000020780.09
091204300710200120.4648015000135.7937944219020040100000015.005200400000000.00309050101.0300000015.4500000000.000000000010490.070000000000000.0000000000000009729.250000000000151.790000000009881.04
091204300710200120.4648015000135.7937944219001010100000415.005010100000000.00109050101.0300000427.4500000000.000000000290225.290000000000000.0000000000000009729.250000000000151.790000000009881.04
091204300710200120.4648015000135.7937944219004010100000100.005040100000000.00109020101.0300000103.0000000000.000000000027973.520000000000000.0000000000000009729.250000000000151.790000000009881.04
091204300810200120.4648015000135.7937944219011010100000415.005110100000000.00109060101.0300000427.4500000000.000000000348270.340000000000000.0000000000000004262.700000000000445.430000000004708.13
091204300810200120.4648015000135.7937944219020030100000040.005200300000000.00309050101.0300000041.2000000000.000000000027973.520000000000000.0000000000000004262.700000000000445.430000000004708.13
091204480110200237.9363451200268.2134427019004010100000120.005040100000000.00110120101.0200000122.4000000000.000000000393951.900000000000000.0000000000000001692.730000000000131.430000000001824.15
091204481510200237.9363451200268.2134427019001010100000150.005010100000000.00112120101.0100000151.5000000000.000000000487612.040000000000000.0000000000000003015.000000000000141.290000000003156.29
091204482010200237.9363451200268.2134427019003010100000100.005030100000000.00101070101.0000000100.0000000000.000000000187749.410000000000000.0000000000000001500.000000000000305.530000000001805.53
091204480610200237.9363451200268.2134427019001010100000150.005010100000000.00305010101.0800000162.0000000000.000000000043450.580000000000000.0000000000000003454.750000000000058.420000000003513.17
091204561310200257.6332330800290.4167346319020030100000020.005200300000000.00311030101.0100000020.2000000000.000000000017599.250000000000000.0000000000000001838.770000000000379.300000000002218.07
091204560310200257.6332330800290.4167346319001010100000300.005010100000000.00110020101.0200000306.0000000000.000000000177735.040000000000000.0000000000000005554.630000000000563.710000000006118.35
091204560710200257.6332330800290.4167346319020030100000030.005200300000000.00312020101.0000000030.0000000000.000000000017425.000000000000000.0000000000000000276.670000000000186.040000000000462.71
091204560810200257.6332330800290.4167346319015010100000030.005150100000000.00112120101.0100000030.3000000000.000000000105595.520000000000000.0000000000000000276.670000000000410.050000000000686.71
091204560910200257.6332330800290.4167346319003010100000030.005030100000000.00112010101.0100000030.3000000000.000000000008799.630000000000000.0000000000000004916.050000000000599.010000000005515.06
091204640210200068.6630402800077.4003249119001010100000150.005010100000000.00111120101.0100000151.5000000000.000000000140713.790000000000000.0000000000000006941.880000000000352.600000000007294.48
091204640710200068.6630402800077.4003249119001010100000280.005010100000000.00310080101.0200000285.6000000000.000000000176844.260000000000000.0000000000000011721.670000000000030.470000000011752.13
091204721110200303.5648242200342.1930623719013010100000050.005130100000000.00112080101.0100000050.5000000000.000000000138246.000000000000000.0000000000000001965.630000000000206.130000000002171.75
091204721210200303.5648242200342.1930623719001010100000010.005010100000000.00308020101.0400000010.4000000000.000000000007117.620000000000000.0000000000000000824.000000000000240.240000000001064.24
091204800110200190.1909774400214.3925376519001010100000400.005010100000000.00111120101.0100000404.0000000000.000000001039375.020000000000000.0000000000000003918.650000000000814.660000000004733.31
091204801010200190.1909774400214.3925376519001010100000220.005010100000000.00101070101.0000000220.0000000000.000000000330164.510000000000000.0000000000000010599.290000000000000.000000000010599.29
091204801010200190.1909774400214.3925376519001010100000180.005010100000000.00106050101.0700000192.6000000000.000000000206460.010000000000000.0000000000000010599.290000000000000.000000000010599.29
091204801310200190.1909774400214.3925376519015010100000030.005150100000000.00101060101.0000000030.0000000000.000000000038590.660000000000000.0000000000000003703.640000000000196.190000000003899.82
091204801310200190.1909774400214.3925376519020040100000005.005200400000000.00301010101.0000000005.0000000000.000000000001071.960000000000000.0000000000000003703.640000000000196.190000000003899.82
091204800210200190.1909774400214.3925376519013010100000080.005130100000000.00311060101.0100000080.8000000000.000000000103937.500000000000000.0000000000000009955.210000000000163.480000000010118.69
091204800210200190.1909774400214.3925376519001010100000210.005010100000000.00111050101.0100000212.1000000000.000000000227363.290000000000000.0000000000000009955.210000000000163.480000000010118.69
091204800510200190.1909774400214.3925376519017010100000060.005170100000000.00311030101.0100000060.6000000000.000000000038976.560000000000000.0000000000000002884.000000000001043.210000000003927.21
091204800710200190.1909774400214.3925376519001010100000300.005010100000000.00112120101.0100000303.0000000000.000000000779531.270000000000000.0000000000000002014.730000000000372.220000000002386.95
091204800910200190.1909774400214.3925376519003010100000150.005030100000000.00112060101.0100000151.5000000000.000000000194882.820000000000000.0000000000000016048.000000000002832.670000000018880.67
091204991310200150.1834258800169.2940759919020020100000020.005200200000000.00304060100.9800000019.6000000000.000000000019908.980000000000000.0000000000000002262.500000000000008.500000000002271.00
091204990210200150.1834258800169.2940759919020010100000015.005200100000000.00301070101.0000000015.0000000000.000000000017775.880000000000000.0000000000000001549.190000000000476.190000000002025.38
091204990310200150.1834258800169.2940759919001010100000120.005010100000000.00101060101.0000000120.0000000000.000000000121891.730000000000000.0000000000000000115.480000000000235.100000000000350.57
091204990710200150.1834258800169.2940759919020010100000030.005200100000000.00301030101.0000000030.0000000000.000000000015236.470000000000000.0000000000000002739.910000000000388.010000000003127.92
091205021010200211.8305131600238.7856767919001010100000150.005010100000000.00103120100.9900000148.5000000000.000000000425516.080000000000000.0000000000000001126.250000000000322.220000000001448.47
091205021310200211.8305131600238.7856767919020030100000020.005200300000000.00302010101.0000000020.0000000000.000000000004775.710000000000000.0000000000000003468.180000000001038.540000000004506.71
091205021310200211.8305131600238.7856767919001010100000180.005010100000000.00103030100.9900000178.2000000000.000000000127654.820000000000000.0000000000000003468.180000000001038.540000000004506.71
091205021510200211.8305131600238.7856767919020020100000010.005200200000000.00302060101.0000000010.0000000000.000000000014327.140000000000000.0000000000000000495.630000000000098.200000000000593.83
091205021810200211.8305131600238.7856767919020010100000008.005200100000000.00303010101.0000000008.0000000000.000000000001910.290000000000000.0000000000000000814.400000000000202.370000000001016.77
091205021810200211.8305131600238.7856767919001010100000110.005010100000000.00104010100.9700000106.7000000000.000000000025478.430000000000000.0000000000000000814.400000000000202.370000000001016.77
091205021910200211.8305131600238.7856767919020030100000045.005200300000000.00312010101.0000000045.0000000000.000000000010745.360000000000000.0000000000000002609.770000000000366.810000000002976.57
091205020510200211.8305131600238.7856767919020010100000005.005200100000000.00912060101.0000000005.0000000000.000000000007163.570000000000000.0000000000000000556.000000000001902.830000000002458.83
091205020610200211.8305131600238.7856767919020030100000010.005200300000000.00912010101.0000000010.0000000000.000000000002387.860000000000000.0000000000000000323.160000000000316.730000000000639.89
091205020810200211.8305131600238.7856767919020010100000010.005200100000000.00301050101.0000000010.0000000000.000000000011939.280000000000000.0000000000000001021.710000000000582.370000000001604.09
091205101110200177.9341324400200.5760247019001010100000465.005010100000039.00104120100.9700000451.0500000037.830000001085637.790000000091053.4900000000000005000.000000000000272.480000000005272.48
091205100210200177.9341324400200.5760247019001010100000250.005010100000000.00101100101.0000000250.0000000000.000000000501440.060000000000000.0000000000000003226.490000000000208.760000000003435.25
091205100410200177.9341324400200.5760247019017010100000050.005170100000000.00102120101.0000000050.0000000000.000000000120345.610000000000000.0000000000000000981.680000000000208.400000000001190.08
091205100710200177.9341324400200.5760247019001010100000465.005010100000039.00103020100.9900000460.3500000038.610000000184670.350000000015488.4800000000000004530.250000000000244.040000000004774.29
091205291410200203.6437804300229.5571927319001010100000150.005010100000000.00107020101.0500000157.5000000000.000000000072310.520000000000000.0000000000000000698.610000000000455.050000000001153.66
091205291910200203.6437804300229.5571927319020030100000025.005200300000000.00101040101.0000000025.0000000000.000000000022955.720000000000000.0000000000000001655.960000000000284.270000000001940.22
091205371210300405.1970000000369.3029296619001010100000100.005010100999999.99107060101.0500000105.0000000008.400000000232660.850000000018612.8700010000000000846.100000000000186.480000000001032.58
091205371910300405.1970000000369.3029296619020020100000015.005200200000000.00109030101.0300000015.4500000000.000000000017117.190000000000000.0000000000000000767.220000000000103.000000000000870.22
091205370210300405.1970000000369.3029296619020010100000010.005200100999999.99304120101.0800000010.8000000000.860000000047861.660000000003811.2100010000000001450.700000000000164.350000000001615.05
091205372110300405.1970000000369.3029296619017010100000020.005170100000000.00309030101.0300000020.6000000000.000000000022822.920000000000000.0000000000000000226.940000000000045.320000000000272.26
091205611810400256.8752884700289.5623425319013010100000030.005130100000000.00110040101.1300000033.9000000000.000000000039264.650000000000000.0000000000000000531.840000000000124.650000000000656.49
091205610310400256.8752884700289.5623425319001010100000180.005010100000000.00104120101.0900000196.2000000000.000000000681745.580000000000000.0000000000000000416.860000000000043.900000000000460.76
091205610710400256.8752884700289.5623425319004010100000150.005040100000000.00103030101.0900000163.5000000000.000000000142030.330000000000000.0000000000000000093.540000000000280.330000000000373.87
091205881610400295.9957876200333.6608754819003010100000020.005030100000000.00107120101.0500000021.0000000000.000000000084082.540000000000000.0000000000000000390.830000000000141.220000000000532.06
091206261110400296.8501724400334.6239796919001010100000150.005010100000000.00110030101.0200000153.0000000000.000000000153592.410000000000000.0000000000000001053.420000000001170.640000000002224.06
091206420110400206.2405393600232.4843859419013010100000050.005130100000000.00102030101.0000000050.0000000000.000000000034872.660000000000000.0000000000000000341.250000000000302.890000000000644.14
091206420310400206.2405393600232.4843859419003010100000100.005030100000000.00312010101.0100000101.0000000000.000000000023480.920000000000000.0000000000000001277.760000000000878.770000000002156.53
091206420310400206.2405393600232.4843859419020030100000250.005200300000000.00101010101.0000000015.4500000000.000000000003591.880000000000000.0001000000000001277.760000000000878.770000000002156.53
091206500110400243.4455944100274.4237369519020030100000025.005200300000000.00908120101.0400000026.0000000000.000000000085620.210000000000000.0000000000000001086.720000000001365.320000000002452.04
091206690610400308.1911931800347.4081309019020010100000020.005200100000000.00901010101.0000000020.0000000000.000000000006948.160000000000000.0000000000000001278.500000000001291.420000000002569.92
091300100410100753.0489758700916.5318986619001010100000400.005010100000000.00105010101.0800000432.0000000000.000000000395941.780000000000000.0000000000000006874.170000000000630.000000000007504.17
091300100410100753.0489758700916.5318986619003010100000300.005030100000000.00305110101.0800000324.0000000000.000000003266519.690000000000000.0000000000000006874.170000000000630.000000000007504.17
091300100510100753.0489758700916.5318986619001010100000350.005010100000000.00305120101.0800000378.0000000000.000000004157388.690000000000000.0000000000000004704.400000000000238.480000000004942.88
091300280110100510.8278839600621.7258975019006010100000040.005060100000000.00104020101.0900000043.6000000000.000000000054214.500000000000000.0000000000000000530.000000000000527.910000000001057.91
091300280510100510.8278839600621.7258975019013010100000025.005130100000000.00303060101.0900000027.2500000000.000000000101652.180000000000000.0000000000000000439.900000000001041.350000000001481.25
091300280510100510.8278839600621.7258975019003010100000040.005030100000000.00303060101.0900000043.6000000000.000000000162643.490000000000000.0000000000000000439.900000000001041.350000000001481.25
091300280510100510.8278839600621.7258975019015010100000025.005150100000000.00303060101.0900000027.2500000000.000000000101652.180000000000000.0000000000000000439.900000000001041.350000000001481.25
091300280610100510.8278839600621.7258975019004010100000500.005040100000000.00105060101.0800000540.0000000000.000000002014391.910000000000000.0000000000000000700.000000000000315.000000000001015.00
091300280710100510.8278839600621.7258975019001010100000015.005010100000000.00305030101.0800000016.2000000000.000000000030215.880000000000000.0000000000000004228.930000000000768.220000000004997.15
091300280710100510.8278839600621.7258975019004010100000070.005040100000000.00304030101.0900000076.3000000000.000000000142313.060000000000000.0000000000000004228.930000000000768.220000000004997.15
091300520110100579.4556483500705.2523841019013010100000030.005130100000000.00308030101.1500000034.5000000000.000000000072993.620000000000000.0000000000000002036.520000000000851.000000000002887.52
091300521210100579.4556483500705.2523841019003010100000035.005030100000000.00307110101.0500000036.7500000000.000000000285098.280000000000000.0000000000000000779.350000000000000.000000000000779.35
091300791310100640.4781756200779.5225771019001010100000450.005010100000000.00110120101.0200000459.0000000000.000000004293610.350000000000000.0000000000000008026.860000000000391.380000000008418.24
091301170110100437.0215272500531.8965737519017010100000150.005170100000000.00107120101.0500000157.5000000000.000000001005284.520000000000000.0000000000000005009.930000000000239.930000000005249.86
091301170810100437.0215272500531.8965737519003010100000025.005030100000000.00309010101.0300000025.7500000000.000000000013696.340000000000000.0000000000000000817.750000000000675.830000000001493.58
091301170910100437.0215272500531.8965737519003010100000030.005030100000000.00308020101.0400000031.2000000000.000000000033190.350000000000000.0000000000000001997.800000000000346.460000000002344.25
091301250110100425.1342995200517.4286921719001010300000440.005010100999999.99307120101.0500000462.0000000036.960000002868624.670000000229489.9700010000000000052.500000000000470.700000000000523.20
091301250310100425.1342995200517.4286921719001010100000480.005010100000079.00107120101.0500000504.0000000082.950000003129408.730000000515048.5200000000000008400.000000000002080.000000000010480.00
091301250410100425.1342995200517.4286921719001010100000450.005010100000080.00107120101.0500000472.5000000084.000000002933820.680000000521568.1200000000000010900.000000000000936.000000000011836.00
091301250510100425.1342995200517.4286921719001010100000440.005010100000070.80107120101.0500000462.0000000074.340000002868624.670000000461587.7900000000000000063.750000000000745.430000000000809.18
091301250810100425.1342995200517.4286921719001010100000045.005010100000000.00108010101.0400000046.8000000000.000000000024215.660000000000000.0000000000000001525.280000000000282.800000000001808.08
091301250910100425.1342995200517.4286921719015010100000015.005150100000000.00308010101.0400000015.6000000000.000000000008071.890000000000000.0000000000000001294.480000000000106.900000000001401.38
091301330310100725.9083269500883.4991593919001010100000415.005010100999999.99110120101.0200000423.3000000033.860000004487822.330000000358983.3800010000000006035.390000000000000.000000000006035.39
091301410210100442.4606828500538.5165410619003010100000050.005030100000000.00312010101.1200000056.0000000000.000000000030156.930000000000000.0000000000000002662.400000000001303.670000000003966.07
091301681010100689.3797621400839.0404376619001010100000300.005010100000000.00101060101.0000000300.0000000000.000000001510272.790000000000000.0000000000000006000.000000000001405.730000000007405.73
091301681310100689.3797621400839.0404376619003010100000025.005030100000000.00301080101.0000000025.0000000000.000000000167808.090000000000000.0000000000000002839.700000000000922.570000000003762.27
091301680410100689.3797621400839.0404376619001010100000300.005010100000000.00311060101.0100000303.0000000000.000000001525375.520000000000000.0000000000000005004.250000000000510.000000000005514.25
091301680810100689.3797621400839.0404376619003010100000200.005030100000000.00312120101.0100000202.0000000000.000000002033834.020000000000000.0000000000000003330.780000000000404.000000000003734.78
091301840510100660.5159420300803.9104359019017010100000045.005170100000000.00310060101.0200000045.9000000000.000000000221396.930000000000000.0000000000000000936.000000000000000.000000000000936.00
091301920110100631.7432321600768.8913239319001010100000400.005010100000000.00101120101.0000000400.0000000000.000000003690678.350000000000000.0000000000000003896.610000000000150.000000000004046.61
091301921110100631.7432321600768.8913239319003010100000050.005030100999999.99304050100.9700000048.5000000003.880000000186456.150000000014916.4900010000000005161.100000000000000.000000000005161.10
091302141010100681.4005431400829.3289727119001010100000500.005010100999999.99103120100.9900000495.0000000039.600000004926214.100000000394097.1300010000000009060.580000000000000.000000000009060.58
091302141210100681.4005431400829.3289727119001010100000500.005010100999999.99103120100.9900000495.0000000039.600000004926214.100000000394097.1300010000000010070.000000000000990.000000000011060.00
091302141310100681.4005431400829.3289727119001010100000600.005010100999999.99103120100.9900000594.0000000047.520000005911456.920000000472916.5500010000000015045.580000000001045.080000000016090.67
091302140610100681.4005431400829.3289727119002010100000400.005020100000000.00104060101.0900000436.0000000000.000000002169524.590000000000000.0000000000000021000.000000000000517.100000000021517.10
091302140610100681.4005431400829.3289727119005010100000300.005050100000000.00104060101.0900000327.0000000000.000000001627143.440000000000000.0000000000000021000.000000000000517.100000000021517.10
091302140610100681.4005431400829.3289727119013010100000300.005130100000000.00104060101.0900000327.0000000000.000000001627143.440000000000000.0000000000000021000.000000000000517.100000000021517.10
091302140610100681.4005431400829.3289727119001010100000300.005010100000000.00104060101.0900000327.0000000000.000000001627143.440000000000000.0000000000000021000.000000000000517.100000000021517.10
091302220510100505.9321977700615.7673839019001010100000400.005010100000000.00102060101.0000000400.0000000000.000000001477841.720000000000000.0000000000000002961.060000000000000.000000000002961.06
091302491010200767.0144462300933.5291982819001010100000100.005010100000000.00103020101.0900000109.0000000000.000000000203509.370000000000000.0000000000000000980.870000000000337.490000000001318.36
091302491110200767.0144462300933.5291982819003010100000050.005030100000000.00306060101.0700000053.5000000000.000000000299662.870000000000000.0000000000000004451.150000000000000.000000000004451.15
091302490510200767.0144462300933.5291982819003010100000150.005030100000000.00308010101.1500000172.5000000000.000000000161033.790000000000000.0000000000000000794.370000000000005.580000000000799.95
091302571010201084.9703003201320.5115752319004010100000300.005040100000000.00106120101.0700000321.0000000000.000000005086610.590000000000000.0000000000000003781.670000000000366.660000000004148.33
091302571010201084.9703003201320.5115752319001010100000700.005010100000000.00106120101.0700000749.0000000000.000000011868758.040000000000000.0000000000000003781.670000000000366.660000000004148.33
091302571110201084.9703003201320.5115752319003010100000100.005030100000000.00306120101.0700000107.0000000000.000000001695536.860000000000000.0000000000000002325.500000000000097.280000000002422.78
091302571210201084.9703003201320.5115752319015010100000080.005150100000000.00306120101.0700000085.6000000000.000000001356429.490000000000000.0000000000000011132.470000000000927.000000000012059.47
091302571210201084.9703003201320.5115752319003010100000080.005030100000000.00306120101.0700000085.6000000000.000000001356429.490000000000000.0000000000000011132.470000000000927.000000000012059.47
091302571510201084.9703003201320.5115752319001010100000100.005010100000000.00306120101.0700000107.0000000000.000000001695536.860000000000000.0000000000000006453.330000000000068.420000000006521.76
091302571910201084.9703003201320.5115752319001010100000415.005010100000045.00107120101.0500000435.7500000047.250000006904955.030000000748730.0600000000000012651.830000000000804.000000000013455.83
091302572010201084.9703003201320.5115752319003010100000300.005030100999999.99307120101.0500000315.0000000025.200000004991533.750000000399322.7000010000000004617.500000000001535.000000000006152.50
091302570410201084.9703003201320.5115752319003010100000300.005030100000000.00304120101.0900000327.0000000000.000000005181687.420000000000000.0000000000000005686.440000000001863.800000000007550.24
091302570710201084.9703003201320.5115752319003010100000300.005030100000000.00305120101.0800000324.0000000000.000000005134149.000000000000000.0000000000000008480.000000000000000.000000000008480.00
091302570910201084.9703003201320.5115752319003010100000100.005030100000000.00306120101.0700000107.0000000000.000000001695536.860000000000000.0000000000000015750.000000000001452.000000000017202.00
091302650310200410.5401639300499.6662474719001010100000415.005010100000000.00108090101.0400000431.6000000000.000000001940903.570000000000000.0000000000000003501.750000000000103.580000000003605.33
091302731110200537.3389694000653.9923984219003010100000050.005030100000000.00310020101.0200000051.0000000000.000000000066707.220000000000000.0000000000000001868.900000000000306.000000000002174.90
091302811310200907.4823874801104.4919816019001010100000650.005010100000000.00101120101.0000000650.0000000000.000000008615037.460000000000000.0000000000000006680.000000000000300.000000000006980.00
091302810310200907.4823874801104.4919816019003010100000035.005030100000000.00310110101.0200000035.7000000000.000000000433734.000000000000000.0000000000000001985.330000000000606.830000000002592.16
091302810910200907.4823874801104.4919816019001010100000570.005010100000000.00112120101.0100000575.7000000000.000000007630272.410000000000000.0000000000000012198.000000000000606.000000000012804.00
091302900510200293.1901077600356.8401189719001010100000415.005010100000000.00102060101.0000000415.0000000000.000000000888531.900000000000000.0000000000000002174.200000000000000.000000000002174.20
091302900710200293.1901077600356.8401189719001010100000500.005010100999999.99102120101.0000000500.0000000040.000000002141040.710000000171283.2600010000000008826.100000000000748.500000000009574.60
091302900810200293.1901077600356.8401189719001010100000465.005010100999999.99102120101.0000000465.0000000037.200000001991167.860000000159293.4300010000000013673.710000000000611.470000000014285.18
091302900910200293.1901077600356.8401189719001010100000460.005010100000000.00103120100.9900000455.4000000000.000000001950059.880000000000000.0000000000000007223.830000000000594.000000000007817.83
091303030110200565.9618147200688.8291110419003010100000200.005030100000000.00301060101.0000000200.0000000000.000000000826594.930000000000000.0000000000000002135.500000000000000.000000000002135.50
091303031110200565.9618147200688.8291110419003010100000250.005030100000000.00303110100.9900000247.5000000000.000000001875337.250000000000000.0000000000000002750.000000000000343.000000000003093.00
091303030810200565.9618147200688.8291110419003010100000350.005030100000000.00303120100.9900000346.5000000000.000000002864151.440000000000000.0000000000000001980.000000000000990.000000000002970.00
091303111010300579.4507878400705.2464684019001010100000045.005010100000000.00107010101.0500000047.2500000000.000000000033322.900000000000000.0000000000000003931.680000000000000.000000000003931.68
091303111110300579.4507878400705.2464684019013010100000030.005130100000000.00307120101.0500000031.5000000000.000000000266583.170000000000000.0000000000000005620.050000000000601.110000000006221.16
091303111210300579.4507878400705.2464684019004010100000200.005040100000000.00106070101.0700000214.0000000000.000000001056459.210000000000000.0000000000000000196.530000000000468.000000000000664.53
091303110410300579.4507878400705.2464684019003010100000060.005030100999999.99105040101.0800000064.8000000005.180000000182799.880000000014612.7100010000000002923.980000000000385.050000000003309.03
091303200910300416.0553961600506.3788072419003010100000060.005030100999999.99307030101.1600000069.6000000005.570000000105731.890000000008461.5900010000000004510.000000000000630.000000000005140.00
091303380110300648.9964403000789.8901116919001010100000415.005010100000000.00105120101.0800000448.2000000000.000000004248344.980000000000000.0000000000000001233.540000000000829.830000000002063.37
091303381310300648.9964403000789.8901116919001010100000415.005010100000000.00107120101.0500000435.7500000000.000000004130335.390000000000000.0000000000000005332.190000000000574.170000000005906.35
091303380310300648.9964403000789.8901116919001010100000300.005010100000000.00105120101.0800000324.0000000000.000000003071092.750000000000000.0000000000000008148.830000000000620.070000000008768.90
091303380710300648.9964403000789.8901116919001010100000420.005010100000000.00106120101.0700000449.4000000000.000000004259719.390000000000000.0000000000000022392.500000000001260.000000000023652.50
091303461110301217.9355695001482.3428963319004010100000070.005040100000000.00105100101.0800000075.6000000000.000000001120651.230000000000000.0000000000000003359.020000000000255.070000000003614.08
091303620310300289.3503546100352.1667758519003010100000120.005030100000000.00307040101.0500000126.0000000000.000000000177492.060000000000000.0000000000000000520.000000000000220.000000000000740.00
091303700110300518.3035714300630.8245169019003010300000240.005030100000000.00308080101.0400000249.6000000000.000000001259630.400000000000000.0000000000000005250.000000000000480.670000000005730.67
091303701210300518.3035714300630.8245169019003010100000030.005030100000000.00309060101.0300000030.9000000000.000000000116954.870000000000000.0000000000000000315.000000000000169.140000000000484.14
091303700210300518.3035714300630.8245169019008010100000030.005080100000000.00308060101.0400000031.2000000000.000000000118090.350000000000000.0000000000000000534.300000000000291.170000000000825.47
091303891610300874.7479338801064.6510524419001010100000200.005010100999999.99310030101.0200000204.0000000016.320000000651566.440000000052125.3200010000000001352.000000000000753.330000000002105.33
091303890310300874.7479338801064.6510524419001010100000415.005010100000000.00107120101.0500000435.7500000000.000000005567060.350000000000000.0000000000000002415.590000000000316.440000000002732.03
091303970110300584.0499563900710.8440919619020030100000120.005200300000000.00306010101.0600000127.2000000000.000000000090419.370000000000000.0000000000000000779.540000000000435.280000000001214.82
091303970210300584.0499563900710.8440919619017010100000020.005170100000000.00308050101.0400000020.8000000000.000000000073927.790000000000000.0000000000000004073.660000000000597.470000000004671.13
091303970210300584.0499563900710.8440919619004010100000050.005040100000000.00308040101.0400000052.0000000000.000000000147855.570000000000000.0000000000000004073.660000000000597.470000000004671.13
091304001010300461.4252645500561.5982324719007010100000030.005070100000000.00110060101.0200000030.6000000000.000000000103109.440000000000000.0000000000000002170.550000000000030.380000000002200.93
091304001210300461.4252645500561.5982324719007010100000030.005070100000000.00101060101.1100000033.3000000000.000000000112207.330000000000000.0000000000000000256.700000000000000.000000000000256.70
091304001310300461.4252645500561.5982324719007010100000038.005070100000000.00110060101.0200000038.7600000000.000000000130605.280000000000000.0000000000000001391.510000000000120.650000000001512.16
091304271310300415.6887571600505.9325728719001010100000415.005010100000000.00112120101.0100000419.1500000000.000000002544739.660000000000000.0000000000000009157.390000000000606.000000000009763.39
091304270210300415.6887571600505.9325728719001010100000415.005010100000083.00110120101.0200000423.3000000084.660000002569935.100000000513987.0200000000000005151.700000000000471.260000000005622.96
091304270910300415.6887571600505.9325728719003010100000450.005030100000030.00311060101.0100000454.5000000030.300000001379678.130000000091978.5400000000000002120.000000000000612.000000000002732.00
091304601110301070.6170755901303.0423418419004010100000100.005040100000000.00112060101.0100000101.0000000000.000000000789643.660000000000000.0000000000000000454.500000000000000.000000000000454.50
091305160710300503.2883809500612.5496085319001010100000250.005010100000000.00102090101.0000000250.0000000000.000000001378236.620000000000000.0000000000000001989.870000000000693.000000000002682.87
091305240210400802.7272855100976.9951048119004010100000060.005040100000000.00111070101.1200000067.2000000000.000000000459578.500000000000000.0000000000000001363.720000000000210.000000000001573.72
091305240810400802.7272855100976.9951048119001010100000100.005010100999999.99106060101.0700000107.0000000008.560000000627230.860000000050178.4700010000000001235.770000000000000.000000000001235.77
091305320410400356.8576923100434.3295971019001010100000420.005010100000040.00105120101.0800000453.6000000043.200000002364142.860000000225156.4600000000000003636.170000000000439.000000000004075.17
091305320410400356.8576923100434.3295971019004010100000420.005040100000040.00105120101.0800000453.6000000043.200000002364142.860000000225156.4600000000000003636.170000000000439.000000000004075.17
091305750810400567.4173104900690.6005872019001010100000400.005010100000000.00111080101.0100000404.0000000000.000000002232021.100000000000000.0000000000000000859.330000000000000.000000000000859.33
091305750910400567.4173104900690.6005872019001010100000415.005010100000000.00103120100.9900000410.8500000000.000000003404799.020000000000000.0000000000000003234.670000000000445.500000000003680.17
091305830210500552.9186602900692.0027454519013010100000050.005130100000000.00304040101.0900000054.5000000000.000000000150856.600000000000000.0000000000000004229.310000000000732.140000000004961.45
091305830410500552.9186602900692.0027454519004010100000400.005040100000000.00105040101.0800000432.0000000000.000000001195780.740000000000000.0000000000000002891.350000000000914.430000000003805.78
091305830610500552.9186602900692.0027454519015010100000025.005150100000000.00305010101.0800000027.0000000000.000000000018684.070000000000000.0000000000000001801.460000000002297.510000000004098.98
091305830610500552.9186602900692.0027454519001010100000415.005010100000000.00105060101.0800000448.2000000000.000000001860933.780000000000000.0000000000000001801.460000000002297.510000000004098.98
091305830910500552.9186602900692.0027454519001010100000415.005010100000000.00106120101.0700000444.0500000000.000000003687405.830000000000000.0000000000000004458.650000000001628.000000000006086.65
091306051010500421.3756823800527.3707509219001010100000350.005010100000000.00109050101.0300000360.5000000000.000000000950585.780000000000000.0000000000000004180.000000000000721.000000000004901.00
091306130410500657.5657894700822.9733671719003010100000080.005030100000000.00308010101.0400000083.2000000000.000000000068471.380000000000000.0000000000000001528.930000000000841.090000000002370.02
091306130510500657.5657894700822.9733671719013010100000020.005130100999999.99308060101.0400000020.8000000001.660000000102707.080000000008196.8100010000000002588.270000000000128.750000000002717.02
091306211210500444.6018578900556.4393615019017010100000025.005170100000000.00301020101.0000000025.0000000000.000000000027821.970000000000000.0000000000000000242.080000000000200.000000000000442.08
091306301210500351.5243852500439.9486889419001010100000250.005010100000000.00104110100.9700000242.5000000000.000000001173563.130000000000000.0000000000000004040.000000000000088.100000000004128.10
091306300210500351.5243852500439.9486889419001010100000800.005010100000000.00101120101.0000000800.0000000000.000000004223507.410000000000000.0000000000000004602.000000000001967.900000000006569.90
091306300410500351.5243852500439.9486889419001010100000100.005010100000000.00102060101.0000000100.0000000000.000000000263969.210000000000000.0000000000000001659.800000000000004.290000000001664.09
091306481310600635.4779106000795.3293863919005010100000030.005050100000000.00307060101.0500000031.5000000000.000000000150317.250000000000000.0000000000000001325.830000000000000.000000000001325.83
091306480210600635.4779106000795.3293863919005010100000025.005050100000000.00103120101.0900000027.2500000000.000000000260072.710000000000000.0000000000000001950.860000000000630.470000000002581.33
091306480210600635.4779106000795.3293863919013010100000080.005130100000000.00104120101.0900000087.2000000000.000000000832232.670000000000000.0000000000000001950.860000000000630.470000000002581.33
091306480510600635.4779106000795.3293863919004010100000070.005040100000000.00105030101.0800000075.6000000000.000000000180380.700000000000000.0000000000000000995.800000000000150.030000000001145.82
091306480910600635.4779106000795.3293863919004010200000035.005040100000000.00303010101.0900000038.1500000000.000000000030341.820000000000000.0000000000000000970.710000000000221.110000000001191.82
091306560410600596.8895476500747.0343024619001010100000200.005010100000000.00108040101.0400000208.0000000000.000000000621532.540000000000000.0000000000000004613.350000000000126.550000000004739.90
091306560610600596.8895476500747.0343024619001010100000100.005010100000000.00308120101.0400000104.0000000000.000000000932298.810000000000000.0000000000000004369.250000000000403.570000000004772.82
091306560810600596.8895476500747.0343024619005010100000040.005050100000000.00108050101.0400000041.6000000000.000000000155383.130000000000000.0000000000000001142.780000000000459.140000000001601.93
091306560910600596.8895476500747.0343024619013010100000040.005130100000000.00109120101.0300000041.2000000000.000000000369333.760000000000000.0000000000000001089.400000000000056.530000000001145.93
091306640710600539.7403846200675.5095365919013010100000030.005130100000000.00310010101.0200000030.6000000000.000000000020670.590000000000000.0000000000000000443.800000000000610.400000000001054.20
091306990710600542.8939342600679.4563468019017010100000320.005170100000000.00103120100.9900000316.8000000000.000000002583021.250000000000000.0000000000000001076.240000000000247.500000000001323.74
091306990910600542.8939342600679.4563468019001010100000150.005010100000000.00103040100.9900000148.5000000000.000000000403597.070000000000000.0000000000000002201.930000000000000.000000000002201.93
091307100610700816.9145061101022.4055030619004010100000050.005040100000000.00308120101.0400000052.0000000000.000000000637981.030000000000000.0000000000000001699.670000000000000.000000000001699.67
091307290710700385.9500000000483.0339049619001010100000200.005010100000000.00312120101.0100000202.0000000000.000000001170874.190000000000000.0000000000000002140.000000000000519.740000000002659.74
091307451210700598.1882051300748.6596311119001010100000250.005010100000000.00103100100.9900000247.5000000000.000000001852932.590000000000000.0000000000000002451.250000000000077.450000000002528.70
091307450310700598.1882051300748.6596311119003010100000060.005030100000000.00302090101.0000000060.0000000000.000000000404276.200000000000000.0000000000000003663.020000000000589.740000000004252.76
091307450510700598.1882051300748.6596311119001010100000415.005010100000040.00102120101.0000000415.0000000040.000000003728324.960000000359356.6200000000000003535.800000000000451.670000000003987.46
091307610310800462.0664626500578.2971053419001010100000420.005010100000012.00104120101.0900000457.8000000013.080000003176932.980000000090769.5100000000000010901.240000000002100.000000000013001.24
091307700110800558.7144871800699.2564853019001010100000050.005010100000000.00107120101.0500000052.5000000000.000000000440531.590000000000000.0000000000000000451.660000000000048.970000000000500.63
091307880110800447.0102685600559.4535965319001010100000030.005010100000000.00307010101.0500000031.5000000000.000000000017622.790000000000000.0000000000000000609.580000000000110.380000000000719.96
091307960310800438.5503770700548.8656591819013010100000100.005130100000000.00301060101.1100000111.0000000000.000000000365544.530000000000000.0000000000000002815.340000000000153.000000000002968.34
091308180110800545.4173463400682.6145113019001010100000360.005010100000000.00310030101.0200000367.2000000000.000000000751968.150000000000000.0000000000000003596.080000000000000.000000000003596.08
091308261410900101.7186163000123.8011862619002010100000120.005020100000000.00308120101.0400000124.8000000000.000000000185404.660000000000000.0000000000000000515.000000000000309.000000000000824.00
091308420910900034.1877124200041.6096827419003010100000150.005030100000000.00103060100.9900000148.5000000000.000000000037074.230000000000000.0000000000000000993.750000000000198.000000000001191.75
091308500111000288.0670584200360.5289703819001010100000150.005010100000000.00112120101.1200000168.0000000000.000000000726826.400000000000000.0000000000000005434.130000000000447.120000000005881.25
091308500611000288.0670584200360.5289703819004010100000250.005040100000000.00105030101.0800000270.0000000000.000000000292028.470000000000000.0000000000000003806.600000000000157.500000000003964.10
091308500711000288.0670584200360.5289703819004010100000100.005040100000000.00105120101.0800000108.0000000000.000000000467245.550000000000000.0000000000000000649.020000000000101.980000000000751.00
091309071811000336.7638284000421.4751835219029010100000170.005290100000000.00301020101.0000000170.0000000000.000000000143301.560000000000000.0000000000000002189.500000000000378.000000000002567.50
091309070311000336.7638284000421.4751835219029010100000015.005290100000000.00310010101.0200000015.3000000000.000000000006448.570000000000000.0000000000000001320.800000000000157.210000000001478.01
091309070711000336.7638284000421.4751835219001010100000010.005010100000000.00310020101.0200000010.2000000000.000000000008598.090000000000000.0000000000000000079.570000000000067.240000000000146.81
091400150210100062.8278463600062.5529711919001010100000415.005010100000000.00104020101.0900000452.3500000000.000000000056591.670000000000000.0000000000000001292.350000000000278.450000000001570.80
091400150410100062.8278463600062.5529711919001010100000390.005010100000000.00102030101.1000000429.0000000000.000000000080505.670000000000000.0000000000000002868.000000000000279.000000000003147.00
091400150510100062.8278463600062.5529711919001010100000415.005010100000000.00107120101.1600000481.4000000000.000000000361356.000000000000000.0000000000000005498.930000000001418.600000000006917.53
091400150710100062.8278463600062.5529711919001010100000120.005010100000000.00106070101.0700000128.4000000000.000000000056222.610000000000000.0000000000000001348.890000000000024.030000000001372.93
091400230310100135.9946882600135.3997042519001010100000500.005010100000000.00104020101.0900000545.0000000000.000000000147585.680000000000000.0000000000000000848.000000000000159.180000000001007.18
091400310210100181.8474929400181.0519004719013010100000310.005130100000000.00105060101.0800000334.8000000000.000000000363697.060000000000000.0000000000000000250.000000000000000.000000000000250.00
091400310410100181.8474929400181.0519004719004010100000200.005040100000000.00105120101.0800000216.0000000000.000000000469286.530000000000000.0000000000000002125.330000000000000.000000000002125.33
091400400210100127.6669737900127.1084239819013010100000100.005130100000000.00304120101.0900000109.0000000000.000000000166257.820000000000000.0000000000000001378.320000000000105.700000000001484.02
091400400610100127.6669737900127.1084239819003010100000030.005030100000000.00306060101.0700000032.1000000000.000000000024481.080000000000000.0000000000000000303.000000000000032.760000000000335.76
091400580310100262.6477595300261.4986615819021010100000070.005210100000000.00104030101.0800000075.6000000000.000000000059307.900000000000000.0000000000000009200.000000000000004.210000000009204.21
091400580310100262.6477595300261.4986615819001010100000450.005010100000000.00104050101.0900000490.5000000000.000000000641325.470000000000000.0000000000000009200.000000000000004.210000000009204.21
091400580310100262.6477595300261.4986615819003010100000160.005030100000000.00312070101.1200000179.2000000000.000000000328023.920000000000000.0000000000000009200.000000000000004.210000000009204.21
091400820310100238.4797708500237.4364091419001010100000200.005010100000000.00105050101.0800000216.0000000000.000000000256431.320000000000000.0000000000000001080.000000000000265.070000000001345.07
091400901210100139.9515993300139.3393036219003010100000035.005030100000000.00307040101.0500000036.7500000000.000000000020482.880000000000000.0000000000000008054.420000000000101.620000000008156.04
091400900210100139.9515993300139.3393036219003010100000040.005030100000000.00304050101.0900000043.6000000000.000000000030375.970000000000000.0000000000000000541.000000000000190.180000000000731.18
091400900210100139.9515993300139.3393036219017010100000010.005170100000000.00304030101.0900000010.9000000000.000000000004556.400000000000000.0000000000000000541.000000000000190.180000000000731.18
091400900610100139.9515993300139.3393036219001010100000200.005010100000000.00105120101.0800000216.0000000000.000000000361167.470000000000000.0000000000000002666.370000000000221.630000000002888.00
091400900910100139.9515993300139.3393036219003010100000030.005030100000000.00305060101.0800000032.4000000000.000000000027087.560000000000000.0000000000000002501.320000000000000.000000000002501.32
091401040910100175.5892535100174.8210411719003010100999999.995030100000000.00307070101.0500000102.0000000000.000000000124822.220000000000000.0001000000000000901.940000000000109.540000000001011.48
091401121210100203.0286597700202.1403985719001010100000100.005010100999999.99310120101.0200000102.0000000008.160000000247419.850000000019793.5900010000000000735.520000000000003.600000000000739.12
091401120310100203.0286597700202.1403985719013010100000030.005130100000000.00307030101.0500000031.5000000000.000000000019102.270000000000000.0000000000000000635.720000000000208.000000000000843.72
091401201110100099.6352414300099.1993319419015010100000160.005150100000000.00309060101.0300000164.8000000000.000000000098088.300000000000000.0000000000000003862.300000000000346.500000000004208.80
091401200510100099.6352414300099.1993319419001010100000240.005010100000000.00307120101.0500000252.0000000000.000000000299978.780000000000000.0000000000000008776.050000000000630.830000000009406.88
091401391010100148.7119284400148.0613058319001010100000415.005010100000000.00110120101.0200000423.3000000000.000000000752092.210000000000000.0000000000000000840.000000000000239.300000000001079.30
091401390410100148.7119284400148.0613058319013010100000200.005130100000000.00308120101.0400000208.0000000000.000000000369561.020000000000000.0000000000000000912.000000000000813.740000000001725.74
091401470110100090.5185185200090.1224951819003010100000100.005030100000000.00307050101.0500000105.0000000000.000000000047314.310000000000000.0000000000000005423.880000000000000.000000000005423.88
091401470910100090.5185185200090.1224951819003010100000030.005030100000000.00309110101.0300000030.9000000000.000000000030632.640000000000000.0000000000000000450.610000000000206.000000000000656.61
091401631110100182.0498577600181.2533799319001010100000450.005010100000000.00110080101.0200000459.0000000000.000000000665562.410000000000000.0000000000000004109.830000000000435.870000000004545.70
091401630410100182.0498577600181.2533799319013010100000080.005130100000000.00308070101.0400000083.2000000000.000000000105561.970000000000000.0000000000000001236.670000000000006.880000000001243.55
091401630710100182.0498577600181.2533799319001010100000200.005010100000000.00309120101.0300000206.0000000000.000000000448058.360000000000000.0000000000000003187.940000000000515.000000000003702.94
091401711510100246.5873177800245.5084851219001010100000150.005010100000000.00309120101.0300000154.5000000000.000000000455172.730000000000000.0000000000000000920.630000000000301.870000000001222.50
091401710210100246.5873177800245.5084851219004010100000100.005040100000000.00107060101.0500000105.0000000000.000000000154670.350000000000000.0000000000000001063.380000000000155.540000000001218.92
091401980110100073.4695300500073.1480969419001010100000100.005010100000000.00310120101.0200000102.0000000000.000000000089533.270000000000000.0000000000000004160.000000000000068.270000000004228.27
091401981010100073.4695300500073.1480969419001010100000350.005010100000000.00103030101.0900000381.5000000000.000000000083718.000000000000000.0000000000000002209.600000000000252.500000000002462.10
091401981210100073.4695300500073.1480969419001010100000060.005010100000000.00312120101.0100000060.6000000000.000000000053193.300000000000000.0000000000000001566.080000000001036.680000000002602.76
091401981310100073.4695300500073.1480969419001010100000511.005010100000000.00112090101.0100000516.1100000000.000000000339772.180000000000000.0000000000000005661.810000000000606.000000000006267.81
091401981710100073.4695300500073.1480969419001010100000040.005010100000000.00301070101.0000000040.0000000000.000000000020481.470000000000000.0000000000000006131.000000000000000.000000000006131.00
091401981910100073.4695300500073.1480969419001010100000300.005010100000000.00301060101.0000000300.0000000000.000000000131666.570000000000000.0000000000000041500.000000000001076.270000000042576.27
091401980310100073.4695300500073.1480969419001010100000480.005010100000090.00110120101.0200000489.6000000091.800000000429759.700000000080579.9400000000000010573.830000000000612.000000000011185.83
091402010110100139.0013717400138.3932333319003010100000100.005030100000000.00310060101.0200000102.0000000000.000000000084696.660000000000000.0000000000000003284.740000000001519.300000000004804.04
091402011910100139.0013717400138.3932333319001010100000350.005010100000000.00101120101.0000000350.0000000000.000000000581251.580000000000000.0000000000000000816.540000000001007.200000000001823.74
091402010510100139.0013717400138.3932333319001010300000200.005010100000000.00311120101.0100000202.0000000000.000000000335465.200000000000000.0000000000000003334.250000000000340.500000000003674.75
091402101110100182.0159666700181.2196371219013010100000080.005130100000000.00101110101.0000000080.0000000000.000000000159473.280000000000000.0000000000000000450.620000000000000.000000000000450.62
091402101310100182.0159666700181.2196371219001010100000240.005010100000000.00301120101.0000000240.0000000000.000000000521912.550000000000000.0000000000000003677.530000000000467.920000000004145.44
091402100410100182.0159666700181.2196371219001010100000415.005010100000057.00111120101.0100000419.1500000057.570000000911498.530000000125193.7700000000000002625.000000000000259.500000000002884.50
091402280710100173.0102880700172.2533588319003010100000250.005030100000000.00311060101.0100000252.5000000000.000000000260963.840000000000000.0000000000000002998.910000000000663.250000000003662.16
091402280810100173.0102880700172.2533588319001010100000200.005010100000000.00111020101.0100000202.0000000000.000000000069590.360000000000000.0000000000000003764.500000000000767.740000000004532.24
091402360110100099.2397268800098.8055477819003010100000120.005030100000000.00310080101.0200000122.4000000000.000000000096750.390000000000000.0000000000000006099.170000000000446.460000000006545.63
091402361310100099.2397268800098.8055477819001010100000030.005010100000000.00312120101.0100000030.3000000000.000000000035925.700000000000000.0000000000000004564.520000000000366.930000000004931.44
091402361610100099.2397268800098.8055477819005010100000040.005050100000000.00312010101.0100000040.4000000000.000000000003991.740000000000000.0000000000000000680.880000000000692.580000000001373.46
091402361610100099.2397268800098.8055477819004010100000150.005040100000000.00112010101.0100000151.5000000000.000000000014969.040000000000000.0000000000000000680.880000000000692.580000000001373.46
091402360310100099.2397268800098.8055477819003010300000030.005030100000000.00311010101.0100000030.3000000000.000000000002993.810000000000000.0000000000000004115.000000000000471.400000000004586.40
091402360610100099.2397268800098.8055477819003010300000120.005030100000000.00311020101.0100000121.2000000000.000000000023950.460000000000000.0000000000000005679.170000000000306.000000000005985.17
091402441210100149.9920138900149.3357908319005010100000090.005050100000000.00301050101.0000000090.0000000000.000000000067201.110000000000000.0000000000000006008.270000000000597.030000000006605.30
091402441210100149.9920138900149.3357908319001010100000450.005010100000000.00101120101.0000000450.0000000000.000000000806413.270000000000000.0000000000000006008.270000000000597.030000000006605.30
091402440610100149.9920138900149.3357908319001010100000400.005010100000000.00308010101.0400000416.0000000000.000000000062123.690000000000000.0000000000000006619.170000000000578.260000000007197.43
091402440710100149.9920138900149.3357908319001010100000300.005010100000000.00312030101.0100000303.0000000000.000000000135746.230000000000000.0000000000000001452.750000000000502.820000000001955.57
091402521210100192.1765054200191.3357229719001010100000150.005010100000000.00109060101.0300000154.5000000000.000000000177368.220000000000000.0000000000000001599.490000000000198.300000000001797.79
091402520610100192.1765054200191.3357229719015010100000040.005150100000000.00310050101.0200000040.8000000000.000000000039032.490000000000000.0000000000000003199.240000000000228.780000000003428.02
091402790410100102.3833662100101.9354335219001010100000480.000000000000090.00110120101.0200000489.6000000091.800000000598891.060000000112292.0703000000000004564.250000000000306.000000000004870.25
091402872810100357.9583692200356.3922822819003010100000120.005030100999999.99304010100.9700000116.4000000009.310000000041484.060000000003318.0100010000000008293.190000000000050.500000000008343.69
091402951410100159.3823489800158.6850427019003010100000030.005030100000000.00304020100.9700000029.1000000000.000000000009235.470000000000000.0000000000000003134.540000000000563.600000000003698.14
091403090110100098.9027380700098.4700333219004010100000150.005040100000000.00101060101.0000000150.0000000000.000000000088623.030000000000000.0000000000000001610.830000000000000.000000000001610.83
091403091110100098.9027380700098.4700333219015010100000030.005150100000000.00102100101.0000000030.0000000000.000000000029541.010000000000000.0000000000000000940.680000000000000.000000000000940.68
091403090910100098.9027380700098.4700333219001010100000500.005010100000000.00101020101.0000000500.0000000000.000000000098470.030000000000000.0000000000000003203.180000000000302.900000000003506.08
091403170210100170.0779103000169.3338103819001010100000100.005010100000000.00301120101.0000000100.0000000000.000000000203200.570000000000000.0000000000000002934.430000000000788.780000000003723.21
091403251310100094.8156896300094.4008659419003010100000050.005030100000000.00303060100.9900000049.5000000000.000000000028037.060000000000000.0000000000000001325.000000000000000.000000000001325.00
091403251810100094.8156896300094.4008659419017010100000080.005170100000000.00304100100.9700000077.6000000000.000000000073255.070000000000000.0000000000000000841.670000000000000.000000000000841.67
091403331710100236.3386208800235.3046268219001010100000252.005010100000000.00103120100.9900000249.4800000000.000000000704445.580000000000000.0000000000000000971.670000000000376.210000000001347.88
091403332110100236.3386208800235.3046268219003010100000050.005030100000000.00304060100.9700000048.5000000000.000000000068473.650000000000000.0000000000000003366.670000000000024.030000000003390.70
091403501210100131.7599336000131.1834768719017010100000030.005170100999999.99303120100.9900000029.7000000002.380000000046753.790000000003746.6000010000000000986.130000000000594.000000000001580.13
091403501510100131.7599336000131.1834768719003010100000400.005030100999999.99104120100.9700000388.0000000031.040000000610790.270000000048863.2200010000000002600.000000000002123.200000000004723.20
091403680510100229.2320910300228.2291884119017010100000080.005170100999999.99302110101.0000000080.0000000006.400000000200841.690000000016067.3300010000000000967.500000000000000.000000000000967.50
091403761110200118.9618249500114.8289147519001010100000200.005010100000000.00306020101.0700000214.0000000000.000000000049146.780000000000000.0000000000000003601.530000000000213.900000000003815.43
091403761210200118.9618249500114.8289147519001010100000250.005010100000000.00106020101.0700000267.5000000000.000000000061433.470000000000000.0000000000000000494.630000000000017.330000000000511.96
091403840410200171.1993534500165.2516340419001010100000045.005010100000000.00305060101.0800000048.6000000000.000000000048187.380000000000000.0000000000000004560.980000000000441.350000000005002.33
091403921010200063.8263888900061.6089654919013010100000020.005130100000000.00311020101.1200000022.4000000000.000000000002760.080000000000000.0000000000000000502.500000000000154.500000000000657.00
091403921210200063.8263888900061.6089654919013010100000060.005130100000000.00309040101.0300000061.8000000000.000000000015229.740000000000000.0000000000000000458.750000000000103.000000000000561.75
091403920510200063.8263888900061.6089654919004010100000080.005040100000000.00105030101.0800000086.4000000000.000000000015969.040000000000000.0000000000000001316.530000000000329.770000000001646.29
091403920610200063.8263888900061.6089654919017010100000080.005170100000000.00308120101.0400000083.2000000000.000000000061510.390000000000000.0000000000000001030.000000000000177.030000000001207.03
091404061310200151.6317529900146.3638410519020020100000100.005200200000000.00309060101.0300000103.0000000000.000000000090452.850000000000000.0000000000000002955.330000000000102.000000000003057.33
091404141110200114.3617980000110.3886995519003010100000415.005030100999999.99112120101.0100000419.1500000033.530000000555233.080000000044416.0000010000000001433.510000000000267.540000000001701.05
091404300110200163.9629629600158.2666465019001010100000080.005010100000000.00302010101.0000000080.0000000000.000000000012661.330000000000000.0000000000000003188.520000000000100.000000000003288.52
091404300910200163.9629629600158.2666465019003010100000480.005030100999999.99303020100.9900000475.2000000038.020000000150416.620000000012034.6000010000000001164.000000000000116.390000000001280.39
091404491810200198.9254619800192.0144964519001010100000200.005010100000000.00304120100.9700000194.0000000000.000000000447009.750000000000000.0000000000000004047.540000000000294.000000000004341.54
091404571010200119.8759604300115.7112918119013010100000100.005130100000000.00102110101.0000000100.0000000000.000000000127282.420000000000000.0000000000000002196.470000000000209.400000000002405.87
091404570310200119.8759604300115.7112918119003010100000060.005030100000000.00302020101.0000000060.0000000000.000000000013885.360000000000000.0000000000000000510.280000000000611.250000000001121.53
091404811710300023.8336805600023.7294069319013010100000015.005130100999999.99303120100.9900000014.8500000001.190000000004228.580000000000338.8600010000000003471.570000000000050.730000000003522.30
091404900410400074.7514285700072.1544531019011010100000400.005110100999999.99105020101.0800000432.0000000034.560000000062341.450000000004987.3200010000000001248.000000000000155.000000000001403.00
091405381510400296.0863492100285.7998703819011010100000200.005110100999999.99109120101.0300000206.0000000016.480000000706497.280000000056519.7800010000000000832.000000000000324.820000000001156.82
091405380210400296.0863492100285.7998703819003010100000120.005030100000000.00307010101.0500000126.0000000000.000000000036010.780000000000000.0000000000000001005.110000000001040.000000000002045.11
091405380310400296.0863492100285.7998703819001010100000200.005010100000000.00106120101.0700000214.0000000000.000000000733934.070000000000000.0000000000000000378.000000000000336.580000000000714.58
091500101010100656.0007122500669.0144923219001010100000300.005010100000000.00306120101.0700000321.0000000000.000000002577043.820000000000000.0000000000000002381.250000000000665.010000000003046.26
091500101110100656.0007122500669.0144923219003010100000120.005030100000000.00307120101.0500000126.0000000000.000000001011549.910000000000000.0000000000000003194.560000000000037.410000000003231.97
091500101210100656.0007122500669.0144923219003010100000200.005030100000000.00306120101.0700000214.0000000000.000000001718029.220000000000000.0000000000000008827.830000000000000.000000000008827.83
091500100610100656.0007122500669.0144923219003020100000026.005030200000000.00305010101.0800000028.0800000000.000000000018785.930000000000000.0000000000000016482.500000000000483.710000000016966.21
091500100710100656.0007122500669.0144923219001010100000160.005010100000000.00306040101.0700000171.2000000000.000000000458141.120000000000000.0000000000000007681.170000000001173.250000000008854.42
091500100910100656.0007122500669.0144923219001010100000170.005010100000000.00306120101.0700000181.9000000000.000000001460324.830000000000000.0000000000000002616.200000000000465.430000000003081.63
091500291110100539.7232824400550.4303441319004010100000200.005040100000000.00107050101.0500000210.0000000000.000000000577951.860000000000000.0000000000000002003.830000000000412.780000000002416.61
091500291210100539.7232824400550.4303441319004010300000200.005040100000000.00107050101.0500000210.0000000000.000000000577951.860000000000000.0000000000000005072.470000000000445.490000000005517.95
091500291310100539.7232824400550.4303441319003010100000030.005030100000000.00305010101.0800000032.4000000000.000000000017833.940000000000000.0000000000000002946.170000000000364.000000000003310.17
091500290310100539.7232824400550.4303441319020010100000150.005200100000000.00312010101.1000000165.0000000000.000000000090821.010000000000000.0000000000000001665.110000000000015.580000000001680.69
091500290510100539.7232824400550.4303441319003010100000080.005030100000000.00102080101.1000000088.0000000000.000000000387502.960000000000000.0000000000000003710.000000000000558.080000000004268.08
091500370210101149.3194444401172.1197100519015010100000120.005150100000000.00307120101.0500000126.0000000000.000000001772245.000000000000000.0000000000000002330.170000000000578.770000000002908.93
091500370310101149.3194444401172.1197100519003010100000200.005030100000000.00308060101.0400000208.0000000000.000000001462805.400000000000000.0000000000000013529.500000000002097.670000000015627.17
091500370310101149.3194444401172.1197100519001010100000200.005010100000000.00108120101.0400000208.0000000000.000000002925610.800000000000000.0000000000000013529.500000000002097.670000000015627.17
091500370410101149.3194444401172.1197100519001010100000622.005010100000000.00108120101.0400000646.8800000000.000000009098649.580000000000000.0000000000000031347.830000000000691.390000000032039.22
091500370910101149.3194444401172.1197100519001010100002700.005010100000000.00109120101.0300002781.0000000000.000000039115978.960000000000000.0000000000000037141.250000000000746.800000000037888.05
091500451010100950.5888429800969.4466794219003010100000070.005030100999999.99308120101.0400000072.8000000005.820000000846908.620000000067706.1600010000000006954.410000000000564.070000000007518.47
091500451010100950.5888429800969.4466794219017010100000050.005170100999999.99309120101.0300000051.5000000004.120000000599118.050000000047929.4400010000000006954.410000000000564.070000000007518.47
091500450210100950.5888429800969.4466794219001010100000415.005010100999999.99107060101.0500000435.7500000034.860000002534618.340000000202769.4700010000000002816.320000000000271.740000000003088.06
091500450210100950.5888429800969.4466794219004010100000300.005040100999999.99107020101.0500000315.0000000025.200000000610751.410000000048860.1100010000000002816.320000000000271.740000000003088.06
091500450710100950.5888429800969.4466794219007010100000020.005070100999999.99109120101.0300000020.6000000001.650000000239647.220000000019195.0400010000000002060.000000000000858.330000000002918.33
091500450910100950.5888429800969.4466794219013010100000050.005130100999999.99109060101.0300000051.5000000004.120000000299559.020000000023964.7200010000000001947.350000000000000.000000000001947.35
091500530110100960.5818505300979.6379288419003010100000250.005030100000000.00310120101.0200000255.0000000000.000000002997692.060000000000000.0000000000000010187.500000000000017.680000000010205.18
091500531010100960.5818505300979.6379288419001010100000250.005010100000000.00312120101.0100000252.5000000000.000000002968302.920000000000000.0000000000000008560.360000000000760.860000000009321.22
091500531210100960.5818505300979.6379288419003010100000120.005030100000000.00301120101.0000000120.0000000000.000000001410678.620000000000000.0000000000000001222.960000000001070.550000000002293.51
091500531310100960.5818505300979.6379288419001010100000050.005010100000000.00301120101.0000000050.0000000000.000000000587782.760000000000000.0000000000000004946.500000000000697.290000000005643.79
091500530210100960.5818505300979.6379288419013010100000140.005130100000000.00310010101.0200000142.8000000000.000000000139892.300000000000000.0000000000000011225.770000000001078.360000000012304.13
091500530610100960.5818505300979.6379288419003010100000200.005030100000000.00311120101.0100000202.0000000000.000000002374642.340000000000000.0000000000000007510.970000000001020.000000000008530.97
091500530910100960.5818505300979.6379288419001010100000415.005010100000000.00112120101.0100000419.1500000000.000000004927382.850000000000000.0000000000000007052.580000000000829.180000000007881.76
091500610910101419.0985658001447.2507252219001010100000415.005010100000000.00312120101.0100000419.1500000000.000000007279381.700000000000000.0000000000000004524.970000000000477.970000000005002.94
091500701110100802.1800595200818.0937539419013010100000330.005130100000000.00103120100.9900000326.7000000000.000000003207254.750000000000000.0000000000000010601.440000000001339.280000000011940.73
091500701110100802.1800595200818.0937539419001010100000465.005010100000000.00103100100.9900000460.3500000000.000000003766094.600000000000000.0000000000000010601.440000000001339.280000000011940.73
091500700410100802.1800595200818.0937539419001010100000415.005010100000000.00102050101.0000000415.0000000000.000000001697544.540000000000000.0000000000000014364.670000000000000.000000000014364.67
091500700610100802.1800595200818.0937539419001010100000180.005010100000000.00302120101.0000000180.0000000000.000000001767082.510000000000000.0000000000000002396.900000000001160.230000000003557.13
091500700710100802.1800595200818.0937539419001010100000465.005010100000000.00102120101.0000000465.0000000000.000000004564963.150000000000000.0000000000000015531.000000000001856.670000000017387.67
091500700810100802.1800595200818.0937539419001010100000518.005010100000000.00103120100.9900000512.8200000000.000000005034418.070000000000000.0000000000000017919.250000000000000.000000000017919.25
091500700910100802.1800595200818.0937539419001010100000280.005010100000000.00303120100.9900000277.2000000000.000000002721307.060000000000000.0000000000000004968.750000000000610.180000000005578.93
091500880110100768.9790019800784.2340518919003010100000090.005030100000000.00303030101.0900000098.1000000000.000000000230800.080000000000000.0000000000000002170.000000000000481.830000000002651.83
091500881210100768.9790019800784.2340518919001010100000500.005010100000000.00104120100.9700000485.0000000000.000000004564242.180000000000000.0000000000000010100.000000000000946.670000000011046.67
091500881310100768.9790019800784.2340518919003010100000080.005030100000000.00304020100.9700000077.6000000000.000000000121713.120000000000000.0000000000000002217.490000000000959.420000000003176.90
091500880510100768.9790019800784.2340518919004010100000465.005040100000000.00102120101.0000000465.0000000000.000000004376026.010000000000000.0000000000000003498.970000000000000.000000000003498.97
091500880710100768.9790019800784.2340518919001010100000250.005010100000000.00111020101.0100000252.5000000000.000000000396038.200000000000000.0000000000000001586.000000000000258.020000000001844.02
091500880910100768.9790019800784.2340518919001010100000160.005010100000000.00304120100.9700000155.2000000000.000000001460557.500000000000000.0000000000000017309.500000000000381.000000000017690.50
091500961010200566.4452166200577.6823895819001010100000200.005010100000000.00307120101.0500000210.0000000000.000000001455759.620000000000000.0000000000000002654.670000000000088.120000000002742.78
091501000310201339.6279301201366.2035464719013010100000120.005130100000000.00104120101.0900000130.8000000000.000000002144393.090000000000000.0000000000000004364.670000000000276.230000000004640.90
091501000810201339.6279301201366.2035464719003010100000120.005030100000000.00305050101.0800000129.6000000000.000000000885299.900000000000000.0000000000000002561.040000000000080.890000000002641.93
091501181010200680.4526722000693.9515316619001010100000200.005010100000000.00107010101.0500000210.0000000000.000000000145729.820000000000000.0000000000000001992.800000000000448.250000000002441.05
091501180410200680.4526722000693.9515316619001010100000160.005010100000000.00305120101.0800000172.8000000000.000000001438977.900000000000000.0000000000000001862.820000000000267.850000000002130.67
091501180510200680.4526722000693.9515316619017010100000025.005170100000000.00305010101.0800000027.0000000000.000000000018736.690000000000000.0000000000000003709.290000000000131.620000000003840.91
091501180510200680.4526722000693.9515316619001010100000250.005010100000000.00105060101.0800000270.0000000000.000000001124201.480000000000000.0000000000000003709.290000000000131.620000000003840.91
091501341210200790.7695906400806.4569235119004010100000150.005040100000000.00109020101.1400000171.0000000000.000000000275808.270000000000000.0000000000000001333.640000000000274.490000000001608.13
091501340710200790.7695906400806.4569235119001010100000080.005010100000000.00306060101.0700000085.6000000000.000000000414196.280000000000000.0000000000000001575.000000000000326.930000000001901.93
091501421010200690.8787375400704.5844298919001010300000400.005010100000000.00106120101.0700000428.0000000000.000000003618745.630000000000000.0000000000000002351.000000000001174.630000000003525.63
091501421210200690.8787375400704.5844298919001010100000150.005010100000000.00306120101.0700000160.5000000000.000000001357029.610000000000000.0000000000000005556.280000000001363.920000000006920.20
091501420410200690.8787375400704.5844298919003010100000200.005030100000000.00104120101.0900000218.0000000000.000000001843192.870000000000000.0000000000000007233.560000000001394.780000000008628.35
091501500510200903.4107515100921.3326662419015010100000030.005150100000000.00105080101.0800000032.4000000000.000000000238809.430000000000000.0000000000000005578.240000000000544.510000000006122.76
091501500610200903.4107515100921.3326662419003010100000015.000000000000000.00305120101.0800000016.2000000000.000000000179107.070000000000000.0003000000000001775.590000000000000.000000000001775.59
091501851310201040.0336700301060.6659181319007010100000025.005070100000000.00109120101.0300000025.7500000000.000000000327745.770000000000000.0000000000000006481.600000000000583.210000000007064.81
091501931310200911.8300119200929.9189484319005010100000025.005050100000000.00110120101.0200000025.5000000000.000000000284555.200000000000000.0000000000000002453.780000000000185.870000000002639.64
091502071010201247.7665291801272.5197937519007010100000020.005070100000000.00110120101.0200000020.4000000000.000000000311512.850000000000000.0000000000000001456.000000000000204.000000000001660.00
091502150210201600.0611946501631.8033011719003010100000150.005030100000000.00307080101.0500000157.5000000000.000000002056072.160000000000000.0000000000000004877.580000000000837.970000000005715.55
091502401310200934.8120000000953.3568545219003010100000360.005030100000000.00310100101.0200000367.2000000000.000000003500726.370000000000000.0000000000000003259.920000000000020.110000000003280.02
091502400210200934.8120000000953.3568545219001010100000150.005010100000000.00110090101.0200000153.0000000000.000000001312772.390000000000000.0000000000000001054.810000000000408.140000000001462.95
091502400410200934.8120000000953.3568545219001010100000015.005010100000000.00310100101.0200000015.3000000000.000000000145863.600000000000000.0000000000000000335.670000000000274.010000000000609.68
091502400510200934.8120000000953.3568545219004010100000200.005040100000000.00106020101.0700000214.0000000000.000000000408036.730000000000000.0000000000000003132.940000000000658.770000000003791.71
091502400810200934.8120000000953.3568545219001010100000350.005010100000000.00111020101.0100000353.5000000000.000000000674023.300000000000000.0000000000000002044.770000000000624.240000000002669.02
091502581310200857.8752021600874.8937800319013010100000060.005130100000000.00312060101.0100000060.6000000000.000000000318111.380000000000000.0000000000000000760.000000000000000.000000000000760.00
091502580510200857.8752021600874.8937800319003010100000020.005030100000000.00311110101.0100000020.2000000000.000000000194401.400000000000000.0000000000000002680.900000000000473.620000000003154.52
091502660810201117.0120916101139.1714420819007010100000030.005070100000000.00112120101.0100000030.3000000000.000000000414202.740000000000000.0000000000000000348.420000000000505.000000000000853.42
091502741110201572.9015476201604.1048594819001010100000025.005010100000000.00310010101.0200000025.5000000000.000000000040904.670000000000000.0000000000000000840.000000000000863.850000000001703.85
091502741110201572.9015476201604.1048594819011010100000215.005110100000000.00101010101.0000000215.0000000000.000000000344882.540000000000000.0000000000000000840.000000000000863.850000000001703.85
091502901110200873.5824277800890.9126065019001010100000200.005010100000000.00101030101.0000000200.0000000000.000000000534547.560000000000000.0000000000000001690.770000000000172.170000000001862.94
091502900210200873.5824277800890.9126065019001010100000800.005010100000032.00111120101.0100000808.0000000032.320000008638288.630000000345531.5500000000000007903.500000000000575.630000000008479.13
091502900310200873.5824277800890.9126065019005010100000005.005050100000000.00308030101.0400000005.2000000000.000000000013898.240000000000000.0000000000000006618.350000000000898.390000000007516.74
091502900810200873.5824277800890.9126065019001010100000200.005010100000000.00111080101.0100000202.0000000000.000000001439714.770000000000000.0000000000000002878.930000000000000.000000000002878.93
091503040410200932.4744397800950.9729216419006010100000650.005060100000000.00102120101.0000000650.0000000000.000000007417588.790000000000000.0000000000000014692.480000000000026.890000000014719.37
091503040410200932.4744397800950.9729216419007010100000040.005070100000000.00102040101.0000000040.0000000000.000000000152155.670000000000000.0000000000000014692.480000000000026.890000000014719.37
091503040410200932.4744397800950.9729216419001010100000415.005010100000031.75102120101.0000000415.0000000031.750000004735845.150000000362320.6800000000000014692.480000000000026.890000000014719.37
091503040710200932.4744397800950.9729216419007010100000040.005070100000000.00103120100.9900000039.6000000000.000000000451902.330000000000000.0000000000000008561.230000000000582.030000000009143.27
091503040710200932.4744397800950.9729216419017010100000150.005170100000000.00303030100.9900000148.5000000000.000000000423658.440000000000000.0000000000000008561.230000000000582.030000000009143.27
091503120210200936.1473518800954.7186971819004010100000150.005040100000000.00101010101.0000000150.0000000000.000000000143207.800000000000000.0000000000000001871.250000000000000.000000000001871.25
091503120610200936.1473518800954.7186971819003010100000060.005030100000000.00302010101.0000000060.0000000000.000000000057283.120000000000000.0000000000000003182.800000000000000.000000000003182.80
091503392110201152.0055187601174.8590708719004010100000150.005040100000000.00103120100.9900000148.5000000000.000000002093598.860000000000000.0000000000000001470.600000000000239.560000000001710.16
091503390510201152.0055187601174.8590708719004010100000150.005040100000000.00102020101.0000000150.0000000000.000000000352457.720000000000000.0000000000000000558.350000000000183.330000000000741.68
091503471310201596.7804335701628.4574561619001010100000250.005010100000000.00103060100.9900000247.5000000000.000000002418259.320000000000000.0000000000000009245.000000000000202.330000000009447.33
091503471310201596.7804335701628.4574561619003010100000100.005030100000000.00304020100.9700000097.0000000000.000000000315920.750000000000000.0000000000000009245.000000000000202.330000000009447.33
091503470610201596.7804335701628.4574561619007010300000020.005070100000000.00111070101.0100000020.2000000000.000000000230263.880000000000000.0000000000000001731.730000000000129.030000000001860.76
091503550610201154.5014285701177.4044946819003010100000070.005030100000000.00306060101.0700000074.9000000000.000000000529125.580000000000000.0000000000000002436.150000000000527.750000000002963.90
091503630210201089.8733061201111.4942758019003010100000148.005030100000000.00302040101.0000000148.0000000000.000000000658004.610000000000000.0000000000000002652.000000000000322.830000000002974.83
091503801310300596.4230582300667.9628495119004010100000150.005040100000000.00107120101.0500000157.5000000000.000000001262449.790000000000000.0000000000000000909.020000000000093.600000000001002.62
091503800810300596.4230582300667.9628495119013010100000150.005130100000000.00106120101.0700000160.5000000000.000000001286496.450000000000000.0000000000000004910.420000000000094.420000000005004.84
091503980310302234.5453346502502.5747219419020020100000015.005200200000000.00307010101.0500000015.7500000000.000000000039415.550000000000000.0000000000000000473.200000000000268.840000000000742.04
091504010910301306.0638191001462.7236459319013010100000150.005130100000000.00309100101.0300000154.5000000000.000000002259908.030000000000000.0000000000000012110.570000000000839.340000000012949.91
091504100310300615.6085585600689.4496134719007010100000040.005070100000000.00111010101.0100000040.4000000000.000000000027853.760000000000000.0000000000000000590.600000000000316.850000000000907.45
091504281010300989.4800724601108.1662917319004010100000150.005040100000000.00102110101.1000000165.0000000000.000000002011321.820000000000000.0000000000000002510.640000000000238.600000000002749.25
091504281010300989.4800724601108.1662917319004010100000120.005040100000000.00112010101.0100000121.2000000000.000000000134309.750000000000000.0000000000000002510.640000000000238.600000000002749.25
091504280510300989.4800724601108.1662917319004010100000050.005040100999999.99111120101.0100000050.5000000004.040000000671548.770000000053723.9000010000000004123.750000000000402.640000000004526.39
091504440410300950.3145044501064.3028896519004010100000150.005040100000000.00111040101.0100000151.5000000000.000000000644967.550000000000000.0000000000000001085.580000000000026.380000000001111.96
091504600110401646.4717948701843.9628994519015010100000010.005150100000000.00904050101.0900000010.9000000000.000000000100495.980000000000000.0000000000000000555.150000000000000.000000000000555.15
091504790510400850.3198529400952.3140732619003010100000040.005030100000000.00305060101.0800000043.2000000000.000000000246839.810000000000000.0000000000000001021.880000000000033.100000000001054.97
091504871110400465.7427733600521.6077174419020020100000080.005200200000000.00308010101.0400000083.2000000000.000000000043397.760000000000000.0000000000000000831.020000000000182.750000000001013.77
091504870410400465.7427733600521.6077174419003010100000090.005030100000000.00308030101.0400000093.6000000000.000000000146467.450000000000000.0000000000000002497.920000000000407.940000000002905.86
091504870810400465.7427733600521.6077174419003010100000025.005030100000000.00307010101.0500000026.2500000000.000000000013692.200000000000000.0000000000000013274.000000000000351.100000000013625.10
091504950610400808.6982344600905.7000222219001010300000600.005010100000000.00103040101.0900000654.0000000000.000000002369311.260000000000000.0000000000000000961.600000000000334.290000000001295.89
091505091010400275.3827160500308.4143397619013010100000080.005130100000000.00303020100.9900000079.2000000000.000000000048852.830000000000000.0000000000000000776.000000000000473.880000000001249.88
091505091310400275.3827160500308.4143397619001010100000465.005010100000000.00104020100.9700000451.0500000000.000000000278220.580000000000000.0000000000000003363.600000000000440.500000000003804.10
091505090410400275.3827160500308.4143397619005010100000055.005050100000000.00302040101.0000000055.0000000000.000000000067851.150000000000000.0000000000000005953.060000000000398.220000000006351.27
091505090510400275.3827160500308.4143397619001010100000465.005010100999999.99102120101.0000000465.0000000037.200000001720952.020000000137676.1600010000000009385.990000000000751.510000000010137.50
091505090710400275.3827160500308.4143397619001010100000240.005010100999999.99102120101.0000000240.0000000019.200000000888233.300000000071058.6600010000000001098.850000000000766.670000000001865.52
091505170610501274.9463258801370.9600844919003010300000020.005030100000000.00305120101.0800000021.6000000000.000000000355352.850000000000000.0000000000000001523.290000000000087.150000000001610.44
091505170610501274.9463258801370.9600844919013010300000020.005130100000000.00305120101.0800000021.6000000000.000000000355352.850000000000000.0000000000000001523.290000000000087.150000000001610.44
091505251210501516.6968410901630.9163665919001010100000120.005010100000000.00106030101.0700000128.4000000000.000000000628228.980000000000000.0000000000000000351.980000000000000.000000000000351.98
091505250710501516.6968410901630.9163665919004010100000150.005040100000000.00905040101.0800000162.0000000000.000000001056833.810000000000000.0000000000000000390.500000000000390.680000000000781.18
091505250810501516.6968410901630.9163665919001010100000200.005010100999999.99105060101.0800000216.0000000017.280000002113667.610000000169093.4100010000000005125.930000000000029.760000000005155.69
091505330110500603.4193548400648.8617072719013010100000040.005130100999999.99304010101.0900000043.6000000003.490000000028290.370000000002264.5300010000000000956.510000000000000.000000000000956.51
091505330210500603.4193548400648.8617072719001010100000300.005010100000000.00105030101.0800000324.0000000000.000000000630693.580000000000000.0000000000000006168.850000000001028.840000000007197.69
091505330310500603.4193548400648.8617072719001010100000160.005010100000000.00105120101.0800000172.8000000000.000000001345479.640000000000000.0000000000000001231.650000000000445.830000000001677.48
091505501010501583.1441176501702.3676599019004010100000200.005040100000000.00109040101.0300000206.0000000000.000000001402750.950000000000000.0000000000000002083.380000000000003.860000000002087.24
091505500710501583.1441176501702.3676599019020040100000025.005200400000000.00306030101.0600000026.5000000000.000000000135338.230000000000000.0000000000000002949.130000000000298.720000000003247.86
091505680310500890.0647058800957.0937690519004010100000200.005040100000000.00108010101.0400000208.0000000000.000000000199075.500000000000000.0000000000000001730.510000000000487.050000000002217.56
091505680410500890.0647058800957.0937690519001010100000150.005010100000000.00308030101.0400000156.0000000000.000000000447919.880000000000000.0000000000000001997.560000000000125.780000000002123.34
091505680510500890.0647058800957.0937690519001010100000320.005010100000000.00108120101.0400000332.8000000000.000000003822249.680000000000000.0000000000000001854.000000000000959.000000000002813.00
091505921110500705.3117728500758.4274475519001010100000080.005010100000000.00101020101.0000000080.0000000000.000000000121348.390000000000000.0000000000000001179.510000000000187.730000000001367.24
091505921910500705.3117728500758.4274475519004010100000040.005040100000000.00111060101.0100000040.4000000000.000000000183842.810000000000000.0000000000000001453.190000000000120.970000000001574.16
091505920210500705.3117728500758.4274475519001010100000400.005010100000000.00109010101.0300000412.0000000000.000000000312472.110000000000000.0000000000000004176.670000000000308.410000000004485.07
091505922410500705.3117728500758.4274475519004010100000100.005040100000000.00103030100.9900000099.0000000000.000000000225252.950000000000000.0000000000000000530.000000000000140.320000000000670.32
091505920710500705.3117728500758.4274475519013010100000050.005130100000000.00301040101.0000000050.0000000000.000000000151685.490000000000000.0000000000000001547.890000000000140.670000000001688.55
091506061110500831.9561497300894.6091691719001010100000100.005010100000000.00103040100.9900000099.0000000000.000000000354265.230000000000000.0000000000000002559.790000000000292.620000000002852.41
091506060310500831.9561497300894.6091691719001010100000070.005010100000000.00102030101.0000000070.0000000000.000000000187867.930000000000000.0000000000000012155.000000000000493.760000000012648.76
091506060810500831.9561497300894.6091691719001010100000150.005010100000000.00103060100.9900000148.5000000000.000000000797096.770000000000000.0000000000000002716.710000000000708.070000000003424.78
091506141010601243.1097066701336.7259106419001010100000050.005010100000000.00106120101.0700000053.5000000000.000000000858178.030000000000000.0000000000000004725.000000000000000.000000000004725.00
091506141310601243.1097066701336.7259106419003010100000150.005030100000000.00106120101.0700000160.5000000000.000000002574534.100000000000000.0000000000000003412.500000000000289.630000000003702.13
091506141310601243.1097066701336.7259106419017010100000150.005170100000000.00106120101.0700000160.5000000000.000000002574534.100000000000000.0000000000000003412.500000000000289.630000000003702.13
091506141410601243.1097066701336.7259106419003010100000150.005030100000000.00304020101.0900000163.5000000000.000000000437109.370000000000000.0000000000000004458.120000000000572.670000000005030.78
091506140510601243.1097066701336.7259106419001010100000205.005010100000000.00105010101.0800000221.4000000000.000000000295951.120000000000000.0000000000000004826.140000000000435.000000000005261.14
091506220210600816.8058790000878.3179606419001010100000415.005010100000000.00108120101.0400000431.6000000000.000000004548984.380000000000000.0000000000000004145.210000000000638.380000000004783.58
091506300510600357.8888599500384.8407824919001010100000260.005010100000000.00111030101.0100000262.6000000000.000000000303177.570000000000000.0000000000000001585.000000000000423.300000000002008.30
091506491310600864.3115966400929.4012426219001010100000250.005010100000000.00101120101.0000000250.0000000000.000000002788203.730000000000000.0000000000000002631.130000000001239.880000000003871.00
091506490410600864.3115966400929.4012426219001010100000240.005010100000000.00111120101.0100000242.4000000000.000000002703442.330000000000000.0000000000000004444.920000000000530.110000000004975.02
091506490810600864.3115966400929.4012426219007010100000080.005070100000000.00112060101.0100000080.8000000000.000000000450573.720000000000000.0000000000000019616.670000000000049.720000000019666.39
091506490810600864.3115966400929.4012426219001010100000450.005010100999999.99112060101.0100000454.5000000036.360000002534477.190000000202758.1800010000000019616.670000000000049.720000000019666.39
091506570710601044.1741830101122.8089348519001010100000350.005010100000000.00102120101.0000000350.0000000000.000000004715797.530000000000000.0000000000000004145.480000000000389.900000000004535.38
091506570810601044.1741830101122.8089348519003010100000060.005030100000000.00303010100.9900000059.4000000000.000000000066694.850000000000000.0000000000000001622.600000000000000.000000000001622.60
091506650210701243.1903147301336.8125891419001010100000100.005010100000000.00104010101.0900000109.0000000000.000000000145712.570000000000000.0000000000000001437.170000000000118.750000000001555.92
091506650210701243.1903147301336.8125891419013010100000080.005130100000000.00103020101.0900000087.2000000000.000000000233140.120000000000000.0000000000000001437.170000000000118.750000000001555.92
091506650340701243.1903147301336.8125891419004010100000150.000000000000000.00905040101.0800000162.0000000000.000000000866254.560000000000000.0003000000000000888.490000000000000.000000000000888.49
091506650410701243.1903147301336.8125891419001010100000070.005010100000000.00105120101.0800000075.6000000000.000000001212756.380000000000000.0000000000000001710.340000000000105.000000000001815.34
091506650510701243.1903147301336.8125891419001010100000150.005010100000000.00105020101.0800000162.0000000000.000000000433127.280000000000000.0000000000000003905.930000000000487.250000000004393.18
091506650610701243.1903147301336.8125891419001010100000100.005010100000000.00105040101.0800000108.0000000000.000000000577503.040000000000000.0000000000000003184.530000000000545.730000000003730.26
091506730110700794.2425012300854.0553782519001010100000240.005010100000000.00104120101.0900000261.6000000000.000000002681050.640000000000000.0000000000000004400.940000000000025.950000000004426.89
091506731210700794.2425012300854.0553782519001010100000100.005010100000000.00106060101.0700000107.0000000000.000000000548303.550000000000000.0000000000000001635.000000000000110.250000000001745.25
091506730310700794.2425012300854.0553782519004010100000100.005040100000000.00112060101.1200000112.0000000000.000000000573925.210000000000000.0000000000000001038.470000000000899.050000000001937.52
091506730310700794.2425012300854.0553782519003010100000050.005030100000000.00302030101.1000000055.0000000000.000000000140919.140000000000000.0000000000000001038.470000000000899.050000000001937.52
091506730310700794.2425012300854.0553782519007010100000200.005070100000000.00104110101.0900000218.0000000000.000000002048024.800000000000000.0000000000000001038.470000000000899.050000000001937.52
091506730410700794.2425012300854.0553782519003010100000100.005030100000000.00101060101.1100000111.0000000000.000000000568800.880000000000000.0000000000000001802.650000000000170.350000000001973.00
091506730810700794.2425012300854.0553782519001010100000260.005010100000000.00105030101.0800000280.8000000000.000000000719456.250000000000000.0000000000000003090.000000000000246.120000000003336.12
091506730810700794.2425012300854.0553782519001010100000100.005010100000000.00101060101.1100000111.0000000000.000000000568800.880000000000000.0000000000000003090.000000000000246.120000000003336.12
091506730910700794.2425012300854.0553782519017010100000060.005170100000000.00103020101.0900000065.4000000000.000000000111710.440000000000000.0000000000000002549.030000000000562.540000000003111.56
091506811210701056.1840277801135.7232179619001010300000150.005010100000000.00106030101.0700000160.5000000000.000000000546850.730000000000000.0000000000000002179.910000000000260.000000000002439.91
091506901110700787.6127466300846.9263495619003010100000160.005030100000000.00307120101.0500000168.0000000000.000000001707403.520000000000000.0000000000000002596.130000000000548.960000000003145.09
091507031310701239.7327872701333.0946819419003010100000080.005030100000000.00307120101.0500000084.0000000000.000000001343759.440000000000000.0000000000000001748.140000000000624.000000000002372.14
091507030210701239.7327872701333.0946819419001010100000415.005010100000000.00104120101.0900000452.3500000000.000000007236304.550000000000000.0000000000000008723.930000000000184.890000000008908.82
091507030210701239.7327872701333.0946819419003010100000030.005030100000000.00304120101.0900000032.7000000000.000000000523106.350000000000000.0000000000000008723.930000000000184.890000000008908.82
091507030410701239.7327872701333.0946819419001010100000200.005010100000000.00105030101.0800000216.0000000000.000000000863845.350000000000000.0000000000000004205.280000000000349.310000000004554.59
091507030410701239.7327872701333.0946819419017010100000120.005170100000000.00105120101.0800000129.6000000000.000000002073228.850000000000000.0000000000000004205.280000000000349.310000000004554.59
091507030610701239.7327872701333.0946819419017010100000100.005170100000000.00305030101.0800000108.0000000000.000000000431922.680000000000000.0000000000000003308.080000000000113.570000000003421.64
091507030610701239.7327872701333.0946819419001010100000250.005010100000000.00105030101.0800000270.0000000000.000000001079806.690000000000000.0000000000000003308.080000000000113.570000000003421.64
091507110110701013.0040446601089.2914332619001010100000200.005010100000000.00111010101.1200000224.0000000000.000000000244001.280000000000000.0000000000000000047.000000000000359.160000000000406.16
091507381210701307.8406978401406.3316684119001010100000415.005010100000000.00107040101.0500000435.7500000000.000000002451236.100000000000000.0000000000000006123.280000000000009.900000000006133.18
091507381310701307.8406978401406.3316684119005010100000150.005050100000000.00302060101.1000000165.0000000000.000000001392268.350000000000000.0000000000000010101.110000000000000.000000000010101.11
091507380910701307.8406978401406.3316684119004010100000080.005040100000000.00106120101.0700000085.6000000000.000000001444583.890000000000000.0000000000000001206.600000000000069.350000000001275.95
091507460210701123.7189391101208.3440537319017010100000080.005170100000000.00304060101.0900000087.2000000000.000000000632205.610000000000000.0000000000000005573.900000000001419.830000000006993.73
091507460410701123.7189391101208.3440537319003010100000015.005030100000000.00305120101.0800000016.2000000000.000000000234902.080000000000000.0000000000000000730.310000000000000.000000000000730.31
091507460610701123.7189391101208.3440537319004010100000070.005040100000000.00105120101.0800000075.6000000000.000000001096209.730000000000000.0000000000000000298.000000000000061.890000000000359.89
091507621110700752.0180776000808.6511143919001010100000100.005010100000000.00109010101.0300000103.0000000000.000000000083291.060000000000000.0000000000000001736.150000000000292.430000000002028.58
091507700510700755.9846782400812.9164321019001010100000200.005010100000000.00108100101.0400000208.0000000000.000000001690866.180000000000000.0000000000000003965.520000000000855.960000000004821.48
091507700510700755.9846782400812.9164321019017010100000100.005170100000000.00108120101.0400000104.0000000000.000000001014519.710000000000000.0000000000000003965.520000000000855.960000000004821.48
091507700610700755.9846782400812.9164321019004010100000150.005040100000000.00109040101.0300000154.5000000000.000000000502382.360000000000000.0000000000000001357.830000000000154.270000000001512.10
091507890510701134.3488407101219.7744728019001010100000220.005010100000000.00108120101.0400000228.8000000000.000000003349012.790000000000000.0000000000000004023.150000000000432.600000000004455.75
091507971010701059.1981481501138.9643259519001010100000415.005010100000070.00110120101.0200000423.3000000071.400000005785483.190000000975864.6300000000000000485.500000000000978.540000000001464.04
091507971110701059.1981481501138.9643259519003010100000120.005030100000000.00310120101.0200000122.4000000000.000000001672910.800000000000000.0000000000000005416.500000000000612.000000000006028.50
091507970310701059.1981481501138.9643259519003010100000200.005030100000000.00304030101.0900000218.0000000000.000000000744882.670000000000000.0000000000000005044.080000000000359.070000000005403.15
091507970410701059.1981481501138.9643259519001010100000830.005010100000079.00108120101.0400000863.2000000082.160000011797848.070000001122927.7100000000000015736.790000000001059.400000000016796.19
091507970510701059.1981481501138.9643259519003010100000160.005030100000000.00308120101.0400000166.4000000000.000000002274283.970000000000000.0000000000000014302.600000000001280.200000000015582.80
091507970510701059.1981481501138.9643259519005010100000040.005050100000000.00308120101.0400000041.6000000000.000000000568570.990000000000000.0000000000000014302.600000000001280.200000000015582.80
091507970610701059.1981481501138.9643259519003010100000100.005030100000000.00308120101.0400000104.0000000000.000000001421427.480000000000000.0000000000000005966.430000000000716.000000000006682.43
091507970810701059.1981481501138.9643259519001010100000330.005010100000000.00109120101.0300000339.9000000000.000000004645607.690000000000000.0000000000000008005.540000000000451.910000000008457.45
091507970910701059.1981481501138.9643259519003010100000100.005030100000000.00309080101.0300000103.0000000000.000000000938506.600000000000000.0000000000000005777.110000000000709.410000000006486.52
091508000810701198.0808080801288.3059722019001010100000150.005010100000000.00109010101.0300000154.5000000000.000000000199043.270000000000000.0000000000000000711.310000000000290.240000000001001.56
091508190210701038.7058051001116.9287439119001010100000230.005010100000000.00108080101.0400000239.2000000000.000000002137354.840000000000000.0000000000000001483.110000000000197.010000000001680.12
091508190410701038.7058051001116.9287439119004010100000070.005040100000000.00108120101.0400000072.8000000000.000000000975748.950000000000000.0000000000000000814.720000000000154.500000000000969.22
091508190710701038.7058051001116.9287439119013010100000100.005130100000000.00308120101.0400000104.0000000000.000000001393927.070000000000000.0000000000000002287.130000000000059.700000000002346.83
091508271410701153.5918581901240.4666449719013010100000015.005130100000000.00308020101.0400000015.6000000000.000000000038702.560000000000000.0000000000000002330.560000000000172.130000000002502.69
091508430110700496.4645887300533.8523831919003010100000050.005030100000000.00311010101.0100000050.5000000000.000000000026959.550000000000000.0000000000000001932.550000000000204.000000000002136.55
091508431010700496.4645887300533.8523831919017010100000050.005170100999999.99112050101.0100000050.5000000004.040000000134797.730000000010783.8200010000000000497.770000000000000.000000000000497.77
091508601010700940.9593621401011.8212041019013010100000010.005130100999999.99301040101.0000000010.0000000000.800000000040472.850000000003237.8300010000000001282.550000000000364.500000000001647.05
091508600810700940.9593621401011.8212041019013010100000150.005130100999999.99312010101.0100000151.5000000012.120000000153290.910000000012263.2700010000000001584.620000000000229.520000000001814.14
091509080110701491.8521906901604.2007133019013010100000100.005130100999999.99109030101.0300000103.0000000008.240000000495698.020000000039655.8400010000000001918.930000000000357.370000000002276.30
091509081310701491.8521906901604.2007133019001010100000130.005010100999999.99112060101.0100000131.3000000010.500000001263789.320000000101064.6400010000000001426.000000000000141.330000000001567.33
091509081910701491.8521906901604.2007133019001010100000150.005010100999999.99101060101.0000000150.0000000012.000000001443780.640000000115502.4500010000000001008.330000000000150.000000000001158.33
091509080310701491.8521906901604.2007133019013010100000015.005130100999999.99110020101.0200000015.3000000001.220000000049088.540000000003914.2500010000000000577.700000000000000.000000000000577.70
091509160110700973.3101945401046.6083155419003010300000020.005030100999999.99309070101.0300000020.6000000001.650000000150920.920000000012088.3300010000000000606.580000000000085.070000000000691.64
091509241210701019.3008474601096.0624361919001010100000200.005010100000000.00101120101.0000000200.0000000000.000000002630549.850000000000000.0000000000000002163.160000000000409.940000000002573.10
091509240410701019.3008474601096.0624361919017010100000080.005170100000000.00311020101.0100000080.8000000000.000000000177123.690000000000000.0000000000000002356.250000000000366.060000000002722.31
091509321110700641.9103009300690.2513325719001010300000160.005010100999999.99103120100.9900000158.4000000012.670000001312029.730000000104945.8100010000000006647.440000000000092.600000000006740.04
091509320510700641.9103009300690.2513325719001010300000150.005010100000000.00311050101.0100000151.5000000000.000000000522865.380000000000000.0000000000000001327.680000000000210.880000000001538.56
091509320610700641.9103009300690.2513325719001010100000080.005010100000000.00102010101.0000000080.0000000000.000000000055220.110000000000000.0000000000000000572.580000000000091.230000000000663.82
091509320910700641.9103009300690.2513325719004010300000150.005040100999999.99102080101.0000000150.0000000012.000000000828301.600000000066264.1300010000000000330.440000000000291.080000000000621.52
091509591010701024.5816710401101.7409484519001010100000465.005010100000000.00103120100.9900000460.3500000000.000000006086237.350000000000000.0000000000000009500.000000000001450.310000000010950.31
091509591110701024.5816710401101.7409484519001010100000200.005010100000000.00303030100.9900000198.0000000000.000000000654434.120000000000000.0000000000000003260.320000000000457.190000000003717.51
091509591210701024.5816710401101.7409484519007010100000240.005070100000000.00103120100.9900000237.6000000000.000000003141283.790000000000000.0000000000000006767.600000000001113.150000000007880.75
091509591210701024.5816710401101.7409484519001010100000465.005010100000093.00103030100.9900000460.3500000092.070000001521559.340000000304311.8700000000000006767.600000000001113.150000000007880.75
091509590310701024.5816710401101.7409484519001010100000415.005010100000000.00102120101.0000000415.0000000000.000000005486669.920000000000000.0000000000000002980.000000000000424.650000000003404.65
091509590510701024.5816710401101.7409484519003010100000040.005030100000000.00307040101.0500000042.0000000000.000000000185092.480000000000000.0000000000000001964.830000000000253.620000000002218.45
091509590610701024.5816710401101.7409484519001010100000200.005010100000000.00112050101.0100000202.0000000000.000000001112758.360000000000000.0000000000000001793.000000000000207.040000000002000.04
091509590610701024.5816710401101.7409484519004010100000120.005040100000000.00111030101.0100000121.2000000000.000000000400593.010000000000000.0000000000000001793.000000000000207.040000000002000.04
091509590810701024.5816710401101.7409484519013010100000020.005130100000000.00311080101.0100000020.2000000000.000000000178041.340000000000000.0000000000000002109.700000000000701.290000000002811.00
091509590910701024.5816710401101.7409484519020020100000030.005200200000000.00302050101.0000000030.0000000000.000000000165261.140000000000000.0000000000000009077.380000000000835.560000000009912.94
091509750310700932.4109874001002.6290676919017010100000080.005170100000000.00302120101.0000000080.0000000000.000000000962523.900000000000000.0000000000000003708.790000000000936.570000000004645.36
091509750510700932.4109874001002.6290676919001010100000415.005010100000000.00102120101.0000000415.0000000000.000000004993092.760000000000000.0000000000000005755.020000000000040.780000000005795.80
091509750710700932.4109874001002.6290676919017010100000200.005170100000000.00303120100.9900000198.0000000000.000000002382246.660000000000000.0000000000000009613.510000000000500.000000000010113.51
091509750710700932.4109874001002.6290676919003010100000060.005030100000000.00312120101.0100000060.6000000000.000000000729111.860000000000000.0000000000000009613.510000000000500.000000000010113.51
091509750810700932.4109874001002.6290676919001010100000463.005010100000000.00102120101.0000000463.0000000000.000000005570607.100000000000000.0000000000000014622.640000000000914.290000000015536.93
091509750910700932.4109874001002.6290676919017010100000060.005170100000000.00303120100.9900000059.4000000000.000000000714674.000000000000000.0000000000000001462.030000000000500.000000000001962.03
091509750910700932.4109874001002.6290676919003010100000070.005030100000000.00303120100.9900000069.3000000000.000000000833786.330000000000000.0000000000000001462.030000000000500.000000000001962.03
091509831110700823.0798761400885.0644404619003010100000060.005030100000000.00303060100.9900000059.4000000000.000000000315436.970000000000000.0000000000000003468.930000000000412.910000000003881.84
091509831310700823.0798761400885.0644404619013010100000020.005130100000000.00304120100.9700000019.4000000000.000000000206043.000000000000000.0000000000000000761.720000000000091.430000000000853.14
091509911210701653.5692055601778.0963258919013010100000050.005130100000000.00102030101.0000000050.0000000000.000000000266714.450000000000000.0000000000000003329.820000000000347.330000000003677.15
091509911410701653.5692055601778.0963258919001010100000465.005010100000037.20103120100.9900000460.3500000036.830000009822559.720000000785847.4500000000000028585.110000000000801.010000000029386.12
091509911410701653.5692055601778.0963258919013010100000270.005130100000000.00103080100.9900000267.3000000000.000000003802281.180000000000000.0000000000000028585.110000000000801.010000000029386.12
091509911710701653.5692055601778.0963258919001010100000300.005010100000000.00104120100.9700000291.0000000000.000000006209112.370000000000000.0000000000000000129.690000000000784.000000000000913.69
091509912010701653.5692055601778.0963258919001010100000250.005010100000000.00104020100.9700000242.5000000000.000000000862376.720000000000000.0000000000000001237.720000000000294.000000000001531.72
091510090510701016.8609625701093.4388082519001010100000200.005010100000000.00102120101.0000000200.0000000000.000000002624253.140000000000000.0000000000000000735.000000000000409.530000000001144.53
091510250310800637.3164431200685.3115201619013010100000025.005130100000000.00305050101.0800000027.0000000000.000000000092517.060000000000000.0000000000000000660.880000000000437.240000000001098.12
091510330110800460.4190124600495.0922838219001010100000120.005010100000000.00104120101.0900000130.8000000000.000000000777096.850000000000000.0000000000000004637.680000000000462.500000000005100.18
091510330110800460.4190124600495.0922838219007010100000020.005070100000000.00104120101.0900000021.8000000000.000000000129516.140000000000000.0000000000000004637.680000000000462.500000000005100.18
091510331010800460.4190124600495.0922838219017010100000200.005170100000000.00107060101.0500000210.0000000000.000000000623816.280000000000000.0000000000000001815.000000000000370.550000000002185.55
091510331110800460.4190124600495.0922838219017010100000030.005170100000000.00307100101.0500000031.5000000000.000000000155954.070000000000000.0000000000000002134.440000000000208.000000000002342.44
091510331310800460.4190124600495.0922838219017010100000030.005170100000000.00307120101.0500000031.5000000000.000000000187144.880000000000000.0000000000000005060.120000000000444.690000000005504.81
091510331310800460.4190124600495.0922838219003010100000040.005030100000000.00307080101.0500000042.0000000000.000000000166351.010000000000000.0000000000000005060.120000000000444.690000000005504.81
091510330410800460.4190124600495.0922838219017010100000030.005170100000000.00305120101.0800000032.4000000000.000000000192491.880000000000000.0000000000000002656.250000000000018.670000000002674.92
091510330410800460.4190124600495.0922838219003010100000030.005030100000000.00305120101.0800000032.4000000000.000000000192491.880000000000000.0000000000000002656.250000000000018.670000000002674.92
091510330510800460.4190124600495.0922838219005010100000020.005050100000000.00305120101.0800000021.6000000000.000000000128327.920000000000000.0000000000000000863.380000000001090.710000000001954.09
091510330810800460.4190124600495.0922838219001010100000200.005010100000000.00106120101.0700000214.0000000000.000000001271396.980000000000000.0000000000000003885.000000000000420.000000000004305.00
091510411010800992.9512817801067.7285353419013010100000100.005130100000000.00109080101.0300000103.0000000000.000000000879808.310000000000000.0000000000000001960.000000000000206.000000000002166.00
091510411010800992.9512817801067.7285353419001010100000200.005010100000000.00109120101.0300000206.0000000000.000000002639424.940000000000000.0000000000000001960.000000000000206.000000000002166.00
091510411210800992.9512817801067.7285353419001010100000200.005010100000000.00110080101.0200000204.0000000000.000000001742532.970000000000000.0000000000000007511.870000000000306.000000000007817.87
091510411210800992.9512817801067.7285353419017010100000150.005170100000000.00110120101.0200000153.0000000000.000000001960349.590000000000000.0000000000000007511.870000000000306.000000000007817.87
091510410410800992.9512817801067.7285353419001010100000120.005010100000000.00108060101.0400000124.8000000000.000000000799515.130000000000000.0000000000000002614.880000000000088.520000000002703.40
091510410810800992.9512817801067.7285353419001010100000200.005010100000000.00108060101.0400000208.0000000000.000000001332525.210000000000000.0000000000000003567.830000000000257.500000000003825.33
091510410910800992.9512817801067.7285353419001010100000150.005010100000000.00109070101.0300000154.5000000000.000000001154748.410000000000000.0000000000000003585.290000000000206.000000000003791.29
091510500510800494.2104456000531.4284848719001010100000150.005010100000000.00107040101.0500000157.5000000000.000000000334799.950000000000000.0000000000000006241.660000000000676.260000000006917.92
091510680410800728.7987486600783.6831823919001010100000200.005010100000000.00106020101.0700000214.0000000000.000000000335416.400000000000000.0000000000000006184.650000000000312.000000000006496.65
091510680810800728.7987486600783.6831823919001010100000025.005010100000000.00308060101.0400000026.0000000000.000000000122254.580000000000000.0000000000000001632.880000000000581.350000000002214.23
091510761010800652.6655770000701.8165678319001010100000100.005010100999999.99101110101.0000000100.0000000008.000000000771998.220000000061759.8600010000000000820.400000000000262.540000000001082.94
091510760510800652.6655770000701.8165678319013010100000060.005130100999999.99111120101.0100000060.6000000004.850000000510361.010000000040845.7200010000000002451.330000000000255.000000000002706.33
091510760510800652.6655770000701.8165678319003010100000015.005030100999999.99311010101.0100000015.1500000001.210000000010632.520000000000849.2000010000000002451.330000000000255.000000000002706.33
091510760710800652.6655770000701.8165678319003010100000020.005030100999999.99312010101.0100000020.2000000001.620000000014176.690000000001136.9400010000000001302.500000000000302.500000000001605.00
091510760910800652.6655770000701.8165678319003010100000015.005030100999999.99312020101.0100000015.1500000001.210000000021265.040000000001698.4000010000000000636.670000000000202.000000000000838.67
091510921210801377.1212562001480.8296125319013010100000080.005130100000000.00101120101.0000000080.0000000000.000000001421596.430000000000000.0000000000000002532.910000000000290.820000000002823.73
091510920210801377.1212562001480.8296125319001010100000150.005010100000000.00111120101.0100000151.5000000000.000000002692148.240000000000000.0000000000000001587.380000000000204.000000000001791.38
091510920810801377.1212562001480.8296125319017010100000070.005170100000000.00312120101.0100000070.7000000000.000000001256335.840000000000000.0000000000000001825.610000000000264.600000000002090.21
091511060210800341.1161747300366.8049785619013010100000060.005130100999999.99101120101.0000000060.0000000004.800000000264099.580000000021127.9700010000000003944.910000000000175.850000000004120.76
091511141510801865.5251063802006.0142184419001010300000080.005010100000000.00103060100.9900000079.2000000000.000000000953257.960000000000000.0000000000000005745.110000000000525.280000000006270.39
091511141510801865.5251063802006.0142184419017010300000060.005170100000000.00303120100.9900000059.4000000000.000000001429886.930000000000000.0000000000000005745.110000000000525.280000000006270.39
091511220910800642.4782828300690.8620881019004010100000100.005040100000000.00103030100.9900000099.0000000000.000000000205186.040000000000000.0000000000000000950.340000000000198.000000000001148.34
091511491110900069.2206572800070.5938606819001010100000200.005010100000000.00107060101.0500000210.0000000000.000000000088948.260000000000000.0000000000000001191.250000000000206.760000000001398.01
091511491410900069.2206572800070.5938606819020020100000020.005200200000000.00307020101.0500000021.0000000000.000000000002964.940000000000000.0000000000000000588.700000000000367.110000000000955.81
091511490610900069.2206572800070.5938606819001010100000150.005010100000000.00307080101.0500000157.5000000000.000000000088948.260000000000000.0000000000000001874.540000000000325.320000000002199.86
091511490710900069.2206572800070.5938606819001010100000200.005010100000000.00308120101.0400000208.0000000000.000000000176202.280000000000000.0000000000000006430.180000000000049.350000000006479.53
091511651011000241.8539258500270.8638360819005010100000030.005050100000000.00306040101.0700000032.1000000000.000000000034778.920000000000000.0000000000000000366.490000000000160.670000000000527.16
091511652011000241.8539258500270.8638360819017010100000045.005170100000000.00310020101.0200000045.9000000000.000000000024865.300000000000000.0000000000000000638.000000000000122.400000000000760.40
091511650411000241.8539258500270.8638360819013010100000025.005130100000000.00302020101.1000000027.5000000000.000000000014897.510000000000000.0000000000000001737.080000000000152.180000000001889.26
091511731811000138.4229743600155.0265421819001010100000200.005010100000000.00301120101.0000000200.0000000000.000000000372063.700000000000000.0000000000000002285.670000000000113.590000000002399.26
091511810111000160.3832304500179.6208884819001010100000440.005010100000000.00101120101.0000000440.0000000000.000000000948398.290000000000000.0000000000000006938.000000000000342.280000000007280.28
091511810111000160.3832304500179.6208884819011010100000400.005110100000000.00101120101.0000000400.0000000000.000000000862180.260000000000000.0000000000000006938.000000000000342.280000000007280.28
091511810611000160.3832304500179.6208884819007010100000015.005070100000000.00110040101.0200000015.3000000000.000000000010992.800000000000000.0000000000000000886.900000000000104.290000000000991.19
091511901011100369.2582142900397.0663410519020040100000150.005200400000000.00305020101.0700000160.5000000000.000000000127458.300000000000000.0000000000000000687.450000000000737.130000000001424.58
091511901111100369.2582142900397.0663410519020040100000030.005200400000000.00306010101.0600000031.8000000000.000000000012626.710000000000000.0000000000000001191.060000000000110.730000000001301.80
091511901311100369.2582142900397.0663410519001010100000250.005010100000000.00106120101.0700000267.5000000000.000000001274582.950000000000000.0000000000000001530.000000000001050.000000000002580.00
091511901411100369.2582142900397.0663410519025010100000110.000000000999999.99104010101.0800000118.8000000009.500000000047171.480000000003772.1303010000000001811.870000000000059.070000000001870.93
091511900911100369.2582142900397.0663410519001010100000020.005010100000000.00306060101.0700000021.4000000000.000000000050983.320000000000000.0000000000000001191.730000000000535.480000000001727.21
091512030111100789.5261324000848.9838287419020020100000200.005200200000000.00312010101.1000000220.0000000000.000000000186776.440000000000000.0000000000000002354.700000000000235.860000000002590.56
091512030311100789.5261324000848.9838287419020020100000420.005200200000000.00312010101.1000000462.0000000000.000000000392230.530000000000000.0000000000000003155.350000000000884.300000000004039.66
091512030411100789.5261324000848.9838287419020010100000100.005200100000000.00308020101.1100000111.0000000000.000000000188474.410000000000000.0000000000000001350.420000000000727.610000000002078.03
091512030511100789.5261324000848.9838287419020020100000300.005200200000000.00305030101.0700000321.0000000000.000000000817571.430000000000000.0000000000000000667.020000000000259.880000000000926.90
091512030811100789.5261324000848.9838287419001010100000150.005010100000000.00101020101.1100000166.5000000000.000000000282711.610000000000000.0000000000000001446.880000000000376.980000000001823.86
091512111411100156.9479166700168.7673627719003010100000045.005030100000000.00309120101.0300000046.3500000000.000000000093868.410000000000000.0000000000000004485.610000000001667.600000000006153.21
091512110211100156.9479166700168.7673627719001010100000045.005010100000000.00302040101.1000000049.5000000000.000000000033415.940000000000000.0000000000000003190.820000000000431.860000000003622.68
091512110211100156.9479166700168.7673627719006010100000040.005060100000000.00307040101.0500000042.0000000000.000000000028352.920000000000000.0000000000000003190.820000000000431.860000000003622.68
091512541211100614.2619886700660.5208790319020040100000015.005200400000000.00302030101.0000000015.0000000000.000000000029723.440000000000000.0000000000000002631.680000000000049.500000000002681.18
091512540311100614.2619886700660.5208790319013010100000040.005130100000000.00301120101.0000000040.0000000000.000000000317050.020000000000000.0000000000000000622.200000000000070.000000000000692.20
091512620111200313.6070853500337.2242325019001010100000415.005010100000000.00104020101.0900000452.3500000000.000000000305086.760000000000000.0000000000000008520.580000000000080.270000000008600.85
091512620111200313.6070853500337.2242325019005010100000060.005050100000000.00304120101.0900000065.4000000000.000000000264653.580000000000000.0000000000000008520.580000000000080.270000000008600.85
091512620111200313.6070853500337.2242325019001010100000380.005010100000000.00103100101.0900000414.2000000000.000000001396782.770000000000000.0000000000000008520.580000000000080.270000000008600.85
091512621011200313.6070853500337.2242325019005010100000025.005050100000000.00307100101.0500000026.2500000000.000000000088521.360000000000000.0000000000000005950.070000000000261.630000000006211.71
091512621011200313.6070853500337.2242325019001010100000230.005010100000000.00307120101.0500000241.5000000000.000000000977275.830000000000000.0000000000000005950.070000000000261.630000000006211.71
091512621211200313.6070853500337.2242325019001010100000200.005010100000000.00107060101.0500000210.0000000000.000000000424902.530000000000000.0000000000000010302.860000000000046.030000000010348.89
091512621211200313.6070853500337.2242325019005010100000050.005050100000000.00307060101.0500000052.5000000000.000000000106225.630000000000000.0000000000000010302.860000000000046.030000000010348.89
091512621611200313.6070853500337.2242325019003010100000100.005030100000000.00308120101.0400000104.0000000000.000000000420855.840000000000000.0000000000000004884.600000000000705.850000000005590.45
091512621811200313.6070853500337.2242325019003010100000045.005030100000000.00308030101.0400000046.8000000000.000000000047346.280000000000000.0000000000000002627.950000000000111.140000000002739.09
091512621811200313.6070853500337.2242325019005010100000040.005050100000000.00307010101.0500000042.0000000000.000000000014163.420000000000000.0000000000000002627.950000000000111.140000000002739.09
091512620211200313.6070853500337.2242325019005010100000105.005050100000000.00312030101.1200000117.6000000000.000000000118972.710000000000000.0000000000000004174.350000000000483.090000000004657.44
091512620211200313.6070853500337.2242325019003010100000020.005030100000000.00309010101.1400000022.8000000000.000000000007688.710000000000000.0000000000000004174.350000000000483.090000000004657.44
091512620211200313.6070853500337.2242325019015010100000020.005150100000000.00309010101.1400000022.8000000000.000000000007688.710000000000000.0000000000000004174.350000000000483.090000000004657.44
091512622011200313.6070853500337.2242325019005010100000020.005050100000000.00309020101.0300000020.6000000000.000000000013893.640000000000000.0000000000000002755.050000000000081.700000000002836.75
091512620311200313.6070853500337.2242325019005010100000030.005050100000000.00305030101.0800000032.4000000000.000000000032778.200000000000000.0000000000000015687.590000000000178.400000000015866.00
091512620411200313.6070853500337.2242325019011010100000500.005110100000000.00112030101.1200000560.0000000000.000000000566536.710000000000000.0000000000000010179.250000000000110.240000000010289.49
091512620411200313.6070853500337.2242325019003010100000020.005030100000000.00305020101.0800000021.6000000000.000000000014568.090000000000000.0000000000000010179.250000000000110.240000000010289.49
091512620511200313.6070853500337.2242325019005010100000030.005050100000000.00301030101.1100000033.3000000000.000000000033688.700000000000000.0000000000000004214.780000000000183.400000000004398.18
091512620711200313.6070853500337.2242325019001010100000300.005010100000000.00106020101.0700000321.0000000000.000000000216497.960000000000000.0000000000000007046.950000000000120.990000000007167.94
091512620711200313.6070853500337.2242325019005010100000075.005050100000000.00302030101.1000000082.5000000000.000000000083463.000000000000000.0000000000000007046.950000000000120.990000000007167.94
091512701011201159.6073059401246.9351045219003010100000200.005030100000000.00312120101.0100000202.0000000000.000000003022570.690000000000000.0000000000000004883.000000000000000.000000000004883.00
091512701811201159.6073059401246.9351045219020040100000100.005200400000000.00311030101.0100000101.0000000000.000000000377821.340000000000000.0000000000000002464.170000000001179.290000000003643.45
091512891111201120.9957437301205.4157797419001010100000300.005010100000000.00102120101.0000000300.0000000000.000000004339496.810000000000000.0000000000000015380.000000000000465.000000000015845.00
091512891711201120.9957437301205.4157797419001010100000300.005010100000000.00103120100.9900000297.0000000000.000000004296101.840000000000000.0000000000000001072.380000000000280.000000000001352.38
091512890511201120.9957437301205.4157797419001010100000250.005010100000000.00107060101.0500000262.5000000000.000000001898529.850000000000000.0000000000000015500.000000000002582.500000000018082.50
091512970111301577.2721354201696.0534699719001010300000035.005010100000000.00304040101.0900000038.1500000000.000000000258817.760000000000000.0000000000000012749.370000000009287.470000000022036.84
091512971411301577.2721354201696.0534699719001010100000450.005010100000000.00106120101.0700000481.5000000000.000000009799796.950000000000000.0000000000000031779.000000000002120.420000000033899.42
091512971411301577.2721354201696.0534699719005010100000070.005050100000000.00306100101.0700000074.9000000000.000000001270344.050000000000000.0000000000000031779.000000000002120.420000000033899.42
091512970211301577.2721354201696.0534699719001010100000380.005010100000028.00112080101.1200000425.6000000031.360000005774722.850000000425505.8900000000000012456.260000000002538.220000000014994.48
091512970211301577.2721354201696.0534699719005010100000060.005050100000000.00304120101.0900000065.4000000000.000000001331062.760000000000000.0000000000000012456.260000000002538.220000000014994.48
091512970611301577.2721354201696.0534699719003010100000100.005030100000000.00305120101.0800000108.0000000000.000000002198085.300000000000000.0000000000000005735.680000000000365.470000000006101.15
091512970911301577.2721354201696.0534699719001010100000300.005010100000000.00105120101.0800000324.0000000000.000000006594255.890000000000000.0000000000000006652.910000000001692.530000000008345.44
091513190111300686.4360471100738.1302271619001010100000450.005010100000000.00311050101.0100000454.5000000000.000000001677400.940000000000000.0000000000000004594.900000000000612.000000000005206.90
091513191011300686.4360471100738.1302271619003010100000300.005030100000000.00101120101.0000000300.0000000000.000000002657268.820000000000000.0000000000000007930.610000000000809.180000000008739.79
091513191211300686.4360471100738.1302271619003010100000200.005030100000000.00302060101.0000000200.0000000000.000000000885756.270000000000000.0000000000000005921.000000000000000.000000000005921.00
091513191311300686.4360471100738.1302271619001010100000200.005010100000000.00302060101.0000000200.0000000000.000000000885756.270000000000000.0000000000000003809.310000000000232.370000000004041.68
091513191611300686.4360471100738.1302271619001010100000465.005010100000000.00102020101.0000000465.0000000000.000000000686461.110000000000000.0000000000000003960.000000000000025.670000000003985.67
091513191811300686.4360471100738.1302271619003010100000150.005030100000000.00103030100.9900000148.5000000000.000000000328837.020000000000000.0000000000000002422.880000000000000.000000000002422.88
091513190311300686.4360471100738.1302271619001010100000350.005010100999999.99111060101.0100000353.5000000028.280000001565574.210000000125245.9400010000000009848.950000000000612.000000000010460.95
091513190411300686.4360471100738.1302271619005010100000200.005050100000000.00311120101.0100000202.0000000000.000000001789227.670000000000000.0000000000000004635.530000000000000.000000000004635.53
091513190411300686.4360471100738.1302271619001010100000350.005010100000000.00111120101.0100000353.5000000000.000000003131148.420000000000000.0000000000000004635.530000000000000.000000000004635.53
091513190611300686.4360471100738.1302271619001010100000750.005010100000000.00112120101.0100000757.5000000000.000000006709603.760000000000000.0000000000000009466.120000000000000.000000000009466.12
091513510211401417.8215079401524.5949220419025010100000110.005250100999999.99104010101.0800000118.8000000009.500000000181121.880000000014483.6500010000000000827.000000000000000.000000000000827.00
091513510411401417.8215079401524.5949220419013010100000030.005130100999999.99103020101.0900000032.7000000002.620000000099708.510000000007988.8800010000000001661.350000000000454.000000000002115.35
091513781211401331.8822058801432.1836962419013010100000050.005130100000000.00106120101.0700000053.5000000000.000000000919461.930000000000000.0000000000000001484.890000000000118.420000000001603.30
091513781411401331.8822058801432.1836962419001010100000150.005010100000000.00106040101.0700000160.5000000000.000000000919461.930000000000000.0000000000000002923.630000000000260.700000000003184.33
091513781511401331.8822058801432.1836962419004010100000050.005040100000000.00106120101.0700000053.5000000000.000000000919461.930000000000000.0000000000000000574.750000000000049.000000000000623.75
091513861511401008.6783333301084.6399609319013010100000020.005130100000000.00109030101.0300000020.6000000000.000000000067030.750000000000000.0000000000000001264.700000000000195.800000000001460.50
091514081211400664.3436132800714.3740545819020020100000030.005200200000000.00306020101.0600000031.8000000000.000000000045434.190000000000000.0000000000000001432.650000000000185.280000000001617.93
091514080211400664.3436132800714.3740545819020040100000020.005200400000000.00303010101.0900000021.8000000000.000000000015573.350000000000000.0000000000000000801.320000000000338.380000000001139.70
091514080511400664.3436132800714.3740545819003010100000020.005030100000000.00304010101.0900000021.8000000000.000000000015573.350000000000000.0000000000000002272.870000000000453.570000000002726.43
091514080911400664.3436132800714.3740545819003010100000100.005030100000000.00106020101.0700000107.0000000000.000000000152876.050000000000000.0000000000000002286.810000000000206.000000000002492.81
091514160611400618.2014414800664.7570044619001010100000150.005010100000000.00108010101.0400000156.0000000000.000000000103702.090000000000000.0000000000000001261.500000000000180.990000000001442.49
091514160911400618.2014414800664.7570044619001010100000100.005010100000000.00108010101.0400000104.0000000000.000000000069134.730000000000000.0000000000000009746.760000000000354.370000000010101.13
091514241311400622.3840476200669.2545946419013010100000070.005130100000000.00109040101.0300000072.1000000000.000000000193013.030000000000000.0000000000000002299.500000000000171.140000000002470.64
091514401011400866.9938317000932.2854716619001010100000465.005010100000000.00102030101.0000000465.0000000000.000000001300538.230000000000000.0000000000000001960.000000000000300.000000000002260.00
091514591311400679.7945625000730.9885851119001010100000080.005010100000000.00112030101.0100000080.8000000000.000000000177191.630000000000000.0000000000000001124.250000000000107.500000000001231.75
091514670711401498.8944462301611.7733075719001010100000500.005010100000000.00107010101.0500000525.0000000000.000000000846180.990000000000000.0000000000000003419.410000000001078.230000000004497.64
091514751311400404.9658270700435.4630255619013010100000050.005130100000000.00112120101.0100000050.5000000000.000000000263890.590000000000000.0000000000000001259.250000000000399.940000000001659.19
091514751511400404.9658270700435.4630255619001010100000150.005010100000000.00109020101.0300000154.5000000000.000000000134558.070000000000000.0000000000000002056.170000000000180.000000000002236.17
091514751711400404.9658270700435.4630255619013010100000010.005130100000000.00101120101.0000000010.0000000000.000000000052255.560000000000000.0000000000000000300.000000000000026.440000000000326.44
091514750911400404.9658270700435.4630255619001010100000105.005010100000000.00311100101.0100000106.0500000000.000000000461808.540000000000000.0000000000000001292.790000000000352.670000000001645.45
091514830111400594.9663337300639.7721053819001010100000200.005010100000000.00110120101.0200000204.0000000000.000000001566162.110000000000000.0000000000000003570.870000000000282.870000000003853.74
091514911311401562.3839153401680.0440466419013010100000100.005130100000000.00112060101.0100000101.0000000000.000000001018106.690000000000000.0000000000000004096.220000000000003.420000000004099.64
091514911311401562.3839153401680.0440466419001010100000250.005010100000000.00104040101.0900000272.5000000000.000000001831248.010000000000000.0000000000000004096.220000000000003.420000000004099.64
091514911711401562.3839153401680.0440466419001010100000250.005010100000000.00111020101.0100000252.5000000000.000000000848422.240000000000000.0000000000000008115.830000000000072.910000000008188.75
091514912411401562.3839153401680.0440466419001010100000415.005010100000000.00101120101.0000000415.0000000000.000000008366619.350000000000000.0000000000000005581.500000000001691.680000000007273.18
091514910311401562.3839153401680.0440466419001010100000080.005010100000000.00306010101.0700000085.6000000000.000000000143811.770000000000000.0000000000000001696.830000000000522.950000000002219.78
091515301511401138.1171264401223.8265408919001010100000100.005010100000000.00103120100.9900000099.0000000000.000000001453905.930000000000000.0000000000000001043.060000000000230.400000000001273.46
091515481011401039.3883912901117.6627343619020040100000100.005200400000000.00301030101.0000000100.0000000000.000000000335298.820000000000000.0000000000000000948.010000000000183.500000000001131.51
091515481111401039.3883912901117.6627343619001010100000080.005010100000000.00103030100.9900000079.2000000000.000000000265556.670000000000000.0000000000000001332.610000000000231.700000000001564.31
091515481411401039.3883912901117.6627343619004010100000080.005040100000000.00103060100.9900000079.2000000000.000000000531113.330000000000000.0000000000000002297.420000000000237.470000000002534.88
091515641711400674.9137777800725.7402378619004010100000060.005040100000000.00110060101.0200000061.2000000000.000000000266491.820000000000000.0000000000000001004.880000000000082.550000000001087.43
091515640411400674.9137777800725.7402378619001010100000100.005010100000000.00102120101.0000000100.0000000000.000000000870888.290000000000000.0000000000000001250.790000000000215.040000000001465.83
091600160110100209.3593654700215.2785001019001010100000415.005010100000050.00104120101.0900000452.3500000054.500000001168574.750000000140792.1400000000000000093.600000000000455.000000000000548.60
091600161010100209.3593654700215.2785001019013010100000100.005130100000000.00107120101.0500000105.0000000000.000000000271250.910000000000000.0000000000000003385.020000000000188.130000000003573.15
091600161310100209.3593654700215.2785001019001010100000415.005010100000000.00107120101.0500000435.7500000000.000000001125691.280000000000000.0000000000000003729.530000000000520.000000000004249.53
091600160310100209.3593654700215.2785001019001010100000415.005010100000044.00104120101.0900000452.3500000047.960000001168574.750000000123897.0800000000000019630.150000000000770.100000000020400.25
091600160710100209.3593654700215.2785001019001010100000415.005010100000000.00106120101.0700000444.0500000000.000000001147133.020000000000000.0000000000000002029.330000000000758.750000000002788.08
091600160910100209.3593654700215.2785001019001010100000415.005010100000000.00106120101.0700000444.0500000000.000000001147133.020000000000000.0000000000000003522.500000000000892.500000000004415.00
091600241110100206.0796725600211.9060817419001010100000400.005010100000000.00106060101.0700000428.0000000000.000000000544174.820000000000000.0000000000000004959.500000000000648.700000000005608.20
091600241310100206.0796725600211.9060817419001010100000190.005010100000000.00104060101.0900000207.1000000000.000000000263314.500000000000000.0000000000000001681.000000000000000.000000000001681.00
091600240720100206.0796725600211.9060817419001010100000150.005010100000000.00305030101.0800000162.0000000000.000000000102986.360000000000000.0000000000000002785.000000000001579.190000000004364.19
091600321110100090.9395156400093.5106126419001010100000415.005010100000083.00106120101.0700000444.0500000088.810000000498280.650000000099656.1300000000000008814.000000000000080.850000000008894.85
091600321210100090.9395156400093.5106126419001010100000420.005010100000007.00106120101.0700000449.4000000007.490000000504284.030000000008404.7300000000000002262.000000000000067.150000000002329.15
091600321310100090.9395156400093.5106126419001010100000030.005010100000000.00308020101.1500000051.0000000000.000000000009538.080000000000000.0001000000000007615.300000000000918.060000000008533.36
091600320310100090.9395156400093.5106126419017010100000350.005170100000000.00305060101.0800000378.0000000000.000000000212082.070000000000000.0000000000000003829.970000000000945.000000000004774.97
091600320710100090.9395156400093.5106126419001010100000660.005010100000000.00106120101.0700000706.2000000000.000000000792446.340000000000000.0000000000000003950.000000000001575.000000000005525.00
091600320810100090.9395156400093.5106126419001010100000415.005010100000000.00106120101.0700000444.0500000000.000000000498280.650000000000000.0000000000000019934.670000000000635.630000000020570.30
091600400610100395.1694214900406.3418904419001010100000250.005010100000000.00306120101.0700000267.5000000000.000000001304357.470000000000000.0000000000000000415.000000000000420.000000000000835.00
091600591310100366.4916443900376.8533178719001010100000200.005010100000000.00307120101.0500000210.0000000000.000000000949670.360000000000000.0000000000000002753.690000000000208.000000000002961.69
091600590210100366.4916443900376.8533178719001010100000030.005010100000000.00304120101.0900000032.7000000000.000000000147877.240000000000000.0000000000000001713.000000000000234.720000000001947.72
091600670310100170.8862988900175.7176997119004010100000050.005040100000000.00305060101.0800000054.0000000000.000000000056932.530000000000000.0000000000000003520.550000000000019.000000000003539.55
091600670310100170.8862988900175.7176997119001010300000415.005010100000046.00105030101.0800000448.2000000049.680000000236270.020000000026188.9700000000000003520.550000000000019.000000000003539.55
091600751310100179.9591477900185.0470616919001010100000630.005010100000048.00110120101.0200000642.6000000048.960000001426934.900000000108718.8500000000000025200.000000000001260.000000000026460.00
091600750310100179.9591477900185.0470616919001010100000030.005010100000000.00307030101.0500000031.5000000000.000000000017486.950000000000000.0000000000000002034.950000000000000.000000000002034.95
091600750410100179.9591477900185.0470616919001010100000360.005010100000000.00308010101.0400000374.4000000000.000000000069281.620000000000000.0000000000000005573.000000000000705.230000000006278.23
091600750710100179.9591477900185.0470616919001010100000415.005010100000085.00109120101.0300000427.4500000087.550000000949180.400000000194410.4400000000000004588.540000000001565.750000000006154.29
091600830110100343.8804435100353.6028394419001010100000415.005010100000034.00108100101.0400000431.6000000035.360000001526149.860000000125033.9600000000000006884.500000000000000.000000000006884.50
091600831010100343.8804435100353.6028394419003010100000150.005030100000000.00309050101.0300000154.5000000000.000000000273158.190000000000000.0000000000000001570.000000000000386.080000000001956.08
091600831210100343.8804435100353.6028394419001010100000415.005010100000000.00109080101.0300000427.4500000000.000000001209180.270000000000000.0000000000000011350.000000000000909.170000000012259.17
091600830210100343.8804435100353.6028394419001010100000600.005010100000033.00112080101.1200000672.0000000036.960000001900968.860000000104553.2900000000000020600.000000000000538.130000000021138.13
091600830310100343.8804435100353.6028394419001010100000415.005010100000000.00108030101.0400000431.6000000000.000000000457844.960000000000000.0000000000000007855.330000000000311.670000000008167.00
091600830410100343.8804435100353.6028394419001010100000415.005010100000050.00108120101.0400000431.6000000052.000000001831379.830000000220648.1700000000000016527.130000000001551.010000000018078.13
091600830610100343.8804435100353.6028394419001010100000500.005010100000100.00108120101.0400000520.0000000104.000000002206481.720000000441296.3400000000000028841.640000000000899.000000000029740.64
091600830710100343.8804435100353.6028394419001010100000415.005010100000083.00108120101.0400000431.6000000086.320000001831379.830000000366275.9700000000000010717.130000000001564.930000000012282.06
091600830910100343.8804435100353.6028394419001010100000415.005010100000000.00108120101.0400000431.6000000000.000000001831379.830000000000000.0000000000000017132.000000000000120.000000000017252.00
091600910310100212.1346944000218.1322948219001010100000420.005010100000000.00108070101.0400000436.8000000000.000000000666961.300000000000000.0000000000000036117.250000000001030.000000000037147.25
091600910910100212.1346944000218.1322948219006010100000096.005060100000000.00310010101.1300000108.4800000000.000000000023662.990000000000000.0000000000000001204.810000000000208.600000000001413.41
091601050510100157.3228074000161.7707329919003010100000020.005030100000000.00308120101.0400000020.8000000000.000000000040377.970000000000000.0000000000000002166.750000000000515.000000000002681.75
091601131010100655.7208188200674.2597544919013010100000040.005130100000000.00308050101.0400000041.6000000000.000000000140246.030000000000000.0000000000000001260.000000000000180.250000000001440.25
091601131210100655.7208188200674.2597544919017010100000030.005170100000000.00308020101.0400000031.2000000000.000000000042073.810000000000000.0000000000000002198.170000000000154.500000000002352.67
091601131310100655.7208188200674.2597544919001010300000500.005010100000055.00110110101.1300000565.0000000062.150000004190524.370000000460957.6800000000000003520.000000000000463.500000000003983.50
091601131710100655.7208188200674.2597544919017010100000120.005170100000000.00309120101.0300000123.6000000000.000000001000062.070000000000000.0000000000000003435.750000000000546.200000000003981.95
091601132110100655.7208188200674.2597544919001010300000400.005010100000000.00109100101.0300000412.0000000000.000000002777950.190000000000000.0000000000000001596.040000000000000.000000000001596.04
091601211010100239.6046024500246.3788487219003010100000100.005030100000000.00310120101.0200000102.0000000000.000000000301567.710000000000000.0000000000000004422.060000000000816.000000000005238.06
091601301010100255.3172177600262.5357005919001010100000415.005010100000000.00101110101.0000000415.0000000000.000000001198475.470000000000000.0000000000000003553.000000000001000.000000000004553.00
091601301110100255.3172177600262.5357005919001010100000415.005010100000000.00101010101.0000000415.0000000000.000000000108952.320000000000000.0000000000000002140.000000000000356.930000000002496.93
091601301210100255.3172177600262.5357005919001010100000300.005010100000000.00301120101.0000000300.0000000000.000000000945128.520000000000000.0000000000000005010.000000000001000.000000000006010.00
091601300410100255.3172177600262.5357005919001010100000415.005010100000088.00111120101.0100000419.1500000088.880000001320502.070000000280010.0800000000000008148.250000000001690.030000000009838.28
091601300710100255.3172177600262.5357005919001010300000300.005010100000000.00312060101.0100000303.0000000000.000000000477289.900000000000000.0000000000000008264.650000000000067.330000000008331.98
091601481110100257.5964134900264.8793351319001010100000415.005010100000000.00112060101.0100000419.1500000000.000000000666145.040000000000000.0000000000000004365.000000000000123.310000000004488.31
091601481210100257.5964134900264.8793351319001010100000100.005010100000000.00312060101.0100000101.0000000000.000000000160516.880000000000000.0000000000000003140.950000000000202.000000000003342.95
091601561210100109.6483178400112.7483614119004010100000415.005040100000083.00101090101.0000000415.0000000083.000000000421115.130000000084223.0300000000000004275.730000000000731.540000000005007.27
091601560210100109.6483178400112.7483614119001010300000415.005010100000042.00111100101.0100000419.1500000042.420000000472584.760000000047827.8500000000000002777.400000000000310.290000000003087.69
091601560610100109.6483178400112.7483614119007010100000040.005070100000000.00111030101.0100000040.4000000000.000000000013665.100000000000000.0000000000000002037.180000000000454.350000000002491.53
091601560610100109.6483178400112.7483614119013010100000120.005130100000000.00311120101.0100000121.2000000000.000000000163981.220000000000000.0000000000000002037.180000000000454.350000000002491.53
091601560910100109.6483178400112.7483614119001010100000415.005010100000000.00112060101.0100000419.1500000000.000000000283550.850000000000000.0000000000000007145.810000000000642.080000000007787.89
091601640410100212.8341233700218.8514984619001010300000415.005010100000042.00111070101.0100000419.1500000042.420000000642121.240000000064985.7600000000000008014.460000000000486.200000000008500.66
091601640510100212.8341233700218.8514984619001010300000050.005010100000000.00311030101.0100000050.5000000000.000000000033156.000000000000000.0000000000000002496.310000000000137.020000000002633.32
091601721310100351.0138421200360.9379178219001010100000250.005010100000000.00312070101.0100000252.5000000000.000000000637957.770000000000000.0000000000000004228.500000000000348.830000000004577.33
091601800110100217.6856905500223.8402320919001010100000415.005010100000000.00101080101.0000000415.0000000000.000000000743149.570000000000000.0000000000000002913.830000000000800.000000000003713.83
091601800610100217.6856905500223.8402320919003010100000350.005030100000000.00302080101.0000000350.0000000000.000000000626752.650000000000000.0000000000000002652.000000000000000.000000000002652.00
091601800710100217.6856905500223.8402320919001010100000350.005010100000000.00303060100.9900000346.5000000000.000000000465363.840000000000000.0000000000000001021.250000000000000.000000000001021.25
091601991010100150.5023222700154.7574149819001010300000697.005010100000000.00903120100.9900000690.0300000000.000000001281447.110000000000000.0000000000000007405.000000000001400.740000000008805.74
091601991110100150.5023222700154.7574149819001010100000020.005010100000000.00303060100.9900000019.8000000000.000000000018385.180000000000000.0000000000000001025.750000000000074.250000000001100.00
091601991210100150.5023222700154.7574149819005010100000040.005050100000000.00303120100.9900000039.6000000000.000000000073540.720000000000000.0000000000000025824.180000000002970.000000000028794.18
091601991210100150.5023222700154.7574149819011010100000920.005110100000100.00103120100.9900000910.8000000099.000000001691436.640000000183851.8100000000000025824.180000000002970.000000000028794.18
091601991210100150.5023222700154.7574149819007010100000600.005070100000000.00103100100.9900000594.0000000000.000000000919259.040000000000000.0000000000000025824.180000000002970.000000000028794.18
091601991210100150.5023222700154.7574149819001010100000465.005010100000000.00103120100.9900000460.3500000000.000000000854910.910000000000000.0000000000000025824.180000000002970.000000000028794.18
091601991210100150.5023222700154.7574149819015010100000020.005150100000000.00303120100.9900000019.8000000000.000000000036770.360000000000000.0000000000000025824.180000000002970.000000000028794.18
091601991310100150.5023222700154.7574149819001010100000300.005010100000000.00903120100.9900000297.0000000000.000000000551555.430000000000000.0000000000000001816.500000000000198.000000000002014.50
091601990310100150.5023222700154.7574149819001010100000120.005010100000000.00302060101.0000000120.0000000000.000000000111425.340000000000000.0000000000000005880.090000000000006.710000000005886.80
091601990410100150.5023222700154.7574149819001010300000465.005010100000087.00102120101.0000000465.0000000087.000000000863546.380000000161566.7400000000000009500.000000000001300.000000000010800.00
091601990410100150.5023222700154.7574149819003010300000465.005030100000087.00102100101.0000000465.0000000087.000000000719621.980000000134638.9500000000000009500.000000000001300.000000000010800.00
091602021010100241.0190482000247.8332845419003010100000040.005030100000000.00303030100.9900000039.6000000000.000000000029442.590000000000000.0000000000000001070.000000000000198.000000000001268.00
091602021210100241.0190482000247.8332845419005010100000100.005050100000000.00305030101.0800000108.0000000000.000000000080297.980000000000000.0000000000000001225.630000000000990.000000000002215.63
091602020310100241.0190482000247.8332845419001010100000200.005010100000000.00302010101.0000000200.0000000000.000000000049566.660000000000000.0000000000000010352.000000000001000.000000000011352.00
091602020410100241.0190482000247.8332845419001010100000450.005010100000081.00102120101.0000000450.0000000081.000000001338299.740000000240893.9500000000000016233.000000000000000.000000000016233.00
091602020910100241.0190482000247.8332845419001010100000465.005010100000000.00103120100.9900000460.3500000000.000000001369080.630000000000000.0000000000000016166.670000000001074.440000000017241.11
091602100510100218.4278533000224.6033777119001010100000200.005010100000000.00302060101.0000000200.0000000000.000000000269524.050000000000000.0000000000000000115.090000000000100.000000000000215.09
091602370110200260.5673639200284.1253363619001010300001400.005010100000000.00110010101.1300001582.0000000000.000000000449486.280000000000000.0000000000000003450.000000000000265.340000000003715.34
091602371110200260.5673639200284.1253363619001010100000250.005010100000000.00107010101.0500000262.5000000000.000000000074582.900000000000000.0000000000000003703.730000000000514.390000000004218.12
091602371210200260.5673639200284.1253363619017010100000200.005170100000000.00907120101.0500000210.0000000000.000000000715995.850000000000000.0000000000000003670.840000000000263.860000000003934.70
091602450610200202.3092686000220.6001094119001010100000250.005010100000000.00108120101.0400000260.0000000000.000000000688272.340000000000000.0000000000000001417.500000000000412.000000000001829.50
091602610710200231.5541601300252.4890402219001010100000415.005010100000000.00112120101.0100000419.1500000000.000000001269969.370000000000000.0000000000000009234.750000000000594.240000000009828.99
091602701210200266.1444652900290.2066651119003010300000240.005030100000000.00312120101.0100000242.4000000000.000000000844153.150000000000000.0000000000000001300.000000000000760.000000000002060.00
091602700310200266.1444652900290.2066651119001010100000415.005010100000000.00111060101.0100000419.1500000000.000000000729840.740000000000000.0000000000000010696.790000000000408.000000000011104.79
091602700410200266.1444652900290.2066651119003010100000090.005030100000000.00311120101.0100000090.9000000000.000000000316557.430000000000000.0000000000000000865.620000000000008.500000000000874.12
091602881010200161.9971193400176.6433268119001010300000465.005010100000083.00103120100.9900000460.3500000082.170000000975813.070000000174177.3900000000000007787.860000000000445.500000000008233.36
091602960110300349.8161235400381.4431027319001010100000300.005010100000000.00104040101.0900000327.0000000000.000000000498927.580000000000000.0000000000000003807.510000000000105.000000000003912.51
091602961110300349.8161235400381.4431027319004010100000100.005040100000000.00306050101.0700000107.0000000000.000000000204072.060000000000000.0000000000000001277.490000000000112.670000000001390.16
091602961410300349.8161235400381.4431027319001010100000430.005010100000000.00106040101.0700000460.1000000000.000000000702007.890000000000000.0000000000000001020.000000000000516.470000000001536.47
091602960410300349.8161235400381.4431027319001010100000150.005010100000000.00104070101.0900000163.5000000000.000000000436561.630000000000000.0000000000000008941.500000000000328.810000000009270.31
091603000310300102.5980769200111.8739994019003010100000200.005030100000000.00108120101.0400000208.0000000000.000000000279237.500000000000000.0000000000000000986.980000000000353.640000000001340.62
091603000410300102.5980769200111.8739994019001010100000150.005010100000000.00108030101.0400000156.0000000000.000000000052357.030000000000000.0000000000000000629.240000000001044.910000000001674.15
091603180210300353.4196428600385.3724172919001010100000020.005010100000000.00307030101.0500000021.0000000000.000000000024278.460000000000000.0000000000000000909.330000000000000.000000000000909.33
091603180410300353.4196428600385.3724172919001010100000050.005010100000000.00310060101.0200000051.0000000000.000000000117923.960000000000000.0000000000000003412.500000000000255.000000000003667.50
091603180510300353.4196428600385.3724172919003010100000100.005030100000000.00311060101.0100000101.0000000000.000000000233535.680000000000000.0000000000000001200.000000000000255.000000000001455.00
091603261010300307.6455026500335.4598235219004010100000080.005040100000000.00311120101.0100000080.8000000000.000000000325261.840000000000000.0000000000000000683.890000000000115.130000000000799.01
091603261110300307.6455026500335.4598235219004010100000040.005040100000000.00111040101.0100000040.4000000000.000000000054210.310000000000000.0000000000000000733.000000000000204.000000000000937.00
091603260410300307.6455026500335.4598235219001010300000080.005010100000000.00311060101.0100000080.8000000000.000000000162630.920000000000000.0000000000000001626.230000000000262.500000000001888.73
091603340210300195.8106406900213.5139386319001010100000430.005010100000000.00102020101.0000000430.0000000000.000000000183621.990000000000000.0000000000000004957.750000000000005.150000000004962.90
091603340510300195.8106406900213.5139386319004010100000120.005040100000000.00102060101.0000000120.0000000000.000000000153730.040000000000000.0000000000000000387.330000000000219.530000000000606.87
091603420610300187.2545546600204.1842943219001010100000200.005010100000000.00302020101.0000000200.0000000000.000000000081673.720000000000000.0000000000000001695.830000000000452.410000000002148.24
091603501910400051.3840277800052.8367881019001010300000150.005010100000000.00110010101.0200000153.0000000000.000000000008084.030000000000000.0000000000000000561.600000000000126.800000000000688.40
091603770410400057.1151306300058.7299241619001010100000030.005010100000000.00312010101.0100000297.0000000000.000000000017442.790000000000000.0001000000000003185.240000000000003.430000000003188.67
091603851210500014.2676767700015.5576216419004010100000090.005040100000000.00305120101.0800000097.2000000000.000000000018146.410000000000000.0000000000000001934.870000000000315.000000000002249.87
091604070210500032.7192982500035.6774596819004010100000150.005040100000000.00311010101.0100000151.5000000000.000000000005405.140000000000000.0000000000000000402.920000000000204.000000000000606.92
091604311410600105.9122015100115.4877549819005010100000126.005050100000000.00312010101.0100000127.2600000000.000000000014696.970000000000000.0000000000000000262.500000000000203.610000000000466.11
091604400910600077.1268004100084.0998572519001010100000300.005010100000000.00303120100.9900000297.0000000000.000000000299731.890000000000000.0000000000000006172.490000000000700.000000000006872.49
091700110210100417.9568257800372.8195647619003010100000180.005030100999999.99304120101.0900000196.2000000015.700000000877766.380000000070239.2100010000000006749.010000000000058.170000000006807.18
091700110210100417.9568257800372.8195647619004010100000300.005040100999999.99104120101.0900000327.0000000026.160000001462943.970000000117035.5200010000000006749.010000000000058.170000000006807.18
091700110710100417.9568257800372.8195647619001010100000250.005010100000000.00101120101.1100000277.5000000000.000000001241489.150000000000000.0000000000000004296.000000000000348.880000000004644.88
091700200310100269.5333139100240.4250548819003010100000035.005030100000000.00304120101.0900000038.1500000000.000000000110066.590000000000000.0000000000000003481.200000000000339.500000000003820.70
091700200510100269.5333139100240.4250548819004010100000080.005040100000000.00312120101.1200000089.6000000000.000000000258505.020000000000000.0000000000000002279.040000000000510.870000000002789.91
091700460410100304.1967347400271.3449984519015010100000030.005150100000000.00305120101.0800000032.4000000000.000000000105498.940000000000000.0000000000000003412.820000000000360.500000000003773.32
091700541210100290.1525123300258.8174823019001010100000415.005010100000000.00110030101.0200000423.3000000000.000000000328672.320000000000000.0000000000000005048.060000000000404.000000000005452.06
091700540210100290.1525123300258.8174823019001010100000250.005010100000000.00104090101.0900000272.5000000000.000000000634749.880000000000000.0000000000000003071.170000000000357.000000000003428.17
091700540210100290.1525123300258.8174823019004010100000180.005040100000000.00107040101.0500000189.0000000000.000000000195666.020000000000000.0000000000000003071.170000000000357.000000000003428.17
091700540610100290.1525123300258.8174823019004010100000160.005040100000000.00303070101.0900000174.4000000000.000000000315964.380000000000000.0000000000000001968.730000000000031.000000000001999.73
091700620110100462.8324068500412.8488059819003010100000050.005030100000000.00307040101.0500000052.5000000000.000000000086698.250000000000000.0000000000000003206.500000000000000.000000000003206.50
091700621210100462.8324068500412.8488059819001010100000415.005010100000000.00109020101.0300000427.4500000000.000000000352944.440000000000000.0000000000000014848.090000000001142.400000000015990.49
091700621310100462.8324068500412.8488059819003010100000300.005030100000000.00309010101.0300000309.0000000000.000000000127570.280000000000000.0000000000000004672.460000000000588.200000000005260.66
091700620410100462.8324068500412.8488059819001010100000120.005010100000000.00311050101.1200000134.4000000000.000000000277434.400000000000000.0000000000000001749.500000000000733.790000000002483.29
091700891210100136.7032724900121.9399981219001010100000350.005010100000000.00312010101.0100000353.5000000000.000000000043105.790000000000000.0000000000000003259.830000000000350.000000000003609.83
091700891310100136.7032724900121.9399981219004010100000100.005040100000000.00104040101.0900000109.0000000000.000000000053165.840000000000000.0000000000000000267.080000000000000.000000000000267.08
091700891510100136.7032724900121.9399981219001010100000200.005010100000000.00112120101.0100000202.0000000000.000000000295582.560000000000000.0000000000000001177.500000000000000.000000000001177.50
091700971210100358.0939846000319.4216130519001010100000250.005010100000000.00312120101.0100000252.5000000000.000000000967847.490000000000000.0000000000000002534.500000000000900.000000000003434.50
091700970410100358.0939846000319.4216130519004010100000170.005040100000000.00111090101.0100000171.7000000000.000000000493602.220000000000000.0000000000000003660.510000000000000.000000000003660.51
091700970910100358.0939846000319.4216130519001010100000415.005010100000000.00112120101.0100000419.1500000000.000000001606626.830000000000000.0000000000000010169.280000000000600.000000000010769.28
091701191010100584.9189150400521.7505777419003010100000240.005030100000000.00103120100.9900000237.6000000000.000000001487615.250000000000000.0000000000000020254.090000000001500.000000000021754.09
091701191110100584.9189150400521.7505777419001010100000465.005010100000000.00103080100.9900000460.3500000000.000000001921503.030000000000000.0000000000000014434.080000000000800.000000000015234.08
091701191210100584.9189150400521.7505777419001010100000744.005010100000037.20103120100.9900000736.5600000036.830000004611607.270000000230592.8900000000000001740.850000000001000.000000000002740.85
091701191210100584.9189150400521.7505777419013010100000240.005130100000000.00103120100.9900000237.6000000000.000000001487615.250000000000000.0000000000000001740.850000000001000.000000000002740.85
091701191310100584.9189150400521.7505777419001010100000275.005010100000000.00304040100.9700000266.7500000000.000000000556707.870000000000000.0000000000000002205.750000000000817.480000000003023.23
091701271010100283.4256179300252.8170590819001010100000200.005010100000000.00303030100.9900000198.0000000000.000000000150173.330000000000000.0000000000000003993.130000000000700.000000000004693.13
091701270810100283.4256179300252.8170590819001010100000465.005010100000000.00103120100.9900000460.3500000000.000000001396612.000000000000000.0000000000000006700.490000000000806.730000000007507.22
091701352510100891.0308996400794.8039885919001010100000030.005010100000000.00303010100.9900000029.7000000000.000000000023605.680000000000000.0000000000000002609.330000000000594.000000000003203.33
091701350810100891.0308996400794.8039885919001010100000080.005010100000000.00311070101.0100000080.8000000000.000000000449541.140000000000000.0000000000000005415.000000000000150.000000000005565.00
091701430110200178.1375051500177.6677278019017010100000150.005170100000000.00304120101.0900000163.5000000000.000000000348584.080000000000000.0000000000000003060.000000000000472.870000000003532.87
091701430110200178.1375051500177.6677278019001010100000300.005010100000000.00104120101.0900000327.0000000000.000000000697168.160000000000000.0000000000000003060.000000000000472.870000000003532.87
091701430210200178.1375051500177.6677278019001010100000200.005010100000000.00104120101.0900000218.0000000000.000000000464778.780000000000000.0000000000000004437.560000000000315.000000000004752.56
091701430810200178.1375051500177.6677278019001010100000100.005010100000000.00306080101.0700000107.0000000000.000000000152083.570000000000000.0000000000000001272.670000000000204.000000000001476.67
091701511110200209.8644435700209.3109971619001010100000100.005010100999999.99306010101.0700000107.0000000008.560000000022396.280000000001791.7000010000000000442.500000000000217.330000000000659.83
091701510610200209.8644435700209.3109971619003010100000150.005030100999999.99305110101.0800000162.0000000012.960000000372992.200000000029839.3800010000000001078.270000000000168.250000000001246.52
091701861010200145.2725274700144.8894203719001010100000250.005010100000000.00112120101.0100000252.5000000000.000000000439014.940000000000000.0000000000000005006.780000000000338.140000000005344.92
091701861210200145.2725274700144.8894203719017010100000120.005170100000000.00112060101.0100000121.2000000000.000000000105363.590000000000000.0000000000000006420.000000000000515.650000000006935.65
091701861310200145.2725274700144.8894203719001010100000150.005010100000000.00301120101.0000000150.0000000000.000000000260800.960000000000000.0000000000000000415.000000000000008.080000000000423.08
091701860210200145.2725274700144.8894203719001010100000200.005010100000000.00310120101.0200000204.0000000000.000000000354689.300000000000000.0000000000000006780.760000000000956.180000000007736.94
091701860610200145.2725274700144.8894203719017010100000050.005170100000000.00311060101.0100000050.5000000000.000000000043901.490000000000000.0000000000000002307.150000000000000.000000000002307.15
091701940110200218.5753902700217.9989717019013010100000030.005130100999999.99310030101.0200000030.6000000002.450000000020012.310000000001602.2900010000000002873.520000000000534.500000000003408.02
091701940310200218.5753902700217.9989717019013010100000030.005130100999999.99311060101.0100000030.3000000002.420000000039632.210000000003165.3500010000000003340.150000000000338.000000000003678.15
091701940410200218.5753902700217.9989717019003010100000160.005030100999999.99111110101.0100000161.6000000012.930000000387514.970000000031005.9900010000000001457.500000000000367.500000000001825.00
091701940510200218.5753902700217.9989717019001010100000415.005010100999999.99111110101.0100000419.1500000033.530000001005116.960000000080404.5600010000000000838.750000000000321.100000000001159.85
091702080410200391.7083743800390.6753761919001010100000050.005010100000000.00102020101.0000000050.0000000000.000000000039067.540000000000000.0000000000000000438.750000000000152.010000000000590.76
091702160110300305.2494625900304.4444704919007010100000015.005070100000000.00101040101.1100000016.6500000000.000000000020276.000000000000000.0000000000000001841.530000000000929.620000000002771.15
091702241010300292.3277007100291.5567853919013010100000200.005130100000000.00106010101.0700000214.0000000000.000000000062393.150000000000000.0000000000000000888.100000000000236.040000000001124.14
091702241110300292.3277007100291.5567853919001010300000250.005010100000000.00106030101.0700000267.5000000000.000000000233974.320000000000000.0000000000000001346.490000000000000.000000000001346.49
091702240410300292.3277007100291.5567853919013010100000010.005130100000000.00304060101.0900000010.9000000000.000000000019067.810000000000000.0000000000000003103.640000000000059.450000000003163.09
091702240610300292.3277007100291.5567853919001010100000130.005010100000000.00304100101.0900000141.7000000000.000000000413135.960000000000000.0000000000000001750.470000000000289.300000000002039.77
091702240810300292.3277007100291.5567853919017010100000100.005170100000000.00305010101.0800000108.0000000000.000000000031488.130000000000000.0000000000000003441.330000000000721.000000000004162.33
091702320110300367.7002582700366.7305733519007010100000010.005070100000000.00105110101.0800000010.8000000000.000000000043567.590000000000000.0000000000000001092.880000000000461.680000000001554.56
091702320310300367.7002582700366.7305733519007010100000010.005070100000000.00105120101.0800000010.8000000000.000000000047528.280000000000000.0000000000000003222.800000000000462.080000000003684.88
091702320610300367.7002582700366.7305733519007010100000050.005070100000000.00105100101.0800000054.0000000000.000000000198034.510000000000000.0000000000000002649.770000000000000.000000000002649.77
091702320710300367.7002582700366.7305733519007010100000010.005070100000000.00106110101.0700000010.7000000000.000000000043164.190000000000000.0000000000000000650.240000000000153.000000000000803.24
091702400510300339.8697945100338.9735030119013010100000020.005130100000000.00305020101.0800000021.6000000000.000000000014643.660000000000000.0000000000000001053.690000000000367.710000000001421.40
091702400710300339.8697945100338.9735030119001010100000150.005010100000000.00106020101.0700000160.5000000000.000000000108810.490000000000000.0000000000000004610.160000000000346.350000000004956.51
091702590210300224.7756046900224.1828351419015010100000030.005150100000000.00308030101.1500000034.5000000000.000000000023202.920000000000000.0000000000000001003.000000000000051.750000000001054.75
091702590310300224.7756046900224.1828351419013010100000012.005130100000000.00301010101.1100000013.3200000000.000000000002986.120000000000000.0000000000000001134.750000000000015.510000000001150.26
091702590510300224.7756046900224.1828351419001010100000080.005010100000000.00109040101.1400000091.2000000000.000000000081781.900000000000000.0000000000000000441.750000000000149.030000000000590.78
091702590810300224.7756046900224.1828351419001010100000100.005010100000000.00106120101.0700000107.0000000000.000000000287850.760000000000000.0000000000000003174.110000000000404.880000000003578.99
091702590910300224.7756046900224.1828351419003010100000060.005030100000000.00310040101.1300000067.8000000000.000000000060798.380000000000000.0000000000000003050.870000000000250.580000000003301.45
091702590910300224.7756046900224.1828351419001010100000100.005010100000000.00106040101.0700000107.0000000000.000000000095950.250000000000000.0000000000000003050.870000000000250.580000000003301.45
091702750210300266.6796109300265.9763337619013010100000060.005130100000000.00305120101.0800000064.8000000000.000000000206823.200000000000000.0000000000000004196.680000000000116.060000000004312.74
091702750210300266.6796109300265.9763337619003010100000030.005030100000000.00305120101.0800000032.4000000000.000000000103411.600000000000000.0000000000000004196.680000000000116.060000000004312.74
091702750810300266.6796109300265.9763337619001010100000100.005010100000000.00106080101.0700000107.0000000000.000000000227675.740000000000000.0000000000000003032.880000000000386.140000000003419.03
091702830110300446.1684622200444.9918439819001010100000500.005010100000000.00107040101.0500000525.0000000000.000000000934482.870000000000000.0000000000000014302.610000000000000.000000000014302.61
091702830110300446.1684622200444.9918439819017010100000015.005170100000000.00307020101.0500000015.7500000000.000000000014017.240000000000000.0000000000000014302.610000000000000.000000000014302.61
091702831110300446.1684622200444.9918439819001010100000415.005010100000000.00110120101.0200000423.3000000000.000000002260380.570000000000000.0000000000000006565.000000000000157.580000000006722.58
091702830210300446.1684622200444.9918439819001010100000200.005010100000000.00306020101.0700000214.0000000000.000000000190456.510000000000000.0000000000000005394.090000000000741.940000000006136.02
091702830610300446.1684622200444.9918439819003010100000100.005030100000000.00310050101.0200000102.0000000000.000000000226945.840000000000000.0000000000000002600.000000000000375.220000000002975.22
091702830710300446.1684622200444.9918439819001010100000418.005010100000000.00109120101.0300000430.5400000000.000000002299041.460000000000000.0000000000000005713.750000000000000.000000000005713.75
091702830810300446.1684622200444.9918439819001010100000418.005010100000000.00109120101.0300000430.5400000000.000000002299041.460000000000000.0000000000000015691.640000000000000.000000000015691.64
091702910410300260.0549242400259.3691174419001010100000025.005010100000000.00312010101.1200000028.0000000000.000000000007262.340000000000000.0000000000000000459.170000000000312.270000000000771.43
091703050710300567.2169404800565.7210978719003010100000040.005030100000000.00306060101.0700000042.8000000000.000000000145277.180000000000000.0000000000000000618.000000000000081.600000000000699.60
091703131110300469.0184210500467.7815437919001010300000150.005010100000000.00108020101.0400000156.0000000000.000000000145947.840000000000000.0000000000000004120.000000000000497.020000000004617.02
091703301110300236.5322918700235.9085180419013010100000010.005130100000000.00308010101.0400000010.4000000000.000000000002453.450000000000000.0000000000000000746.220000000000085.850000000000832.07
091703300510300236.5322918700235.9085180419001010100000150.005010100000000.00108020101.0400000156.0000000000.000000000073603.460000000000000.0000000000000002353.830000000000530.000000000002883.83
091703481010300221.4087857100220.8248950119001010100000300.005010100000000.00109040101.0300000309.0000000000.000000000272939.570000000000000.0000000000000000835.000000000000306.000000000001141.00
091703640210300461.5250166800460.3079007319001010100000250.005010100000000.00110120101.0200000255.0000000000.000000001408542.180000000000000.0000000000000003872.990000000000383.800000000004256.79
091703640310300461.5250166800460.3079007319003010100000250.005030100000000.00109010101.0300000257.5000000000.000000000118529.280000000000000.0000000000000002620.670000000000463.910000000003084.58
091703640810300461.5250166800460.3079007319001010100000220.005010100000000.00111120101.0100000222.2000000000.000000001227364.990000000000000.0000000000000003889.420000000000425.000000000004314.42
091703721010300160.7389930500160.3150983919003010100000100.005030100000000.00312120101.0100000101.0000000000.000000000194301.900000000000000.0000000000000002610.700000000000593.820000000003204.52
091703721110300160.7389930500160.3150983919001010100000415.005010100000000.00112120101.0100000419.1500000000.000000000806352.880000000000000.0000000000000001428.750000000001050.500000000002479.25
091703720210300160.7389930500160.3150983919003010100000040.005030100000000.00311120101.0100000040.4000000000.000000000077720.760000000000000.0000000000000000474.190000000000506.960000000000981.14
091703720310300160.7389930500160.3150983919003010100000050.005030100000000.00307010101.0500000052.5000000000.000000000008416.540000000000000.0000000000000000904.220000000001147.720000000002051.94
091703720410300160.7389930500160.3150983919001010100000050.005010100000000.00111120101.0100000050.5000000000.000000000097150.950000000000000.0000000000000008025.220000000001690.000000000009715.22
091703720710300160.7389930500160.3150983919017010100000100.005170100000000.00111120101.0100000101.0000000000.000000000194301.900000000000000.0000000000000004261.710000000000000.000000000004261.71
091703720710300160.7389930500160.3150983919003010100000030.005030100000000.00311120101.0100000030.3000000000.000000000058290.570000000000000.0000000000000004261.710000000000000.000000000004261.71
091703720810300160.7389930500160.3150983919001010100000465.005010100000000.00111120101.0100000469.6500000000.000000000903503.830000000000000.0000000000000000744.670000000000000.000000000000744.67
091703720910300160.7389930500160.3150983919017010100000150.005170100000000.00111120101.0100000151.5000000000.000000000291452.850000000000000.0000000000000004320.000000000001339.450000000005659.45
091703801010300355.8152201000354.8768779419003010100000100.005030100000000.00312120101.0100000101.0000000000.000000000430110.780000000000000.0000000000000001309.480000000000000.000000000001309.48
091703990310300235.1696494000234.5494690819003010100000080.005030100000000.00110030101.0200000081.6000000000.000000000057417.710000000000000.0000000000000001763.540000000000000.000000000001763.54
091703990310300235.1696494000234.5494690819013010100000060.005130100000000.00110110101.0200000061.2000000000.000000000157898.700000000000000.0000000000000001763.540000000000000.000000000001763.54
091703990410300235.1696494000234.5494690819001010100000300.005010100000000.00111060101.0100000303.0000000000.000000000426410.930000000000000.0000000000000004977.490000000000031.030000000005008.52
091703990710300235.1696494000234.5494690819001010100000200.005010100000000.00112060101.0100000202.0000000000.000000000284273.960000000000000.0000000000000003528.000000000000000.000000000003528.00
091704020110300291.1634523800290.3956073719001010100000500.005010100000000.00110120101.0200000510.0000000000.000000001777221.120000000000000.0000000000000001868.570000000000427.990000000002296.56
091704021010300291.1634523800290.3956073719001010100000120.005010100000000.00312020101.0100000121.2000000000.000000000070391.900000000000000.0000000000000001749.430000000000500.000000000002249.43
091704020410300291.1634523800290.3956073719001010100000300.005010100000000.00110030101.0200000306.0000000000.000000000266583.170000000000000.0000000000000003261.940000000000604.880000000003866.81
091704101110300127.7540608600127.4171527919001010100000150.005010100000000.00109020101.0300000154.5000000000.000000000039371.900000000000000.0000000000000001782.880000000004740.000000000006522.88
091704100410300127.7540608600127.4171527919001010100000060.005010100000000.00111060101.0100000060.6000000000.000000000046328.880000000000000.0000000000000001014.400000000000000.000000000001014.40
091704290610300411.5499671300410.4646434519003010100000100.005030100000000.00102120101.0000000100.0000000000.000000000492557.570000000000000.0000000000000006143.300000000000883.330000000007026.63
091704371310300236.3152644500235.6920629619001010100000250.005010100000000.00304030100.9700000242.5000000000.000000000171465.980000000000000.0000000000000004811.920000000000437.560000000005249.48
091704371310300236.3152644500235.6920629619001010100000415.005010100000000.00101100101.0000000415.0000000000.000000000978122.060000000000000.0000000000000004811.920000000000437.560000000005249.48
091704370410300236.3152644500235.6920629619001010100000465.005010100000080.00105120101.0800000502.2000000086.400000001420374.650000000244365.5300000000000009000.000000000001515.060000000010515.06
091704451110300206.7358065300206.1906108419001010100000432.005010100000093.00105120101.0800000466.5600000100.440000001154403.500000000248517.4200000000000007298.430000000000392.820000000007691.25
091704451310300206.7358065300206.1906108419001010100000300.005010100000000.00303120100.9900000297.0000000000.000000000734863.340000000000000.0000000000000005910.430000000000383.330000000006293.77
091704530110300392.2382371400391.2038416119001010300000100.005010100000000.00102020101.0000000100.0000000000.000000000078240.770000000000000.0000000000000003666.550000000000200.000000000003866.55
091704531110300392.2382371400391.2038416119013010100000050.005130100000000.00104040100.9700000048.5000000000.000000000075893.550000000000000.0000000000000000517.310000000000000.000000000000517.31
091704530910300392.2382371400391.2038416119001010100000070.005010100000000.00103010100.9900000069.3000000000.000000000027110.430000000000000.0000000000000002028.560000000000190.740000000002219.30
091704611010300188.6292857100188.1318398519001010100000200.005010100000000.00103120100.9900000198.0000000000.000000000447001.250000000000000.0000000000000003195.960000000000269.080000000003465.04
091704610210300188.6292857100188.1318398519001010100000100.005010100000000.00101120101.0000000100.0000000000.000000000225758.210000000000000.0000000000000000865.280000000000396.330000000001261.60
091704610310300188.6292857100188.1318398519017010300000155.005170100000000.00308030101.0400000161.2000000000.000000000090980.560000000000000.0000000000000000460.000000000000104.330000000000564.33
091704700210300293.7067901200292.9322379219004010100000050.005040100000000.00101020101.0000000050.0000000000.000000000029293.220000000000000.0000000000000000557.600000000000100.000000000000657.60
091704700910300293.7067901200292.9322379219001010100000050.005010100000000.00102020101.0000000050.0000000000.000000000029293.220000000000000.0000000000000000472.380000000000060.000000000000532.38
091704881110300325.3161982200324.4582869119001010100000465.005010100000037.00103120100.9900000460.3500000036.630000001792372.470000000142618.8800000000000002586.930000000000551.810000000003138.74
091704881210300325.3161982200324.4582869119001010100000200.005010100000000.00103120100.9900000198.0000000000.000000000770912.890000000000000.0000000000000001182.880000000000352.720000000001535.60
091704880510300325.3161982200324.4582869119001010100000200.005010100000000.00110020101.0200000204.0000000000.000000000132378.980000000000000.0000000000000005595.610000000000072.380000000005667.99
091704880610300325.3161982200324.4582869119001010100000200.005010100000000.00102120101.0000000200.0000000000.000000000778699.890000000000000.0000000000000002585.850000000000201.330000000002787.18
091704880710300325.3161982200324.4582869119001010100000200.005010100000000.00108020101.0400000208.0000000000.000000000134974.650000000000000.0000000000000003256.510000000000376.000000000003632.51
091704960210400288.7194640200287.9580642019001010100000380.005010100000000.00104120101.0900000414.2000000000.000000001431266.760000000000000.0000000000000005539.800000000001278.160000000006817.96
091704960210400288.7194640200287.9580642019005010100000100.005050100000000.00304040101.0900000109.0000000000.000000000125549.720000000000000.0000000000000005539.800000000001278.160000000006817.96
091704960210400288.7194640200287.9580642019004010100000120.005040100000000.00104120101.0900000130.8000000000.000000000451978.980000000000000.0000000000000005539.800000000001278.160000000006817.96
091704960610400288.7194640200287.9580642019004010100000120.005040100000000.00103030101.0900000130.8000000000.000000000112994.740000000000000.0000000000000002091.580000000000021.060000000002112.64
091704960810400288.7194640200287.9580642019001010100000250.005010100000000.00106120101.0700000267.5000000000.000000000924345.390000000000000.0000000000000002940.000000000000432.900000000003372.90
091705001010400417.1442598200416.0441830919001010100000250.005010100000000.00106060101.0700000267.5000000000.000000000667750.910000000000000.0000000000000005604.530000000000730.950000000006335.48
091705000810400417.1442598200416.0441830919001010100000300.005010100000000.00105120101.0800000324.0000000000.000000001617579.780000000000000.0000000000000004316.730000000000423.810000000004740.54
091705000910400417.1442598200416.0441830919011010100000415.005110100000000.00105120101.0800000448.2000000000.000000002237652.030000000000000.0000000000000017063.050000000000959.390000000018022.44
091705000910400417.1442598200416.0441830919006010100000160.005060100000000.00305120101.0800000172.8000000000.000000000862709.220000000000000.0000000000000017063.050000000000959.390000000018022.44
091705000910400417.1442598200416.0441830919011010100000415.005110100000000.00105120101.0800000448.2000000000.000000002237652.030000000000000.0000000000000017063.050000000000959.390000000018022.44
091705000910400417.1442598200416.0441830919001010100000300.005010100000000.00105120101.0800000324.0000000000.000000001617579.780000000000000.0000000000000017063.050000000000959.390000000018022.44
091705000910400417.1442598200416.0441830919011010100000400.005110100000160.00105120101.0800000432.0000000172.800000002156773.050000000862709.2200000000000017063.050000000000959.390000000018022.44
091705180310400279.1722689100278.4360465819001010100000080.005010100000000.00305120101.0800000086.4000000000.000000000288682.490000000000000.0000000000000002060.000000000000532.090000000002592.09
091705180510400279.1722689100278.4360465819007010100000040.005070100000000.00305060101.0800000043.2000000000.000000000072170.620000000000000.0000000000000004272.700000000000738.620000000005011.32
091705261010400383.5148172800382.5034268119001010100000350.005010100000000.00107120101.0500000367.5000000000.000000001686840.110000000000000.0000000000000010514.350000000000211.780000000010726.13
091705260310400383.5148172800382.5034268119013010100000100.005130100000000.00305120101.0800000108.0000000000.000000000495724.440000000000000.0000000000000002091.460000000000282.990000000002374.45
091705260610400383.5148172800382.5034268119001010100000250.005010100000000.00106120101.0700000267.5000000000.000000001227836.000000000000000.0000000000000008653.330000000000026.260000000008679.59
091705341110400195.1791887100194.6644696919001010300000415.005010100000000.00109120101.0300000427.4500000000.000000000998511.930000000000000.0000000000000014822.000000000000000.000000000014822.00
091705341210400195.1791887100194.6644696919003010300000250.005030100000000.00101120101.1100000277.5000000000.000000000648232.680000000000000.0000000000000004674.630000000000271.340000000004945.97
091705340210400195.1791887100194.6644696919001010300000200.005010100000000.00107020101.0500000210.0000000000.000000000081759.080000000000000.0000000000000001616.000000000000491.990000000002107.99
091705340410400195.1791887100194.6644696919001010100000250.005010100000000.00104010101.0900000272.5000000000.000000000053046.070000000000000.0000000000000001625.130000000000356.310000000001981.44
091705340810400195.1791887100194.6644696919001010300000150.005010100000000.00108120101.0400000156.0000000000.000000000364411.890000000000000.0000000000000000449.740000000000290.650000000000740.39
091705340910400195.1791887100194.6644696919001010300000200.005010100000000.00106100101.0700000214.0000000000.000000000416581.970000000000000.0000000000000002931.130000000000423.300000000003354.43
091705421010400260.3333333300259.6467923219003010300000200.005030100000000.00309100101.0300000206.0000000000.000000000534872.390000000000000.0000000000000002450.000000000000322.000000000002772.00
091705421110400260.3333333300259.6467923219003010300000100.005030100000000.00309120101.0300000103.0000000000.000000000320923.440000000000000.0000000000000004531.310000000000303.930000000004835.24
091705420510400260.3333333300259.6467923219001010300000240.005010100000000.00308120101.0400000249.6000000000.000000000777694.070000000000000.0000000000000005150.000000000000000.000000000005150.00
091705420710400260.3333333300259.6467923219001010300000415.005010100000000.00108120101.0400000431.6000000000.000000001344762.670000000000000.0000000000000016695.000000000001537.320000000018232.32
091705501010400465.4524546700464.2249814319003010300000140.005030100000000.00310120101.0200000142.8000000000.000000000795495.930000000000000.0000000000000002426.000000000002835.850000000005261.85
091705501110400465.4524546700464.2249814319004010100000200.005040100000000.00110120101.0200000204.0000000000.000000001136422.750000000000000.0000000000000004793.550000000000801.160000000005594.70
091705501210400465.4524546700464.2249814319001010100000200.005010100000000.00110010101.0200000204.0000000000.000000000094701.900000000000000.0000000000000002461.000000000000003.400000000002464.40
091705500210400465.4524546700464.2249814319001010300000415.005010100000000.00107120101.0500000435.7500000000.000000002427432.430000000000000.0000000000000008240.000000000000056.530000000008296.53
091705500210400465.4524546700464.2249814319015010300000085.005150100000000.00307120101.0500000089.2500000000.000000000497184.960000000000000.0000000000000008240.000000000000056.530000000008296.53
091705500310400465.4524546700464.2249814319001010300000300.005010100000000.00108020101.0400000312.0000000000.000000000289676.390000000000000.0000000000000006979.350000000000911.160000000007890.51
091705500510400465.4524546700464.2249814319001010300000600.005010100000000.00108120101.0400000624.0000000000.000000003476116.660000000000000.0000000000000007715.970000000000007.470000000007723.44
091705500810400465.4524546700464.2249814319001010300000415.005010100000000.00309120101.0300000427.4500000000.000000002381195.620000000000000.0000000000000003783.050000000001021.550000000004804.60
091705690410400433.2391409300432.0966194019003010100000130.005030100000000.00312120101.1200000145.6000000000.000000000754959.210000000000000.0000000000000002517.300000000000255.000000000002772.30
091705690710400433.2391409300432.0966194019001010100000100.005010100000000.00108120101.0400000104.0000000000.000000000539256.580000000000000.0000000000000000896.500000000000153.000000000001049.50
091705771210400340.3433402300339.4457999219013010100000100.005130100000000.00101120101.0000000100.0000000000.000000000407334.960000000000000.0000000000000001000.000000000000004.950000000001004.95
091705770210400340.3433402300339.4457999219001010100000200.005010100000000.00109030101.0300000206.0000000000.000000000209777.500000000000000.0000000000000001015.880000000000030.330000000001046.21
091705770810400340.3433402300339.4457999219001010100000200.005010100000000.00108060101.0400000208.0000000000.000000000423628.360000000000000.0000000000000001268.250000000000265.150000000001533.40
091705851310400158.2325581400157.8152733519003010300000080.005030100000000.00112120101.0100000080.8000000000.000000000153017.690000000000000.0000000000000000993.060000000000302.010000000001295.07
091705850310400158.2325581400157.8152733519001010300000300.005010100000000.00110120101.0200000306.0000000000.000000000579497.680000000000000.0000000000000009339.990000000000682.750000000010022.74
091705850410400158.2325581400157.8152733519001010100000060.005010100000000.00311120101.0100000060.6000000000.000000000114763.270000000000000.0000000000000001091.930000000000431.140000000001523.07
091705850910400158.2325581400157.8152733519013010300000030.005130100000000.00112120101.0100000030.3000000000.000000000057381.630000000000000.0000000000000000415.000000000000015.510000000000430.51
091705930110400171.5346534700171.0822889019001010300000415.005010100000000.00111120101.0100000419.1500000000.000000000860509.700000000000000.0000000000000010628.020000000000750.000000000011378.02
091705931110400171.5346534700171.0822889019007010100000090.005070100000000.00312020101.0100000090.9000000000.000000000031102.760000000000000.0000000000000004845.100000000000497.760000000005342.87
091705931210400171.5346534700171.0822889019003010300000020.005030100000000.00312010101.0100000020.2000000000.000000000003455.860000000000000.0000000000000001870.400000000000300.000000000002170.40
091705930310400171.5346534700171.0822889019004010300000060.005040100000000.00111080101.0100000060.6000000000.000000000082940.690000000000000.0000000000000001253.100000000000000.000000000001253.10
091705930410400171.5346534700171.0822889019001010300000580.005010100000000.00109120101.0300000597.4000000000.000000001226454.710000000000000.0000000000000003369.200000000000591.170000000003960.37
091705930710400171.5346534700171.0822889019017010300000150.005170100000000.00112010101.0100000151.5000000000.000000000025918.970000000000000.0000000000000002877.000000000000790.990000000003667.99
091706071010400191.7836396000191.2778751919001010100000250.005010100000000.00303120100.9900000247.5000000000.000000000568095.290000000000000.0000000000000002277.400000000000322.840000000002600.24
091706071110400191.7836396000191.2778751919001010100000160.005010100000000.00303050100.9900000158.4000000000.000000000151492.080000000000000.0000000000000007296.240000000000158.500000000007454.74
091706070210400191.7836396000191.2778751919006010100000830.005060100000090.00101120101.0000000830.0000000090.000000001905127.640000000206580.1100000000000012680.000000000000000.000000000012680.00
091706070210400191.7836396000191.2778751919001010100000415.005010100000045.00101120101.0000000415.0000000045.000000000952563.820000000103290.0500000000000012680.000000000000000.000000000012680.00
091706070210400191.7836396000191.2778751919017010100000415.005170100000000.00301120101.0000000415.0000000000.000000000952563.820000000000000.0000000000000012680.000000000000000.000000000012680.00
091706070310400191.7836396000191.2778751919001010100000250.005010100000000.00101120101.0000000250.0000000000.000000000573833.630000000000000.0000000000000005139.180000000000111.540000000005250.72
091706070410400191.7836396000191.2778751919001010100002100.005010100000000.00109120101.0300002163.0000000000.000000004964808.530000000000000.0000000000000007620.000000000000013.000000000007633.00
091706070810400191.7836396000191.2778751919001010100004800.005010100000000.00102120101.0000000525.0000000000.000000001205050.610000000000000.0001000000000002028.060000000000131.300000000002159.36
091706150110400163.0431547600162.6131836519001010300000250.005010100000000.00101020101.0000000250.0000000000.000000000081306.590000000000000.0000000000000003101.330000000000228.790000000003330.13
091706151110400163.0431547600162.6131836519001010300000600.005010100000000.00101120101.0000000600.0000000000.000000001170814.920000000000000.0000000000000002155.690000000000000.000000000002155.69
091706151310400163.0431547600162.6131836519001010300000400.005010100000000.00104060100.9700000388.0000000000.000000000378563.490000000000000.0000000000000005267.000000000000514.380000000005781.38
091706150210400163.0431547600162.6131836519003010300000030.005030100000000.00111120101.0100000030.3000000000.000000000059126.150000000000000.0000000000000001689.780000000000392.310000000002082.09
091706150310400163.0431547600162.6131836519003010100000060.005030100000000.00111010101.0100000060.6000000000.000000000009854.360000000000000.0000000000000001289.610000000000150.000000000001439.61
091706150610400163.0431547600162.6131836519001010300000415.005010100000000.00102120101.0000000415.0000000000.000000000809813.650000000000000.0000000000000006758.850000000001025.170000000007784.02
091706230510400245.9518422800245.3032275819001010100000200.005010100000000.00102080101.0000000200.0000000000.000000000392485.160000000000000.0000000000000004534.660000000000078.710000000004613.37
091706310310500255.0450568100254.3724618419003010100000060.005030100000000.00104030101.0900000065.4000000000.000000000049907.880000000000000.0000000000000003139.610000000000250.170000000003389.78
091706310410500255.0450568100254.3724618419003010100000015.005030100000000.00304100101.0900000016.3500000000.000000000041589.900000000000000.0000000000000000401.910000000000069.920000000000471.83
091706310610500255.0450568100254.3724618419001010100000020.005010100000000.00305120101.0800000021.6000000000.000000000065933.340000000000000.0000000000000001030.000000000000882.020000000001912.02
091706310810500255.0450568100254.3724618419004010300000040.005040100000000.00106030101.0700000042.8000000000.000000000032661.420000000000000.0000000000000000841.070000000000083.300000000000924.37
091706400610500295.6250000000294.8453891719001010100000120.005010100999999.99105080101.0800000129.6000000010.370000000305695.700000000024460.3700010000000001285.210000000000075.470000000001360.68
091706580110500223.4012975000222.8121522219001010100000050.005010100000000.00305030101.0800000054.0000000000.000000000036095.570000000000000.0000000000000004599.430000000000000.000000000004599.43
091706580110500223.4012975000222.8121522219001010100000100.005010100000000.00105070101.0800000108.0000000000.000000000168445.990000000000000.0000000000000004599.430000000000000.000000000004599.43
091706581010500223.4012975000222.8121522219003010300000040.005030100000000.00306120101.0700000042.8000000000.000000000114436.320000000000000.0000000000000001589.750000000000359.770000000001949.52
091706580410500223.4012975000222.8121522219001010300000200.005010100000000.00105120101.0800000216.0000000000.000000000577529.100000000000000.0000000000000003128.030000000000177.870000000003305.90
091706580910500223.4012975000222.8121522219001010300000100.005010100000000.00106120101.0700000107.0000000000.000000000286090.800000000000000.0000000000000003355.060000000000000.000000000003355.06
091706660610500272.6794258400271.9603261919003010100000030.005030100000000.00305120101.0800000032.4000000000.000000000105738.170000000000000.0000000000000000448.570000000000374.000000000000822.57
091706660710500272.6794258400271.9603261919003010300000070.005030100000000.00106120101.0700000074.9000000000.000000000244437.940000000000000.0000000000000000955.430000000000457.740000000001413.17
091706740410500318.5340624300317.6940367019013010100000020.005130100000000.00305050101.0800000021.6000000000.000000000034310.960000000000000.0000000000000000897.770000000000142.360000000001040.13
091706740610500318.5340624300317.6940367019001010100000120.005010100999999.99105080101.0800000129.6000000010.370000000329385.180000000026355.9000010000000005756.340000000000784.740000000006541.08
091706740910500318.5340624300317.6940367019004010100000080.005040100000000.00105030101.0800000086.4000000000.000000000082346.290000000000000.0000000000000000544.830000000000168.250000000000713.08
091706820110500339.3174692000338.4226342819013010100000060.005130100000000.00107020101.0500000063.0000000000.000000000042641.250000000000000.0000000000000000579.230000000000419.970000000000999.20
091706821110500339.3174692000338.4226342819017010100000080.005170100000000.00108110101.0400000083.2000000000.000000000309724.390000000000000.0000000000000011985.000000000000381.250000000012366.25
091706821210500339.3174692000338.4226342819001010100000100.005010100000000.00108110101.0400000104.0000000000.000000000387155.490000000000000.0000000000000000779.420000000000112.160000000000891.58
091706821310500339.3174692000338.4226342819001010100000130.005010100000000.00109030101.0300000133.9000000000.000000000135944.370000000000000.0000000000000001213.540000000000201.880000000001415.42
091706821810500339.3174692000338.4226342819001010100000100.005010100000000.00109110101.0300000103.0000000000.000000000383432.840000000000000.0000000000000003087.950000000000371.810000000003459.76
091706820810500339.3174692000338.4226342819003010100000010.005030100000000.00308060101.0400000010.4000000000.000000000021117.570000000000000.0000000000000001545.000000000000168.040000000001713.04
091706900710500359.8909817700358.9418911719003010100000060.005030100000000.00108120101.0400000062.4000000000.000000000268775.690000000000000.0000000000000001918.110000000000423.300000000002341.41
091707040310500409.5318218600408.4518203619001010100000450.005010100000000.00107120101.0500000472.5000000000.000000002315921.820000000000000.0000000000000010720.320000000000004.590000000010724.91
091707120110500233.2751444300232.6599602319004010100000100.005040100000000.00106050101.0700000107.0000000000.000000000124473.080000000000000.0000000000000001144.500000000000106.000000000001250.50
091707120610500233.2751444300232.6599602319001010100000025.005010100000000.00308080101.0400000026.0000000000.000000000048393.270000000000000.0000000000000000142.480000000000310.510000000000452.99
091707201310500358.7511501700357.8050654919017010100000080.005170100000000.00301060101.0000000080.0000000000.000000000171746.430000000000000.0000000000000002736.830000000000250.000000000002986.83
091707201310500358.7511501700357.8050654919003010100000060.005030100000000.00301060101.0000000060.0000000000.000000000128809.820000000000000.0000000000000002736.830000000000250.000000000002986.83
091707200410500358.7511501700357.8050654919013010100000060.005130100000000.00311120101.0100000060.6000000000.000000000260195.840000000000000.0000000000000003618.000000000000095.160000000003713.16
091707200510500358.7511501700357.8050654919001010100000100.005010100000000.00111020101.0100000101.0000000000.000000000072276.620000000000000.0000000000000000624.710000000000409.240000000001033.95
091707391310500289.4528241300288.6894903219001010100000200.005010100000000.00112120101.0100000202.0000000000.000000000699783.320000000000000.0000000000000001851.100000000000352.930000000002204.03
091707390210500289.4528241300288.6894903219013010100000040.005130100000000.00303060101.0900000043.6000000000.000000000075521.170000000000000.0000000000000000638.790000000000014.600000000000653.39
091707390810500289.4528241300288.6894903219003010100000055.005030100000000.00311120101.0100000055.5500000000.000000000192440.410000000000000.0000000000000003899.050000000000000.000000000003899.05
091707470110500225.0692520800224.4757081419001010100000180.005010100000000.00111120101.0100000181.8000000000.000000000489716.200000000000000.0000000000000001672.070000000000427.000000000002099.07
091707470410500225.0692520800224.4757081419001010100000150.005010100000000.00110070101.0200000153.0000000000.000000000240413.480000000000000.0000000000000003485.430000000000317.320000000003802.75
091707470510500225.0692520800224.4757081419001010100000025.005010100000000.00307110101.0500000026.2500000000.000000000064817.360000000000000.0000000000000001094.400000000000300.000000000001394.40
091707470610500225.0692520800224.4757081419003010100000150.005030100000000.00111020101.0100000151.5000000000.000000000068016.140000000000000.0000000000000002423.000000000000465.000000000002888.00
091707470910500225.0692520800224.4757081419013010100000200.005130100000000.00311120101.0100000202.0000000000.000000000544129.120000000000000.0000000000000002174.430000000000420.550000000002594.98
091707551010500199.8888229400199.3616838619001010300000240.005010100000000.00112080101.0100000242.4000000000.000000000386602.180000000000000.0000000000000002959.950000000000187.460000000003147.41
091707550310500199.8888229400199.3616838619001010300000200.005010100000000.00111120101.0100000202.0000000000.000000000483252.720000000000000.0000000000000001099.500000000000250.000000000001349.50
091707550710500199.8888229400199.3616838619004010300000080.005040100000000.00112120101.0100000080.8000000000.000000000193301.090000000000000.0000000000000000606.780000000000222.060000000000828.84
091707800110500256.3754747700255.6993712719003010100000030.005030100000000.00310020101.0200000030.6000000000.000000000015648.800000000000000.0000000000000001425.250000000000404.760000000001830.01
091707801110500256.3754747700255.6993712719001010100000120.005010100000000.00103040100.9900000118.8000000000.000000000121508.340000000000000.0000000000000001832.590000000000677.000000000002509.60
091707800610500256.3754747700255.6993712719001010100000400.005010100000000.00102120101.0000000400.0000000000.000000001227356.980000000000000.0000000000000013670.210000000000000.000000000013670.21
091707800610500256.3754747700255.6993712719006010100000400.005060100000000.00312010101.0100000404.0000000000.000000000103302.550000000000000.0000000000000013670.210000000000000.000000000013670.21
091707980910500299.3126134300298.5232777619003010100000020.005030100000000.00302060101.0000000020.0000000000.000000000035822.790000000000000.0000000000000002061.380000000000375.770000000002437.15
091708100910500390.6867572200389.6564531919001010100000300.005010100000000.00110060101.0200000306.0000000000.000000000715409.250000000000000.0000000000000003247.170000000000465.000000000003712.17
091708280210600015.7560493800014.0544743219001010100000180.005010100000000.00305120101.0800000194.4000000000.000000000032786.280000000000000.0000000000000000832.000000000002575.000000000003407.00
091708280310600015.7560493800014.0544743219001010100000150.005010100000000.00305120101.0800000162.0000000000.000000000027321.900000000000000.0000000000000000728.000000000000412.000000000001140.00
091708280610600015.7560493800014.0544743219004010100000200.005040100000000.00306010101.0700000214.0000000000.000000000003007.660000000000000.0000000000000003168.830000000000255.000000000003423.83
091708361210600023.5805084700021.0339306919001010100000800.005010100000000.00312040101.0100000808.0000000000.000000000067981.660000000000000.0000000000000001212.000000000000340.000000000001552.00
091708440510600020.8092948700018.5619943919002010100000300.005020100000000.00102120101.0000000300.0000000000.000000000066823.180000000000000.0000000000000003283.330000000000004.330000000003287.67
091708440510600020.8092948700018.5619943919011010100001500.005110100000000.00102120101.0000001500.0000000000.000000000334115.900000000000000.0000000000000003283.330000000000004.330000000003287.67
091708520110700085.9691133100085.7423988819001010100000350.005010100999999.99104050101.0900000381.5000000030.520000000163553.630000000013084.2900010000000000739.240000000000315.000000000001054.24
091708601210700210.0631697700209.5091992919004010100000060.005040100000000.00109010101.0300000061.8000000000.000000000012947.670000000000000.0000000000000001018.400000000000059.670000000001078.06
091708600210700210.0631697700209.5091992919001010100000050.005010100000000.00306010101.0700000053.5000000000.000000000011208.740000000000000.0000000000000003999.380000000000102.000000000004101.38
091708790610700148.4375000000148.0460463619001010100000160.005010100000000.00308080101.0400000166.4000000000.000000000197078.900000000000000.0000000000000002100.000000000000430.130000000002530.13
091708790910700148.4375000000148.0460463619011010100000480.005110100000000.00112120101.0100000484.8000000000.000000000861272.680000000000000.0000000000000003461.670000000000205.170000000003666.83
091708871710800119.7701342300119.4542810619020040100000800.005200400000000.00105010101.0500000840.0000000000.000000000100341.600000000000000.0000000000000000735.000000000000463.370000000001198.37
091708870810800119.7701342300119.4542810619004010100000080.005040100000000.00105030101.0800000086.4000000000.000000000030962.550000000000000.0000000000000000821.270000000000223.470000000001044.73
091708951810800205.8769685000205.3340377119011010100000500.005110100000070.00109120101.0300000515.0000000072.100000001268964.350000000177655.0100000000000002267.880000000000922.210000000003190.09
091708950610800205.8769685000205.3340377119001010100000250.005010100000000.00107120101.0500000262.5000000000.000000000646802.220000000000000.0000000000000008207.170000000000423.300000000008630.47
091709090510800363.4488888900362.4904155119013010100000020.005130100000000.00311120101.0100000020.2000000000.000000000087867.680000000000000.0000000000000004387.920000000003264.140000000007652.06
091709090510800363.4488888900362.4904155119001010100000250.005010100000000.00111120101.0100000252.5000000000.000000001098345.960000000000000.0000000000000004387.920000000003264.140000000007652.06
091709090810800363.4488888900362.4904155119013010100000060.005130100000000.00111020101.0100000060.6000000000.000000000043933.840000000000000.0000000000000000609.440000000000200.000000000000809.44
091709331010800285.5066666700284.7537395119013010100000100.005130100000000.00103120100.9900000099.0000000000.000000000338287.440000000000000.0000000000000002524.490000000000080.000000000002604.49
091709331110800285.5066666700284.7537395119013010100000030.005130100000000.00302090101.0000000030.0000000000.000000000076883.510000000000000.0000000000000000944.060000000000082.530000000001026.59
091709331510800285.5066666700284.7537395119013010100000080.005130100000000.00102120101.0000000080.0000000000.000000000273363.590000000000000.0000000000000002210.800000000000184.000000000002394.80
091709330510800285.5066666700284.7537395119003010300000090.005030100000000.00302120101.0000000090.0000000000.000000000307534.040000000000000.0000000000000000810.350000000000089.360000000000899.71
092100131010100419.5579036300417.7761324719001010100000200.005010100000000.00107120101.0500000210.0000000000.000000001052795.850000000000000.0000000000000003436.000000000000361.130000000003797.13
092100131110100419.5579036300417.7761324719003010100000060.005030100000000.00307120101.0500000063.0000000000.000000000315838.760000000000000.0000000000000003560.920000000000524.130000000004085.05
092100131210100419.5579036300417.7761324719003010100000080.005030100000000.00307080101.0500000084.0000000000.000000000280745.560000000000000.0000000000000005794.830000000000317.020000000006111.84
092100130510100419.5579036300417.7761324719017010100000050.005170100000000.00305120101.0800000054.0000000000.000000000270718.930000000000000.0000000000000000848.000000000000079.600000000000927.60
092100130510100419.5579036300417.7761324719001010100000080.005010100000000.00305120101.0800000086.4000000000.000000000433150.290000000000000.0000000000000000848.000000000000079.600000000000927.60
092100130610100419.5579036300417.7761324719001010100000100.005010100000000.00305120101.0800000108.0000000000.000000000541437.870000000000000.0000000000000001060.000000000000309.000000000001369.00
092100130910100419.5579036300417.7761324719001010100000415.005010100000000.00106120101.0700000444.0500000000.000000002226161.900000000000000.0000000000000005123.080000000000510.000000000005633.08
092100210110100468.6895927600466.6991700019001010100000150.005010100000000.00104120101.0900000163.5000000000.000000000915663.770000000000000.0000000000000004488.580000000000312.000000000004800.58
092100210210100468.6895927600466.6991700019017010100000020.005170100000000.00304120101.0900000021.8000000000.000000000122088.500000000000000.0000000000000000574.850000000000479.590000000001054.44
092100210410100468.6895927600466.6991700019003010100000080.005030100000000.00304120101.0900000087.2000000000.000000000488354.010000000000000.0000000000000001327.000000000000200.580000000001527.58
092100210810100468.6895927600466.6991700019001010100000200.005010100000000.00105120101.0800000216.0000000000.000000001209684.250000000000000.0000000000000001045.930000000000033.430000000001079.36
092100481310100498.5991531400496.4817109819001010100000100.005010100000000.00106020101.0700000107.0000000000.000000000106247.090000000000000.0000000000000000550.390000000000158.370000000000708.76
092100561010100368.7754144000367.2093054219003010100000080.005030100000000.00306120101.0700000085.6000000000.000000000377197.400000000000000.0000000000000005609.730000000000349.270000000005959.00
092100641010100577.0386157800574.5880582819001010100000100.005010100000000.00107020101.0500000105.0000000000.000000000120663.490000000000000.0000000000000001008.250000000000010.500000000001018.75
092100641310100577.0386157800574.5880582819001010100000150.005010100000000.00107030101.0500000157.5000000000.000000000271492.860000000000000.0000000000000000314.320000000000062.320000000000376.64
092100640910100577.0386157800574.5880582819013010100000025.005130100000000.00306060101.0700000026.7500000000.000000000092221.380000000000000.0000000000000003685.830000000000255.000000000003940.83
092100991110100362.1021722400360.5644030719003010100000050.005030100000000.00309120101.0300000051.5000000000.000000000222828.800000000000000.0000000000000006535.130000000000305.450000000006840.58
092101100410100487.3158752400485.2463507119001010100000015.005010100000000.00308050101.0400000015.6000000000.000000000037849.220000000000000.0000000000000000185.400000000000122.400000000000307.80
092101291210100565.5309934100563.1293062919001010100000250.005010100000000.00310120101.0200000255.0000000000.000000001723175.680000000000000.0000000000000003120.000000000000812.200000000003932.20
092101371010100367.8894674600366.3271209019013010100000120.005130100000000.00310120101.0200000122.4000000000.000000000538061.280000000000000.0000000000000001778.080000000000353.500000000002131.58
092101371210100367.8894674600366.3271209019017010100000120.005170100000000.00310120101.0200000122.4000000000.000000000538061.280000000000000.0000000000000002953.500000000000020.540000000002974.04
092101370310100367.8894674600366.3271209019001010100000200.005010100000000.00107120101.0500000210.0000000000.000000000923144.340000000000000.0000000000000004136.200000000000275.180000000004411.38
092101370610100367.8894674600366.3271209019017010100000050.005170100000000.00308120101.0400000052.0000000000.000000000228588.120000000000000.0000000000000001416.310000000000255.000000000001671.31
092101451210100505.4464948400503.2999735119003010100000030.005030100000000.00308060101.0400000031.2000000000.000000000094217.760000000000000.0000000000000000856.880000000000080.800000000000937.68
092101450610100505.4464948400503.2999735119003010100000050.005030100999999.99308120101.0400000052.0000000004.160000000314059.180000000025124.7300010000000002600.250000000000963.600000000003563.85
092101450710100505.4464948400503.2999735119001010100000100.005010100000000.00108120101.0400000104.0000000000.000000000628118.370000000000000.0000000000000000876.250000000000169.500000000001045.75
092101530510100467.5423328300465.5567822319001010100000250.005010100000000.00103040100.9900000247.5000000000.000000000460901.210000000000000.0000000000000005475.670000000000231.750000000005707.42
092101610110100430.7989781400428.9694685819012010100000100.005120100000000.00110120101.0200000102.0000000000.000000000525058.630000000000000.0000000000000002173.330000000000700.000000000002873.33
092101610110100430.7989781400428.9694685819011010100000415.005110100000000.00110120101.0200000423.3000000000.000000002178993.310000000000000.0000000000000002173.330000000000700.000000000002873.33
092101610210100430.7989781400428.9694685819013010100000100.005130100000000.00309120101.0300000103.0000000000.000000000530206.260000000000000.0000000000000002558.940000000000302.140000000002861.08
092101881110100273.1628093600272.0027463319001010100000300.005010100000000.00112120101.0100000303.0000000000.000000000989001.990000000000000.0000000000000006426.970000000000441.670000000006868.64
092101880310100273.1628093600272.0027463319017010100000080.005170100000000.00310060101.0200000081.6000000000.000000000133172.540000000000000.0000000000000000874.170000000000000.000000000000874.17
092101960110100628.2274271800625.5594819319017020100000080.005170200000000.00311070101.0100000080.8000000000.000000000353816.440000000000000.0000000000000001360.590000000000389.800000000001750.39
092102001010100866.2866999800862.6077687819007010100000015.005070100000000.00112120101.0100000015.1500000000.000000000156822.090000000000000.0000000000000004214.000000000000317.000000000004531.00
092102001010100866.2866999800862.6077687819001010100000350.005010100000000.00112120101.0100000353.5000000000.000000003659182.160000000000000.0000000000000004214.000000000000317.000000000004531.00
092102001310100866.2866999800862.6077687819001010100000300.005010100000000.00111040101.0100000303.0000000000.000000001045480.620000000000000.0000000000000004358.550000000000000.000000000004358.55
092102001310100866.2866999800862.6077687819003010100000030.005030100000000.00309120101.0300000030.9000000000.000000000319854.960000000000000.0000000000000004358.550000000000000.000000000004358.55
092102001410100866.2866999800862.6077687819003010100000080.005030100000000.00101120101.0000000080.0000000000.000000000828103.460000000000000.0000000000000000900.550000000000108.880000000001009.43
092102001510100866.2866999800862.6077687819003010100000080.005030100000000.00301120101.0000000080.0000000000.000000000828103.460000000000000.0000000000000002403.000000000000000.000000000002403.00
092102000210100866.2866999800862.6077687819004010100000220.005040100000000.00109010101.0300000226.6000000000.000000000195466.920000000000000.0000000000000001598.150000000000202.000000000001800.15
092102000310100866.2866999800862.6077687819007010100000010.005070100000000.00110120101.0200000010.2000000000.000000000105583.190000000000000.0000000000000002323.370000000000384.320000000002707.69
092102000410100866.2866999800862.6077687819001010100000160.005010100000000.00110120101.0200000163.2000000000.000000001689331.050000000000000.0000000000000002136.540000000000030.400000000002166.94
092102000910100866.2866999800862.6077687819003010300000200.005030100000000.00312120101.0100000202.0000000000.000000002090961.230000000000000.0000000000000009613.210000000000000.000000000009613.21
092102261210100419.7110215100417.9286000819001010100000200.005010100000000.00103040100.9900000198.0000000000.000000000330999.450000000000000.0000000000000002979.410000000000000.000000000002979.41
092102260210100419.7110215100417.9286000819001010100000415.005010100000000.00101080101.0000000415.0000000000.000000001387522.950000000000000.0000000000000005497.700000000000000.000000000005497.70
092102260710100419.7110215100417.9286000819004010100000200.005040100000000.00102060101.0000000200.0000000000.000000000501514.320000000000000.0000000000000005375.000000000000320.300000000005695.30
092102260710100419.7110215100417.9286000819001010100000450.005010100000000.00102120101.0000000450.0000000000.000000002256814.440000000000000.0000000000000005375.000000000000320.300000000005695.30
092102420310100711.0285230800708.0089395919003010100000045.005030100000000.00101120101.0000000045.0000000000.000000000382324.830000000000000.0000000000000000450.280000000000133.330000000000583.61
092102501410100471.2872711200469.2858165819013010100000015.005130100000000.00312030101.0100000015.1500000000.000000000021329.040000000000000.0000000000000000525.840000000002708.480000000003234.31
092102501410100471.2872711200469.2858165819020040100000010.005200400000000.00303010101.0100000010.1000000000.000000000004739.790000000000000.0000000000000000525.840000000002708.480000000003234.31
092102771010201900.2142137101892.1444172419003010100000240.005030100000000.00306050101.0700000256.8000000000.000000002429513.430000000000000.0000000000000002322.720000000000497.510000000002820.23
092102771110201900.2142137101892.1444172419001010100000450.005010100999999.99106070101.0700000481.5000000038.520000006377472.760000000510197.8200010000000006300.000000000001530.000000000007830.00
092102771310201900.2142137101892.1444172419001010100000400.005010100000000.00106060101.0700000428.0000000000.000000004859026.860000000000000.0000000000000020200.000000000002040.000000000022240.00
092102771310201900.2142137101892.1444172419003010100000260.005030100000000.00107030101.0500000273.0000000000.000000001549666.280000000000000.0000000000000020200.000000000002040.000000000022240.00
092102771310201900.2142137101892.1444172419007010100000100.005070100000000.00107120101.0500000105.0000000000.000000002384101.970000000000000.0000000000000020200.000000000002040.000000000022240.00
092102771310201900.2142137101892.1444172419017010100000120.005170100000000.00907040101.0500000126.0000000000.000000000953640.790000000000000.0000000000000020200.000000000002040.000000000022240.00
092102770310201900.2142137101892.1444172419001010100000420.005010100000035.00105120101.0800000453.6000000037.800000010299320.490000000858276.7100000000000004572.080000000000614.200000000005186.28
092102770510201900.2142137101892.1444172419007010100000430.005070100000070.00105120101.0800000464.4000000075.600000010544542.410000001716553.4200000000000008480.000000000000228.330000000008708.33
092102770510201900.2142137101892.1444172419001010100000430.005010100000070.00105120101.0800000464.4000000075.600000010544542.410000001716553.4200000000000008480.000000000000228.330000000008708.33
092102770710201900.2142137101892.1444172419001010100000412.005010100000070.00105120101.0800000444.9600000075.600000010103142.960000001716553.4200000000000014233.750000000001183.000000000015416.75
092102770710201900.2142137101892.1444172419005010100000020.005050100000000.00305120101.0800000021.6000000000.000000000490443.830000000000000.0000000000000014233.750000000001183.000000000015416.75
092102770910201900.2142137101892.1444172419001010100000415.005010100000000.00106040101.0700000444.0500000000.000000003360826.910000000000000.0000000000000001070.600000000001094.910000000002165.51
092102850610200484.4459745800482.3886378919001010100000120.005010100000000.00105120101.0800000129.6000000000.000000000750210.810000000000000.0000000000000007647.630000000000412.000000000008059.63
092102850710200484.4459745800482.3886378919001010100000350.005010100000045.00306070101.0700000374.5000000048.150000001264581.810000000162589.0900000000000006643.510000000000311.420000000006954.93
092102930110200835.1036269400831.5571234719001010100000280.005010100000000.00307120101.0500000294.0000000000.000000002933733.530000000000000.0000000000000009155.330000000001516.470000000010671.81
092102931010200835.1036269400831.5571234719003010100000050.005030100000000.00309060101.0300000051.5000000000.000000000256951.150000000000000.0000000000000000987.000000000000000.000000000000987.00
092102931010200835.1036269400831.5571234719017010100000080.005170100000000.00109060101.0300000082.4000000000.000000000411121.840000000000000.0000000000000000987.000000000000000.000000000000987.00
092102931210200835.1036269400831.5571234719003010100000430.005030100000000.00109030101.0300000442.9000000000.000000001104889.950000000000000.0000000000000005354.250000000000682.360000000006036.61
092102931210200835.1036269400831.5571234719017010100000030.005170100000000.00302040101.1000000033.0000000000.000000000109765.540000000000000.0000000000000005354.250000000000682.360000000006036.61
092102931610200835.1036269400831.5571234719003010100000080.005030100000000.00310030101.0200000081.6000000000.000000000203565.180000000000000.0000000000000013533.350000000001149.110000000014682.46
092102931610200835.1036269400831.5571234719007010100000070.005070100000000.00110120101.0200000071.4000000000.000000000712478.140000000000000.0000000000000013533.350000000001149.110000000014682.46
092102930210200835.1036269400831.5571234719001010100000400.005010100000000.00307120101.0500000420.0000000000.000000004191047.900000000000000.0000000000000007621.000000000004213.000000000011834.00
092102930310200835.1036269400831.5571234719001010100000415.005010100000000.00107050101.0500000435.7500000000.000000001811755.080000000000000.0000000000000005248.870000000000632.400000000005881.27
092102930310200835.1036269400831.5571234719001010100000300.005010100000000.00307120101.0500000315.0000000000.000000003143285.930000000000000.0000000000000005248.870000000000632.400000000005881.27
092102930610200835.1036269400831.5571234719001010100000420.005010100000000.00108060101.0400000436.8000000000.000000002179344.910000000000000.0000000000000009373.000000000000498.580000000009871.58
092102930610200835.1036269400831.5571234719007010100000050.005070100000000.00108060101.0400000052.0000000000.000000000259445.820000000000000.0000000000000009373.000000000000498.580000000009871.58
092102930810200835.1036269400831.5571234719001010100000415.005010100000000.00108060101.0400000431.6000000000.000000002153400.330000000000000.0000000000000001150.000000000000646.330000000001796.33
092102930910200835.1036269400831.5571234719001010100000530.005010100000080.00109080101.0300000545.9000000082.400000003631576.270000000548162.4600000000000014620.540000000000678.070000000015298.60
092103070210200612.0426579900609.4434459419001010100000400.005010100000000.00108120101.0400000416.0000000000.000000003042341.680000000000000.0000000000000006778.430000000000375.490000000007153.91
092103070310200612.0426579900609.4434459419001010100000200.005010100000000.00108120101.0400000208.0000000000.000000001521170.840000000000000.0000000000000004218.390000000000389.190000000004607.58
092103070610200612.0426579900609.4434459419015010100000030.005150100000000.00310040101.1300000033.9000000000.000000000082640.530000000000000.0000000000000003997.020000000000306.000000000004303.02
092103070910200612.0426579900609.4434459419003010100000020.005030100000000.00309060101.0300000020.6000000000.000000000075327.210000000000000.0000000000000006109.550000000000404.000000000006513.55
092103070910200612.0426579900609.4434459419007010100000015.005070100000000.00109120101.0300000015.4500000000.000000000112990.810000000000000.0000000000000006109.550000000000404.000000000006513.55
092103150210200978.6848802400974.5286184219003010300000120.005030100000000.00309100101.0300000123.6000000000.000000001204517.370000000000000.0000000000000006364.080000000000428.250000000006792.33
092103230110200569.5403225800567.1216087119003010100000200.005030100000000.00310120101.0200000204.0000000000.000000001388313.700000000000000.0000000000000006595.000000000000685.160000000007280.16
092103231010200569.5403225800567.1216087119001010300000415.005010100000000.00112120101.0100000419.1500000000.000000002852508.270000000000000.0000000000000005225.530000000000507.840000000005733.37
092103231210200569.5403225800567.1216087119007010100000010.005070100000000.00101120101.0000000010.0000000000.000000000068054.590000000000000.0000000000000002167.280000000000728.000000000002895.28
092103230210200569.5403225800567.1216087119001010100000415.005010100000000.00110120101.0200000423.3000000000.000000002880750.920000000000000.0000000000000006262.930000000000372.200000000006635.13
092103230310200569.5403225800567.1216087119007010300000420.005070100000000.00111120101.0100000424.2000000000.000000002886875.840000000000000.0000000000000003538.410000000000186.830000000003725.24
092103230310200569.5403225800567.1216087119017010300000100.005170100000000.00311120101.0100000101.0000000000.000000000687351.390000000000000.0000000000000003538.410000000000186.830000000003725.24
092103230410200569.5403225800567.1216087119003010100000070.005030100000000.00311120101.0100000070.7000000000.000000000481145.970000000000000.0000000000000006457.080000000000017.330000000006474.42
092103230510200569.5403225800567.1216087119001010100000300.005010100000000.00311120101.0100000303.0000000000.000000002062054.170000000000000.0000000000000005976.760000000000368.780000000006345.54
092103230510200569.5403225800567.1216087119003010100000060.005030100000000.00311120101.0100000060.6000000000.000000000412410.830000000000000.0000000000000005976.760000000000368.780000000006345.54
092103230510200569.5403225800567.1216087119007010100000030.005070100000000.00111120101.0100000030.3000000000.000000000206205.420000000000000.0000000000000005976.760000000000368.780000000006345.54
092103230610200569.5403225800567.1216087119007010100000025.005070100000000.00111120101.0100000025.2500000000.000000000171837.850000000000000.0000000000000007330.000000000000607.250000000007937.25
092103230610200569.5403225800567.1216087119001010100000415.005010100000000.00111120101.0100000419.1500000000.000000002852508.270000000000000.0000000000000007330.000000000000607.250000000007937.25
092103230810200569.5403225800567.1216087119007010100000050.005070100000000.00112090101.0100000050.5000000000.000000000257756.770000000000000.0000000000000023775.000000000000690.750000000024465.75
092103230810200569.5403225800567.1216087119001010100000415.005010100000000.00112030101.0100000419.1500000000.000000000713127.070000000000000.0000000000000023775.000000000000690.750000000024465.75
092103230810200569.5403225800567.1216087119001010100000415.005010100000000.00112080101.0100000419.1500000000.000000001901672.180000000000000.0000000000000023775.000000000000690.750000000024465.75
092103310110203914.6737500003898.0489820219001010100000420.005010100000083.00101120101.0000000420.0000000083.000000019646166.870000003882456.7900000000000011033.000000000000133.330000000011166.33
092103311410203914.6737500003898.0489820219001010100000460.005010100000093.00103120100.9900000455.4000000092.070000021302058.080000004306720.4400000000000006412.460000000001800.000000000008212.46
092103310210203914.6737500003898.0489820219003010100000180.005030100000070.00301120101.0000000180.0000000070.000000008419785.800000003274361.1400000000000017688.000000000001455.420000000019143.42
092103310610203914.6737500003898.0489820219006010100000415.005060100000053.00102100101.0000000415.0000000053.000000016176903.280000002065965.9600000000000001215.500000000000802.400000000002017.90
092103401010200305.0129566700303.7176329819015010100000060.005150100000000.00303020100.9900000059.4000000000.000000000036081.650000000000000.0000000000000002544.950000000000602.670000000003147.62
092103401110200305.0129566700303.7176329819003010100000080.005030100000000.00304020100.9700000077.6000000000.000000000047136.980000000000000.0000000000000004525.000000000000603.130000000005128.13
092103401210200305.0129566700303.7176329819003010100000100.005030100000000.00304120100.9700000097.0000000000.000000000353527.320000000000000.0000000000000005750.000000000000000.000000000005750.00
092103401210200305.0129566700303.7176329819017010100000250.005170100000000.00304120100.9700000242.5000000000.000000000883818.310000000000000.0000000000000005750.000000000000000.000000000005750.00
092103401310200305.0129566700303.7176329819015010100000070.005150100000000.00304030100.9700000067.9000000000.000000000061867.280000000000000.0000000000000006957.220000000001051.000000000008008.22
092103400410200305.0129566700303.7176329819015010100000100.005150100000000.00302120101.0000000100.0000000000.000000000364461.160000000000000.0000000000000005828.630000000000939.990000000006768.62
092103400910200305.0129566700303.7176329819001010100000450.005010100000000.00103020100.9900000445.5000000000.000000000270612.410000000000000.0000000000000003949.790000000000416.170000000004365.96
092103400910200305.0129566700303.7176329819003010100000400.005030100000000.00310020101.0200000408.0000000000.000000000247833.590000000000000.0000000000000003949.790000000000416.170000000004365.96
092103660110301085.7661380401081.1551254019001010100000381.005010100000083.00104120101.0900000415.2900000090.470000005387914.940000001173745.2500000000000008545.000000000000500.480000000009045.48
092103660110301085.7661380401081.1551254019015010100000120.005150100000000.00304060101.0900000130.8000000000.000000000848490.540000000000000.0000000000000008545.000000000000500.480000000009045.48
092103661110301085.7661380401081.1551254019003010100000220.005030100000000.00106110101.0700000235.4000000000.000000002799543.080000000000000.0000000000000002507.100000000000000.000000000002507.10
092103661410301085.7661380401081.1551254019001010100000415.005010100000000.00107120101.0500000435.7500000000.000000005653360.150000000000000.0000000000000021000.000000000000494.980000000021494.98
092103661410301085.7661380401081.1551254019004010100000125.005040100000000.00107040101.0500000131.2500000000.000000000567606.440000000000000.0000000000000021000.000000000000494.980000000021494.98
092103661610301085.7661380401081.1551254019001010100000415.005010100000000.00107120101.0500000435.7500000000.000000005653360.150000000000000.0000000000000014472.220000000000729.410000000015201.62
092103661610301085.7661380401081.1551254019015010100000040.005150100000000.00307120101.0500000042.0000000000.000000000544902.180000000000000.0000000000000014472.220000000000729.410000000015201.62
092103660310301085.7661380401081.1551254019003010100000030.005030100000000.00303050101.0900000032.7000000000.000000000176768.860000000000000.0000000000000007367.040000000001031.320000000008398.36
092103660410301085.7661380401081.1551254019003010100000190.005030100000000.00304120101.0900000207.1000000000.000000002686886.720000000000000.0000000000000005789.430000000000440.720000000006230.15
092103660410301085.7661380401081.1551254019015010100000025.005150100000000.00304120101.0900000027.2500000000.000000000353537.730000000000000.0000000000000005789.430000000000440.720000000006230.15
092103660610301085.7661380401081.1551254019004010100000300.005040100000000.00105120101.0800000324.0000000000.000000004203531.130000000000000.0000000000000005017.530000000000091.060000000005108.59
092103660610301085.7661380401081.1551254019003010100000180.005030100000000.00305120101.0800000194.4000000000.000000002522118.680000000000000.0000000000000005017.530000000000091.060000000005108.59
092103660910301085.7661380401081.1551254019001010100000230.005010100000000.00106040101.0700000246.1000000000.000000001064289.110000000000000.0000000000000002560.280000000000459.000000000003019.28
092103740910300403.9807692300402.2651507719007010100000020.005070100000000.00106040101.0700000021.4000000000.000000000034433.900000000000000.0000000000000002027.320000000000185.450000000002212.77
092103821210300379.6045895900377.9924914619001010100000190.005010100000000.00109010101.0300000195.7000000000.000000000073973.130000000000000.0000000000000003832.560000000000014.830000000003847.39
092103820910300379.6045895900377.9924914619001010100000050.005010100000000.00304080101.0900000054.5000000000.000000000164804.730000000000000.0000000000000001938.340000000000202.000000000002140.34
092103901110300398.3927108900396.7008237019001010100000513.005010100000000.00110070101.0200000523.2600000000.000000001453043.710000000000000.0000000000000006121.670000000000419.840000000006541.51
092103900210300398.3927108900396.7008237019003010100000100.005030100000000.00107010101.0500000105.0000000000.000000000041653.590000000000000.0000000000000000566.590000000000615.310000000001181.90
092103900310300398.3927108900396.7008237019017010100000080.005170100000000.00308120101.0400000083.2000000000.000000000396066.100000000000000.0000000000000000901.740000000000722.330000000001624.07
092103900510300398.3927108900396.7008237019003010100000070.005030100000000.00307090101.0500000073.5000000000.000000000262417.590000000000000.0000000000000003616.330000000000811.740000000004428.06
092103900510300398.3927108900396.7008237019007010100000015.005070100000000.00108120101.0400000015.6000000000.000000000074262.390000000000000.0000000000000003616.330000000000811.740000000004428.06
092103900510300398.3927108900396.7008237019013010100000040.005130100000000.00308100101.0400000041.6000000000.000000000165027.540000000000000.0000000000000003616.330000000000811.740000000004428.06
092103900710300398.3927108900396.7008237019001010100000350.005010100000000.00109120101.0300000360.5000000000.000000001716127.760000000000000.0000000000000001938.420000000000317.630000000002256.05
092104120710300598.7148976700596.1722857219001010100000120.005010100000000.00110010101.0200000122.4000000000.000000000072971.490000000000000.0000000000000001628.550000000000150.000000000001778.55
092104201610300327.2880613400325.8981401219001010100000300.005010100000000.00101120101.0000000300.0000000000.000000001173233.300000000000000.0000000000000001699.370000000000300.000000000001999.37
092104200810300327.2880613400325.8981401219001010100000300.005010100000000.00111040101.0100000303.0000000000.000000000394988.550000000000000.0000000000000006133.130000000000600.000000000006733.13
092104200810300327.2880613400325.8981401219013010100000250.005130100000000.00311050101.0100000252.5000000000.000000000411446.400000000000000.0000000000000006133.130000000000600.000000000006733.13
092104200910300327.2880613400325.8981401219001010300000150.005010100000000.00112120101.0100000151.5000000000.000000000592482.820000000000000.0000000000000003966.260000000000400.000000000004366.26
092104471010300365.1515151500363.6007960919001010100000500.005010100000000.00103120100.9900000495.0000000000.000000002159788.730000000000000.0000000000000004192.580000000000820.330000000005012.91
092104471110300365.1515151500363.6007960919001010100000465.005010100000000.00104120100.9700000451.0500000000.000000001968025.670000000000000.0000000000000000448.570000000000700.000000000001148.57
092104471110300365.1515151500363.6007960919003010100000165.005030100000000.00304120100.9700000160.0500000000.000000000698331.690000000000000.0000000000000000448.570000000000700.000000000001148.57
092104471110300365.1515151500363.6007960919006010100000465.005060100000000.00104120100.9700000451.0500000000.000000001968025.670000000000000.0000000000000000448.570000000000700.000000000001148.57
092104470210300365.1515151500363.6007960919001010100000200.005010100000000.00301120101.0000000200.0000000000.000000000872641.910000000000000.0000000000000003850.000000000000479.490000000004329.49
092104470310300365.1515151500363.6007960919004010100000415.005040100000000.00106030101.0700000444.0500000000.000000000484370.800000000000000.0000000000000004500.000000000000715.200000000005215.20
092104470310300365.1515151500363.6007960919001010100000415.005010100000000.00102120101.0000000415.0000000000.000000001810731.960000000000000.0000000000000004500.000000000000715.200000000005215.20
092104470810300365.1515151500363.6007960919001010300000250.005010100000000.00302050101.0000000250.0000000000.000000000454501.000000000000000.0000000000000001893.940000000000000.000000000001893.94
092104550110300533.0282189900530.7645640819001010100000200.005010100000000.00101070101.0000000200.0000000000.000000000743070.390000000000000.0000000000000000690.580000000000230.360000000000920.94
092104551110300533.0282189900530.7645640819001010100000150.005010100999999.99304060100.9700000145.5000000011.640000000463357.460000000037068.6000010000000000623.880000000000000.000000000000623.88
092104550410300533.0282189900530.7645640819001010100000400.005010100000000.00102090101.0000000400.0000000000.000000001910752.430000000000000.0000000000000002250.040000000000858.930000000003108.97
092104630710400310.8647450100317.5566606419004010100000050.005040100000000.00111060101.1200000056.0000000000.000000000106699.040000000000000.0000000000000000436.000000000000096.170000000000532.17
092104630710400310.8647450100317.5566606419013010100000050.005130100000000.00111060101.1200000056.0000000000.000000000106699.040000000000000.0000000000000000436.000000000000096.170000000000532.17
092104710210400151.1947556800154.4494912719013010100000100.005130100000000.00107030101.0500000105.0000000000.000000000048651.590000000000000.0000000000000001040.280000000000204.000000000001244.28
092104980110500402.5000000000411.1645272119001010100000150.005010100000010.50102080101.1000000165.0000000011.550000000542737.180000000037991.6000000000000003455.570000000000003.600000000003459.17
092104981110500402.5000000000411.1645272119013010100000020.005130100000000.00307120101.0500000021.0000000000.000000000103613.460000000000000.0000000000000001134.500000000000029.530000000001164.03
092104981210500402.5000000000411.1645272119013010100000030.005130100000000.00101120101.1100000033.3000000000.000000000164301.350000000000000.0000000000000015792.500000000000700.000000000016492.50
092104981210500402.5000000000411.1645272119005010100000100.005050100000000.00109120101.1400000114.0000000000.000000000562473.070000000000000.0000000000000015792.500000000000700.000000000016492.50
092104981210500402.5000000000411.1645272119001010100000500.005010100000000.00307120101.0500000525.0000000000.000000002590336.520000000000000.0000000000000015792.500000000000700.000000000016492.50
092104980310500402.5000000000411.1645272119001010100000180.005010100000019.80105060101.0800000194.4000000021.380000000479582.300000000052744.1900000000000001932.480000000000335.000000000002267.48
092104980810500402.5000000000411.1645272119015010100000080.005150100000000.00302120101.1000000088.0000000000.000000000434189.740000000000000.0000000000000002861.470000000000294.330000000003155.80
092105101110500473.3101851900483.4990273719001010100000100.005010100000000.00301120101.0000000100.0000000000.000000000580198.830000000000000.0000000000000002900.000000000000594.650000000003494.65
092105100210500473.3101851900483.4990273719001010100000300.005010100000000.00310120101.0200000306.0000000000.000000001775408.430000000000000.0000000000000005075.330000000000590.020000000005665.35
092105100510500473.3101851900483.4990273719001010300000350.005010100000000.00101120101.1100000388.5000000000.000000002254072.470000000000000.0000000000000025186.040000000003166.670000000028352.71
092105100910500473.3101851900483.4990273719001010100000415.005010100000000.00112120101.0100000419.1500000000.000000002431903.410000000000000.0000000000000002600.000000000000400.000000000003000.00
092105281710500890.7536842100909.9287389519007010100000015.005070100000000.00312100101.0100000015.1500000000.000000000137854.200000000000000.0000000000000002170.850000000000333.330000000002504.18
092105361010500467.3975809600477.4591438419003010100000210.005030100000000.00103120100.9900000207.9000000000.000000001191165.070000000000000.0000000000000002570.200000000000285.580000000002855.78
092105521310600393.5162106100401.9873458019001010100000150.005010100000000.00107040101.0500000157.5000000000.000000000253252.030000000000000.0000000000000000305.880000000000426.830000000000732.71
092105520210600393.5162106100401.9873458019001010100000100.005010100000000.00104100101.0900000109.0000000000.000000000438166.210000000000000.0000000000000003267.850000000000208.000000000003475.85
092105520310600393.5162106100401.9873458019001010100000100.005010100000000.00103120101.0900000109.0000000000.000000000525799.450000000000000.0000000000000004438.770000000000336.670000000004775.44
092105520510600393.5162106100401.9873458019013010100000010.005130100000000.00305060101.0800000010.8000000000.000000000026048.780000000000000.0000000000000000372.830000000000000.000000000000372.83
092105600710600432.5278761600441.8388067319001010100000150.005010100000000.00105050101.0800000162.0000000000.000000000357889.430000000000000.0000000000000002521.110000000000000.000000000002521.11
092105951110600511.4327395200522.4422373819001010100000400.005010100000000.00107050101.0500000420.0000000000.000000001097128.700000000000000.0000000000000002841.960000000000014.700000000002856.66
092106090210600609.5521518900622.6738443319001010100000080.005010100000000.00107120101.0500000084.0000000000.000000000627655.240000000000000.0000000000000001830.140000000000578.460000000002408.60
092106171010600393.2718727400401.7377481219001010100000100.005010100000000.00107010101.0500000105.0000000000.000000000042182.460000000000000.0000000000000001556.060000000000171.900000000001727.96
092106251210600496.5832739800507.2731107219003010100000060.005030100000000.00309100101.0300000061.8000000000.000000000313494.780000000000000.0000000000000000583.930000000000202.000000000000785.93
092106251310600496.5832739800507.2731107219017010100000040.005170100000000.00310120101.0200000040.8000000000.000000000248360.920000000000000.0000000000000000410.000000000000202.000000000000612.00
092106331210600394.6889730600403.1853540519001010100000100.005010100000000.00109120101.0300000103.0000000000.000000000498337.100000000000000.0000000000000003287.430000000001000.000000000004287.43
092106330810600394.6889730600403.1853540519001010100000250.005010100000000.00109060101.0300000257.5000000000.000000000622921.370000000000000.0000000000000001479.900000000001000.000000000002479.90
092106410210600220.6751834300225.4256086019013010100000040.005130100000000.00306020101.0700000042.8000000000.000000000019296.430000000000000.0000000000000000557.480000000000210.770000000000768.25
092106410410600220.6751834300225.4256086019001010100000100.005010100000000.00107030101.0500000105.0000000000.000000000071009.070000000000000.0000000000000000872.690000000000224.340000000001097.03
092106500310600320.6080577900327.5097155319001010100000430.005010100000048.00110120101.0200000438.6000000048.960000001723749.130000000192418.5100000000000005200.000000000000039.390000000005239.39
092106680310600629.5820071900643.1348778319001010100000200.005010100000000.00110120101.0200000204.0000000000.000000001574394.180000000000000.0000000000000001024.970000000000703.470000000001728.44
092106840410600586.5597667600599.1865072819001010100000080.005010100000000.00110040101.0200000081.6000000000.000000000195574.480000000000000.0000000000000001248.000000000000700.000000000001948.00
092106920310600700.4783219700715.5573616719001010100000100.005010100000000.00111120101.0100000101.0000000000.000000000867255.520000000000000.0000000000000002345.040000000000150.000000000002495.04
092106920510600700.4783219700715.5573616719001010100000120.005010100000000.00111080101.0100000121.2000000000.000000000693804.420000000000000.0000000000000003975.600000000000290.720000000004266.33
092106920710600700.4783219700715.5573616719003010100000100.005030100000000.00312030101.0100000101.0000000000.000000000216813.880000000000000.0000000000000002318.000000000000547.730000000002865.73
092107060610600435.2770219200444.6471327319004010100000065.005040100000000.00102030101.0000000065.0000000000.000000000086706.190000000000000.0000000000000001466.300000000000000.000000000001466.30
092107060710600435.2770219200444.6471327319001010100000170.005010100000000.00103120100.9900000168.3000000000.000000000898009.350000000000000.0000000000000001068.100000000000159.170000000001227.27
092107060810600435.2770219200444.6471327319004010100000130.005040100000000.00103020100.9900000128.7000000000.000000000114452.170000000000000.0000000000000001098.670000000000190.100000000001288.77
092107491010600499.8322227000510.5919988319001010100000200.005010100000000.00104120100.9700000194.0000000000.000000001188658.170000000000000.0000000000000014814.880000000000382.000000000015196.88
092107491310600499.8322227000510.5919988319001010100000100.005010100000000.00104040100.9700000097.0000000000.000000000198109.700000000000000.0000000000000000580.830000000000150.000000000000730.83
092107570110600424.7632191100433.9070016419001010100000100.005010100000000.00101040101.0000000100.0000000000.000000000173562.800000000000000.0000000000000000672.630000000000200.000000000000872.63
092107571310600424.7632191100433.9070016419001010100000150.005010100000000.00103050100.9900000148.5000000000.000000000322175.950000000000000.0000000000000001175.640000000000159.900000000001335.54
092107570310600424.7632191100433.9070016419001010100000150.005010100000000.00101060101.0000000150.0000000000.000000000390516.300000000000000.0000000000000002000.000000000000000.000000000002000.00
092107570410600424.7632191100433.9070016419001010100000250.005010100000000.00101120101.0000000250.0000000000.000000001301721.000000000000000.0000000000000000363.000000000000709.900000000001072.90
092107570410600424.7632191100433.9070016419007010100000020.005070100000000.00101120101.0000000020.0000000000.000000000104137.680000000000000.0000000000000000363.000000000000709.900000000001072.90
092107570810600424.7632191100433.9070016419001010100000100.005010100000000.00302030101.0000000100.0000000000.000000000130172.100000000000000.0000000000000000323.700000000000200.000000000000523.70
092107651110700473.3871921200483.5776920119017010100000080.005170100000000.00307120101.0500000084.0000000000.000000000487446.310000000000000.0000000000000005523.630000000000306.000000000005829.63
092107650210700473.3871921200483.5776920119013010100000030.005130100000000.00104120101.0900000032.7000000000.000000000189755.890000000000000.0000000000000000405.800000000000247.280000000000653.08
092107731210700467.3968428300477.4583898219001010100000120.005010100000000.00106120101.0700000128.4000000000.000000000735667.890000000000000.0000000000000002472.930000000000306.000000000002778.93
092107730210700467.3968428300477.4583898219007010100000010.005070100000000.00104120101.0900000010.9000000000.000000000062451.560000000000000.0000000000000005894.530000000000306.580000000006201.11
092107730210700467.3968428300477.4583898219004010100000250.005040100000000.00104120101.0900000272.5000000000.000000001561288.930000000000000.0000000000000005894.530000000000306.580000000006201.11
092107730210700467.3968428300477.4583898219001010100000150.005010100000000.00104120101.0900000163.5000000000.000000000936773.360000000000000.0000000000000005894.530000000000306.580000000006201.11
092107730710700467.3968428300477.4583898219001010100000300.005010100000000.00105120101.0800000324.0000000000.000000001856358.220000000000000.0000000000000021682.250000000001833.140000000023515.39
092107730910700467.3968428300477.4583898219001010100000200.005010100000000.00105040101.0800000216.0000000000.000000000412524.050000000000000.0000000000000004590.000000000000081.600000000004671.60
092107810710700392.8051546400401.2609830919001010100000150.005010100000000.00103020101.0900000163.5000000000.000000000131212.340000000000000.0000000000000000911.130000000000357.000000000001268.13
092107900710700480.0707623700490.4051379819001010100000070.005010100000000.00106030101.0700000074.9000000000.000000000110194.030000000000000.0000000000000001070.420000000000108.580000000001179.00
092108030410700357.0710596400364.7576482419013010100000010.005130100000000.00905120101.0800000010.8000000000.000000000047272.590000000000000.0000000000000001260.460000000000000.000000000001260.46
092108030910700357.0710596400364.7576482419001010100000250.005010100000000.00106010101.0700000267.5000000000.000000000097572.670000000000000.0000000000000004688.950000000000529.540000000005218.49
092108110110700570.9423464200583.2328942419025010100000250.005250100000000.00107060101.1100000277.5000000000.000000000971082.770000000000000.0000000000000000599.350000000000938.850000000001538.20
092108111310700570.9423464200583.2328942419003010100000020.005030100000000.00106030101.0700000021.4000000000.000000000037443.550000000000000.0000000000000000422.320000000000030.600000000000452.92
092108111310700570.9423464200583.2328942419002010100000015.005020100000000.00106030101.0700000016.0500000000.000000000028082.660000000000000.0000000000000000422.320000000000030.600000000000452.92
092108111310700570.9423464200583.2328942419013010100000015.005130100000000.00106030101.0700000016.0500000000.000000000028082.660000000000000.0000000000000000422.320000000000030.600000000000452.92
092108201310700517.4550827400528.5942222319013010100000060.005130100000000.00310120101.0200000061.2000000000.000000000388199.600000000000000.0000000000000002350.190000000000597.580000000002947.77
092108200210700517.4550827400528.5942222319001010100000200.005010100000000.00107120101.0500000210.0000000000.000000001332057.440000000000000.0000000000000007624.820000000000289.550000000007914.37
092108200510700517.4550827400528.5942222319001010300000200.005010100000000.00108120101.0400000208.0000000000.000000001319371.180000000000000.0000000000000001544.590000000000967.540000000002512.13
092108380110700442.9118773900452.4463420219017010100000025.005170100000000.00307120101.0500000026.2500000000.000000000142520.600000000000000.0000000000000001895.440000000000878.110000000002773.56
092108380110700442.9118773900452.4463420219001010100000060.005010100000000.00107120101.0500000063.0000000000.000000000342049.430000000000000.0000000000000001895.440000000000878.110000000002773.56
092108380610700442.9118773900452.4463420219001010100000090.005010100000000.00106090101.0700000096.3000000000.000000000392135.240000000000000.0000000000000001188.750000000000000.000000000001188.75
092108541210700407.5128839400416.2853223819001010100000170.005010100000000.00109060101.0300000175.1000000000.000000000437349.360000000000000.0000000000000007868.750000000000000.000000000007868.75
092108620610700338.3100830400345.5928083019001010300000080.005010100000000.00107080101.0500000084.0000000000.000000000232238.370000000000000.0000000000000000743.290000000000112.000000000000855.29
092108700610700341.6308734900348.9850846719001010100000080.005010100000000.00110020101.1300000090.4000000000.000000000063096.500000000000000.0000000000000001786.190000000000923.070000000002709.25
092108700910700341.6308734900348.9850846719001010100000080.005010100000000.00111030101.1200000089.6000000000.000000000093807.190000000000000.0000000000000002301.990000000000436.460000000002738.45
092108890310700339.2120840400346.5142264819013010100000080.005130100000000.00110030101.0200000081.6000000000.000000000084826.680000000000000.0000000000000001459.570000000000548.880000000002008.45
092109431310700562.0885375500574.1884914119007010300000080.005070100000000.00104080100.9700000077.6000000000.000000000356456.220000000000000.0000000000000002717.830000000000435.670000000003153.49
092109511010700461.5345454500471.4698960819001010100000080.005010100000000.00103110100.9900000079.2000000000.000000000410744.570000000000000.0000000000000001270.500000000000120.000000000001390.50
092109861310700562.5634750500574.6736527919017010100000100.005170100000000.00104030100.9700000097.0000000000.000000000167230.030000000000000.0000000000000003282.500000000000300.000000000003582.50
092109861310700562.5634750500574.6736527919001010100000200.005010100000000.00104120100.9700000194.0000000000.000000001337840.260000000000000.0000000000000003282.500000000000300.000000000003582.50
092109860810700562.5634750500574.6736527919003010100000015.005030100000000.00302060101.0000000015.0000000000.000000000051720.630000000000000.0000000000000001268.680000000000229.420000000001498.09
092109940710700748.9979847200765.1214963119001010100000060.005010100999999.99102010101.0000000060.0000000004.800000000045907.290000000003672.5800010000000001000.000000000000300.000000000001300.00
092110010810800919.4642393200939.2573397419003010100000050.005030100000000.00306030101.0700000053.5000000000.000000000150750.800000000000000.0000000000000000919.480000000000250.100000000001169.58
092110101110800275.7082471400281.6433567319001010100000150.005010100000000.00106120101.0700000160.5000000000.000000000542445.110000000000000.0000000000000001542.150000000000255.000000000001797.15
092110100510800275.7082471400281.6433567319001010100000120.005010100000000.00105120101.0800000129.6000000000.000000000438011.750000000000000.0000000000000000900.540000000000163.070000000001063.61
092110280310800342.3898024300349.7603509019013010100000060.005130100000000.00303020101.0900000065.4000000000.000000000045748.650000000000000.0000000000000000584.060000000000181.190000000000765.25
092110280910800342.3898024300349.7603509019013010100000030.005130100000000.00306010101.0700000032.1000000000.000000000011227.310000000000000.0000000000000000764.570000000000050.310000000000814.88
092110360410800565.6140734300577.7899207019013010100000087.005130100999999.99105060101.0800000093.9600000007.520000000325734.850000000026069.8800010000000004915.800000000000725.380000000005641.18
092110440410800920.1779834000939.9864484319001010100000035.005010100000000.00305080101.0800000037.8000000000.000000000284251.900000000000000.0000000000000002535.920000000000000.000000000002535.92
092110521210800316.3182204100323.1275317819001010100000180.005010100000000.00109120101.0300000185.4000000000.000000000718894.130000000000000.0000000000000003338.750000000000202.000000000003540.75
092110600610800722.6452991500738.2015223919001010100000040.005010100000000.00109120101.0300000041.2000000000.000000000364966.830000000000000.0000000000000000545.000000000000000.000000000000545.00
092110791210800469.2500676100479.3515085519001010100000180.005010100000000.00112120101.0100000181.8000000000.000000001045753.250000000000000.0000000000000001365.000000000000200.000000000001565.00
092110791210800469.2500676100479.3515085519013010100000060.005130100000000.00312120101.0100000060.6000000000.000000000348584.420000000000000.0000000000000001365.000000000000200.000000000001565.00
092110871310800519.8327946600531.0231186219001010100000080.005010100000000.00101030101.0000000080.0000000000.000000000127445.550000000000000.0000000000000000938.550000000000080.000000000001018.55
092111091210800362.9552409600370.7684970119003010100000050.005030100000000.00103060100.9900000049.5000000000.000000000110118.240000000000000.0000000000000000800.000000000000000.000000000000800.00
092111171310800468.3241185900478.4056268319001010300000150.005010100000000.00104120100.9700000145.5000000000.000000000835296.220000000000000.0000000000000000707.000000000000000.000000000000707.00
092111170610800468.3241185900478.4056268319001010100000180.005010100000000.00102120101.0000000180.0000000000.000000001033356.150000000000000.0000000000000001947.280000000000300.000000000002247.28
092111170610800468.3241185900478.4056268319006010100000480.005060100000000.00102120101.0000000480.0000000000.000000002755616.410000000000000.0000000000000001947.280000000000300.000000000002247.28
092111170710800468.3241185900478.4056268319001010100000150.005010100000000.00103120100.9900000148.5000000000.000000000852518.830000000000000.0000000000000003711.950000000000272.580000000003984.53
092111331210900249.1266575200254.4895511919017010100000085.005170100000000.00106120101.0700000090.9500000000.000000000277749.900000000000000.0000000000000005142.200000000000253.390000000005395.59
092111410110900529.3685897400540.7641886219001010100000080.005010100999999.99104120101.0900000087.2000000006.980000000565855.650000000045294.4100010000000002571.600000000000062.530000000002634.13
092111410110900529.3685897400540.7641886219013010100000050.005130100999999.99104120101.0900000054.5000000004.360000000353659.780000000028292.7800010000000002571.600000000000062.530000000002634.13
092111410610900529.3685897400540.7641886219007010100000100.005070100999999.99105040101.0800000108.0000000008.640000000233610.130000000018688.8100010000000000530.000000000000004.510000000000534.51
092111410910900529.3685897400540.7641886219007010100000030.005070100999999.99106040101.0700000032.1000000002.570000000069434.120000000005559.0600010000000002614.000000000000408.000000000003022.00
092111410910900529.3685897400540.7641886219001010100000120.005010100999999.99106120101.0700000128.4000000010.270000000833209.460000000066643.7800010000000002614.000000000000408.000000000003022.00
092111410910900529.3685897400540.7641886219013010100000100.005130100999999.99106120101.0700000107.0000000008.560000000694341.220000000055547.3000010000000002614.000000000000408.000000000003022.00
092111501110900351.7548911000359.3270397419013010100000045.005130100999999.99109060101.0300000046.3500000003.710000000099928.850000000007998.6200010000000000441.000000000000097.200000000000538.20
092111500410900351.7548911000359.3270397419001010100000200.005010100000000.00108120101.0400000208.0000000000.000000000896880.290000000000000.0000000000000004113.330000000000158.660000000004271.99
092111500410900351.7548911000359.3270397419013010100000015.005130100000000.00308020101.0400000015.6000000000.000000000011211.000000000000000.0000000000000004113.330000000000158.660000000004271.99
092111500610900351.7548911000359.3270397419001010100000040.005010100999999.99108060101.0400000041.6000000003.330000000089688.030000000007179.3500010000000000296.290000000000000.000000000000296.29
092111500710900351.7548911000359.3270397419013010100000035.005130100999999.99109060101.0300000036.0500000002.880000000077722.440000000006209.1700010000000000220.500000000000026.260000000000246.76
092111680210900290.8866906500297.1485431819001010100000035.005010100000000.00109060101.1400000039.9000000000.000000000071137.360000000000000.0000000000000001090.000000000000000.000000000001090.00
092111680310900290.8866906500297.1485431819001010100000120.005010100999999.99108120101.0400000124.8000000009.980000000445009.660000000035586.5100010000000006825.000000000000000.000000000006825.00
092111680410900290.8866906500297.1485431819004010100000050.005040100999999.99305030101.0800000054.0000000004.320000000048138.060000000003851.0500010000000001446.010000000000280.320000000001726.33
092111920110900338.0582773000345.3355820019017010100000120.005170100999999.99111120101.0100000121.2000000009.700000000502256.070000000040197.0600010000000003592.300000000000000.000000000003592.30
092111921210900338.0582773000345.3355820019001010100000090.005010100999999.99101120101.0000000090.0000000007.200000000372962.430000000029836.9900010000000000911.400000000000100.500000000001011.90
092111920210900338.0582773000345.3355820019001010100000080.005010100999999.99111120101.0100000080.8000000006.460000000334837.380000000026770.4100010000000000441.000000000000120.330000000000561.33
092111920410900338.0582773000345.3355820019013010100000020.005130100999999.99111060101.0100000020.2000000001.620000000041854.670000000003356.6600010000000000211.500000000000243.330000000000454.83
092111920510900338.0582773000345.3355820019001010100000045.005010100999999.99111020101.0100000045.4500000003.640000000031391.000000000002514.0400010000000000505.000000000000104.330000000000609.33
092112060110900461.6059471400471.5428348119001010100000150.005010100000000.00101030101.0000000150.0000000000.000000000212194.280000000000000.0000000000000003000.000000000000323.530000000003323.53
092112140310900504.7446969700515.6102228319001010100000100.005010100000000.00102080101.0000000100.0000000000.000000000412488.180000000000000.0000000000000000561.940000000000003.900000000000565.84
092112220111000298.7034906000305.1336136419003010100000120.005030100000000.00103010101.0900000130.8000000000.000000000039911.480000000000000.0000000000000002061.800000000000111.610000000002173.41
092112221211000298.7034906000305.1336136419004010100000150.005040100000000.00107010101.0500000157.5000000000.000000000048058.540000000000000.0000000000000006058.180000000000853.270000000006911.45
092112221311000298.7034906000305.1336136419001010100000200.005010100000000.00107070101.0500000210.0000000000.000000000448546.410000000000000.0000000000000003204.210000000000512.630000000003716.84
092112220211000298.7034906000305.1336136419001010100000150.005010100000000.00103010101.0900000163.5000000000.000000000049889.350000000000000.0000000000000002815.050000000000508.000000000003323.05
092112220411000298.7034906000305.1336136419001010100000150.005010100000000.00105050101.0800000162.0000000000.000000000247158.230000000000000.0000000000000001790.890000000000000.000000000001790.89
092112220511000298.7034906000305.1336136419001010100000120.005010100000000.00109090101.1400000136.8000000000.000000000375680.510000000000000.0000000000000003289.250000000000515.000000000003804.25
092112220711000298.7034906000305.1336136419001010100000140.005010100000000.00106120101.0700000149.8000000000.000000000548508.180000000000000.0000000000000002828.790000000000503.630000000003332.42
092112220811000298.7034906000305.1336136419001010100000180.005010100000000.00106120101.0700000192.6000000000.000000000705224.810000000000000.0000000000000000449.200000000000500.270000000000949.47
092112300211000513.3574387900524.4083692219007010100000010.005070100000000.00104120101.0900000010.9000000000.000000000068592.610000000000000.0000000000000012620.500000000000834.880000000013455.38
092112300211000513.3574387900524.4083692219017010100000080.005170100000000.00304120101.0900000087.2000000000.000000000548740.920000000000000.0000000000000012620.500000000000834.880000000013455.38
092112300311000513.3574387900524.4083692219001010100000200.005010100000000.00104070101.0900000218.0000000000.000000000800247.170000000000000.0000000000000010659.850000000000203.750000000010863.60
092112300311000513.3574387900524.4083692219017010100000120.005170100000000.00304120101.0900000130.8000000000.000000000823111.380000000000000.0000000000000010659.850000000000203.750000000010863.60
092112300311000513.3574387900524.4083692219003010100000030.005030100000000.00304070101.0900000032.7000000000.000000000120037.080000000000000.0000000000000010659.850000000000203.750000000010863.60
092112300411000513.3574387900524.4083692219003010100000120.005030100000000.00305120101.0800000129.6000000000.000000000815559.900000000000000.0000000000000003518.180000000000663.130000000004181.31
092112300411000513.3574387900524.4083692219013010100000125.005130100000000.00103090101.0900000136.2500000000.000000000643055.760000000000000.0000000000000003518.180000000000663.130000000004181.31
092112300511000513.3574387900524.4083692219013010100000050.005130100000000.00105120101.0800000054.0000000000.000000000339816.620000000000000.0000000000000002096.670000000000373.130000000002469.79
092112300611000513.3574387900524.4083692219013010100000080.005130100000000.00105120101.0800000086.4000000000.000000000543706.600000000000000.0000000000000005531.840000000001045.980000000006577.81
092112490411000321.0001188400327.9102163919001010100000300.005010100000000.00105120101.0800000324.0000000000.000000001274914.920000000000000.0000000000000003390.440000000000067.170000000003457.61
092112490611000321.0001188400327.9102163919003010100000040.005030100000000.00305040101.0800000043.2000000000.000000000056662.890000000000000.0000000000000004014.830000000000091.750000000004106.58
092112490611000321.0001188400327.9102163919001010100000080.005010100000000.00105040101.0800000086.4000000000.000000000113325.770000000000000.0000000000000004014.830000000000091.750000000004106.58
092112490811000321.0001188400327.9102163919001010100000050.005010100000000.00103010101.0900000054.5000000000.000000000017871.110000000000000.0000000000000000542.700000000000204.000000000000746.70
092112571111001159.0372678001183.9876030619001010100000450.005010100000033.80109120101.0300000463.5000000034.810000006585339.050000000494575.3000000000000012509.000000000000404.000000000012913.00
092112571311001159.0372678001183.9876030619001010100000250.005010100000000.00310120101.0200000255.0000000000.000000003623002.070000000000000.0000000000000005409.500000000000000.000000000005409.50
092112570311001159.0372678001183.9876030619001010100000200.005010100000000.00108120101.0400000208.0000000000.000000002955233.060000000000000.0000000000000000418.250000000000354.500000000000772.75
092112570911001159.0372678001183.9876030619001010100000240.005010100000000.00309120101.0300000247.2000000000.000000003512180.830000000000000.0000000000000004344.950000000000000.000000000004344.95
092112651111000517.3405797100528.4772543219001010100000415.005010100000000.00110120101.0200000423.3000000000.000000002684453.060000000000000.0000000000000029614.170000000000765.920000000030380.08
092112651111000517.3405797100528.4772543219004010100000150.005040100000000.00110020101.0200000153.0000000000.000000000161714.040000000000000.0000000000000029614.170000000000765.920000000030380.08
092112651211000517.3405797100528.4772543219001010100000350.005010100000000.00110120101.0200000357.0000000000.000000002263996.560000000000000.0000000000000013548.330000000000801.570000000014349.90
092112651311000517.3405797100528.4772543219001010100000250.005010100000000.00110120101.0200000255.0000000000.000000001617140.400000000000000.0000000000000010426.250000000001015.670000000011441.92
092112650311000517.3405797100528.4772543219001010100000200.005010100000000.00108120101.0400000208.0000000000.000000001319079.230000000000000.0000000000000004635.000000000003860.330000000008495.33
092112650611000517.3405797100528.4772543219001010100000500.005010100000040.00108010101.0400000520.0000000041.600000000274808.170000000021984.6500000000000023484.500000000000755.990000000024240.49
092112650611000517.3405797100528.4772543219001010100000450.005010100000036.00108120101.0400000468.0000000037.440000002967928.260000000237434.2600000000000023484.500000000000755.990000000024240.49
092112650611000517.3405797100528.4772543219001010100000400.005010100000032.00106100101.0700000428.0000000034.240000002261882.650000000180950.6100000000000023484.500000000000755.990000000024240.49
092112650911000517.3405797100528.4772543219003010200000070.005030100000000.00309120101.0300000072.1000000000.000000000457238.520000000000000.0000000000000018160.630000000001047.020000000019207.65
092112650911000517.3405797100528.4772543219001010100000415.005010100000000.00109060101.0300000427.4500000000.000000001355385.610000000000000.0000000000000018160.630000000001047.020000000019207.65
092112730511000347.5858585900355.0682613919003010100000010.005030100000000.00311010101.0100000010.1000000000.000000000003586.190000000000000.0000000000000000364.120000000000622.000000000000986.12
092112811311000638.7141217000652.4635773219013010100000040.005130100000000.00101120101.0000000040.0000000000.000000000313182.520000000000000.0000000000000000900.550000000000025.330000000000925.88
092112810211000638.7141217000652.4635773219015010100000060.005150100000000.00310120101.0200000061.2000000000.000000000479169.250000000000000.0000000000000003980.360000000010900.690000000014881.05
092112900111000289.9524414000296.1941825619001010100000200.005010100000000.00101120101.0000000200.0000000000.000000000710866.040000000000000.0000000000000002237.250000000000400.000000000002637.25
092112901111000289.9524414000296.1941825619007010100000015.005070100000000.00103120100.9900000014.8500000000.000000000052781.800000000000000.0000000000000002595.040000000001170.400000000003765.44
092112901111000289.9524414000296.1941825619001010100000250.005010100000000.00103120100.9900000247.5000000000.000000000879696.720000000000000.0000000000000002595.040000000001170.400000000003765.44
092112900511000289.9524414000296.1941825619001010100000250.005010100000000.00101020101.0000000250.0000000000.000000000148097.090000000000000.0000000000000002174.000000000000341.980000000002515.98
092112900511000289.9524414000296.1941825619017010100000020.005170100000000.00102020101.0000000020.0000000000.000000000011847.770000000000000.0000000000000002174.000000000000341.980000000002515.98
092113030111000805.5348338700822.8754015419003010100000050.005030100000000.00311040101.0100000050.5000000000.000000000166220.830000000000000.0000000000000000794.000000000000051.480000000000845.48
092113031011000805.5348338700822.8754015419015010100000100.005150100000000.00303060100.9900000099.0000000000.000000000488787.990000000000000.0000000000000002425.000000000000690.000000000003115.00
092113031311000805.5348338700822.8754015419001010100000080.005010100000000.00103010100.9900000079.2000000000.000000000065171.730000000000000.0000000000000001554.270000000000492.530000000002046.80
092113030311000805.5348338700822.8754015419001010100000250.005010100000000.00102080101.0000000250.0000000000.000000001645750.800000000000000.0000000000000004950.000000000000540.830000000005490.83
092113030411000805.5348338700822.8754015419001010100000070.005010100000000.00109010101.0300000072.1000000000.000000000059329.320000000000000.0000000000000000512.960000000000018.000000000000530.96
092113030511000805.5348338700822.8754015419003010100000050.005030100000000.00301030101.0000000050.0000000000.000000000123431.310000000000000.0000000000000000681.980000000000308.230000000000990.21
092113030611000805.5348338700822.8754015419001010100000150.005010100000000.00102080101.0000000150.0000000000.000000000987450.480000000000000.0000000000000002203.650000000000356.670000000002560.32
092113030711000805.5348338700822.8754015419020040100000030.005200400000000.00308010101.0400000031.2000000000.000000000025673.710000000000000.0000000000000000394.020000000000113.780000000000507.80
092113030911000805.5348338700822.8754015419004010100000170.005040100000000.00103090100.9900000168.3000000000.000000001246409.370000000000000.0000000000000001980.000000000000344.050000000002324.05
092113110511100477.2432432400487.5167514819003010100000150.005030100000000.00105070101.0800000162.0000000000.000000000552844.000000000000000.0000000000000002002.830000000002120.950000000004123.78
092113110711100477.2432432400487.5167514819001010100000150.005010100000000.00106020101.0700000160.5000000000.000000000156492.880000000000000.0000000000000000290.630000000000255.000000000000545.63
092113110911100477.2432432400487.5167514819001010100000100.005010100000000.00103030101.0900000109.0000000000.000000000159417.980000000000000.0000000000000000505.350000000001060.300000000001565.65
092113200611100546.9291468200558.7027678719004010100000100.005040100000000.00101010101.1100000111.0000000000.000000000062016.010000000000000.0000000000000000401.670000000000006.000000000000407.67
092113461111100301.0451393900307.5256705819003010100000020.005030100000000.00907120101.0500000021.0000000000.000000000077496.470000000000000.0000000000000000415.000000000000357.000000000000772.00
092113620511100595.8296774200608.6559692319001010100000050.005010100000000.00105050101.0800000054.0000000000.000000000164337.110000000000000.0000000000000001769.840000000000462.880000000002232.72
092113700111100521.0317521100532.2478857619001010100000250.005010100000000.00107120101.0500000262.5000000000.000000001676580.840000000000000.0000000000000005005.160000000000408.000000000005413.16
092113700611100521.0317521100532.2478857619011010100000380.005110100000000.00106090101.0700000406.6000000000.000000001947707.910000000000000.0000000000000003231.560000000000163.200000000003394.76
092113700611100521.0317521100532.2478857619012010100000030.005120100000000.00108070101.0400000031.2000000000.000000000116242.940000000000000.0000000000000003231.560000000000163.200000000003394.76
092113700911100521.0317521100532.2478857619003010100000050.005030100000000.00308030101.0400000052.0000000000.000000000083030.670000000000000.0000000000000001176.030000000000151.500000000001327.53
092113890111100598.8816544800611.7736455119003010100000050.005030100000000.00307100101.0500000052.5000000000.000000000321181.160000000000000.0000000000000000465.000000000000349.060000000000814.06
092113891011100598.8816544800611.7736455119013010100000040.005130100000000.00309050101.0300000041.2000000000.000000000126025.370000000000000.0000000000000001053.670000000000080.800000000001134.47
092113890411100598.8816544800611.7736455119003010100000050.005030100000000.00306060101.0700000053.5000000000.000000000196379.340000000000000.0000000000000000755.610000000000261.210000000001016.82
092113890711100598.8816544800611.7736455119001010100000060.005010100000000.00104010101.0900000065.4000000000.000000000040010.000000000000000.0000000000000001104.370000000000078.800000000001183.17
092113971011100480.5605217400490.9054402919001010100000120.005010100000000.00102050101.1000000132.0000000000.000000000323997.590000000000000.0000000000000000901.330000000000204.000000000001105.33
092113971111100480.5605217400490.9054402919013010100000005.005130100000000.00303010101.0900000005.4500000000.000000000002675.430000000000000.0000000000000000416.000000000000060.600000000000476.60
092113971211100480.5605217400490.9054402919001010100000100.005010100000000.00107010101.0500000105.0000000000.000000000051545.070000000000000.0000000000000002543.080000000000255.970000000002799.04
092113971211100480.5605217400490.9054402919001010100000100.005010100000000.00104050101.0900000109.0000000000.000000000267543.460000000000000.0000000000000002543.080000000000255.970000000002799.04
092113970411100480.5605217400490.9054402919011010100000200.005110100000000.00108080101.0400000208.0000000000.000000000816866.650000000000000.0000000000000002499.980000000000517.510000000003017.50
092113970811100480.5605217400490.9054402919004010100000060.005040100000000.00108120101.0400000062.4000000000.000000000367589.990000000000000.0000000000000000825.440000000000100.000000000000925.44
092114271111100365.7934451600373.6677986019004010300000050.005040100000000.00109010101.0300000051.5000000000.000000000019243.890000000000000.0000000000000001724.490000000000152.850000000001877.33
092114271311100365.7934451600373.6677986019017010300000060.005170100000000.00308040101.0400000062.4000000000.000000000093267.480000000000000.0000000000000001264.140000000000255.880000000001520.02
092114270411100365.7934451600373.6677986019001010300000150.005010100000000.00107120101.0500000157.5000000000.000000000706232.140000000000000.0000000000000012365.800000000000738.910000000013104.71
092114350511100433.6952970600443.0313584319001010300000210.005010100000000.00108120101.0400000218.4000000000.000000001161096.580000000000000.0000000000000002145.340000000000798.500000000002943.84
092114350911100433.6952970600443.0313584319013010300000240.005130100000000.00308120101.0400000249.6000000000.000000001326967.520000000000000.0000000000000009347.590000000000108.950000000009456.54
092114430311100524.7384721000536.0343994819001010300000200.005010100000000.00110030101.0200000204.0000000000.000000000328053.050000000000000.0000000000000008918.780000000001282.590000000010201.37
092114600511100399.2560000000407.8506943519001010100000150.005010100000000.00111100101.0100000151.5000000000.000000000617893.800000000000000.0000000000000001086.620000000000150.000000000001236.62
092114600611100399.2560000000407.8506943519003010100000020.005030100000000.00311060101.0100000020.2000000000.000000000049431.500000000000000.0000000000000001838.660000000000361.870000000002200.53
092114600611100399.2560000000407.8506943519015010100000013.005150100000000.00311120101.0100000013.1300000000.000000000064260.960000000000000.0000000000000001838.660000000000361.870000000002200.53
092114781011100602.5397569100615.5104950919001010300000070.005010100000000.00108060101.0400000072.8000000000.000000000268854.980000000000000.0000000000000000416.250000000000000.000000000000416.25
092114781311100602.5397569100615.5104950919001010300000200.005010100000000.00101120101.0000000200.0000000000.000000001477225.190000000000000.0000000000000002412.500000000000465.000000000002877.50
092114780511100602.5397569100615.5104950919001010100000100.005010100000000.00111070101.0100000101.0000000000.000000000435165.920000000000000.0000000000000000291.500000000000202.140000000000493.64
092114940311100490.6127472500501.1740578119020010100000300.005200100000000.00310010101.0200000306.0000000000.000000000153359.260000000000000.0000000000000000590.950000000000188.840000000000779.79
092115081011100343.4075109200350.7999673719001010100000300.005010100000000.00104120100.9700000291.0000000000.000000001224993.490000000000000.0000000000000001604.980000000000465.000000000002069.98
092115161311100692.5445663700707.4528179019001010100000090.005010100999999.99103050100.9900000089.1000000007.130000000315170.230000000025220.6900010000000006528.750000000000000.000000000006528.75
092115241111100572.6336326500584.9605884119003010100000040.005030100000000.00303060100.9900000039.6000000000.000000000138986.640000000000000.0000000000000000767.000000000000000.000000000000767.00
092115240811100572.6336326500584.9605884119001010100000200.005010100000000.00102100101.0000000200.0000000000.000000001169921.180000000000000.0000000000000001374.600000000000295.250000000001669.85
092115321311100533.3022576100544.7825356819013010300000062.005130100000000.00103120100.9900000061.3800000000.000000000401265.020000000000000.0000000000000000292.580000000000150.000000000000442.58
092115320811100533.3022576100544.7825356819017010300000050.005170100000000.00102120101.0000000050.0000000000.000000000326869.520000000000000.0000000000000000944.750000000000147.110000000001091.86
092115400311100481.0042876500491.3587590519001010100000180.005010100000000.00101010101.0000000180.0000000000.000000000088444.580000000000000.0000000000000001437.580000000000506.310000000001943.89
092115400511100481.0042876500491.3587590519001010300000150.005010100000000.00106050101.0700000160.5000000000.000000000394315.400000000000000.0000000000000000909.000000000002137.750000000003046.75
092115590111100349.8562122000357.3874884019001010100000200.005010100000000.00101120101.0000000200.0000000000.000000000857729.970000000000000.0000000000000007441.490000000000735.400000000008176.89
092115590211100349.8562122000357.3874884019001010100000100.005010100000000.00105040101.0800000108.0000000000.000000000154391.390000000000000.0000000000000003288.780000000000277.810000000003566.59
092115590211100349.8562122000357.3874884019001010100000190.005010100000000.00101070101.0000000190.0000000000.000000000475325.360000000000000.0000000000000003288.780000000000277.810000000003566.59
092115590311100349.8562122000357.3874884019001010100000100.005010100000000.00101060101.0000000100.0000000000.000000000214432.490000000000000.0000000000000003515.130000000000321.500000000003836.63
092115590511100349.8562122000357.3874884019003010100000050.005030100000000.00302060101.0000000050.0000000000.000000000107216.250000000000000.0000000000000001046.520000000000017.670000000001064.19
092115671011200625.7094564300639.1789635319001010100000250.005010100000000.00107060101.0500000262.5000000000.000000001006706.870000000000000.0000000000000001890.340000000000412.480000000002302.82
092115671111200625.7094564300639.1789635319003010100000100.005030100000000.00310010101.1300000113.0000000000.000000000072227.220000000000000.0000000000000002213.210000000001148.450000000003361.66
092115671211200625.7094564300639.1789635319003010100000080.005030100000000.00107060101.0500000084.0000000000.000000000322146.200000000000000.0000000000000000534.000000000000450.680000000000984.68
092115670711200625.7094564300639.1789635319001010100000100.005010100000000.00106080101.0700000107.0000000000.000000000547137.190000000000000.0000000000000001684.170000000000306.000000000001990.17
092115751011200438.9683724900448.4179461719007010100000010.005070100000000.00106080101.0700000010.7000000000.000000000038384.580000000000000.0000000000000001521.160000000000495.930000000002017.09
092115751211200438.9683724900448.4179461719013010100000060.005130100000000.00306050101.0700000064.2000000000.000000000143942.160000000000000.0000000000000003060.000000000000512.440000000003572.44
092115751211200438.9683724900448.4179461719004010100000150.005040100000000.00302010101.1000000165.0000000000.000000000073988.960000000000000.0000000000000003060.000000000000512.440000000003572.44
092115751311200438.9683724900448.4179461719013010100000020.005130100000000.00305030101.0800000021.6000000000.000000000029057.480000000000000.0000000000000000700.100000000000001.430000000000701.53
092115751311200438.9683724900448.4179461719004010100000080.005040100000000.00103030101.0900000087.2000000000.000000000117306.130000000000000.0000000000000000700.100000000000001.430000000000701.53
092115750411200438.9683724900448.4179461719017010100000110.005170100000000.00104120101.0900000119.9000000000.000000000645183.740000000000000.0000000000000014198.100000000001832.140000000016030.24
092115750411200438.9683724900448.4179461719001010100000465.005010100000000.00104120101.0900000506.8500000000.000000002727367.630000000000000.0000000000000014198.100000000001832.140000000016030.24
092115750411200438.9683724900448.4179461719005010100000025.005050100000000.00104120101.0900000027.2500000000.000000000146632.670000000000000.0000000000000014198.100000000001832.140000000016030.24
092115831011200337.6983525400344.9679092219001010100000200.005010100000000.00106080101.0700000214.0000000000.000000000590585.060000000000000.0000000000000000841.310000000000306.960000000001148.27
092115911211200627.1793957700640.6805459319001010300000170.005010100000000.00107120101.0500000178.5000000000.000000001372337.730000000000000.0000000000000004008.710000000000016.670000000004025.38
092115910611200627.1793957700640.6805459319001010100000100.005010100000000.00106010101.0700000107.0000000000.000000000068552.820000000000000.0000000000000001594.180000000000134.190000000001728.37
092115910911200627.1793957700640.6805459319001010100000200.005010100000000.00105120101.0800000216.0000000000.000000001660643.980000000000000.0000000000000000872.000000000000424.000000000001296.00
092116050211200270.7085972900276.5360805319001010100000050.005010100999999.99307020101.0500000052.5000000004.200000000029036.290000000002322.9000010000000001045.000000000000000.000000000001045.00
092116131211200459.9726520900469.8743801919001010100000200.005010100000000.00109010101.0300000206.0000000000.000000000096794.120000000000000.0000000000000000744.950000000000201.710000000000946.66
092116130311200459.9726520900469.8743801919013010100000100.005130100000000.00107030101.0500000105.0000000000.000000000148010.430000000000000.0000000000000001273.340000000000206.680000000001480.02
092116210511200421.9453100200431.0284320519001010100000300.005010100000000.00108120101.0400000312.0000000000.000000001613770.450000000000000.0000000000000005700.290000000001197.600000000006897.89
092116210511200421.9453100200431.0284320519017010100000070.005170100000000.00108120101.0400000072.8000000000.000000000376546.440000000000000.0000000000000005700.290000000001197.600000000006897.89
092116301011200465.3498460100475.3673277619003010300000120.005030100999999.99109110101.0300000123.6000000009.890000000646309.420000000051715.2100010000000003054.170000000000606.000000000003660.17
092116300311200465.3498460100475.3673277619013010100000040.005130100000000.00308040101.0400000041.6000000000.000000000079101.120000000000000.0000000000000001234.650000000000494.930000000001729.58
092116300511200465.3498460100475.3673277619001010100000100.005010100000000.00108090101.0400000104.0000000000.000000000444943.820000000000000.0000000000000001068.500000000000526.130000000001594.63
092116480611200304.3206831100310.8717261919001010100000200.005010100000000.00111120101.0100000202.0000000000.000000000753553.060000000000000.0000000000000004506.500000000000546.280000000005052.78
092116480911200304.3206831100310.8717261919013010300000030.005130100000000.00112080101.0100000030.3000000000.000000000075355.310000000000000.0000000000000000900.550000000000187.760000000001088.31
092116561011200437.3192883300446.7333625519003010100000160.005030100000000.00107070101.0500000168.0000000000.000000000525358.430000000000000.0000000000000003193.330000000000004.250000000003197.58
092116561111200437.3192883300446.7333625519003010100000100.005030100000000.00112040101.0100000101.0000000000.000000000180480.280000000000000.0000000000000002041.880000000000415.000000000002456.88
092116560211200437.3192883300446.7333625519013010100000100.005130100000000.00110120101.0200000102.0000000000.000000000546801.640000000000000.0000000000000002029.490000000000000.000000000002029.49
092116560411200437.3192883300446.7333625519008010100000200.005080100000000.00107040101.0500000210.0000000000.000000000375256.020000000000000.0000000000000013587.640000000000587.310000000014174.95
092116560411200437.3192883300446.7333625519003010100000050.005030100000000.00110120101.0200000051.0000000000.000000000273400.820000000000000.0000000000000013587.640000000000587.310000000014174.95
092116560411200437.3192883300446.7333625519001010100000350.005010100000000.00110100101.0200000357.0000000000.000000001594838.100000000000000.0000000000000013587.640000000000587.310000000014174.95
092116560411200437.3192883300446.7333625519013010100000125.005130100000000.00110120101.0200000127.5000000000.000000000683502.040000000000000.0000000000000013587.640000000000587.310000000014174.95
092116560411200437.3192883300446.7333625519001010100000300.005010100000000.00112020101.1200000336.0000000000.000000000300204.820000000000000.0000000000000013587.640000000000587.310000000014174.95
092116560911200437.3192883300446.7333625519013010100000060.005130100000000.00111040101.0100000060.6000000000.000000000108288.170000000000000.0000000000000009456.800000000001468.390000000010925.19
092116560911200437.3192883300446.7333625519007010100000020.005070100000000.00111120101.0100000020.2000000000.000000000108288.170000000000000.0000000000000009456.800000000001468.390000000010925.19
092116560911200437.3192883300446.7333625519003010100000040.005030100000000.00311030101.0100000040.4000000000.000000000054144.080000000000000.0000000000000009456.800000000001468.390000000010925.19
092116641011200524.1078431400535.3901951119021020100000050.005210200000000.00112010101.0000000050.0000000000.000000000026769.510000000000000.0000000000000005674.010000000000171.280000000005845.29
092116641011200524.1078431400535.3901951119021020100000060.005210200000000.00112110101.0000000060.0000000000.000000000353357.530000000000000.0000000000000005674.010000000000171.280000000005845.29
092116641011200524.1078431400535.3901951119001010100000415.005010100000050.00112120101.0100000419.1500000050.500000002692905.600000000324446.4600000000000005674.010000000000171.280000000005845.29
092116640211200524.1078431400535.3901951119003010100000050.005030100000000.00307010101.0500000052.5000000000.000000000028107.990000000000000.0000000000000007027.840000000000000.000000000007027.84
092116640211200524.1078431400535.3901951119013010100000030.005130100000000.00301010101.1100000033.3000000000.000000000017828.490000000000000.0000000000000007027.840000000000000.000000000007027.84
092116640311200524.1078431400535.3901951119013010100000030.005130100000000.00311120101.0100000030.3000000000.000000000194667.870000000000000.0000000000000001125.010000000000000.000000000001125.01
092116720111200584.8698172500597.4601786119001010100000150.005010100000000.00111120101.0100000151.5000000000.000000001086182.600000000000000.0000000000000007808.600000000000593.330000000008401.93
092116721111200584.8698172500597.4601786119003010100000050.005030100000000.00312030101.0100000050.5000000000.000000000090515.220000000000000.0000000000000000776.250000000000431.830000000001208.08
092116800511200346.1488072300353.6002749519017010100000200.005170100000000.00111120101.0100000202.0000000000.000000000857127.070000000000000.0000000000000003727.360000000000335.910000000004063.27
092116800611200346.1488072300353.6002749519013010100000080.005130100000000.00111120101.0100000080.8000000000.000000000342850.830000000000000.0000000000000004489.360000000000523.790000000005013.15
092116990511200461.9003096000471.8435339519013010100000070.005130100999999.99102030101.0000000070.0000000005.600000000099087.140000000007926.9700010000000002755.770000000000190.330000000002946.10
092117021011200395.5257352900404.0401290719020040100000040.005200400000000.00303020101.0100000040.4000000000.000000000032646.440000000000000.0000000000000004860.280000000000421.020000000005281.30
092117021011200395.5257352900404.0401290719003010100000207.505030100000000.00102100101.0000000207.5000000000.000000000838383.270000000000000.0000000000000004860.280000000000421.020000000005281.30
092117021011200395.5257352900404.0401290719003010100000232.505030100000000.00103020100.9900000230.1800000000.000000000186003.910000000000000.0000000000000004860.280000000000421.020000000005281.30
092117021111200395.5257352900404.0401290719003010100000080.005030100000000.00302040101.0000000080.0000000000.000000000129292.840000000000000.0000000000000002909.530000000000272.880000000003182.40
092117021211200395.5257352900404.0401290719001010100000415.005010100000083.00102110101.0000000415.0000000083.000000001844443.190000000368888.6400000000000007877.910000000000891.260000000008769.17
092117021211200395.5257352900404.0401290719001010100000465.005010100000093.00103010100.9900000460.3500000092.070000000185999.870000000037199.9700000000000007877.910000000000891.260000000008769.17
092117021311200395.5257352900404.0401290719013010100000040.005130100000000.00303120100.9900000039.6000000000.000000000191999.870000000000000.0000000000000000697.250000000000211.430000000000908.68
092117020811200395.5257352900404.0401290719004010100000250.005040100000000.00102020101.0000000250.0000000000.000000000202020.060000000000000.0000000000000003768.090000000000142.750000000003910.84
092117020911200395.5257352900404.0401290719001010100000300.005010100000000.00102100101.0000000300.0000000000.000000001212120.390000000000000.0000000000000002974.960000000001012.690000000003987.65
092117100111200421.4188578000430.4906470219001010100000300.005010100000000.00302120101.0000000300.0000000000.000000001549766.330000000000000.0000000000000005757.370000000000208.250000000005965.62
092117101011200421.4188578000430.4906470219001010100000150.005010100000000.00103120100.9900000148.5000000000.000000000767134.330000000000000.0000000000000003424.100000000000350.000000000003774.10
092117100411200421.4188578000430.4906470219001010100000200.005010100000000.00102120101.0000000200.0000000000.000000001033177.550000000000000.0000000000000006892.600000000000475.650000000007368.25
092117100711200421.4188578000430.4906470219001010100000350.005010100000000.00102120101.0000000350.0000000000.000000001808060.720000000000000.0000000000000007000.000000000000901.870000000007901.87
092117290411200458.5731259000468.4447267119003010100000030.005030100000000.00312100101.0100000030.3000000000.000000000141938.750000000000000.0000000000000004907.380000000000109.270000000005016.65
092117290511200458.5731259000468.4447267119013010100000060.005130100000000.00107030101.0500000063.0000000000.000000000088536.050000000000000.0000000000000004033.580000000000133.080000000004166.67
092117290511200458.5731259000468.4447267119003010100000040.005030100000000.00106040101.0700000042.8000000000.000000000080197.740000000000000.0000000000000004033.580000000000133.080000000004166.67
092117290511200458.5731259000468.4447267119012010200000050.005120100000000.00112030101.0100000050.5000000000.000000000070969.380000000000000.0000000000000004033.580000000000133.080000000004166.67
092117290511200458.5731259000468.4447267119003010100000060.005030100000000.00102060101.0000000060.0000000000.000000000168640.100000000000000.0000000000000004033.580000000000133.080000000004166.67
092117290611200458.5731259000468.4447267119014010100000150.005140100000000.00103010100.9900000148.5000000000.000000000069564.040000000000000.0000000000000001372.730000000000281.750000000001654.48
092117290811200458.5731259000468.4447267119001010100000200.005010100000000.00101080101.0000000200.0000000000.000000000749511.560000000000000.0000000000000003539.260000000000139.570000000003678.83
092117370311300187.3587809100186.5631089219013010100000015.005130100000000.00305020101.0800000016.2000000000.000000000006044.640000000000000.0000000000000000463.610000000000141.980000000000605.59
092117451011300213.3779092700212.4717397019003010100000100.005030100000000.00310060101.0200000102.0000000000.000000000130032.700000000000000.0000000000000002512.160000000000156.670000000002668.83
092117451511300213.3779092700212.4717397019003010100000100.005030100000000.00112120101.0100000101.0000000000.000000000257515.750000000000000.0000000000000000525.000000000000268.330000000000793.33
092117451811300213.3779092700212.4717397019001010100000120.005010100000000.00112120101.0100000121.2000000000.000000000309018.900000000000000.0000000000000000840.000000000000101.000000000000941.00
092117452011300213.3779092700212.4717397019017010100000050.005170100000000.00312120101.0100000050.5000000000.000000000128757.870000000000000.0000000000000000103.750000000000200.000000000000303.75
092117452011300213.3779092700212.4717397019003010100000080.005030100000000.00112120101.0100000080.8000000000.000000000206012.600000000000000.0000000000000000103.750000000000200.000000000000303.75
092117450811300213.3779092700212.4717397019003010100000050.005030100000000.00311060101.0100000050.5000000000.000000000064378.940000000000000.0000000000000001865.580000000000000.000000000001865.58
092117530111300298.2007918600296.9343979519001010100000170.005010100000000.00101120101.0000000170.0000000000.000000000605746.170000000000000.0000000000000000041.670000000000000.000000000000041.67
092117700111400894.5054945100913.7613136319011010100000415.000000000000032.00110120101.0200000423.3000000032.640000004641541.970000000357902.0302000000000015563.000000000000402.350000000015965.35
092117700111400894.5054945100913.7613136319001010100000180.000000000000000.00110100101.0200000183.6000000000.000000001677665.770000000000000.0002000000000015563.000000000000402.350000000015965.35
092117700111400894.5054945100913.7613136319007010100000415.000000000000000.00110110101.0200000423.3000000000.000000004254746.800000000000000.0002000000000015563.000000000000402.350000000015965.35
092117701011400894.5054945100913.7613136319003010100000542.005030100000000.00308050101.0400000563.6800000000.000000002575344.890000000000000.0000000000000002943.000000000000060.110000000003003.11
092117701021400894.5054945100913.7613136319004010100000200.005040100000000.00108040101.0400000208.0000000000.000000000760249.410000000000000.0000000000000000123.600000000000007.000000000000130.60
092117701511400894.5054945100913.7613136319001010100000100.005010100000000.00309020101.0300000103.0000000000.000000000188234.830000000000000.0000000000000000658.440000000000151.500000000000809.94
092117702111400894.5054945100913.7613136319001010100000415.005010100000000.00110110101.0200000423.3000000000.000000004254746.800000000000000.0000000000000004636.840000000000505.000000000005141.84
092117700711400894.5054945100913.7613136319001010100000150.005010100000000.00303070101.0900000163.5000000000.000000001045799.820000000000000.0000000000000002600.000000000000014.120000000002614.12
092117881011401676.9013888901712.9996689219001010100000250.005010100000000.00103040100.9900000247.5000000000.000000001695869.670000000000000.0000000000000003465.000000000000300.000000000003765.00
092117961011500087.1968085100089.0738746519013010100000010.005130100000000.00305050101.0800000010.8000000000.000000000004809.990000000000000.0000000000000000351.430000000000030.100000000000381.53
092118500811701140.2465970201164.7924297319001010100000070.005010100000000.00105090101.0800000075.6000000000.000000000792524.770000000000000.0000000000000001566.300000000000079.560000000001645.86
092118691411701955.4070974701997.5007074219013010100000050.005130100000000.00305010101.0800000054.0000000000.000000000107865.040000000000000.0000000000000000435.750000000000306.000000000000741.75
092118690811701955.4070974701997.5007074219013010100000050.005130100000000.00108010101.0400000052.0000000000.000000000103870.040000000000000.0000000000000000539.790000000000150.000000000000689.79
092118690811701955.4070974701997.5007074219001010100000100.005010100000000.00108010101.0400000104.0000000000.000000000207740.070000000000000.0000000000000000539.790000000000150.000000000000689.79
092118931011800268.5641806200274.3455014919001010100000120.005010100000000.00112120101.0100000121.2000000000.000000000399008.100000000000000.0000000000000001937.680000000000000.000000000001937.68
092118930811800268.5641806200274.3455014919001010100000130.005010100000000.00111120101.0100000131.3000000000.000000000432258.770000000000000.0000000000000000585.000000000000030.900000000000615.90
092119231611901876.4477401101916.8416096819011010100000415.005110100000032.00110120101.0200000423.3000000032.640000009736788.640000000750788.5200000000000014170.000000000000726.260000000014896.26
092119231611901876.4477401101916.8416096819007010100000415.005070100000000.00110110101.0200000423.3000000000.000000008925389.590000000000000.0000000000000014170.000000000000726.260000000014896.26
092119231611901876.4477401101916.8416096819001010100000180.005010100000000.00110100101.0200000183.6000000000.000000003519321.200000000000000.0000000000000014170.000000000000726.260000000014896.26
092119402012000460.7500000000470.6684618919020020100000030.005200200999999.99308010101.0400000031.2000000002.500000000014684.860000000001176.6700010000000002560.000000000000210.820000000002770.82
092119400312000460.7500000000470.6684618919001010100000080.005010100999999.99105060101.0800000086.4000000006.910000000243994.530000000019513.9100010000000001335.820000000000174.320000000001510.14
092119580212000199.9337899500204.2377198019001010100000415.005010100000045.00110110101.0200000423.3000000045.900000000950992.090000000103119.6200000000000007055.050000000000419.150000000007474.20
092119660712000618.9869565200632.3117498819001010100000050.005010100999999.99112010101.0100000050.5000000004.040000000031931.740000000002554.5400010000000000356.030000000000169.060000000000525.09
092119740112101333.2114361701361.9111796819001010100000020.005010100000000.00104010101.0900000021.8000000000.000000000029689.660000000000000.0000000000000000028.250000000000197.820000000000226.07
092120081212201064.8500934801087.7728825719013010100000050.005130100999999.99106030101.0700000053.5000000004.280000000174587.550000000013967.0000010000000000768.480000000000052.580000000000821.06
092120080812201064.8500934801087.7728825719001010100000015.005010100000000.00304010101.0900000016.3500000000.000000000017785.090000000000000.0000000000000000913.730000000000052.220000000000965.95
092120161712201410.1477885701440.5037236819020010100000100.005200100000000.00306010101.0500000105.0000000000.000000000151252.890000000000000.0000000000000002731.750000000001005.390000000003737.14
092120160512201410.1477885701440.5037236819013010100000030.005130100000000.00107060101.0500000031.5000000000.000000000272255.200000000000000.0000000000000000398.130000000000193.000000000000591.13
092120320312202071.3392857102115.9285418719003010100000040.005030100000000.00312010101.0100000040.4000000000.000000000085483.510000000000000.0000000000000000865.230000000000015.820000000000881.05
092120401412301055.3688362901078.0875244919001010300000070.005010100000000.00106080101.0700000074.9000000000.000000000645990.040000000000000.0000000000000001345.700000000000060.750000000001406.45
092120400912301055.3688362901078.0875244919013010100000016.005130100000000.00305060101.0800000017.2800000000.000000000111776.110000000000000.0000000000000000679.190000000000037.680000000000716.86
092120671812301570.1473684201603.9475786019020020100000017.005200200000000.00302010100.9900000016.8300000000.000000000026994.440000000000000.0000000000000000991.390000000000060.000000000001051.39
092120671812301570.1473684201603.9475786019001010100000100.005010100000000.00103100100.9900000099.0000000000.000000001587908.100000000000000.0000000000000000991.390000000000060.000000000001051.39
092120671812301570.1473684201603.9475786019020020100000020.005200200000000.00312010101.0000000020.0000000000.000000000032078.950000000000000.0000000000000000991.390000000000060.000000000001051.39
092120670512301570.1473684201603.9475786019013010100000025.005130100000000.00312010101.0100000025.2500000000.000000000040499.680000000000000.0000000000000001226.440000000000232.230000000001458.67
092120830512400178.7975000000182.6464336719013010100000040.005130100000000.00311120101.0100000040.4000000000.000000000088546.990000000000000.0000000000000000646.940000000000645.200000000001292.14
092200191010100464.9446494500479.7507077019003010100000980.005030100000000.00307120101.0500001029.0000000000.000000005923961.740000000000000.0000000000000002044.810000000000464.520000000002509.33
092200191110100464.9446494500479.7507077019001010100000415.005010100000000.00107080101.0500000435.7500000000.000000001672410.970000000000000.0000000000000004333.560000000000071.880000000004405.44
092200191210100464.9446494500479.7507077019012010100000200.005120100000000.00107080101.0500000210.0000000000.000000000805981.190000000000000.0000000000000003916.940000000000589.480000000004506.42
092200191210100464.9446494500479.7507077019001010100000200.005010100000000.00107120101.0500000210.0000000000.000000001208971.780000000000000.0000000000000003916.940000000000589.480000000004506.42
092200190510100464.9446494500479.7507077019017010100000060.005170100000000.00305120101.0800000064.8000000000.000000000373054.150000000000000.0000000000000004594.990000000000313.210000000004908.19
092200190510100464.9446494500479.7507077019001010100000300.005010100000000.00105020101.0800000324.0000000000.000000000310878.460000000000000.0000000000000004594.990000000000313.210000000004908.19
092200270310100235.6587523300243.1632525319017010100000010.005170100000000.00304120101.0900000010.9000000000.000000000031805.750000000000000.0000000000000000486.550000000000000.000000000000486.55
092200270710100235.6587523300243.1632525319001010100000200.005010100000000.00103060101.0900000218.0000000000.000000000318057.530000000000000.0000000000000004122.080000000000560.330000000004682.41
092200270710100235.6587523300243.1632525319004010100000150.005040100000000.00105060101.0800000162.0000000000.000000000236354.680000000000000.0000000000000004122.080000000000560.330000000004682.41
092200350210100452.8152325800467.2350322619001010100000250.005010100000000.00105120101.0800000270.0000000000.000000001513841.500000000000000.0000000000000006771.150000000000070.390000000006841.54
092200350310100452.8152325800467.2350322619007010100000015.005070100000000.00105120101.0800000016.2000000000.000000000090830.490000000000000.0000000000000011289.500000000000102.120000000011391.62
092200350310100452.8152325800467.2350322619017010100000080.005170100000000.00105030101.0800000086.4000000000.000000000121107.320000000000000.0000000000000011289.500000000000102.120000000011391.62
092200350410100452.8152325800467.2350322619003010100000020.005030100000000.00305120101.0800000021.6000000000.000000000121107.320000000000000.0000000000000000901.380000000000401.330000000001302.71
092200350410100452.8152325800467.2350322619001010100000180.005010100000000.00105120101.0800000194.4000000000.000000001089965.880000000000000.0000000000000000901.380000000000401.330000000001302.71
092200350610100452.8152325800467.2350322619003010100000040.005030100000000.00306060101.0700000042.8000000000.000000000119985.960000000000000.0000000000000003058.320000000000000.000000000003058.32
092200350610100452.8152325800467.2350322619017010100000060.005170100000000.00306060101.0700000064.2000000000.000000000179978.930000000000000.0000000000000003058.320000000000000.000000000003058.32
092200430110100417.4240804100430.7168567819013010100000075.005130100000000.00305120101.0800000081.0000000000.000000000418656.780000000000000.0000000000000002339.900000000000398.500000000002738.39
092200431210100417.4240804100430.7168567819007010100000012.005070100000000.00107120101.0500000012.6000000000.000000000065124.390000000000000.0000000000000001669.220000000000403.450000000002072.67
092200431310100417.4240804100430.7168567819001010100000100.005010100000000.00107120101.0500000105.0000000000.000000000542703.240000000000000.0000000000000003263.260000000000060.960000000003324.22
092200430410100417.4240804100430.7168567819003010100000060.005030100000000.00302030101.1000000066.0000000000.000000000085281.940000000000000.0000000000000003309.490000000000277.090000000003586.58
092200430610100417.4240804100430.7168567819017010100000030.005170100000000.00306120101.0700000032.1000000000.000000000165912.130000000000000.0000000000000001007.130000000000000.000000000001007.13
092200430810100417.4240804100430.7168567819003010100000030.005030100000000.00306120101.0700000032.1000000000.000000000165912.130000000000000.0000000000000006399.560000000000000.000000000006399.56
092200430810100417.4240804100430.7168567819013010100000080.005130100000000.00106120101.0700000085.6000000000.000000000442432.360000000000000.0000000000000006399.560000000000000.000000000006399.56
092200510110100223.4215001800230.5363078219015010100000060.005150100000000.00305040101.0800000064.8000000000.000000000059755.010000000000000.0000000000000001183.570000000000178.100000000001361.66
092200511010100223.4215001800230.5363078219004010100000150.005040100000000.00110070101.0200000153.0000000000.000000000246904.390000000000000.0000000000000002838.030000000000016.500000000002854.53
092200511110100223.4215001800230.5363078219003010100000040.005030100000000.00310120101.0200000040.8000000000.000000000112870.580000000000000.0000000000000004280.000000000000015.450000000004295.45
092200511110100223.4215001800230.5363078219001010100000280.005010100000000.00110120101.0200000285.6000000000.000000000790094.030000000000000.0000000000000004280.000000000000015.450000000004295.45
092200511310100223.4215001800230.5363078219017010100000190.005170100000000.00110120101.0200000193.8000000000.000000000536135.240000000000000.0000000000000011415.980000000000466.450000000011882.43
092200510210100223.4215001800230.5363078219001010100000190.005010100000000.00107120101.0500000199.5000000000.000000000551903.920000000000000.0000000000000004778.500000000000000.000000000004778.50
092200510510100223.4215001800230.5363078219020020100000020.005200200000000.00308060101.0400000020.8000000000.000000000028770.930000000000000.0000000000000002571.540000000000145.500000000002717.04
092200510810100223.4215001800230.5363078219015010100000060.005150100000000.00109120101.0300000061.8000000000.000000000170965.730000000000000.0000000000000006051.800000000000502.350000000006554.15
092200600310100344.0701606100355.0269978319001010100000200.005010100000000.00107090101.0500000210.0000000000.000000000671001.030000000000000.0000000000000001924.290000000000190.750000000002115.04
092200600710100344.0701606100355.0269978319001010100000300.005010100000000.00108120101.0400000312.0000000000.000000001329221.080000000000000.0000000000000002859.710000000000304.250000000003163.96
092200600810100344.0701606100355.0269978319001010100000330.005010100000000.00108120101.0400000343.2000000000.000000001462143.190000000000000.0000000000000003140.000000000000416.010000000003556.01
092200780110100194.6678995200200.8670551919001010100000150.005010100000000.00108120101.0400000156.0000000000.000000000376023.130000000000000.0000000000000003194.970000000000184.120000000003379.08
092200781310100194.6678995200200.8670551919003010100000100.005030100000000.00309020101.0300000103.0000000000.000000000041378.610000000000000.0000000000000003388.480000000000227.560000000003616.04
092200780310100194.6678995200200.8670551919001010100000443.005010100000083.00108120101.0400000460.7200000086.320000001110521.640000000208066.1300000000000007689.940000000001558.300000000009248.25
092200780410100194.6678995200200.8670551919001010100000260.005010100000000.00108060101.0400000270.4000000000.000000000325886.710000000000000.0000000000000002575.000000000000125.450000000002700.45
092200780810100194.6678995200200.8670551919001010100000150.005010100000000.00104020101.0900000163.5000000000.000000000065683.530000000000000.0000000000000003927.000000000000025.330000000003952.33
092200780910100194.6678995200200.8670551919001010100000070.005010100000000.00302030101.1000000077.0000000000.000000000046400.290000000000000.0000000000000002580.590000000000224.460000000002805.04
092200860110100177.5957882400183.2512863519013010100000010.005130100000000.00306030101.0700000010.7000000000.000000000005882.370000000000000.0000000000000000524.780000000000250.170000000000774.95
092200861010100177.5957882400183.2512863519013010100000020.005130100000000.00310120101.0200000020.4000000000.000000000044859.910000000000000.0000000000000001550.050000000000208.810000000001758.86
092200861110100177.5957882400183.2512863519003010100000070.005030100000000.00308010101.0400000072.8000000000.000000000013340.690000000000000.0000000000000002420.920000000000011.920000000002432.83
092200860410100177.5957882400183.2512863519003010100000080.005030100000000.00308090101.0400000083.2000000000.000000000137218.560000000000000.0000000000000004100.570000000000296.370000000004396.94
092200860510100177.5957882400183.2512863519013010100000025.005130100000000.00308120101.0400000026.0000000000.000000000057174.400000000000000.0000000000000003772.750000000000195.270000000003968.02
092200860610100177.5957882400183.2512863519001020100000030.005010200000000.00909120101.0300000030.9000000000.000000000067949.580000000000000.0000000000000001854.000000000000268.870000000002122.87
092200860710100177.5957882400183.2512863519017010100000040.005170100000000.00309120101.0300000041.2000000000.000000000090599.440000000000000.0000000000000000639.750000000000355.420000000000995.17
092200941210100377.0744680900389.0823200819003010100000100.005030100000000.00111020101.0100000101.0000000000.000000000078594.630000000000000.0000000000000001687.360000000000277.400000000001964.76
092200941210100377.0744680900389.0823200819001010100000100.005010100000000.00107060101.0500000105.0000000000.000000000245121.860000000000000.0000000000000001687.360000000000277.400000000001964.76
092200940210100377.0744680900389.0823200819003010100000015.005030100000000.00310120101.0200000015.3000000000.000000000071435.510000000000000.0000000000000001812.960000000000214.180000000002027.14
092200940210100377.0744680900389.0823200819017010100000030.005170100000000.00310120101.0200000030.6000000000.000000000142871.030000000000000.0000000000000001812.960000000000214.180000000002027.14
092201081210100276.0617760600284.8529015019001010100000200.005010100000000.00112060101.0100000202.0000000000.000000000345241.720000000000000.0000000000000002376.890000000000246.150000000002623.04
092201081310100276.0617760600284.8529015019001010100000180.005010100000000.00112100101.0100000181.8000000000.000000000517862.570000000000000.0000000000000005371.370000000000554.750000000005926.12
092201080310100276.0617760600284.8529015019004010100000130.005040100000000.00110070101.0200000132.6000000000.000000000264400.460000000000000.0000000000000002807.300000000000195.620000000003002.92
092201080610100276.0617760600284.8529015019001010100000200.005010100000000.00111060101.0100000202.0000000000.000000000345241.720000000000000.0000000000000001954.050000000000085.000000000002039.05
092201080910100276.0617760600284.8529015019001010100000150.005010100000000.00112120101.0100000151.5000000000.000000000517862.570000000000000.0000000000000000900.550000000000256.610000000001157.16
092201161110100178.0602006700183.7304878919001010100000200.005010100000000.00112120101.0100000202.0000000000.000000000445362.700000000000000.0000000000000001705.280000000000418.000000000002123.28
092201160210100178.0602006700183.7304878919013010100000020.005130100000000.00311120101.0100000020.2000000000.000000000044536.270000000000000.0000000000000000901.240000000000306.600000000001207.84
092201160810100178.0602006700183.7304878919001010100000150.005010100000000.00112120101.0100000151.5000000000.000000000334022.030000000000000.0000000000000008002.180000000000253.820000000008256.00
092201160910100178.0602006700183.7304878919013010100000060.005130100000000.00312120101.0100000060.6000000000.000000000133608.810000000000000.0000000000000001799.120000000000330.970000000002130.09
092201241010100228.4077082300235.6813005619011010100000080.005110100000000.00103120100.9900000079.2000000000.000000000223991.510000000000000.0000000000000016134.550000000000812.760000000016947.31
092201241010100228.4077082300235.6813005619001010100000170.005010100000000.00103120100.9900000168.3000000000.000000000475981.950000000000000.0000000000000016134.550000000000812.760000000016947.31
092201241310100228.4077082300235.6813005619003010100000120.005030100000000.00304060100.9700000116.4000000000.000000000164599.820000000000000.0000000000000009752.250000000000469.660000000010221.91
092201240210100228.4077082300235.6813005619003010100000160.005030100000000.00301080101.0000000160.0000000000.000000000301672.060000000000000.0000000000000004480.240000000000502.240000000004982.48
092201240410100228.4077082300235.6813005619013010100000020.005130100000000.00310080101.0200000020.4000000000.000000000038463.190000000000000.0000000000000001761.590000000000541.100000000002302.69
092201240410100228.4077082300235.6813005619003010100000030.005030100000000.00302120101.0000000030.0000000000.000000000084845.270000000000000.0000000000000001761.590000000000541.100000000002302.69
092201240510100228.4077082300235.6813005619003010100000015.005030100000000.00301060101.0000000015.0000000000.000000000021211.320000000000000.0000000000000002157.080000000000375.220000000002532.30
092201240910100228.4077082300235.6813005619015010100000035.005150100000000.00302120101.0000000035.0000000000.000000000098986.150000000000000.0000000000000002333.250000000000871.850000000003205.10
092201240910100228.4077082300235.6813005619003010100000050.005030100000000.00302120101.0000000050.0000000000.000000000141408.780000000000000.0000000000000002333.250000000000871.850000000003205.10
092201321310100214.8299319700221.6711430519003010100000080.005030100000000.00303120100.9900000079.2000000000.000000000210676.250000000000000.0000000000000003287.390000000000320.650000000003608.04
092201320210100214.8299319700221.6711430519001010100000415.005010100000000.00101120101.0000000415.0000000000.000000001103922.290000000000000.0000000000000002670.310000000000761.600000000003431.91
092201320210100214.8299319700221.6711430519007010100000010.005070100000000.00101120101.0000000010.0000000000.000000000026600.540000000000000.0000000000000002670.310000000000761.600000000003431.91
092201400110100225.6410256400232.8265135819017010100000030.005170100000000.00302120101.0000000030.0000000000.000000000083817.540000000000000.0000000000000002613.480000000000384.080000000002997.57
092201401010100225.6410256400232.8265135819001010100000150.005010100000000.00103020100.9900000148.5000000000.000000000069149.470000000000000.0000000000000000808.790000000000263.180000000001071.97
092201401210100225.6410256400232.8265135819001010100000200.005010100000000.00104120100.9700000194.0000000000.000000000542020.120000000000000.0000000000000003416.670000000000437.750000000003854.42
092201400410100225.6410256400232.8265135819003010100000050.005030100000000.00301100101.0000000050.0000000000.000000000116413.260000000000000.0000000000000001139.800000000000705.880000000001845.68
092201400510100225.6410256400232.8265135819003010100000060.005030100000000.00302120101.0000000060.0000000000.000000000167635.090000000000000.0000000000000000848.950000000000250.000000000001098.95
092201400610100225.6410256400232.8265135819017010100000015.005170100000000.00302120101.0000000015.0000000000.000000000041908.770000000000000.0000000000000001125.630000000000108.760000000001234.38
092201400710100225.6410256400232.8265135819004010100000200.005040100000000.00103040100.9900000198.0000000000.000000000184398.600000000000000.0000000000000001873.390000000000331.250000000002204.64
092201400710100225.6410256400232.8265135819017010100000144.005170100000000.00303120100.9900000142.5600000000.000000000398300.970000000000000.0000000000000001873.390000000000331.250000000002204.64
092201590510200438.1228495900452.0747736319017010100000020.005170100000000.00303020101.0900000021.8000000000.000000000019710.460000000000000.0000000000000001650.000000000000006.470000000001656.47
092201590510200438.1228495900452.0747736319003010100000020.005030100000000.00302010101.1000000022.0000000000.000000000009945.650000000000000.0000000000000001650.000000000000006.470000000001656.47
092201670110200261.4423603500269.7679337719013010100000020.005130100000000.00304060101.0900000021.8000000000.000000000035285.650000000000000.0000000000000004318.220000000000361.400000000004679.63
092201670110200261.4423603500269.7679337719003010100000080.005030100000000.00109050101.1400000091.2000000000.000000000123014.180000000000000.0000000000000004318.220000000000361.400000000004679.63
092201671210200261.4423603500269.7679337719001010100000080.005010100000000.00106120101.0700000085.6000000000.000000000277105.620000000000000.0000000000000001572.320000000000833.180000000002405.50
092201670210200261.4423603500269.7679337719017010100000070.005170100000000.00304120101.0900000076.3000000000.000000000246999.520000000000000.0000000000000005253.200000000000395.500000000005648.70
092201751010200261.3727418400269.6960982819003010100000060.005030100000000.00107120101.0500000063.0000000000.000000000203890.250000000000000.0000000000000001758.060000000000204.000000000001962.06
092201751110200261.3727418400269.6960982819013010100000080.005130100000000.00106120101.0700000085.6000000000.000000000277031.830000000000000.0000000000000003622.190000000000316.800000000003938.99
092201750310200261.3727418400269.6960982819003010100000015.005030100000000.00312010101.1200000016.8000000000.000000000004530.890000000000000.0000000000000001729.620000000000082.800000000001812.42
092201750310200261.3727418400269.6960982819020010100000015.005200100000000.00305010101.0600000015.9000000000.000000000004288.170000000000000.0000000000000001729.620000000000082.800000000001812.42
092201750510200261.3727418400269.6960982819001010100000280.005010100000000.00105120101.0800000302.4000000000.000000000978673.200000000000000.0000000000000003180.000000000000515.000000000003695.00
092201750510200261.3727418400269.6960982819003010100000025.005030100000000.00305010101.0800000027.0000000000.000000000007281.790000000000000.0000000000000003180.000000000000515.000000000003695.00
092201750510200261.3727418400269.6960982819013010100000050.005130100000000.00305120101.0800000054.0000000000.000000000174763.070000000000000.0000000000000003180.000000000000515.000000000003695.00
092201830410200242.7896766300250.5212595219013010100000024.005130100000000.00302020101.1000000026.4000000000.000000000013227.520000000000000.0000000000000000926.460000000000159.680000000001086.14
092201830710200242.7896766300250.5212595219001010100000150.005010100000000.00101120101.1100000166.5000000000.000000000500541.480000000000000.0000000000000001986.280000000000126.160000000002112.44
092201910910200277.2111497800286.0388767719007010100000030.005070100000000.00303120101.0900000032.7000000000.000000000112241.660000000000000.0000000000000000607.000000000000151.890000000000758.89
092202051010200723.2969702700746.3302003319004010100000100.005040100000000.00105120101.0800000108.0000000000.000000000967243.940000000000000.0000000000000000761.110000000000172.770000000000933.88
092202052010200723.2969702700746.3302003319005010100000015.005050100000000.00306010101.0700000016.0500000000.000000000011978.600000000000000.0000000000000002261.830000000000317.070000000002578.90
092202052110200723.2969702700746.3302003319013010100000030.005130100000000.00112010101.1200000033.6000000000.000000000025076.690000000000000.0000000000000001022.100000000000268.130000000001290.23
092202052810200723.2969702700746.3302003319004010100000050.005040100000000.00107040101.0500000052.5000000000.000000000156729.340000000000000.0000000000000001947.990000000000052.940000000002000.93
092202130210200243.6524079600251.4114643319001010100000180.005010100000000.00107040101.0500000189.0000000000.000000000190067.070000000000000.0000000000000001200.000000000000427.480000000001627.48
092202130510200243.6524079600251.4114643319001010100000299.005010100000000.00107040101.0500000313.9500000000.000000000315722.520000000000000.0000000000000003651.000000000000148.720000000003799.72
092202210710200216.7956114400223.6994191419001010100000080.005010100000000.00108120101.0400000083.2000000000.000000000223341.500000000000000.0000000000000002681.540000000000261.530000000002943.07
092202301210200268.2002314800276.7410078019003010100000070.005030100000000.00310120101.0200000071.4000000000.000000000237111.700000000000000.0000000000000001461.390000000000203.090000000001664.48
092202301310200268.2002314800276.7410078019017010100000040.005170100000000.00309120101.0300000041.2000000000.000000000136820.750000000000000.0000000000000001810.280000000000297.500000000002107.78
092202300610200268.2002314800276.7410078019001010100000200.005010100000000.00109050101.0300000206.0000000000.000000000285043.240000000000000.0000000000000003719.700000000000250.760000000003970.46
092202300610200268.2002314800276.7410078019003010100000180.005030100000000.00306060101.0700000192.6000000000.000000000319801.910000000000000.0000000000000003719.700000000000250.760000000003970.46
092202560610200354.1694175500365.4478633419001010100000440.005010100000000.00108120101.0400000457.6000000000.000000002006747.310000000000000.0000000000000013635.420000000000285.770000000013921.18
092202560610200354.1694175500365.4478633419003010100000025.005030100000000.00306070101.0700000026.7500000000.000000000068430.110000000000000.0000000000000013635.420000000000285.770000000013921.18
092202641110200321.1184637600331.3444093319003010100000060.005030100000000.00309120101.0300000061.8000000000.000000000245725.010000000000000.0000000000000001395.740000000000554.070000000001949.81
092202641110200321.1184637600331.3444093319001010100000150.005010100000000.00105040101.0800000162.0000000000.000000000214711.180000000000000.0000000000000001395.740000000000554.070000000001949.81
092202640910200321.1184637600331.3444093319013010100000020.005130100000000.00305010101.0800000021.6000000000.000000000007157.040000000000000.0000000000000000701.840000000000178.780000000000880.62
092202721010200234.3361749900241.7985580119001010100000150.005010100000000.00101040101.0000000150.0000000000.000000000145079.130000000000000.0000000000000001302.000000000000202.080000000001504.08
092202800210200213.2286222400220.0188399719001010100000040.005010100000000.00110120101.0200000040.8000000000.000000000107721.220000000000000.0000000000000000450.970000000000145.530000000000596.49
092202800310200213.2286222400220.0188399719003010100000040.005030100000000.00110060101.0200000040.8000000000.000000000053860.610000000000000.0000000000000000580.470000000000155.400000000000735.86
092202991310200287.2408016600296.3879206719001010100000075.005010100000000.00112120101.0100000075.7500000000.000000000269416.620000000000000.0000000000000000386.670000000000415.760000000000802.43
092203021110200881.2050157400909.2667921519001010100000150.005010100000000.00112120101.0100000151.5000000000.000000001653047.030000000000000.0000000000000002629.000000000000273.390000000002902.39
092203020410200881.2050157400909.2667921519007010100000010.005070100000000.00111020101.0100000010.1000000000.000000000018367.190000000000000.0000000000000000801.950000000000116.870000000000918.82
092203100110200361.9806985300373.5078928219020020100000020.005200200000000.00310010101.0200000020.4000000000.000000000007619.560000000000000.0000000000000001409.300000000000082.210000000001491.51
092203370510200270.6797062400279.2994408719013010100000030.005130100000000.00102120101.0000000030.0000000000.000000000100547.800000000000000.0000000000000001715.080000000000290.360000000002005.43
092203451210200501.3888888900517.3555057819003010100000060.005030100000000.00303110100.9900000059.4000000000.000000000338040.090000000000000.0000000000000002067.460000000000178.510000000002245.97
092203450410200501.3888888900517.3555057819017010100000050.005170100000000.00302100101.0000000050.0000000000.000000000258677.750000000000000.0000000000000001014.710000000000000.000000000001014.71
092203450710200501.3888888900517.3555057819001010100000100.005010100000000.00111020101.0100000101.0000000000.000000000104505.810000000000000.0000000000000000909.500000000000088.600000000000998.10
092203881510200908.5132890400937.4446912919001010100000120.005010100000000.00110040101.0200000122.4000000000.000000000458972.920000000000000.0000000000000002080.680000000000135.390000000002216.07
092203881510200908.5132890400937.4446912919007010100000012.005070100000000.00103080100.9900000011.8800000000.000000000089094.740000000000000.0000000000000002080.680000000000135.390000000002216.07
092203880310200908.5132890400937.4446912919007010100000015.005070100000000.00101120101.0000000015.0000000000.000000000168740.040000000000000.0000000000000003823.420000000000237.430000000004060.85
092203880310200908.5132890400937.4446912919001010100000300.005010100000000.00111100101.0100000303.0000000000.000000002840457.410000000000000.0000000000000003823.420000000000237.430000000004060.85
092203880610200908.5132890400937.4446912919001010100000100.005010100000000.00102020101.0000000100.0000000000.000000000187488.940000000000000.0000000000000002510.770000000000150.560000000002661.33
092203960110300883.4509493700911.5842470219007010100000030.005070100000000.00104040101.0900000032.7000000000.000000000119235.220000000000000.0000000000000009663.360000000000020.000000000009683.36
092203960110300883.4509493700911.5842470219001010100000415.005010100000049.80104120101.0900000452.3500000054.280000004948261.610000000593769.5200000000000009663.360000000000020.000000000009683.36
092203961010300883.4509493700911.5842470219001010100000400.005010100000000.00106120101.0700000428.0000000000.000000004681896.690000000000000.0000000000000015327.170000000000241.770000000015568.93
092203961110300883.4509493700911.5842470219007010100000050.005070100000000.00106120101.0700000053.5000000000.000000000585237.090000000000000.0000000000000008894.550000000000308.930000000009203.48
092203961110300883.4509493700911.5842470219001010100000190.005010100000000.00110120101.1300000214.7000000000.000000002348605.650000000000000.0000000000000008894.550000000000308.930000000009203.48
092203961310300883.4509493700911.5842470219017010100000080.005170100000000.00307120101.0500000084.0000000000.000000000918876.920000000000000.0000000000000005201.800000000001587.380000000006789.18
092203961310300883.4509493700911.5842470219003010100000300.005030100000000.00307080101.0500000315.0000000000.000000002297192.300000000000000.0000000000000005201.800000000001587.380000000006789.18
092203960210300883.4509493700911.5842470219007010100000050.005070100000000.00104120101.0900000054.5000000000.000000000596176.100000000000000.0000000000000022635.840000000000750.160000000023386.00
092203960210300883.4509493700911.5842470219001010100000381.805010100000083.00104120101.0900000416.1600000090.470000004552378.800000000989652.3200000000000022635.840000000000750.160000000023386.00
092203960410300883.4509493700911.5842470219001010100000415.005010100000000.00105120101.0800000448.2000000000.000000004902864.710000000000000.0000000000000011325.450000000000388.200000000011713.66
092203960410300883.4509493700911.5842470219013010100000040.005130100000000.00305120101.0800000043.2000000000.000000000472565.270000000000000.0000000000000011325.450000000000388.200000000011713.66
092203960810300883.4509493700911.5842470219007010100000320.005070100000000.00102080101.1000000352.0000000000.000000002567021.240000000000000.0000000000000014426.860000000000264.010000000014690.87
092203960810300883.4509493700911.5842470219001010100000412.005010100000000.00106120101.0700000440.8400000000.000000004822353.590000000000000.0000000000000014426.860000000000264.010000000014690.87
092204001010300403.6390076000416.4928014119015010100000020.005150100000000.00106120101.0700000021.4000000000.000000000106955.350000000000000.0000000000000009991.120000000000483.750000000010474.87
092204001010300403.6390076000416.4928014119003010100000025.005030100000000.00106120101.0700000026.7500000000.000000000133694.190000000000000.0000000000000009991.120000000000483.750000000010474.87
092204001210300403.6390076000416.4928014119001010100000050.005010100000000.00307010101.0500000052.5000000000.000000000021865.870000000000000.0000000000000007153.160000000000199.280000000007352.43
092204001310300403.6390076000416.4928014119001010100000415.005010100000035.00105090101.0800000448.2000000037.800000001680048.660000000141690.8500000000000014943.570000000000849.870000000015793.43
092204000310300403.6390076000416.4928014119001010100000415.005010100999999.99105120101.0800000448.2000000035.860000002240064.880000000179225.1800010000000002468.670000000000304.800000000002773.47
092204000410300403.6390076000416.4928014119001010100000300.005010100000000.00105060101.0800000324.0000000000.000000000809662.010000000000000.0000000000000006722.080000000000062.460000000006784.54
092204000710300403.6390076000416.4928014119013010100000030.005130100000000.00306120101.0700000032.1000000000.000000000160433.030000000000000.0000000000000004232.280000000000388.410000000004620.69
092204000810300403.6390076000416.4928014119007010100000025.005070100000000.00106120101.0700000026.7500000000.000000000133694.190000000000000.0000000000000005007.630000000000451.700000000005459.33
092204000810300403.6390076000416.4928014119001010100000100.005010100000000.00106120101.0700000107.0000000000.000000000534776.760000000000000.0000000000000005007.630000000000451.700000000005459.33
092204000910300403.6390076000416.4928014119007010100000025.005070100000000.00106120101.0700000026.7500000000.000000000133694.190000000000000.0000000000000002448.000000000001029.430000000003477.43
092204000910300403.6390076000416.4928014119015010100000060.005150100000000.00306120101.0700000064.2000000000.000000000320866.050000000000000.0000000000000002448.000000000001029.430000000003477.43
092204181110300508.3169291300524.5041679219017010100000110.005170100000000.00311120101.1200000123.2000000000.000000000775426.960000000000000.0000000000000004621.830000000000000.000000000004621.83
092204181210300508.3169291300524.5041679219001010100000250.005010100000000.00109120101.0300000257.5000000000.000000001620717.880000000000000.0000000000000004849.750000000000394.110000000005243.86
092204181310300508.3169291300524.5041679219003010100000120.005030100000000.00310120101.0200000122.4000000000.000000000770391.720000000000000.0000000000000003268.930000000000360.670000000003629.61
092204180210300508.3169291300524.5041679219003010100000070.005030100000000.00311020101.1200000078.4000000000.000000000082242.250000000000000.0000000000000006680.200000000000127.440000000006807.64
092204180210300508.3169291300524.5041679219005010100000120.005050100000000.00303030101.0900000130.8000000000.000000000205815.440000000000000.0000000000000006680.200000000000127.440000000006807.64
092204180410300508.3169291300524.5041679219003010100000010.005030100000000.00308120101.0400000010.4000000000.000000000065458.120000000000000.0000000000000002605.900000000000358.720000000002964.62
092204180510300508.3169291300524.5041679219001010100000415.005010100000000.00108120101.0400000431.6000000000.000000002716511.990000000000000.0000000000000013939.580000000000336.090000000014275.67
092204180610300508.3169291300524.5041679219001010100000415.005010100000000.00108120101.0400000431.6000000000.000000002716511.990000000000000.0000000000000013836.250000000000129.780000000013966.03
092204180610300508.3169291300524.5041679219021010100000085.005210100000000.00906050101.0500000089.2500000000.000000000234059.980000000000000.0000000000000013836.250000000000129.780000000013966.03
092204180610300508.3169291300524.5041679219017010100000160.005170100000000.00108120101.0400000166.4000000000.000000001047329.920000000000000.0000000000000013836.250000000000129.780000000013966.03
092204180710300508.3169291300524.5041679219013010100000060.005130100000000.00308090101.0400000062.4000000000.000000000294561.540000000000000.0000000000000002301.960000000000225.220000000002527.18
092204180810300508.3169291300524.5041679219007010100000027.005070100000000.00108020101.0400000028.0800000000.000000000029456.150000000000000.0000000000000007999.950000000000451.240000000008451.19
092204180810300508.3169291300524.5041679219001010100000350.005010100000000.00108120101.0400000364.0000000000.000000002291034.210000000000000.0000000000000007999.950000000000451.240000000008451.19
092204180910300508.3169291300524.5041679219007010100000030.005070100000000.00109120101.0300000030.9000000000.000000000194486.150000000000000.0000000000000003661.680000000001051.160000000004712.84
092204180910300508.3169291300524.5041679219001010100000280.005010100000000.00109120101.0300000288.4000000000.000000001815204.020000000000000.0000000000000003661.680000000001051.160000000004712.84
092204260910300184.6093750000190.4882192119013010100000030.005130100000000.00109120101.0300000030.9000000000.000000000070633.030000000000000.0000000000000001129.750000000000196.230000000001325.98
092204340110300173.2558139500178.7731065519001010100000880.005010100000000.00110120101.0200000897.6000000000.000000001925600.890000000000000.0000000000000025680.570000000001986.120000000027666.69
092204340110300173.2558139500178.7731065519017010100000440.005170100000000.00110080101.0200000448.8000000000.000000000641866.960000000000000.0000000000000025680.570000000001986.120000000027666.69
092204341010300173.2558139500178.7731065519003010100000260.005030100000000.00312120101.0100000262.6000000000.000000000563349.810000000000000.0000000000000013768.610000000000360.980000000014129.59
092204341310300173.2558139500178.7731065519003010100000030.005030100000000.00310010101.0200000030.6000000000.000000000005470.460000000000000.0000000000000004535.070000000002241.950000000006777.02
092204341310300173.2558139500178.7731065519001010100000415.005010100000000.00101120101.0000000415.0000000000.000000000890290.070000000000000.0000000000000004535.070000000002241.950000000006777.02
092204341310300173.2558139500178.7731065519006010100000300.005060100000000.00101060101.0000000300.0000000000.000000000321791.590000000000000.0000000000000004535.070000000002241.950000000006777.02
092204340310300173.2558139500178.7731065519013010100000025.005130100000000.00311120101.0100000025.2500000000.000000000054168.250000000000000.0000000000000003303.090000000001171.990000000004475.07
092204340310300173.2558139500178.7731065519003010100000025.005030100000000.00311120101.0100000025.2500000000.000000000054168.250000000000000.0000000000000003303.090000000001171.990000000004475.07
[truncated: 1,844,949 more chars]
