# Supplementary material for: Can a poverty-reducing and progressive tax and transfer system hurt the poor?
Source: J Dev Econ. 2016 Sep;122:63–75. doi: 10.1016/j.jdeveco.2016.04.001 (PMC4988485; doi:10.1016/j.jdeveco.2016.04.001)
Supplement: Supplementary file 1 — Supplementary material. [file mmc1.zip › documentation/POF0809/Cadastro de Produtos POF 2008-2009.xls]

## Sheet: TESTE
CADASTRO DE PRODUTOS DA POF 2008-2009
( CÓDIGO = 3 DÍGITOS + 2 DÍGITOS REFERENTE AO SEQUENCIAL DO CÓDIGO )
(GRUPO = 2 DÍGITOS APENAS PARA CÓDIGOS DA CADERNETA DE DESPESA COLETIVA - POF3)
QUADRO	GRUPO	CÓDIGO	PRODUTO
6		00101	AGUA E ESGOTO (M3)	5
6		00201	ENERGIA ELETRICA (KWH)	4
6		00301	GAS ENCANADO (M3)	4
6		00401	TELEFONE RESIDENCIAL	7
6		00501	ACESSO A INTERNET (PROVEDOR, A CABO, COMUNICACAO VIA SATELITE, ETC.)	8
6		00502	INTERNET BANDA LARGA	8
6		00503	PROVEDOR DE ACESSO A INTERNET DISCADA	8
6		00504	INTERNET SEM FIO	8
6		00505	INTERNET VIA SATELITE	8
6		00506	INTERNET VIA RADIO	8
6		00701	TV POR ASSINATURA (MENSALIDADE/PACOTE)	8
6		00801	TELEFONE FIXO, CELULAR E INTERNET (PACOTE)	7
6		00901	TELEFONE FIXO E INTERNET (PACOTE)	7
6		01001	TV POR ASSINATURA E INTERNET (PACOTE)	8
6		01101	TELEFONE FIXO E CELULAR (PACOTE)	7
6		01201	TELEFONE VIRTUAL - MENSAGEM (MENSALIDADE, ASSINATURA, ALUGUEL)	7
6		01202	PAGERS (MENSALIDADE, ASSINATURA, ALUGUEL)	7
6		01203	MOBI (MENSALIDADE, ASSINATURA, ALUGUEL)	7
6		01204	BIP (MENSALIDADE, ASSINATURA, ALUGUEL)	7
6		01301	INTERNET E CELULAR (PACOTE)	7
6		01401	TELEFONE FIXO, INTERNET E TV POR ASSINATURA (PACOTE)	7
6		01501	TELEFONE FIXO E TV POR ASSINATURA (PACOTE)	7
6		99901	AGREGADO
7		00101	GAS DE BOTIJAO (COMBUSTIVEL DOMESTICO)	4
7		00102	GAS DE BOTIJAO (KG) (COMBUSTIVEL DOMESTICO)
7		00103	GAS DE BUJAO (COMBUSTIVEL DOMESTICO)
7		00104	GAS DE BUJAO (KG) (COMBUSTIVEL DOMESTICO)
7		00201	AGUA PARA USO GERAL
7		00202	AQUISICAO DE AGUA (USO GERAL) (LITROS)
7		00203	PIPA DE AGUA (LITROS)
7		00204	GARRAFAO DE AGUA (LITROS)
7		00301	RECARGA DE BATERIA (ILUMINACAO DOMICILIAR)
7		00401	GAS DE BUJAO PARA ILUMINACAO
7		00402	GAS DE BUJAO (KG) (PARA ILUMINACAO)
7		00403	GAS DE BOTIJAO (PARA ILUMINACAO)
7		00501	QUEROSENE (COMBUSTIVEL DOMESTICO)
7		00502	QUEROSENE (LITRO) (COMBUSTIVEL DOMESTICO)
7		00601	PO DE SERRA (COMBUSTIVEL DOMESTICO)
7		00602	PO DE SERRA (KG) (COMBUSTIVEL DOMESTICO)
7		00701	ALCOOL (COMBUSTIVEL DOMESTICO)
7		00702	ALCOOL (LITRO) (COMBUSTIVEL DOMESTICO)
7		00801	OLEO DIESEL (COMBUSTIVEL DOMESTICO)
7		00802	OLEO DIESEL (LITRO) (COMBUSTIVEL DOMESTICO)
7		00901	GASOLINA (COMBUSTIVEL DOMESTICO)
7		00902	GASOLINA (LITRO) (COMBUSTIVEL DOMESTICO)
7		01001	CARVAO PARA USO DOMESTICO
7		01101	LENHA PARA USO DOMESTICO
7		99901	AGREGADO
8		00101	AZULEJO E PISO	5
8		00102	PISO	5
8		00103	RODAPE (EXCETO DE MADEIRA)	5
8		00104	LAJOTA	5
8		00105	AZULEJO	5
8		00201	APARELHOS SANITARIOS (PIA, VASO, BIDE, BANHEIRA, ETC.)	5
8		00202	BIDE	5
8		00203	CONJUNTO SANITARIO	5
8		00204	VASO SANITARIO	5
8		00205	BANHEIRA	5
8		00206	PECA PARA SUPORTE DE PAPEL HIGIENICO	5
8		00207	SABONETEIRA (EXCETO DE PLASTICO)	5
8		00208	PIA	5
8		00301	JANELA E PORTA	5
8		00302	PORTA	5
8		00303	JANELA	5
8		00401	MADEIRA E TACO	5
8		00402	TACO	5
8		00403	CAIBRO	5
8		00404	RIPA	5
8		00405	SARRAFO	5
8		00406	MADEIRA	5
8		00501	CIMENTO	5
8		00502	CIMENTO BRANCO	5
8		00503	CIMENTCOLA OU CIMENTOCOLA	5
8		00601	TIJOLO	5
8		00602	BLOCO DE CERAMICA	5
8		00701	VIDRO	5
8		00801	TINTA	5
8		00802	VERNIZ	5
8		00901	MATERIAL DE PINTURA EM GERAL	5
8		00902	MASSA CORRIDA PARA PAREDE	5
8		00903	CAL	5
8		00904	CAL VIRGEM	5
8		00905	ROLO DE PINTURA	5
8		00906	LIXA DE MADEIRA	5
8		01001	TORNEIRA, CANO E MATERIAL HIDRAULICO EM GERAL	5
8		01002	CANO	5
8		01003	MATERIAL HIDRAULICO	5
8		01101	FERRAGENS (FECHADURA, FERRO, ARAME, PREGO, ETC.)	5
8		01102	FECHADURA	5
8		01103	FERRO	5
8		01104	ARAME	5
8		01105	PREGO	5
8		01106	CADEADO	5
8		01107	RALO DE ESGOTAMENTO DE AGUA	5
8		01108	TELA DE ARAME	5
8		01109	TRILHO METALICO	5
8		01110	ROLAMENTO PARA PORTA	5
8		01201	FIO E MATERIAL ELETRICO EM GERAL	5
8		01202	MATERIAL PARA INSTALACAO ELETRICA	5
8		01203	FIO PARA INSTALACAO ELETRICA	5
8		01204	FIO DE ANTENA	5
8		01301	MAO-DE-OBRA (PEDREIRO, MARCENEIRO, ELETRICISTA, PINTOR, ETC.)	5
8		01302	PEDREIRO	5
8		01303	MARCENEIRO	5
8		01304	ELETRICISTA	5
8		01305	PINTOR	5
8		01306	VIDRACEIRO	5
8		01307	MANUTENCAO DE CAIXA DE AGUA	5
8		01308	CONSERTO DE TOLDO	5
8		01309	CONSERTO DE PORTAO ELETRONICO	5
8		01310	MANUTENCAO DE FOSSA SEPTICA	5
8		01401	DEDETIZACAO, DESRATIZACAO, DESINSETIZACAO, ETC.	5
8		01402	DESRATIZACAO	5
8		01403	EXTERMINIO DE INSETOS	5
8		01404	DESINSETIZACAO	5
8		01501	VITRIFICACAO (SINTECO, POLIURETANO, ETC.)	5
8		01502	SINTECO	5
8		01503	POLIURETANO	5
8		01601	REFORMA OU OBRA POR EMPREITADA	5
8		01602	CONSTRUCAO POR EMPREITADA	5
8		01603	EMPREITEIRO	5
8		01604	EMPREITADA	5
8		01605	OBRA POR EMPREITADA	5
8		01606	TERRAPLANAGEM (EMPREITADA)	5
8		01607	SERVICO DE TERRAPLANAGEM (EMPREITADA)	5
8		01701	LICENCA PARA OBRA, PLANTA E DESEMBARACO DE DOCUMENTACAO	5
8		01702	PLANTA PARA OBRA	5
8		01703	DESEMBARACO DE DOCUMENTACAO PARA OBRA	5
8		01704	LICENCA PARA OBRA	5
8		01801	ARTIGOS DE JARDINAGEM (PLANTA, TERRA, SEMENTE, XAXIM, ETC.)	8
8		01802	PLANTAS NATURAIS	8
8		01803	TERRA VEGETAL	8
8		01804	SEMENTES	8
8		01805	XAXIM	8
8		01806	VASO PARA PLANTA	8
8		01807	SUPORTE DE VASO	8
8		01808	MUDAS	8
8		01809	PINHEIRO (MUDA)	8
8		01901	ALUGUEL DE CARRETO PARA MATERIAL DE CONSTRUCAO	8
8		01902	FRETE DE MATERIAL DE CONSTRUCAO	5
8		01903	ALUGUEL DE CACAMBA PARA RETIRAR ENTULHOS	5
8		01904	RETIRADA DE ENTULHO	5
8		01905	CARRETO DE MATERIAL DE CONSTRUCAO	5
8		01906	ALUGUEL DE MATERIAL DE CONSTRUCAO	5
8		01907	ALUGUEL DE MAQUINAS	5
8		02001	CAIXA DE CORREIO	5
8		02002	CAIXA DE CORRESPONDENCIA	5
8		02101	LAJE PRE-MOLDADA	5
8		02201	AREIA, TERRA, BARRO, SAIBRO, ETC.	5
8		02202	ARENOSO	5
8		02203	BARRO	5
8		02204	SAIBRO	5
8		02205	CAULIM	5
8		02206	TERRA	5
8		02207	ATERRO	5
8		02208	CASCALHO	5
8		02301	PEDRAS (BRITADA, MARROADA, PARALELEPIPEDO, ETC.)	5
8		02302	PEDRA BRITADA	5
8		02303	BRITA	5
8		02304	PO DE PEDRA	5
8		02305	PEDRA MARROADA	5
8		02306	PEDRA DE ALICERCE	5
8		02307	ASFALTO	5
8		02401	PORTAO	5
8		02402	PORTAO DE FERRO	5
8		02403	PORTAO ELETRONICO	5
8		02404	PORTAO DE MADEIRA	5
8		02501	INPS DE OBRA	5
8		02601	BASCULANTE	5
8		02701	COLA (EXCETO DUREPOX)	5
8		02702	COLA DE MADEIRA	5
8		02703	COLA SUPER BOND	5
8		02704	SUPER BOND	5
8		02705	COLA DE SAPATEIRO	5
8		02801	ARGAMASSA	5
8		02802	REJUNTE	5
8		02901	TELHAS (BARRO, AMIANTO, FIBRA, ALUMINIO, ETC.)	5
8		02902	TELHA DE BARRO	5
8		02903	TELHA DE AMIANTO	5
8		02904	TELHA DE FIBRA	5
8		02905	TELHA DE ALUMINIO	5
8		03001	SOLEIRA E PARAPEITO DE JANELA DE QUALQUER MATERIAL	5
8		03002	PARAPEITO DE JANELA DE QUALQUER MATERIAL	5
8		03101	PEDRA MARMORE PARA PIA	5
8		03102	MARMORE (PEDRA) PARA PIA	5
8		03103	BALCAO DE MARMORE PARA PIA	5
8		03104	BALCAO DE PIA	5
8		03105	BALCAO DE COZINHA	5
8		03106	GRANITO (PEDRA) PARA PIA	5
8		03107	BALCAO DE GRANITO PARA PIA	5
8		03108	BALCAO	5
8		03109	PIA DE COZINHA	5
8		03201	CAIXA DE AGUA DE QUALQUER MATERIAL	5
8		03202	TAMPA DE CAIXA DE AGUA	5
8		03203	CAIXA DE AGUA	5
8		03301	GRADE DE FERRO	5
8		03401	BLOCO DE CIMENTO	5
8		03402	BLOCKET (BLOCO DE CIMENTO)	5
8		03501	BOX DE BANHEIRO DE QUALQUER MATERIAL	5
8		03601	TANQUE DE QUALQUER MATERIAL	5
8		03701	PORTAL	5
8		03801	CAIXA DE LUZ (PADRAO)	5
8		03901	CAIXA DE DESCARGA	5
8		04001	GESSO	5
8		04101	ESPELHO DE BANHEIRO	5
8		04201	MANILHA	5
8		04301	PLACA, ANEL, VIGA, PALANQUE, ETC. DE CIMENTO OU CONCRETO	5
8		04302	ANEL DE CIMENTO OU CONCRETO	5
8		04303	VIGA DE CIMENTO OU CONCRETO	5
8		04304	PALANQUE DE CIMENTO OU CONCRETO	5
8		04305	PLACA DE CIMENTO OU CONCRETO	5
8		04401	CAIXA DE REGISTRO DE AGUA	5
8		04501	MATERIAL PLASTICO PARA COBERTURA	5
8		04502	TOLDO PLASTICO	5
8		04503	PLASTICO (MATERIAL PARA COBERTURA)	5
8		04504	TOLDO DE LONA	5
8		04601	DUREPOX	5
8		04602	EPOX (COLA)	5
8		04701	CUBA PARA PIA (QUALQUER MATERIAL)	5
8		04702	PIA (CUBA) DE QUALQUER MATERIAL	5
8		04801	CALHA	5
8		04901	ESQUADRIA	5
8		05001	FORMICA (FOLHA)	5
8		05002	FOLHA DE FORMICA	5
8		05101	POSTE	5
8		05102	POSTE DE MADEIRA	5
8		05103	POSTE DE METAL	5
8		05104	POSTE DE CIMENTO	5
8		05201	CUPINICIDA	5
8		05202	VENENO CONTRA CUPIM (CUPINICIDA)	5
8		05301	PRODUTOS PARA PISCINA	8
8		05302	CLORO PARA PISCINA	8
8		05303	SULFATO DE ALUMINIO PARA PISCINA	8
8		05401	CARPETE	5
8		05501	ESCADA CARACOL	5
8		05601	IMPERMEABILIZANTE	5
8		05602	MASSA DE VEDACAO DE TELHA	5
8		05701	PALHA PARA COBERTURA	5
8		05702	SAPE PARA COBERTURA	5
8		05801	BOIA DE CAIXA DE AGUA	5
8		05901	MASSA DE FIXACAO E VEDACAO DE VIDRO	5
8		06001	FORRO PARA COBERTURA	5
8		06002	FORRO DE GESSO	5
8		06003	FORRO DE MADEIRA	5
8		06004	FORRO DE PVC	5
8		06005	FORRO PARA COBERTURA INDETERMINADO	5
8		06101	BANDEIRA DE JANELA	5
8		06201	CONCRETO USINADO	5
8		06301	LIXEIRA METALICA	5
8		06401	TETO SOLAR	5
8		06501	LATA VAZIA (USADA EM CONSTRUCAO)	5
8		06502	BALDE PARA CONSTRUCAO	5
8		06601	RUFO DE TELHADO	5
8		06602	RUFO PARA TELHADO	5
8		06701	FIXOTAC	5
8		06801	OXIDO DE FERRO (PARA PISO DE CERAMICA)	5
8		07001	PAPEL DE PAREDE	5
8		07101	ALUGUEL DE LIXADEIRA ELETRICA	5
8		07201	MOTOR ELETRICO PARA PORTAO	5
8		07301	MANUTENCAO DE JAZIGO	9
8		07401	EXUMACAO	9
8		07501	PLACA DE JAZIGO	9
8		07601	CONDOMINIO DE JAZIGO	9
8		07602	TAXA DE CONDOMINIO DE JAZIGO	9
8		07701	MADEIRA E TACO DE MADEIRA CERTIFICADA (SELO FSC)	5
8		07702	TACO DE MADEIRA CERTIFICADA (SELO FSC)	5
8		07703	CAIBRO DE MADEIRA CERTIFICADA (SELO FSC)	5
8		07704	RIPA DE MADEIRA CERTIFICADA (SELO FSC)	5
8		07705	SARRAFO DE MADEIRA CERTIFICADA (SELO FSC)	5
8		07706	MADEIRA COM CERTIFICADO (SELO FSC)	5
8		07801	ACESSORIOS PARA BANHEIRO	5
8		07901	CAIXA PARA AR CONDICIONADO	5
8		99901	AGREGADO
9		00101	CONSERTO DE MOVEIS (PECA+MAO-DE-OBRA)
9		00102	REFORMA DE MOVEIS (PECA+MAO-DE-OBRA)
9		00201	CONSERTO DE MOVEIS (PECA)
9		00202	REFORMA DE MOVEIS (PECA)
9		00301	CONSERTO DE MOVEIS (MAO-DE-OBRA)
9		00302	REFORMA DE MOVEIS (MAO-DE-OBRA)
9		00401	MANUTENCAO DE MOVEIS
9		00501	CONSERTO DE ASPIRADOR DE PO (PECA+MAO-DE-OBRA)
9		00601	CONSERTO DE ASPIRADOR DE PO (PECA)
9		00701	CONSERTO DE ASPIRADOR DE PO (MAO-DE-OBRA)
9		00801	MANUTENCAO DE APARELHOS DOMESTICOS
9		00901	CONSERTO DE GRILL (PECA+MAO-DE-OBRA)
9		01001	CONSERTO DE GRILL (PECA)
9		01101	CONSERTO DE GRILL (MAO-DE-OBRA)
9		01201	MANUTENCAO DE UTENSILIOS DOMESTICOS NAO-ELETRICOS
9		01301	MANUTENCAO DE UTENSILIOS DOMESTICOS ELETRICOS
9		01401	CONSERTO DE FERRO ELETRICO (PECA+MAO-DE-OBRA)
9		01501	CONSERTO DE FERRO ELETRICO (PECA)
9		01601	CONSERTO DE FERRO ELETRICO (MAO-DE-OBRA)
9		01701	CONSERTO DE ANTENA PARABOLICA (PECA+MAO-DE-OBRA)
9		01801	CONSERTO DE ANTENA PARABOLICA (PECA)
9		01901	CONSERTO DE ANTENA PARABOLICA (MAO-DE-OBRA)
9		02001	CONSERTO DE TELEFONE (PECA+MAO-DE-OBRA)
9		02101	CONSERTO DE TELEFONE (PECA)
9		02201	CONSERTO DE TELEFONE (MAO-DE-OBRA)
9		02301	CONSERTO DE PERSIANA (PECA+MAO-DE-OBRA)
9		02401	CONSERTO DE PERSIANA (PECA)
9		02501	CONSERTO DE PERSIANA (MAO-DE-OBRA)
9		02601	CONSERTO DE RECEPTOR DE ANTENA PARABOLICA (PECA+MAO-DE-OBRA)
9		02701	CONSERTO DE RECEPTOR DE ANTENA PARABOLICA (PECA)
9		02801	CONSERTO DE RECEPTOR DE ANTENA PARABOLICA (MAO-DE-OBRA)
9		02901	MONTAGEM DE MOVEIS
9		03001	CONSERTO DE GELADEIRA (PECA+MAO-DE-OBRA)
9		03101	CONSERTO DE GELADEIRA (PECA)
9		03201	CONSERTO DE GELADEIRA (MAO-DE-OBRA)
9		03301	CONSERTO DE FREEZER (PECA+MAO DE OBRA)
9		03401	CONSERTO DE FREEZER (PECA)
9		03501	CONSERTO DE FREEZER (MAO DE OBRA)
9		03601	CONSERTO DE TELEVISAO (PECA+MAO-DE-OBRA)
9		03701	CONSERTO DE TELEVISAO (PECA)
9		03801	CONSERTO DE TELEVISAO (MAO-DE-OBRA)
9		03901	CONSERTO DE TELAO (PECA+MAO-DE-OBRA)
9		04001	CONSERTO DE TELAO (PECA)
9		04101	CONSERTO DE TELAO (MAO-DE-OBRA)
9		04201	CONSERTO DE APARELHO SONORO (PECA+MAO-DE-OBRA)
9		04301	CONSERTO DE APARELHO SONORO (PECA)
9		04401	CONSERTO DE APARELHO SONORO (MAO-DE-OBRA)
9		04501	CONSERTO DE RADIO (PECA+MAO-DE-OBRA)
9		04601	CONSERTO DE RADIO (PECA)
9		04701	CONSERTO DE RADIO (MAO+DE+OBRA)
9		04801	CONSERTO DE RADIO-RELOGIO (PECA+MAO-DE-OBRA)
9		04901	CONSERTO DE RADIO-RELOGIO (PECA)
9		05001	CONSERTO DE RADIO-RELOGIO (MAO-DEOBRA)
9		05101	CONSERTO DE VIDEOCASSETE (PECA+MAO-DE-OBRA)
9		05201	CONSERTO DE VIDEOCASSETE (PECA)
9		05301	CONSERTO DE VIDEOCASSETE (MAO-DE-OBRA)
9		05401	CONSERTO DE MAQUINA DE LAVAR ROUPA (PECA+MAO-DE-OBRA)
9		05501	CONSERTO DE MAQUINA DE LAVAR ROUPA (PECA)
9		05601	CONSERTO DE MAQUINA DE LAVAR ROUPA (MAO-DE-OBRA)
9		05701	CONSERTO DE MAQUINA DE SECAR ROUPA (PECA+MAO-DE-OBRA)
9		05801	CONSERTO DE MAQUINA DE SECAR ROUPA (PECA)
9		05901	CONSERTO DE MAQUINA DE SECAR ROUPA (MAO-DE-OBRA)
9		06001	CONSERTO DE FOGAO (PECA+MAO-DE-OBRA)
9		06101	CONSERTO DE FOGAO (PECA)
9		06201	CONSERTO DE FOGAO (MAO-DE-OBRA)
9		06301	CONSERTO DE AR CONDICIONADO (PECA+MAO-DE-OBRA)
9		06401	CONSERTO DE AR CONDICIONADO (PECA)
9		06501	CONSERTO DE AR CONDICIONADO (MAO-DE-OBRA)
9		06601	CONSERTO DE FURADEIRA ELETRICA (PECA+MAO-DE-OBRA)
9		06701	CONSERTO DE FURADEIRA ELETRICA (PECA)
9		06801	CONSERTO DE FURADEIRA ELETRICA (MAO-DE-OBRA)
9		06901	CONSERTO DE ORGAO ELETRONICO (PECA+MAO-DE-OBRA)
9		07001	CONSERTO DE ORGAO ELETRONICO (PECA)
9		07101	CONSERTO DE ORGAO ELETRONICO (MAO-DE-OBRA)
9		07201	CONSERTO DE SECRETARIA ELETRONICA (PECA+MAO-DE-OBRA)
9		07301	CONSERTO DE SECRETARIA ELETRONICA (PECA)
9		07401	CONSERTO DE SECRETARIA ELETRONICA (MAO-DE-OBRA)
9		07501	CONSERTO DE MAQUINA DE COSTURA (PECA+MAO-DE-OBRA)
9		07601	CONSERTO DE MAQUINA DE COSTURA (PECA)
9		07701	CONSERTO DE MAQUINA DE COSTURA (MAO-DE-OBRA)
9		07801	CONSERTO DE MAQUINA DE OVERLOCK (PECA+MAO-DE-OBRA)
9		07901	CONSERTO DE MAQUINA DE OVERLOCK (PECA)
9		08001	CONSERTO DE MAQUINA DE OVERLOCK (MAO-DE-OBRA)
9		08101	CONSERTO DE BATEDEIRA DE BOLO (PECA+MAO-DE-OBRA)
9		08201	CONSERTO DE BATEDEIRA DE BOLO (PECA)
9		08301	CONSERTO DE BATEDEIRA DE BOLO (MAO-DE-OBRA)
9		08401	CONSERTO DE LIQUIDIFICADOR (PECA+MAO-DE-OBRA)
9		08501	CONSERTO DE LIQUIDIFICADOR (PECA)
9		08601	CONSERTO DE LIQUIDIFICADOR (MAO-DE-OBRA)
9		08701	CONSERTO DE MULTIPROCESSADOR (PECA+MAO-DE-OBRA)
9		08801	CONSERTO DE MULTIPROCESSADOR (PECA)
9		08901	CONSERTO DE MULTIPROCESSADOR (MAO-DE-OBRA)
9		09001	CONSERTO DE FORNO ELETRICO (PECA+MAO-DE-OBRA)
9		09101	CONSERTO DE FORNO ELETRICO (PECA)
9		09201	CONSERTO DE FORNO ELETRICO (MAO-DE-OBRA)
9		09301	CONSERTO DE MAQUINA DE LAVAR LOUCAS (PECA+MAO-DE-OBRA)
9		09401	CONSERTO DE MAQUINA DE LAVAR LOUCAS (PECA)
9		09501	CONSERTO DE MAQUINA DE LAVAR LOUCAS (MAO-DE-OBRA)
9		09601	CONSERTO DE RELOGIO DE MESA (PECA+MAO-DE-OBRA)
9		09701	CONSERTO DE RELOGIO DE MESA (PECA)
9		09801	CONSERTO DE RELOGIO DE MESA (MAO-DE-OBRA)
9		09901	CONSERTO DE RELOGIO DE PAREDE (PECA+MAO-DE-OBRA)
9		10001	CONSERTO DE RELOGIO DE PAREDE (PECA)
9		10101	CONSERTO DE RELOGIO DE PAREDE (MAO-DE-OBRA)
9		10201	CONSERTO DE VENTILADOR (PECA+MAO-DE-OBRA)
9		10301	CONSERTO DE VENTILADOR (PECA)
9		10401	CONSERTO DE VENTILADOR (MAO-DE-OBRA)
9		10501	CONSERTO DE OZONIZADOR (PECA+MAO-DE-OBRA)
9		10601	CONSERTO DE OZONIZADOR (PECA)
9		10701	CONSERTO DE OZONIZADOR (MAO-DE-OBRA)
9		10801	CONSERTO DE TORNEIRA ELETRICA (PECA+MAO-DE-OBRA)
9		10901	CONSERTO DE TORNEIRA ELETRICA (PECA)
9		11001	CONSERTO DE TORNEIRA ELETRICA (MAO-DE-OBRA)
9		11101	CONSERTO DE ENCERADEIRA (PECA+MAO-DE-OBRA)
9		11201	CONSERTO DE ENCERADEIRA (PECA)
9		11301	CONSERTO DE ENCERADEIRA (MAO-DE-OBRA)
9		11401	CONSERTO DE MICROCOMPUTADOR (PECA+MAO-DE-OBRA)
9		11501	CONSERTO DE MICROCOMPUTADOR (PECA)
9		11601	CONSERTO DE MICROCOMPUTADOR (MAO-DE-OBRA)
9		11701	CONSERTO DE CHUVEIRO ELETRICO (PECA+MAO-DE-OBRA)
9		11801	CONSERTO DE CHUVEIRO ELETRICO (PECA)
9		11901	CONSERTO DE CHUVEIRO ELETRICO (MAO-DE-OBRA)
9		12001	CONSERTO DE SECADOR DE CABELOS (PECA+MAO-DE-OBRA)
9		12101	CONSERTO DE SECADOR DE CABELOS (PECA)
9		12201	CONSERTO DE SECADOR DE CABELOS (MAO-DE-OBRA)
9		12301	CONSERTO DE MICROONDAS (PECA+MAO-DE-OBRA)
9		12401	CONSERTO DE MICROONDAS (PECA)
9		12501	CONSERTO DE MICROONDAS (MAO-DE-OBRA)
9		12601	CONSERTO DE VIDEOGAME (PECA+MAO-DE-OBRA)
9		12701	CONSERTO DE VIDEOGAME (PECA)
9		12801	CONSERTO DE VIDEOGAME (MAO-DE-OBRA)
9		12901	CONSERTO DE CENTRIFUGA (PECA+MAO-DE-OBRA)
9		13001	CONSERTO DE CENTRIFUGA (PECA)
9		13101	CONSERTO DE CENTRIFUGA (MAO-DE-OBRA)
9		13201	CONSERTO DE IMPRESSORA (PECA+MAO-DE-OBRA)
9		13301	CONSERTO DE IMPRESSORA (PECA)
9		13401	CONSERTO DE IMPRESSORA (MAO-DE-OBRA)
9		13501	CONSERTO DE CONTROLE REMOTO (PECA+MAO-DE-OBRA)
9		13601	CONSERTO DE CONTROLE REMOTO (PECA)
9		13701	CONSERTO DE CONTROLE REMOTO (MAO-DE-OBRA)
9		13801	CONSERTO DE FAX (PECA+MAO-DE-OBRA)
9		13901	CONSERTO DE FAX (PECA)
9		14001	CONSERTO DE FAX (MAO-DE-OBRA)
9		14101	CONSERTO DE DVD (PECA+MAO-DE-OBRA)
9		14201	CONSERTO DE DVD (PECA)
9		14301	CONSERTO DE DVD (MAO-DE-OBRA)
9		14401	REFORMA DE INSTRUMENTO MUSICAL (PECA+MAO-DE-OBRA)
9		14501	REFORMA DE INSTRUMENTO MUSICAL (PECA)
9		14601	REFORMA DE INSTRUMENTO MUSICAL (MAO-DE-OBRA)
9		14701	CONSERTO DE INTERFONE (PECA+MAO-DE-OBRA)
9		14901	CONSERTO DO INTERFONE (MAO-DE-OBRA)
9		15001	CONSERTO DE APARELHO ELETRONICO (PECA + MAO-DE-OBRA)
9		15601	CONSERTO DE BOMBA DE AGUA ELETRICA (PECA+MAO-DE-OBRA)
9		15701	CONSERTO DE BOMBA DE AGUA ELETRICA (PECA)
9		15801	CONSERTO DE BOMBA DE AGUA ELETRICA (MAO-DE-OBRA)
9		15901	CONSERTO DE BEBEDOURO ELETRICO (PECA+MAO-DE-OBRA)
9		16001	CONSERTO DE BEBEDOURO ELETRICO (PECA)
9		16101	CONSERTO DE BEBEDOURO ELETRICO (MAO DE OBRA)
9		16201	CONSERTO DE CAFETEIRA (PECA+MAO-DE-OBRA)
9		99901	AGREGADO
10		00101	ALUGUEL DO IMOVEL
10		00201	PRESTACAO DO IMOVEL
10		00301	ALUGUEL DE GARAGEM
10		00401	CONDOMINIO
10		00501	IMPOSTO PREDIAL E TERRITORIAL URBANO (IPTU)
10		00502	IPTU
10		00601	ADICIONAIS DO ALUGUEL DO IMOVEL (JUROS, MULTA, ETC.)
10		00602	JUROS DO ALUGUEL DO IMOVEL
10		00603	MULTA DO ALUGUEL DO IMOVEL
10		00701	ADICIONAIS DE PRESTACAO DO IMOVEL (JUROS, MULTA, ETC.)
10		00702	JUROS DE PRESTACAO DO IMOVEL
10		00703	MULTA DE PRESTACAO DO IMOVEL
10		00801	ADICIONAIS DE ALUGUEL DE GARAGEM (JUROS, MULTA, ETC.)
10		00802	JUROS DE ALUGUEL DE GARAGEM
10		00803	MULTA DE ALUGUEL DE GARAGEM
10		00901	ADICIONAIS DE CONDOMINIO (JUROS, MULTA, ETC.)
10		00902	JUROS DE CONDOMINIO
10		00903	MULTA DE CONDOMINIO
10		01001	ADICIONAIS DE IMPOSTO PREDIAL (JUROS, MULTA, ETC.)
10		01002	JUROS DE IMPOSTO PREDIAL
10		01003	MULTA DE IMPOSTO PREDIAL
10		01101	IMPOSTO SOBRE PROPRIEDADE TERRITORIAL RURAL (IPTR)
10		01102	IPTR
10		01201	SERVICO DE PATRIMONIO DA UNIAO (SPU)
10		01301	INCRA
10		01401	ADICIONAIS DE IPTR
10		09001	ALUGUEL ESTIMADO
11		00101	AZULEJO E PISO	5
11		00102	PISO
11		00103	RODAPE (EXCETO DE MADEIRA)
11		00104	AZULEJO
11		00105	LAJOTA
11		00106	CERAMICA
11		00201	APARELHOS SANITARIOS (PIA, VASO, BIDE, BANHEIRA, ETC.)
11		00202	BIDE
11		00203	CONJUNTO SANITARIO
11		00204	VASO SANITARIO
11		00205	BANHEIRA
11		00206	PECA PARA SUPORTE DE PAPEL HIGIENICO
11		00207	SABONETEIRA (EXCETO DE PLASTICO)
11		00208	PIA
11		00301	JANELA E PORTA
11		00302	PORTA
11		00304	JANELA
11		00401	MADEIRA E TACO
11		00402	TACO
11		00403	CAIBRO
11		00404	RIPA
11		00405	SARRAFO
11		00406	MADEIRA
11		00407	ALIZAR
11		00501	CIMENTO
11		00502	CIMENTO BRANCO
11		00503	CIMENTCOLA OU CIMENTOCOLA
11		00601	TIJOLO
11		00602	BLOCO DE CERAMICA
11		00701	VIDRO
11		00801	TINTA
11		00802	VERNIZ
11		00901	MATERIAL DE PINTURA EM GERAL
11		00902	MASSA CORRIDA PARA PAREDE
11		00903	CAL
11		00904	CAL VIRGEM
11		00905	ROLO DE PINTURA
11		00906	LIXA DE MADEIRA
11		00907	LIXA DE FERRO
11		01001	TORNEIRA, CANO E MATERIAL HIDRAULICO EM GERAL
11		01002	CANO
11		01003	MATERIAL HIDRAULICO
11		01101	FERRAGENS (FECHADURA, FERRO, ARAME, PREGO, ETC.)
11		01102	FECHADURA
11		01103	FERRO
11		01104	ARAME
11		01105	PREGO
11		01106	CADEADO
11		01107	RALO DE ESGOTAMENTO DE AGUA
11		01108	TELA DE ARAME
11		01109	TRILHO METALICO
11		01110	ROLAMENTO PARA PORTA
11		01201	FIO E MATERIAL ELETRICO EM GERAL
11		01202	MATERIAL PARA INSTALACAO ELETRICA
11		01203	FIO PARA INSTALACAO ELETRICA
11		01301	MAO-DE-OBRA (PEDREIRO, MARCENEIRO, ELETRICISTA, PINTOR, ETC.)
11		01302	PEDREIRO
11		01303	MARCENEIRO
11		01304	ELETRICISTA
11		01305	PINTOR
11		01306	VIDRACEIRO
11		01401	DEDETIZACAO, DESRATIZACAO, DESINSETIZACAO, ETC.
11		01402	DESRATIZACAO
11		01403	EXTERMINIO DE INSETOS
11		01404	DESINSETIZACAO
11		01501	VITRIFICACAO (SINTECO, POLIURETANO, ETC.)
11		01502	SINTECO
11		01503	POLIURETANO
11		01601	REFORMA OU OBRA POR EMPREITADA
11		01602	CONSTRUCAO POR EMPREITADA
11		01603	EMPREITEIRO
11		01604	EMPREITADA
11		01605	OBRA POR EMPREITADA
11		01606	TERRAPLANAGEM (EMPREITADA)
11		01607	SERVICO DE TERRAPLANAGEM (EMPREITADA)
11		01701	LICENCA PARA OBRA, PLANTA E DESEMBARACO DE DOCUMENTACAO
11		01702	PLANTA PARA OBRA
11		01703	DESEMBARACO DE DOCUMENTACAO PARA OBRA
11		01704	LICENCA PARA OBRA
11		01801	BOIA DE CAIXA DE AGUA
11		01901	ALUGUEL DE CARRETO PARA MATERIAL DE CONSTRUCAO
11		01902	FRETE DE MATERIAL DE CONSTRUCAO
11		01903	ALUGUEL DE CACAMBA PARA RETIRAR ENTULHOS
11		01904	RETIRADA DE ENTULHO
11		01905	CARRETO DE MATERIAL DE CONSTRUCAO
11		01906	ALUGUEL DE MATERIAL DE CONSTRUCAO
11		02001	CAIXA DE CORREIO
11		02002	CAIXA DE CORRESPONDENCIA
11		02003	CAIXA DE AR CONDICIONADO
11		02101	LAJE PRE-MOLDADA
11		02201	AREIA, TERRA, BARRO, SAIBRO, ETC.
11		02202	ARENOSO
11		02203	BARRO
11		02204	SAIBRO
11		02205	CAULIM
11		02206	TERRA
11		02207	ATERRO
11		02208	CASCALHO
11		02301	PEDRAS (BRITADA, MARROADA, PARALELEPIPEDO, ETC.)
11		02302	PEDRA BRITADA
11		02303	BRITA
11		02304	PO DE PEDRA
11		02305	PEDRA MARROADA
11		02306	PEDRA DE ALICERCE
11		02307	ASFALTO
11		02401	PORTAO
11		02402	PORTAO DE FERRO
11		02403	PORTAO ELETRICO
11		02501	INSS DE OBRA
11		02502	INPS DE OBRA
11		02601	BASCULANTE
11		02701	COLA (EXCETO DUREPOX)
11		02702	COLA DE MADEIRA
11		02703	COLA SUPER BOND
11		02704	SUPER BOND
11		02705	COLA DE SAPATEIRO
11		02801	ARGAMASSA
11		02802	REJUNTE
11		02901	TELHAS (BARRO, AMIANTO, FIBRA, ALUMINIO, ETC.)
11		02902	TELHA DE BARRO
11		02903	TELHA DE AMIANTO
11		02904	TELHA DE FIBRA
11		02905	TELHA DE ALUMINIO
11		03001	SOLEIRA E PARAPEITO DE JANELA DE QUALQUER MATERIAL
11		03002	PARAPEITO DE JANELA DE QUALQUER MATERIAL
11		03101	PEDRA MARMORE PARA PIA
11		03102	MARMORE (PEDRA) PARA PIA
11		03103	BALCAO DE MARMORE PARA PIA
11		03104	BALCAO DE PIA
11		03105	BALCAO DE COZINHA
11		03106	GRANITO (PEDRA) PARA PIA
11		03107	BALCAO DE GRANITO PARA PIA
11		03108	GRANITO
11		03201	CAIXA DE AGUA DE QUALQUER MATERIAL
11		03202	TAMPA DE CAIXA DE AGUA
11		03203	CAIXA DE AGUA
11		03301	GRADE DE FERRO
11		03401	BLOCO DE CIMENTO
11		03402	BLOCKET (BLOCO DE CIMENTO)
11		03501	BOX DE BANHEIRO DE QUALQUER MATERIAL
11		03601	TANQUE DE QUALQUER MATERIAL
11		03701	PORTAL
11		03801	CAIXA DE LUZ (PADRAO)
11		03901	CAIXA DE DESCARGA
11		04001	GESSO
11		04101	ESPELHO DE BANHEIRO
11		04201	MANILHA
11		04301	PLACA, ANEL, VIGA, PALANQUE, ETC. DE CIMENTO OU CONCRETO
11		04302	ANEL DE CIMENTO OU CONCRETO
11		04303	VIGA DE CIMENTO OU CONCRETO
11		04304	PALANQUE DE CIMENTO OU CONCRETO
11		04305	PLACA DE CIMENTO OU CONCRETO
11		04401	CAIXA DE REGISTRO DE AGUA
11		04501	MATERIAL PLASTICO PARA COBERTURA
11		04502	TOLDO PLASTICO
11		04503	PLASTICO (MATERIAL PARA COBERTURA)
11		04504	TOLDO DE LONA
11		04505	LONA
11		04601	DUREPOX
11		04602	EPOX (COLA)
11		04701	CUBA PARA PIA (QUALQUER MATERIAL)
11		04702	PIA (CUBA) DE QUALQUER MATERIAL
11		04801	CALHA
11		04901	ESQUADRIA
11		05001	FORMICA (FOLHA)
11		05002	FOLHA DE FORMICA
11		05101	POSTE
11		05102	POSTE DE MADEIRA
11		05103	POSTE METALICO
11		05104	POSTE DE CIMENTO
11		05201	CUPINICIDA
11		05202	VENENO CONTRA CUPIM (CUPINICIDA)
11		05301	PRODUTOS PARA PISCINA
11		05302	CLORO PARA PISCINA
11		05303	SULFATO DE ALUMINIO PARA PISCINA
11		05401	PAPEL DE PAREDE
11		05501	ESCADA CARACOL
11		05601	IMPERMEABILIZANTE
11		05602	MASSA DE VEDACAO DE TELHA
11		05701	PALHA PARA COBERTURA
11		05702	SAPE PARA COBERTURA
11		05801	ALUGUEL DE TERRENO PARA SEPULTURA
11		05901	MASSA DE FIXACAO E VEDACAO DE VIDRO
11		06001	CASA DE MADEIRA USADA
11		06101	BANDEIRA DE JANELA
11		06201	CONCRETO USINADO
11		06301	CIPO DE AMARRAR
11		06401	TETO SOLAR
11		06501	ALUGUEL DE MAQUINAS
11		06601	FOSSA SEPTICA
11		06701	FIXOTAC
11		06901	LATA VAZIA (USADA EM CONSTRUCAO)
11		06902	BALDE PARA CONSTRUCAO
11		07001	RUFO DE TELHADO
11		07002	RUFO PARA TELHADO
11		07101	OXIDO DE FERRO (PARA PISO DE CERAMICA)
11		07201	ESTACA PARA CERCA (QUALQUER MATERIAL)
11		07301	LIXEIRA METALICA
11		07401	MASSA PARA REJUNTE
11		07501	CHAPA METALICA
11		07601	ACESSORIOS PARA BANHEIRO
11		07701	FORRO PARA COBERTURA
11		07702	FORRO DE MADEIRA
11		07703	FORRO DE GESSO
11		07704	FORRO DE PVC
11		07705	FORRO PARA COBERTURA INDETERMINADO
11		07801	ALUGUEL DE LIXADEIRA ELETRICA
11		07901	MOTOR ELETRICO PARA PORTAO
11		08001	CONSTRUCAO DE JAZIGO
11		08101	REFORMA DE JAZIGO
11		08201	LAPIDE DE JAZIGO
11		08202	LAPIDE
11		08301	GRAVACAO EM JAZIGO
11		08401	GAVETA DE JAZIGO
11		08501	AQUISICAO DE SEPULTURA
11		08502	AQUISICAO DE TERRENO PARA SEPULTURA
11		08601	MADEIRA E TACO DE MADEIRA CERTIFICADA (SELO FSC)
11		08602	TACO DE MADEIRA CERTIFICADA (SELO FSC)
11		08603	CAIBRO DE MADEIRA CERTIFICADA (SELO FSC)
11		08604	RIPA DE MADEIRA CERTIFICADA (SELO FSC)
11		08605	SARRAFO DE MADEIRA CERTIFICADA (SELO FSC)
11		08606	MADEIRA COM CERTIFICADO (SELO FSC)
11		08701	CARPETE
11		08801	COMBOGO (CERAMICA VAZADA)
11		08901	LAREIRA	5
11		99901	AGREGADO
12		00101	AQUISICAO DO IMOVEL A VISTA (VALOR PAGO, IMPOSTO DE TRANSMISSAO, ETC.)
12		00102	IMPOSTO DE TRANSMISSAO DO IMOVEL (AQUISICAO A VISTA)
12		00103	AQUISICAO DO IMOVEL A VISTA (VALOR PAGO)
12		00201	AQUISICAO DO IMOVEL A PRAZO (ENTRADA, PARCELAS, TAXAS, IMPOSTOS, ETC.)
12		00202	TAXAS PARA AQUISICAO DO IMOVEL A PRAZO
12		00203	IMPOSTOS PARA AQUISICAO DO IMOVEL A PRAZO
12		00204	PARCELAS PARA AQUISICAO DO IMOVEL A PRAZO
12		00205	ENTRADA PARA AQUISICAO DO IMOVEL A PRAZO
12		00301	LOCACAO DO IMOVEL (CONTRATO, DEPOSITOS DE LOCACAO E CONSERVACAO, ETC.)
12		00302	CONTRATO DE LOCACAO DO IMOVEL
12		00303	DEPOSITOS DE LOCACAO DO IMOVEL
12		00304	DEPOSITOS DE CONSERVACAO DO IMOVEL
12		00305	SEGURO FIADOR
12		00401	MUDANCA
12		00501	SEGUROS SOBRE O IMOVEL (INCENDIO, ROUBO, ETC.)
12		00502	SEGURO CONTRA ROUBO DO IMOVEL
12		00503	SEGURO CONTRA INCENDIO DO IMOVEL
12		00601	TAXAS (COLETA DE LIXO, PREVENCAO E EXTINCAO DE INCENDIO, SEGURANCA, ETC.)
12		00602	TAXA DE COLETA DE LIXO
12		00603	TAXA DE PREVENCAO E EXTINCAO DE INCENDIO
12		00604	TAXA DE SEGURANCA
12		00605	TAXA DE ILUMINACAO PUBLICA
12		00606	TAXA DE CONSERVACAO URBANA
12		00607	TAXA DE LIXO
12		00608	TAXA DE ASFALTAMENTO
12		00609	TAXA DE INSTALACAO DE ESGOTO
12		00610	TAXA DE TRATAMENTO DE ESGOTO
12		00701	TAXA DE OCUPACAO DO IMOVEL
12		00801	TAXA DE INSTALACAO DE RELOGIO DE AGUA
12		00802	TAXA DE INSTALACAO DE HIDROMETRO
12		00803	TAXA DE RELIGACAO DE RELOGIO DE AGUA
12		00804	MANUTENCAO DE HIDROMETRO
12		00901	TAXA DE TRANSFERENCIA DE TELEFONE
12		01001	TAXA DE INSTALACAO DE INTERFONE,TELEFONE
12		01002	TAXA DE INSTALACAO DE INTERFONE
12		01003	TAXA DE INSTALACAO DE TELEFONE
12		01101	TAXA DE MANUTENCAO DE ELEVADOR
12		01201	TAXA DE LIGACAO DE LUZ
12		01202	TAXA DE RELIGACAO DE LUZ
12		01301	TAXA DE INSTALACAO DE POSTE DE ENERGIA ELETRICA
12		01401	TAXA DE ISENCAO DE IMPOSTO PREDIAL
12		01501	TAXA DE VERIFICACAO DE VAZAMENTO DE AGUA
12		01601	TAXA DE INSTALACAO DE CENTRAL DE GAS
12		01602	TAXA DE INSTALACAO DE MEDIDOR DE GAS
12		01701	TAXA DE UTILIZACAO E MANUTENCAO DE BOMBA DE AGUA
12		01801	TAXA DE MANUTENCAO DE LINHA TELEFONICA COMUNITARIA
12		01901	TAXA DE CERTIDAO DE IMPOSTO (DIVIDA ATIVA)
12		02001	TAXA DE INSTALACAO DE TELEVISAO POR ASSINATURA
12		02002	SERVICO DE INSTALACAO DE TV A CABO
12		02101	TAXA DE ADESAO DE TELEVISAO POR ASSINATURA
12		02201	TAXA DE INSTALACAO DE INTERNET
12		02301	TAXA EXTRA DE CONDOMINIO (REFORMA E MANUTENCAO)
12		02302	TAXA DE REFORMA DE PREDIO (EXTRA DE CONDOMINIO)
12		02303	TAXA DE MANUTENCAO DE PREDIO (EXTRA DE CONDOMINIO)
12		02304	TAXA EXTRA DE FUNDO DE RESERVA (CONDOMINIO)
12		02401	CERTIFICADO DE CADASTRO DE IMOVEL
12		02501	VIGILANCIA ELETRONICA
12		02601	VALOR DO IMOVEL ADQUIRIDO EM PRIMEIRA LOCACAO A VISTA
12		02701	VALOR DO IMOVEL ADQUIRIDO EM PRIMEIRA LOCACAO A PRAZO
12		02801	VALOR DO IMOVEL ADQUIRIDO USADO A VISTA
12		02901	VALOR DO IMOVEL ADQUIRIDO USADO A PRAZO
12		03001	TAXA DE RELIGACAO DE TELEFONE
12		03101	PARCELAMENTO DE DIVIDA DE CONTA DE AGUA
12		03201	PARCELAMENTO DE DIVIDA DE ENERGIA ELETRICA
12		03301	TAXA DE CAIXA POSTAL DE CORREIO
12		03401	MULTA DE VIOLACAO DE AGUA E ENERGIA ELETRICA
12		03501	SEGURO CONTRA DANOS DE ELETRODOMESTICOS DA COMPANHIA ELETRICA
12		99901	AGREGADO
13		00101	AR CONDICIONADO (ALUGUEL)	5
13		00201	TELEFONE RESIDENCIAL (ALUGUEL)	7
13		00301	TELEVISAO (ALUGUEL)	8
13		00401	VIDEOCASSETE (ALUGUEL)	8
13		00501	FREEZER (ALUGUEL)	5
13		00601	MAQUINA DE COSTURA (ALUGUEL)	5
13		00701	PIANO (ALUGUEL)	8
13		00801	BUJAO DE GAS (ALUGUEL)	4
13		00802	BOTIJAO DE GAS (ALUGUEL)	4
13		00901	SOM (ALUGUEL)	8
13		01001	MICROCOMPUTADOR (ALUGUEL)	8
13		01101	FILMADORA (ALUGUEL)	8
13		01201	TELAO (ALUGUEL)	8
13		01301	VIDEOGAME (ALUGUEL)	8
13		01401	KARAOKE OU VIDEOKE (ALUGUEL)	8
13		01501	MAQUINA DE ESCREVER ELETRICA (ALUGUEL)	8
13		01601	CORTADOR DE GRAMA (ALUGUEL)	5
13		01701	DVD (ALUGUEL)	8
13		01801	GELADEIRA (ALUGUEL)	5
13		01901	BATERIA (ALUGUEL)	5
13		02001	JOGO DE LUZ (ALUGUEL)	5
13		02101	FILTRO DE AGUA ELETRICO (ALUGUEL)	5
13		02201	MAQUINA DE LAVAR PEDRAS (ALUGUEL)	5
13		99901	AGREGADO
14		00101	FOGAO	note 14 is inventory
14		00201	FREEZER
14		00301	GELADEIRA DE 1 PORTA
14		00401	GELADEIRA DE 2 PORTAS
14		00501	CHUVEIRO ELETRICO
14		00601	LIQUIDIFICADOR
14		00701	PROCESSADOR DE ALIMENTOS
14		00801	GRILL
14		00901	ASPIRADOR DE PO
14		01001	FORNO ELETRICO
14		01101	FERRO ELETRICO
14		01201	MAQUINA DE LAVAR ROUPAS
14		01301	TELEVISAO EM CORES
14		01401	TELEVISAO EM PRETO E BRANCO
14		01501	EQUIPAMENTO DE SOM
14		01601	RADIO
14		01701	AR-CONDICIONADO
14		01801	VENTILADOR E/OU CIRCULADOR DE AR
14		01901	MAQUINA DE COSTURA
14		02001	FILTRO DE AGUA
14		02101	AUTOMOVEL
14		02201	BICICLETA
14		02301	MOTOCICLETA
14		02401	MICROCOMPUTADOR
14		02501	PURIFICADOR DE AGUA
14		02601	FORNO DE MICROONDAS
14		02701	ANTENA PARABOLICA
14		02801	APARELHO DE DVD
14		02901	MAQUINA DE SECAR ROUPAS
14		03001	BATEDEIRA DE BOLO
14		03101	SECADOR DE CABELOS
14		03201	MAQUINA DE LAVAR LOUCAS
15		00101	EXAUSTOR	5
15		00102	PURIFICADOR DE AR	5
15		00201	FOGAO ELETRICO	5
15		00301	FOGAO A LENHA	5
15		00401	FORNO ELETRICO	5
15		00501	FREEZER	5
15		00601	GELADEIRA	5
15		00602	FRIGOBAR	5
15		00701	MAQUINA DE LAVAR PRATOS	5
15		00801	ABRIDOR E AFIADOR ELETRICO	5
15		00802	AFIADOR ELETRICO	5
15		00803	ABRIDOR ELETRICO	5
15		00901	BATEDEIRA DE BOLO	5
15		01001	CAFETEIRA ELETRICA	5
15		01101	ESPREMEDOR DE FRUTAS ELETRICO	5
15		01201	FACA ELETRICA	5
15		01301	GRILL	5
15		01401	LIQUIDIFICADOR	5
15		01501	MAQUINA DE MOER CARNE ELETRICA	5
15		01601	PURIFICADOR DE AGUA	5
15		01602	OZONIZADOR	5
15		01701	TORRADEIRA ELETRICA	5
15		01801	ASPIRADOR DE PO	5
15		01802	ASPIRADOR DE BOLINHAS	5
15		01803	ASPIRADOR PAPA BOLINHAS	5
15		01804	PAPA BOLINHAS (ASPIRADOR)	5
15		01901	ENCERADEIRA	5
15		02001	FERRO ELETRICO	5
15		02101	MAQUINA DE LAVAR ROUPAS	5
15		02201	MAQUINA DE SECAR ROUPAS	5
15		02202	CENTRIFUGA (SECAR ROUPA)	5
15		02301	ANTENA DE TELEVISAO NAO-PARABOLICA	8
15		02401	TELEVISAO EM CORES	8
15		02501	TELEVISAO EM PRETO E BRANCO	8
15		02601	VIDEOCASSETE	8
15		02701	DVD	8
15		02702	APARELHO DE DVD	8
15		02801	CAIXA DE SOM	8
15		02901	CONJUNTO DE SOM ACOPLADO	8
15		02902	APARELHO DE SOM	8
15		02903	EQUIPAMENTO DE SOM	8
15		03001	GRAVADOR E TOCA-FITAS	8
15		03002	TOCA-FITAS	8
15		03003	RADIO GRAVADOR	8
15		03004	RADIO TOCA-FITAS	8
15		03005	GRAVADOR	8
15		03101	TOCA-DISCOS A LASER	8
15		03201	RADIO PORTATIL	8
15		03301	RADIO RELOGIO OU DE MESA	8
15		03302	RADIO RELOGIO	8
15		03303	RADIO DE MESA	8
15		03401	AMPLIFICADOR	8
15		03501	TAPE-DECK	8
15		03601	TOCA-DISCOS DE AGULHA	8
15		03701	VIDEO GAME	8
15		03801	DISCMAN	8
15		03802	DISKMAN	8
15		03803	WALKMAN	8
15		03901	AR-CONDICIONADO	5
15		04001	AQUECEDOR DE AR	5
15		04101	CIRCULADOR DE AR	5
15		04102	CLIMATIZADOR	5
15		04201	VENTILADOR	5
15		04301	MAQUINA DE COSTURA A PEDAL	5
15		04401	MAQUINA DE COSTURA ELETRICA	5
15		04501	MAQUINA DE COSTURA NAO-ESPECIFICADA	5
15		04601	AQUECEDOR CENTRAL DE AGUA ELETRICO	5
15		04701	AQUECEDOR DE AGUA A GAS	5
15		04801	BOMBA DE AGUA	5
15		04802	MOTOR DE BOMBA DE AGUA	5
15		04901	CHUVEIRO OU DUCHA ELETRICOS	5
15		04902	CHUVEIRO ELETRICO	5
15		04903	DUCHA ELETRICA	5
15		05001	PARAFUSEIRA A BATERIA	5
15		05101	SECADOR E MODELADOR DE CABELO	6
15		05102	SECADOR DE CABELO	6
15		05103	MODELADOR DE CABELO	6
15		05104	PRANCHA ALISADORA DE CABELO	6
15		05201	BARBEADOR ELETRICO	6
15		05301	DEPILADOR ELETRICO	6
15		05401	KARAOKE	8
15		05402	VIDEOKE	8
15		05601	REGULADOR DE VOLTAGEM	8
15		05701	RECEPTOR DE TV A CABO	8
15		05702	APARELHO RECEPTOR DE TV A CABO	8
15		05703	RECEPTOR DE SINAL HD	8
15		05801	CENTRIFUGA DE ALIMENTOS	5
15		05901	TELEFONE-RADIO-RELOGIO	8
15		05902	RADIO-RELOGIO-TELEFONE	8
15		06101	PROCESSADOR DE ALIMENTOS ELETRICO	5
15		06102	PREPARADOR DE ALIMENTOS ELETRICO	5
15		06103	MULTIPROCESSADOR DE ALIMENTOS ELETRICO	5
15		06104	MULTIPREPARADOR DE ALIMENTOS ELETRICO	5
15		06201	MICROCOMPUTADOR	8
15		06202	COMPUTADOR	8
15		06301	ACESSORIOS DE MICROCOMPUTADOR	8
15		06302	ACESSORIOS DE COMPUTADOR	8
15		06303	IMPRESSORA DE MICROCOMPUTADOR	8
15		06304	IMPRESSORA DE COMPUTADOR	8
15		06305	SCANER DE MICROCOMPUTADOR	8
15		06306	SCANER DE COMPUTADOR	8
15		06307	TECLADO PARA COMPUTADOR	8
15		06308	MOUSE PARA COMPUTADOR	8
15		06309	CD-ROM	8
15		06310	CDROM	8
15		06311	DVD-ROM	8
15		06312	DVDROM	8
15		06313	GRAVADOR DE CD E DVD	8
15		06314	COMBO GRAVADOR	8
15		06315	MONITOR PARA COMPUTADOR	8
15		06316	CAIXAS DE SOM PARA COMPUTADOR	8
15		06317	GRAVADOR DE CD	8
15		06318	GRAVADOR DE DVD	8
15		06501	TANQUE DE ROUPA ELETRICO	5
15		06502	TANQUINHO ELETRICO	5
15		06601	FORNO DE MICROONDAS	5
15		06701	APARELHO DE FAX	7
15		06702	FAX (APARELHO)	7
15		06801	FRITADEIRA ELETRICA	5
15		06901	SELADORA	5
15		06902	MAQUINA SELADORA	5
15		07101	ESTERILIZADOR	5
15		07201	NOTEBOOK	8
15		07202	LAPTOP	8
15		07203	COMPUTADOR PORTATIL	8
15		07301	GERADOR DE ENERGIA	5
15		07401	SECRETARIA ELETRONICA	7
15		07402	SECRETARIA ELETRONICA -TELEFONE	7
15		07403	SECRETARIA ELETRONICA - FAX	7
15		07501	TRITURADOR ELETRICO	5
15		07601	BABA ELETRONICA	5
15		07701	ALTO-FALANTE, TWEETER, MEGAFONE, MICROFONE, ETC.	8
15		07702	TWEETER	8
15		07703	MEGAFONE	8
15		07704	MICROFONE	8
15		07705	ALTO-FALANTE	8
15		07801	CONTROLE REMOTO DE TV, SOM, VIDEOCASSETE, ETC.	8
15		07802	CONTROLE REMOTO DE TV	8
15		07803	CONTROLE REMOTO DE SOM	8
15		07804	CONTROLE REMOTO DE VIDEOCASSETE	8
15		07901	APARELHO DE SOLDA	5
15		08001	SAUNA RESIDENCIAL	5
15		08201	ACESSORIOS DE VIDEOCASSETE	8
15		08301	FORNO A LENHA	5
15		08401	LAVADORA DE ALTA PRESSAO	5
15		08501	FORNO A GAS	5
15		08601	MASSAGEADOR ELETRICO	6
15		08701	WATER PEACH	--
15		08702	ESCOVA ELETRICA	6
15		08801	MAQUINA DE FAZER PAO	5
15		08901	SANDUICHEIRA ELETRICA	5
15		09001	VAPORIZADOR ELETRICO	6
15		09002	NEBULIZADOR ELETRICO	6
15		09101	TELEVISAO E RADIO ACOPLADOS	8
15		09201	MAQUINA DE OVERLOCK	6
15		09301	TELEVISAO E VIDEOCASSETE ACOPLADOS	8
15		09401	ANTENA PARABOLICA E EQUIPAMENTOS	8
15		09402	RECEPTOR DE ANTENA PARABOLICA	8
15		09501	RETROPROJETOR	8
15		09601	LAVADORA A VAPOR	8
15		09701	PAINEL SOLAR (ENERGIA SOLAR)	5
15		09702	AQUECEDOR SOLAR	5
15		09801	SUPORTE ELETRICO PARA GARRAFAO DE AGUA	5
15		09802	GELAGUA	5
15		09803	BEBEDOURO	5
15		09901	UMIDIFICADOR DE AR	6
15		10001	TORNEIRA ELETRICA	5
15		10101	HOME THEATER	8
15		10201	IOGURTEIRA	5
15		10301	FILTRO ELETRICO	5
15		10401	ESTUFA ELETRICA	5
15		10501	FATIADOR DE ALIMENTOS	5
15		10601	PALM TOP	8
15		10602	PALMTOP	8
15		10603	PALM	8
15		10604	POCKET PC	8
15		10605	PDA	8
15		10701	MOTOR DE FREEZER	5
15		10801	MOTOR DE MAQUINA DE COSTURA	5
15		10901	AQUECEDOR DE AGUA ELETRICO	5
15		10902	MERGULHAO	5
15		11001	MAQUINA DE BATER ACAI ELETRICA	5
15		11101	MARMITA ELETRICA	5
15		11201	MAQUINA DE CORTAR PISO	5
15		11301	MAQUINA DE ALGODAO	5
15		11401	MAQUINA DE CREPE	5
15		11501	MAQUINA DE BATER SABAO ELETRICA	5
15		11601	MAQUINA DE ESTAMPAR	5
15		11701	MAQUINA DE POLIR	5
15		11801	MAQUINA DE RISCAR CERAMICA	5
15		11901	MAQUINA DE TRICO	5
15		12001	EASY BOX (APARELHO NAVEGADOR DE INTERNET)	8
15		12002	APARELHO NAVEGADOR DE INTERNET	8
15		12101	FONTE DE ALIMENTACAO DE APARELHO ELETRONICO	8
15		12102	ELIMINADOR DE PILHAS	8
15		12201	MOEDOR DE CAFE ELETRICO	5
15		12301	ACESSORIOS DE VIDEO GAME	8
15		12401	FOGAO A GAS	5
15		12501	BINOCULO, LUNETA, TELESCOPIO E LUPA	8
15		12502	LUNETA	8
15		12503	TELESCOPIO	8
15		12504	LUPA	8
15		12505	BINOCULO	8
15		12601	FILMADORA	8
15		12701	MAQUINA FOTOGRAFICA	8
15		12702	CAMERA FOTOGRAFICA DIGITAL	8
15		12801	CALCULADORA MECANICA	8
15		12901	CALCULADORA E AGENDA ELETRONICA	8
15		12902	CALCULADORA ELETRONICA	8
15		12903	AGENDA ELETRONICA	8
15		13001	MAQUINA DE ESCREVER MECANICA	8
15		13101	MAQUINA DE ESCREVER ELETRICA	8
15		13201	CHURRASQUEIRA	5
15		13301	APARELHO DE CHA OU CAFE	5
15		13302	APARELHO DE CHA	5
15		13303	APARELHO DE CAFE	5
15		13401	APARELHO DE JANTAR	5
15		13402	CONJUNTO DE JANTAR	5
15		13403	JOGO DE JANTAR	5
15		13501	BAIXELA	5
15		13601	BATERIA DE COZINHA	5
15		13602	CONJUNTO DE PANELAS	5
15		13603	JOGO DE PANELAS	5
15		13701	FAQUEIRO	5
15		13801	CONJUNTO COMPLETO DE COPOS FINOS OU DE LUXO	5
15		13802	JOGO COMPLETO DE COPOS FINOS OU DE LUXO	5
15		13901	SUPORTE DE TV GIRATORIO	8
15		14001	FILTRO DE AGUA	5
15		14002	FILTRO DE AGUA A VELA	5
15		14101	ACENDEDOR ELETRONICO	5
15		14102	ACENDEDOR DE FOGAO	5
15		14201	MAQUINA DE COSTURA MANUAL	5
15		14202	MINI MAQUINA DE COSTURA MANUAL	5
15		14301	HADFONE	8
15		14302	FONE DE OUVIDO	8
15		14303	EGOISTA (FONE DE OUVIDO)	8
15		14401	FURADEIRA, LIXADEIRA, ESMERIL E SERRA ELETRICA	5
15		14402	SERRADEIRA ELETRICA	5
15		14403	LIXADEIRA ELETRICA	5
15		14404	ESMERIL ELETRICO	5
15		14405	FURADEIRA ELETRICA	5
15		14406	SERRA MARMORE	5
15		14407	PLAINA ELETRICA	5
15		14501	MAQUINA DE PRESSAO PARA BOTAO	5
15		14601	MAQUINA DE MOER CARNE MANUAL	5
15		14701	EQUALIZADOR	8
15		14801	APARELHO TELEFONICO NAO-CELULAR	7
15		14802	APARELHO DE TELEFONE RESIDENCIAL	7
15		14901	LINHA TELEFONICA RESIDENCIAL	7
15		15001	CARRINHO DE FEIRA	5
15		15101	SECADOR DE ROUPA	5
15		15201	ESCADA	5
15		15301	LANTERNA DE PILHA	5
15		15401	TABUA DE PASSAR ROUPA	5
15		15501	INTERFONE	5
15		15601	MAQUINAS AGRICOLAS DE PEQUENO PORTE	5
15		15602	MOENDA DE CANA	5
15		15603	PULVERIZADOR DE AGROTOXICO	5
15		15604	RALADORA	5
15		15605	PICADEIRA	5
15		15606	TRITURADORA	5
15		15607	DEBULHADOR	5
15		15608	MOTOSSERRA	5
15		15609	CORTADOR DE GRAMA	5
15		15801	BALANCA PARA PESSOAS	5
15		15802	BALANCA DE BANHEIRO	5
15		15901	AQUECEDOR DE MAMADEIRA ELETRICO	5
15		16001	APARELHO PARA MASSAS	5
15		16002	MAQUINA PARA MASSAS	5
15		16003	APARELHO PARA MACARRAO	5
15		16004	MAQUINA PARA MACARRAO	5
15		16005	CILINDROS PARA MASSAS	5
15		16101	RELOGIO DESPERTADOR	5
15		16301	CAMPAINHA MUSICAL	5
15		16302	CAMPAINHA ELETRICA	5
15		16303	CAMPAINHA	5
15		16401	BALANCA PARA ALIMENTOS	5
15		16501	RAMAL TELEFONICO	7
15		16502	LINHA TELEFONICA COMUNITARIA (RAMAL)	7
15		16601	TELAO	8
15		16701	MICROSCOPIO	8
15		16801	CAFETEIRA NAO-ELETRICA	5
15		16901	BINA (IDENTIFICADOR DE TELEFONE)	7
15		16902	BINA	7
15		17001	APARELHO PARA FONDUE	5
15		17101	APARELHO TELEFONICO COM BINA	7
15		17201	APARELHO E LINHA TELEFONICA	7
15		17301	BLOQUEADOR DE CHAMADAS	7
15		17401	CENTRAL TELEFONICA	7
15		17501	ANTENA TELEFONICA	7
15		17701	SUPORTE PARA FORNO	5
15		17801	ACESSORIOS PARA MAQUINA FOTOGRAFICA	8
15		17901	FOTOMETRO	8
15		18001	FERRO A GAS	5
15		18101	FERRO A CARVAO	5
15		18201	FOGAREIRO	5
15		18301	FORNO DE TORRAR FARINHA	5
15		18401	BATERIA DE FILMADORA	8
15		18501	JOGO DE PORCELANA	5
15		18601	MAQUINA DE BATER ACAI MANUAL	5
15		18602	MAQUINA DE BATER ALIMENTOS MANUAL	5
15		18701	FORNO DE FERRO	5
15		18801	MAQUINA DE MOER MILHO MANUAL	5
15		18802	MAQUINA PARA RALAR MANDIOCA MANUAL	5
15		18901	COMPRESSOR DE AR	5
15		19001	PISCINA DE PLASTICO	5
15		19002	PISCINA DE FIBRA	5
15		19101	ANDADOR	5
15		19102	VOADOR (ANDADOR)	5
15		19201	BEBE-CONFORTO	5
15		19301	BABY BAG	5
15		19302	CANGURU (BABY BAG)	5
15		19401	RELOGIO DE MESA OU PAREDE	5
15		19402	RELOGIO DE MESA	5
15		19403	RELOGIO DE PAREDE	5
15		19701	CONVERSOR DIGITAL PARA TELEVISAO	8
15		20001	PEN DRIVE	8
15		20601	TOCADOR DE MP PLAYER	8
15		20602	MP3 PLAYER	8
15		20603	MP4 PLAYER	8
15		20604	MP5 PLAYER	8
15		20605	TOCADOR DE MP3/MP4/MP5	8
15		20701	CARTAO DE MEMORIA	8
15		20801	CERCA ELETRICA	5
15		20901	CAMERA DE SEGURANCA	5
15		21001	RECARREGADOR DE PILHAS	8
15		21101	APARELHO DE FAZER PIPOCA ELETRICO	5
15		21201	ALMOFADA TERMICA VIBRATORIA	6
15		21301	ANTENA DE INTERNET VIA RADIO	8
15		21401	MAQUINA DE CORTAR CABELO ELETRICA	6
15		21601	PANELA ELETRICA	5
15		21602	JARRA ELETRICA	5
15		99901	AGREGADO
16		00101	ACESSORIOS DE INSTRUMENTOS MUSICAIS	8
16		00201	GUITARRA
16		00301	PIANO
16		00401	VIOLAO, VIOLA
16		00501	CAVAQUINHO
16		00601	ORGAO E TECLADO
16		00602	TECLADO
16		00701	ACORDEAO
16		00801	FLAUTA
16		00901	GAITA
16		01001	BATERIA MUSICAL
16		01101	CONTRABAIXO
16		01201	CITARA
16		01301	BERIMBAU
16		01401	SAXOFONE
16		01501	TROMBONE, TROMPETE	8
16		01601	FERRAMENTAS EM GERAL	8
16		01602	ALICATE E CHAVE (BOCA, ESTRIA, ETC.)
16		01603	CONJUNTO DE FERRAMENTAS
16		01604	CHAVE DE FENDA
16		01605	MARTELO
16		01606	SERRA MANUAL
16		01607	ARCO DE SERRA
16		01608	FURADEIRA MANUAL
16		01609	PUA
16		01610	SERROTE
16		01611	ENXADA
16		01612	CAVADEIRA
16		01613	ANCINHO
16		01614	TERCADO
16		01615	PICARETA
16		01616	PE-DE-CABRA
16		01617	FOICE
16		01618	PENEIRA
16		01619	NIVEL
16		01620	ESCALA
16		01621	RISCADOR
16		01622	PONTEIRA
16		01623	CORTADOR DE AZULEJO
16		01624	PA
16		01625	METRO
16		01626	MARRETA
16		01627	CHAVE INGLESA
16		01628	BROCA
16		01629	TARRACHA
16		01630	PLAINA
16		01631	FERRO DE SOLDAR
16		01632	MACARICO DE SOLDAR
16		01633	SUPORTE DE FERRO DE SOLDAR
16		01634	LIMA
16		01635	GROSA
16		01636	FORMAO
16		01637	CARRINHO DE MAO
16		01638	TESOURA DE CORTAR LATAO
16		01639	MACHADO
16		01640	CHAVE DE TESTE
16		01641	PISTOLA DE PINTURA
16		01642	REBITADEIRA
16		01643	TORNO DE MESA
16		01644	MORSA
16		01645	PODAO
16		01646	LAMINA DE SERRA
16		01647	SERRA (LAMINA DE ACO)
16		01648	DESEMPENADEIRA
16		01649	COLHER DE PEDREIRO
16		01650	JOGO DE FERRAMENTAS
16		01652	ALICATE
16		01653	CHAVE DE BOCA
16		01654	CORRENTE DE MOTOSSERA
16		01655	DISCO DE SERRA
16		01656	FACAO (FERRAMENTA)
16		01657	MANGUEIRA DE NIVEL
16		01658	MULTIMETRO
16		01659	TESOURA DE JARDINEIRO
16		01660	TRENA METRICA
16		01661	PLANTADEIRA MANUAL
16		01701	CAIXA DE FERRAMENTAS
16		01801	COMPRA DE ANIMAL DOMESTICO
16		01802	ANIMAL DOMESTICO
16		01901	TOSADEIRA DE ANIMAL DOMESTICO
16		02001	ARTIGOS DE LONA OU PLASTICO PARA ACAMPAMENTO
16		02002	PLASTICO PARA ACAMPAMENTO
16		02003	LONA PARA ACAMPAMENTO
16		02004	SACO DE DORMIR
16		02005	COLCHAO DE ACAMPAMENTO
16		02006	COLCHAO DE AR
16		02101	FOGAO PARA CAMPING
16		02201	BARRACA DE ACAMPAMENTO
16		02301	LAMPIAO
16		02302	LAMPARINA
16		02401	TRATAMENTO DE SAUDE DE ANIMAL DOMESTICO
16		02402	VACINA PARA ANIMAL DOMESTICO
16		02403	INJECAO PARA ANIMAL DOMESTICO
16		02404	MEDICAMENTO PARA ANIMAL DOMESTICO
16		02405	REMEDIO PARA ANIMAL DOMESTICO
16		02406	FORTIFICANTE PARA ANIMAL DOMESTICO
16		02407	COLEIRA ANTI PULGA
16		02501	SERVICO DE HIGIENE DE ANIMAL DOMESTICO
16		02502	TOSA DE PELOS DE ANIMAL DOMESTICO
16		02503	CORTE DE PELOS DE ANIMAL DOMESTICO
16		02504	BANHO DE ANIMAL DOMESTICO
16		02505	BANHO E TOSA DE ANIMAL DOMESTICO
16		02506	LIMPEZA DE DENTES DO CACHORRO
16		02601	VETERINARIO
16		02701	ADESTRAMENTO DE ANIMAL DOMESTICO
16		02801	VIOLINO
16		02901	PANDEIRO
16		03001	CLARINETE
16		03101	BANJO
16		03201	ATABAQUE
16		03301	BERRANTE
16		03401	BONGO
16		03601	DJEMBE
16		03701	TAM-TAM, CONGA
16		03801	SURDO, REPINIQUE, TAMBOR, CAIXA, BUMBO
16		03901	OBJETO DE ANIMAL
16		03902	CORRENTE DE ANIMAL
16		03903	COLEIRA DE ANIMAL
16		03904	GAIOLA DE ANIMAL
16		03905	OBJETO PARA ANIMAL
16		03906	CORRENTE PARA ANIMAL
16		03907	COLEIRA PARA ANIMAL
16		03908	GAIOLA PARA ANIMAL
16		03909	ENFORCADOR DE ANIMAL
16		03910	FOCINHEIRA DE ANIMAL
16		03911	ENFORCADOR PARA ANIMAL
16		03912	FOCINHEIRA PARA ANIMAL
16		03913	CASA DE ANIMAL
16		03914	AGASALHO PARA ANIMAL
16		03915	AREIA PARA GATO
16		04001	MARACA
16		99901	AGREGADO
17		00101	ARCA COM OU SEM VITRINE OU ORATORIO
17		00201	CADEIRA (SALA)
17		00202	CADEIRA (ESTAR E JANTAR)
17		00301	CARRINHO DE CHA OU DE BEBIDAS
17		00302	CARRINHO DE CHA
17		00303	CARRINHO DE BEBIDAS
17		00401	CRISTALEIRA OU VITRINE
17		00402	CRISTALEIRA
17		00403	VITRINE
17		00501	CONJUNTO ESTOFADO
17		00601	CONJUNTO ESTOFADO E MESINHA(S)
17		00701	ESTANTE
17		00702	RACK
17		00703	ARMARIO EMBUTIDO (SALA)
17		00704	ESTANTE EMBUTIDO (SALA)
17		00801	MESA E CADEIRAS (SALA)
17		00802	MESA E CADEIRAS (ESTAR E JANTAR)
17		00901	POLTRONA
17		01001	SOFA OU SOFA-CAMA
17		01002	SOFA
17		01003	SOFA-CAMA
17		01101	MESA PARA TV, SOM, VIDEO E MICROCOMPUTADOR
17		01102	MESA PARA TV
17		01103	MESA PARA SOM
17		01104	MESA PARA VIDEO
17		01105	MESA PARA COMPUTADOR
17		01106	MESA PARA MICROCOMPUTADOR
17		01201	PORTA-JORNAL E REVISTA
17		01202	PORTA-JORNAL
17		01203	PORTA-REVISTA
17		01301	CADEIRA DE BALANCO
17		01401	MESINHA DE CENTRO
17		01501	MESA (SALA)
17		01502	TAMPO DE MESA (SALA) (QUALQUER MATERIAL)
17		01503	BASE PARA MESA (SALA) (QUALQUER MATERIAL)
17		01504	MESA (ESTAR E JANTAR)
17		01601	BAU (SALA)
17		01701	BAR (SALA)
17		01702	BARZINHO (SALA)
17		01703	BAR
17		01801	BALCAO
17		01901	MOVEIS PARA SALA
17		02001	ARMARIO SIMPLES, DUPLEX OU EMBUTIDO (QUARTO DE ADULTO)
17		02002	ARMARIO SIMPLES, DUPLEX OU EMBUTIDO
17		02003	ARMARIO SIMPLES
17		02004	ARMARIO DUPLEX
17		02005	ARMARIO EMBUTIDO
17		02006	GUARDA ROUPA
17		02007	GUARDA ROUPAS
17		02101	DORMITORIO COMPLETO (ARMARIO, CAMA, MESINHA, ETC.)
17		02102	DORMITORIO COMPLETO (ARMARIO, CAMA, ETC.)
17		02201	BICAMA, BELICHE OU TRILICHE
17		02202	BELICHE
17		02203	TRILICHE
17		02204	BICAMA
17		02301	CAMA (QUARTO ADULTO)
17		02302	CAMA
17		02303	CAMA DE CASAL
17		02304	CAMA BOX
17		02401	COLCHAO (QUARTO ADULTO)
17		02402	COLCHAO DE ADULTO
17		02403	COLCHAO INFLAVEL
17		02501	COMODA (QUARTO ADULTO)
17		02502	COMODA
17		02601	CONSOLE
17		02701	PENTEADEIRA
17		02801	GAVETEIRO
17		02901	MESINHA DE CABECEIRA (QUARTO ADULTO)
17		02902	MESINHA DE CABECEIRA
17		02903	CRIADO MUDO
17		03001	CAMA E MESINHA DE CABECEIRA (QUARTO ADULTO)
17		03101	CABIDE DE PE
17		03201	BAU (QUARTO ADULTO)
17		03301	DIVISORIA (QUARTO ADULTO)
17		03401	CADEIRA (QUARTO ADULTO)
17		03501	BANCO (SALA)
17		03601	MOVEL DE SAPATOS
17		03602	SAPATARIA (MOVEL PARA SAPATOS)
17		03701	MOVEL PARA MAQUINA DE COSTURA (GABINETE)
17		03702	GABINETE (MOVEL PARA MAQUINA DE COSTURA)
17		03801	GUARDA LOUCA
17		03901	LAVANDERIA PLANEJADA
17		04001	ARMARIO (COPA E COZINHA)
17		04002	GABINETE DE PIA (COPA E COZINHA)
17		04101	ARMARIO, MESA E CADEIRAS (COPA E COZINHA)
17		04102	ARMARIO, MESA E CADEIRAS
17		04201	BANCO (COPA E COZINHA)
17		04202	BANCO
17		04301	BUFE ( COPA E COZINHA)
17		04401	MESA E CADEIRAS (COPA E COZINHA)
17		04501	MESA (COPA E COZINHA)
17		04601	CADEIRA (COPA E COZINHA)
17		04701	BALCAO PARA PASSAR ROUPA
17		04801	MESA E BANCOS NAO-ESPECIFICADOS
17		04901	MOVEIS DE COPA E COZINHA NAO-ESPECIFICADOS
17		05001	MESA E CADEIRAS NAO-ESPECIFICADAS
17		05101	MESA NAO-ESPECIFICADA
17		05201	GABINETE DE PIA (BANHEIRO)
17		05301	PUFE
17		05401	CADEIRA PARA COMPUTADOR
17		05402	CADEIRA GIRATORIA
17		05501	MOVEIS PARA ESCRITORIO
17		05601	MOVEIS DE QUARTO NAO-ESPECIFICADOS
17		05701	MOVEIS NAO-ESPECIFICADOS
17		05801	BIOMBO
17		05901	ARQUIVO DE ACO
17		06001	ARMARIO (MOVEL INFANTIL)
17		06002	ARMARIO INFANTIL
17		06101	ARMARIO, CAMA E MESINHA DE CABECEIRA (MOVEIS INFANTIS)
17		06102	ARMARIO CAMA E MESINHA DE CABECEIRA
17		06201	PRATELEIRA
17		06202	CANTONEIRA (PRATELEIRA)
17		06301	BERCO
17		06401	CADEIRA ALTA DE REFEICAO
17		06501	CAMA (MOVEL INFANTIL)
17		06502	CAMA INFANTIL
17		06601	CARRINHO DE BEBE E GONDOLA
17		06602	GONDOLA
17		06603	CARRINHO DE BEBE
17		06701	COLCHAO (INFANTIL)
17		06702	COLCHAO INFANTIL
17		06801	MESINHA E CADEIRAS (MOVEIS INFANTIS)
17		06901	CERCADO
17		06902	CERCADO DE CRIANCA
17		07001	MESINHA INFANTIL
17		07101	ARMARIO NAO-ESPECIFICADO
17		07201	CESTA DE VIME
17		07301	APARADOR
17		07401	BANHEIRA COM TROCA-FRALDAS
17		07501	CADEIRA NAO-ESPECIFICADA
17		07601	CADEIRINHA (INFANTIL)
17		07602	CADEIRA PEQUENA (INFANTIL)
17		07603	CADEIRINHA
17		07701	COMODA (MOVEL INFANTIL)
17		07702	COMODA INFANTIL
17		07801	ESTANTE (MOVEL INFANTIL)
17		07901	MOVEIS DE QUARTO INFANTIL NAO-ESPECIFICADOS
17		08001	BANCO (JARDIM, VARANDA, ETC.)
17		08002	BANCO DE JARDIM
17		08003	BANCO DE VARANDA
17		08101	CADEIRA (JARDIM, VARANDA, ETC.)
17		08102	CADEIRA DE JARDIM
17		08103	CADEIRA DE VARANDA
17		08201	GUARDA-SOL
17		08301	MESA (JARDIM, VARANDA, ETC.)
17		08302	MESA DE JARDIM
17		08303	MESA DE VARANDA
17		08401	MESA COM CADEIRAS (JARDIM, VARANDA, ETC.)
17		08402	MESA COM CADEIRAS DE JARDIM
17		08403	MESA COM CADEIRAS DE VARANDA
17		08501	REDE DE ADULTO E CRIANCA
17		08502	REDE DE ADULTO
17		08503	REDE DE CRIANCA
17		08601	ESPREGUICADEIRA
17		08701	COLCHONETE
17		08801	ESCRIVANINHA
17		08802	BUREAU
17		08901	MESA DE TELEFONE
17		08902	MESINHA DE TELEFONE, DE VENTILADOR, ETC.
17		08903	MESINHA DE TELEFONE
17		08904	MESINHA DE VENTILADOR
17		09001	ARMARIO DE BANHEIRO (NAO PLASTICO)
17		09101	ESTEIRA DE DORMIR
17		99901	AGREGADO
18		00101	TAPECARIA
18		00201	TAPETE DE SALA OU QUARTO
18		00301	PASSADEIRA
18		00401	TAPETE DE PANO
18		00501	TAPETE DE BANHEIRO (TECIDO)
18		00601	ALMOFADA
18		00602	CAPA DE ALMOFADA
18		00603	PROTETOR DE BERCO
18		00604	ALMOFADA (PROTETOR DE BERCO)
18		00605	ALMOFADAO (PROTETOR DE BERCO)
18		00701	CAPA PARA SOFA
18		00801	CORTINA PRONTA (EXCETO DE PLASTICO)
18		00901	ESCULTURA
18		01001	LUMINARIA, ABAJUR, LUSTRE, GLOBO DE LUZ, ETC.
18		01002	ABAJUR
18		01003	LUSTRE
18		01004	GLOBO DE LUZ
18		01101	PECA DE LOUCA (DECORACAO)
18		01102	LOUCA (PECA DE DECORACAO)
18		01201	PECA DE METAL (EXCETO PRATA) (DECORACAO)
18		01202	METAL EXCETO PRATA (PECA DE DECORACAO)
18		01301	PECA DE PRATA (DECORACAO)
18		01302	PRATA (PECA DE DECORACAO)
18		01401	ESPELHO
18		01501	QUADRO OU MOLDURA DE QUADRO, POSTER, PORTA-RETRATO, ETC.
18		01502	TELA A OLEO
18		01503	MOLDURA DE QUADRO OU FOTO
18		01504	GRAVURA
18		01505	POSTER
18		01506	PORTA-RETRATO
18		01601	PERSIANAS
18		01701	PUFE
18		01801	AQUARIO ORNAMENTAL E EQUIPAMENTOS
18		01802	EQUIPAMENTOS DE AQUARIO ORNAMENTAL
18		01803	FILTRO BIOLOGICO DE AQUARIO ORNAMENTAL
18		01804	OXIGENADOR DE AQUARIO ORNAMENTAL
18		01901	PECA DE CERAMICA (DECORACAO)
18		01902	CERAMICA (PECA DE DECORACAO)
18		02001	VELA DECORATIVA
18		02101	JARRO DE BARRO (DECORACAO)
18		02201	PECA DE GESSO (DECORACAO)
18		02202	GESSO (PECA DE DECORACAO)
18		02301	GAIOLA (DECORACAO)
18		02401	PECA DE MADEIRA (DECORACAO)
18		02402	MADEIRA (PECA DE DECORACAO)
18		02403	FLOREIRA DE MADEIRA
18		02501	ENFEITE DE BERCO
18		02502	MOBILE (ENFEITE DE BERCO)
18		02601	PECA DE CRISTAL (DECORACAO)
18		02602	CRISTAL (PECA DE DECORACAO)
18		02701	LEQUE (PECA DE DECORACAO)
18		02801	BIBELO DE QUALQUER MATERIAL
18		02802	BONEQUINHOS DE QUALQUER MATERIAL (DECORACAO)
18		02803	ARTESANATO DECORATIVO
18		02901	PECA DE PORCELANA (DECORACAO)
18		02902	PORCELANA (PECA DE DECORACAO)
18		03001	PECA DE VIDRO (DECORACAO)
18		03002	VIDRO (PECA DE DECORACAO)
18		03101	CINZEIRO
18		03201	ENFEITES DE ARVORE DE NATAL
18		03202	ARVORE DE NATAL (ARTIFICIAL)
18		03203	ENFEITES DE NATAL
18		03204	ENFEITES DIVERSOS
18		03301	PECA DE PALHA (DECORACAO)
18		03302	PALHA (PECA DE DECORACAO)
18		03401	SERIGRAFIA (ESTAMPARIA)
18		03501	BUZIOS, CONCHAS (DECORACAO)
18		03601	SUPORTE DE BIBLIA
18		03701	ISQUEIRO DE MESA
18		03801	PECA DE PLASTICO OU RESINA (DECORACAO)
18		03802	PLASTICO OU RESINA (PECA DE DECORACAO)
18		03901	PEDESTAL
18		04001	PECA DE CORDA (DECORACAO)
18		04002	CORDA (PECA DE DECORACAO)
18		04101	PECA DE PEDRA SABAO (DECORACAO)
18		04102	PEDRA SABAO (PECA DE DECORACAO)
18		04201	PAPIRO
18		04301	PECA DE TECIDO (DECORACAO)
18		04302	TECIDO (PECA DE DECORACAO)
18		04401	CASCO DE TARTARUGA
18		04501	BANDO
18		04601	FLORES ARTIFICIAIS
18		04602	PECAS DE CONFECCAO DE FLORES ARTIFICIAIS
18		04603	FORMAS DE CONFECCAO DE FLORES ARTIFICIAIS
18		04604	PLANTAS ARTIFICIAIS
18		04701	PORTA-JOIAS
18		04801	CAIXINHA DE MUSICA
18		04901	PECA DE AGATA OU ESMALTADA (DECORACAO)
18		04902	AGATA OU ESMALTADA (PECA DE DECORACAO)
18		05001	PORTA-LAPISEIRA
18		05101	PORTA-CD
18		05102	PORTA-FITAS CASSETE
18		05103	PORTA-COMPACT DISC
18		05104	PORTA-FITAS DE VIDEOCASSETE
18		05201	PEDRAS DECORATIVAS
18		05301	PRESEPIO (DECORACAO)
18		99901	AGREGADO
19		00101	EMPREGADA
19		00102	EMPREGADO
19		00201	COZINHEIRO
19		00202	COZINHEIRA
19		00301	FAXINEIRA
19		00302	FAXINEIRO
19		00401	BABA
19		00501	JARDINEIRO
19		00502	JARDINEIRA
19		00601	MOTORISTA
19		00701	VIGIA
19		00702	ZELADOR
19		00703	PORTEIRO
19		00704	PORTEIRA
19		00801	ARRUMADEIRA
19		00802	ARRUMADOR
19		00901	GOVERNANTA
19		01001	MORDOMO
19		01101	CASEIRO
19		01102	CASEIRA
19		01201	ACOMPANHANTE
19		01301	LAVADEIRA
19		01302	LAVADEIRO
19		01401	AJUDANTE DE COZINHA
19		01501	PASSADEIRA
19		01601	COPEIRA
19		01602	COPEIRO
19		01701	LAVADEIRA E PASSADEIRA
19		01702	PASSADEIRA E LAVADEIRA
19		01801	GARCOM
19		01802	GARCONETE
19		01901	CARREGADOR DE AGUA
19		01902	PUXADOR DE AGUA
19		02001	LIMPADOR DE TERRENO (CAPINADOR)
19		02002	CAPINADOR (LIMPADOR DE TERRENO)
19		02003	LIMPADOR DE TERRENO
19		02004	CAPINADOR
19		02101	LIMPADOR DE PISCINA
19		02102	LAVADOR DE PISCINA
19		02201	LAVADOR DE CARRO
19		02301	BISCATEIRO (SERVICOS DIVERSOS)
19		02302	BISCATEIRO
19		02401	LIMPADOR DE FOSSA
19		02501	ENFERMEIRA (SERVICO DOMESTICO)
19		02502	ENFERMEIRA
19		02503	ENFERMEIRO
19		02601	CARREGADOR DE LENHA
19		02701	TRATADOR DE ANIMAIS
19		02702	BABA DE CACHORRO
19		02801	SALVA-VIDAS
19		02901	SERVENTE
19		03001	MARINHEIRO
19		03002	MARINHEIRA
19		09901	AGREGADO
19		50101	EMPREGADO (INSS)
19		50102	EMPREGADA (INSS)
19		50201	COZINHEIRO (INSS)
19		50202	COZINHEIRA (INSS)
19		50301	FAXINEIRO (INSS)
19		50302	FAXINEIRO (INSS)
19		50401	BABA (INSS)
19		50501	JARDINEIRO (INSS)
19		50502	JARDINEIRA (INSS)
19		50601	MOTORISTA (INSS)
19		50701	VIGIA (INSS)
19		50702	ZELADOR (INSS)
19		50703	PORTEIRO (INSS)
19		50704	PORTEIRA (INSS)
19		50801	ARRUMEDEIRA (INSS)
19		50802	ARRUMADOR (INSS)
19		50901	GOVERNANTA (INSS)
19		51001	MORDOMO (INSS)
19		51101	CASEIRO (INSS)
19		51102	CASEIRA (INSS)
19		51201	ACOMPANHANTE (INSS)
19		51301	LAVADEIRA (INSS)
19		51302	LAVADEIRO (INSS)
19		51401	AJUDANTE DE COZINHA (INSS)
19		51501	PASSADEIRA (EMPREGADA) (INSS)
19		51601	COPEIRA (INSS)
19		51602	COPEIRO (INSS)
19		51701	LAVADEIRA E PASSADEIRA (INSS)
19		51702	PASSADEIRA E LAVADEIRA (INSS)
19		51801	GARCOM (INSS)
19		51802	GARCONETE (INSS)
19		51901	CARREGADOR DE AGUA (INSS)
19		51902	PUXADOR DE AGUA (INSS)
19		52001	LIMPADOR DE TERRENO (CAPINADOR) (INSS)
19		52002	CAPINADOR (LIMPADOR DE TERRENO) (INSS)
19		52003	LIMPADOR DE TERRENO (INSS)
19		52004	CAPINADOR (INSS)
19		52101	LIMPADOR DE PISCINA (INSS)
19		52102	LAVADOR DE PISCINA (INSS)
19		52201	LAVADOR DE CARRO (INSS)
19		52301	BISCATEIRO (SERVICOS DIVERSOS) (INSS)
19		52302	BISCATEIRO (INSS)
19		52401	LIMPADOR DE FOSSA (INSS)
19		52501	ENFERMEIRA (SERVICO DOMESTICO) (INSS)
19		52502	ENFERMEIRA (INSS)
19		52503	ENFERMEIRO (INSS)
19		52601	CARREGADOR DE LENHA (INSS)
19		52701	TRATADOR DE ANIMAIS (INSS)
19		52702	BABA DE CACHORRO (INSS)
19		52801	SALVA-VIDAS (INSS)
19		52901	SERVENTE (INSS)
19		53001	MARINHEIRO (INSS)
19		53002	MARINHEIRA (INSS)
19		59901	AGREGADO (INSS)
22		00101	CORREIO (CARTA, SELO, ETC.)	7
22		00102	CARTA
22		00103	TELEGRAMA COMUM
22		00104	SELO
22		00105	ENCOMENDA
22		00106	AEROGRAMA
22		00107	ORDEM DE PAGAMENTO (CORREIO)
22		00108	TELEX
22		00109	CAIXA POSTAL
22		00110	REEMBOLSO POSTAL
22		00111	FAX SIMILE
22		00112	SEDEX
22		00123	MALA DIRETA
22		00201	TELEFONE PUBLICO
22		00202	FICHA TELEFONICA
22		00203	CARTAO TELEFONICO
22		00301	TELEGRAMA FONADO
22		00401	TELEMENSAGEM
22		00501	ACESSO A INTERNET EM LOJA
22		00502	USO DE INTERNET
22		00503	SALA DE INTERNET	7
22		99901	AGREGADO
23		00101	ONIBUS URBANO	7
23		00201	TREM
23		00301	TAXI
23		00302	AUTOMOVEL DE ALUGUEL (TAXI)
23		00401	METRO
23		00501	BARCA
23		00502	BARCO
23		00503	BOTE
23		00504	CANOA
23		00505	CANOA MOTORIZADA
23		00506	CATRAIA
23		00507	CATAMARA
23		00508	AEROBARCO
23		00509	FERRY-BOAT
23		00510	BALSA
23		00601	ALCOOL (COMBUSTIVEL DE VEICULO)
23		00701	GASOLINA COMUM (COMBUSTIVEL DE VEICULO)
23		00801	ESTACIONAMENTO
23		00802	FLANELINHA
23		00803	ESTACIONAMENTO EM SHOPPING
23		00804	ESTACIONAMENTO-METRO
23		00901	PEDAGIO
23		01001	INTEGRACAO ONIBUS-METRO
23		01101	INTEGRACAO TREM-METRO
23		01201	BICICLETA
23		01301	OLEO DIESEL (COMBUSTIVEL DE VEICULO)
23		01401	BONDE, BONDINHO, ETC.
23		01501	PLANO INCLINADO
23		01502	ELEVADOR
23		01601	INTEGRACAO TREM-ONIBUS
23		01701	QUEROSENE (COMBUSTIVEL DE VEICULO)
23		01801	GAS VEICULAR
23		01901	LAVAGEM SEM LUBRIFICACAO
23		01902	LAVA-JATO
23		02001	ONIBUS INTERMUNICIPAL
23		02101	ONIBUS INTERESTADUAL
23		02201	AVIAO
23		02301	TRANSPORTE ALTERNATIVO
23		02302	LOTADA
23		02303	KOMBI
23		02304	VAN
23		02305	CAMINHAO
23		02306	CAMIONETE
23		02307	CARONA EM AUTOMOVEL
23		02308	JEEP
23		02309	TRATOR
23		02501	BANHEIRO PUBLICO
23		02601	MOTO-TAXI
23		02602	TAXI-MOTO
23		02801	GASOLINA ESPECIAL (COMBUSTIVEL DE VEICULO)
23		02802	GASOLINA ADITIVADA (COMBUSTIVEL DE VEICULO)	7
23		99901	AGREGADO
24		00101	ALMOCO OU JANTAR A PESO	1
24		00102	ALMOCO A PESO
24		00103	JANTAR A PESO
24		00104	ALMOCO A PESO E BEBIDA
24		00105	JANTAR A PESO E BEBIDA
24		00106	ALMOCO A PESO E SOBREMESA
24		00107	JANTAR A PESO E SOBREMESA
24		00108	ALMOCO A PESO, BEBIDA E SOBREMESA
24		00109	JANTAR A PESO, BEBIDA E SOBREMESA
24		00201	LEITE
24		00301	PAO COM OU SEM MANTEIGA
24		00302	PAO COM MANTEIGA
24		00303	PAO SEM MANTEIGA
24		00304	PAO DOCE
24		00305	PAO DE FORMA
24		00306	PAO FRANCES
24		00401	SANDUICHE
24		00402	CACHORRO QUENTE
24		00403	CHEESE BURGUER
24		00404	BAURU
24		00405	AMERICANO
24		00406	TORRADA COM QUEIJO, PRESUNTO OU OVO
24		00407	HAMBURGUER
24		00408	CHEESE EGG
24		00409	MISTO QUENTE OU FRIO
24		00410	CHEESE TUDO
24		00411	EGGSBURGUER
24		00412	SANDUICHE DE QUEIJO PRATO
24		00413	SANDUICHE DE SALAME
24		00414	SANDUICHE DE PRESUNTO
24		00415	SANDUICHE DE QUEIJO PRATO COM PRESUNTO
24		00416	SANDUICHE DE MORTADELA
24		00417	SANDUICHE DE QUEIJO MINAS
24		00501	CAFEZINHO
24		00502	CAFE TIPO EXPRESSO
24		00503	CAFE TIPO CAPUCCINO
24		00601	REFRIGERANTE DE COLA
24		00602	COCA-COLA
24		00603	PEPSI-COLA
24		00701	VITAMINA
24		00702	VITAMINA DE FRUTAS OU VEGETAIS
24		00703	VITAMINA DE BANANA
24		00704	VITAMINA DE BANANA COM AVEIA
24		00705	VITAMINA DE MAMAO
24		00706	VITAMINA DE ABACATE
24		00707	VITAMINA DE MORANGO
24		00708	VITAMINA MISTA
24		00709	VITAMINA DE MACA
24		00710	GEMADA
24		00801	BALA OU CHICLETE
24		00802	BALA
24		00803	CHICLETE
24		00804	PIRULITO	1
24		00901	AGUARDENTE	2
24		00902	CACHACA	2
24		00903	PINGA	2
24		01001	CERVEJA CLARA OU PRETA	2
24		01002	CERVEJA CLARA	2
24		01003	CERVEJA PRETA	2
24		01004	CERVEJA SEM ALCOOL	2
24		01101	OUTRAS BEBIDAS ALCOOLICAS	2
24		01102	CAIPIRINHA	2
24		01201	CHOPP CLARO OU ESCURO	2
24		01202	CHOPE CLARO OU ESCURO	2
24		01301	IOGURTE	1
24		01302	IOGURTE DE SABORES
24		01401	FRUTA
24		01402	BANANA
24		01403	LARANJA
24		01404	MACA
24		01405	MANGA
24		01406	PERA
24		01407	PUPUNHA
24		01408	ATA
24		01501	SALADA DE FRUTAS
24		01601	CAFE COM LEITE
24		01701	AGUA TONICA
24		01801	BISCOITO DOCE
24		01802	BOLACHA DOCE
24		01803	BISCOITO WAFFER
24		01901	BISCOITO SALGADO
24		01902	BOLACHA SALGADA
24		02001	ACAI (EMULSAO)
24		02002	ACAI COM GRANOLA
24		02101	CALDO DE CARURU, CARNE, FEIJAO OU MOCOTO
24		02102	CALDO DE CARURU
24		02103	CALDO DE CARNE
24		02104	CALDO DE FEIJAO
24		02105	CALDO DE MOCOTO
24		02201	CHA PREPARADO
24		02202	CHA MATE PREPARADO
24		02203	CHA PRETO PREPARADO
24		02301	REFRIGERANTE DE GUARANA
24		02302	GUARANA
24		02303	TUBAINA
24		02401	BEBIDA ISOTONICA
24		02402	GATORADE
24		02403	MARATHON
24		02404	SPORTADE
24		02501	AGUA MINERAL
24		02502	AGUA MINERAL COM GAS
24		02503	AGUA MINERAL SEM GAS
24		02504	AGUA GASEIFICADA COM SABOR
24		02505	H2O LIMAO
24		02506	H2O TANGERINA
24		02601	SUCO DE FRUTAS OU VEGETAIS
24		02602	SUCO DE FRUTAS
24		02603	SUCO DE VEGETAIS
24		02604	SUCO DE ABACAXI
24		02605	SUCO DE ACEROLA
24		02606	SUCO DE BETERRABA
24		02607	SUCO DE CUPUACU
24		02608	SUCO DE GOIABA
24		02609	SUCO DE LARANJA
24		02610	SUCO DE LARANJA E BANANA
24		02611	SUCO DE LARANJA E BETERRABA
24		02612	SUCO DE LARANJA E CENOURA
24		02613	SUCO DE LARANJA, CENOURA E BETERRABA
24		02614	SUCO DE MAMAO
24		02615	SUCO DE MANGA
24		02616	SUCO DE MARACUJA
24		02617	SUCO DE MELAO
24		02618	SUCO DE MORANGO
24		02619	SUCO DE PESSEGO
24		02620	SUCO DE PESSEGO EM CALDAS
24		02621	CALDO DE CANA
24		02622	CAJUINA (SUCO)
24		02701	REFRESCO DE FRUTAS
24		02702	REFRESCO DE MARACUJA
24		02703	REFRESCO DE CAJU
24		02704	REFRESCO DE GROSELHA
24		02705	REFRESCO DE LARANJA
24		02801	YAKULT
24		02901	COALHADA
24		03001	AGUA DE COCO
24		03002	COCO VERDE (AGUA DE COCO)
24		03101	BEBIDA ENERGETICA
24		03102	RED BULL
24		03103	FLYING HORSE
24		03104	FLASH POWER
24		03201	LEITE DE SOJA
24		03301	LEITE ACHOCOLATADO INDUSTRIALIZADO
24		03302	TODDYNHO
24		03303	LEITE ACHOCOLATADO TODDYNHO
24		03304	ACHOCOLATADO INDUSTRIALIZADO
24		03401	CHOCOLATE PREPARADO
24		03501	ALMOCO OU JANTAR A LA CARTE
24		03502	ALMOCO A LA CARTE
24		03503	JANTAR A LA CARTE
24		03504	ALMOCO A LA CARTE E BEBIDA
24		03505	JANTAR A LA CARTE E BEBIDA
24		03506	ALMOCO A LA CARTE E SOBREMESA
24		03507	JANTAR A LA CARTE E SOBREMESA
24		03508	ALMOCO A LA CARTE, BEBIDA E SOBREMESA
24		03509	JANTAR A LA CARTE, BEBIDA E SOBREMESA
24		03601	ALMOCO OU JANTAR FAST FOOD
24		03602	ALMOCO FAST FOOD
24		03603	JANTAR FAST FOOD
24		03604	ALMOCO FAST FOOD E BEBIDA
24		03605	JANTAR FAST FOOD E BEBIDA
24		03606	ALMOCO FAST FOOD E SOBREMESA
24		03607	JANTAR FAST FOOD E SOBREMESA
24		03608	ALMOCO FAST FOOD, BEBIDA E SOBREMESA
24		03609	JANTAR FAST FOOD, BEBIDA E SOBREMESA
24		03701	SALGADOS OU TIRA-GOSTO
24		03702	PASTEL
24		03703	CROQUETE
24		03704	BOLINHO SALGADO
24		03705	COXINHA
24		03706	EMPADA
24		03707	RISOLE
24		03708	PIZZA EM PEDACO
24		03709	TIRA-GOSTO
24		03710	PORCAO DE QUEIJO
24		03711	ACARAJE
24		03712	OVO COZIDO
24		03713	CHURRASQUINHO (ESPETINHO)
24		03714	PORCAO DE PEIXE FRITO
24		03715	BATATA FRITA
24		03716	CARANGUEJO
24		03717	REQUEIJAO
24		03718	PORCAO DE SALAME
24		03719	PORCAO DE SALAMINHO
24		03720	PORCAO DE CARNE
24		03721	AMENDOIN SALGADO
24		03722	CASTANHA DE CAJU
24		03723	TABUA DE FRIOS
24		03724	ESPETINHO DE CARNE
24		03725	QUEIJO COALHO
24		03726	SALSICHAO
24		03727	ENROLADINHO
24		03728	QUIBE
24		03729	ESFIRRA
24		03730	CREPE
24		03731	TORTA SALGADA
24		03732	ESPIGA DE MILHO ASSADA OU COZIDA
24		03733	MILHO ASSADO OU COZIDO
24		03734	TUBERCULOS
24		03735	BATATA DOCE
24		03736	INHAME
24		03737	TAPIOCA SALGADA
24		03738	ABARA
24		03739	ESFIRRA DE CARNE
24		03740	ESFIRRA DE QUEIJO
24		03741	ESFIRRA DE RICOTA
24		03742	ESFIRRA DE FRANGO
24		03743	PAO DE QUEIJO
24		03744	QUEIJO PRATO
24		03745	QUEIJO MINAS FRESCAL
24		03746	BARRA DE CEREAL SALGADA
24		03747	PIPOCA SALGADA
24		03801	ALMOCO OU JANTAR (OUTROS TIPOS)
24		03802	ALMOCO OU JANTAR (PRATO FEITO)
24		03803	ALMOCO OU JANTAR (QUENTINHA)
24		03804	ALMOCO OU JANTAR (MARMITA)
24		03805	ALMOCO OU JANTAR (BANDEJAO)
24		03806	ANGU A BAIANA
24		03807	SOPA DE QUALQUER TIPO
24		03808	TACACA
24		03809	VATAPA
24		03901	SANDUICHE NATURAL
24		04001	ALMOCO OU JANTAR NAO-ESPECIFICADO
24		04101	LANCHE
24		04102	SALGADO E SUCO
24		04103	BOLACHA E SUCO
24		04104	SANDUICHE E SUCO
24		04105	ACARAJE E REFRIGERANTE
24		04106	BATATA FRITA E REFRIGERANTE
24		04107	SANDUICHE E REFRIGERANTE
24		04108	SALGADO E REFRIGERANTE
24		04109	BOLO E REFRIGERANTE
24		04110	SANDUICHE, BATATA FRITA E REFRIGERANTE
24		04111	SANDUICHE, SALGADO E REFRIGERANTE
24		04112	SALGADO E CERVEJA
24		04113	PORCAO E CERVEJA
24		04114	SALGADO E VITAMINA
24		04115	SANDUICHE E REFRESCO
24		04116	SALGADO E REFRESCO
24		04201	CAFE DA MANHA
24		04202	CAFE E PAO
24		04203	CAFE TIPO COLONIAL
24		04204	CAFE E BOLO
24		04205	CAFE E BISCOITO
24		04206	CAFE E SALGADO
24		04207	CAFE DA TARDE
24		04301	DOCE OU BOLO
24		04302	DOCE
24		04303	BOLO
24		04304	PIPOCA DOCE
24		04305	AMENDOIM DOCE
24		04306	TORTA DOCE
24		04307	BROA DE MILHO
24		04308	SONHO
24		04309	RAPADURA
24		04310	BROA DE FUBA
24		04311	BANANA FRITA COM MEL
24		04312	CACAROLA
24		04313	CHURRO
24		04314	PUDIM
24		04315	COCADA
24		04316	ALGODAO DOCE
24		04317	ARROZ DOCE
24		04318	BOLINHO DOCE
24		04319	BARRA DE CEREAL DOCE
24		04320	MINGAU
24		04321	SUCRILHOS
24		04322	CUSCUZ
24		04323	CANJICA
24		04324	MUNGUNZA
24		04325	CURAU DE MILHO
24		04326	PAMONHA
24		04327	TAPIOCA DOCE
24		04401	CHOCOLATE EM BARRA, TABLETE OU BOMBOM
24		04402	CHOCOLATE EM BARRA
24		04403	CHOCOLATE EM TABLETE
24		04404	BOMBOM
24		04405	KINDER OVO
24		04501	SORVETE OU PICOLE
[truncated: 11,782 more rows]
[truncated: 1 more columns]
