# Supplementary material for: Can a poverty-reducing and progressive tax and transfer system hurt the poor?
Source: J Dev Econ. 2016 Sep;122:63–75. doi: 10.1016/j.jdeveco.2016.04.001 (PMC4988485; doi:10.1016/j.jdeveco.2016.04.001)
Supplement: Supplementary file 1 — Supplementary material. [file mmc1.zip › documentation/POF0809/Layout com descricoes.xls]

## Sheet: Layout POF
Tipo do registro	Variável	Formato	Tamanho	Decimais	Posição inicial
REGISTRO: DOMICÍLIO - POF1 / QUADRO 2 (tipo_reg=01)
	TIPO DE REGISTRO	Numérico	2		1
	CÓDIGO DA UF	Numérico	2		3
	NÚMERO SEQUENCIAL	Numérico	3		5
	DV DO SEQUENCIAL	Numérico	1		8
	NÚMERO DO DOMICÍLIO	Numérico	2		9
	ESTRATO GEOGRÁFICO	Numérico	2		11
	FATOR DE EXPANSÃO 1 (DESENHO AMOSTRAL)	Numérico	14	8	13
	FATOR DE EXPANSÃO 2 (AJUSTADO P/ ESTIMATIVAS)	Numérico	14	8	27
	PERÍODO REAL DA COLETA	Numérico	4		41
	QUANTIDADE DE MORADORES	Numérico	4		45
	QUANTIDADE DE UC	Numérico	2		49
	QUANTIDADE DE FAMÍLIAS	Numérico	2		51
	TIPO DE DOMICILIO	Numérico	2		53
	MATERIAL QUE PREDOMINA NAS PAREDES EXTERNAS	Numérico	2		55
	MATERIAL QUE PREDOMINA NA COBERTURA	Numérico	2		57
	MATERIAL QUE PREDOMINA NO PISO	Numérico	2		59
	QUANTIDADE DE CÔMODOS	Numérico	2		61
	CÔMODOS SERVINDO DE DORMITÓRIO	Numérico	2		63
	EXISTÊNCIA DE ÁGUA CANALIZADA	Numérico	2		65
	PROVENIÊNCIA DA ÁGUA	Numérico	2		67
	QUANTIDADE DE BANHEIROS	Numérico	2		69
	ESCOADOURO SANITÁRIO	Numérico	2		71
	CONDIÇÃO DE OCUPAÇÃO	Numérico	2		73
	TEMPO DE ALUGUEL	Numérico	2		75
	TIPO DE CONTRATO DE ALUGUEL	Numérico	2		77
	EXISTÊNCIA DE PAVIMENTAÇÃO NA RUA	Numérico	2		79
	IMPUTAÇÃO - QUANTIDADE DE CÔMODOS	Numérico	1		81
	IMPUTAÇÃO - QUANTIDADE DE BANHEIROS	Numérico	1		82
	IMPUTAÇÃO - ESCOADOURO SANITÁRIO	Numérico	1		83
	RENDA MONETÁRIA MENSAL DO DOMICÍLIO	Numérico	16	2	84
	RENDA NÃO MONETÁRIA MENSAL DO DOMICÍLIO	Numérico	16	2	100
	RENDA TOTAL MENSAL DO DOMICÍLIO	Numérico	16	2	116
REGISTRO: PESSOAS - POF1 / QUADROS 3 E 4 (tipo_reg=02)
	TIPO DE REGISTRO	Numérico	2		1
	CÓDIGO DA UF	Numérico	2		3
	NÚMERO SEQUENCIAL	Numérico	3		5
	DV DO SEQUENCIAL	Numérico	1		8
	NÚMERO DO DOMICÍLIO	Numérico	2		9
	NÚMERO DA UC	Numérico	1		11
	NÚMERO DO INFORMANTE	Numérico	2		12
	ESTRATO GEOGRÁFICO	Numérico	2		14
	FATOR DE EXPANSÃO 1 (DESENHO AMOSTRAL)	Numérico	14	8	16
	FATOR DE EXPANSÃO 2 (AJUSTADO P/ ESTIMATIVAS)	Numérico	14	8	30
	CONDIÇÃO NA UNIDADE DE CONSUMO	Numérico	2		44
	NÚMERO DA FAMÍLIA	Numérico	2		46
	CONDIÇÃO NA FAMÍLIA	Numérico	2		48
	CONDIÇÃO DE PRESENÇA	Numérico	2		50
	DIA DE NASCIMENTO	Numérico	2		52
	MÊS DE NASCIMENTO	Numérico	2		54
	ANO DE NASCIMENTO	Numérico	4		56
	IDADE CALCULADA EM ANOS	Numérico	3		60
	IDADE CALCULADA EM MESES	Numérico	6		63
	IDADE CALCULADA EM DIAS	Numérico	7		69
	SEXO	Numérico	2		76
	SABE LER E ESCREVER	Numérico	2		78
	FREQUÊNCIA A ESCOLA OU CRECHE	Numérico	2		80
	CURSO QUE FREQUENTA	Numérico	2		82
	QUAL A DURAÇÃO DO CURSO DE PRIMEIRO GRAU	Numérico	2		84
	SÉRIE QUE FREQUENTA	Numérico	2		86
	CURSO MAIS ELEVADO QUE FREQUENTOU	Numérico	2		88
	QUAL ERA A DURAÇÃO DO CURSO DE PRIMEIRO GRAU	Numérico	2		90
	ÚLTIMA SERIE CONCLUÍDA	Numérico	2		92
	CONCLUSÃO DO CURSO MAIS ELEVADO	Numérico	2		94
	ANOS DE ESTUDO	Numérico	2		96
	COR OU RAÇA	Numérico	2		98
	ORÇAMENTO TRABALHO E/OU RENDIMENTO	Numérico	2		100
	ORÇAMENTO DESPESA	Numérico	2		102
	TEM CARTÃO DE CRÉDITO	Numérico	2		104
	TITULAR DO CARTÃO DE CRÉDITO	Numérico	2		106
	TEM CHEQUE ESPECIAL	Numérico	2		108
	TITULAR DA CONTA CORRENTE	Numérico	2		110
	RENDA MONETÁRIA MENSAL DA UC	Numérico	16	2	112
	RENDA NÃO MONETÁRIA MENSAL DA UC	Numérico	16	2	128
	RENDA TOTAL MENSAL DA UC	Numérico	16	2	144
	ESTÁ GRAVIDA	Numérico	2		160
	COMPRIMENTO ORIGINAL	Numérico	5	1	162
	ALTURA ORIGINAL	Numérico	5	1	167
	PESO ORIGINAL	Numérico	5	1	172
	PESO ORIGINAL DAS CRIANÇAS	Numérico	5	1	177
	COMPRIMENTO IMPUTADO	Numérico	5	1	182
	ALTURA IMPUTADA	Numérico	5	1	187
	PESO IMPUTADO	Numérico	5	1	192
	RENDA PER CAPITA DA UC	Numérico	16	2	197
REGISTRO: PESSOAS - IMPUTAÇÃO - POF1 / QUADRO 4 (tipo_reg=03)
	TIPO DE REGISTRO	Numérico	2		1
	CÓDIGO DA UF	Numérico	2		3
	NÚMERO SEQUENCIAL	Numérico	3		5
	DV DO SEQUENCIAL	Numérico	1		8
	NÚMERO DO DOMICÍLIO	Numérico	2		9
	NÚMERO DA UC	Numérico	1		11
	NÚMERO DO INFORMANTE	Numérico	2		12
	ESTRATO GEOGRÁFICO	Numérico	2		14
	FATOR DE EXPANSÃO 1 (DESENHO AMOSTRAL)	Numérico	14	8	16
	FATOR DE EXPANSÃO 2 (AJUSTADO P/ ESTIMATIVAS)	Numérico	14	8	30
	IMPUTAÇÃO - SABE LER E ESCREVER	Numérico	1		44
	IMPUTAÇÃO - FREQUÊNCIA A ESCOLA OU CRECHE	Numérico	1		45
	IMPUTAÇÃO - CURSO QUE FREQUENTA	Numérico	1		46
	IMPUTAÇÃO - QUAL A DURAÇÃO DO CURSO DE PRIMEIRO GRAU	Numérico	1		47
	IMPUTAÇÃO - SERIE QUE FREQUENTA	Numérico	1		48
	IMPUTAÇÃO - CURSO MAIS ELEVADO QUE FREQUENTOU	Numérico	1		49
	IMPUTAÇÃO - QUAL ERA A DURAÇÃO DO CURSO DE PRIMEIRO GRAU	Numérico	1		50
	IMPUTAÇÃO - ÚLTIMA SERIE CONCLUÍDA	Numérico	1		51
	IMPUTAÇÃO - CONCLUSÃO DO CURSO MAIS ELEVADO	Numérico	1		52
	IMPUTAÇÃO - TEM CARTÃO DE CRÉDITO	Numérico	1		53
	IMPUTAÇÃO - TITULAR DO CARTÃO DE CRÉDITO	Numérico	1		54
	IMPUTAÇÃO - TEM CHEQUE ESPECIAL	Numérico	1		55
	IMPUTAÇÃO - TITULAR DA CONTA CORRENTE	Numérico	1		56
	RENDA MONETÁRIA MENSAL DA UC	Numérico	16	2	57
	RENDA NÃO MONETÁRIA MENSAL DA UC	Numérico	16	2	73
	RENDA TOTAL MENSAL DA UC	Numérico	16	2	89
REGISTRO: CONDIÇÕES DE VIDA - POF6 (tipo_reg=04)
	TIPO DE REGISTRO	Numérico	2		1
	CÓDIGO DA UF	Numérico	2		3
	NÚMERO SEQUENCIAL	Numérico	3		5
	DV DO SEQUENCIAL	Numérico	1		8
	NÚMERO DO DOMICÍLIO	Numérico	2		9
	NÚMERO DA UC	Numérico	1		11
	NÚMERO DO INFORMANTE	Numérico	2		12
	ESTRATO GEOGRÁFICO	Numérico	2		14
	FATOR DE EXPANSÃO 1 (DESENHO AMOSTRAL)	Numérico	14	8	16
	FATOR DE EXPANSÃO 2 (AJUSTADO P/ ESTIMATIVAS)	Numérico	14	8	30
	CÓDIGO DA RENDA FAMILIAR	Numérico	1		44
	QUANTIDADE DE ALIMENTO	Numérico	1		45
	TIPO DE ALIMENTO	Numérico	1		46
	RENDA MONETÁRIA MENSAL DA UC	Numérico	16	2	47
	RENDA NÃO MONETÁRIA MENSAL DA UC	Numérico	16	2	63
	RENDA TOTAL MENSAL DA UC	Numérico	16	2	79
REGISTRO: INVENTÁRIO DE BENS DURÁVEIS - POF2 / QUADRO 14 (tipo_reg=05)
	TIPO DE REGISTRO	Numérico	2		1
	CÓDIGO DA UF	Numérico	2		3
	NÚMERO SEQUENCIAL	Numérico	3		5
	DV DO SEQUENCIAL	Numérico	1		8
	NÚMERO DO DOMICÍLIO	Numérico	2		9
	NÚMERO DA UC	Numérico	1		11
	ESTRATO GEOGRÁFICO	Numérico	2		12
	FATOR DE EXPANSÃO 1 (DESENHO AMOSTRAL)	Numérico	14	8	14
	FATOR DE EXPANSÃO 2 (AJUSTADO P/ ESTIMATIVAS)	Numérico	14	8	28
	NÚMERO DO QUADRO	Numérico	2		42
	CÓDIGO DO ITEM	Numérico	5		44
	QUANTIDADE DO ITEM	Numérico	2		49
	ANO DA ÚLTIMA AQUISIÇÃO	Numérico	4		51
	ESTADO DA ÚLTIMA AQUISIÇÃO	Numérico	1		55
	FORMA DA ÚLTIMA AQUISIÇÃO	Numérico	2		56
	CÓDIGO DE IMPUTAÇÃO	Numérico	2		58
	RENDA MONETÁRIA MENSAL DA UC	Numérico	16	2	60
	RENDA NÃO MONETÁRIA MENSAL DA UC	Numérico	16	2	76
	RENDA TOTAL MENSAL DA UC	Numérico	16	2	92
REGISTRO: DESPESA DE 90 DIAS - POF2 / QUADROS 6 A 9 (tipo_reg=06)
	TIPO DE REGISTRO	Numérico	2		1
	CÓDIGO DA UF	Numérico	2		3
	NÚMERO SEQUENCIAL	Numérico	3		5
	DV DO SEQUENCIAL	Numérico	1		8
	NÚMERO DO DOMICÍLIO	Numérico	2		9
	NÚMERO DA UC	Numérico	1		11
	ESTRATO GEOGRÁFICO	Numérico	2		12
	FATOR DE EXPANSÃO 1 (DESENHO AMOSTRAL)	Numérico	14	8	14
	FATOR DE EXPANSÃO 2 (AJUSTADO P/ ESTIMATIVAS)	Numérico	14	8	28
	NÚMERO DO QUADRO	Numérico	2		42
	CÓDIGO DO ITEM	Numérico	5		44
	FORMA DE AQUISIÇÃO	Numérico	2		49
	VALOR DA DESPESA / AQUISIÇÃO	Numérico	11	2	51
	FATOR DE ANUALIZAÇÃO	Numérico	2		62
	DEFLATOR FATOR	Numérico	5	2	64
	VALOR DA DESPESA DEFLACIONADO	Numérico	11	2	69
	VALOR DA DESPESA ANUALIZADO E EXPANDIDO (FATOR2)	Numérico	16	2	80
	CÓDIGO DE IMPUTAÇÃO	Numérico	2		96
	RENDA MONETÁRIA MENSAL DA UC	Numérico	16	2	98
	RENDA NÃO MONETÁRIA MENSAL DA UC	Numérico	16	2	114
	RENDA TOTAL MENSAL DA UC	Numérico	16	2	130
REGISTRO: DESPESA DE 12 MESES - POF2 / QUADROS 10 A 13 (tipo_reg=07)
	TIPO DE REGISTRO	Numérico	2		1
	CÓDIGO DA UF	Numérico	2		3
	NÚMERO SEQUENCIAL	Numérico	3		5
	DV DO SEQUENCIAL	Numérico	1		8
	NÚMERO DO DOMICÍLIO	Numérico	2		9
	NÚMERO DA UC	Numérico	1		11
	ESTRATO GEOGRÁFICO	Numérico	2		12
	FATOR DE EXPANSÃO 1 (DESENHO AMOSTRAL)	Numérico	14	8	14
	FATOR DE EXPANSÃO 2 (AJUSTADO P/ ESTIMATIVAS)	Numérico	14	8	28
	NÚMERO DO QUADRO	Numérico	2		42
	CÓDIGO DO ITEM	Numérico	5		44
	FORMA DE AQUISIÇÃO	Numérico	2		49
	VALOR DA DESPESA / AQUISIÇÃO	Numérico	11	2	51
	MÊS DA ÚLTIMA DESPESA	Numérico	2		62
	NÚMERO DE MESES	Numérico	2		64
	FATOR DE ANUALIZAÇÃO	Numérico	2		66
	DEFLATOR FATOR	Numérico	5	2	68
	VALOR DA DESPESA DEFLACIONADO	Numérico	11	2	73
	VALOR DA DESPESA ANUALIZADO E EXPANDIDO (FATOR2)	Numérico	16	2	84
	CÓDIGO DE IMPUTAÇÃO	Numérico	2		100
	RENDA MONETÁRIA MENSAL DA UC	Numérico	16	2	102
	RENDA NÃO MONETÁRIA MENSAL DA UC	Numérico	16	2	118
	RENDA TOTAL MENSAL DA UC	Numérico	16	2	134
REGISTRO: OUTRAS DESPESAS - POF2 / QUADROS 15 A 18 (tipo_reg=08)
	TIPO DE REGISTRO	Numérico	2		1
	CÓDIGO DA UF	Numérico	2		3
	NÚMERO SEQUENCIAL	Numérico	3		5
	DV DO SEQUENCIAL	Numérico	1		8
	NÚMERO DO DOMICÍLIO	Numérico	2		9
	NÚMERO DA UC	Numérico	1		11
	ESTRATO GEOGRÁFICO	Numérico	2		12
	FATOR DE EXPANSÃO 1 (DESENHO AMOSTRAL)	Numérico	14	8	14
	FATOR DE EXPANSÃO 2 (AJUSTADO P/ ESTIMATIVAS)	Numérico	14	8	28
	NÚMERO DO QUADRO	Numérico	2		42
	CÓDIGO DO ITEM	Numérico	5		44
	FORMA DE AQUISIÇÃO	Numérico	2		49
	VALOR DA DESPESA / AQUISIÇÃO	Numérico	11	2	51
	ESTADO DE AQUISIÇÃO	Numérico	1		62
	FATOR DE ANUALIZAÇÃO	Numérico	2		63
	DEFLATOR FATOR	Numérico	5	2	65
	VALOR DA DESPESA DEFLACIONADO	Numérico	11	2	70
	VALOR DA DESPESA ANUALIZADO E EXPANDIDO (FATOR2)	Numérico	16	2	81
	CÓDIGO DE IMPUTAÇÃO	Numérico	2		97
	RENDA MONETÁRIA MENSAL DA UC	Numérico	16	2	99
	RENDA NÃO MONETÁRIA MENSAL DA UC	Numérico	16	2	115
	RENDA TOTAL MENSAL DA UC	Numérico	16	2	131
REGISTRO: DESPESA COM SERVIÇOS DOMÉSTICOS - POF2 / QUADRO 19 (tipo_reg=09)
	TIPO DE REGISTRO	Numérico	2		1
	CÓDIGO DA UF	Numérico	2		3
	NÚMERO SEQUENCIAL	Numérico	3		5
	DV DO SEQUENCIAL	Numérico	1		8
	NÚMERO DO DOMICÍLIO	Numérico	2		9
	NÚMERO DA UC	Numérico	1		11
	ESTRATO GEOGRÁFICO	Numérico	2		12
	FATOR DE EXPANSÃO 1 (DESENHO AMOSTRAL)	Numérico	14	8	14
	FATOR DE EXPANSÃO 2 (AJUSTADO P/ ESTIMATIVAS)	Numérico	14	8	28
	NÚMERO DO QUADRO	Numérico	2		42
	CÓDIGO DO ITEM	Numérico	5		44
	FORMA DE AQUISIÇÃO	Numérico	2		49
	VALOR DA DESPESA / AQUISIÇÃO	Numérico	11	2	51
	CÓDIGO DO INSS	Numérico	5		62
	VALOR DO INSS	Numérico	11	2	67
	CÓDIGO DA ESPÉCIE	Numérico	1		78
	MÊS DA ÚLTIMA DESPESA	Numérico	2		79
	NÚMERO DE MESES	Numérico	2		81
	FATOR DE ANUALIZAÇÃO	Numérico	2		83
	DEFLATOR FATOR	Numérico	5	2	85
	VALOR DA DESPESA DEFLACIONADO	Numérico	11	2	90
	VALOR DO INSS DEFLACIONADO	Numérico	11	2	101
	VALOR DA DESPESA ANUALIZADO E EXPANDIDO (FATOR2)	Numérico	16	2	112
	VALOR DO INSS ANUALIZADO E EXPANDIDO (FATOR2)	Numérico	16	2	128
	CÓDIGO DE IMPUTAÇÃO DA DESPESA	Numérico	2		144
	CÓDIGO DE IMPUTAÇÃO DO INSS	Numérico	2		146
	RENDA MONETÁRIA MENSAL DA UC	Numérico	16	2	148
	RENDA NÃO MONETÁRIA MENSAL DA UC	Numérico	16	2	164
	RENDA TOTAL MENSAL DA UC	Numérico	16	2	180
REGISTRO: ALUGUEL ESTIMADO - POF1 / QUADRO 2 (tipo_reg=10)
	TIPO DE REGISTRO	Numérico	2		1
	CÓDIGO DA UF	Numérico	2		3
	NÚMERO SEQUENCIAL	Numérico	3		5
	DV DO SEQUENCIAL	Numérico	1		8
	NÚMERO DO DOMICÍLIO	Numérico	2		9
	NÚMERO DA UC	Numérico	1		11
	ESTRATO GEOGRÁFICO	Numérico	2		12
	FATOR DE EXPANSÃO 1 (DESENHO AMOSTRAL)	Numérico	14	8	14
	FATOR DE EXPANSÃO 2 (AJUSTADO P/ ESTIMATIVAS)	Numérico	14	8	28
	NÚMERO DO QUADRO	Numérico	2		42
	CÓDIGO DO ITEM	Numérico	5		44
	FORMA DE AQUISIÇÃO	Numérico	2		49
	VALOR DA DESPESA / AQUISIÇÃO	Numérico	11	2	51
	MÊS DA ÚLTIMA DESPESA	Numérico	2		62
	NÚMERO DE MESES	Numérico	2		64
	FATOR DE ANUALIZAÇÃO	Numérico	2		66
	DEFLATOR FATOR	Numérico	5	2	68
	VALOR DA DESPESA DEFLACIONADO	Numérico	11	2	73
	VALOR DA DESPESA ANUALIZADO E EXPANDIDO (FATOR2)	Numérico	16	2	84
	CÓDIGO DE IMPUTAÇÃO	Numérico	2		100
	RENDA MONETÁRIA MENSAL DA UC	Numérico	16	2	102
	RENDA NÃO MONETÁRIA MENSAL DA UC	Numérico	16	2	118
	RENDA TOTAL MENSAL DA UC	Numérico	16	2	134
REGISTRO: CADERNETA DE DESPESA - POF3 (tipo_reg=11)
	TIPO DE REGISTRO	Numérico	2		1
	CÓDIGO DA UF	Numérico	2		3
	NÚMERO SEQUENCIAL	Numérico	3		5
	DV DO SEQUENCIAL	Numérico	1		8
	NÚMERO DO DOMICÍLIO	Numérico	2		9
	NÚMERO DA UC	Numérico	1		11
	ESTRATO GEOGRÁFICO	Numérico	2		12
	FATOR DE EXPANSÃO 1 (DESENHO AMOSTRAL)	Numérico	14	8	14
	FATOR DE EXPANSÃO 2 (AJUSTADO P/ ESTIMATIVAS)	Numérico	14	8	28
	NÚMERO DO QUADRO	Numérico	2		42
	NÚMERO DO GRUPO DE DESPESA	Numérico	2		44
	CÓDIGO DO ITEM	Numérico	5		46
	FORMA DE AQUISIÇÃO	Numérico	2		51
	VALOR DA DESPESA / AQUISIÇÃO	Numérico	11	2	53
	FATOR DE ANUALIZAÇÃO	Numérico	2		64
	DEFLATOR FATOR	Numérico	5	2	66
	VALOR DA DESPESA DEFLACIONADO	Numérico	11	2	71
	VALOR DA DESPESA ANUALIZADO E EXPANDIDO (FATOR2)	Numérico	16	2	82
	CÓDIGO DE IMPUTAÇÃO	Numérico	2		98
	RENDA MONETÁRIA MENSAL DA UC	Numérico	16	2	98
	RENDA NÃO MONETÁRIA MENSAL DA UC	Numérico	16	2	116
	RENDA TOTAL MENSAL DA UC	Numérico	16	2	132
	METODO DA QUANTIDADE ADQUIRIDA	Numérico	2		148
	QUANTIDADE ADQUIRIDA	Numérico	8	3	150
REGISTRO: DESPESA INDIVIDUAL - POF4 / QUADROS 22 A 50 (tipo_reg=12)
	TIPO DE REGISTRO	Numérico	2		1
	CÓDIGO DA UF	Numérico	2		3
	NÚMERO SEQUENCIAL	Numérico	3		5
	DV DO SEQUENCIAL	Numérico	1		8
	NÚMERO DO DOMICÍLIO	Numérico	2		9
	NÚMERO DA UC	Numérico	1		11
	NÚMERO DO INFORMANTE	Numérico	2		12
	ESTRATO GEOGRÁFICO	Numérico	2		14
	FATOR DE EXPANSÃO 1 (DESENHO AMOSTRAL)	Numérico	14	8	16
	FATOR DE EXPANSÃO 2 (AJUSTADO P/ ESTIMATIVAS)	Numérico	14	8	30
	NÚMERO DO QUADRO	Numérico	2		44
	CÓDIGO DO ITEM	Numérico	5		46
	FORMA DE AQUISIÇÃO	Numérico	2		51
	VALOR DA DESPESA / AQUISIÇÃO	Numérico	11	2	53
	FATOR DE ANUALIZAÇÃO	Numérico	2		64
	DEFLATOR FATOR	Numérico	5	2	66
	VALOR DA DESPESA DEFLACIONADO	Numérico	11	2	71
	VALOR DA DESPESA ANUALIZADO E EXPANDIDO (FATOR2)	Numérico	16	2	82
	CÓDIGO DE IMPUTAÇÃO	Numérico	2		98
	RENDA MONETÁRIA MENSAL DA UC	Numérico	16	2	100
	RENDA NÃO MONETÁRIA MENSAL DA UC	Numérico	16	2	116
	RENDA TOTAL MENSAL DA UC	Numérico	16	2	132
REGISTRO: DESPESA COM VEÍCULOS - POF4 / QUADRO 51 (tipo_reg=13)
	TIPO DE REGISTRO	Numérico	2		1
	CÓDIGO DA UF	Numérico	2		3
	NÚMERO SEQUENCIAL	Numérico	3		5
	DV DO SEQUENCIAL	Numérico	1		8
	NÚMERO DO DOMICÍLIO	Numérico	2		9
	NÚMERO DA UC	Numérico	1		11
	NÚMERO DO INFORMANTE	Numérico	2		12
	ESTRATO GEOGRÁFICO	Numérico	2		14
	FATOR DE EXPANSÃO 1 (DESENHO AMOSTRAL)	Numérico	14	8	16
	FATOR DE EXPANSÃO 2 (AJUSTADO P/ ESTIMATIVAS)	Numérico	14	8	30
	NÚMERO DO QUADRO	Numérico	2		44
	CÓDIGO DO ITEM	Numérico	5		46
	FORMA DE AQUISIÇÃO	Numérico	2		51
	VALOR DA DESPESA / AQUISIÇÃO	Numérico	11	2	53
	ESTADO DE AQUISIÇÃO	Numérico	1		64
	FATOR DE ANUALIZAÇÃO	Numérico	2		65
	DEFLATOR FATOR	Numérico	5	2	67
	VALOR DA DESPESA DEFLACIONADO	Numérico	11	2	72
	VALOR DA DESPESA ANUALIZADO E EXPANDIDO (FATOR2)	Numérico	16	2	83
	CÓDIGO DE IMPUTAÇÃO	Numérico	2		99
	RENDA MONETÁRIA MENSAL DA UC	Numérico	16	2	101
	RENDA NÃO MONETÁRIA MENSAL DA UC	Numérico	16	2	117
	RENDA TOTAL MENSAL DA UC	Numérico	16	2	133
REGISTRO: RENDIMENTOS E DEDUÇÕES - POF5 / QUADRO 53 (tipo_reg=14)
	TIPO DE REGISTRO	Numérico	2		1
	CÓDIGO DA UF	Numérico	2		3
	NÚMERO SEQUENCIAL	Numérico	3		5
	DV DO SEQUENCIAL	Numérico	1		8
	NÚMERO DO DOMICÍLIO	Numérico	2		9
	NÚMERO DA UC	Numérico	1		11
	NÚMERO DO INFORMANTE	Numérico	2		12
	ESTRATO GEOGRÁFICO	Numérico	2		14
	FATOR DE EXPANSÃO 1 (DESENHO AMOSTRAL)	Numérico	14	8	16
	FATOR DE EXPANSÃO 2 (AJUSTADO P/ ESTIMATIVAS)	Numérico	14	8	30
	NÚMERO DO QUADRO	Numérico	2		44
	TIPO DE TRABALHO	Numérico	1		46
	POSIÇÃO NA OCUPAÇÃO	Numérico	2		47
	FORMA DO ÚLTIMO RENDIMENTO	Numérico	1		49
	CÓDIGO DO ITEM	Numérico	5		50
	VALOR DO ÚLTIMO RENDIMENTO	Numérico	11	2	55
	MÊS DO ÚLTIMO RENDIMENTO	Numérico	2		66
	NÚMERO DE MESES RECEBIDOS	Numérico	2		68
	EXISTÊNCIA DE DEDUÇÃO	Numérico	1		70
	CÓDIGO DE PREVIDÊNCIA PÚBLICA	Numérico	5		71
	VALOR DA PREVIDÊNCIA PÚBLICA	Numérico	11	2	76
	CÓDIGO DE IMPOSTO DE RENDA	Numérico	5		87
	VALOR DO IMPOSTO RENDA	Numérico	11	2	92
	CÓDIGO DE OUTRAS DEDUÇÕES	Numérico	5		103
	VALOR DE OUTRAS DEDUÇÕES	Numérico	11	2	108
	FATOR DE ANUALIZAÇÃO	Numérico	2		119
	DEFLATOR FATOR	Numérico	5	2	121
	VALOR DO ÚLTIMO RENDIMENTO DEFLACIONADO	Numérico	11	2	126
	VALOR DA PREVIDÊNCIA PÚBLICA DEFLACIONADO	Numérico	11	2	137
	VALOR DO IMPOSTO RENDA DEFLACIONADO	Numérico	11	2	148
	VALOR DE OUTRAS DEDUÇÕES DEFLACIONADO	Numérico	11	2	159
	VALOR DO ÚLTIMO RENDIMENTO ANUALIZADO E EXPANDIDO (FATOR2)	Numérico	16	2	170
	VALOR DA PREVIDÊNCIA PÚBLICA ANUALIZADO E EXPANDIDO (FATOR2)	Numérico	16	2	186
	VALOR DO IMPOSTO RENDA ANUALIZADO E EXPANDIDO (FATOR2)	Numérico	16	2	202
	VALOR DE OUTRAS DEDUÇÕES ANUALIZADO E EXPANDIDO (FATOR2)	Numérico	16	2	218
	CÓDIGO DE IMPUTAÇÃO	Numérico	2		234
	RENDA MONETÁRIA MENSAL DA UC	Numérico	16	2	236
	RENDA NÃO MONETÁRIA MENSAL DA UC	Numérico	16	2	252
	RENDA TOTAL MENSAL DA UC	Numérico	16	2	268
REGISTRO: OUTROS RENDIMENTOS - POF5 / QUADROS 54 A 57 (tipo_reg=15)
	TIPO DE REGISTRO	Numérico	2		1
	CÓDIGO DA UF	Numérico	2		3
	NÚMERO SEQUENCIAL	Numérico	3		5
	DV DO SEQUENCIAL	Numérico	1		8
	NÚMERO DO DOMICÍLIO	Numérico	2		9
	NÚMERO DA UC	Numérico	1		11
	NÚMERO DO INFORMANTE	Numérico	2		12
	ESTRATO GEOGRÁFICO	Numérico	2		14
	FATOR DE EXPANSÃO 1 (DESENHO AMOSTRAL)	Numérico	14	8	16
	FATOR DE EXPANSÃO 2 (AJUSTADO P/ ESTIMATIVAS)	Numérico	14	8	30
	NÚMERO DO QUADRO	Numérico	2		44
	CÓDIGO DO ITEM	Numérico	5		46
	VALOR DO RENDIMENTO	Numérico	11	2	51
	VALOR DA DEDUCAO	Numérico	11	2	62
	CÓDIGO DA DEDUÇÃO	Numérico	5		73
	MÊS DO ÚLTIMO RENDIMENTO	Numérico	2		78
	NÚMERO MESES RECEBIDOS	Numérico	2		80
	FATOR DE ANUALIZAÇÃO	Numérico	2		82
	DEFLATOR FATOR	Numérico	5	2	84
	VALOR DO RENDIMENTO DEFLACIONADO	Numérico	11	2	89
	VALOR DA DEDUCAO DEFLACIONADO	Numérico	11	2	100
	VALOR DO RENDIMENTO ANUALIZADO E EXPANDIDO (FATOR2)	Numérico	16	2	111
	VALOR DA DEDUÇÃO ANUALIZADO E EXPANDIDO (FATOR2)	Numérico	16	2	127
	CÓDIGO DE IMPUTAÇÃO	Numérico	2		143
	RENDA MONETÁRIA MENSAL DA UC	Numérico	16	2	145
	RENDA NÃO MONETÁRIA MENSAL DA UC	Numérico	16	2	161
	RENDA TOTAL MENSAL DA UC	Numérico	16	2	177
