# Supplementary material for: Can a poverty-reducing and progressive tax and transfer system hurt the poor?
Source: J Dev Econ. 2016 Sep;122:63–75. doi: 10.1016/j.jdeveco.2016.04.001 (PMC4988485; doi:10.1016/j.jdeveco.2016.04.001)
Supplement: Supplementary file 1 — Supplementary material. [file mmc1.zip › logs/1_pof_dataprep_20160426_223903.log]

----------------------------------------------------------------------------
      name:  <unnamed>
       log:  C:/Dropbox/Submissions/JDE_2015/logs/1_pof_dataprep_20160426_22
> 3903.log
  log type:  text
 opened on:  26 Apr 2016, 22:39:03

. di "`c(current_date)' `c(current_time)'"
26 Apr 2016 22:39:03

. pwd
C:\Dropbox\Programs\Stata14\wd

. 
. ************
. ** LOCALS **
. ************
. // Purchase types for expenditures (e.g., bought, donated, own production)
. #delimit ;
delimiter now ;
. local purchase_types
>         boughtforUC
>         boughtforother
>         donated
>         retirada
>         trade
>         ownproduction
>         outra
> ;

. local need_later
>         despesa90
>         despesa12
>         despesa7
>         despesao
>         despesav
>         despesa_ind
>         bensduraveis
>         domicilio
>         pessoas
> ;

. #delimit cr
delimiter now cr
. 
. **************************
. ** PRELIMINARY PROGRAMS **
. **************************
. // Create dummy variables for purchase types in expenditure data
. capture program drop create_purchase_types

. program define create_purchase_types, rclass
  1.         syntax anything
  2.         gen byte boughtforUC=(aquisicao==1 | aquisicao==3 | aquisicao==
> 5)
  3.         gen byte boughtforother=(aquisicao==2 | aquisicao==4 | aquisica
> o==6)
  4.         gen byte donated=(aquisicao==7)
  5.         gen byte retirada=(aquisicao==8)
  6.         gen byte trade=(aquisicao==9)
  7.         gen byte ownproduction=(aquisicao==10)
  8.         gen byte outra=(aquisicao==11)
  9.         foreach p of local anything {
 10.                 gen double v_`p' = 0
 11.                 format v_`p' %16.2f
 12.                 replace v_`p' = valor_an if `p'==1
 13.                 by code_uc: egen double vuc_`p' = sum(v_`p')
 14.                 format vuc_`p' %16.2f
 15.                 local keeplist `keeplist' vuc_`p' // iteratively create
>  list of variables to 
 16.                         // keep below
.         }
 17.         return local keeplist `keeplist'
 18. end

. 
. // Create variables with income amounts from {additional market income, go
> vernment
. //  transfers, tax refund, excluded categories}
. capture program drop income_by_category

. program define income_by_category
  1.         args a num
  2.         forval x=1/`num' {
  3.                 foreach suf in "" "_d" {
  4.                         gen double v_`a'`x'`suf'=0
  5.                         format v_`a'`x'`suf' %16.2f
  6.                         replace v_`a'`x'`suf'=valor_an`suf' if `a'`x'==
> 1
  7.                         gen double d_`a'`x'`suf'=0
  8.                         format d_`a'`x'`suf' %16.2f
  9.                         replace d_`a'`x'`suf'=deducao_an`suf' if `a'`x'
> ==1
 10.                         gen double vnet_`a'`x'`suf'=0
 11.                         format vnet_`a'`x'`suf' %16.2f
 12.                         replace vnet_`a'`x'`suf'=vnet_an`suf' if `a'`x'
> ==1
 13.                         by code_uc: egen double vuc_`a'`x'`suf'=sum(v_`
> a'`x'`suf')
 14.                         by code_uc: egen double duc_`a'`x'`suf'=sum(d_`
> a'`x'`suf')
 15.                         by code_uc: egen double vnetuc_`a'`x'`suf'=sum(
> vnet_`a'`x'`suf')
 16.                         foreach v in vuc duc vnetuc {
 17.                                 format `v'_`a'`x'`suf' %16.2f
 18.                         }
 19.                 }
 20.         }
 21. end

. 
. // Compress consumption categories
. capture program drop mycompress

. program define mycompress
  1.         args f
  2.         sort code_uc
  3.         gen vuc_tax_an_`f'=0
  4.         gen vuc_consump_`f' = 0
  5.         forval i=1/9 {
  6.                 gen tax_an`i'_`f' = 0
  7.                 gen consump`i'_`f' = 0
  8.                 replace tax_an`i'_`f' = valor_an*t`i' if cat==`i' & aqu
> isicao<7 // added & aquisicao Oct 10 2012
  9.                 replace consump`i'_`f' = valor_an if cat==`i'
 10.                 by code_uc: egen vuc_tax_an`i'_`f' = sum(tax_an`i'_`f')
 11.                 by code_uc: egen vuc_consump`i'_`f' = sum(consump`i'_`f
> ')
 12.                 replace vuc_tax_an_`f' = vuc_tax_an_`f' + vuc_tax_an`i'
> _`f'
 13.                 replace vuc_consump_`f' = vuc_consump_`f' + vuc_consump
> `i'_`f'
 14.         }
 15.         keep code_uc vuc_tax* vuc_consump*
 16.         by code_uc: drop if _n>1 // keep only one observation per house
> hold
 17.                 // (faster than duplicates drop)
.         tempfile _`f'
 18.         save `_`f'', replace
 19. end

. 
. // Quick pre-processing 
. capture program drop pre

. program define pre
  1.         gen cat = . // category of consumption good
  2.         rename num_item n
  3.         rename num_q q
  4. end

. 
. 
. *************************
. ** READ AND CLEAN DATA **
. *************************
. ** REGISTRO: PESSOAS - POF1 / QUADROS 3 E 4 (tipo_reg=02)
. ** (INDIVIDUAL CHARACTERISTICS)
. clear

. #delimit ;
delimiter now ;
. infix 
>                         tipo_reg                                 1-2    /*
>  tipo de registro // type of register */
>                         UF                                               3
> -4    /* codigo da unidade federativa // state code */
>                         num_seq                                  5-7    /*
>  numero sequencial // sequential number in household */
>                         num_dv                                   8      /*
>  digito verificador do sequencial // verification digit */
>                         num_dom                                  9-10   /*
>  numero do domicilio // dwelling number */
>         double  code_dom                                 3-10   /* unique 
> dwelling ID */
>                         num_uc                                  11      /*
>  numero da unidade de consumo // household number */
>         double  code_uc                                  3-11   /* unique 
> household ID */
>                         num_informante                  12-13   /* numero 
> do informante // respondent number */
>         double  code_pessoa                      3-13   /* unique person I
> D */
>                         estratogeo                              14-15   /*
>  estrato geografico // geographic strata */
>         double  weight1                                 16-29   /* fator d
> e expansao 1 (desenho amostral) // expansion factor 1 (sampling design) */
>         double  weight2                                 30-43   /* fator d
> e expansao 2 (ajustado p/ estimativas) // expansion factor 2 (adjusted) */
>                         head_etc                                44-45   /*
>  condicao na unidade de consumo // role in household (household head, spou
> se, etc) */
>                         num_familia                     46-47   /* numero 
> da familia // family number */
>                         condicao_familia        48-49   /* condicao na fam
> ilia // role in family */
>                         presente                                50-51   /*
>  condicao de presenca // present in household */
>                         dia_nasc                                52-53   /*
>  dia de nascimento // birth day */
>                         mes_nasc                                54-55   /*
>  mes de nascimento // birth month */
>                         ano_nasc                                56-59   /*
>  ano de nascimento // birth year */
>                         idade_anos                              60-62   /*
>  idade calculada em anos // age in years */
>         double  idade_mes                               63-68   /* idade c
> alculada em meses // age in months */
>         double  idade_dia                               69-75   /* idade c
> alculada em dias // age in days */
>                         sexo                                    76-77   /*
>  sexo // sex */
>                         sabe_ler                                78-79   /*
>  sabe ler e escrever // knows how to read and write */
>                         freq_escola                     80-81   /* frequen
> cia a escola ou creche // attends school */
>                         freq_curso                              82-83   /*
>  curso que frequenta // level of school attending */
>                         freq_dur_1grau                  84-85   /* qual a 
> duracao do curso de primeiro grau // duration of elementary school */
>                         freq_serie                              86-87   /*
>  serie que frequenta // grade attending */
>                         freqou_curso                    88-89   /* curso m
> ais elevado que frequentou // highest level of school attended */
>                         freqou_dur_1grau                90-91   /* qual er
> a a duracao do curso de primeiro grau // duration of elementary school */
>                         freqou_serie                    92-93   /* ultima 
> serie conclu�da // last grade completed */
>                         freqou_concluiu                 94-95   /* conclus
> ao do curso mais elevado // completion of highest level of schooling */
>                         anos_estudo                     96-97   /* anos de
>  estudo // years of study */
>                         cor_raca                                98-99   /*
>  cor ou ra�a // color or race */ 
>                         rendimento                         100-101  /* or�
> amento trabalho e/ou rendimento // working or income-earning unit */
>                         despesa                            102-103  /* or�
> amento despesa // expenditure unit */
>                         tem_cartao_credito         104-105  /* tem cartao 
> de credito // has credit card */
>                         titular_cartao_credito 106-107  /* titular do cart
> ao de credito // card holder */
>                         tem_cheque                         108-109  /* tem
>  cheque especial // has checking account */
>                         titular_conta              110-111  /* titular da 
> conta corrente // account holder */
>                         r_monetaria                112-127  /* renda monet
> �ria mensal da uc // monthly monetary household income */     
>                         r_nonmon                           128-143  /* ren
> da nao monet�ria mensal da uc // monthly non-monetary household income */
>                         r_total                            144-159  /* ren
> da total mensal da uc // monthly total household income */         
>                         gravida                            160-161  /* est
> � gravida // pregnant */
>         double  comprimento_orig           162-166  /* comprimento origina
> l // original length */
>         double  altura_orig                167-171  /* altura original // 
> original height */
>         double  peso_orig                          172-176  /* peso origin
> al // original weight */
>         double  pesocriancas_orig          177-181  /* peso original das c
> rian�as // original weight of children */
>         double  comprimento_imp            182-186  /* comprimento imputad
> o // imputed length */
>         double  altura_imp                         187-191  /* altura impu
> tada // imputed height */
>         double  peso_imp                           192-196  /* peso imputa
> do // imputed weight */
>         double  renda_pc                           197-212  /* renda per c
> apita da UC // per capita household income */
>         using "$base/data/POF0809/T_MORADOR_S.txt"
> ;
(190,159 observations read)

. #delimit cr
delimiter now cr
. label var tipo_reg               "type of register"

. label var UF                     "state code"

. label var num_seq                "sequential number in household"

. label var num_dv                 "verification digit"

. label var num_dom                "dwelling number"

. label var code_dom               "unique dwelling ID"

. label var num_uc                 "household number"

. label var code_uc                "unique household ID"

. label var num_informante         "respondent number"

. label var code_pessoa            "unique person ID"

. label var estratogeo             "geographic strata"

. label var weight1                "expansion factor 1 (sampling design)"

. label var weight2                "expansion factor 2 (adjusted)"

. label var head_etc               "role in household (household head, spous
> e, etc)"

. label var num_familia            "family number"

. label var condicao_familia       "role in family"

. label var presente               "present in household"

. label var dia_nasc               "birth day"

. label var mes_nasc               "birth month"

. label var ano_nasc               "birth year"

. label var idade_anos             "age in years"

. label var idade_mes              "age in months"

. label var idade_dia              "age in days"

. label var sexo                   "sex"

. label var sabe_ler               "knows how to read and write"

. label var freq_escola            "attends school"

. label var freq_curso             "level of school attending"

. label var freq_dur_1grau         "duration of elementary school"

. label var freq_serie             "grade attending"

. label var freqou_curso           "highest level of schooling attended"

. label var freqou_dur_1grau       "duration of elementary school"

. label var freqou_serie           "last grade completed"

. label var freqou_concluiu        "completion of highest level of schooling
> "

. label var anos_estudo            "years of study"

. label var cor_raca               "color or race"

. label var rendimento             "working or income-earning unit"

. label var despesa                "expenditure unit"

. label var tem_cartao_credito     "has credit card"

. label var titular_cartao_credito "card holder"

. label var tem_cheque             "has checking account"

. label var titular_conta          "account holder"

. label var r_monetaria            "monthly monetary household income"

. label var r_nonmon               "monthly non-monetary household income"

. label var r_total                "monthly total household income"

. label var gravida                "pregnant"

. label var comprimento_orig       "original length"

. label var altura_orig            "original height"

. label var peso_orig              "original weight"

. label var pesocriancas_orig      "original weight of children"

. label var comprimento_imp        "imputed length"

. label var altura_imp             "imputed height"

. label var peso_imp               "imputed weight"

. label var renda_pc               "per capita household income"

. format weight1 %14.8f

. format weight2 %14.8f

. format comprimento_orig %5.1f

. format altura_orig %5.1f

. format peso_orig %5.1f

. format pesocriancas_orig %5.1f

. format comprimento_imp %5.1f

. format altura_imp %5.1f

. format peso_imp %5.1f

. format renda_pc %16.2f

. format code_dom %8.0f

. format code_uc %9.0f

. format code_pessoa %11.0f

. foreach var in monetaria nonmon total {
  2.         replace r_`var' = r_`var'*12 // annualized
  3. }
(189,870 real changes made)
(176,503 real changes made)
(190,142 real changes made)

. tempfile pessoas // full data set of individual-level characteristics

. tempfile headetc // this will be a data set with just two variables:

.         // the individual ID number and the variable indicating their hous
> ehold
.         // position (head of household, spouse of head, etc.)
. save `pessoas', replace
(note: file C:\Users\Sean\AppData\Local\Temp\ST_31000001.tmp not found)
file C:\Users\Sean\AppData\Local\Temp\ST_31000001.tmp saved

. keep code_pessoa head_etc

.         ** 377 have head_etc>=6 (boarders, domestic servants, and their fa
> milies; to be dropped)
. sort code_pessoa

. save `headetc', replace
(note: file C:\Users\Sean\AppData\Local\Temp\ST_31000002.tmp not found)
file C:\Users\Sean\AppData\Local\Temp\ST_31000002.tmp saved

. 
. ** REGISTRO: DOMIC�LIO - POF1 / QUADRO 2 (tipo_reg=01)
. ** (DWELLING DATA)
. clear

. #delimit ;
delimiter now ;
. infix 
>                         tipo_reg                                 1-2   /* 
> tipo de registro // type of register */
>                         UF                                               3
> -4   /* codigo da unidade federativa // state code */
>                         num_seq                                  5-7   /* 
> numero sequencial // sequential number in household */
>                         num_dv                                   8     /* 
> digito verificador do sequencial // verification digit */
>                         num_dom                                  9-10  /* 
> numero do domicilio // dwelling number */
>         double  code_dom                                 3-10  /* unique d
> welling ID */
>                         estratogeo                              11-12  /* 
> estrato geografico // geographic strata */
>         double  weight1                                 13-26  /* fator de
>  expansao 1 (desenho amostral) // expansion factor 1 (sampling design) */
>         double  weight2                                 27-40  /* fator de
>  expansao 2 (ajustado p/ estimativas) // expansion factor 2 (adjusted) */
>                         periodo_coleta                  41-44  /* periodo 
> real de coleta // period of collection */
>                         qtd_morador_domc                45-48  /* quantida
> de de moradores // number of inhabitants in dwelling */
>                         qtd_uc                                  49-50  /* 
> quantidade de unidades de consumo // number of households in dwelling */
>                         qtd_familia                     51-52  /* quantida
> de de familias // number of families in dwelling */
>                         tipo_dom                                53-54  /* 
> tipo de domicilo // type of dwelling */
>                         paredes                                 55-56  /* 
> material que predomina nas paredes externas // wall material */
>                         telhado                                 57-58  /* 
> material que predomina na cobertura // roof material */
>                         piso                                    59-60  /* 
> material que predomina no piso // floor material */
>                         comodos                                 61-62  /* 
> quantidade de comodos // rooms */
>                         dormitorios                     63-64  /* comodos 
> servindo de dormitorio // bedrooms */
>                         agua_canalizada                 65-66  /* existenc
> ia de agua canalizada // running water */
>                         agua_provenencia                67-68  /* provenen
> cia da agua // water source */
>                         banheiros                               69-70  /* 
> quantidade de banheiros // bathrooms */
>                         escoadouro                              71-72  /* 
> escoadouro sanitario // sewage */
>                         ownership                               73-74  /* 
> condicao de ocupacao // ownership of dwelling */
>                         tempo_alugado                   75-76  /* tempo de
>  aluguel // time rented */
>                         contrato_alugado                77-78  /* tipo de 
> contrato de aluguel // type of rental contract */
>                         pavimentacao                    79-80  /* existenc
> ia de pavimentacao na rua // paved road */
>                         comodos_impdummy                81     /* imputaca
> o - quantidade de comodos // number of rooms imputed */
>                         banheiros_impdummy              82     /* imputaca
> o - quantidade de banheiros // number of bathrooms imputed */
>                         escoadouro_impdummy     83     /* imputacao - esco
> adouro sanitario // sewage imputed */ 
>         using "$base/data/POF0809/T_DOMICILIO_S.txt"
> ;
(55,970 observations read)

. #delimit cr
delimiter now cr
. label var tipo_reg            "type of register"

. label var UF                  "state code"

. label var num_seq             "sequential number in household"

. label var num_dv              "verification digit"

. label var num_dom             "dwelling number"

. label var code_dom            "unique dwelling ID"

. label var estratogeo          "geographic strata"

. label var weight1             "expansion factor 1 (sampling design)"

. label var weight2             "expansion factor 2 (adjusted)"

. label var periodo_coleta      "period of collection"

. label var qtd_morador_domc    "number of inhabitants in dwelling"

. label var qtd_uc              "number of households in dwelling"

. label var qtd_familia         "number of families in dwelling"

. label var tipo_dom            "type of dwelling"

. label var paredes             "wall material"

. label var telhado             "roof material"

. label var piso                "floor material"

. label var comodos             "number of rooms"

. label var dormitorios         "bedrooms"

. label var agua_canalizada     "running water"

. label var agua_provenencia    "water source"

. label var banheiros           "bathrooms"

. label var escoadouro          "sewage"

. label var ownership           "ownership of dwelling"

. label var tempo_alugado       "time rented"

. label var contrato_alugado    "type of rental contract"

. label var pavimentacao        "paved road"

. label var comodos_impdummy    "number of rooms imputed"

. label var banheiros_impdummy  "number of bathrooms imputed"

. label var escoadouro_impdummy "sewage imputed"

. format weight1 %14.8f

. format weight2 %14.8f

. format code %8.0f

. tempfile domicilio

. save `domicilio', replace // full data set of household-level characterist
> ics
(note: file C:\Users\Sean\AppData\Local\Temp\ST_31000003.tmp not found)
file C:\Users\Sean\AppData\Local\Temp\ST_31000003.tmp saved

. 
. ** REGISTRO: PESSOAS - IMPUTA�aO - POF1 / QUADRO 4 (tipo_reg=03) 
. ** (IMPUTATION FLAGS FOR INDIVIDUAL LEVEL DATA)
. clear

. #delimit ;
delimiter now ;
. infix 
>                         tipo_reg                                 1-2   /* 
> tipo de registro // type of registry */
>                         UF                                               3
> -4   /* codigo da unidade federativa // state code */
>                         num_seq                                  5-7   /* 
> numero sequencial // sequential number in household */
>                         num_dv                                   8     /* 
> digito verificador do sequencial // verification digit */
>                         num_dom                                  9-10  /* 
> numero do domicilio // dwelling number */
>         double  code_dom                                 3-10  /* unique d
> welling ID */
>                         num_uc                                  11     /* 
> numero da unidade de consumo // household number */
>         double  code_uc                                  3-11  /* unique h
> ousehold ID */
>                         num_informante                  12-13  /* numero d
> o informante // respondent number */ 
>         double  code_pessoa                      3-13  /* unique person ID
>  */
>                         estratogeo                              14-15  /* 
> estrato geografico // geographic strata */
>         double  weight1                                 16-29  /* fator de
>  expansao 1 (desenho amostral) // expansion factor 1 (sampling design) */
>         double  weight2                                 30-43  /* fator de
>  expansao 2 (ajustado p/ estimativas) // expansion factor 2 (adjusted) */
>                         sabe_ler_impd                   44     /* imputaca
> o - sabe ler e escrever // knows how to read and write imputed */
>                         freq_escola_impd                45     /* imputaca
> o - frequencia a escola ou creche // attends school imputed */
>                         freq_curso_impd                 46     /* imputaca
> o - curso que frequenta // level of school attending level imputed */
>                         freq_dur_1grau_impd     47     /* imputacao - qual
>  a duracao do curso de primeiro grau // duration of elementary school impu
> ted */
>                         freq_serie_impd                 48     /* imputaca
> o - serie que frequenta // grade attending imputed */
>                         freqou_curso_impd               49     /* imputaca
> o - curso mais elevado que frequentou // highest level of school attended 
> imputed */
>                         freqou_dur_1grau_impd   50     /* imputacao - qual
>  era a duracao do curso de primeiro grau // duration of elementary school 
> imputed */
>                         freqou_serie_impd               51     /* imputaca
> o - ultima serie concluida // last grade completed imputed */
>                         freqou_concluiu_impd    52     /* imputacao - conc
> lusao do curso mais elevado // completion of highest level of schooling im
> puted */
>                         tem_cartao_impd                 53     /* imputaca
> o - tem cartao de credito // has credit card imputed */
>                         titular_cartao_impd     54     /* imputacao - titu
> lar do cartao de credito // card holder imputed */
>                         tem_cheque_impd                 55     /* imputaca
> o - tem cheque especial // has checking account imputed */
>                         titular_conta_impd              56     /* imputaca
> o - titular da conta corrente // account holder imputed */
>         using "$base/data/POF0809/T_MORADOR_IMPUT_S.txt"
> ;
(190,159 observations read)

. #delimit cr
delimiter now cr
. label var tipo_reg                    "type of register"

. label var UF                          "state code"

. label var num_seq                     "sequential number in household"

. label var num_dv                      "verification digit"

. label var num_dom                     "dwelling number"

. label var code_dom                    "unique dwelling ID"

. label var num_uc                      "household number"

. label var code_uc                     "unique household ID"

. label var num_informante              "respondent number"

. label var code_pessoa                 "unique person ID"

. label var estratogeo                  "geographic strata"

. label var weight1                     "expansion factor 1 (sampling design
> )"

. label var weight2                     "expansion factor 2 (adjusted)"

. label var sabe_ler_impd               "knows how to read and write imputed
> "

. label var freq_escola_impd            "attends school imputed"

. label var freq_curso_impd             "level of school attending imputed"

. label var freq_dur_1grau_impd         "duration of elementary school imput
> ed"

. label var freq_serie_impd             "grade attending imputed"

. label var freqou_curso_impd           "highest level of schooling attended
>  imputed"

. label var freqou_dur_1grau_impd       "duration of elementary school imput
> ed"

. label var freqou_serie_impd           "last grade completed imputed"

. label var freqou_concluiu_impd        "completion of highest level of scho
> oling imputed"

. label var tem_cartao_impd             "has credit card imputed"

. label var titular_cartao_impd         "card holder imputed"

. label var tem_cheque_impd             "has checking account imputed"

. label var titular_conta_impd          "account holder imputed"

. format weight1 %14.8f

. format weight2 %14.8f

. format code_dom %8.0f

. format code_uc %9.0f

. format code_pessoa %11.0f

. sort code_pessoa

. tempfile pessoasimp

. save `pessoasimp', replace
(note: file C:\Users\Sean\AppData\Local\Temp\ST_31000004.tmp not found)
file C:\Users\Sean\AppData\Local\Temp\ST_31000004.tmp saved

. 
. ** REGISTRO: CONDI��ES DE VIDA - POF6 (tipo_reg=04)
. ** (SUBJECTIVE WELL-BEING)
. clear

. #delimit ;
delimiter now ;
. infix 
>                         tipo_reg                                 1-2   /* 
> tipo de registro // type of register */
>                         UF                                               3
> -4   /* codigo da unidade federativa // state code */
>                         num_seq                                  5-7   /* 
> numero sequencial // sequential number in household */
>                         num_dv                                   8     /* 
> digito verificador do sequencial // verification digit */
>                         num_dom                                  9-10  /* 
> numero do domicilio // dwelling number */
>         double  code_dom                                 3-10  /* unique d
> welling ID */
>                         num_uc                                  11     /* 
> numero da unidade de consumo // household number */
>         double  code_uc                                  3-11  /* unique h
> ousehold ID */
>                         num_informante                  12-13  /* numero d
> o informante // respondent number */
>         double  code_pessoa                      3-13  /* unique person ID
>  */
>                         estratogeo                              14-15  /* 
> estrato geografico // geographic strata */
>         double  weight1                                 16-29  /* fator de
>  expansao 1 (desenho amostral) // expansion factor 1 (sampling design) */
>         double  weight2                                 30-43  /* fator de
>  expansao 2 (ajustado p/ estimativas) // expansion factor 2 (adjusted) */
>                         renda_subj                              44     /* 
> codigo da renda familiar // family income code */
>                         qtd_alimento_subj               45     /* quantida
> de de alimento // quantity of food */
>                         tipo_alimento_subj              46     /* tipo de 
> alimento // type of food */
>         using "$base/data/POF0809/T_CONDICOES_DE_VIDA_S.txt"
> ;
(55,421 observations read)

. #delimit cr
delimiter now cr
. label var tipo_reg             "type of register"

. label var UF                   "state code"

. label var num_seq              "sequential number in household"

. label var num_dv               "verification digit"

. label var num_dom              "dwelling number"

. label var code_dom             "unique dwelling ID"

. label var num_uc               "household number"

. label var code_uc              "unique household ID"

. label var num_informante       "respondent number"

. label var code_pessoa          "unique person ID"

. label var estratogeo           "geographic strata"

. label var weight1              "expansion factor 1 (sampling design)"

. label var weight2              "expansion factor 2 (adjusted)"

. label var renda_subj           "family income code"

. label var qtd_alimento_subj    "quantity of food"

. label var tipo_alimento_subj   "type of food"

. format weight1 %14.8f

. format weight2 %14.8f

. format code_dom %8.0f

. format code_uc %9.0f

. format code_pessoa %11.0f

. duplicates report code_uc

Duplicates in terms of code_uc

--------------------------------------
   copies | observations       surplus
----------+---------------------------
        1 |        55421             0
--------------------------------------

. duplicates report code_dom

Duplicates in terms of code_dom

--------------------------------------
   copies | observations       surplus
----------+---------------------------
        1 |        55218             0
        2 |          184            92
        3 |           15            10
        4 |            4             3
--------------------------------------

. keep code_uc renda_subj qtd_alimento_subj tipo_alimento_subj

. tempfile condicoes

. save `condicoes', replace // full data set of subjective well being questi
> ons
(note: file C:\Users\Sean\AppData\Local\Temp\ST_31000005.tmp not found)
file C:\Users\Sean\AppData\Local\Temp\ST_31000005.tmp saved

. 
. ** REGISTRO: INVENT�RIO DE BENS DUR�VEIS - POF2 / QUADRO 14 (tipo_reg=05)
. ** (DURABLE GOODS)
. clear

. #delimit ;
delimiter now ;
. infix 
>                         tipo_reg                                 1-2   /* 
> tipo de registro // type of register */
>                         UF                                               3
> -4   /* codigo da unidade federativa // state code */
>                         num_seq                                  5-7   /* 
> numero sequencial // sequential number in household */
>                         num_dv                                   8     /* 
> digito verificador do sequencial // verification digit */
>                         num_dom                                  9-10  /* 
> numero do domicilio // dwelling number */
>         double  code_dom                                 3-10  /* unique d
> welling ID */
>                         num_uc                                   11    /* 
> numero da unidade de consumo // household number */
>         double  code_uc                                  3-11  /* unique h
> ousehold ID */
>                         estratogeo                              12-13  /* 
> estrato geographic // geographic strata */
>         double  weight1                                 14-27  /* fator de
>  expansao 1 (desenho amostral) // expansion factor 1 (sampling design) */
>         double  weight2                                 28-41  /* fator de
>  expansao 2 (ajustado p/ estimativas) // expansion factor 2 (adjusted) */
>                         num_quadro                              42-43  /* 
> numero do quadro // section number */
>                         num_item                                44-48  /* 
> codigo do item // item code */
>         double  code_produto                    42-48  /* codigo do produt
> o // product code */
>                         qtd_item                                49-50  /* 
> quantidade do item // item quantity */
>                         ano_aquisicao                   51-54  /* ano da u
> ltima aquisicao // year of last purchase */
>                         estado_aquisicao                55     /* estado d
> a ultima aquisicao // state of purchase */
>                         aquisicao                               56-57  /* 
> forma da ultima aquisicao // form of purchase */
>                         produto_imput                   58-59  /* codigo d
> a imputacao // imputation flag */
>         using "$base/data/POF0809/T_INVENTARIO_S.txt"
> ;
(577,451 observations read)

. #delimit cr
delimiter now cr
. label var tipo_reg             "type of register"

. label var UF                   "state code"

. label var num_seq              "sequential number in household"

. label var num_dv               "verification digit"

. label var num_dom              "dwelling number"

. label var code_dom             "unique dwelling ID"

. label var num_uc               "household number"

. label var code_uc              "unique household ID"

. label var estratogeo           "geographic strata"

. label var weight1              "expansion factor 1 (sampling design)"

. label var weight2              "expansion factor 2 (adjusted)"

. label var num_quadro           "section number"

. label var num_item             "item code"

. label var code_produto         "product code"

. label var qtd_item             "item quantity"

. label var ano_aquisicao        "year of last purchase"

. label var estado_aquisicao     "state of purchase"

. label var aquisicao            "form of purchase"

. label var produto_imput        "imputation flag"

. format weight1 %14.8f

. format weight2 %14.8f

. format code_dom %8.0f

. format code_uc %9.0f

. format code_produto %7.0f

. tempfile bensduraveis

. save `bensduraveis', replace // full data set of purchase of durable goods
(note: file C:\Users\Sean\AppData\Local\Temp\ST_31000006.tmp not found)
file C:\Users\Sean\AppData\Local\Temp\ST_31000006.tmp saved

. 
. ** REGISTRO: DESPESA DE 90 DIAS - POF2 / QUADROS 6 A 9 (tipo_reg=06)
. ** (EXPENDITURES ON GOODS ASKED OVER LAST 90 DAYS)
. clear

. #delimit ;
delimiter now ;
. infix 
>                         tipo_reg                                 1-2   /* 
> tipo de registro // type of register */
>                         UF                                               3
> -4   /* codigo da unidade federativa // state code */
>                         num_seq                                  5-7   /* 
> numero sequencial // sequential number in household */
>                         num_dv                                   8     /* 
> digito verificador do sequencial // verification digit */
>                         num_dom                                  9-10  /* 
> numero do domicilio // dwelling number */
>         double  code_dom                                 3-10  /* unique d
> welling ID */
>                         num_uc                                   11    /* 
> numero da unidade de consumo // household number */
>         double  code_uc                                  3-11  /* unique h
> ousehold ID */
>                         estratogeo                              12-13  /* 
> estrato geografico // geographic strata */
>         double  weight1                                 14-27  /* fator de
>  expansao 1 (desenho amostral) // expansion factor 1 (sampling design) */
>         double  weight2                                 28-41  /* fator de
>  expansao 2 (ajustado p/ estimativas) // expansion factor 2 (adjusted) */
>                         num_quadro                              42-43  /* 
> numero do quadro // section number */
>                         num_item                                44-48  /* 
> codigo do item // item code */
>         double  code_produto                    42-48  /* codigo do produt
> o // product code */
>                         aquisicao                               49-50  /* 
> forma de aquisicao // form of purchase */
>         double  valor                                   51-61  /* valor da
>  despesa/aquisicao // value */
>                         anualizacao                     62-63  /* fator de
>  anualizacao // annualization factor */
>         double  deflator                                64-68  /* delator 
> fator // deflator */
>                         produto_imp                     96-97  /* codigo d
> e imputacao // imputation flag */
>         using "$base/data/POF0809/T_DESPESA_90DIAS_S.txt"
> ;
(192,813 observations read)

. #delimit cr
delimiter now cr
. label var tipo_reg       "type of register"

. label var UF             "state code"

. label var num_seq        "sequential number in household"

. label var num_dv         "verification digit"

. label var num_dom        "dwelling number"

. label var code_dom       "unique dwelling ID"

. label var num_uc         "household number"

. label var code_uc        "unique household ID"

. label var estratogeo     "geographic strata"

. label var weight1        "expansion factor 1 (sampling design)"

. label var weight2        "expansion factor 2 (adjusted)"

. label var num_quadro     "section number"

. label var num_item       "item code"

. label var code_produto   "product code"

. label var aquisicao      "form of purchase"

. label var valor          "value"

. label var anualizacao    "annualization factor"

. label var deflator       "deflator"

. label var produto_imp    "imputation flag"

. format weight1 %14.8f

. format weight2 %14.8f

. format code_dom %8.0f

. format code_uc %9.0f

. format code_produto %7.0f

. format valor %11.2f

. format deflator %5.2f

. drop if num_item==99901
(491 observations deleted)

. replace valor=0 if valor==999999.99
(3,760 real changes made)

. gen double valor_an=valor*deflator*anualizacao

. gen double valor_an_d=valor*anualizacao

. format valor_an* %16.2f

. sort code_uc

. create_purchase_types `purchase_types'
(83,568 real changes made)
(237 real changes made)
(913 real changes made)
(130 real changes made)
(30 real changes made)
(31 real changes made)
(76 real changes made)

. local keeplist `r(keeplist)'

. tempfile despesa90

. save `despesa90', replace
(note: file C:\Users\Sean\AppData\Local\Temp\ST_31000007.tmp not found)
file C:\Users\Sean\AppData\Local\Temp\ST_31000007.tmp saved

. by code_uc: drop if _n>1 // keep only one observation per household
(137,279 observations deleted)

.         // (faster than duplicates drop)
. keep code_uc `keeplist'

. foreach p of local purchase_types {
  2.         rename vuc_`p' vuc_`p'_0609 // 0609 because this data set corre
> sponds to 
  3.                 // boxes 6 to 9 of the POF questionnaire
. }

. tempfile despesa_0609

. save `despesa_0609', replace
(note: file C:\Users\Sean\AppData\Local\Temp\ST_31000008.tmp not found)
file C:\Users\Sean\AppData\Local\Temp\ST_31000008.tmp saved

. 
. ** REGISTRO: DESPESA DE 12 MESES - POF2 / QUADROS 10 A 13 (tipo_reg=07)
. ** (EXPENDITURES ON GOODS ASKED OVER LAST 12 MONTHS)
. clear

. #delimit ;
delimiter now ;
. infix 
>                         tipo_reg                                 1-2    /*
>  tipo de registro // type of register */
>                         UF                                               3
> -4    /* codigo da unidade federativa // state code */
>                         num_seq                                  5-7    /*
>  numero sequencial // sequential number in household */
>                         num_dv                                   8      /*
>  digito verificador do sequencial // verification digit */
>                         num_dom                                  9-10   /*
>  numero do domicilio // dwelling number */
>         double  code_dom                                 3-10   /* unique 
> dwelling ID */
>                         num_uc                                   11     /*
>  numero da unidade de consumo // household number */ 
>         double  code_uc                                  3-11   /* unique 
> household ID */
>                         estratogeo                              12-13   /*
>  estrato geografico // geographic strata */
>                         weight1                                 14-27   /*
>  fator de expansao 1 (desenho amostral) // expansion factor 1 (sampling de
> sign) */
>                         weight2                                 28-41   /*
>  fator de expansao 2 (ajustado p/ estimativas) // expansion factor 2 (adju
> sted) */
>                         num_quadro                              42-43   /*
>  numero do quadro // section number */
>                         num_item                                44-48   /*
>  codigo do item // item code */
>         double  code_produto                    42-48   /* codigo do produ
> to // product code */
>                         aquisicao                               49-50   /*
>  forma de aquisicao // form of purchase */
>         double  valor                                   51-61   /* valor d
> a despesa/aquisicao // value */
>                         mes                                     62-63   /*
>  mes da ultima despesa // purchase month */
>                         qtd_meses                               64-65   /*
>  numero de meses // number of months */
>                         anualizacao                     66-67   /* fator d
> e anualizacao // annualization factor */
>                         deflator                                68-72   /*
>  deflator fator // deflator */
>                         produto_imp                100-101  /* codigo de i
> mputacao // imputation flag */
>         using "$base/data/POF0809/T_DESPESA_12MESES_S.txt"
> ;
(76,761 observations read)

. #delimit cr
delimiter now cr
. label var tipo_reg      "type of register"

. label var UF            "state code"

. label var num_seq       "sequential number in household"

. label var num_dv        "verification digit"

. label var num_dom       "dwelling number"

. label var code_dom      "unique dwelling ID"

. label var num_uc        "household number"

. label var code_uc       "unique household ID"

. label var estratogeo    "geographic strata"

. label var weight1       "expansion factor 1 (sampling design)"

. label var weight2       "expansion factor 2 (adjusted)"

. label var num_quadro    "section number"

. label var num_item      "item code"

. label var code_produto  "product code"

. label var aquisicao     "form of purchase"

. label var valor         "value"

. label var mes           "purchase month"

. label var qtd_meses     "number of months"

. label var anualizacao   "annualization factor"

. label var deflator      "deflator"

. label var produto_imp   "imputation flag"

. format weight1 %14.8f

. format weight2 %14.8f

. format code_dom %8.0f

. format code_uc %9.0f

. format code_produto %7.0f

. format valor %11.2f

. format deflator %5.2f

. drop if num_item==99901
(1,097 observations deleted)

. replace valor=0 if valor==999999.99 // code for missing
(4,586 real changes made)

. gen double valor_an=valor*deflator*anualizacao if num_quadro!=10
(26,545 missing values generated)

. replace valor_an=valor*deflator*qtd_meses if num_quadro==10
(26,545 real changes made)

.         ** 0 instances of qtd_meses==0 & num_quadro==10
. format valor_an %16.2f

. sort code_uc

. create_purchase_types `purchase_types'
(69,478 real changes made)
(512 real changes made)
(901 real changes made)
(16 real changes made)
(71 real changes made)
(25 real changes made)
(75 real changes made)

. local keeplist `r(keeplist)'

. tempfile despesa12

. save `despesa12', replace
(note: file C:\Users\Sean\AppData\Local\Temp\ST_31000009.tmp not found)
file C:\Users\Sean\AppData\Local\Temp\ST_31000009.tmp saved

. by code_uc: drop if _n>1 // keep only one observation per household
(43,729 observations deleted)

.         // (faster than duplicates drop)
. keep code_uc `keeplist'

. foreach p of local purchase_types {
  2.         rename vuc_`p' vuc_`p'_1013 // 1013 because this data set corre
> sponds to 
  3.                 // boxes 10 to 13 of the POF questionnaire
. }

. tempfile despesa_1013

. save `despesa_1013', replace
(note: file C:\Users\Sean\AppData\Local\Temp\ST_3100000a.tmp not found)
file C:\Users\Sean\AppData\Local\Temp\ST_3100000a.tmp saved

. 
. ** REGISTRO: ALUGUEL ESTIMADO - POF1 / QUADRO 2 (tipo_reg=10)
. ** (RENT)
. clear

. #delimit ;
delimiter now ;
. infix 
>                         tipo_reg                                 1-2    /*
>  tipo de registro // type of register */
>                         UF                                               3
> -4    /* codigo da unidade federativa // state code */
>                         num_seq                                  5-7    /*
>  numero sequencial // sequential number in household */
>                         num_dv                                   8      /*
>  digito verificador do sequencial // verification digit */
>                         num_dom                                  9-10   /*
>  numero do domicilio // dwelling number */
>         double  code_dom                                 3-10   /* unique 
> dwelling ID */
>                         num_uc                                   11     /*
>  numero da unidade de consumo // household number */ 
>         double  code_uc                                  3-11   /* unique 
> household ID */
>                         estratogeo                              12-13   /*
>  estrato geografico // geographic strata */
>                         weight1                                 14-27   /*
>  fator de expansao 1 (desenho amostral) // expansion factor 1 (sampling de
> sign) */
>                         weight2                                 28-41   /*
>  fator de expansao 2 (ajustado p/ estimativas) // expansion factor 2 (adju
> sted) */
>                         num_quadro                              42-43   /*
>  numero do quadro // section number */
>                         num_item                                44-48   /*
>  codigo do item // item code */
>         double  code_produto                    42-48   /* codigo do produ
> to // product code */
>                         aquisicao                               49-50   /*
>  forma de aquisicao // form of purchase */
>         double  valor                                   51-61   /* valor d
> a despesa/aquisicao // value */
>                         mes                                     62-63   /*
>  mes da ultima despesa // purchase month */
>                         qtd_meses                               64-65   /*
>  numero de meses // number of months */
>                         anualizacao                     66-67   /* fator d
> e anualizacao // annualization factor */
>                         deflator                                68-72   /*
>  deflator fator // deflator */
>                         produto_imp                100-101  /* codigo de i
> mputacao // imputation flag */
>         using "$base/data/POF0809/T_ALUGUEL_ESTIMADO_S.txt"
> ;
(47,627 observations read)

. #delimit cr
delimiter now cr
. label var tipo_reg     "type of register"

. label var UF           "state code"

. label var num_seq      "sequential number in household"

. label var num_dv       "verification digit"

. label var num_dom      "dwelling number"

. label var code_dom     "unique dwelling ID"

. label var estratogeo   "geographic strata"

. label var weight1      "expansion factor 1 (sampling design)"

. label var weight2      "expansion factor 2 (adjusted)"

. label var num_quadro   "section number"

. label var num_item     "item code"

. label var code_produto "product code"

. label var aquisicao    "form of purchase"

. label var valor        "value"

. label var mes          "purchase month"

. label var qtd_meses    "number of months"

. label var anualizacao  "annualization factor"

. label var deflator     "deflator"

. label var produto_imp  "imputation flag"

. format weight1 %14.8f

. format weight2 %14.8f

. format code_dom %8.0f

. format code_uc %9.0f

. format code_produto %7.0f

. format valor %11.2f

. format deflator %5.2f

. drop if num_item==99901
(0 observations deleted)

. count if valor==999999.99 // this is how missing values were coded
  2,365

. gen byte rentmissing=(valor==999999.99)

. replace valor=0 if valor==999999.99
(2,365 real changes made)

.         ** 2365 real changes made
. gen double valor_an=valor*deflator*12

. format valor_an %16.2f

. gen double aluguel=0

. replace aluguel=valor_an
(45,262 real changes made)

. format aluguel %16.2f

. keep code_uc aluguel

. tempfile aluguel

. save `aluguel', replace
(note: file C:\Users\Sean\AppData\Local\Temp\ST_3100000b.tmp not found)
file C:\Users\Sean\AppData\Local\Temp\ST_3100000b.tmp saved

. 
. ** REGISTRO: CADERNETA DE DESPESA - POF3 (tipo_reg=11)
. ** (EXPENDITURES ON GOODS ASKED OVER LAST 7 DAYS) - Q63-69
. clear

. #delimit ;
delimiter now ;
. infix 
>                         tipo_reg                                 1-2   /* 
> tipo de registro // type of register */
>                         UF                                               3
> -4   /* codigo da unidade federativa // state code */
>                         num_seq                                  5-7   /* 
> numero sequencial // sequential number in household */
>                         num_dv                                   8     /* 
> digito verificador do sequencial // verification digit */
>                         num_dom                                  9-10  /* 
> numero do domicilio // dwelling number */
>         double  code_dom                                 3-10  /* unique d
> welling ID */
>                         num_uc                                   11    /* 
> numero da unidade de consumo // household number */
>         double  code_uc                                  3-11  /* unique h
> ousehold ID */
>                         estratogeo                              12-13  /* 
> estrato geografico // geographic strata */
>                         weight1                                 14-27  /* 
> fator de expansao 1 (desenho amostral) // expansion factor 1 (sampling des
> ign) */
>                         weight2                                 28-41  /* 
> fator de expansao 2 (ajustado p/ estimativas) // expansion factor 2 (adjus
> ted) */
>                         num_quadro                              42-43  /* 
> numero do quadro // section number */
>                         num_grupo                               44-45  /* 
> numero do grupo de despesa // spending category */
>                         num_item                                46-50  /* 
> codigo do item // item code */
>         double  code_produto                    44-50  /* codigo do produt
> o // product code */
>                         aquisicao                               51-52  /* 
> forma de aquisicas // form of acquistion */
>         double  valor                                   53-63  /* valor da
>  despesa/aquisicao // value */
>                         anualizacao                     64-65  /* fator de
>  anualizacao // annualization factor */
>                         deflator                                66-70  /* 
> deflator fator // deflator */
>                         produto_imp                     98-99  /* codigo d
> e imputacao // imputation flag */
>         using "$base/data/POF0809/T_CADERNETA_DESPESA_S.txt"
> ;
(990,369 observations read)

. #delimit cr
delimiter now cr
. label var tipo_reg      "type of register"

. label var UF            "state code"

. label var num_seq       "sequential number in household"

. label var num_dv        "verification digit"

. label var num_dom       "dwelling number"

. label var code_dom      "unique dwelling ID"

. label var num_uc        "household number"

. label var code_uc       "unique household ID"

. label var estratogeo    "geographic strata"

. label var weight1       "expansion factor 1 (sampling design)"

. label var weight2       "expansion factor 2 (adjusted)"

. label var num_quadro    "section number"

. label var num_grupo     "spending category"

. label var num_item      "item code"

. label var code_produto  "product code"

. label var aquisicao     "form of purchase"

. label var valor         "value"

. label var anualizacao   "annualization factor"

. label var deflator      "deflator"

. label var produto_imp   "imputation flag"

. format weight1 %14.8f

. format weight2 %14.8f

. format code_dom %8.0f

. format code_uc %9.0f

. format code_produto %7.0f

. format valor %11.2f

. format deflator %5.2f

. drop if num_item==99901
(0 observations deleted)

. replace valor=0 if valor==999999.99 // missing values coded this way
(15,725 real changes made)

. gen double valor_an=valor*deflator*anualizacao

. format valor_an %16.2f

. sort code_uc

. create_purchase_types `purchase_types'
(906,561 real changes made)
(3,299 real changes made)
(14,662 real changes made)
(12,636 real changes made)
(188 real changes made)
(22,891 real changes made)
(1,937 real changes made)

. local keeplist `r(keeplist)'

. tempfile despesa7

. save `despesa7', replace
(note: file C:\Users\Sean\AppData\Local\Temp\ST_3100000c.tmp not found)
file C:\Users\Sean\AppData\Local\Temp\ST_3100000c.tmp saved

. by code_uc: drop if _n>1 // keep only one observation per household
(939,025 observations deleted)

.         // (faster than duplicates drop)
. keep code_uc `keeplist'

. foreach p of local purchase_types {
  2.         rename vuc_`p' vuc_`p'_6369 // 6369 because this data set corre
> sponds to 
  3.                 // boxes 63 to 69 of the POF questionnaire
. }

. tempfile despesa_6369

. save `despesa_6369', replace
(note: file C:\Users\Sean\AppData\Local\Temp\ST_3100000d.tmp not found)
file C:\Users\Sean\AppData\Local\Temp\ST_3100000d.tmp saved

. 
. ** REGISTRO: OUTRAS DESPESAS - POF2 / QUADROS 15 A 18 (tipo_reg=08)
. ** (OTHER EXPENDITURES)
. clear

. #delimit ;
delimiter now ;
. infix 
>                         tipo_reg                                 1-2   /* 
> tipo de registro // type of register */
>                         UF                                               3
> -4   /* codigo da unidade federativa // state code */
>                         num_seq                                  5-7   /* 
> numero sequencial // sequential number in household */
>                         num_dv                                   8     /* 
> digito verificador do sequencial // verification digit */
>                         num_dom                                  9-10  /* 
> numero do domicilio // dwelling number */
>         double  code_dom                                 3-10  /* unique d
> welling ID */
>                         num_uc                                   11    /* 
> numero da unidade de consumo // household number */
>         double  code_uc                                  3-11  /* unique h
> ousehold ID */
>                         estratogeo                              12-13  /* 
> estrato geografico // geographic strata */
>                         weight1                                 14-27  /* 
> fator de expansao 1 (desenho amostral) // expansion factor 1 (sampling des
> ign) */
>                         weight2                                 28-41  /* 
> fator de expansao 2 (ajustado p. estimativas) // expansion factor 2 (adjus
> ted) */
>                         num_quadro                              42-43  /* 
> numero do quadro // section number */
>                         num_item                                44-48  /* 
> codigo do item // item code */
>         double  code_produto                    42-48  /* codigo do produt
> o // product code */
>                         aquisicao                               49-50  /* 
> forma de aquisicao // form of purchase */
>         double  valor                                   51-61  /* valor da
>  despesa/aquisicao // value */
>                         estado_aquisicao                62     /* estado d
> e aquisicao // state of purchase */
>                         anualizacao                     63-64  /* fator de
>  anualizacao // annualization factor */
>                         deflator                                65-69  /* 
> deflator fator // deflator */
>                         produto_imp                     97-98  /* codigo d
> e imputacao // imputation flag */
>         using "$base/data/POF0809/T_OUTRAS_DESPESAS_S.txt"
> ;
(163,588 observations read)

. #delimit cr
delimiter now cr
. label var tipo_reg            "type of register"

. label var UF                  "state code"

. label var num_seq             "sequential number in household"

. label var num_dv              "verification digit"

. label var num_dom             "dwelling number"

. label var code_dom            "unique dwelling ID"

. label var num_uc              "household number"

. label var code_uc             "unique household ID"

. label var estratogeo          "geographic strata"

. label var weight1             "expansion factor 1 (sampling design)"

. label var weight2             "expansion factor 2 (adjusted)"

. label var num_quadro          "section number"

. label var num_item            "item code"

. label var code_produto        "product code"

. label var aquisicao           "form of purchase"

. label var valor               "value"

. label var estado_aquisicao    "state of purchase"

. label var anualizacao         "annualization factor"

. label var deflator            "deflator"

. label var produto_imp         "imputation flag"

. format weight1 %14.8f

. format weight2 %14.8f

. format code_dom %8.0f

. format code_uc %9.0f

. format code_produto %7.0f

. format valor %11.2f

. format deflator %5.2f

. drop if num_item==99901
(306 observations deleted)

. replace valor=0 if valor==999999.99 // missing values coded this way
(9,403 real changes made)

. gen double valor_an=valor*deflator*anualizacao

. format valor_an %16.2f

. sort code_uc

. create_purchase_types `purchase_types'
(135,868 real changes made)
(1,330 real changes made)
(15,136 real changes made)
(127 real changes made)
(909 real changes made)
(120 real changes made)
(389 real changes made)

. local keeplist `r(keeplist)'

. tempfile despesao

. save `despesao', replace
(note: file C:\Users\Sean\AppData\Local\Temp\ST_3100000e.tmp not found)
file C:\Users\Sean\AppData\Local\Temp\ST_3100000e.tmp saved

. by code_uc: drop if _n>1 // keep only one observation per household
(119,059 observations deleted)

.         // (faster than duplicates drop)
. keep code_uc `keeplist'

. foreach p of local purchase_types {
  2.         rename vuc_`p' vuc_`p'_1518 // 1518 because this data set corre
> sponds to 
  3.                 // boxes 15 to 18 of the POF questionnaire
. }

. tempfile despesa_1518

. save `despesa_1518', replace
(note: file C:\Users\Sean\AppData\Local\Temp\ST_3100000f.tmp not found)
file C:\Users\Sean\AppData\Local\Temp\ST_3100000f.tmp saved

. 
. ** REGISTRO: DESPESA INDIVIDUAL - POF4 / QUADROS 22 A 50 (tipo_reg=12)
. ** (INDIVIDUAL EXPENDITURES)
. /* Notes:
> *Q24,49 we can't separate donations from gov, so treat all as usual (note 
> not including the value of any donated goods as autoconsump)
> *Q45 Cerim�nias familiares, pr�ticas religiosas, outras festas e recep��es
>  dropped bc extraordinary
> *Q26 Jogos e Apostas (Gambling & Betting) dropped because extraordinary
> *Q48 some items need to be subtracted from income (see below)
>         Recurrent private transfers from Quadro 48
>         (per CEQ convention all will be excluded):
>         4800401 MESADA E PRESENTE EM DINHEIRO PARA OUTRA UC
>         4800403 MESADA, DINHEIRO PARA OUTRA UC
>         4800501 PENSAO ALIMENTICIA EM DINHEIRO
>         Non-recurrent (extraordinary):
>         4800402 PRESENTE DOACAO EM DINHEIRO PARA OUTRA UC
>         4800404 DOACAO EM DINHEIRO PARA OUTRA UC
> */
. clear

. #delimit ;
delimiter now ;
. infix 
>                         tipo_reg                                 1-2   /* 
> tipo de registro // type of register */
>                         UF                                               3
> -4   /* codigo da unidade federativa // state code */
>                         num_seq                                  5-7   /* 
> numero sequencial // sequential number in household */
>                         num_dv                                   8     /* 
> digito verificador do sequencial // verification digit */
>                         num_dom                                  9-10  /* 
> numero do domicilio // dwelling number */
>         double  code_dom                                 3-10  /* unique d
> welling number */
>                         num_uc                                   11    /* 
> numero da unidade de consumo // household number */ 
>                         num_informante                  12-13  /* numero d
> o informante // respondent number */
>         double  code_uc                                  3-11  /* unique h
> ousehold ID */
>         double  code_pessoa                      3-13  /* unique person ID
>  */
>                         estratogeo                              14-15  /* 
> estrato geografico // geographic strata */
>                         weight1                                 16-29  /* 
> fator de expansao 1 (desenho amostral) // expansion factor 1 (sampling des
> ign) */
>                         weight2                                 30-43  /* 
> fator de expansao 2 (ajustado p/ estimativas) // expansion factor 2 (adjus
> ted) */
>                         num_quadro                              44-45  /* 
> numero do quadro // section number */
>                         num_item                                46-50  /* 
> codigo do item // item code */
>         double  code_produto                    44-50  /* codigo do produt
> o // product code */
>                         aquisicao                               51-52  /* 
> forma de aquisicao // form of purchase */
>         double  valor                                   53-63  /* valor da
>  despesa/aquisicao // value */
>                         anualizacao                     64-65  /* fator de
>  anualizacao // annualization factor */
>                         deflator                                66-70  /* 
> deflator fator // deflator */
>                         produto_imp                     98-99  /* produto 
> imputado // imputation flag */
>         using "$base/data/POF0809/T_DESPESA_S.txt"
> ;
(1,365,107 observations read)

. #delimit cr
delimiter now cr
. label var tipo_reg       "type of register"

. label var UF             "state code"

. label var num_seq        "sequential number in household"

. label var num_dv         "verification digit"

. label var num_dom        "dwelling number"

. label var code_dom       "unique dwelling number"

. label var num_uc         "household number"

. label var num_informante "respondent number"

. label var code_uc        "unique household ID"

. label var code_pessoa    "unique person ID"

. label var estratogeo     "geographic strata"

. label var weight1        "expansion factor 1 (sampling design)"

. label var weight2        "expansion factor 2 (adjusted)"

. label var num_quadro     "section number"

. label var num_item       "item code"

. label var code_produto   "product code"

. label var aquisicao      "form of purchase"

. label var valor          "value"

. label var anualizacao    "annualization factor"

. label var deflator       "deflator"

. label var produto_imp    "imputation flag"

. format weight1 %14.8f

. format weight2 %14.8f

. format code_dom %8.0f

. format code_uc %9.0f

. format code_produto %7.0f

. format valor %11.2f

. format deflator %5.2f

. drop if num_item==99901
(6,094 observations deleted)

. sort code_pessoa

. merge m:1 code_pessoa using `headetc'

    Result                           # of obs.
    -----------------------------------------
    not matched                        61,899
        from master                         0  (_merge==1)
        from using                     61,899  (_merge==2)

    matched                         1,359,013  (_merge==3)
    -----------------------------------------

. drop if _merge==2
(61,899 observations deleted)

. drop _merge

. drop if head_etc>=6 // external members of household
(1,421 observations deleted)

. count if valor==999999.99
  49,573

. replace valor=0 if valor==999999.99 // this is how missing values are code
> d
(49,573 real changes made)

. gen double valor_an=valor*deflator*anualizacao

. format valor_an %16.2f

. gen byte transfertoother=(code_pr==4800401 | code_pr==4800402 | code_pr==4
> 800403 | code_pr==4800404 | code_pr==4800405 | code_pr==4800501)

. gen double v_transfertoother=0

. format v_transfertoother %16.2f

. replace v_transfertoother=valor_an if transfertoother==1
(6,223 real changes made)

. sort code_uc

. by code_uc: egen vuc_transfertoother=sum(v_transfertoother)

. // separate data sets for box 48 of questionnaire and other boxes
. tempfile despesa_ind

. save `despesa_ind', replace
(note: file C:\Users\Sean\AppData\Local\Temp\ST_3100000g.tmp not found)
file C:\Users\Sean\AppData\Local\Temp\ST_3100000g.tmp saved

. keep code_uc vuc_transfertoother

. by code_uc: drop if _n>1 // keep only one observation per household
(1,301,889 observations deleted)

.         // (faster than duplicates drop)
. rename vuc_transfertoother vuc_transfertoother_48 

. tempfile despesa_48

. save `despesa_48', replace // 48 because this data set corresponds to 
(note: file C:\Users\Sean\AppData\Local\Temp\ST_3100000h.tmp not found)
file C:\Users\Sean\AppData\Local\Temp\ST_3100000h.tmp saved

.                 // box 48 of the POF questionnaire
. use `despesa_ind'

. drop if num_q==48
(46,177 observations deleted)

.         *note only 800 of 46,000 items are boughtforUC!=1 & num_q==48
. drop if num_q==26 // Q26 Jogos e Apostas (Gambling & Betting) dropped beca
> use extraordinary
(8,100 observations deleted)

. drop if num_q==45 // Q45 Cerim�nias familiares, pr�ticas religiosas, outra
> s festas e recep��es dropped bc extraordinary
(15,806 observations deleted)

. sort code_uc

. create_purchase_types `purchase_types'
(1,155,517 real changes made)
(17,392 real changes made)
(60,759 real changes made)
(3,029 real changes made)
(678 real changes made)
(609 real changes made)
(907 real changes made)

. local keeplist `r(keeplist)'

. by code_uc: drop if _n>1 // keep only one observation per household
(1,231,839 observations deleted)

.         // (faster than duplicates drop)
. keep code_uc `keeplist'

. foreach p of local purchase_types {
  2.         rename vuc_`p' vuc_`p'_2250 // 2250 because this data set corre
> sponds to 
  3.                 // boxes 22 to 50 of the POF questionnaire
. }

. tempfile despesa_2250

. save `despesa_2250', replace
(note: file C:\Users\Sean\AppData\Local\Temp\ST_3100000i.tmp not found)
file C:\Users\Sean\AppData\Local\Temp\ST_3100000i.tmp saved

. 
. ** REGISTRO: DESPESA COM VE�CULOS - POF4 / QUADRO 51 (tipo_reg=13)
. ** (VEHICLE EXPENDITURES)
. clear

. #delimit ;
delimiter now ;
. infix 
>                         tipo_reg                                 1-2    /*
>  tipo de registro // type of register */
>                         UF                                               3
> -4    /* codigo da unidade federativa // state code */
>                         num_seq                                  5-7    /*
>  numero sequencial // sequential number in household */
>                         num_dv                                   8      /*
>  digito verificador do sequencial // verification digit */
>                         num_dom                                  9-10   /*
>  numero do domicilio // dwelling number */
>         double  code_dom                                 3-10   /* unique 
> dwelling ID */
>                         num_uc                                   11     /*
>  numero da unidade de consumo // household number */
>                         num_informante                  12-13   /* numero 
> do informante // respondent number */
>         double  code_uc                                  3-11   /* unique 
> household ID */
>         double  code_pessoa                      3-13   /* unique person I
> D */
>                         estratogeo                              14-15   /*
>  estrato geografico // geographic strata */
>                         weight1                                 16-29   /*
>  fator de expansao 1 (desenho amostral) // expansion factor 1 (sampling de
> sign) */
>                         weight2                                 30-43   /*
>  fator de expansao 2 (ajustado p/ estimativas) // expansion factor 2 (adju
> sted) */
>                         num_quadro                              44-45   /*
>  numero do quadro // section number */
>                         num_item                                46-50   /*
>  codigo do item // item code */
>         double  code_produto                    44-50   /* codigo do produ
> to // product code */
>                         aquisicao                               51-52   /*
>  forma de aquisicao // form of purchase */
>         double  valor                                   53-63   /* valor d
> a despesa/aquisicao // value */
>                         estado_aquisicao                64      /* estado 
> de aquisicao // state of purchase */
>                         anualizacao                     65-66   /* fator d
> e anualizacao // annualization factor */
>                         deflator                                67-71   /*
>  deflator fator // deflator */
>                         produto_imp                     99-100  /* produto
>  imputado // imputation flag */
>         using "$base/data/POF0809/T_DESPESA_VEICULO_S.txt"
> ;
(16,560 observations read)

. #delimit cr
delimiter now cr
. label var tipo_reg         "type of register"

. label var UF               "state code"

. label var num_seq          "sequential number in household"

. label var num_dv           "verification digit"

. label var num_dom          "dwelling number"

. label var code_dom         "unique dwelling ID"

. label var num_uc           "household number"

. label var num_informante   "respondent number"

. label var code_uc          "unique household ID"

. label var code_pessoa      "unique person ID"

. label var estratogeo       "geographic strata"

. label var weight1          "expansion factor 1 (sampling design)"

. label var weight2          "expansion factor 2 (adjusted)"

. label var num_quadro       "section number"

. label var num_item         "item code"

. label var code_produto     "product code"

. label var aquisicao        "form of purchase"

. label var valor            "value"

. label var estado_aquisicao "state of purchase"

. label var anualizacao      "annualization factor"

. label var deflator         "deflator"

. label var produto_imp      "imputed product"

. format weight1 %14.8f

. format weight2 %14.8f

. format code_dom %8.0f

. format code_uc %9.0f

. format code_produto %7.0f

. format valor %11.2f

. format deflator %5.2f

. drop if num_item==99901
(0 observations deleted)

. replace valor=0 if valor==999999.99 // this is how missing values are code
> d
(431 real changes made)

. gen double valor_an=valor*deflator*anualizacao

. format valor_an %16.2f

. sort code_uc

. create_purchase_types `purchase_types'
(14,192 real changes made)
(167 real changes made)
(844 real changes made)
(13 real changes made)
(839 real changes made)
(3 real changes made)
(71 real changes made)

. local keeplist `r(keeplist)'

. tempfile despesav

. save `despesav', replace
(note: file C:\Users\Sean\AppData\Local\Temp\ST_3100000j.tmp not found)
file C:\Users\Sean\AppData\Local\Temp\ST_3100000j.tmp saved

. by code_uc: drop if _n>1 // keep only one observation per household
(2,808 observations deleted)

.         // (faster than duplicates drop)
. keep code_uc `keeplist'

. foreach p of local purchase_types {
  2.         rename vuc_`p' vuc_`p'_51 // 51 because this data set correspon
> ds to 
  3.                 // box 51 of the POF questionnaire
. }

. tempfile despesa_51

. save `despesa_51', replace
(note: file C:\Users\Sean\AppData\Local\Temp\ST_3100000k.tmp not found)
file C:\Users\Sean\AppData\Local\Temp\ST_3100000k.tmp saved

. 
. ** REGISTRO: RENDIMENTOS E DEDU��ES - POF5 / QUADRO 53 (tipo_reg=14)
. ** (LABOR INCOME AND DEDUCTIONS)
. clear

. #delimit ;
delimiter now ;
. infix 
>                         tipo_reg                                 1-2     /
> * tipo de registro // type of register */
>                         UF                                               3
> -4     /* codigo da unidade federativa // state code */
>                         num_seq                                  5-7     /
> * numero sequencial // sequential number in household */
>                         num_dv                                   8       /
> * digito verificador do sequencial // digit verification */
>                         num_dom                                  9-10    /
> * numero do domicilio // dwelling number */
>         double  code_dom                                 3-10    /* unique
>  dwelling ID */
>                         num_uc                                  11       /
> * numero da unidade de consumo // household number */
>         double  code_uc                                  3-11    /* unique
>  household ID */
>                         num_informante                  12-13    /* numero
>  do informante // respondent number */
>         double  code_pessoa                      3-13    /* unique person 
> ID */
>                         estratogeo                              14-15    /
> * estrato geografico // geographic strata */
>         double  weight1                                 16-29    /* fator 
> de expansao 1 (desenho amostral) // expansion factor 1 (sampling design) *
> /
>         double  weight2                                 30-43    /* fator 
> de expansao 2 (ajustado p/ estimativas) // expansion factor 2 (adjusted) *
> /
>                         num_quadro                              44-45    /
> * numero do quadro // section number */
>                         trab_principal                  46       /* tipo d
> e trabalho // type of occupation */
>                         posicao                                 47-48    /
> * posicao na ocupacao // job position */
>                         forma_rendimento                49       /* forma 
> do ultimo rendimento // form of last income */
>                         num_item                                50-54    /
> * codigo do item // item code */
>         double  valor                                   55-65    /* valor 
> do ultimo rendimento // value of last income */
>                         mes                                     66-67    /
> * mes do ultimo rendimento // month of last income */
>                         qtd_meses                               68-69    /
> * numero meses recebidos // number of months received */
>                         ded_exist                               70       /
> * existencia de deducao // existence of deduction */
>                         num_PP                                  71-75    /
> * codigo de previdencia publica // public pension code */
>         double  ded_PP                                  76-86    /* valor 
> da previdencia publica // value of public pension deduction */
>                         num_imposto                     87-91    /* codigo
>  de imposto de renda // income tax code */
>         double  ded_imposto                     92-102   /* valor do impos
> to renda // value of income tax */
>                         num_outras                              103-107  /
> * codigo de outras deducoes // other deductions code */
>         double  ded_outras                              108-118  /* valor 
> de outras deducoes // value of other deductions */
>                         anualizacao                     119-120  /* fator 
> de anualizacao // annualization factor */
>                         deflator                                121-125  /
> * deflator fator // deflator */
>                         income_imp                              234-235  /
> * codigo de imputacao // imputation flag */
>         using "$base/data/POF0809/T_RENDIMENTOS_S.txt"
> ;
(101,053 observations read)

. #delimit cr
delimiter now cr
. label var tipo_reg          "type of register"

. label var UF                "state code"

. label var num_seq           "sequential number in household"

. label var num_dv            "digit verification"

. label var num_dom           "dwelling number"

. label var code_dom          "unique dwelling ID"

. label var num_uc            "household number"

. label var code_uc           "unique household ID"

. label var num_informante    "respondent number"

. label var code_pessoa       "unique person ID"

. label var estratogeo        "geographic strata"

. label var weight1           "expansion factor 1 (sampling design)"

. label var weight2           "expansion factor 2 (adjusted)"

. label var num_quadro        "section number"

. label var trab_principal    "type of occupation"

. label var posicao           "job position"

. label var forma_rendimento  "form of last income"

. label var num_item          "item code"

. label var valor             "value of last income"

. label var mes               "month of last income"

. label var qtd_meses         "number of months received"

. label var ded_exist         "existence of deduction"

. label var num_PP            "public pension code"

. label var ded_PP            "value of public welfore"

. label var num_imposto       "income tax code"

. label var ded_imposto       "value of income tax"

. label var num_outras        "other deductions code"

. label var ded_outras        "value of other deductions"

. label var anualizacao       "annualization factor"

. label var deflator          "deflator"

. label var income_imp        "imputation flag"

. format code_dom %8.0f

. format code_uc %9.0f

. format code_pessoa %11.0f

. format weight1 %14.8f

. format weight2 %14.8f

. format valor %11.2f

. format ded_PP %11.2f

. format ded_imposto %11.2f

. format ded_outras %11.2f

. format deflator %5.2f

. gen double code_item=num_item+(100000*num_quadro)

. format code_item %7.0f

. gen byte valormissing=(valor==999999)

. gen byte valorzero=(valor==0)

. gen byte working=(valor>0) // includes missing (missings are those who 

.         // reported paying taxes but refused to report amount)
. gen byte formal_working=(ded_PP>0) // includes missing (missings are those
>  who 

.         // reported paying taxes but refused to report amount)
. count if valorzero==1
  9,375

. foreach x in PP imposto outras {
  2.         gen byte `x'missing=(ded_`x'==999999)
  3. }

. gen byte dedmissing=(PPmissing==1 | impostomissing==1 | outrasmissing==1)

. foreach var of varlist valor ded_PP ded_imposto ded_outras {
  2.         replace `var'=0 if `var'==999999
  3.         gen double `var'_an = `var'*deflator*qtd_meses
  4.         gen double `var'_an_d = `var'*qtd_meses
  5.         format `var'_an* %16.2f
  6. }
(605 real changes made)
(2,430 real changes made)
(1,855 real changes made)
(1,535 real changes made)

. sort code_pessoa

. merge m:1 code_pessoa using `headetc'

    Result                           # of obs.
    -----------------------------------------
    not matched                       105,429
        from master                         0  (_merge==1)
        from using                    105,429  (_merge==2)

    matched                           101,053  (_merge==3)
    -----------------------------------------

. summ _merge

    Variable |        Obs        Mean    Std. Dev.       Min        Max
-------------+---------------------------------------------------------
      _merge |    206,482    2.489403    .4998889          2          3

. drop if _merge==2
(105,429 observations deleted)

. drop _merge

. drop if head_etc>=6 // external members of household
(129 observations deleted)

. gen byte valormissing_head_primary=((valormissing==1 | valorzero==1) & hea
> d_etc==1 & trab_principal==1)

. count if valormissing_h==1
  2,199

. gen byte valormissing_primary=((valormissing==1 | valorzero==1) & trab_pri
> ncipal==1)

. count if valormissing_p==1
  7,582

. // pre-FGTS (grossing up): // added May 17, 2013
. replace valor_an = valor_an*1.08 if ded_exist==1 
(34,464 real changes made)

. replace valor_an_d = valor_an_d*1.08 if ded_exist==1 
(34,464 real changes made)

.         // simulates FGTS contribution paid by employers, which is 8% of n
> et wage;
.         //  if ded_exist==1 restricts to formal sector 
.         //  (where we assume that those with any deduction are formal sect
> or
.         //   since we don't have a separate variable on formal sector)
. gen fgts = 0

. gen fgts_d = 0

. replace fgts = valor_an*.08 if ded_exist==1
(34,464 real changes made)

. replace fgts_d = valor_an_d*.08 if ded_exist==1
(34,464 real changes made)

.         // FGTS contribution paid by employers
. // end of FGTS
. sort code_uc

. by code_uc: egen double vuc_laborincome_53=sum(valor_an)

. by code_uc: egen double vuc_laborincome_53_d=sum(valor_an_d)

. foreach x in PP imposto outras {
  2.         by code_uc: egen double vuc_ded_`x'_53=sum(ded_`x'_an)
  3.         by code_uc: egen double vuc_ded_`x'_53_d=sum(ded_`x'_an_d)
  4. }

. by code_uc: egen double vuc_ded_fgts_53=sum(fgts)

. by code_uc: egen double vuc_ded_fgts_53_d=sum(fgts_d)

. by code_uc: egen headmissingprimary=max(valormissing_head_primary)

. by code_uc: egen membermissingprimary=max(valormissing_primary)

. by code_uc: egen n_working=sum(working)

. by code_uc: egen n_formal_working=sum(formal_working)

. sort code_pessoa

. by code_pessoa: egen labor_valormissing=sum(valormissing) 

. foreach x in laborincome ded_PP ded_imposto ded_outras {
  2.         format vuc_`x'_53* %16.2f
  3. }

. #delimit ;
delimiter now ;
. local keeplist 
>         vuc_laborincome* 
>         vuc_ded_PP* 
>         vuc_ded_imposto* 
>         vuc_ded_outras* 
>         vuc_ded_fgts* 
>         headmissingprimary 
>         membermissingprimary 
>         labor_valormissing 
>         ded_exist 
>         n_working 
>         n_formal_working
> ;

. #delimit cr
delimiter now cr
. tempfile laborincome

. save `laborincome', replace
(note: file C:\Users\Sean\AppData\Local\Temp\ST_3100000l.tmp not found)
file C:\Users\Sean\AppData\Local\Temp\ST_3100000l.tmp saved

. sort code_uc

. by code_uc: drop if _n>1 // keep only one observation per household
(52,100 observations deleted)

.         // (faster than duplicates drop)
. keep code_uc `keeplist'

. count
  48,824

. tempfile laborincome_53

. save `laborincome_53', replace
(note: file C:\Users\Sean\AppData\Local\Temp\ST_3100000m.tmp not found)
file C:\Users\Sean\AppData\Local\Temp\ST_3100000m.tmp saved

. 
. ** REGISTRO: OUTROS RENDIMENTOS - POF5 / QUADROS 54 A 57 (tipo_reg=15)
. ** (PENSIONS AND OTHER INCOME)
. clear

. #delimit ;
delimiter now ;
. infix 
>                         tipo_reg                1-2    /* tipo de registro
>  // type of register */    
>                         UF                      3-4    /* codigo da unidad
> e federativa // state code */
>                         num_seq                 5-7    /* numero sequencia
>  // sequential number in household */
>                         num_dv                  8      /* digito verificad
> or do sequencial // verification digit */
>                         num_dom                 9-10   /* numero do domici
> lio // dwelling number */
>         double  code_dom                3-10   /* unique dwelling ID */
>                         num_uc                  11     /* numero da unidad
> e de consumo // household number */
>         double  code_uc                 3-11   /* unique household ID */
>                         num_informante         12-13   /* numero do inform
> ante // respondent number */
>         double  code_pessoa             3-13   /* unique person ID */
>                         estratogeo             14-15   /* estrato geografi
> co // geographic strata */
>         double  weight1                16-29   /* fator de expansao 1 (des
> enho amostral) // expansion factor 1 (sampling design) */
>         double  weight2                30-43   /* fator de expansao 2 (aju
> stado p/ estimativas) // expansion factor 2 (adjusted) */
>                         num_quadro             44-45   /* numero do quadro
>  // section number */
>                         num_item               46-50   /* codigo do item /
> / item code */
>         double  code_item              44-50   /* unique item ID */
>         double  valor                  51-61   /* valor do rendimento // v
> alue of income */
>         double  deducao                62-72   /* valor da deducao // valu
> e of deduction */
>                         mes                    78-79   /* mes do ultimo re
> ndimento // month of last income */
>                         qtd_meses              80-81   /* numero meses rec
> ebidos // number of months received */
>                         anualizacao            82-83   /* fator de anualiz
> acao // annualization factor */
>                         deflator               84-88   /* deflator fator /
> / deflator */
>                         income_imp            143-144  /* codigo de imputa
> cao // imputation flag */
>         using "$base/data/POF0809/T_OUTROS_RECI_S.txt"
> ;
(169,590 observations read)

. #delimit cr
delimiter now cr
. label var tipo_reg       "type of register"

. label var UF             "state code"

. label var num_seq        "sequential number in household"

. label var num_dv         "verification digit"

. label var num_dom        "dwelling number"

. label var code_dom       "unique dwelling ID"

. label var num_uc         "household number" 

. label var code_uc        "unique household ID"

. label var num_informante "respondent number"

. label var code_pessoa    "unique person ID"

. label var estratogeo     "geographic strata"

. label var weight1        "expansion factor 1 (sampling design)"

. label var weight2        "expansion factor 2 (adjusted)"

. label var num_quadro     "section number"

. label var num_item       "item code"

. label var code_item      "unique item ID"

. label var valor          "value of income"

. label var deducao        "value of deduction"

. label var mes            "month of last income"

. label var qtd_meses      "number of months received"

. label var anualizacao    "annualization factor"

. label var deflator       "deflator"

. label var income_imp     "imputation flag"

. format code_dom %8.0f

. format code_uc %9.0f

. format code_pessoa %11.0f

. format weight1 %14.8f

. format weight2 %14.8f

. format valor %11.2f

. format deducao %11.2f

. format deflator %5.2f

. format code_item %7.0f

. rename code_item c

. gen byte valormissing=(valor==999999)

. gen byte dedmissing=(deducao==999999)

. replace valor=0 if valor==999999
(2,759 real changes made)

. replace deducao=0 if deducao==999999 // this is how missing values are cod
> ed
(0 real changes made)

. bysort code_pessoa: egen nonl_valormissing=sum(valormissing)

. *outliers: government transfers that exceed reasonable transfer size:
.         *usually determined to be a cause of reporting annual for the ques
> tion "quantidade do �ltimo rendimento mensal recebido"
.         *note very few cases of outliers
. #delimit ;
delimiter now ;
. replace valor=valor/qtd_meses if
>         (c==5401001 & valor>500) |
>         (c==5401101 & valor>2500)|
>         (c==5401301 & valor>500) |
>         (c==5401401 & valor>2000)|
>         (c==5403701 & valor>1000)|
>         (c==5402701 & valor>500) ;
(9 real changes made)

. #delimit cr
delimiter now cr
. // Deflated (no suffix) and non-deflated (..._d) versions of value variabl
> es:
. //  (note deflated versions will be used everywhere except to determine Bo
> lsa Familia
. //  eligibility since it is nominal incomes that matter for Bolsa Familia 
> eligibility rules)
. gen double valor_an=valor*deflator*anualizacao if num_quadro!=54
(57,510 missing values generated)

. gen double valor_an_d=valor*anualizacao if num_quadro!=54
(57,510 missing values generated)

. summ anualizacao if num_q==54

    Variable |        Obs        Mean    Std. Dev.       Min        Max
-------------+---------------------------------------------------------
 anualizacao |     57,510           1           0          1          1

. replace valor_an=valor*deflator*qtd_meses if num_quadro==54
(57,510 real changes made)

. replace valor_an_d=valor*qtd_meses if num_quadro==54
(57,510 real changes made)

. gen double deducao_an=deducao*deflator*anualizacao if num_quadro!=54
(57,510 missing values generated)

. gen double deducao_an_d=deducao*anualizacao if num_quadro!=54
(57,510 missing values generated)

. replace deducao_an=deducao*deflator*qtd_meses if num_quadro==54
(57,510 real changes made)

. replace deducao_an_d=deducao*qtd_meses if num_quadro==54
(57,510 real changes made)

. format valor_an* %16.2f

. format deducao_an* %16.2f

. gen double vnet_an=valor_an-deducao_an

. gen double vnet_an_d=valor_an_d-deducao_an_d

. format vnet_an* %16.2f

. sort code_pessoa

. merge m:1 code_pessoa using `headetc'

    Result                           # of obs.
    -----------------------------------------
    not matched                       116,263
        from master                         0  (_merge==1)
        from using                    116,263  (_merge==2)

    matched                           169,590  (_merge==3)
    -----------------------------------------

. drop if _merge==2
(116,263 observations deleted)

. drop if head_etc>=6 // external members of household
(167 observations deleted)

. 
. *****ADDITIONAL MARKET INCOME*****
. ** 1. Contributory Pensions (treated as additional market income in benchm
> ark case;
. **     as a government transfer in sensitivity analysis)
.         // Aposentadoria do INSS, Previd�ncia P�blica (Municipal, Estadual
> , Federal)
. gen byte mi1 = (c==5400101 | c==5400102 | c==5400301 | c==5400302 | c==550
> 6401 | ///
>         c==5506501 | c==5506601)

. ** 2. Private Pensions // Aposentadoria Privada (eg Suplement�ria)
. gen byte mi2 = (c==5400501 | c==5400502)

. ** 3. Bonus from employer // Aux�lio, adicional from employer
. gen byte mi3 = ((c>=5401501 & c<=5401801) | c==5402301)

. ** 4. Rents // Aluguel de bens imoveis e moveis
. gen byte mi4 = (c==5400801 | c==540002 | c==5400901 | c==5400902 | c==5400
> 903)

. ** 5. Copyrights, patents
. gen byte mi5 = (c==5400904 | c==5400905)

.         ** no observations
. ** 6. Child (<10y/o) labor income 
. gen byte mi6 = (c==5403401)

.         ** only four observations, each have valor=415
. ** 7. Profit sharing
. gen byte mi7 = (c==5500301 | c==5504501)

. ** 8. Caixinha
. gen byte mi8 = (c==5502801)

. ** 9. Thirteenth month bonus
. gen byte mi9 = (c==5503701 | c==5503702)

. ** 10. Vacation pay
. gen byte mi10 = (c==5503801 | c==5503802 | c==5503803)

. ** 11. Overtime pay
. gen byte mi11 = (c==5504101)

. ** 12. Commission
. gen byte mi12 = (c==5505001)

. ** 13. Other and bonuses
. gen byte mi13 = (c==5502603 | c==5503805 | c==5503901 | c==5503902 | c==55
> 03903 | ///
>         c==5504001 | c==5504002 | c==5504201| c==5504301 | c==5505002)

. ** 14. Alimony
. gen byte mi14 = (c==5400701 | c==5400702)

. ** 15. Remittances
. gen byte mi15 = (c==5403301)

. ** 16. Other private transfer (monetary gift, etc)
. gen byte mi16 = (c==5502603 | c==5503805 | c==5503901 | c==5503902 | c==55
> 03903 | ///
>         c==5504001 | c==5504002 | c==5504201 | c==5504301 | c==5505002)

.         ** note 5403201 and 540302 are doa�ao de nao morador; donation wou
> ld normally be excluded however they are on the habitual section (Q54) so 
> I think it is right to include them
. ** 17. PIS/PASEP Rendimento & Saque
. gen byte mi17 = (c==5500101 | c==5500102 | c==5500104)

.         ** note abono do PIS/PASEP is counted as government transfer (gov4
> 0)
. ** 18. FGTS
. gen byte mi18 = (c==5506201)

. ** 19. Financial Interest
. gen byte mi19 = (c==5501501)

. ** 20. Found Money
. gen byte mi20 = (c==5503201)

. ** 21. Daycare credit // Auxilio-creche (market income because paid by emp
> loyer)
. gen byte mi21=(c==5502602 | c==5403601)

. ** large subcategories: Contributory Pensions (mi22), Addl Labor Income (m
> i23), ///
>         ** Private transfers (mi24), Rents (mi4), Financial Interest (mi19
> ), Other (mi25)
. gen byte mi22=(mi1==1 | mi2==1)

. gen byte mi23=(mi3==1 | mi5==1 | mi6==1 | mi7==1 | mi8==1 | mi9==1 | mi10=
> =1 | mi11==1 | mi12==1 | mi13==1)

. gen byte mi24=(mi14==1 | mi15==1 | mi16==1)

. gen byte mi25=(mi17==1 | mi18==1 | mi20==1 | mi21==1)

. sort code_uc

. local mi=25

. income_by_category mi `mi'
(33,856 real changes made)
(3,665 real changes made)
(33,858 real changes made)
(33,856 real changes made)
(3,665 real changes made)
(33,858 real changes made)
(256 real changes made)
(90 real changes made)
(256 real changes made)
(256 real changes made)
(90 real changes made)
(256 real changes made)
(10,961 real changes made)
(2,680 real changes made)
(11,061 real changes made)
(10,961 real changes made)
(2,680 real changes made)
(11,061 real changes made)
(2,648 real changes made)
(67 real changes made)
(2,648 real changes made)
(2,648 real changes made)
(67 real changes made)
(2,648 real changes made)
(0 real changes made)
(0 real changes made)
(0 real changes made)
(0 real changes made)
(0 real changes made)
(0 real changes made)
(4 real changes made)
(0 real changes made)
(4 real changes made)
(4 real changes made)
(0 real changes made)
(4 real changes made)
(797 real changes made)
(125 real changes made)
(797 real changes made)
(797 real changes made)
(125 real changes made)
(797 real changes made)
(8 real changes made)
(0 real changes made)
(8 real changes made)
(8 real changes made)
(0 real changes made)
(8 real changes made)
(30,561 real changes made)
(11,080 real changes made)
(30,565 real changes made)
(30,561 real changes made)
(11,080 real changes made)
(30,565 real changes made)
(19,509 real changes made)
(4,684 real changes made)
(19,509 real changes made)
(19,509 real changes made)
(4,684 real changes made)
(19,509 real changes made)
(2,552 real changes made)
(245 real changes made)
(2,552 real changes made)
(2,552 real changes made)
(245 real changes made)
(2,552 real changes made)
(516 real changes made)
(13 real changes made)
(516 real changes made)
(516 real changes made)
(13 real changes made)
(516 real changes made)
(403 real changes made)
(32 real changes made)
(403 real changes made)
(403 real changes made)
(32 real changes made)
(403 real changes made)
(2,468 real changes made)
(29 real changes made)
(2,468 real changes made)
(2,468 real changes made)
(29 real changes made)
(2,468 real changes made)
(9 real changes made)
(0 real changes made)
(9 real changes made)
(9 real changes made)
(0 real changes made)
(9 real changes made)
(403 real changes made)
(32 real changes made)
(403 real changes made)
(403 real changes made)
(32 real changes made)
(403 real changes made)
(2,187 real changes made)
(25 real changes made)
(2,187 real changes made)
(2,187 real changes made)
(25 real changes made)
(2,187 real changes made)
(2,016 real changes made)
(49 real changes made)
(2,016 real changes made)
(2,016 real changes made)
(49 real changes made)
(2,016 real changes made)
(6 real changes made)
(0 real changes made)
(6 real changes made)
(6 real changes made)
(0 real changes made)
(6 real changes made)
(8 real changes made)
(0 real changes made)
(8 real changes made)
(8 real changes made)
(0 real changes made)
(8 real changes made)
(23 real changes made)
(4 real changes made)
(23 real changes made)
(23 real changes made)
(4 real changes made)
(23 real changes made)
(34,112 real changes made)
(3,755 real changes made)
(34,114 real changes made)
(34,112 real changes made)
(3,755 real changes made)
(34,114 real changes made)
(65,311 real changes made)
(18,859 real changes made)
(65,415 real changes made)
(65,311 real changes made)
(18,859 real changes made)
(65,415 real changes made)
(2,880 real changes made)
(61 real changes made)
(2,880 real changes made)
(2,880 real changes made)
(61 real changes made)
(2,880 real changes made)
(4,234 real changes made)
(78 real changes made)
(4,234 real changes made)
(4,234 real changes made)
(78 real changes made)
(4,234 real changes made)

. 
. *****GOVERNMENT TRANSFERS*****
. ** 1. Bolsa Familia
. gen byte gov1  = (c==5401001)

. ** 2. Scholarships
. gen byte gov7  = (c==5401201) // PETI

. gen byte gov8  = (c==5401301) // Bolsa Escola

. gen byte gov9  = (c==5400601) // Bolsa de Estudo

. gen byte gov10 = (c==5501901) // Cr�dito Educativo

. gen byte gov11 = (c==5502601) // Aux�lio Educa�ao

. gen byte gov12 = (c==5502604) // Aux�lio Escola

. gen byte gov13 = 0 // Previously Aux�lio Creche but we discovered that's p
> aid by 

.         // employer, thus part of market income
. gen byte gov2  = (gov7==1 | gov8==1 | gov9==1 | gov10==1 | gov11==1 | gov1
> 2==1 | gov13==1)

. ** large subcategories of otherscholarships are: PETI (gov7), Bolsa Escola
>  (gov8), Other scholarships (gov42)
. gen byte gov42 = (gov2==1 & gov7!=1 & gov8!=1)

. ** 3. BPC 
. gen byte gov3  = (c==5401101)

. ** 4. Special Circumstances Pensions
. gen byte gov14 = (c==5400201 | c==5400202) // Pensao do INSS

. gen byte gov15 = (c==5400401 | c==5400402) // Pensao (municipal, estadual,
>  federal) 

.         // da Previd�ncia P�blica
. gen byte gov16 = (c==5502201) // Acidente de trabalho (Previd�ncia P�blica
> )

. gen byte gov17 = (c==5402501) // Aux�lio Doen�a da Previd�ncia P�blica

. gen byte gov32 = (c==5501801) // Aux�lio Maternidade

. gen byte gov4  = (gov14==1 | gov15==1 | gov16==1 | gov17==1 | gov32==1)

. ** 5. Unemployment Benefits
. gen byte gov18 = (c==5501701) // Seguro Desemprego

. gen byte gov19 = (c==5501702) // Sal�rio Desemprego

. gen byte gov20 = (c==5501703) // Aux�lio Desemprego

. gen byte gov21 = (c==5402201) // Agente Jovem - programa governamental par
> a jovem desempregado

. gen byte gov5  = (gov18==1 | gov19==1 | gov20==1 | gov21==1)

. ** 6. Other Public Transfers
. gen byte gov22 = (c==5401401) // Programas de Renda M�nima (outros; munici
> pal, estadual, federal)

. gen byte gov23 = (c==5403001) // Bolsa Renda

. gen byte gov24 = (c==5401901) // Aux�lio Estiagem (drought)

. gen byte gov25 = (c==5402901) // Aux�lio Leite4

. gen byte gov26 = (c==5403101) // Aux�lio G�s

. gen byte gov27 = (c==5402001) // Aux�lio Comunica�ao

. gen byte gov28 = (c==5402101) // Aux�lio Energia El�trica

. gen byte gov29 = (c==5402401) // Aux�lio a portadores de defici�ncia f�sic
> a

. gen byte gov30 = (c==5403701) // Aux�lio para plano m�dico

. gen byte gov31 = (c==5403801) // Aux�lio Moradia

. gen byte gov33 = (c==5501802) // Aux�lio Natalidade

. gen byte gov34 = (c==5403501) // Aux�lio Defeso

. gen byte gov35 = (c==5402701) // Cesta B�sica

. gen byte gov36 = (c==5402801) // Cartao Cidadao

. gen byte gov37 = (c==5500103 | c==5500105) // Abono do PIS/PASEP

.         ** no obs: c==5503501 // Aux�lio Tratamento, c==5500105 // Aux�lio
>  Mae Guarda, c==5503101 // Aux�lio Velhice
. gen byte gov6 = (gov22==1 | gov23==1 | gov24==1 | gov25==1 | gov26==1 | go
> v27==1 | ///
>         gov28==1 | gov29==1 | gov30==1 | gov31==1 | gov33==1 | gov34==1 | 
> gov35==1 | ///
>         gov36==1 | gov37==1)

. ** Large subcategories of other public transfers are: Minimum Income Progr
> ams (gov40), 
. **      Auxilio Gas (gov26), other government auxilios (gov41 - includes c
> artao cidadao),
. **      cesta b�sica (gov35), Abono do PIS/PASEP (gov37)
. gen byte gov40 = (gov22==1 | gov23==1)

. gen byte gov41 = (gov24==1 | gov25==1 | gov27==1 | gov28==1 | gov29==1 | g
> ov30==1 | ///
>         gov31==1 | gov33==1 | gov34==1 | gov36==1)

. ** "Other Direct Transfers" (gov38) is all direct except BF and BPC
. gen byte gov38 = (gov2==1 | gov4==1 | gov5==1 | gov6==1)

. ** All direct transfers (gov39)
. gen byte gov39 = (gov1==1 | gov2==1 | gov3==1 | gov4==1 | gov5==1 | gov6==
> 1)

. /* Summary of Aggregate categories:
> gov1 - Bolsa Fam�lia
> gov2 - Scholarships (all excl. BF)
> gov3 - BPC
> gov4 - Special Circumstances Pensions
> gov5 - Unemployment Benefits
> gov6 - Other Public Transfers
> gov38 - Other Direct Transfers (all direct transfers excl. BF and BPC)
> gov39 - All Direct Transfers (incl. BF and BPC)
> gov40 - Minimum Income Programs (Programas de Renda Minima and Bolsa Renda
> )
> gov41 - Other Government Auxilios (All auxilios except those that are mark
> et income [paid by employer], scholarships, ///
>         auxilio maternidade [special pension], auxilio gas; also includes 
> cartao cidadao)
> gov42 - Other Scholarships (Scholarships, excl. PETI, Bolsa Escola)
> */
. local gov = 42

. // Explore these variables and check for for outliers
. forval x=1/`gov' {
  2.         if `x'!=13 {
  3.                 summarize gov`x' valor if gov`x'==1 & valor>0
  4.                 extremes valor deducao qtd_meses UF if gov`x'==1, n(10)
>  hi
  5.         }
  6. }

    Variable |        Obs        Mean    Std. Dev.       Min        Max
-------------+---------------------------------------------------------
        gov1 |      9,636           1           0          1          1
       valor |      9,636     87.0164    34.42466          6        425

  +--------------------------------------------+
  |    obs:    valor   deducao   qtd_me~s   UF |
  |--------------------------------------------|
  |  15822.   295.00      0.00         12   16 |
  | 101747.   298.00      0.00         12   32 |
  |  15846.   320.00      0.00         12   16 |
  |  49802.   320.00      0.00         12   26 |
  |  15794.   322.00      0.00         12   16 |
  |--------------------------------------------|
  |  15832.   349.00      0.00         12   16 |
  |  15893.   359.00      0.00         12   16 |
  |   6726.   370.00      0.00          5   13 |
  |   9407.   415.00      0.00         12   14 |
  |  15810.   425.00      0.00         12   16 |
  +--------------------------------------------+

    Variable |        Obs        Mean    Std. Dev.       Min        Max
-------------+---------------------------------------------------------
        gov2 |        671           1           0          1          1
       valor |        671      299.84    592.3856         15       4770

  +---------------------------------------------+
  |    obs:     valor   deducao   qtd_me~s   UF |
  |---------------------------------------------|
  | 111539.   3000.00      0.00          5   35 |
  | 115535.   3000.00      0.00          5   35 |
  | 155942.   3100.00      0.00         12   51 |
  |  36222.   3300.00      0.00         10   23 |
  | 115246.   4020.00      0.00          0   35 |
  |---------------------------------------------|
  | 132832.   4100.00      0.00         12   42 |
  | 115666.   4506.00      0.00         12   35 |
  | 107551.   4584.00      0.00         11   33 |
  | 142671.   4770.00   1287.00          0   43 |
  | 144214.   4770.00   1287.00          0   43 |
  +---------------------------------------------+

    Variable |        Obs        Mean    Std. Dev.       Min        Max
-------------+---------------------------------------------------------
        gov3 |      1,507           1           0          1          1
       valor |      1,507    430.2305    113.0702         15       2075

  +---------------------------------------------+
  |    obs:     valor   deducao   qtd_me~s   UF |
  |---------------------------------------------|
  | 134745.   1000.00      0.00          6   42 |
  | 155971.   1000.00      0.00         12   51 |
  |  55699.   1165.00      0.00         10   27 |
  |  37398.   1245.00      0.00          1   23 |
  |  50792.   1500.00      0.00         12   26 |
  |---------------------------------------------|
  |  57405.   1500.00      0.00         12   27 |
  | 160025.   2000.00      0.00          0   52 |
  | 160098.   2000.00      0.00          0   52 |
  | 161161.   2000.00      0.00         12   52 |
  | 135940.   2075.00      0.00          1   42 |
  +---------------------------------------------+

    Variable |        Obs        Mean    Std. Dev.       Min        Max
-------------+---------------------------------------------------------
        gov4 |      6,286           1           0          1          1
       valor |      6,286    727.9228    1187.011         18      41500

  +----------------------------------------------+
  |    obs:      valor   deducao   qtd_me~s   UF |
  |----------------------------------------------|
  |  76514.   10390.00   3500.00         12   31 |
  | 107850.   10608.00      0.00          1   33 |
  | 106939.   10700.00      0.00         12   33 |
  | 104937.   11000.00   2900.00         12   33 |
  |   3139.   11528.00   2384.00         12   12 |
  |----------------------------------------------|
  | 124282.   12000.00      0.00         12   41 |
  | 127014.   22000.00   7000.00          6   41 |
  |  27682.   22012.00   4960.00         12   22 |
  |  12390.   41500.00      0.00         12   15 |
  |  20679.   41500.00      0.00         12   21 |
  +----------------------------------------------+

    Variable |        Obs        Mean    Std. Dev.       Min        Max
-------------+---------------------------------------------------------
        gov5 |      1,950           1           0          1          1
       valor |      1,950    1500.955    1108.277          3      24000

  +----------------------------------------------+
  |    obs:      valor   deducao   qtd_me~s   UF |
  |----------------------------------------------|
  |  88217.    5250.00      0.00          0   31 |
  |  33444.    5580.00      0.00          0   23 |
  | 164490.    5600.00      0.00          0   52 |
  | 118204.    6000.00      0.00          0   35 |
  | 138216.    6300.00      0.00          0   42 |
  |----------------------------------------------|
  |    153.    6500.00      0.00          0   11 |
  |  96032.    7000.00      0.00          0   32 |
  |  95002.    9000.00      0.00          0   32 |
  | 166427.   15000.00      0.00          0   53 |
  |  78509.   24000.00      0.00          0   31 |
  +----------------------------------------------+

    Variable |        Obs        Mean    Std. Dev.       Min        Max
-------------+---------------------------------------------------------
        gov6 |      1,048           1           0          1          1
       valor |      1,048    224.9828    347.8918          5       3000

  +---------------------------------------------+
  |    obs:     valor   deducao   qtd_me~s   UF |
  |---------------------------------------------|
  |  37273.   1800.00      0.00          0   23 |
  |  28766.   1860.00      0.00          1   22 |
  |  29136.   1860.00      0.00          1   22 |
  |  64947.   1860.00      0.00          1   28 |
  |  16005.   1868.00      0.00          1   16 |
  |---------------------------------------------|
  | 122366.   2000.00      0.00          3   35 |
  |  84164.   2508.00      0.00          1   31 |
  |  93050.   2550.00      0.00          0   32 |
  |  94451.   3000.00      0.00          0   32 |
  | 141378.   3000.00      0.00          1   43 |
  +---------------------------------------------+

    Variable |        Obs        Mean    Std. Dev.       Min        Max
-------------+---------------------------------------------------------
        gov7 |         96           1           0          1          1
       valor |         96    58.34375    46.62929         15        360

  +--------------------------------------------+
  |    obs:    valor   deducao   qtd_me~s   UF |
  |--------------------------------------------|
  |  63137.   102.00      0.00         12   28 |
  |  97213.   102.00      0.00          1   32 |
  |   3037.   112.00      0.00         12   12 |
  |  15748.   112.00      0.00         12   16 |
  | 155243.   112.00      0.00         12   50 |
  |--------------------------------------------|
  | 162751.   122.00      0.00         12   52 |
  | 165620.   140.00      0.00         12   52 |
  |  18259.   180.00      0.00         12   17 |
  |  93672.   181.00      0.00          1   32 |
  |  39267.   360.00      0.00          1   24 |
  +--------------------------------------------+

note: 3 values of 102

    Variable |        Obs        Mean    Std. Dev.       Min        Max
-------------+---------------------------------------------------------
        gov8 |        199           1           0          1          1
       valor |        199    69.64657    80.94001         15        540

  +--------------------------------------------+
  |    obs:    valor   deducao   qtd_me~s   UF |
  |--------------------------------------------|
  |  48658.   207.00      0.00         12   26 |
  |  36220.   258.33      0.00         12   23 |
  |  62273.   270.00      0.00         12   28 |
  |  90741.   270.00      0.00          2   31 |
  |  47820.   346.00      0.00          3   26 |
  |--------------------------------------------|
  | 145511.   400.00      0.00          3   43 |
  |  47508.   415.00      0.00         12   26 |
  |  36216.   458.33      0.00         12   23 |
  |  48116.   465.00      0.00         12   26 |
  |  80440.   540.00      0.00          1   31 |
  +--------------------------------------------+

    Variable |        Obs        Mean    Std. Dev.       Min        Max
-------------+---------------------------------------------------------
        gov9 |        359           1           0          1          1
       valor |        359    440.7883    636.9234         15       4584

  +---------------------------------------------+
  |    obs:     valor   deducao   qtd_me~s   UF |
  |---------------------------------------------|
  |  67101.   2400.00      0.00         12   29 |
  | 134422.   2400.00      0.00         12   42 |
  |   9048.   2820.00      0.00         12   14 |
  | 111539.   3000.00      0.00          5   35 |
  | 115535.   3000.00      0.00          5   35 |
  |---------------------------------------------|
  | 155942.   3100.00      0.00         12   51 |
  |  36222.   3300.00      0.00         10   23 |
  | 132832.   4100.00      0.00         12   42 |
  | 115666.   4506.00      0.00         12   35 |
  | 107551.   4584.00      0.00         11   33 |
  +---------------------------------------------+

    Variable |        Obs        Mean    Std. Dev.       Min        Max
-------------+---------------------------------------------------------
       gov10 |          2           1           0          1          1
       valor |          2         365    162.6346        250        480

  +--------------------------------------------+
  |    obs:    valor   deducao   qtd_me~s   UF |
  |--------------------------------------------|
  | 150376.   250.00      0.00          0   50 |
  | 152422.   480.00      0.00          0   50 |
  +--------------------------------------------+

    Variable |        Obs        Mean    Std. Dev.       Min        Max
-------------+---------------------------------------------------------
       gov11 |         10           1           0          1          1
       valor |         10      1760.4    1966.652         60       4770

  +---------------------------------------------+
  |    obs:     valor   deducao   qtd_me~s   UF |
  |---------------------------------------------|
  |  42241.     60.00      0.00          0   24 |
  | 144224.    207.00      0.00          0   43 |
  | 152940.    240.00      0.00          0   50 |
  |  64146.    400.00      0.00          0   28 |
  |  63853.    715.00      0.00          0   28 |
  |---------------------------------------------|
  |  78226.    750.00      0.00          0   31 |
  |  48389.   1672.00      0.00          0   26 |
  | 115246.   4020.00      0.00          0   35 |
  | 142671.   4770.00   1287.00          0   43 |
  | 144214.   4770.00   1287.00          0   43 |
  +---------------------------------------------+

    Variable |        Obs        Mean    Std. Dev.       Min        Max
-------------+---------------------------------------------------------
       gov12 |          5           1           0          1          1
       valor |          5        1031    1250.742         40       2400

  +---------------------------------------------+
  |    obs:     valor   deducao   qtd_me~s   UF |
  |---------------------------------------------|
  |   1579.     40.00      0.00          0   11 |
  | 144651.    135.00      0.00          0   43 |
  | 153440.    180.00      0.00          0   50 |
  | 109476.   2400.00      0.00          0   35 |
  | 113380.   2400.00      0.00          0   35 |
  +---------------------------------------------+

    Variable |        Obs        Mean    Std. Dev.       Min        Max
-------------+---------------------------------------------------------
       gov14 |      4,556           1           0          1          1
       valor |      4,556    595.2873    816.9804         18      41500

  +----------------------------------------------+
  |    obs:      valor   deducao   qtd_me~s   UF |
  |----------------------------------------------|
  |  75604.    5300.00    550.00         12   31 |
  | 140267.    5400.00      0.00         12   43 |
  | 112168.    6000.00      0.00         12   35 |
  |  87694.    7688.00    526.00         12   31 |
  |  42786.    8700.00      0.00         12   25 |
  |----------------------------------------------|
  |  16270.    9000.00   3000.00         12   17 |
  | 160855.    9500.00   3000.00         12   52 |
  | 153087.   10000.00      0.00         12   50 |
  |  76514.   10390.00   3500.00         12   31 |
  |  12390.   41500.00      0.00         12   15 |
  +----------------------------------------------+

    Variable |        Obs        Mean    Std. Dev.       Min        Max
-------------+---------------------------------------------------------
       gov15 |        921           1           0          1          1
       valor |        921    1378.835    2331.405         50      41500

  +----------------------------------------------+
  |    obs:      valor   deducao   qtd_me~s   UF |
  |----------------------------------------------|
  |  38248.    9977.00   1735.00         12   24 |
  |  56446.   10000.00      0.00         12   27 |
  | 168612.   10000.00      0.00         12   53 |
  | 106939.   10700.00      0.00         12   33 |
  | 104937.   11000.00   2900.00         12   33 |
  |----------------------------------------------|
  |   3139.   11528.00   2384.00         12   12 |
  | 124282.   12000.00      0.00         12   41 |
  | 127014.   22000.00   7000.00          6   41 |
  |  27682.   22012.00   4960.00         12   22 |
  |  20679.   41500.00      0.00         12   21 |
  +----------------------------------------------+

    Variable |        Obs        Mean    Std. Dev.       Min        Max
-------------+---------------------------------------------------------
       gov16 |          8           1           0          1          1
       valor |          8     764.625    380.5387        380       1200

  +---------------------------------------------+
  |    obs:     valor   deducao   qtd_me~s   UF |
  |---------------------------------------------|
  | 105828.    380.00      0.00          0   33 |
  | 153383.    380.00      0.00          0   50 |
  |  11613.    415.00      0.00          0   15 |
  | 101559.    545.00      0.00          0   32 |
  |  10340.    827.00      0.00          0   15 |
  |---------------------------------------------|
  | 131929.   1170.00      0.00          0   41 |
  |   2301.   1200.00      0.00          0   11 |
  | 139565.   1200.00      0.00          0   42 |
  +---------------------------------------------+

    Variable |        Obs        Mean    Std. Dev.       Min        Max
-------------+---------------------------------------------------------
       gov17 |        688           1           0          1          1
       valor |        688     631.859    590.3937         70      10608

  +----------------------------------------------+
  |    obs:      valor   deducao   qtd_me~s   UF |
  |----------------------------------------------|
  | 110310.    2250.00      0.00          3   35 |
  | 114489.    2250.00      0.00          3   35 |
  | 134472.    2303.00      0.00          7   42 |
  |  75278.    2361.00      0.00         12   31 |
  | 149205.    2419.00      0.00         10   50 |
  |----------------------------------------------|
  |  82707.    2440.00      0.00          6   31 |
  | 132972.    2500.00      0.00         12   42 |
  |  47110.    2905.00      0.00          1   26 |
  | 162842.    6000.00      0.00          6   52 |
  | 107850.   10608.00      0.00          1   33 |
  +----------------------------------------------+

    Variable |        Obs        Mean    Std. Dev.       Min        Max
-------------+---------------------------------------------------------
       gov18 |      1,894           1           0          1          1
       valor |      1,894    1526.518    1103.101          3      24000

  +----------------------------------------------+
  |    obs:      valor   deducao   qtd_me~s   UF |
  |----------------------------------------------|
  | 119862.    5100.00      0.00          0   35 |
  |  88217.    5250.00      0.00          0   31 |
  |  33444.    5580.00      0.00          0   23 |
  | 164490.    5600.00      0.00          0   52 |
  | 138216.    6300.00      0.00          0   42 |
  |----------------------------------------------|
  |    153.    6500.00      0.00          0   11 |
  |  96032.    7000.00      0.00          0   32 |
  |  95002.    9000.00      0.00          0   32 |
  | 166427.   15000.00      0.00          0   53 |
  |  78509.   24000.00      0.00          0   31 |
  +----------------------------------------------+

    Variable |        Obs        Mean    Std. Dev.       Min        Max
-------------+---------------------------------------------------------
       gov19 |          4           1           0          1          1
       valor |          4       629.5    200.1691        400        830

  +--------------------------------------------+
  |    obs:    valor   deducao   qtd_me~s   UF |
  |--------------------------------------------|
  |  52188.   400.00      0.00          0   26 |
  |  71719.   528.00      0.00          0   29 |
  | 122505.   760.00      0.00          0   35 |
  |  64393.   830.00      0.00          0   28 |
  +--------------------------------------------+

    Variable |        Obs        Mean    Std. Dev.       Min        Max
-------------+---------------------------------------------------------
       gov20 |         26           1           0          1          1
       valor |         26    1205.192    1102.243        415       6000

  +---------------------------------------------+
  |    obs:     valor   deducao   qtd_me~s   UF |
  |---------------------------------------------|
  | 105657.   1245.00      0.00          0   33 |
  | 104854.   1250.00      0.00          0   33 |
  | 107549.   1295.00      0.00          0   33 |
  | 105319.   1520.00      0.00          0   33 |
  | 155033.   1520.00      0.00          0   50 |
  |---------------------------------------------|
  |   6781.   1650.00      0.00          0   13 |
  |   6810.   1650.00      0.00          0   13 |
  | 120739.   2000.00      0.00          0   35 |
  | 104685.   2115.00      0.00          0   33 |
  | 118204.   6000.00      0.00          0   35 |
  +---------------------------------------------+

note: 2 values of 1245

    Variable |        Obs        Mean    Std. Dev.       Min        Max
-------------+---------------------------------------------------------
       gov21 |         26           1           0          1          1
       valor |         26    68.65385    51.83199         30        189

  +--------------------------------------------+
  |    obs:    valor   deducao   qtd_me~s   UF |
  |--------------------------------------------|
  |  30786.    65.00      0.00          7   22 |
  |  58516.    65.00      0.00          4   27 |
  |  17321.    75.00      0.00          2   17 |
  |  32785.   100.00      0.00          3   23 |
  |  46235.   112.00      0.00          7   25 |
  |--------------------------------------------|
  | 128684.   120.00      0.00          6   41 |
  |  56000.   150.00      0.00          4   27 |
  |  56001.   150.00      0.00          4   27 |
  |  99889.   189.00      0.00          9   32 |
  |  99890.   189.00      0.00          8   32 |
  +--------------------------------------------+

note: 3 values of 65

    Variable |        Obs        Mean    Std. Dev.       Min        Max
-------------+---------------------------------------------------------
       gov22 |         83           1           0          1          1
       valor |         83    143.9639     253.941          9       2000

  +---------------------------------------------+
  |    obs:     valor   deducao   qtd_me~s   UF |
  |---------------------------------------------|
  | 110052.    245.00      0.00         12   35 |
  | 109501.    250.00      0.00          5   35 |
  | 110779.    250.00      0.00         12   35 |
  |  53382.    262.00      0.00          2   26 |
  | 109810.    270.00      0.00         12   35 |
  |---------------------------------------------|
  |  13194.    415.00      0.00         12   15 |
  |  13458.    415.00      0.00         12   15 |
  |  95437.    800.00      0.00         12   32 |
  |  95370.    990.00      0.00         12   32 |
  | 122366.   2000.00      0.00          3   35 |
  +---------------------------------------------+

    Variable |        Obs        Mean    Std. Dev.       Min        Max
-------------+---------------------------------------------------------
       gov23 |         69           1           0          1          1
       valor |         69     101.971    45.95105         24        300

  +--------------------------------------------+
  |    obs:    valor   deducao   qtd_me~s   UF |
  |--------------------------------------------|
  | 154824.   120.00      0.00         12   50 |
  | 154863.   120.00      0.00         12   50 |
  | 154920.   120.00      0.00         12   50 |
  | 155090.   120.00      0.00         12   50 |
  | 151430.   132.00      0.00         12   50 |
  |--------------------------------------------|
  | 169123.   140.00      0.00         12   53 |
  |   5365.   150.00      0.00          5   13 |
  |   6657.   150.00      0.00          5   13 |
  | 129752.   255.00      0.00         12   41 |
  | 124785.   300.00      0.00         12   41 |
  +--------------------------------------------+

note: 36 values of 120

    Variable |        Obs        Mean    Std. Dev.       Min        Max
-------------+---------------------------------------------------------
       gov24 |          2           1           0          1          1
       valor |          2      1003.5    1222.588        139       1868

  +--------------------------------------------+
  |   obs:     valor   deducao   qtd_me~s   UF |
  |--------------------------------------------|
  | 53993.    139.00      0.00         12   26 |
  | 16005.   1868.00      0.00          1   16 |
  +--------------------------------------------+

    Variable |        Obs        Mean    Std. Dev.       Min        Max
-------------+---------------------------------------------------------
       gov25 |          7           1           0          1          1
       valor |          7    31.14286    11.89438         17         51

  +-------------------------------------------+
  |    obs:   valor   deducao   qtd_me~s   UF |
  |-------------------------------------------|
  | 169086.    0.00      0.00         12   53 |
  |  88658.   17.00      0.00         12   31 |
  | 145610.   24.00      0.00         12   43 |
  | 145617.   24.00      0.00         12   43 |
  |  25713.   26.00      0.00         12   22 |
  |-------------------------------------------|
  | 134437.   34.00      0.00          6   42 |
  | 128215.   42.00      0.00         12   41 |
  |  89990.   51.00      0.00         12   31 |
  +-------------------------------------------+

    Variable |        Obs        Mean    Std. Dev.       Min        Max
-------------+---------------------------------------------------------
       gov26 |         81           1           0          1          1
       valor |         81    22.74074    16.56636          7         75

  +-------------------------------------------+
  |    obs:   valor   deducao   qtd_me~s   UF |
  |-------------------------------------------|
  |  53332.   42.00      0.00          6   26 |
  | 137635.   42.00      0.00          2   42 |
  |  25241.   60.00      0.00          1   21 |
  |  53809.   60.00      0.00         12   26 |
  |  24405.   62.00      0.00         12   21 |
  |-------------------------------------------|
  |  24875.   62.00      0.00         12   21 |
  | 127085.   62.00      0.00         12   41 |
  |  73031.   65.00      0.00         12   29 |
  |  31286.   75.00      0.00          5   22 |
  |  42393.   75.00      0.00          6   24 |
  +-------------------------------------------+

    Variable |        Obs        Mean    Std. Dev.       Min        Max
-------------+---------------------------------------------------------
       gov27 |          2           1           0          1          1
       valor |          2        81.5    26.16295         63        100

  +--------------------------------------------+
  |    obs:    valor   deducao   qtd_me~s   UF |
  |--------------------------------------------|
  |  13872.    63.00      0.00         12   15 |
  | 148901.   100.00      0.00         12   50 |
  +--------------------------------------------+

    Variable |        Obs        Mean    Std. Dev.       Min        Max
-------------+---------------------------------------------------------
       gov28 |        144           1           0          1          1
       valor |        144    32.69444    45.15711          5        222

  +-------------------------------------------+
  |   obs:    valor   deducao   qtd_me~s   UF |
  |-------------------------------------------|
  | 32030.   140.00      0.00         12   22 |
  | 31851.   143.00      0.00         12   22 |
  | 28767.   144.00      0.00         12   22 |
  | 30815.   145.00      0.00         12   22 |
  | 31582.   149.00      0.00         12   22 |
  |-------------------------------------------|
  | 30821.   153.00      0.00         12   22 |
  | 32013.   158.00      0.00         12   22 |
  | 29700.   165.00      0.00         12   22 |
  | 29698.   201.00      0.00         12   22 |
  | 30825.   222.00      0.00         12   22 |
  +-------------------------------------------+

note: 2 values of 140

    Variable |        Obs        Mean    Std. Dev.       Min        Max
-------------+---------------------------------------------------------
       gov29 |         31           1           0          1          1
       valor |         31    393.1613    71.58077        160        465

  +--------------------------------------------+
  |    obs:    valor   deducao   qtd_me~s   UF |
  |--------------------------------------------|
  |  95943.   415.00      0.00         12   32 |
  |  97586.   415.00      0.00         12   32 |
  |  98788.   415.00      0.00         12   32 |
  | 123129.   415.00      0.00         12   35 |
  | 131528.   415.00      0.00         12   41 |
  |--------------------------------------------|
  | 150472.   415.00      0.00         11   50 |
  | 159395.   415.00      0.00         12   51 |
  |  97343.   465.00      0.00         12   32 |
  |  98509.   465.00      0.00         12   32 |
  | 150471.   465.00      0.00          1   50 |
  +--------------------------------------------+

note: 23 values of 415

    Variable |        Obs        Mean    Std. Dev.       Min        Max
-------------+---------------------------------------------------------
       gov30 |         41           1           0          1          1
       valor |         41    122.2439    115.0964         11        580

  +--------------------------------------------+
  |    obs:    valor   deducao   qtd_me~s   UF |
  |--------------------------------------------|
  |   4478.   145.00      0.00         12   12 |
  | 144082.   150.00      0.00         12   43 |
  |  48454.   164.00      0.00         12   26 |
  | 113924.   166.00      0.00         12   35 |
  |  61457.   200.00      0.00         12   28 |
  |--------------------------------------------|
  | 102983.   207.00      0.00         12   33 |
  |  67428.   250.00      0.00         12   29 |
  | 141054.   300.00     25.00         12   43 |
  |    548.   519.00      0.00         12   11 |
  | 154536.   580.00      0.00         10   50 |
  +--------------------------------------------+

    Variable |        Obs        Mean    Std. Dev.       Min        Max
-------------+---------------------------------------------------------
       gov31 |         19           1           0          1          1
       valor |         19    425.4737    704.3531         50       3000

  +---------------------------------------------+
  |    obs:     valor   deducao   qtd_me~s   UF |
  |---------------------------------------------|
  |  40333.    227.00      0.00          1   24 |
  | 124005.    250.00      0.00         12   35 |
  | 141046.    275.00      0.00         12   43 |
  |  98373.    300.00      0.00         12   32 |
  |  40126.    325.00      0.00          1   24 |
  |---------------------------------------------|
  | 104382.    450.00      0.00         12   33 |
  |  16231.    600.00      0.00          1   17 |
  |  45447.   1500.00      0.00          1   25 |
  | 141378.   3000.00      0.00          1   43 |
  +---------------------------------------------+

    Variable |        Obs        Mean    Std. Dev.       Min        Max
-------------+---------------------------------------------------------
       gov32 |        113           1           0          1          1
       valor |        113    1352.664    690.1758         34       3344

  +---------------------------------------------+
  |    obs:     valor   deducao   qtd_me~s   UF |
  |---------------------------------------------|
  |  94539.   2280.00      0.00          0   32 |
  | 119120.   2300.00    240.00          0   35 |
  |   2032.   2331.00      0.00          0   11 |
  | 123356.   2500.00      0.00          0   35 |
  | 159643.   2502.00      0.00          0   51 |
  |---------------------------------------------|
  |  20783.   2592.00    206.00          0   21 |
  |  22892.   2592.00    206.00          0   21 |
  |  29296.   2800.00      0.00          0   22 |
  | 139515.   3200.00      0.00          0   42 |
  | 114394.   3344.00      0.00          0   35 |
  +---------------------------------------------+

    Variable |        Obs        Mean    Std. Dev.       Min        Max
-------------+---------------------------------------------------------
       gov33 |         12           1           0          1          1
       valor |         12    1300.667    726.3411         22       2550

  +--------------------------------------------+
  |   obs:     valor   deducao   qtd_me~s   UF |
  |--------------------------------------------|
  | 37273.   1800.00      0.00          0   23 |
  | 93050.   2550.00      0.00          0   32 |
  +--------------------------------------------+

    Variable |        Obs        Mean    Std. Dev.       Min        Max
-------------+---------------------------------------------------------
       gov34 |         74           1           0          1          1
       valor |         74     878.527    564.4103        110       2508

  +--------------------------------------------+
  |   obs:     valor   deducao   qtd_me~s   UF |
  |--------------------------------------------|
  | 27959.   1660.00      0.00          1   22 |
  | 29243.   1660.00      0.00          1   22 |
  | 31613.   1660.00      0.00          1   22 |
  | 31630.   1660.00      0.00          1   22 |
  | 31680.   1660.00      0.00          1   22 |
  |--------------------------------------------|
  | 32094.   1760.00      0.00          1   22 |
  | 28766.   1860.00      0.00          1   22 |
  | 29136.   1860.00      0.00          1   22 |
  | 64947.   1860.00      0.00          1   28 |
  | 84164.   2508.00      0.00          1   31 |
  +--------------------------------------------+

note: 8 values of 1660

    Variable |        Obs        Mean    Std. Dev.       Min        Max
-------------+---------------------------------------------------------
       gov35 |        268           1           0          1          1
       valor |        268    78.65672     49.0491         25        415

  +--------------------------------------------+
  |    obs:    valor   deducao   qtd_me~s   UF |
  |--------------------------------------------|
  | 149924.   200.00      0.00         12   50 |
  | 153404.   200.00      0.00          3   50 |
  | 111063.   220.00      0.00         12   35 |
  | 111216.   220.00     32.00         12   35 |
  |  37414.   240.00      0.00          6   23 |
  |--------------------------------------------|
  | 153622.   250.00      0.00         12   50 |
  | 154052.   250.00      0.00          1   50 |
  | 150597.   300.00      0.00         10   50 |
  | 154132.   300.00      0.00          1   50 |
  |  56946.   415.00      0.00         12   27 |
  +--------------------------------------------+

note: 5 values of 200

    Variable |        Obs        Mean    Std. Dev.       Min        Max
-------------+---------------------------------------------------------
       gov36 |         19           1           0          1          1
       valor |         19    66.84211    38.28151         15        180

  +--------------------------------------------+
  |    obs:    valor   deducao   qtd_me~s   UF |
  |--------------------------------------------|
  | 118581.    60.00      0.00         12   35 |
  | 122497.    60.00      0.00         12   35 |
  | 109502.    70.00      0.00          3   35 |
  |  52352.    82.00      0.00         12   26 |
  |  52713.    82.00      0.00         12   26 |
  |--------------------------------------------|
  |  52415.    94.00      0.00         12   26 |
  | 152123.    95.00      0.00          9   50 |
  |   9367.   120.00      0.00         12   14 |
  |   9339.   180.00      0.00         12   14 |
  +--------------------------------------------+

note: 4 values of 60

    Variable |        Obs        Mean    Std. Dev.       Min        Max
-------------+---------------------------------------------------------
       gov37 |        196           1           0          1          1
       valor |        196    406.1531    204.8224         13       3000

  +---------------------------------------------+
  |    obs:     valor   deducao   qtd_me~s   UF |
  |---------------------------------------------|
  | 163742.    415.00      0.00          0   52 |
  | 163781.    415.00     33.00          0   52 |
  | 163784.    415.00      0.00          0   52 |
  | 163789.    415.00      0.00          0   52 |
  | 163793.    415.00      0.00          0   52 |
  |---------------------------------------------|
  |  39393.    430.00      0.00          0   24 |
  |   7007.    450.00      0.00          0   13 |
  |  39616.    465.00      0.00          0   24 |
  |  54716.    830.00      0.00          0   26 |
  |  94451.   3000.00      0.00          0   32 |
  +---------------------------------------------+

note: 145 values of 415

    Variable |        Obs        Mean    Std. Dev.       Min        Max
-------------+---------------------------------------------------------
       gov38 |      9,955           1           0          1          1
       valor |      9,955     797.545     1147.91          3      41500

  +----------------------------------------------+
  |    obs:      valor   deducao   qtd_me~s   UF |
  |----------------------------------------------|
  | 106939.   10700.00      0.00         12   33 |
  | 104937.   11000.00   2900.00         12   33 |
  |   3139.   11528.00   2384.00         12   12 |
  | 124282.   12000.00      0.00         12   41 |
  | 166427.   15000.00      0.00          0   53 |
  |----------------------------------------------|
  | 127014.   22000.00   7000.00          6   41 |
  |  27682.   22012.00   4960.00         12   22 |
  |  78509.   24000.00      0.00          0   31 |
  |  12390.   41500.00      0.00         12   15 |
  |  20679.   41500.00      0.00         12   21 |
  +----------------------------------------------+

    Variable |        Obs        Mean    Std. Dev.       Min        Max
-------------+---------------------------------------------------------
       gov39 |     21,098           1           0          1          1
       valor |     21,098    446.7915     860.444          3      41500

  +----------------------------------------------+
  |    obs:      valor   deducao   qtd_me~s   UF |
  |----------------------------------------------|
  | 106939.   10700.00      0.00         12   33 |
  | 104937.   11000.00   2900.00         12   33 |
  |   3139.   11528.00   2384.00         12   12 |
  | 124282.   12000.00      0.00         12   41 |
  | 166427.   15000.00      0.00          0   53 |
  |----------------------------------------------|
  | 127014.   22000.00   7000.00          6   41 |
  |  27682.   22012.00   4960.00         12   22 |
  |  78509.   24000.00      0.00          0   31 |
  |  12390.   41500.00      0.00         12   15 |
  |  20679.   41500.00      0.00         12   21 |
  +----------------------------------------------+

    Variable |        Obs        Mean    Std. Dev.       Min        Max
-------------+---------------------------------------------------------
       gov40 |        152           1           0          1          1
       valor |        152    124.9013    190.8134          9       2000

  +---------------------------------------------+
  |    obs:     valor   deducao   qtd_me~s   UF |
  |---------------------------------------------|
  | 110779.    250.00      0.00         12   35 |
  | 129752.    255.00      0.00         12   41 |
  |  53382.    262.00      0.00          2   26 |
  | 109810.    270.00      0.00         12   35 |
  | 124785.    300.00      0.00         12   41 |
  |---------------------------------------------|
  |  13194.    415.00      0.00         12   15 |
  |  13458.    415.00      0.00         12   15 |
  |  95437.    800.00      0.00         12   32 |
  |  95370.    990.00      0.00         12   32 |
  | 122366.   2000.00      0.00          3   35 |
  +---------------------------------------------+

note: 2 values of 250

    Variable |        Obs        Mean    Std. Dev.       Min        Max
-------------+---------------------------------------------------------
       gov41 |        351           1           0          1          1
       valor |        351    325.5527     512.186          5       3000

  +---------------------------------------------+
  |    obs:     valor   deducao   qtd_me~s   UF |
  |---------------------------------------------|
  |  31680.   1660.00      0.00          1   22 |
  |  32094.   1760.00      0.00          1   22 |
  |  37273.   1800.00      0.00          0   23 |
  |  28766.   1860.00      0.00          1   22 |
  |  29136.   1860.00      0.00          1   22 |
  |---------------------------------------------|
  |  64947.   1860.00      0.00          1   28 |
  |  16005.   1868.00      0.00          1   16 |
  |  84164.   2508.00      0.00          1   31 |
  |  93050.   2550.00      0.00          0   32 |
  | 141378.   3000.00      0.00          1   43 |
  +---------------------------------------------+

note: 8 values of 1660

    Variable |        Obs        Mean    Std. Dev.       Min        Max
-------------+---------------------------------------------------------
       gov42 |        376           1           0          1          1
       valor |        376    483.3298    739.0268         15       4770

  +---------------------------------------------+
  |    obs:     valor   deducao   qtd_me~s   UF |
  |---------------------------------------------|
  | 111539.   3000.00      0.00          5   35 |
  | 115535.   3000.00      0.00          5   35 |
  | 155942.   3100.00      0.00         12   51 |
  |  36222.   3300.00      0.00         10   23 |
  | 115246.   4020.00      0.00          0   35 |
  |---------------------------------------------|
  | 132832.   4100.00      0.00         12   42 |
  | 115666.   4506.00      0.00         12   35 |
  | 107551.   4584.00      0.00         11   33 |
  | 142671.   4770.00   1287.00          0   43 |
  | 144214.   4770.00   1287.00          0   43 |
  +---------------------------------------------+

. income_by_category gov `gov'
(9,630 real changes made)
(0 real changes made)
(9,630 real changes made)
(9,630 real changes made)
(0 real changes made)
(9,630 real changes made)
(671 real changes made)
(9 real changes made)
(671 real changes made)
(671 real changes made)
(9 real changes made)
(671 real changes made)
(1,503 real changes made)
(0 real changes made)
(1,503 real changes made)
(1,503 real changes made)
(0 real changes made)
(1,503 real changes made)
(6,274 real changes made)
(588 real changes made)
(6,274 real changes made)
(6,274 real changes made)
(588 real changes made)
(6,274 real changes made)
(1,950 real changes made)
(32 real changes made)
(1,950 real changes made)
(1,950 real changes made)
(32 real changes made)
(1,950 real changes made)
(1,048 real changes made)
(66 real changes made)
(1,051 real changes made)
(1,048 real changes made)
(66 real changes made)
(1,051 real changes made)
(96 real changes made)
(0 real changes made)
(96 real changes made)
(96 real changes made)
(0 real changes made)
(96 real changes made)
(199 real changes made)
(0 real changes made)
(199 real changes made)
(199 real changes made)
(0 real changes made)
(199 real changes made)
(359 real changes made)
(7 real changes made)
(359 real changes made)
(359 real changes made)
(7 real changes made)
(359 real changes made)
(2 real changes made)
(0 real changes made)
(2 real changes made)
(2 real changes made)
(0 real changes made)
(2 real changes made)
(10 real changes made)
(2 real changes made)
(10 real changes made)
(10 real changes made)
(2 real changes made)
(10 real changes made)
(5 real changes made)
(0 real changes made)
(5 real changes made)
(5 real changes made)
(0 real changes made)
(5 real changes made)
(0 real changes made)
(0 real changes made)
(0 real changes made)
(0 real changes made)
(0 real changes made)
(0 real changes made)
(4,548 real changes made)
(357 real changes made)
(4,548 real changes made)
(4,548 real changes made)
(357 real changes made)
(4,548 real changes made)
(919 real changes made)
(188 real changes made)
(919 real changes made)
(919 real changes made)
(188 real changes made)
(919 real changes made)
(8 real changes made)
(0 real changes made)
(8 real changes made)
(8 real changes made)
(0 real changes made)
(8 real changes made)
(686 real changes made)
(33 real changes made)
(686 real changes made)
(686 real changes made)
(33 real changes made)
(686 real changes made)
(1,894 real changes made)
(31 real changes made)
(1,894 real changes made)
(1,894 real changes made)
(31 real changes made)
(1,894 real changes made)
(4 real changes made)
(0 real changes made)
(4 real changes made)
(4 real changes made)
(0 real changes made)
(4 real changes made)
(26 real changes made)
(1 real change made)
(26 real changes made)
(26 real changes made)
(1 real change made)
(26 real changes made)
(26 real changes made)
(0 real changes made)
(26 real changes made)
(26 real changes made)
(0 real changes made)
(26 real changes made)
(83 real changes made)
(0 real changes made)
(83 real changes made)
(83 real changes made)
(0 real changes made)
(83 real changes made)
(69 real changes made)
(0 real changes made)
(69 real changes made)
(69 real changes made)
(0 real changes made)
(69 real changes made)
(2 real changes made)
(0 real changes made)
(2 real changes made)
(2 real changes made)
(0 real changes made)
(2 real changes made)
(7 real changes made)
(0 real changes made)
(7 real changes made)
(7 real changes made)
(0 real changes made)
(7 real changes made)
(81 real changes made)
(2 real changes made)
(82 real changes made)
(81 real changes made)
(2 real changes made)
(82 real changes made)
(2 real changes made)
(0 real changes made)
(2 real changes made)
(2 real changes made)
(0 real changes made)
(2 real changes made)
(144 real changes made)
(0 real changes made)
(144 real changes made)
(144 real changes made)
(0 real changes made)
(144 real changes made)
(31 real changes made)
(0 real changes made)
(31 real changes made)
(31 real changes made)
(0 real changes made)
(31 real changes made)
(41 real changes made)
(2 real changes made)
(41 real changes made)
(41 real changes made)
(2 real changes made)
(41 real changes made)
(19 real changes made)
(0 real changes made)
(19 real changes made)
(19 real changes made)
(0 real changes made)
(19 real changes made)
(113 real changes made)
(10 real changes made)
(113 real changes made)
(113 real changes made)
(10 real changes made)
(113 real changes made)
(12 real changes made)
(0 real changes made)
(12 real changes made)
(12 real changes made)
(0 real changes made)
(12 real changes made)
(74 real changes made)
(1 real change made)
(74 real changes made)
(74 real changes made)
(1 real change made)
(74 real changes made)
(268 real changes made)
(58 real changes made)
(270 real changes made)
(268 real changes made)
(58 real changes made)
(270 real changes made)
(19 real changes made)
(0 real changes made)
(19 real changes made)
(19 real changes made)
(0 real changes made)
(19 real changes made)
(196 real changes made)
(3 real changes made)
(196 real changes made)
(196 real changes made)
(3 real changes made)
(196 real changes made)
(9,943 real changes made)
(695 real changes made)
(9,946 real changes made)
(9,943 real changes made)
(695 real changes made)
(9,946 real changes made)
(21,076 real changes made)
(695 real changes made)
(21,079 real changes made)
(21,076 real changes made)
(695 real changes made)
(21,079 real changes made)
(152 real changes made)
(0 real changes made)
(152 real changes made)
(152 real changes made)
(0 real changes made)
(152 real changes made)
(351 real changes made)
(3 real changes made)
(351 real changes made)
(351 real changes made)
(3 real changes made)
(351 real changes made)
(376 real changes made)
(9 real changes made)
(376 real changes made)
(376 real changes made)
(9 real changes made)
(376 real changes made)

. 
. *****SUBTRACT TAX REFUNDS OUT OF TAXES PAID*****
. ** 1. Income tax refund
. gen byte taxrefund1 = (c==5500401 | c==5500402)

. ** 2. Social Security contributions refund
. gen byte taxrefund2 = (c==5502301 | c==5502302)

. local taxrefund=2

. forval z=1/`taxrefund' {
  2.         gen double vnet_taxrefund`z'=0
  3.         format vnet_taxrefund`z' %16.2f
  4.         replace vnet_taxrefund`z'=vnet_an if taxrefund`z'==1
  5.         by code_uc: egen double vnetuc_taxrefund`z'=sum(vnet_taxrefund`
> z')
  6. }
(1,191 real changes made)
(13 real changes made)

. 
. *****EXCLUDE FROM ANALYSIS (EXCLUDE FROM ALL INCOME DEFINITIONS)****
. ** 1. Inheritance
. gen byte exclude1 = (c==5500501 | c==5500502)

. ** 2. Sale of Land, Real Estate, Car
. gen byte exclude2 = (c==5500601 | c==5500701 | c==5500801 | c==5500901 | c
> ==5501601)

. ** 3. Sale of consumer goods
. gen byte exclude3 = ((c>=5503601 & c<=5503635) | (c>=5504601 & c<=5504901)
> )

. ** 4. Lottery etc.
. gen byte exclude4 = (c==5501001 | c==5501002 | c==5501003)

. ** 5. Refunds
. gen byte exclude5 = (c==5501201 | c==5503001 | c==5503002 | (c>=5503301 & 
> c<=5503407) | (c>=5505101 & c<=5505902))

. ** 6. Loans
. gen byte exclude6 = (c==5501301 | c==5501401 | c==5501402 | c==5501403)

. ** 7. Income from lawsuits
. gen byte exclude7 = (c==5502001 | c==5502101 | c==5502701 | c==5502702 | c
> ==5506301)

. ** 8. Aux�lio-funeral
. gen byte exclude8 = (c==5503101)

. ** 9. Financial: sale of stocks etc.
. gen byte exclude9 = (c>=5600101 & c<=5700402)

. ** 10. Other
. gen byte exclude10 = (c==5501101 | c==5501102 | c==5502401 | c==5502501 | 
> ///
>         c==5502502 | c==5504401 | c==5504402)

. local exclude=10

. income_by_category exclude `exclude'
(217 real changes made)
(4 real changes made)
(217 real changes made)
(217 real changes made)
(4 real changes made)
(217 real changes made)
(2,122 real changes made)
(36 real changes made)
(2,122 real changes made)
(2,122 real changes made)
(36 real changes made)
(2,122 real changes made)
(1,346 real changes made)
(7 real changes made)
(1,346 real changes made)
(1,346 real changes made)
(7 real changes made)
(1,346 real changes made)
(45 real changes made)
(0 real changes made)
(45 real changes made)
(45 real changes made)
(0 real changes made)
(45 real changes made)
(197 real changes made)
(10 real changes made)
(198 real changes made)
(197 real changes made)
(10 real changes made)
(198 real changes made)
(4,944 real changes made)
(321 real changes made)
(4,946 real changes made)
(4,944 real changes made)
(321 real changes made)
(4,946 real changes made)
(2,021 real changes made)
(247 real changes made)
(2,021 real changes made)
(2,021 real changes made)
(247 real changes made)
(2,021 real changes made)
(0 real changes made)
(0 real changes made)
(0 real changes made)
(0 real changes made)
(0 real changes made)
(0 real changes made)
(18,016 real changes made)
(0 real changes made)
(18,016 real changes made)
(18,016 real changes made)
(0 real changes made)
(18,016 real changes made)
(56 real changes made)
(1 real change made)
(56 real changes made)
(56 real changes made)
(1 real change made)
(56 real changes made)

.         // these are all to be excluded I just include here in case it cha
> nges
.         
. // SAVE 
. tempfile otherincome

. save `otherincome', replace
(note: file C:\Users\Sean\AppData\Local\Temp\ST_3100000n.tmp not found)
file C:\Users\Sean\AppData\Local\Temp\ST_3100000n.tmp saved

. sort code_uc

. by code_uc: drop if _n>1 // keep only one observation per household
(121,297 observations deleted)

.         // (faster than duplicates drop)
. keep code_uc vuc* duc* vnetuc*

. count
  48,126

. tempfile otherincome_5457 // 2250 because this data set corresponds to 

.         // boxes 22 to 50 of the POF questionnaire
. save `otherincome_5457', replace
(note: file C:\Users\Sean\AppData\Local\Temp\ST_3100000o.tmp not found)
file C:\Users\Sean\AppData\Local\Temp\ST_3100000o.tmp saved

. 
. **********************
. ** DATA PREPARATION **
. **********************
. use `pessoas'

. sort code_uc

. by code_uc: drop if _n>1 // keep only one observation per household
(134,068 observations deleted)

.         // (faster than duplicates drop)
. count
  56,091

. keep code_uc weight2

. duplicates report code_uc

Duplicates in terms of code_uc

--------------------------------------
   copies | observations       surplus
----------+---------------------------
        1 |        56091             0
--------------------------------------

. merge 1:1 code_uc using `condicoes'

    Result                           # of obs.
    -----------------------------------------
    not matched                           670
        from master                       670  (_merge==1)
        from using                          0  (_merge==2)

    matched                            55,421  (_merge==3)
    -----------------------------------------

.         ** 670 not matched from master (prob didn't fill out POF6)
.         ** DON'T DROP THE NON MATCHES
. gen byte noPOF6=(_merge==1)

. drop _merge

. merge 1:1 code_uc using `despesa_0609' 

    Result                           # of obs.
    -----------------------------------------
    not matched                         1,048
        from master                     1,048  (_merge==1)
        from using                          0  (_merge==2)

    matched                            55,043  (_merge==3)
    -----------------------------------------

.         ** 1048 not matched from master DO NOT DROP
. foreach x of local purchase_types {
  2.         replace vuc_`x'_0609=0 if vuc_`x'_0609==.
  3. }
(1,048 real changes made)
(1,048 real changes made)
(1,048 real changes made)
(1,048 real changes made)
(1,048 real changes made)
(1,048 real changes made)
(1,048 real changes made)

. gen byte no0609=(_merge==1)

. drop _merge

. merge 1:1 code_uc using `despesa_1013'

    Result                           # of obs.
    -----------------------------------------
    not matched                        24,156
        from master                    24,156  (_merge==1)
        from using                          0  (_merge==2)

    matched                            31,935  (_merge==3)
    -----------------------------------------

.         /* 24,156 not matched from master DO NOT DROP
>         Note this is as expected because many households dont have
>         the types of expenditures in q10-13 */
. foreach x of local purchase_types {
  2.         replace vuc_`x'_1013=0 if vuc_`x'_1013==.
  3. }
(24,156 real changes made)
(24,156 real changes made)
(24,156 real changes made)
(24,156 real changes made)
(24,156 real changes made)
(24,156 real changes made)
(24,156 real changes made)

. gen byte no1013=(_merge==1)

. drop _merge

. merge 1:1 code_uc using `aluguel'

    Result                           # of obs.
    -----------------------------------------
    not matched                         8,464
        from master                     8,464  (_merge==1)
        from using                          0  (_merge==2)

    matched                            47,627  (_merge==3)
    -----------------------------------------

.         ** 8464 not matched from master DO NOT DROP
. replace aluguel=0 if aluguel==.
(8,464 real changes made)

. drop _merge

. merge 1:1 code_uc using `despesa_6369'

    Result                           # of obs.
    -----------------------------------------
    not matched                         4,747
        from master                     4,747  (_merge==1)
        from using                          0  (_merge==2)

    matched                            51,344  (_merge==3)
    -----------------------------------------

.         ** 4747 not matched from master DO NOT DROP
. foreach x of local purchase_types {
  2.         replace vuc_`x'_6369=0 if vuc_`x'_6369==.
  3. }
(4,747 real changes made)
(4,747 real changes made)
(4,747 real changes made)
(4,747 real changes made)
(4,747 real changes made)
(4,747 real changes made)
(4,747 real changes made)

. gen byte no6369=(_merge==1)

. drop _merge

. merge 1:1 code_uc using `despesa_1518'

    Result                           # of obs.
    -----------------------------------------
    not matched                        11,868
        from master                    11,868  (_merge==1)
        from using                          0  (_merge==2)

    matched                            44,223  (_merge==3)
    -----------------------------------------

.         ** 11,868 not matched from master DO NOT DROP
. foreach x of local purchase_types {
  2.         replace vuc_`x'_1518=0 if vuc_`x'_1518==.
  3. }
(11,868 real changes made)
(11,868 real changes made)
(11,868 real changes made)
(11,868 real changes made)
(11,868 real changes made)
(11,868 real changes made)
(11,868 real changes made)

. gen byte no1518=(_merge==1)

. drop _merge

. merge 1:1 code_uc using `despesa_48'

    Result                           # of obs.
    -----------------------------------------
    not matched                           388
        from master                       388  (_merge==1)
        from using                          0  (_merge==2)

    matched                            55,703  (_merge==3)
    -----------------------------------------

.         ** 388 not matched from master DO NOT DROP
. replace vuc_transfertoother_48=0 if vuc_transfertoother_48==.
(388 real changes made)

. gen byte no48=(_merge==1)

. drop _merge

. merge 1:1 code_uc using `despesa_2250'

    Result                           # of obs.
    -----------------------------------------
    not matched                           421
        from master                       421  (_merge==1)
        from using                          0  (_merge==2)

    matched                            55,670  (_merge==3)
    -----------------------------------------

.         ** 416 not matched from master DO NOT DROP
. foreach x of local purchase_types {
  2.         replace vuc_`x'_2250=0 if vuc_`x'_2250==.
  3. }
(421 real changes made)
(421 real changes made)
(421 real changes made)
(421 real changes made)
(421 real changes made)
(421 real changes made)
(421 real changes made)

. gen byte no2250=(_merge==1)

. drop _merge

. merge 1:1 code_uc using `despesa_51'

    Result                           # of obs.
    -----------------------------------------
    not matched                        42,339
        from master                    42,339  (_merge==1)
        from using                          0  (_merge==2)

    matched                            13,752  (_merge==3)
    -----------------------------------------

.         /* 42,339 not matched from master DO NOT DROP
>         Note this is as expected because q51 is vehicles */
. foreach x of local purchase_types {
  2.         replace vuc_`x'_51=0 if vuc_`x'_51==.
  3. }
(42,339 real changes made)
(42,339 real changes made)
(42,339 real changes made)
(42,339 real changes made)
(42,339 real changes made)
(42,339 real changes made)
(42,339 real changes made)

. gen byte no51=(_merge==1)

. drop _merge

. merge 1:1 code_uc using `laborincome_53'

    Result                           # of obs.
    -----------------------------------------
    not matched                         7,267
        from master                     7,267  (_merge==1)
        from using                          0  (_merge==2)

    matched                            48,824  (_merge==3)
    -----------------------------------------

.         ** 7267 not matched from master DO NOT DROP
. gen byte no53=(_merge==1)

. gen byte zerolaborincome=(vuc_laborincome_53==0)

. foreach x in laborincome ded_PP ded_imposto ded_outras ded_fgts {
  2.         replace vuc_`x'_53=0 if vuc_`x'_53==.
  3. }
(7,267 real changes made)
(7,267 real changes made)
(7,267 real changes made)
(7,267 real changes made)
(7,267 real changes made)

. drop _merge

. merge 1:1 code_uc using `otherincome_5457'

    Result                           # of obs.
    -----------------------------------------
    not matched                         7,965
        from master                     7,965  (_merge==1)
        from using                          0  (_merge==2)

    matched                            48,126  (_merge==3)
    -----------------------------------------

.         ** 7965 not matched from master DO NOT DROP
. set more off

. foreach a in mi gov exclude {
  2.         forval x=1/``a'' {
  3.                 foreach v in vuc duc vnetuc {
  4.                         replace `v'_`a'`x' = 0 if missing(`v'_`a'`x')
  5.                 }
  6.         }
  7. }
(7,965 real changes made)
(7,965 real changes made)
(7,965 real changes made)
(7,965 real changes made)
(7,965 real changes made)
(7,965 real changes made)
(7,965 real changes made)
(7,965 real changes made)
(7,965 real changes made)
(7,965 real changes made)
(7,965 real changes made)
(7,965 real changes made)
(7,965 real changes made)
(7,965 real changes made)
(7,965 real changes made)
(7,965 real changes made)
(7,965 real changes made)
(7,965 real changes made)
(7,965 real changes made)
(7,965 real changes made)
(7,965 real changes made)
(7,965 real changes made)
(7,965 real changes made)
(7,965 real changes made)
(7,965 real changes made)
(7,965 real changes made)
(7,965 real changes made)
(7,965 real changes made)
(7,965 real changes made)
(7,965 real changes made)
(7,965 real changes made)
(7,965 real changes made)
(7,965 real changes made)
(7,965 real changes made)
(7,965 real changes made)
(7,965 real changes made)
(7,965 real changes made)
(7,965 real changes made)
(7,965 real changes made)
(7,965 real changes made)
(7,965 real changes made)
(7,965 real changes made)
(7,965 real changes made)
(7,965 real changes made)
(7,965 real changes made)
(7,965 real changes made)
(7,965 real changes made)
(7,965 real changes made)
(7,965 real changes made)
(7,965 real changes made)
(7,965 real changes made)
(7,965 real changes made)
(7,965 real changes made)
(7,965 real changes made)
(7,965 real changes made)
(7,965 real changes made)
(7,965 real changes made)
(7,965 real changes made)
(7,965 real changes made)
(7,965 real changes made)
(7,965 real changes made)
(7,965 real changes made)
(7,965 real changes made)
(7,965 real changes made)
(7,965 real changes made)
(7,965 real changes made)
(7,965 real changes made)
(7,965 real changes made)
(7,965 real changes made)
(7,965 real changes made)
(7,965 real changes made)
(7,965 real changes made)
(7,965 real changes made)
(7,965 real changes made)
(7,965 real changes made)
(7,965 real changes made)
(7,965 real changes made)
(7,965 real changes made)
(7,965 real changes made)
(7,965 real changes made)
(7,965 real changes made)
(7,965 real changes made)
(7,965 real changes made)
(7,965 real changes made)
(7,965 real changes made)
(7,965 real changes made)
(7,965 real changes made)
(7,965 real changes made)
(7,965 real changes made)
(7,965 real changes made)
(7,965 real changes made)
(7,965 real changes made)
(7,965 real changes made)
(7,965 real changes made)
(7,965 real changes made)
(7,965 real changes made)
(7,965 real changes made)
(7,965 real changes made)
(7,965 real changes made)
(7,965 real changes made)
(7,965 real changes made)
(7,965 real changes made)
(7,965 real changes made)
(7,965 real changes made)
(7,965 real changes made)
(7,965 real changes made)
(7,965 real changes made)
(7,965 real changes made)
(7,965 real changes made)
(7,965 real changes made)
(7,965 real changes made)
(7,965 real changes made)
(7,965 real changes made)
(7,965 real changes made)
(7,965 real changes made)
(7,965 real changes made)
(7,965 real changes made)
(7,965 real changes made)
(7,965 real changes made)
(7,965 real changes made)
(7,965 real changes made)
(7,965 real changes made)
(7,965 real changes made)
(7,965 real changes made)
(7,965 real changes made)
(7,965 real changes made)
(7,965 real changes made)
(7,965 real changes made)
(7,965 real changes made)
(7,965 real changes made)
(7,965 real changes made)
(7,965 real changes made)
(7,965 real changes made)
(7,965 real changes made)
(7,965 real changes made)
(7,965 real changes made)
(7,965 real changes made)
(7,965 real changes made)
(7,965 real changes made)
(7,965 real changes made)
(7,965 real changes made)
(7,965 real changes made)
(7,965 real changes made)
(7,965 real changes made)
(7,965 real changes made)
(7,965 real changes made)
(7,965 real changes made)
(7,965 real changes made)
(7,965 real changes made)
(7,965 real changes made)
(7,965 real changes made)
(7,965 real changes made)
(7,965 real changes made)
(7,965 real changes made)
(7,965 real changes made)
(7,965 real changes made)
(7,965 real changes made)
(7,965 real changes made)
(7,965 real changes made)
(7,965 real changes made)
(7,965 real changes made)
(7,965 real changes made)
(7,965 real changes made)
(7,965 real changes made)
(7,965 real changes made)
(7,965 real changes made)
(7,965 real changes made)
(7,965 real changes made)
(7,965 real changes made)
(7,965 real changes made)
(7,965 real changes made)
(7,965 real changes made)
(7,965 real changes made)
(7,965 real changes made)
(7,965 real changes made)
(7,965 real changes made)
(7,965 real changes made)
(7,965 real changes made)
(7,965 real changes made)
(7,965 real changes made)
(7,965 real changes made)
(7,965 real changes made)
(7,965 real changes made)
(7,965 real changes made)
(7,965 real changes made)
(7,965 real changes made)
(7,965 real changes made)
(7,965 real changes made)
(7,965 real changes made)
(7,965 real changes made)
(7,965 real changes made)
(7,965 real changes made)
(7,965 real changes made)
(7,965 real changes made)
(7,965 real changes made)
(7,965 real changes made)
(7,965 real changes made)
(7,965 real changes made)
(7,965 real changes made)
(7,965 real changes made)
(7,965 real changes made)
(7,965 real changes made)
(7,965 real changes made)
(7,965 real changes made)
(7,965 real changes made)
(7,965 real changes made)
(7,965 real changes made)
(7,965 real changes made)
(7,965 real changes made)
(7,965 real changes made)
(7,965 real changes made)
(7,965 real changes made)
(7,965 real changes made)
(7,965 real changes made)
(7,965 real changes made)
(7,965 real changes made)
(7,965 real changes made)
(7,965 real changes made)
(7,965 real changes made)
(7,965 real changes made)
(7,965 real changes made)
(7,965 real changes made)
(7,965 real changes made)
(7,965 real changes made)
(7,965 real changes made)
(7,965 real changes made)
(7,965 real changes made)
(7,965 real changes made)
(7,965 real changes made)
(7,965 real changes made)
(7,965 real changes made)

. foreach a in taxrefund {
  2.         forval x=1/``a'' {
  3.                 replace vnetuc_`a'`x' = 0 if missing(vnetuc_`a'`x')
  4.         }
  5. }
(7,965 real changes made)
(7,965 real changes made)

. gen vuc_mi0 = vuc_laborincome_53

. gen vuc_mi0_d = vuc_laborincome_53_d
(7,267 missing values generated)

. gen byte no5457=(_merge==1)

. drop _merge

. tempfile uc

. save `uc', replace
(note: file C:\Users\Sean\AppData\Local\Temp\ST_3100000p.tmp not found)
file C:\Users\Sean\AppData\Local\Temp\ST_3100000p.tmp saved

. use `domicilio'

. duplicates list code_dom

Duplicates in terms of code_dom

(0 observations are duplicates)

. use `pessoas'

. drop if head_etc>=6 // external members of household
(377 observations deleted)

. sort code_dom

. merge m:1 code_dom using `domicilio' // _merge==3 for all observations

    Result                           # of obs.
    -----------------------------------------
    not matched                             0
    matched                           189,782  (_merge==3)
    -----------------------------------------

. drop _merge

. merge 1:1 code_pessoa using `pessoasimp'

    Result                           # of obs.
    -----------------------------------------
    not matched                           377
        from master                         0  (_merge==1)
        from using                        377  (_merge==2)

    matched                           189,782  (_merge==3)
    -----------------------------------------

. ** 377 not matched from using (_merge==2); correspond to head_etc>=6
. drop if _merge==2
(377 observations deleted)

. drop _merge

. merge m:1 code_uc using `uc' // _merge==3 for all observations

    Result                           # of obs.
    -----------------------------------------
    not matched                             0
    matched                           189,782  (_merge==3)
    -----------------------------------------

. drop _merge

. gen dummy=1

. sort code_uc

. by code_uc: egen members=sum(dummy)

. rename weight2 w

. 
. tempfile pof1 

. save `pof1', replace
(note: file C:\Users\Sean\AppData\Local\Temp\ST_3100000q.tmp not found)
file C:\Users\Sean\AppData\Local\Temp\ST_3100000q.tmp saved

. 
. **************************
. ** FISCAL INTERVENTIONS **
. **************************
. ** Direct Taxes
. use `despesa12', clear

. keep if num_quadro==10
(49,119 observations deleted)

. keep if num_item==00501 | ///
>                 num_item==00502 | ///
>                 num_item==01101 | ///
>                 num_item==01102 | ///
>                 num_item==01401
(13,017 observations deleted)

. gen double iptu = valor_an if num_item==00501 | num_item==00502 // urban p
> roperty tax (IPTU)
(786 missing values generated)

. gen double iptr = valor_an if num_item==01101 | num_item==01102 | num_item
> ==01401 // rural property tax (IPTR)
(12,742 missing values generated)

. foreach tax in iptu iptr {
  2.         bysort code_uc: egen vuc_`tax' = sum(`tax')
  3. }

. local othertaxes1list vuc_iptu vuc_iptr

. keep code_uc `othertaxes1list'

. by code_uc: drop if _n>1 // keep only one observation per household
(130 observations deleted)

.         // (faster than duplicates drop)
. tempfile othertaxes1

. save `othertaxes1', replace
(note: file C:\Users\Sean\AppData\Local\Temp\ST_3100000r.tmp not found)
file C:\Users\Sean\AppData\Local\Temp\ST_3100000r.tmp saved

. use `despesa_ind', clear

. keep if (num_quadro==47 & num_item==00801) | /// IPTU de outros imoveis
>                 (num_quadro==47 & num_item==02201) | /// IPTR de outros im
> oveis
>                 (num_quadro==48 & num_item==03501) | /// ISS Eventual
>                 (num_quadro==48 & num_item==03502) | /// ISS Eventual
>                 (num_quadro==48 & num_item==03801) | /// Complementacao do
>  imposto de renda
>                 (num_quadro==48 & num_item==03802)    // Imposto de renda 
> do exercio anterior
(1,355,263 observations deleted)

. gen double iptu_outros = valor_an if num_quadro==47 & num_item==00801
(653 missing values generated)

. gen double iptr_outros = valor_an if num_quadro==47 & num_item==02201
(1,827 missing values generated)

. gen double iss = valor_an if (num_quadro==48 & num_item==03501) | (num_qua
> dro==48 & num_item==03502)
(2,320 missing values generated)

. gen double ir = valor_an if (num_quadro==48 & num_item==03801) | (num_quad
> ro==48 & num_item==03802)
(2,187 missing values generated)

. foreach tax in iptu_outros iptr_outros iss ir {
  2.         bysort code_uc: egen vuc_`tax' = sum(`tax')
  3. }

. local othertaxes2list vuc_iptu_outros vuc_iptr_outros vuc_iss vuc_ir

. keep code_uc `othertaxes2list'

. duplicates drop code_uc, force

Duplicates in terms of code_uc

(167 observations deleted)

. tempfile othertaxes2

. save `othertaxes2', replace
(note: file C:\Users\Sean\AppData\Local\Temp\ST_3100000s.tmp not found)
file C:\Users\Sean\AppData\Local\Temp\ST_3100000s.tmp saved

. use `pof1', clear

. gen double vuc_directonly_gross = vuc_ded_imposto_53

. gen double vuc_directonly_gross_SA1 = vuc_directonly_gross // was previous
> ly below first loop below which was wrong; Apr 29 2013

. local milist 1 2 23 24 25 4 19

. local milist_SA 2 23 24 25 4 19

. foreach mi in `milist' {
  2.         replace vuc_directonly_gross = vuc_directonly_gross + duc_mi`mi
> '
  3. }
(7,250 real changes made)
(255 real changes made)
(36,268 real changes made)
(215 real changes made)
(277 real changes made)
(195 real changes made)
(0 real changes made)

. foreach mi in `milist_SA' {
  2.         replace vuc_directonly_gross_SA1 = vuc_directonly_gross_SA1 + d
> uc_mi`mi'
  3. }
(255 real changes made)
(36,268 real changes made)
(215 real changes made)
(277 real changes made)
(195 real changes made)
(0 real changes made)

. gen double vuc_directonly = vuc_directonly_gross - vnetuc_taxrefund1

. gen double vuc_directonly_SA1 = vuc_directonly_gross_SA1 - vnetuc_taxrefun
> d1

. replace vuc_directonly=0 if vuc_directonly<0 // added Apr 29 2013
(965 real changes made)

. replace vuc_directonly_SA1=0 if vuc_directonly<0 // added Apr 29 2013
(0 real changes made)

. gen double vuc_contribonly_gross = vuc_ded_PP_53

. gen double vuc_contribonly = vuc_contribonly_gross - vnetuc_taxrefund2 // 
> edited Mar 15, 2012; used to be vuc_contribonly_gross + vuc_ded_outras - v
> netuc_taxrefund2

. replace vuc_contribonly=0 if vuc_contribonly<0 // added Apr 29 2013
(44 real changes made)

. gen double vuc_othercontrib = vuc_ded_outras_53 // added Mar 15, 2012

. rename vuc_ded_fgts_53 vuc_fgts

. sort code_uc

. forval i=1/2 {
  2.         merge m:1 code_uc using `othertaxes`i''
  3.         drop _merge
  4.         foreach var in `othertaxes`i'list' {
  5.                 replace `var'=0 if missing(`var')
  6.         }
  7. }

    Result                           # of obs.
    -----------------------------------------
    not matched                       146,807
        from master                   146,807  (_merge==1)
        from using                          0  (_merge==2)

    matched                            42,975  (_merge==3)
    -----------------------------------------
(146,807 real changes made)
(146,807 real changes made)

    Result                           # of obs.
    -----------------------------------------
    not matched                       182,753
        from master                   182,753  (_merge==1)
        from using                          0  (_merge==2)

    matched                             7,029  (_merge==3)
    -----------------------------------------
(182,753 real changes made)
(182,753 real changes made)
(182,753 real changes made)
(182,753 real changes made)

. foreach tax in iptu iptr {
  2.         replace vuc_`tax' = vuc_`tax' + vuc_`tax'_outros
  3.         drop vuc_`tax'_outros
  4. }
(5,064 real changes made)
(1,567 real changes made)

. gen double vuc_property = vuc_iptu + vuc_iptr

. foreach tax in directonly_gross directonly directonly_SA1 {
  2.         replace vuc_`tax' = vuc_`tax' + vuc_ir
  3. }
(432 real changes made)
(432 real changes made)
(432 real changes made)

. replace vuc_othercontrib = vuc_othercontrib + vuc_iss
(21 real changes made)

. foreach tax in directonly_gross directonly directonly_SA1 contribonly_gros
> s contribonly othercontrib ///
>         iptu iptr property fgts {
  2.                 gen pc_`tax'=vuc_`tax'/members
  3.         }

. gen pc_contrib_BC = pc_othercontrib

. gen pc_contrib_SA1 = pc_contribonly + pc_othercontrib

. gen pc_contrib_SA2 = pc_contrib_BC

. 
. ** Direct Transfers
. forval x=1/`gov' {
  2.         gen double pc_gov`x'=vuc_gov`x'/members 
  3. }

. 
. ** Additional market income
. local mi=25

. forval x=0/`mi' {
  2.         gen double pc_mi`x'=vuc_mi`x'/members
  3. }

. format pc_* %16.2f

. gen double pc_mi1_SA1 = vnetuc_mi1/members

. 
. forval x=1/`exclude' {
  2.         gen double pc_exclude`x' = vuc_exclude`x'/members 
  3. }

. 
. **********
. ** SAVE **
. **********
. save "$base/proc/pof1.dta", replace
(note: file C:/Dropbox/Submissions/JDE_2015/proc/pof1.dta not found)
file C:/Dropbox/Submissions/JDE_2015/proc/pof1.dta saved

. 
. *****************************************************
. ** ADDITIONAL FILES NEEDED IN 2_income_concepts.do **
. *****************************************************
. // They were saved as tempfiles but I need them in next do file, so save t
> hem here
. foreach data of local need_later {
  2.         use ``data'', clear
  3.         save "$base/proc/`data'.dta", replace
  4. }
(note: file C:/Dropbox/Submissions/JDE_2015/proc/despesa90.dta not found)
file C:/Dropbox/Submissions/JDE_2015/proc/despesa90.dta saved
(note: file C:/Dropbox/Submissions/JDE_2015/proc/despesa12.dta not found)
file C:/Dropbox/Submissions/JDE_2015/proc/despesa12.dta saved
(note: file C:/Dropbox/Submissions/JDE_2015/proc/despesa7.dta not found)
file C:/Dropbox/Submissions/JDE_2015/proc/despesa7.dta saved
(note: file C:/Dropbox/Submissions/JDE_2015/proc/despesao.dta not found)
file C:/Dropbox/Submissions/JDE_2015/proc/despesao.dta saved
(note: file C:/Dropbox/Submissions/JDE_2015/proc/despesav.dta not found)
file C:/Dropbox/Submissions/JDE_2015/proc/despesav.dta saved
(note: file C:/Dropbox/Submissions/JDE_2015/proc/despesa_ind.dta not found)
file C:/Dropbox/Submissions/JDE_2015/proc/despesa_ind.dta saved
(note: file C:/Dropbox/Submissions/JDE_2015/proc/bensduraveis.dta not found)
file C:/Dropbox/Submissions/JDE_2015/proc/bensduraveis.dta saved
(note: file C:/Dropbox/Submissions/JDE_2015/proc/domicilio.dta not found)
file C:/Dropbox/Submissions/JDE_2015/proc/domicilio.dta saved
(note: file C:/Dropbox/Submissions/JDE_2015/proc/pessoas.dta not found)
file C:/Dropbox/Submissions/JDE_2015/proc/pessoas.dta saved

. 
. *************
. ** WRAP UP **
. *************
. log close
      name:  <unnamed>
       log:  C:/Dropbox/Submissions/JDE_2015/logs/1_pof_dataprep_20160426_22
> 3903.log
  log type:  text
 closed on:  26 Apr 2016, 22:42:54
----------------------------------------------------------------------------
