# Supplementary material for: Can a poverty-reducing and progressive tax and transfer system hurt the poor?
Source: J Dev Econ. 2016 Sep;122:63–75. doi: 10.1016/j.jdeveco.2016.04.001 (PMC4988485; doi:10.1016/j.jdeveco.2016.04.001)
Supplement: Supplementary file 1 — Supplementary material. [file mmc1.zip › logs/2_income_concepts_20160523_133013.log]

---------------------------------------------------------------------------------------------
      name:  <unnamed>
       log:  C:/Dropbox/Submissions/JDE_2015/logs/2_income_concepts_20160523_133013.log
  log type:  text
 opened on:  23 May 2016, 13:30:13

. di "`c(current_date)' `c(current_time)'"
23 May 2016 13:30:13

. pwd
C:\Dropbox\Programs\Stata14\wd

. 
. ************
. ** LOCALS **
. ************
. local xlist BC SA1 SA2 norent // scenarios:

.         // Benchmark case (contributory pensions as deferred income, not government transfe
> r)
.         // Sensitivity analysis 1 (contributory pensions as government transfer, contributi
> ons as tax)
.         // Sensitivity analysis 2 (special circumstances pensions and contributory pensions
>  as deferred income)
.         // Benchmark case excluding imputed rent
. // For variable labels:
. local l_BC "benchmark case"

. local l_SA1 "sensitivity analysis 1"

. local l_SA2 "sensitivity analysis 2"

. local l_norent "benchmark case excluding imputed rent"

. 
. // Age groups
. local ages cri adol adulto mayor

. local l_cri "Child"

. local l_adol "Adolescent"

. local l_adulto "Adult"

. local l_mayor "Elderly"

. 
. // For consumption data processing to estimate indirect taxes
. local notagregado n!=99901

. 
. // For tax and transfer aggregate variables
. #delimit ;
delimiter now ;
. local taxes
>         vuc_directonly
>         vuc_othercontrib
>         vuc_fgts
>         vuc_property
>         pc_indirecttaxes
> ;

. local transfers 
>         vuc_gov39
>         pc_energysubs
> ;

. #delimit cr
delimiter now cr
. 
. // Temporary
. tempfile pof2

. 
. **************************
. ** PRELIMINARY PROGRAMS **
. **************************
. // Set survey sample design for correct standard errors
. capture program drop mysvyset

. program define mysvyset
  1.         capture drop s rural urban 
  2.         gen double s = 100*UF + estratogeo // strata
  3.         label var s "Strata"
  4.         svyset [pw=w], psu(code_uc) strata(s)
  5.         ** geographical dummies:
.         #delimit ;
delimiter now ;
.         gen byte rural = (
>                 (s>=1107 & s<=1111) |
>                 (s>=1203 & s<=1204) |
>                 (s>=1309 & s<=1313) |
>                 (s>=1403 & s<=1404) |
>                 (s>=1509 & s<=1514) |
>                 (s>=1604 & s<=1606) |
>                 (s>=1706 & s<=1710) |
>                 (s>=2113 & s<=2124) |
>                 (s>=2210 & s<=2219) |
>                 (s>=2324 & s<=2336) |
>                 (s>=2409 & s<=2413) |
>                 (s>=2510 & s<=2516) |
>                 (s>=2616 & s<=2625) |
>                 (s>=2709 & s<=2713) |
>                 (s>=2808 & s<=2809) |
>                 (s>=2922 & s<=2936) |
>                 (s>=3128 & s<=3145) |
>                 (s>=3210 & s<=3214) |
>                 (s>=3331 & s<=3337) |
>                 (s>=3531 & s<=3551) |
>                 (s>=4119 & s<=4129) |
>                 (s>=4214 & s<=4223) |
>                 (s>=4319 & s<=4330) |
>                 (s>=5009 & s<=5013) |
>                 (s>=5111 & s<=5118) |
>                 (s>=5218 & s<=5228) |
>                 (s>=5308 & s<=5309) ) ;
  6.         gen byte urban = (rural==0);
  7.         #delimit cr
delimiter now cr
. end

. 
. // Create two-digit state codes from two-letter state string
. capture program drop state_codes

. program define state_codes
  1.         gen UF = .
  2.         replace UF=11 if uf_string=="RO"
  3.         replace UF=12 if uf_string=="AC"
  4.         replace UF=13 if uf_string=="AM"
  5.         replace UF=14 if uf_string=="RR"
  6.         replace UF=15 if uf_string=="PA"
  7.         replace UF=16 if uf_string=="AP"
  8.         replace UF=17 if uf_string=="TO"
  9.         replace UF=21 if uf_string=="MA"
 10.         replace UF=22 if uf_string=="PI"
 11.         replace UF=23 if uf_string=="CE"
 12.         replace UF=24 if uf_string=="RN"
 13.         replace UF=25 if uf_string=="PB"
 14.         replace UF=26 if uf_string=="PE"
 15.         replace UF=27 if uf_string=="AL"
 16.         replace UF=28 if uf_string=="SE"
 17.         replace UF=29 if uf_string=="BA"
 18.         replace UF=31 if uf_string=="MG"
 19.         replace UF=32 if uf_string=="ES"
 20.         replace UF=33 if uf_string=="RJ"
 21.         replace UF=35 if uf_string=="SP"
 22.         replace UF=41 if uf_string=="PR"
 23.         replace UF=42 if uf_string=="SC"
 24.         replace UF=43 if uf_string=="RS"
 25.         replace UF=50 if uf_string=="MS"
 26.         replace UF=51 if uf_string=="MT"
 27.         replace UF=52 if uf_string=="GO"
 28.         replace UF=53 if uf_string=="DF"
 29. end

. 
. // Preliminary for cleaning detailed consumption data
. //  (this just shortens variable names to make it easier to work with)
. capture program drop pre

. program define pre
  1.         gen cat=. // category of consumption good
  2.         rename num_item n
  3.         rename num_q q
  4. end

. 
. // Compress consumption data
. capture program drop mycompress

. program define mycompress
  1.         args f
  2.         gen vuc_tax_an_`f'=0
  3.         gen vuc_consump_`f' = 0
  4.         forval i=1/9 {
  5.                 gen tax_an`i'_`f' = 0
  6.                 gen consump`i'_`f' = 0
  7.                 replace tax_an`i'_`f' = valor_an*t`i' if cat==`i' & aquisicao<7 // added
>  & aquisicao Oct 10 2012
  8.                 replace consump`i'_`f' = valor_an if cat==`i'
  9.                 bysort code_uc: egen vuc_tax_an`i'_`f' = sum(tax_an`i'_`f')
 10.                 bysort code_uc: egen vuc_consump`i'_`f' = sum(consump`i'_`f')
 11.                 replace vuc_tax_an_`f' = vuc_tax_an_`f' + vuc_tax_an`i'_`f'
 12.                 replace vuc_consump_`f' = vuc_consump_`f' + vuc_consump`i'_`f'
 13.                 }
 14.         keep code_uc vuc_tax* vuc_consump*
 15.         duplicates drop code_uc, force
 16. end

. 
. **********
. ** DATA **
. **********
. use "$base/proc/pof1.dta", clear

. 
. *******************
. ** MARKET INCOME **
. *******************
. gen double Ym_m=0

. format Ym_m %16.2f

. label var Ym_m "Monetary market income of household" // monetary indicates that it doesn't 
> include

.         // own production or imputed rent for owner occupied housing
. local milist 22 23 24 25 4 19

. foreach mi in 0 `milist' {
  2.         replace Ym_m = Ym_m + vuc_mi`mi'
  3.         ** this gives "monetary market income", ie. we have not yet added in autoconsump
> tion or imputed rent
.         ** we do not subtract out private transfers to others, due to problems with negativ
> e incomes. This is in accordance with the methodology described in Nora's email Aug, 2011 a
> nd with SEDLAC
. }
(169,523 real changes made)
(49,627 real changes made)
(90,328 real changes made)
(10,638 real changes made)
(13,556 real changes made)
(7,806 real changes made)
(21 real changes made)

. foreach x in 0609 1013 1518 6369 2250 {
  2.         gen vuc_autoconsump_`x' = vuc_retirada_`x' + vuc_ownproduction_`x' + vuc_outra_`
> x'
  3. }

. gen double Ym_BC = Ym_m + vuc_autoconsump_0609 + vuc_autoconsump_1013 + vuc_autoconsump_151
> 8 + vuc_autoconsump_6369 + vuc_autoconsump_2250 + aluguel // benchmark case

. gen double Ym_SA1 = Ym_BC - vnetuc_mi1 // sensitivity analysis 1 (contributory pensions as 
> transfer)

. gen double Ym_SA2 = Ym_BC + vuc_gov4 // special circumstances pensions as part of market in
> come

. gen double Ym_norent = Ym_BC - aluguel

. format Ym_* %16.2f

. foreach x of local xlist {
  2.         label var Ym_`x' "Market income of household, `l_`x''"
  3.         gen double ym_`x'=Ym_`x'/members // household per capita market income variables
  4.         format ym_`x' %16.2f
  5.         label var ym_`x' "Market income (household per capita), `l_`x''"
  6. }

. 
. // Bolsa Familia eligible income
. ** note y_elig will be nominal
. ** note y_elig is pre-tax; see FSID book 2, p.15 for what is included and what is not
. gen double Y_elig = 0

. format Y_elig %16.2f

. label var Y_elig "CCT eligibility income of household"

. ** adding in mi sources included in eligible income defintion
. forval n = 0/21 {
  2.         if `n'!=3 & `n'!=18 & `n'!=19 & `n'!=21 {
  3.                 replace Y_elig = Y_elig + vuc_mi`n'_d
  4.         }
  5. }
(185,713 real changes made, 16,190 to missing)
(61,912 real changes made, 24,618 to missing)
(508 real changes made)
(6,911 real changes made)
(0 real changes made)
(21 real changes made)
(2,451 real changes made)
(29 real changes made)
(83,061 real changes made)
(56,199 real changes made)
(8,869 real changes made)
(1,815 real changes made)
(1,433 real changes made)
(8,157 real changes made)
(37 real changes made)
(1,433 real changes made)
(7,388 real changes made)
(29 real changes made)

. ** adding in pensoes
. replace Y_elig = Y_elig + vuc_gov14_d + vuc_gov15_d + vuc_gov37_d
(13,075 real changes made)

. ** household per capita
. gen double y_elig = Y_elig/members
(40,808 missing values generated)

. format y_elig %16.2f

. label var y_elig "CCT eligibility income (household per capita)"

. 
. ***********************
. ** NET MARKET INCOME **
. ***********************
. gen double Yn_BC = Ym_BC - vuc_directonly - vuc_othercontrib - vuc_fgts - vuc_property // r
> emember contributions TO SS are excluded

. gen double Yn_SA1 = Ym_SA1 - vuc_directonly_SA1 - vuc_contribonly - vuc_othercontrib - vuc_
> fgts - vuc_property // contributions as direct tax

. gen double Yn_SA2 = Ym_SA2 - vuc_directonly - vuc_othercontrib - vuc_fgts - vuc_property //
>  remember contributions are excluded

. gen double Yn_norent = Ym_norent - vuc_directonly - vuc_othercontrib - vuc_fgts - vuc_prope
> rty

. foreach x of local xlist {
  2.         replace Yn_`x'=0 if Yn_`x'<0 // There were a few obs with Yn<0 due to high repor
> ted property tax
  3.         format Yn_`x' %16.2f
  4.         label var Yn_`x' "Net market income of household, `l_`x''"
  5.         gen double yn_`x' = Yn_`x'/members // household per capita net market income var
> iables
  6.         label var yn_`x' "Net market income (household per capita), `l_`x''"
  7. }
(103 real changes made)
(387 real changes made)
(81 real changes made)
(581 real changes made)

. 
. save `pof2', replace
(note: file C:\Users\Sean\AppData\Local\Temp\ST_3a000001.tmp not found)
file C:\Users\Sean\AppData\Local\Temp\ST_3a000001.tmp saved

. 
. ***********************
. ** DISPOSABLE INCOME **
. *********************** 
. // DISPOSABLE INCOME PRIOR TO IMPUTATION OF ADDITIONAL BOLSA FAMILIA BENEFICIARIES
. gen double Yd_BC = Yn_BC + vuc_gov39 // vuc_gov39 is all direct transfers

. gen double Yd_SA1 = Yn_SA1 + vuc_gov39 + vnetuc_mi1 // contributory pensions and special pe
> nsions as transfer (gov39 includes all transfers but not contrib pensions)

. gen double Yd_SA2 = Yn_SA2 + vuc_gov39 - vuc_gov4 // special pensions as market income (rec
> all gov39 includes all transfers)

. gen double Yd_norent = Yn_norent + vuc_gov39

. foreach x of local xlist {
  2.         format Yd_`x' %16.2f
  3.         label var Yd_`x' "Disposable income of household, `l_`x''"
  4.         gen double yd_`x' = Yd_`x'/members
  5.         format yd_`x' %16.2f
  6.         label var yd_`x' "Disposable income (household per capita), `l_`x''"
  7. }

. 
. /* Dropping households:
> (a) in which the household head reports working but has a zero or missing value for the amo
> unt received from his/her primary job
>      or
> (b) with zero DISPOSABLE income */
. ** Note: during the data preparation I created a dummy variable "headmissingprimary" that =
> 1 for all members of a household satisfying condition (a)
. ** Instead of actually dropping the observations I created a variable "i" that =0 for "drop
> ped" observations; this way it's easier to adjust if the methodology of who to drop changes
. ** but the include-dummy method has the disadvantage that all calculations will need to hav
> e the "if i==1" condition
. gen exclude=(headmissingprimary==1 | yd_BC==0)

. gen i=(exclude==0)

. drop exclude

. ** Since the weights of all non-dropped individuals must sum to the total population, weigh
> ts must be re-adjusted.
. ** Note: w is the sampling weight variable
. gen dummy2=dummy

. quietly summ dummy [aw=w] if i==1

. display "sum of weights for i==1 is" r(sum_w)
sum of weights for i==1 is1.827e+08

. ** Before dropping head_etc>=6, sum of expansion factors is 190519297, which is the populat
> ion those factors are based on so:
. replace w=w*(190519297/r(sum_w))
(189,782 real changes made)

. table dummy2 [pw=w] if i==1, c(sum dummy) format(%16.0f)

----------------------------
   dummy2 |       sum(dummy)
----------+-----------------
        1 |        190519297
----------------------------

. 
. gen byte BF = (vuc_gov1>0)

. label var BF "Receives Bolsa Familia"

. tempfile pre_impute 

. save `pre_impute', replace
(note: file C:\Users\Sean\AppData\Local\Temp\ST_3a000002.tmp not found)
file C:\Users\Sean\AppData\Local\Temp\ST_3a000002.tmp saved

. 
. // IMPUTE ADDITIONAL BOLSA FAMILIA BENEFICIARIES SO THAT TOTAL NUMBER OF BENEFICIARIES
. //  IN SURVEY MATCHES TOTAL BENEFICIARIES IN NATIONAL ACCOUNTS
. // Code adapted from code provided by Sergei Soares; see Souza, Osorio, Soares (2011)
. #delimit ;
delimiter now ;
. use "$base/proc/despesa90", clear;

. rename code_produto c;

. gen byte s_telfixo = (
>         c==0600401 |
>         c==0600801 |
>         c==0600901 |
>         c==0601101 |
>         c==0601401 |
>         c==0601501 );

. gen byte s_1_telcel = (
>         c==0600801 |
>         c==0601101 |
>         c==0601301 );

. gen byte s_eletr = (
>         c==0600201 );

. sort code_uc ;

. collapse (max) s_*, by(code_uc);

. label var s_telfixo "Landline telephone";

. label var s_1_telcel "Cell phone";

. label var s_eletr "Electricity";

. tempfile f1;

. save `f1';
file C:\Users\Sean\AppData\Local\Temp\ST_3a000003.tmp saved

. use "$base/proc/despesa_ind", clear;

. rename code_produto c;

. gen s_2_telcel = (
>         c==2802301 |
>         c==2802401 |
>         c==2802402 |
>         c==4601201 |
>         c==4601301 |
>         c==4601302 |
>         c==4601303 |
>         c==4601304 |
>         c==4601305 );

. sort code_uc ;

. collapse (max) s_*, by(code_uc);

. label var s_2_telcel "Cell phone";

. tempfile f2;

. save `f2';
file C:\Users\Sean\AppData\Local\Temp\ST_3a000004.tmp saved

. #delimit cr
delimiter now cr
. 
. use "$base/proc/bensduraveis", clear

. rename code_produto c

. gen s_tvcores = (c==1401301)

. gen s_micro = (c==1402401)

. gen s_lavadora = (c==1401201)

. gen s_carro = (c==1402101 | c==1402301)

. gen s_fogao = (c==1400101 | c==1401001 | c==1401101)

. sort code_uc

. collapse (max) s_*, by(code_uc)

. label var s_tvcores "Color TV"

. label var s_micro "Microwave"

. label var s_lavadora "Washer"

. label var s_carro "Car"

. label var s_fogao "Oven"

. tempfile f3

. save `f3'
file C:\Users\Sean\AppData\Local\Temp\ST_3a000005.tmp saved

. 
. use "$base/proc/domicilio", clear

. gen s_paredur = (paredes==1 | paredes==2)

. gen s_telhadodur = (telhado==1 | telhado==2 | telhado==3)

. assert banheiros != .

. gen s_banhexc = (banheiros>=1)

. gen s_saneamento = (escoadouro==1 | escoadouro==2)

. sort code_dom

. collapse (max) s_*, by(code_dom)

. label var s_paredur "Hard walls"

. label var s_telhadodur "Hard roof"

. label var s_banhexc "Has bathroom"

. label var s_saneamento "Sewage"

. tempfile f4

. save `f4'
file C:\Users\Sean\AppData\Local\Temp\ST_3a000006.tmp saved

. 
. use "$base/proc/pessoas", clear

. keep code_pessoa anos_estudo idade_anos

. tempfile f5

. save `f5'
file C:\Users\Sean\AppData\Local\Temp\ST_3a000007.tmp saved

. 
. use `pre_impute', clear

. gen originalBF = pc_gov1

. label var originalBF "Per capita benefits from Bolsa Familia (reported in survey)"

. forval i=1/3 {
  2.         merge m:1 code_uc using `f`i'', keep(match master)
  3.         foreach var of varlist s_* { 
  4.                 replace `var'=0 if `var'==.
  5.         } 
  6.         drop _merge
  7. }

    Result                           # of obs.
    -----------------------------------------
    not matched                         2,964
        from master                     2,964  (_merge==1)
        from using                          0  (_merge==2)

    matched                           186,818  (_merge==3)
    -----------------------------------------
(2,964 real changes made)
(2,964 real changes made)
(2,964 real changes made)

    Result                           # of obs.
    -----------------------------------------
    not matched                           999
        from master                       999  (_merge==1)
        from using                          0  (_merge==2)

    matched                           188,783  (_merge==3)
    -----------------------------------------
(0 real changes made)
(0 real changes made)
(0 real changes made)
(999 real changes made)

    Result                           # of obs.
    -----------------------------------------
    not matched                         1,137
        from master                     1,137  (_merge==1)
        from using                          0  (_merge==2)

    matched                           188,645  (_merge==3)
    -----------------------------------------
(0 real changes made)
(0 real changes made)
(0 real changes made)
(0 real changes made)
(1,137 real changes made)
(1,137 real changes made)
(1,137 real changes made)
(1,137 real changes made)
(1,137 real changes made)

. merge m:1 code_dom using `f4', keep(match master)

    Result                           # of obs.
    -----------------------------------------
    not matched                             0
    matched                           189,782  (_merge==3)
    -----------------------------------------

. foreach var of varlist s_* { 
  2.         replace `var'=0 if `var'==.
  3. } 
(0 real changes made)
(0 real changes made)
(0 real changes made)
(0 real changes made)
(0 real changes made)
(0 real changes made)
(0 real changes made)
(0 real changes made)
(0 real changes made)
(0 real changes made)
(0 real changes made)
(0 real changes made)
(0 real changes made)

. drop _merge

. merge 1:1 code_pessoa using `f5', keep(match master)

    Result                           # of obs.
    -----------------------------------------
    not matched                             0
    matched                           189,782  (_merge==3)
    -----------------------------------------

. drop _merge

. 
. mysvyset

      pweight: w
          VCE: linearized
  Single unit: missing
     Strata 1: s
         SU 1: code_uc
        FPC 1: <zero>

. 
. // Begin code adapted from Souza, Osorio, Soares (2011):
. gen s_telcel = max(s_1_telcel,s_2_telcel)

. label var s_telcel "Cell phone"

. gen byte cri=(idade_anos<=15)

. gen byte adol=(idade_anos>=15 & idade_anos<=17 & freq_curso>0)

. gen byte adulto=(idade_anos>=18 | (idade_anos>15 & freq_curso==0))

. gen byte mayor=(idade_anos>=65)

. gen double YpreBF = Yd_BC - vuc_gov1

. label var YpreBF "Disposable income net of Bolsa Familia of household"

. gen double lny = ln(YpreBF)
(688 missing values generated)

. label var lny "Log disposable income net of Bolsa Familia of household"

. summ BF if head_etc==1 & i==1 [aw=w] // count households receiving Bolsa Familia

    Variable |     Obs      Weight        Mean   Std. Dev.       Min        Max
-------------+-----------------------------------------------------------------
          BF |  53,778  58131359.9    .1259249   .3317678          0          1

. scalar POF = r(sum) // households reporting receiving Bolsa Familia in survey

. 
. foreach d of local ages {
  2.         label var `d' "`l_`d''"
  3.         bysort code_uc : egen n_`d' = sum(`d')
  4.         drop `d'
  5.         rename n_`d' `d'
  6.         label var `d' "Number of `l_`d''"
  7. }

. 
. drop if head_etc != 1 // keep 1 obs per household (the head)
(133,691 observations deleted)

. rename idade_anos idadechef

. gen chefhomem=(sexo==1)

. label var chefhomem "Male household head"

. tempfile etapa2

. save `etapa2', replace
(note: file C:\Users\Sean\AppData\Local\Temp\ST_3a000008.tmp not found)
file C:\Users\Sean\AppData\Local\Temp\ST_3a000008.tmp saved

. 
. keep if i==1
(2,313 observations deleted)

. probit BF lny members cri idadechef s_telfixo s_telcel s_tvcores s_micro ///
>         s_lavadora s_paredur s_telhadodur s_banhexc s_saneamento s_carro ///
>         urban i.UF i.cor_raca s_fogao s_eletr [pw=w]

Iteration 0:   log pseudolikelihood =  -21947194  
Iteration 1:   log pseudolikelihood =  -14745593  
Iteration 2:   log pseudolikelihood =  -14135509  
Iteration 3:   log pseudolikelihood =  -14124112  
Iteration 4:   log pseudolikelihood =  -14124090  
Iteration 5:   log pseudolikelihood =  -14124090  

Probit regression                               Number of obs     =     53,735
                                                Wald chi2(48)     =    4977.93
                                                Prob > chi2       =     0.0000
Log pseudolikelihood =  -14124090               Pseudo R2         =     0.3565

------------------------------------------------------------------------------
             |               Robust
          BF |      Coef.   Std. Err.      z    P>|z|     [95% Conf. Interval]
-------------+----------------------------------------------------------------
         lny |  -.4826532   .0199469   -24.20   0.000    -.5217484   -.4435581
     members |   .2340432   .0110497    21.18   0.000     .2123862    .2557002
         cri |   .1687333   .0158182    10.67   0.000     .1377301    .1997365
   idadechef |  -.0065644   .0007896    -8.31   0.000    -.0081119   -.0050169
   s_telfixo |   -.229561   .0388599    -5.91   0.000     -.305725   -.1533971
    s_telcel |   .0693998   .0267364     2.60   0.009     .0169974    .1218022
   s_tvcores |   .1355824   .0497891     2.72   0.006     .0379976    .2331672
     s_micro |  -.2923309   .0457277    -6.39   0.000    -.3819556   -.2027061
  s_lavadora |  -.0903086   .0325096    -2.78   0.005    -.1540263   -.0265908
   s_paredur |   .0092702   .0546757     0.17   0.865    -.0978922    .1164325
s_telhadodur |  -.0342952   .0710114    -0.48   0.629    -.1734749    .1048845
   s_banhexc |    .001437   .0510713     0.03   0.978    -.0986608    .1015348
s_saneamento |  -.1622095   .0260153    -6.24   0.000    -.2131985   -.1112205
     s_carro |  -.0948277   .0290156    -3.27   0.001    -.1516973   -.0379581
       urban |  -.1452884   .0274419    -5.29   0.000    -.1990735   -.0915033
             |
          UF |
         12  |   .1690053   .0981178     1.72   0.085     -.023302    .3613127
         13  |   .0872275   .0900388     0.97   0.333    -.0892452    .2637002
         14  |   .5301458   .1062923     4.99   0.000     .3218168    .7384749
         15  |   .1924561   .0819073     2.35   0.019     .0319208    .3529914
         16  |   .0542345   .1072444     0.51   0.613    -.1559606    .2644295
         17  |   .3137972   .0871735     3.60   0.000     .1429404    .4846541
         21  |   .3615677   .0812807     4.45   0.000     .2022605    .5208749
         22  |   .6530126   .0807656     8.09   0.000     .4947149    .8113103
         23  |   .4006723   .0815904     4.91   0.000      .240758    .5605866
         24  |   .3024121   .0857074     3.53   0.000     .1344286    .4703956
         25  |   .3389822   .0847666     4.00   0.000     .1728428    .5051216
         26  |   .4455067   .0780183     5.71   0.000     .2925938    .5984197
         27  |   .2333051   .0822872     2.84   0.005     .0720251    .3945851
         28  |   .2672329   .0865748     3.09   0.002     .0975493    .4369164
         29  |   .4982085   .0773235     6.44   0.000     .3466573    .6497598
         31  |   .1367734   .0779781     1.75   0.079    -.0160608    .2896076
         32  |   .0290385   .0803757     0.36   0.718     -.128495     .186572
         33  |  -.3328197   .1027885    -3.24   0.001    -.5342815   -.1313579
         35  |  -.0619107   .0881149    -0.70   0.482    -.2346127    .1107913
         41  |  -.0585389   .0916127    -0.64   0.523    -.2380966    .1210188
         42  |  -.4802189     .10296    -4.66   0.000    -.6820167    -.278421
         43  |  -.0193286   .0888511    -0.22   0.828    -.1934737    .1548164
         50  |  -.1806587   .0851964    -2.12   0.034    -.3476407   -.0136768
         51  |  -.3366974   .0866427    -3.89   0.000     -.506514   -.1668808
         52  |  -.1207196   .0839031    -1.44   0.150    -.2851668    .0437275
         53  |   -.040438   .1171181    -0.35   0.730    -.2699853    .1891094
             |
    cor_raca |
          2  |   .0237312   .0453964     0.52   0.601     -.065244    .1127065
          3  |   .0548568   .1614271     0.34   0.734    -.2615345    .3712481
          4  |   .0859189   .0279601     3.07   0.002     .0311182    .1407196
          5  |   .0617703   .1521698     0.41   0.685     -.236477    .3600176
          9  |   .0899603   .1637952     0.55   0.583    -.2310724    .4109931
             |
     s_fogao |    .259435   .0620097     4.18   0.000     .1378981    .3809718
     s_eletr |   .0843074    .040335     2.09   0.037     .0052523    .1633625
       _cons |   2.359994   .1870606    12.62   0.000     1.993362    2.726626
------------------------------------------------------------------------------

. predict probBF, p
(43 missing values generated)

. label var probBF "Predicted probability of receiving Bolsa Familia"

. table BF [pw=w], c(mean probBF p10 probBF p25 probBF p75 probBF p90 probBF) // check predic
> tions

--------------------------------------------------------------------------------
Receives  |
Bolsa     |
Familia   | mean(probBF)   p10(probBF)   p25(probBF)   p75(probBF)   p90(probBF)
----------+---------------------------------------------------------------------
        0 |     .0835679      .0012448      .0057847      .0990426      .2449281
        1 |     .4043794      .0910368      .1987232      .5816329      .7804672
--------------------------------------------------------------------------------

. 
. scalar MDS = 12370915 // familias recebendo BF em 2009 (SAGI/MDS)

. scalar faltam = (MDS-POF)/POF

. 
. set seed 48490251 // can be any number; set seed so random sampling of beneficiary HHs 

.                               // doesn't change upon re-running do file
. gen selec=(uniform()<=faltam) if BF==1 & probBF!=.
(45,339 missing values generated)

. tempfile etapa3

. save `etapa3', replace
(note: file C:\Users\Sean\AppData\Local\Temp\ST_3a000009.tmp not found)
file C:\Users\Sean\AppData\Local\Temp\ST_3a000009.tmp saved

. 
. keep if selec==1 | (BF==0 & probBF!=.)
(2,654 observations deleted)

. keep code_uc selec BF probBF vuc_gov1

. gsort -BF -probBF

. gen sumselec = sum(selec)

. replace sumselec = . if BF!=1
(45,296 real changes made, 45,296 to missing)

. gen simpbf=(selec!=.)

. gen n=.
(51,124 missing values generated)

. rename vuc_gov1 pbfimp

. label var pbfimp "Imputed Bolsa Familia benefit (household)"

. summ sumselec

    Variable |        Obs        Mean    Std. Dev.       Min        Max
-------------+---------------------------------------------------------
    sumselec |      5,828      2914.5    1682.543          1       5828

. forvalues i=`r(min)'/`r(max)' {
  2.         quietly {
  3.                 gen double abs=abs(probBF-probBF[`i']) if simpbf==0
  4.                 summ abs
  5.                 replace simpbf=1 if abs==r(min)
  6.                 replace n=`i' if abs==r(min)
  7.                 replace pbfimp = pbfimp[`i'] if abs==r(min)
  8.                 drop abs
  9.         }
 10. }

. replace n=. if n==0
(0 real changes made)

. keep if simpbf==1 & BF==0
(45,295 observations deleted)

. keep code_uc pbfimp simpbf

. sort code_uc

. tempfile hotdeck

. save `hotdeck', replace
(note: file C:\Users\Sean\AppData\Local\Temp\ST_3a00000a.tmp not found)
file C:\Users\Sean\AppData\Local\Temp\ST_3a00000a.tmp saved

. 
. use `etapa3', clear

. sort code_uc

. merge code_uc using `hotdeck'
(note: you are using old merge syntax; see [D] merge for new syntax)

. drop _m

. 
. gen byte catpbf=cond(BF==1,1,cond(simpbf==1,2,3))

. gen double ypreBF = YpreBF/members

. gen double vuc_gov1_imp = vuc_gov1

. replace vuc_gov1_imp=pbfimp if pc_gov1==0 & simpbf==1 & BF==0
(5,829 real changes made)

. table catpbf, c(sum w) f(%12.0g)

------------------------
   catpbf |       sum(w)
----------+-------------
        1 |  7320188.577
        2 |  4995443.169
        3 |  45815728.19
------------------------

. 
. gen pc_gov1_imp = vuc_gov1_imp/members // imputed for households that are imputed beneficia
> ries

. keep code_uc vuc_gov1_imp pc_gov1_imp

. tempfile imputedBF

. save `imputedBF', replace
(note: file C:\Users\Sean\AppData\Local\Temp\ST_3a00000b.tmp not found)
file C:\Users\Sean\AppData\Local\Temp\ST_3a00000b.tmp saved

. // end of code adapted from Souza, Osorio, Soares (2011)
. 
. use `pre_impute', clear

. gen reportedBF = pc_gov1 

. label var reportedBF "Reported Bolsa Familia benefit"

. merge m:1 code_uc using `imputedBF'

    Result                           # of obs.
    -----------------------------------------
    not matched                         8,558
        from master                     8,558  (_merge==1)
        from using                          0  (_merge==2)

    matched                           181,224  (_merge==3)
    -----------------------------------------

. drop _merge

. replace vuc_gov1 = vuc_gov1_imp
(34,716 real changes made, 8,558 to missing)

. replace pc_gov1 = pc_gov1_imp
(67,153 real changes made, 8,558 to missing)

. drop vuc_gov1_imp pc_gov1_imp

. foreach x in vuc pc {
  2.         // Generate new "sum of all government transfers" variables including imputed 
.         //  Bolsa Familia benefits
.         replace `x'_gov39 = `x'_gov1 + `x'_gov2 + `x'_gov3 + `x'_gov4 + `x'_gov5 + `x'_gov6
>  // + `x'_paaleite
  3. }
(34,716 real changes made, 8,558 to missing)
(67,252 real changes made, 8,558 to missing)

. gen byte BF_imp = (vuc_gov1>0)

. label var BF_imp "Receives Bolsa Familia (imputed)"

. summ BF if head_etc==1 & i==1 [aw=w]

    Variable |     Obs      Weight        Mean   Std. Dev.       Min        Max
-------------+-----------------------------------------------------------------
          BF |  53,778  58131359.9    .1259249   .3317678          0          1

. di r(sum)
7320188.6

. summ BF_imp if head_etc==1 & i==1 [aw=w]

    Variable |     Obs      Weight        Mean   Std. Dev.       Min        Max
-------------+-----------------------------------------------------------------
      BF_imp |  53,778  58131359.9    .2118587    .408629          0          1

. di r(sum) // number of beneficiary households is 12.3 million, matching national accounts
12315632

.         // (see Higgins, 2012, Figure 4)
. summ reportedBF if i==1 [aw=w]

    Variable |     Obs      Weight        Mean   Std. Dev.       Min        Max
-------------+-----------------------------------------------------------------
  reportedBF | 181,224   190519297     38.3179   95.00335          0    1842.24

. di %16.0f r(sum)
      7300299196

. summ pc_gov1 if i==1 [aw=w]

    Variable |     Obs      Weight        Mean   Std. Dev.       Min        Max
-------------+-----------------------------------------------------------------
     pc_gov1 | 181,224   190519297    64.38282   120.2303          0     3393.6

. di %16.0f r(sum) // total spending is 12.3 billion, matching national accounts
     12266169825

.         // (see Higgins, 2012, Figure 4)
. save `pof2', replace
file C:\Users\Sean\AppData\Local\Temp\ST_3a000001.tmp saved

.         
. // Milk transfer benefits
. use "$base/proc/despesa7.dta", clear

. keep if num_grupo==79
(882,231 observations deleted)

. keep if (num_item>=00101 & num_item<=00205) | ///
>                 (num_item>=03601 & num_item<=03803) | ///
>                 (num_item>=04301 & num_item<=04603)
(56,213 observations deleted)

. keep if aquisicao==7
(47,976 observations deleted)

. capture gen double s = 100*UF + estratogeo // strata

. keep if (UF>=21 & UF<=29) /// Nordeste
>           | (UF==31 & !(s>=3101 & s<=3109)) // MG outside of Belo Horizonte
(1,980 observations deleted)

. bysort code_uc: egen vuc_paaleite=sum(valor_an)

. duplicates drop code_uc, force

Duplicates in terms of code_uc

(1,274 observations deleted)

. keep code_uc vuc_paaleite

. tempfile milk

. save `milk', replace
(note: file C:\Users\Sean\AppData\Local\Temp\ST_3a00000c.tmp not found)
file C:\Users\Sean\AppData\Local\Temp\ST_3a00000c.tmp saved

. 
. use `pof2', clear

. merge m:1 code_uc using `milk'

    Result                           # of obs.
    -----------------------------------------
    not matched                       187,078
        from master                   187,078  (_merge==1)
        from using                          0  (_merge==2)

    matched                             2,704  (_merge==3)
    -----------------------------------------

. drop _merge

. replace vuc_paaleite = 0 if vuc_paaleite==.
(187,078 real changes made)

. gen pc_paaleite=vuc_paaleite/members

. summ pc_paaleite [aw=w]

    Variable |     Obs      Weight        Mean   Std. Dev.       Min        Max
-------------+-----------------------------------------------------------------
 pc_paaleite | 189,782   198263568    .8939139   12.45448          0    1225.12

. foreach x in vuc pc {
  2.         replace `x'_gov39 = `x'_gov39 + `x'_paaleite // adding milk transfers to all dir
> ect transfers
  3. }
(2,125 real changes made)
(2,125 real changes made)

. 
. // DISPOSABLE INCOME WITH IMPUTATION OF ADDITIONAL BOLSA FAMILIA BENEFICIARIES
. drop Yd_* yd_*

. // Recreate the variables iwth vuc_gov39, which was replaced with the imputed Bolsa Familia
. //  benefits above
. gen double Yd_BC = Yn_BC + vuc_gov39 // vuc_gov39 is all direct transfers
(8,558 missing values generated)

. gen double Yd_SA1 = Yn_SA1 + vuc_gov39 + vnetuc_mi1 // contributory pensions and special pe
> nsions as transfer (gov39 includes all transfers but not contrib pensions)
(8,558 missing values generated)

. gen double Yd_SA2 = Yn_SA2 + vuc_gov39 - vuc_gov4 // special pensions as market income (rec
> all gov39 includes all transfers)
(8,558 missing values generated)

. gen double Yd_norent = Yn_norent + vuc_gov39
(8,558 missing values generated)

. foreach x of local xlist {
  2.         format Yd_`x' %16.2f
  3.         label var Yd_`x' "Disposable income of household, `l_`x''"
  4.         gen double yd_`x' = Yd_`x'/members
  5.         format yd_`x' %16.2f
  6.         label var yd_`x' "Disposable income (household per capita), `l_`x''"
  7. }
(8,558 missing values generated)
(8,558 missing values generated)
(8,558 missing values generated)
(8,558 missing values generated)

. 
. save `pof2', replace
file C:\Users\Sean\AppData\Local\Temp\ST_3a000001.tmp saved

. 
. ************************
. ** POST-FISCAL INCOME **
. ************************
. // INDIRECT SUBSIDIES
. // Load in electricity rates to calculate household electricity subsidy
. insheet using "$base/data/ElectricityRates/electricity_rates.csv", comma names clear
(27 vars, 27 obs)

. state_codes
(27 missing values generated)
(1 real change made)
(1 real change made)
(1 real change made)
(1 real change made)
(1 real change made)
(1 real change made)
(1 real change made)
(1 real change made)
(1 real change made)
(1 real change made)
(1 real change made)
(1 real change made)
(1 real change made)
(1 real change made)
(1 real change made)
(1 real change made)
(1 real change made)
(1 real change made)
(1 real change made)
(1 real change made)
(1 real change made)
(1 real change made)
(1 real change made)
(1 real change made)
(1 real change made)
(1 real change made)
(1 real change made)

. tempfile electricity_rates

. save `electricity_rates', replace
(note: file C:\Users\Sean\AppData\Local\Temp\ST_3a00000d.tmp not found)
file C:\Users\Sean\AppData\Local\Temp\ST_3a00000d.tmp saved

. 
. use "$base/proc/despesa90", clear

. pre
(192,322 missing values generated)

. keep if q==06 & n==00201 // energia eletrica
(142,987 observations deleted)

. gen energia_an = valor_an

. merge m:1 UF using `electricity_rates'

    Result                           # of obs.
    -----------------------------------------
    not matched                             0
    matched                            49,335  (_merge==3)
    -----------------------------------------

. drop _merge

. 
. ** adjusting for ICMS included in total tax paid but not ANEEL-reported rates
. bysort code_uc: egen vuc_energia_an = sum(energia_an)

. drop energia_an

. rename vuc_energia_an energia_an

. duplicates drop code_uc, force

Duplicates in terms of code_uc

(26 observations deleted)

. replace energia_an = energia_an*(1-icms1) if ncutoffs==0
(23,915 real changes made)

. replace energia_an = energia_an*(1-icms1) if energia_an*(1-icms1)<=cutoff1*12 & ncutoffs==1
(10,085 real changes made)

. replace energia_an = energia_an*(1-icms2) if energia_an*(1-icms1)>cutoff1*12 & ncutoffs==1
(4,296 real changes made, 4,296 to missing)

. replace energia_an = energia_an*(1-icms1) if energia_an*(1-icms1)<=cutoff1*12 & ncutoffs==2
(0 real changes made)

. replace energia_an = energia_an*(1-icms2) if energia_an*(1-icms1)>cutoff1*12 & energia_an*(
> 1-icms2)<=cutoff2*12 & ncutoffs==2
(709 real changes made)

. replace energia_an = energia_an*(1-icms3) if energia_an*(1-icms2)>cutoff2*12 & ncutoffs==2
(188 real changes made)

. replace energia_an = energia_an*(1-icmsrural) if icmsrural!=.
(2,192 real changes made)

. keep code_uc energia_an r* min* max* lr icms* *cutoff*

. tempfile energia

. save `energia', replace
(note: file C:\Users\Sean\AppData\Local\Temp\ST_3a00000e.tmp not found)
file C:\Users\Sean\AppData\Local\Temp\ST_3a00000e.tmp saved

. 
. use `pof2', clear

. merge m:1 code_uc using `energia'

    Result                           # of obs.
    -----------------------------------------
    not matched                        23,424
        from master                    23,424  (_merge==1)
        from using                          0  (_merge==2)

    matched                           166,358  (_merge==3)
    -----------------------------------------

. drop _merge

. 
. local cutoffs 30 80 100 lr 220

. tokenize `cutoffs'

. local 0 0

. foreach x of local cutoffs {
  2.         local `x' `x'
  3. }

. local k = 0

. foreach x of local cutoffs {
  2.         gen maxpaid_`x' = `x'*max``k''_`x'*12
  3.         gen d``k''_`x' = rresidencial - r``k''_`x'
  4.         local k = `k'+1
  5. }
(23,424 missing values generated)
(23,424 missing values generated)
(23,424 missing values generated)
(23,424 missing values generated)
(23,424 missing values generated)
(23,424 missing values generated)
(23,424 missing values generated)
(23,424 missing values generated)
(23,424 missing values generated)
(23,424 missing values generated)

. assert !missing(pc_gov1) if i==1

. assert !missing(pc_gov3) if i==1

. gen tarifa_elig=((pc_gov1>0 & i==1) | (pc_gov3>0 & i==1) | (y_elig<120*12))

. 
. gen subs_energia = 0

. replace energia_an = 0 if energia_an==.
(38,450 real changes made)

. ** if kWh<80, no income requirement
. replace subs_energia = d0_30*(energia_an/r0_30) if energia_an<=maxpaid_30
(26,981 real changes made, 23,424 to missing)

. replace subs_energia = d30_80*(energia_an/r30_80) if energia_an>maxpaid_30 & energia_an<=ma
> xpaid_80
(32,787 real changes made)

. ** if kWh>80, income requirement
. replace subs_energia = d80_100*(energia_an/r80_100) if energia_an>maxpaid_80 & energia_an<=
> maxpaid_100 & tarifa_elig==1
(5,694 real changes made)

. replace subs_energia = d100_lr*(energia_an/r100_lr) if energia_an>maxpaid_100 & energia_an<
> =maxpaid_lr & tarifa_elig==1
(19,828 real changes made)

. replace subs_energia = dlr_220*(energia_an/rlr_220) if energia_an>maxpaid_lr & energia_an<=
> maxpaid_220 & tarifa_elig==1
(3,448 real changes made)

. replace subs_energia = 0 if subs_energia==.
(23,424 real changes made)

. gen rec_subs_energia=(subs_energia>0 & subs_energia<.)

. gen pc_energysubs = subs_energia/members

. 
. // double check:
. summ rec_subs_energia [aw=w] if head_etc==1 // if i==1

    Variable |     Obs      Weight        Mean   Std. Dev.       Min        Max
-------------+-----------------------------------------------------------------
rec_subs_e~a |  56,091    60288118    .2871179   .4524211          0          1

. return list

scalars:
                  r(N) =  56091
              r(sum_w) =  60288118.04153358
               r(mean) =  .2871179138604628
                r(Var) =  .2046848665579013
                 r(sd) =  .4524211163925722
                r(min) =  0
                r(max) =  1
                r(sum) =  17309798.68265845

. summ pc_energysubs [aw=w] // if i==1

    Variable |     Obs      Weight        Mean   Std. Dev.       Min        Max
-------------+-----------------------------------------------------------------
pc_energys~s | 189,782   198263568    7.025325   15.41216          0   193.2144

. return list             

scalars:
                  r(N) =  189782
              r(sum_w) =  198263568.3492651
               r(mean) =  7.02532469742781
                r(Var) =  237.5345581837412
                 r(sd) =  15.41215618217455
                r(min) =  0
                r(max) =  193.2144470214844
                r(sum) =  1392865943.324259

. 
. save `pof2', replace
file C:\Users\Sean\AppData\Local\Temp\ST_3a000001.tmp saved

. 
. // INDIRECT TAXES
. // Indirect tax rates from Nogueira et al 2011
. ** A alíquota efetiva foi calculada exogenamente ao modelo, utilizando a Matriz de insumo-p
> roduto de 2005.
. **                      ICMS  //   IPI  // category
. scalar t0 = 0

. scalar t1 = 0.0940 + 0.0510 // food

. scalar t2 = 0.2024 + 0.1882 // alcoholic beverages and tobacco

. scalar t3 = 0.0746 + 0.0041 // clothing

. scalar t4 = 0.0402 + 0.0084 // electricity and domestic fuel

. scalar t5 = 0.2818 + 0.0023 // housing

. scalar t6 = 0.0778 + 0.0055 // health and education

. scalar t7 = 0.1304 + 0.0349 // transport and communication

. scalar t8 = 0.1408 + 0.0330 // recreation and culture

. scalar t9 = 0.0415 + 0.0155 // other goods and services

. 
. // Allocate products from expenditure survey to the above categories
. use "$base/proc/despesa90", clear // Q6-9

.         ** note agregados already dropped
. pre
(192,322 missing values generated)

. ** Q6 - servicos e taxas do domicilio principal
.         replace cat=5 if q==6 &  n==00101
(35,320 real changes made)

.         replace cat=4 if q==6 &  n==00201 | n==00301
(50,378 real changes made)

.         replace cat=7 if q==6 &  n==00401
(12,744 real changes made)

.         replace cat=8 if q==6 &  n>=00501 & n<=00701
(4,105 real changes made)

.         replace cat=7 if q==6 &  n==00801 | n==00901
(4,336 real changes made)

.         replace cat=8 if q==6 &  n==01001
(106 real changes made)

.         replace cat=7 if q==6 &  n>=01201 & n<=01501
(30 real changes made)

. ** Q7 - aquisicao de combustiveis domesticos e outros do domicilio principal
.         replace cat=4 if q==7 &  `notagregado'
(52,953 real changes made)

. ** Q8 - conservacao, manutencao e pequenos reparos com habitacao, jazigo e jardinagem
.         replace cat=5 if q==8 &  n>=00101 & n<=01704
(20,250 real changes made)

.         replace cat=8 if q==8 &  n>=01801 & n<=01901
(241 real changes made)

.         replace cat=5 if q==8 &  n>=01902 & n<=05202
(4,128 real changes made)

.         replace cat=8 if q==8 &  n>=05301 & n<=05303
(12 real changes made)

.         replace cat=5 if q==8 &  n>=05401 & n<=07201
(220 real changes made)

.         replace cat=9 if q==8 &  n>=07301 & n<=07602
(139 real changes made)

.         replace cat=5 if q==8 &  n>=07701 & n<=07901
(70 real changes made)

. ** Q9 - Consertos e manutenção de móveis, aparelhos, máquinas e utensílios de uso doméstico
.         replace cat=5 if q==9 &  `notagregado' //
(8,544 real changes made)

. tempfile despesa90

. mycompress despesa90
(0 real changes made)
(0 real changes made)
(0 real changes made)
(0 real changes made)
(0 real changes made)
(0 real changes made)
(0 real changes made)
(0 real changes made)
(0 real changes made)
(0 real changes made)
(0 real changes made)
(0 real changes made)
(101,112 real changes made)
(101,600 real changes made)
(191,388 real changes made)
(191,600 real changes made)
(65,387 real changes made)
(66,068 real changes made)
(161,324 real changes made)
(161,699 real changes made)
(0 real changes made)
(0 real changes made)
(0 real changes made)
(0 real changes made)
(16,302 real changes made)
(16,302 real changes made)
(76,116 real changes made)
(76,116 real changes made)
(4,418 real changes made)
(4,427 real changes made)
(21,498 real changes made)
(21,532 real changes made)
(135 real changes made)
(137 real changes made)
(825 real changes made)
(829 real changes made)

Duplicates in terms of code_uc

(137,279 observations deleted)

. save `despesa90'
file C:\Users\Sean\AppData\Local\Temp\ST_3a00000f.tmp saved

. 
. use "$base/proc/despesa12", clear // Q10-13

. pre
(75,664 missing values generated)

. ** Q10 - Aluguel, impostos e outras taxas do domicílio principal
.         replace cat=5 if q==10 // no agregado ********** some are imposto
(26,545 real changes made)

.         // note estimated rent (n==09001) not included in this file:
.         assert !(q==10 & n==09001)

. ** Q11 - Construção e reforma de habitação e jazigo
.         replace cat=5 if q==11 &  `notagregado' //
(36,743 real changes made)

. ** Q12 - Outros itens do domicilio principal com servicos publicos, privados e habitacao
.         replace cat=5 if q==12 &  `notagregado' //
(12,248 real changes made)

. ** Q13 - Aluguel de aparelhos e utilidades de uso doméstico
.         replace cat=5 if q==13 &  n==00101
(1 real change made)

.         replace cat=7 if q==13 &  n==00201
(42 real changes made)

.         replace cat=8 if q==13 &  n==00301 | n==00401
(4,856 real changes made)

.         replace cat=5 if q==13 &  n==00501 | n==00601
(2 real changes made)

.         replace cat=8 if q==13 &  n==00701
(0 real changes made)

.         replace cat=4 if q==13 &  n==00801 | n==00802
(46 real changes made)

.         replace cat=8 if q==13 &  n>=00901 & n<=01501
(29 real changes made)

.         replace cat=5 if q==13 &  n==01601
(1 real change made)

.         replace cat=8 if q==13 &  n==01701
(41 real changes made)

.         replace cat=5 if q==13 &  n>=01801 & n<=02201
(8 real changes made)

. tempfile despesa12

. mycompress despesa12
(0 real changes made)
(0 real changes made)
(0 real changes made)
(0 real changes made)
(0 real changes made)
(0 real changes made)
(0 real changes made)
(0 real changes made)
(0 real changes made)
(0 real changes made)
(0 real changes made)
(0 real changes made)
(44 real changes made)
(44 real changes made)
(250 real changes made)
(250 real changes made)
(65,166 real changes made)
(66,199 real changes made)
(73,380 real changes made)
(73,726 real changes made)
(0 real changes made)
(0 real changes made)
(0 real changes made)
(0 real changes made)
(42 real changes made)
(42 real changes made)
(118 real changes made)
(118 real changes made)
(4,738 real changes made)
(4,793 real changes made)
(17,871 real changes made)
(18,215 real changes made)
(0 real changes made)
(0 real changes made)
(0 real changes made)
(0 real changes made)

Duplicates in terms of code_uc

(43,729 observations deleted)

. save `despesa12'
file C:\Users\Sean\AppData\Local\Temp\ST_3a00000g.tmp saved

. 
. use "$base/proc/despesao", clear // Q15-18

. pre
(163,282 missing values generated)

. ** Q15 - Aquisição de aparelhos, maquinas e outras utilidades de uso doméstico
.         replace cat=5 if q==15 &  n>=00101 & n<=02202
(29,117 real changes made)

.         replace cat=8 if q==15 &  n>=02301 & n<=03803
(27,383 real changes made)

.         replace cat=5 if q==15 &  n>=03901 & n<=05001
(16,815 real changes made)

.         replace cat=6 if q==15 &  n>=05101 & n<=05201
(2,410 real changes made)

.         replace cat=8 if q==15 &  n>=05401 & n<=05703
(30 real changes made)

.         replace cat=5 if q==15 &  n==05801
(44 real changes made)

.         replace cat=8 if q==15 &  n==05901 | n==05902
(53 real changes made)

.         replace cat=5 if q==15 &  n>=06101 & n<=06104
(385 real changes made)

.         replace cat=8 if q==15 &  n>=06201 & n<=06318
(4,348 real changes made)

.         replace cat=5 if q==15 &  n>=06501 & n<=06601
(2,841 real changes made)

.         replace cat=7 if q==15 &  n==06701 & n<=06702
(6 real changes made)

.         replace cat=5 if q==15 &  n>=06801 & n<=07101
(9 real changes made)

.         replace cat=8 if q==15 &  n>=07201 & n<=07203
(356 real changes made)

.         replace cat=5 if q==15 &  n==07301
(4 real changes made)

.         replace cat=7 if q==15 &  n>=07401 & n<=07403
(13 real changes made)

.         replace cat=5 if q==15 &  n==07501 | n==07601
(101 real changes made)

.         replace cat=8 if q==15 &  n>=07701 & n<=07804
(102 real changes made)

.         replace cat=5 if q==15 &  n==07901 | n==08001
(31 real changes made)

.         replace cat=8 if q==15 &  n==08201
(0 real changes made)

.         replace cat=5 if q==15 &  n>=08301 & n<=08501
(34 real changes made)

.         replace cat=6 if q==15 &  n==08601 | n==08702
(4 real changes made)

.         replace cat=5 if q==15 &  n==08801 | n==08901
(350 real changes made)

.         replace cat=6 if q==15 &  n==09001 | n==09002
(51 real changes made)

.         replace cat=8 if q==15 &  n==09101
(5 real changes made)

.         replace cat=6 if q==15 &  n==09201
(0 real changes made)

.         replace cat=8 if q==15 &  n>=09301 & n<=09601
(2,236 real changes made)

.         replace cat=5 if q==15 &  n>=09701 & n<=09803
(66 real changes made)

.         replace cat=6 if q==15 &  n==09901
(18 real changes made)

.         replace cat=5 if q==15 &  n==10001
(4 real changes made)

.         replace cat=8 if q==15 &  n==10101
(172 real changes made)

.         replace cat=5 if q==15 &  n>=10201 & n<=10501
(25 real changes made)

.         replace cat=8 if q==15 &  n>=10601 & n<=10605
(7 real changes made)

.         replace cat=5 if q==15 &  n>=10701 & n<=11901
(23 real changes made)

.         replace cat=8 if q==15 &  n>=12001 & n<=12102
(15 real changes made)

.         replace cat=5 if q==15 &  n==12201 | n==12401
(6,314 real changes made)

.         replace cat=8 if q==15 &  n==12301
(12 real changes made)

.         replace cat=8 if q==15 &  n>=12501 & n<=13101
(1,099 real changes made)

.         replace cat=5 if q==15 &  n>=13201 & n<=13802
(328 real changes made)

.         replace cat=8 if q==15 &  n==13901
(5 real changes made)

.         replace cat=5 if q==15 &  n>=14001 & n<=14202
(1,901 real changes made)

.         replace cat=8 if q==15 &  n>=14301 & n<=14303
(18 real changes made)

.         replace cat=5 if q==15 &  n>=14401 & n<=14601
(127 real changes made)

.         replace cat=8 if q==15 &  n==14701
(1 real change made)

.         replace cat=7 if q==15 &  n>=14801 & n<=14901
(712 real changes made)

.         replace cat=5 if q==15 &  n>=15001 & n<=16401
(281 real changes made)

.         replace cat=7 if q==15 &  n==16501 | n==16502
(0 real changes made)

.         replace cat=8 if q==15 &  n==16601 | n==16701
(0 real changes made)

.         replace cat=5 if q==15 &  n==16801
(4 real changes made)

.         replace cat=7 if q==15 &  n==16901 | n==16902
(6 real changes made)

.         replace cat=5 if q==15 &  n==17001
(2 real changes made)

.         replace cat=7 if q==15 &  n>=17101 & n<=17501
(29 real changes made)

.         replace cat=5 if q==15 &  n==17701
(3 real changes made)

.         replace cat=8 if q==15 &  n==17801 | n==17901
(6 real changes made)

.         replace cat=5 if q==15 &  n>=18001 & n<=18301
(12 real changes made)

.         replace cat=8 if q==15 &  n==18401
(1 real change made)

.         replace cat=5 if q==15 &  n>=18501 & n<=19403
(274 real changes made)

.         replace cat=8 if q==15 &  n>=19701 & n<=20701
(602 real changes made)

.         replace cat=5 if q==15 &  n==20801 | n==20901
(20 real changes made)

.         replace cat=8 if q==15 &  n==21001
(2 real changes made)

.         replace cat=5 if q==15 &  n==21101
(1 real change made)

.         replace cat=6 if q==15 &  n==21201
(2 real changes made)

.         replace cat=8 if q==15 &  n==21301
(4 real changes made)

.         replace cat=6 if q==15 &  n==21401
(33 real changes made)

.         replace cat=5 if q==15 &  n==21601 | n==21602
(5 real changes made)

. ** Q16 - Aquisição de ferramentas, animais domésticos, equipamentos musicais e de acampamen
> to
.         replace cat=8 if q==16 &  `notagregado'
(11,412 real changes made)

. ** Q17 - Aquisição de móveis
.         replace cat=5 if q==17 &  `notagregado' //
(35,687 real changes made)

. ** Q18 - Aquisição de artigos de decoração e forração
.         replace cat=5 if q==18 &  `notagregado' //
(17,308 real changes made)

. tempfile despesao

. mycompress despesao
(0 real changes made)
(0 real changes made)
(0 real changes made)
(0 real changes made)
(0 real changes made)
(0 real changes made)
(0 real changes made)
(0 real changes made)
(0 real changes made)
(0 real changes made)
(0 real changes made)
(0 real changes made)
(0 real changes made)
(0 real changes made)
(0 real changes made)
(0 real changes made)
(93,704 real changes made)
(105,410 real changes made)
(148,977 real changes made)
(153,473 real changes made)
(2,073 real changes made)
(2,356 real changes made)
(13,117 real changes made)
(14,774 real changes made)
(698 real changes made)
(742 real changes made)
(5,107 real changes made)
(5,469 real changes made)
(40,713 real changes made)
(45,360 real changes made)
(114,504 real changes made)
(121,840 real changes made)
(0 real changes made)
(0 real changes made)
(0 real changes made)
(0 real changes made)

Duplicates in terms of code_uc

(119,059 observations deleted)

. save `despesao'
file C:\Users\Sean\AppData\Local\Temp\ST_3a00000h.tmp saved

. 
. use "$base/proc/despesa_ind", clear // Q22-50

. pre
(1,357,592 missing values generated)

. ** Q22 - Comunicacoes
.         replace cat=7 if q==22 & `notagregado'
(8,911 real changes made)

. ** Q23 - Transportes Coletivos e Próprios
.         replace cat=7 if q==23 & `notagregado'
(59,254 real changes made)

. ** Q24 - Alimentação Fora de Casa
.         replace cat=1 if q==24 & n>=00101 & n<=00804
(38,932 real changes made)

.         replace cat=2 if q==24 & n>=00901 & n<=01202
(7,390 real changes made)

.         replace cat=1 if q==24 & n>=01301 & n<=13529
(77,986 real changes made)

.         replace cat=2 if q==24 & n==13601 | n==13701
(2 real changes made)

.         replace cat=1 if q==24 & n>=13801 & n<=13901
(191 real changes made)

. ** Q25 - Aquisição de Artigos de Fumo
.         replace cat=2 if q==25 & `notagregado'
(14,792 real changes made)

. ** Q26 - Jogos e Apostas
.         replace cat=9 if q==26 & `notagregado' //
(8,100 real changes made)

. ** Q27 - Aquisição de Jornais, Revistas e Passatempos impressos
.         replace cat=8 if q==27 & `notagregado' //
(6,691 real changes made)

. ** Q28 - Diversões, Aquisição de Ingressos para Eventos Esportivos e Culturais, Diversões e
>  Uso de Celulares
.         replace cat=8 if q==28 & n>=00101 & n<=02201
(12,474 real changes made)

.         replace cat=7 if q==28 & n>=02301 & n<=02402
(39,842 real changes made)

.         replace cat=8 if q==28 & n>=02501 & n<=05901
(12,170 real changes made)

. ** Q29 - Aquisição de Produtos Farmacêuticos
.         replace cat=6 if q==29 & `notagregado'
(129,772 real changes made)

. ** Q30 - Aquisição de Artigos de Higiene Pessoal e Maquiagem
.         replace cat=6 if q==30 & `notagregado' //
(68,967 real changes made)

. ** Q31 - Serviços de cuidados pessoais e outros
.         replace cat=6 if q==31 & `notagregado' //
(104,640 real changes made)

. ** Q32 - aquisicao de artigos de papelaria livro NAO DIDATICOS e assinatura de periodicos
.         replace cat=8 if q==32 & `notagregado' //
(63,701 real changes made)

. ** Q33 - aquisicao de brinquedos e material de recreacao
.         replace cat=8 if q==33 & `notagregado' //
(22,626 real changes made)

. ** Q34 - aquisicao e alugel de roupas de homem
.         replace cat=3 if q==34 & `notagregado'
(76,686 real changes made)

. ** Q35 - aquisicao e aluguel de roupas de mulher
.         replace cat=3 if q==35 & `notagregado'
(81,922 real changes made)

. ** Q36 - aquisicao e aluguel de roupas de crianca ate 14 anos
.         replace cat=3 if q==36 & `notagregado'
(51,339 real changes made)

. ** Q37 - aquisicao de artigos de armarinho, tecidos e roupas de banho, cama e mesa
.         replace cat=3 if q==37 & `notagregado' // *
(25,718 real changes made)

. ** Q38 - aquisicao e aluguel de bolsas, calcados, cintos e outros acessorios
.         replace cat=3 if q==38 & `notagregado' // *
(85,342 real changes made)

. ** Q39 - aquisicoes de utensilios avulsos e artigos de banheiro, copa e cozinha
.         replace cat=5 if q==39 & `notagregado' // 
(23,997 real changes made)

. ** Q40 - outras aquisicoes
.         replace cat=3 if q==40 & n>=00101 & n<=00107
(12,653 real changes made)

.         replace cat=8 if q==40 & n>=00201 & n<=00501
(3,418 real changes made)

.         replace cat=7 if q==40 & n==00501
(278 real changes made)

.         replace cat=8 if q==40 & n>=00601 & n<=01103
(1,352 real changes made)

.         replace cat=6 if q==40 & n==01104
(0 real changes made)

.         replace cat=8 if q==40 & n>=01201 & n<=01301
(433 real changes made)

.         replace cat=5 if q==40 & n>=01401 & n<=01404
(265 real changes made)

.         replace cat=8 if q==40 & n>=01501 & n<=01701
(303 real changes made)

.         replace cat=5 if q==40 & n>=01801 & n<=02101
(213 real changes made)

.         replace cat=3 if q==40 & n==02201
(0 real changes made)

.         replace cat=5 if q==40 & n==02301
(90 real changes made)

.         replace cat=8 if q==40 & n==02401
(78 real changes made)

.         replace cat=6 if q==40 & n==02501
(24 real changes made)

.         replace cat=5 if q==40 & n==02601
(1 real change made)

. ** Q41 - Viagens
.         replace cat=7 if q==41 & n>=00101 & n<=00501
(9,852 real changes made)

.         replace cat=1 if q==41 & n>=00601 & n<=00603
(15,592 real changes made)

.         replace cat=2 if q==41 & n==00604
(9 real changes made)

.         replace cat=1 if q==41 & n>=00605 & n<=00609
(42 real changes made)

.         replace cat=8 if q==41 & n>=00701 & n<=00801
(1,814 real changes made)

.         replace cat=7 if q==41 & n>=00901 & n<=01605
(5,164 real changes made)

.         replace cat=8 if q==41 & n==01701
(1 real change made)

.         replace cat=7 if q==41 & n>=01801 & n<=02301
(12,546 real changes made)

.         replace cat=8 if q==41 & n>=02401 & n<=03501
(717 real changes made)

.         replace cat=7 if q==41 & n==03601
(0 real changes made)

.         replace cat=8 if q==41 & n>=03701 & n<=04201
(474 real changes made)

. ** Q42 - Serviços de assistência à saúde
.         replace cat=6 if q==42 & `notagregado' 
(35,575 real changes made)

. ** Q43 - Acessórios e manutenção de veículos
.         replace cat=7  if q==43 & `notagregado' //
(29,301 real changes made)

. ** Q44 - Serviços bancários, de cartório de advogado, de despachante e similares
.         replace cat=9  if q==44 & `notagregado' //
(27,980 real changes made)

. ** Q45 - Cerimônias familiares, práticas religiosas, outras festas e recepções
.         replace cat=9  if q==45 & `notagregado' //
(15,806 real changes made)

. ** Q46 - Aquisições de jóias, relógios, aparelhos e acessórios de telefonia celular
.         replace cat=3 if q==46 & n>=00101 & n<=00801
(12,598 real changes made)

.         replace cat=7 if q==46 & n>=00901 & n<=01001
(19 real changes made)

.         replace cat=3 if q==46 & n==01101
(1 real change made)

.         replace cat=7 if q==46 & n>=01201 & n<=01305
(21,315 real changes made)

. ** Q47 - outros imóveis
.         replace cat=5 if q==47 & n==00101 
(680 real changes made)

.         replace cat=. if q==47 & n==00201 // imposto
(0 real changes made)

.         replace cat=5 if q==47 & n>=00202 & n<=00701
(376 real changes made)

.         replace cat=. if q==47 & n==00801
(0 real changes made)

.         replace cat=5 if q==47 & n>=00901 & n<=00902
(70 real changes made)

.         replace cat=4 if q==47 & n==00902
(3 real changes made)

.         replace cat=7 if q==47 & n==01101
(45 real changes made)

.         replace cat=4 if q==47 & n==01201
(2 real changes made)

.         replace cat=5 if q==47 & n==01301
(422 real changes made)

.         replace cat=4 if q==47 & n==01401
(12 real changes made)

.         replace cat=5 if q==47 & n==01501
(9 real changes made)

.         replace cat=4 if q==47 & n>=01601 & n<=01701
(10 real changes made)

.         replace cat=8 if q==47 & n>=01801 & n<=01902
(16 real changes made)

.         replace cat=5 if q==47 & n>=02001 & n<=02010
(151 real changes made)

.         replace cat=8 if q==47 & n>=02101 & n<=02102
(21 real changes made)

.         replace cat=. if q==47 & n>=02201 & n<=02203
(0 real changes made)

.         replace cat=9 if q==47 & n==02301
(446 real changes made)

.         replace cat=. if q==47 & n==02401
(0 real changes made)

.         replace cat=5 if q==47 & n>=02501 & n<=02601
(1,370 real changes made)

.         replace cat=7 if q==47 & n==02701
(2 real changes made)

.         replace cat=5 if q==47 & n>=09401 & n<=09501
(260 real changes made)

. ** Q48 - Contribuições, transferências e encargos financeiros
.         replace cat=9 if q==48 & n>=00101 & n<=00901
(27,529 real changes made)

.         replace cat=7 if q==48 & n==01001
(4 real changes made)

.         replace cat=9 if q==48 & n>=01101 & n<=03001
(13,994 real changes made)

.         replace cat=. if q==48 & n==03101
(0 real changes made)

.         replace cat=9 if q==48 & n>=03201 & n<=03704
(203 real changes made)

.         replace cat=. if q==48 & n>=03801 & n<=03901
(0 real changes made)

.         replace cat=9 if q==48 & n>=03902 & n<=04501
(4,237 real changes made)

. ** Q49 - Cursos, livros didáticos, revistas técnicas e outros itens referentes à educação
.         replace cat=6 if q==49 & `notagregado' 
(36,193 real changes made)

. ** Q50 - Veículos: documentação, seguro e outros
.         replace cat=7  if q==50 & `notagregado' //
(38,698 real changes made)

. tempfile despesa_ind

. mycompress despesa_ind
(113,122 real changes made)
(126,708 real changes made)
(1,044,272 real changes made)
(1,074,954 real changes made)
(21,449 real changes made)
(21,964 real changes made)
(431,286 real changes made)
(437,579 real changes made)
(303,303 real changes made)
(330,026 real changes made)
(1,287,818 real changes made)
(1,300,834 real changes made)
(26 real changes made)
(27 real changes made)
(1,160 real changes made)
(1,186 real changes made)
(24,909 real changes made)
(26,811 real changes made)
(561,483 real changes made)
(586,736 real changes made)
(344,834 real changes made)
(360,239 real changes made)
(1,345,577 real changes made)
(1,348,107 real changes made)
(217,717 real changes made)
(221,159 real changes made)
(1,279,868 real changes made)
(1,282,290 real changes made)
(117,754 real changes made)
(122,162 real changes made)
(1,125,703 real changes made)
(1,135,079 real changes made)
(95,080 real changes made)
(95,288 real changes made)
(1,052,905 real changes made)
(1,053,730 real changes made)

Duplicates in terms of code_uc

(1,301,889 observations deleted)

. save `despesa_ind'
file C:\Users\Sean\AppData\Local\Temp\ST_3a00000i.tmp saved

. 
. use "$base/proc/despesav", clear // Q51

. pre
(16,560 missing values generated)

. ** Q51 - aquisição de veículos 
.         replace cat=7 if q==51 & `notagregado' //
(16,560 real changes made)

. tempfile despesav

. mycompress despesav
(0 real changes made)
(0 real changes made)
(0 real changes made)
(0 real changes made)
(0 real changes made)
(0 real changes made)
(0 real changes made)
(0 real changes made)
(0 real changes made)
(0 real changes made)
(0 real changes made)
(0 real changes made)
(0 real changes made)
(0 real changes made)
(0 real changes made)
(0 real changes made)
(0 real changes made)
(0 real changes made)
(0 real changes made)
(0 real changes made)
(0 real changes made)
(0 real changes made)
(0 real changes made)
(0 real changes made)
(14,359 real changes made)
(16,129 real changes made)
(15,002 real changes made)
(16,234 real changes made)
(0 real changes made)
(0 real changes made)
(0 real changes made)
(0 real changes made)
(0 real changes made)
(0 real changes made)
(0 real changes made)
(0 real changes made)

Duplicates in terms of code_uc

(2,808 observations deleted)

. save `despesav'
file C:\Users\Sean\AppData\Local\Temp\ST_3a00000j.tmp saved

. 
. use "$base/proc/despesa7", clear // Q63-69

. pre
(990,369 missing values generated)

. ** Q63-69 - Destinadas ao registro das aquisições diárias de alimentos, bebidas, artigos de
>  
. **      higiene pessoal e de limpeza, artigos de papel, artigos de iluminação e pilha, flor
> es naturais, 
. **      combustíveis de uso doméstico (exceto gás e lenha), alimentos e artigos para animai
> s
.         replace cat=1 if num_grupo>=63 & num_grupo<=82 // note no agregado to worry about
(824,934 real changes made)

.         replace cat=2 if num_grupo==83
(6,033 real changes made)

.         replace cat=1 if num_grupo>=84 & num_grupo<=85
(27,708 real changes made)

.         replace cat=5 if num_grupo==86 & n>=00101 & n<=04002
(54,461 real changes made)

.         replace cat=6 if num_grupo==86 & n>=04101 & n<=04103
(570 real changes made)

.         replace cat=5 if num_grupo==86 & n>=04201 & n<=09501
(13,179 real changes made)

.         replace cat=8 if num_grupo>=87 & num_grupo<=88
(4,649 real changes made)

.         replace cat=6 if num_grupo==89
(52,996 real changes made)

.         replace cat=1 if num_grupo==90 & n<=00801 //
(318 real changes made)

.         replace cat=0 if num_grupo==90 & n==00910 // exempt from PIS/COFINS
(298 real changes made)

. tempfile despesa7

. mycompress despesa7
(779,091 real changes made)
(828,324 real changes made)
(976,903 real changes made)
(985,328 real changes made)
(5,781 real changes made)
(5,962 real changes made)
(126,907 real changes made)
(129,606 real changes made)
(0 real changes made)
(0 real changes made)
(0 real changes made)
(0 real changes made)
(0 real changes made)
(0 real changes made)
(0 real changes made)
(0 real changes made)
(63,400 real changes made)
(65,189 real changes made)
(611,730 real changes made)
(624,507 real changes made)
(51,771 real changes made)
(52,633 real changes made)
(589,472 real changes made)
(598,030 real changes made)
(0 real changes made)
(0 real changes made)
(0 real changes made)
(0 real changes made)
(4,521 real changes made)
(4,614 real changes made)
(106,365 real changes made)
(107,899 real changes made)
(0 real changes made)
(0 real changes made)
(0 real changes made)
(0 real changes made)

Duplicates in terms of code_uc

(939,025 observations deleted)

. save `despesa7'
file C:\Users\Sean\AppData\Local\Temp\ST_3a00000k.tmp saved

. 
. use `pof2', clear

. gen vuc_tax_an = 0

. gen vuc_consump = 0

. forval i=1/9 {
  2.         gen vuc_tax_an`i' = 0
  3.         gen vuc_consump`i' = 0
  4. }

. foreach suffix in 90 12 o _ind v 7 { // all the despesa (expenditure) files
  2.         merge m:1 code_uc using `despesa`suffix''
  3.         assert _merge==1 | _merge==3
  4.         replace vuc_tax_an_despesa`suffix' = 0 if _merge==1
  5.         replace vuc_consump_despesa`suffix' = 0 if _merge==1
  6.         forval i=1/9 {
  7.                 replace vuc_tax_an`i'_despesa`suffix' = 0 if _merge==1
  8.                 replace vuc_consump`i'_despesa`suffix' = 0 if _merge==1
  9.         }
 10.         gen no`suffix'=(_merge==1)
 11.         drop _merge
 12.         replace vuc_tax_an = vuc_tax_an + vuc_tax_an_despesa`suffix'
 13.         replace vuc_consump = vuc_consump + vuc_consump_despesa`suffix'
 14.         forval i=1/9 {
 15.                 replace vuc_tax_an`i' = vuc_tax_an`i' + vuc_tax_an`i'_despesa`suffix'
 16.                 replace vuc_consump`i' = vuc_consump`i' + vuc_consump`i'_despesa`suffix'
 17.         }
 18. }

    Result                           # of obs.
    -----------------------------------------
    not matched                         2,964
        from master                     2,964  (_merge==1)
        from using                          0  (_merge==2)

    matched                           186,818  (_merge==3)
    -----------------------------------------
(2,964 real changes made)
(2,964 real changes made)
(2,964 real changes made)
(2,964 real changes made)
(2,964 real changes made)
(2,964 real changes made)
(2,964 real changes made)
(2,964 real changes made)
(2,964 real changes made)
(2,964 real changes made)
(2,964 real changes made)
(2,964 real changes made)
(2,964 real changes made)
(2,964 real changes made)
(2,964 real changes made)
(2,964 real changes made)
(2,964 real changes made)
(2,964 real changes made)
(2,964 real changes made)
(2,964 real changes made)
(186,134 real changes made)
(186,435 real changes made)
(0 real changes made)
(0 real changes made)
(0 real changes made)
(0 real changes made)
(0 real changes made)
(0 real changes made)
(185,211 real changes made)
(185,565 real changes made)
(133,560 real changes made)
(133,969 real changes made)
(0 real changes made)
(0 real changes made)
(52,885 real changes made)
(52,885 real changes made)
(13,065 real changes made)
(13,093 real changes made)
(359 real changes made)
(378 real changes made)

    Result                           # of obs.
    -----------------------------------------
    not matched                        84,517
        from master                    84,517  (_merge==1)
        from using                          0  (_merge==2)

    matched                           105,265  (_merge==3)
    -----------------------------------------
(84,517 real changes made)
(84,517 real changes made)
(84,517 real changes made)
(84,517 real changes made)
(84,517 real changes made)
(84,517 real changes made)
(84,517 real changes made)
(84,517 real changes made)
(84,517 real changes made)
(84,517 real changes made)
(84,517 real changes made)
(84,517 real changes made)
(84,517 real changes made)
(84,517 real changes made)
(84,517 real changes made)
(84,517 real changes made)
(84,517 real changes made)
(84,517 real changes made)
(84,517 real changes made)
(84,517 real changes made)
(102,797 real changes made)
(103,259 real changes made)
(0 real changes made)
(0 real changes made)
(0 real changes made)
(0 real changes made)
(0 real changes made)
(0 real changes made)
(150 real changes made)
(150 real changes made)
(100,891 real changes made)
(101,362 real changes made)
(0 real changes made)
(0 real changes made)
(136 real changes made)
(136 real changes made)
(13,719 real changes made)
(13,931 real changes made)
(0 real changes made)
(0 real changes made)

    Result                           # of obs.
    -----------------------------------------
    not matched                        36,594
        from master                    36,594  (_merge==1)
        from using                          0  (_merge==2)

    matched                           153,188  (_merge==3)
    -----------------------------------------
(36,594 real changes made)
(36,594 real changes made)
(36,594 real changes made)
(36,594 real changes made)
(36,594 real changes made)
(36,594 real changes made)
(36,594 real changes made)
(36,594 real changes made)
(36,594 real changes made)
(36,594 real changes made)
(36,594 real changes made)
(36,594 real changes made)
(36,594 real changes made)
(36,594 real changes made)
(36,594 real changes made)
(36,594 real changes made)
(36,594 real changes made)
(36,594 real changes made)
(36,594 real changes made)
(36,594 real changes made)
(145,333 real changes made)
(150,200 real changes made)
(0 real changes made)
(0 real changes made)
(0 real changes made)
(0 real changes made)
(0 real changes made)
(0 real changes made)
(0 real changes made)
(0 real changes made)
(126,544 real changes made)
(132,330 real changes made)
(7,082 real changes made)
(8,055 real changes made)
(2,240 real changes made)
(2,352 real changes made)
(87,963 real changes made)
(94,587 real changes made)
(0 real changes made)
(0 real changes made)

    Result                           # of obs.
    -----------------------------------------
    not matched                           999
        from master                       999  (_merge==1)
        from using                          0  (_merge==2)

    matched                           188,783  (_merge==3)
    -----------------------------------------
(999 real changes made)
(999 real changes made)
(999 real changes made)
(999 real changes made)
(999 real changes made)
(999 real changes made)
(999 real changes made)
(999 real changes made)
(999 real changes made)
(999 real changes made)
(999 real changes made)
(999 real changes made)
(999 real changes made)
(999 real changes made)
(999 real changes made)
(999 real changes made)
(999 real changes made)
(999 real changes made)
(999 real changes made)
(999 real changes made)
(188,367 real changes made)
(188,575 real changes made)
(117,984 real changes made)
(123,139 real changes made)
(53,570 real changes made)
(54,383 real changes made)
(166,610 real changes made)
(169,396 real changes made)
(112 real changes made)
(114 real changes made)
(57,207 real changes made)
(60,122 real changes made)
(183,172 real changes made)
(184,054 real changes made)
(165,089 real changes made)
(165,583 real changes made)
(136,761 real changes made)
(138,574 real changes made)
(118,970 real changes made)
(119,104 real changes made)

    Result                           # of obs.
    -----------------------------------------
    not matched                       138,005
        from master                   138,005  (_merge==1)
        from using                          0  (_merge==2)

    matched                            51,777  (_merge==3)
    -----------------------------------------
(138,005 real changes made)
(138,005 real changes made)
(138,005 real changes made)
(138,005 real changes made)
(138,005 real changes made)
(138,005 real changes made)
(138,005 real changes made)
(138,005 real changes made)
(138,005 real changes made)
(138,005 real changes made)
(138,005 real changes made)
(138,005 real changes made)
(138,005 real changes made)
(138,005 real changes made)
(138,005 real changes made)
(138,005 real changes made)
(138,005 real changes made)
(138,005 real changes made)
(138,005 real changes made)
(138,005 real changes made)
(46,046 real changes made)
(50,531 real changes made)
(0 real changes made)
(0 real changes made)
(0 real changes made)
(0 real changes made)
(0 real changes made)
(0 real changes made)
(0 real changes made)
(0 real changes made)
(0 real changes made)
(0 real changes made)
(0 real changes made)
(0 real changes made)
(46,046 real changes made)
(50,531 real changes made)
(0 real changes made)
(0 real changes made)
(0 real changes made)
(0 real changes made)

    Result                           # of obs.
    -----------------------------------------
    not matched                        13,301
        from master                    13,301  (_merge==1)
        from using                          0  (_merge==2)

    matched                           176,481  (_merge==3)
    -----------------------------------------
(13,301 real changes made)
(13,301 real changes made)
(13,301 real changes made)
(13,301 real changes made)
(13,301 real changes made)
(13,301 real changes made)
(13,301 real changes made)
(13,301 real changes made)
(13,301 real changes made)
(13,301 real changes made)
(13,301 real changes made)
(13,301 real changes made)
(13,301 real changes made)
(13,301 real changes made)
(13,301 real changes made)
(13,301 real changes made)
(13,301 real changes made)
(13,301 real changes made)
(13,301 real changes made)
(13,301 real changes made)
(172,122 real changes made)
(174,656 real changes made)
(169,937 real changes made)
(172,843 real changes made)
(13,404 real changes made)
(13,721 real changes made)
(0 real changes made)
(0 real changes made)
(0 real changes made)
(0 real changes made)
(76,728 real changes made)
(78,814 real changes made)
(75,624 real changes made)
(76,638 real changes made)
(0 real changes made)
(0 real changes made)
(11,600 real changes made)
(11,732 real changes made)
(0 real changes made)
(0 real changes made)

. gen pc_tax_an = vuc_tax_an/members

. gen pc_consump = vuc_consump/members

. forval i=1/9 {
  2.         gen pc_tax_an`i' = vuc_tax_an`i'/members
  3.         gen pc_consump`i' = vuc_consump`i'/members
  4. }

. drop vuc_tax* vuc_consump*

. gen _s = pc_tax_an/pc_consump
(96 missing values generated)

. replace _s = 0 if pc_consump==0 // 88 obs with i==1 & pc_consump==0
(96 real changes made)

. summ _s

    Variable |        Obs        Mean    Std. Dev.       Min        Max
-------------+---------------------------------------------------------
          _s |    189,782    .1432849    .0338848          0      .3906

. gen double pc_indirecttaxes = _s*yd_norent
(8,558 missing values generated)

. 
. foreach x in BC SA1 SA2 {
  2.         gen double ypf_`x' = yd_`x' + pc_energysubs - pc_indirecttaxes
  3.                 // Note that _s was estimated as proportion of total consumption (includ
> ing
.                 //  own production) that went to consumption taxes, where the latter were
.                 //  not paid on own production, donated goods, etc., so here it is correct
.                 //  to apply that rate to disposable income (excluding imputed rent which w
> as not
.                 //  included in the consumption aggregate)
.         format ypf_`x' %16.2f
  4.         label var ypf_`x' "Post-fiscal income (household per capita), `l_`x''"
  5.         gen double Ypf_`x' = ypf_`x'*members
  6.         format Ypf_`x' %16.2f
  7.         label var Ypf_`x' "Post-fiscal income of household, `l_`x''"
  8. }
(8,558 missing values generated)
(8,558 missing values generated)
(8,558 missing values generated)
(8,558 missing values generated)
(8,558 missing values generated)
(8,558 missing values generated)

. 
. describe

Contains data from C:\Users\Sean\AppData\Local\Temp\ST_3a000001.tmp
  obs:       189,782                          
 vars:           848                          23 May 2016 14:12
 size: 1,117,246,634                          
---------------------------------------------------------------------------------------------
              storage   display    value
variable name   type    format     label      variable label
---------------------------------------------------------------------------------------------
tipo_reg        float   %9.0g                 type of register
UF              float   %9.0g                 state code
num_seq         float   %9.0g                 sequential number in household
num_dv          byte    %8.0g                 verification digit
num_dom         float   %9.0g                 dwelling number
code_dom        double  %8.0f                 unique dwelling ID
num_uc          byte    %8.0g                 household number
code_uc         double  %9.0f                 unique household ID
num_informante  float   %9.0g                 respondent number
code_pessoa     double  %11.0f                unique person ID
estratogeo      float   %9.0g                 geographic strata
weight1         double  %14.8f                expansion factor 1 (sampling design)
w               double  %14.8f                expansion factor 2 (adjusted)
head_etc        float   %9.0g                 role in household (household head, spouse, etc)
num_familia     float   %9.0g                 family number
condicao_fami~a float   %9.0g                 role in family
presente        float   %9.0g                 present in household
dia_nasc        float   %9.0g                 birth day
mes_nasc        float   %9.0g                 birth month
ano_nasc        float   %9.0g                 birth year
idade_anos      float   %9.0g                 age in years
idade_mes       double  %10.0g                age in months
idade_dia       double  %10.0g                age in days
sexo            float   %9.0g                 sex
sabe_ler        float   %9.0g                 knows how to read and write
freq_escola     float   %9.0g                 attends school
freq_curso      float   %9.0g                 level of school attending
freq_dur_1grau  float   %9.0g                 duration of elementary school
freq_serie      float   %9.0g                 grade attending
freqou_curso    float   %9.0g                 highest level of schooling attended
freqou_dur_1g~u float   %9.0g                 duration of elementary school
freqou_serie    float   %9.0g                 last grade completed
freqou_concluiu float   %9.0g                 completion of highest level of schooling
anos_estudo     float   %9.0g                 years of study
cor_raca        float   %9.0g                 color or race
rendimento      float   %9.0g                 working or income-earning unit
despesa         float   %9.0g                 expenditure unit
tem_cartao_cr~o float   %9.0g                 has credit card
titular_carta~o float   %9.0g                 card holder
tem_cheque      float   %9.0g                 has checking account
titular_conta   float   %9.0g                 account holder
r_monetaria     float   %9.0g                 monthly monetary household income
r_nonmon        float   %9.0g                 monthly non-monetary household income
r_total         float   %9.0g                 monthly total household income
gravida         float   %9.0g                 pregnant
comprimento_o~g double  %5.1f                 original length
altura_orig     double  %5.1f                 original height
peso_orig       double  %5.1f                 original weight
pesocriancas_~g double  %5.1f                 original weight of children
comprimento_imp double  %5.1f                 imputed length
altura_imp      double  %5.1f                 imputed height
peso_imp        double  %5.1f                 imputed weight
renda_pc        double  %16.2f                per capita household income
periodo_coleta  float   %9.0g                 period of collection
qtd_morador_d~c float   %9.0g                 number of inhabitants in dwelling
qtd_uc          float   %9.0g                 number of households in dwelling
qtd_familia     float   %9.0g                 number of families in dwelling
tipo_dom        float   %9.0g                 type of dwelling
paredes         float   %9.0g                 wall material
telhado         float   %9.0g                 roof material
piso            float   %9.0g                 floor material
comodos         float   %9.0g                 number of rooms
dormitorios     float   %9.0g                 bedrooms
agua_canalizada float   %9.0g                 running water
agua_provenen~a float   %9.0g                 water source
banheiros       float   %9.0g                 bathrooms
escoadouro      float   %9.0g                 sewage
ownership       float   %9.0g                 ownership of dwelling
tempo_alugado   float   %9.0g                 time rented
contrato_alug~o float   %9.0g                 type of rental contract
pavimentacao    float   %9.0g                 paved road
comodos_impdu~y byte    %8.0g                 number of rooms imputed
banheiros_imp~y byte    %8.0g                 number of bathrooms imputed
escoadouro_im~y byte    %8.0g                 sewage imputed
sabe_ler_impd   byte    %8.0g                 knows how to read and write imputed
freq_escola_i~d byte    %8.0g                 attends school imputed
freq_curso_impd byte    %8.0g                 level of school attending imputed
freq_dur_1gra~d byte    %8.0g                 duration of elementary school imputed
freq_serie_impd byte    %8.0g                 grade attending imputed
freqou_curso_~d byte    %8.0g                 highest level of schooling attended imputed
freqou_dur_1g~d byte    %8.0g                 duration of elementary school imputed
freqou_serie_~d byte    %8.0g                 last grade completed imputed
freqou_conclu~d byte    %8.0g                 completion of highest level of schooling
                                                imputed
tem_cartao_impd byte    %8.0g                 has credit card imputed
titular_carta~d byte    %8.0g                 card holder imputed
tem_cheque_impd byte    %8.0g                 has checking account imputed
titular_conta~d byte    %8.0g                 account holder imputed
renda_subj      byte    %8.0g                 family income code
qtd_alimento_~j byte    %8.0g                 quantity of food
tipo_alimento~j byte    %8.0g                 type of food
noPOF6          byte    %8.0g                 
vuc_boug~C_0609 double  %16.2f                
vuc_boug~r_0609 double  %16.2f                
vuc_donate~0609 double  %16.2f                
vuc_retira~0609 double  %16.2f                
vuc_trade_0609  double  %16.2f                
vuc_ownpro~0609 double  %16.2f                
vuc_outra_0609  double  %16.2f                
no0609          byte    %8.0g                 
vuc_boug~C_1013 double  %16.2f                
vuc_boug~r_1013 double  %16.2f                
vuc_donate~1013 double  %16.2f                
vuc_retira~1013 double  %16.2f                
vuc_trade_1013  double  %16.2f                
vuc_ownpro~1013 double  %16.2f                
vuc_outra_1013  double  %16.2f                
no1013          byte    %8.0g                 
aluguel         double  %16.2f                
vuc_boug~C_6369 double  %16.2f                
vuc_boug~r_6369 double  %16.2f                
vuc_donate~6369 double  %16.2f                
vuc_retira~6369 double  %16.2f                
vuc_trade_6369  double  %16.2f                
vuc_ownpro~6369 double  %16.2f                
vuc_outra_6369  double  %16.2f                
no6369          byte    %8.0g                 
vuc_boug~C_1518 double  %16.2f                
vuc_boug~r_1518 double  %16.2f                
vuc_donate~1518 double  %16.2f                
vuc_retira~1518 double  %16.2f                
vuc_trade_1518  double  %16.2f                
vuc_ownpro~1518 double  %16.2f                
vuc_outra_1518  double  %16.2f                
no1518          byte    %8.0g                 
vuc_transfer~48 float   %9.0g                 
no48            byte    %8.0g                 
vuc_boug~C_2250 double  %16.2f                
vuc_boug~r_2250 double  %16.2f                
vuc_donate~2250 double  %16.2f                
vuc_retira~2250 double  %16.2f                
vuc_trade_2250  double  %16.2f                
vuc_ownpro~2250 double  %16.2f                
vuc_outra_2250  double  %16.2f                
no2250          byte    %8.0g                 
vuc_bought~C_51 double  %16.2f                
vuc_bought~r_51 double  %16.2f                
vuc_donated_51  double  %16.2f                
vuc_retirada_51 double  %16.2f                
vuc_trade_51    double  %16.2f                
vuc_ownprodu~51 double  %16.2f                
vuc_outra_51    double  %16.2f                
no51            byte    %8.0g                 
ded_exist       byte    %8.0g                 existence of deduction
vuc_laborinc~53 double  %16.2f                
vuc_laborinco~d double  %16.2f                
vuc_ded_PP_53   double  %16.2f                
vuc_ded_PP_53_d double  %16.2f                
vuc_ded_impo~53 double  %16.2f                
vuc_ded_impos~d double  %16.2f                
vuc_ded_outr~53 double  %16.2f                
vuc_ded_outra~d double  %16.2f                
vuc_fgts        double  %10.0g                
vuc_ded_fgts_~d double  %10.0g                
headmissingpr~y float   %9.0g                 
membermissing~y float   %9.0g                 
n_working       float   %9.0g                 
n_formal_work~g float   %9.0g                 
labor_valormi~g float   %9.0g                 
no53            byte    %8.0g                 
zerolaborincome byte    %8.0g                 
vuc_mi1         double  %16.2f                
duc_mi1         double  %16.2f                
vnetuc_mi1      double  %16.2f                
vuc_mi1_d       double  %16.2f                
duc_mi1_d       double  %16.2f                
vnetuc_mi1_d    double  %16.2f                
vuc_mi2         double  %16.2f                
duc_mi2         double  %16.2f                
vnetuc_mi2      double  %16.2f                
vuc_mi2_d       double  %16.2f                
duc_mi2_d       double  %16.2f                
vnetuc_mi2_d    double  %16.2f                
vuc_mi3         double  %16.2f                
duc_mi3         double  %16.2f                
vnetuc_mi3      double  %16.2f                
vuc_mi3_d       double  %16.2f                
duc_mi3_d       double  %16.2f                
vnetuc_mi3_d    double  %16.2f                
vuc_mi4         double  %16.2f                
duc_mi4         double  %16.2f                
vnetuc_mi4      double  %16.2f                
vuc_mi4_d       double  %16.2f                
duc_mi4_d       double  %16.2f                
vnetuc_mi4_d    double  %16.2f                
vuc_mi5         double  %16.2f                
duc_mi5         double  %16.2f                
vnetuc_mi5      double  %16.2f                
vuc_mi5_d       double  %16.2f                
duc_mi5_d       double  %16.2f                
vnetuc_mi5_d    double  %16.2f                
vuc_mi6         double  %16.2f                
duc_mi6         double  %16.2f                
vnetuc_mi6      double  %16.2f                
vuc_mi6_d       double  %16.2f                
duc_mi6_d       double  %16.2f                
vnetuc_mi6_d    double  %16.2f                
vuc_mi7         double  %16.2f                
duc_mi7         double  %16.2f                
vnetuc_mi7      double  %16.2f                
vuc_mi7_d       double  %16.2f                
duc_mi7_d       double  %16.2f                
vnetuc_mi7_d    double  %16.2f                
vuc_mi8         double  %16.2f                
duc_mi8         double  %16.2f                
vnetuc_mi8      double  %16.2f                
vuc_mi8_d       double  %16.2f                
duc_mi8_d       double  %16.2f                
vnetuc_mi8_d    double  %16.2f                
vuc_mi9         double  %16.2f                
duc_mi9         double  %16.2f                
vnetuc_mi9      double  %16.2f                
vuc_mi9_d       double  %16.2f                
duc_mi9_d       double  %16.2f                
vnetuc_mi9_d    double  %16.2f                
vuc_mi10        double  %16.2f                
duc_mi10        double  %16.2f                
vnetuc_mi10     double  %16.2f                
vuc_mi10_d      double  %16.2f                
duc_mi10_d      double  %16.2f                
vnetuc_mi10_d   double  %16.2f                
vuc_mi11        double  %16.2f                
duc_mi11        double  %16.2f                
vnetuc_mi11     double  %16.2f                
vuc_mi11_d      double  %16.2f                
duc_mi11_d      double  %16.2f                
vnetuc_mi11_d   double  %16.2f                
vuc_mi12        double  %16.2f                
duc_mi12        double  %16.2f                
vnetuc_mi12     double  %16.2f                
vuc_mi12_d      double  %16.2f                
duc_mi12_d      double  %16.2f                
vnetuc_mi12_d   double  %16.2f                
vuc_mi13        double  %16.2f                
duc_mi13        double  %16.2f                
vnetuc_mi13     double  %16.2f                
vuc_mi13_d      double  %16.2f                
duc_mi13_d      double  %16.2f                
vnetuc_mi13_d   double  %16.2f                
vuc_mi14        double  %16.2f                
duc_mi14        double  %16.2f                
vnetuc_mi14     double  %16.2f                
vuc_mi14_d      double  %16.2f                
duc_mi14_d      double  %16.2f                
vnetuc_mi14_d   double  %16.2f                
vuc_mi15        double  %16.2f                
duc_mi15        double  %16.2f                
vnetuc_mi15     double  %16.2f                
vuc_mi15_d      double  %16.2f                
duc_mi15_d      double  %16.2f                
vnetuc_mi15_d   double  %16.2f                
vuc_mi16        double  %16.2f                
duc_mi16        double  %16.2f                
vnetuc_mi16     double  %16.2f                
vuc_mi16_d      double  %16.2f                
duc_mi16_d      double  %16.2f                
vnetuc_mi16_d   double  %16.2f                
vuc_mi17        double  %16.2f                
duc_mi17        double  %16.2f                
vnetuc_mi17     double  %16.2f                
vuc_mi17_d      double  %16.2f                
duc_mi17_d      double  %16.2f                
vnetuc_mi17_d   double  %16.2f                
vuc_mi18        double  %16.2f                
duc_mi18        double  %16.2f                
vnetuc_mi18     double  %16.2f                
vuc_mi18_d      double  %16.2f                
duc_mi18_d      double  %16.2f                
vnetuc_mi18_d   double  %16.2f                
vuc_mi19        double  %16.2f                
duc_mi19        double  %16.2f                
vnetuc_mi19     double  %16.2f                
vuc_mi19_d      double  %16.2f                
duc_mi19_d      double  %16.2f                
vnetuc_mi19_d   double  %16.2f                
vuc_mi20        double  %16.2f                
duc_mi20        double  %16.2f                
vnetuc_mi20     double  %16.2f                
vuc_mi20_d      double  %16.2f                
duc_mi20_d      double  %16.2f                
vnetuc_mi20_d   double  %16.2f                
vuc_mi21        double  %16.2f                
duc_mi21        double  %16.2f                
vnetuc_mi21     double  %16.2f                
vuc_mi21_d      double  %16.2f                
duc_mi21_d      double  %16.2f                
vnetuc_mi21_d   double  %16.2f                
vuc_mi22        double  %16.2f                
duc_mi22        double  %16.2f                
vnetuc_mi22     double  %16.2f                
vuc_mi22_d      double  %16.2f                
duc_mi22_d      double  %16.2f                
vnetuc_mi22_d   double  %16.2f                
vuc_mi23        double  %16.2f                
duc_mi23        double  %16.2f                
vnetuc_mi23     double  %16.2f                
vuc_mi23_d      double  %16.2f                
duc_mi23_d      double  %16.2f                
vnetuc_mi23_d   double  %16.2f                
vuc_mi24        double  %16.2f                
duc_mi24        double  %16.2f                
vnetuc_mi24     double  %16.2f                
vuc_mi24_d      double  %16.2f                
duc_mi24_d      double  %16.2f                
vnetuc_mi24_d   double  %16.2f                
vuc_mi25        double  %16.2f                
duc_mi25        double  %16.2f                
vnetuc_mi25     double  %16.2f                
vuc_mi25_d      double  %16.2f                
duc_mi25_d      double  %16.2f                
vnetuc_mi25_d   double  %16.2f                
vuc_gov1        double  %16.2f                
duc_gov1        double  %16.2f                
vnetuc_gov1     double  %16.2f                
vuc_gov1_d      double  %16.2f                
duc_gov1_d      double  %16.2f                
vnetuc_gov1_d   double  %16.2f                
vuc_gov2        double  %16.2f                
duc_gov2        double  %16.2f                
vnetuc_gov2     double  %16.2f                
vuc_gov2_d      double  %16.2f                
duc_gov2_d      double  %16.2f                
vnetuc_gov2_d   double  %16.2f                
vuc_gov3        double  %16.2f                
duc_gov3        double  %16.2f                
vnetuc_gov3     double  %16.2f                
vuc_gov3_d      double  %16.2f                
duc_gov3_d      double  %16.2f                
vnetuc_gov3_d   double  %16.2f                
vuc_gov4        double  %16.2f                
duc_gov4        double  %16.2f                
vnetuc_gov4     double  %16.2f                
vuc_gov4_d      double  %16.2f                
duc_gov4_d      double  %16.2f                
vnetuc_gov4_d   double  %16.2f                
vuc_gov5        double  %16.2f                
duc_gov5        double  %16.2f                
vnetuc_gov5     double  %16.2f                
vuc_gov5_d      double  %16.2f                
duc_gov5_d      double  %16.2f                
vnetuc_gov5_d   double  %16.2f                
vuc_gov6        double  %16.2f                
duc_gov6        double  %16.2f                
vnetuc_gov6     double  %16.2f                
vuc_gov6_d      double  %16.2f                
duc_gov6_d      double  %16.2f                
vnetuc_gov6_d   double  %16.2f                
vuc_gov7        double  %16.2f                
duc_gov7        double  %16.2f                
vnetuc_gov7     double  %16.2f                
vuc_gov7_d      double  %16.2f                
duc_gov7_d      double  %16.2f                
vnetuc_gov7_d   double  %16.2f                
vuc_gov8        double  %16.2f                
duc_gov8        double  %16.2f                
vnetuc_gov8     double  %16.2f                
vuc_gov8_d      double  %16.2f                
duc_gov8_d      double  %16.2f                
vnetuc_gov8_d   double  %16.2f                
vuc_gov9        double  %16.2f                
duc_gov9        double  %16.2f                
vnetuc_gov9     double  %16.2f                
vuc_gov9_d      double  %16.2f                
duc_gov9_d      double  %16.2f                
vnetuc_gov9_d   double  %16.2f                
vuc_gov10       double  %16.2f                
duc_gov10       double  %16.2f                
vnetuc_gov10    double  %16.2f                
vuc_gov10_d     double  %16.2f                
duc_gov10_d     double  %16.2f                
vnetuc_gov10_d  double  %16.2f                
vuc_gov11       double  %16.2f                
duc_gov11       double  %16.2f                
vnetuc_gov11    double  %16.2f                
vuc_gov11_d     double  %16.2f                
duc_gov11_d     double  %16.2f                
vnetuc_gov11_d  double  %16.2f                
vuc_gov12       double  %16.2f                
duc_gov12       double  %16.2f                
vnetuc_gov12    double  %16.2f                
vuc_gov12_d     double  %16.2f                
duc_gov12_d     double  %16.2f                
vnetuc_gov12_d  double  %16.2f                
vuc_gov13       double  %16.2f                
duc_gov13       double  %16.2f                
vnetuc_gov13    double  %16.2f                
vuc_gov13_d     double  %16.2f                
duc_gov13_d     double  %16.2f                
vnetuc_gov13_d  double  %16.2f                
vuc_gov14       double  %16.2f                
duc_gov14       double  %16.2f                
vnetuc_gov14    double  %16.2f                
vuc_gov14_d     double  %16.2f                
duc_gov14_d     double  %16.2f                
vnetuc_gov14_d  double  %16.2f                
vuc_gov15       double  %16.2f                
duc_gov15       double  %16.2f                
vnetuc_gov15    double  %16.2f                
vuc_gov15_d     double  %16.2f                
duc_gov15_d     double  %16.2f                
vnetuc_gov15_d  double  %16.2f                
vuc_gov16       double  %16.2f                
duc_gov16       double  %16.2f                
vnetuc_gov16    double  %16.2f                
vuc_gov16_d     double  %16.2f                
duc_gov16_d     double  %16.2f                
vnetuc_gov16_d  double  %16.2f                
vuc_gov17       double  %16.2f                
duc_gov17       double  %16.2f                
vnetuc_gov17    double  %16.2f                
vuc_gov17_d     double  %16.2f                
duc_gov17_d     double  %16.2f                
vnetuc_gov17_d  double  %16.2f                
vuc_gov18       double  %16.2f                
duc_gov18       double  %16.2f                
vnetuc_gov18    double  %16.2f                
vuc_gov18_d     double  %16.2f                
duc_gov18_d     double  %16.2f                
vnetuc_gov18_d  double  %16.2f                
vuc_gov19       double  %16.2f                
duc_gov19       double  %16.2f                
vnetuc_gov19    double  %16.2f                
vuc_gov19_d     double  %16.2f                
duc_gov19_d     double  %16.2f                
vnetuc_gov19_d  double  %16.2f                
vuc_gov20       double  %16.2f                
duc_gov20       double  %16.2f                
vnetuc_gov20    double  %16.2f                
vuc_gov20_d     double  %16.2f                
duc_gov20_d     double  %16.2f                
vnetuc_gov20_d  double  %16.2f                
vuc_gov21       double  %16.2f                
duc_gov21       double  %16.2f                
vnetuc_gov21    double  %16.2f                
vuc_gov21_d     double  %16.2f                
duc_gov21_d     double  %16.2f                
vnetuc_gov21_d  double  %16.2f                
vuc_gov22       double  %16.2f                
duc_gov22       double  %16.2f                
vnetuc_gov22    double  %16.2f                
vuc_gov22_d     double  %16.2f                
duc_gov22_d     double  %16.2f                
vnetuc_gov22_d  double  %16.2f                
vuc_gov23       double  %16.2f                
duc_gov23       double  %16.2f                
vnetuc_gov23    double  %16.2f                
vuc_gov23_d     double  %16.2f                
duc_gov23_d     double  %16.2f                
vnetuc_gov23_d  double  %16.2f                
vuc_gov24       double  %16.2f                
duc_gov24       double  %16.2f                
vnetuc_gov24    double  %16.2f                
vuc_gov24_d     double  %16.2f                
duc_gov24_d     double  %16.2f                
vnetuc_gov24_d  double  %16.2f                
vuc_gov25       double  %16.2f                
duc_gov25       double  %16.2f                
vnetuc_gov25    double  %16.2f                
vuc_gov25_d     double  %16.2f                
duc_gov25_d     double  %16.2f                
vnetuc_gov25_d  double  %16.2f                
vuc_gov26       double  %16.2f                
duc_gov26       double  %16.2f                
vnetuc_gov26    double  %16.2f                
vuc_gov26_d     double  %16.2f                
duc_gov26_d     double  %16.2f                
vnetuc_gov26_d  double  %16.2f                
vuc_gov27       double  %16.2f                
duc_gov27       double  %16.2f                
vnetuc_gov27    double  %16.2f                
vuc_gov27_d     double  %16.2f                
duc_gov27_d     double  %16.2f                
vnetuc_gov27_d  double  %16.2f                
vuc_gov28       double  %16.2f                
duc_gov28       double  %16.2f                
vnetuc_gov28    double  %16.2f                
vuc_gov28_d     double  %16.2f                
duc_gov28_d     double  %16.2f                
vnetuc_gov28_d  double  %16.2f                
vuc_gov29       double  %16.2f                
duc_gov29       double  %16.2f                
vnetuc_gov29    double  %16.2f                
vuc_gov29_d     double  %16.2f                
duc_gov29_d     double  %16.2f                
vnetuc_gov29_d  double  %16.2f                
vuc_gov30       double  %16.2f                
duc_gov30       double  %16.2f                
vnetuc_gov30    double  %16.2f                
vuc_gov30_d     double  %16.2f                
duc_gov30_d     double  %16.2f                
vnetuc_gov30_d  double  %16.2f                
vuc_gov31       double  %16.2f                
duc_gov31       double  %16.2f                
vnetuc_gov31    double  %16.2f                
vuc_gov31_d     double  %16.2f                
duc_gov31_d     double  %16.2f                
vnetuc_gov31_d  double  %16.2f                
vuc_gov32       double  %16.2f                
duc_gov32       double  %16.2f                
vnetuc_gov32    double  %16.2f                
vuc_gov32_d     double  %16.2f                
duc_gov32_d     double  %16.2f                
vnetuc_gov32_d  double  %16.2f                
vuc_gov33       double  %16.2f                
duc_gov33       double  %16.2f                
vnetuc_gov33    double  %16.2f                
vuc_gov33_d     double  %16.2f                
duc_gov33_d     double  %16.2f                
vnetuc_gov33_d  double  %16.2f                
vuc_gov34       double  %16.2f                
duc_gov34       double  %16.2f                
vnetuc_gov34    double  %16.2f                
vuc_gov34_d     double  %16.2f                
duc_gov34_d     double  %16.2f                
vnetuc_gov34_d  double  %16.2f                
vuc_gov35       double  %16.2f                
duc_gov35       double  %16.2f                
vnetuc_gov35    double  %16.2f                
vuc_gov35_d     double  %16.2f                
duc_gov35_d     double  %16.2f                
vnetuc_gov35_d  double  %16.2f                
vuc_gov36       double  %16.2f                
duc_gov36       double  %16.2f                
vnetuc_gov36    double  %16.2f                
vuc_gov36_d     double  %16.2f                
duc_gov36_d     double  %16.2f                
vnetuc_gov36_d  double  %16.2f                
vuc_gov37       double  %16.2f                
duc_gov37       double  %16.2f                
vnetuc_gov37    double  %16.2f                
vuc_gov37_d     double  %16.2f                
duc_gov37_d     double  %16.2f                
vnetuc_gov37_d  double  %16.2f                
vuc_gov38       double  %16.2f                
duc_gov38       double  %16.2f                
vnetuc_gov38    double  %16.2f                
vuc_gov38_d     double  %16.2f                
duc_gov38_d     double  %16.2f                
vnetuc_gov38_d  double  %16.2f                
vuc_gov39       double  %16.2f                
duc_gov39       double  %16.2f                
vnetuc_gov39    double  %16.2f                
vuc_gov39_d     double  %16.2f                
duc_gov39_d     double  %16.2f                
vnetuc_gov39_d  double  %16.2f                
vuc_gov40       double  %16.2f                
duc_gov40       double  %16.2f                
vnetuc_gov40    double  %16.2f                
vuc_gov40_d     double  %16.2f                
duc_gov40_d     double  %16.2f                
vnetuc_gov40_d  double  %16.2f                
vuc_gov41       double  %16.2f                
duc_gov41       double  %16.2f                
vnetuc_gov41    double  %16.2f                
vuc_gov41_d     double  %16.2f                
duc_gov41_d     double  %16.2f                
vnetuc_gov41_d  double  %16.2f                
vuc_gov42       double  %16.2f                
duc_gov42       double  %16.2f                
vnetuc_gov42    double  %16.2f                
vuc_gov42_d     double  %16.2f                
duc_gov42_d     double  %16.2f                
vnetuc_gov42_d  double  %16.2f                
vnetuc_taxref~1 double  %10.0g                
vnetuc_taxref~2 double  %10.0g                
vuc_exclude1    double  %16.2f                
duc_exclude1    double  %16.2f                
vnetuc_exclude1 double  %16.2f                
vuc_exclude1_d  double  %16.2f                
duc_exclude1_d  double  %16.2f                
vnetuc_excl~1_d double  %16.2f                
vuc_exclude2    double  %16.2f                
duc_exclude2    double  %16.2f                
vnetuc_exclude2 double  %16.2f                
vuc_exclude2_d  double  %16.2f                
duc_exclude2_d  double  %16.2f                
vnetuc_excl~2_d double  %16.2f                
vuc_exclude3    double  %16.2f                
duc_exclude3    double  %16.2f                
vnetuc_exclude3 double  %16.2f                
vuc_exclude3_d  double  %16.2f                
duc_exclude3_d  double  %16.2f                
vnetuc_excl~3_d double  %16.2f                
vuc_exclude4    double  %16.2f                
duc_exclude4    double  %16.2f                
vnetuc_exclude4 double  %16.2f                
vuc_exclude4_d  double  %16.2f                
duc_exclude4_d  double  %16.2f                
vnetuc_excl~4_d double  %16.2f                
vuc_exclude5    double  %16.2f                
duc_exclude5    double  %16.2f                
vnetuc_exclude5 double  %16.2f                
vuc_exclude5_d  double  %16.2f                
duc_exclude5_d  double  %16.2f                
vnetuc_excl~5_d double  %16.2f                
vuc_exclude6    double  %16.2f                
duc_exclude6    double  %16.2f                
vnetuc_exclude6 double  %16.2f                
vuc_exclude6_d  double  %16.2f                
duc_exclude6_d  double  %16.2f                
vnetuc_excl~6_d double  %16.2f                
vuc_exclude7    double  %16.2f                
duc_exclude7    double  %16.2f                
vnetuc_exclude7 double  %16.2f                
vuc_exclude7_d  double  %16.2f                
duc_exclude7_d  double  %16.2f                
vnetuc_excl~7_d double  %16.2f                
vuc_exclude8    double  %16.2f                
duc_exclude8    double  %16.2f                
vnetuc_exclude8 double  %16.2f                
vuc_exclude8_d  double  %16.2f                
duc_exclude8_d  double  %16.2f                
vnetuc_excl~8_d double  %16.2f                
vuc_exclude9    double  %16.2f                
duc_exclude9    double  %16.2f                
vnetuc_exclude9 double  %16.2f                
vuc_exclude9_d  double  %16.2f                
duc_exclude9_d  double  %16.2f                
vnetuc_excl~9_d double  %16.2f                
vuc_exclude10   double  %16.2f                
duc_exclude10   double  %16.2f                
vnetuc_exclu~10 double  %16.2f                
vuc_exclude10_d double  %16.2f                
duc_exclude10_d double  %16.2f                
vnetuc_excl~0_d double  %16.2f                
vuc_mi0         float   %9.0g                 
vuc_mi0_d       float   %9.0g                 
no5457          byte    %8.0g                 
dummy           float   %9.0g                 
members         float   %9.0g                 
vuc_directonl~s double  %10.0g                
vuc_direc~s_SA1 double  %10.0g                
vuc_directonly  double  %10.0g                
vuc_direc~y_SA1 double  %10.0g                
vuc_contribon~s double  %10.0g                
vuc_contribonly double  %10.0g                
vuc_othercont~b double  %10.0g                
vuc_iptu        float   %9.0g                 
vuc_iptr        float   %9.0g                 
vuc_iss         float   %9.0g                 
vuc_ir          float   %9.0g                 
vuc_property    double  %10.0g                
pc_directonly~s float   %16.2f                
pc_directonly   float   %16.2f                
pc_directonly~1 float   %16.2f                
pc_contribonl~s float   %16.2f                
pc_contribonly  float   %16.2f                
pc_othercontrib float   %16.2f                
pc_iptu         float   %16.2f                
pc_iptr         float   %16.2f                
pc_property     float   %16.2f                
pc_fgts         float   %16.2f                
pc_contrib_BC   float   %16.2f                
pc_contrib_SA1  float   %16.2f                
pc_contrib_SA2  float   %16.2f                
pc_gov1         double  %16.2f                
pc_gov2         double  %16.2f                
pc_gov3         double  %16.2f                
pc_gov4         double  %16.2f                
pc_gov5         double  %16.2f                
pc_gov6         double  %16.2f                
pc_gov7         double  %16.2f                
pc_gov8         double  %16.2f                
pc_gov9         double  %16.2f                
pc_gov10        double  %16.2f                
pc_gov11        double  %16.2f                
pc_gov12        double  %16.2f                
pc_gov13        double  %16.2f                
pc_gov14        double  %16.2f                
pc_gov15        double  %16.2f                
pc_gov16        double  %16.2f                
pc_gov17        double  %16.2f                
pc_gov18        double  %16.2f                
pc_gov19        double  %16.2f                
pc_gov20        double  %16.2f                
pc_gov21        double  %16.2f                
pc_gov22        double  %16.2f                
pc_gov23        double  %16.2f                
pc_gov24        double  %16.2f                
pc_gov25        double  %16.2f                
pc_gov26        double  %16.2f                
pc_gov27        double  %16.2f                
pc_gov28        double  %16.2f                
pc_gov29        double  %16.2f                
pc_gov30        double  %16.2f                
pc_gov31        double  %16.2f                
pc_gov32        double  %16.2f                
pc_gov33        double  %16.2f                
pc_gov34        double  %16.2f                
pc_gov35        double  %16.2f                
pc_gov36        double  %16.2f                
pc_gov37        double  %16.2f                
pc_gov38        double  %16.2f                
pc_gov39        double  %16.2f                
pc_gov40        double  %16.2f                
pc_gov41        double  %16.2f                
pc_gov42        double  %16.2f                
pc_mi0          double  %16.2f                
pc_mi1          double  %16.2f                
pc_mi2          double  %16.2f                
pc_mi3          double  %16.2f                
pc_mi4          double  %16.2f                
pc_mi5          double  %16.2f                
pc_mi6          double  %16.2f                
pc_mi7          double  %16.2f                
pc_mi8          double  %16.2f                
pc_mi9          double  %16.2f                
pc_mi10         double  %16.2f                
pc_mi11         double  %16.2f                
pc_mi12         double  %16.2f                
pc_mi13         double  %16.2f                
pc_mi14         double  %16.2f                
pc_mi15         double  %16.2f                
pc_mi16         double  %16.2f                
pc_mi17         double  %16.2f                
pc_mi18         double  %16.2f                
pc_mi19         double  %16.2f                
pc_mi20         double  %16.2f                
pc_mi21         double  %16.2f                
pc_mi22         double  %16.2f                
pc_mi23         double  %16.2f                
pc_mi24         double  %16.2f                
pc_mi25         double  %16.2f                
pc_mi1_SA1      double  %10.0g                
pc_exclude1     double  %10.0g                
pc_exclude2     double  %10.0g                
pc_exclude3     double  %10.0g                
pc_exclude4     double  %10.0g                
pc_exclude5     double  %10.0g                
pc_exclude6     double  %10.0g                
pc_exclude7     double  %10.0g                
pc_exclude8     double  %10.0g                
pc_exclude9     double  %10.0g                
pc_exclude10    double  %10.0g                
Ym_m            double  %16.2f                Monetary market income of household
vuc_autoco~0609 float   %9.0g                 
vuc_autoco~1013 float   %9.0g                 
vuc_autoco~1518 float   %9.0g                 
vuc_autoco~6369 float   %9.0g                 
vuc_autoco~2250 float   %9.0g                 
Ym_BC           double  %16.2f                Market income of household, benchmark case
Ym_SA1          double  %16.2f                Market income of household, sensitivity
                                                analysis 1
Ym_SA2          double  %16.2f                Market income of household, sensitivity
                                                analysis 2
Ym_norent       double  %16.2f                Market income of household, benchmark case
                                                excluding imputed rent
ym_BC           double  %16.2f                Market income (household per capita), benchmark
                                                case
ym_SA1          double  %16.2f                Market income (household per capita),
                                                sensitivity analysis 1
ym_SA2          double  %16.2f                Market income (household per capita),
                                                sensitivity analysis 2
ym_norent       double  %16.2f                Market income (household per capita), benchmark
                                                case excluding imputed rent
Y_elig          double  %16.2f                CCT eligibility income of household
y_elig          double  %16.2f                CCT eligibility income (household per capita)
Yn_BC           double  %16.2f                Net market income of household, benchmark case
Yn_SA1          double  %16.2f                Net market income of household, sensitivity
                                                analysis 1
Yn_SA2          double  %16.2f                Net market income of household, sensitivity
                                                analysis 2
Yn_norent       double  %16.2f                Net market income of household, benchmark case
                                                excluding imputed rent
yn_BC           double  %10.0g                Net market income (household per capita),
                                                benchmark case
yn_SA1          double  %10.0g                Net market income (household per capita),
                                                sensitivity analysis 1
yn_SA2          double  %10.0g                Net market income (household per capita),
                                                sensitivity analysis 2
yn_norent       double  %10.0g                Net market income (household per capita),
                                                benchmark case excluding imputed rent
i               float   %9.0g                 
dummy2          float   %9.0g                 
BF              byte    %8.0g                 Receives Bolsa Familia
reportedBF      float   %9.0g                 Reported Bolsa Familia benefit
BF_imp          byte    %8.0g                 Receives Bolsa Familia (imputed)
vuc_paaleite    float   %9.0g                 
pc_paaleite     float   %9.0g                 
Yd_BC           double  %16.2f                Disposable income of household, benchmark case
Yd_SA1          double  %16.2f                Disposable income of household, sensitivity
                                                analysis 1
Yd_SA2          double  %16.2f                Disposable income of household, sensitivity
                                                analysis 2
Yd_norent       double  %16.2f                Disposable income of household, benchmark case
                                                excluding imputed rent
yd_BC           double  %16.2f                Disposable income (household per capita),
                                                benchmark case
yd_SA1          double  %16.2f                Disposable income (household per capita),
                                                sensitivity analysis 1
yd_SA2          double  %16.2f                Disposable income (household per capita),
                                                sensitivity analysis 2
yd_norent       double  %16.2f                Disposable income (household per capita),
                                                benchmark case excluding imputed rent
retirada        byte    %8.0g                 
rresidencial    float   %9.0g                 
r0_30           float   %9.0g                 
r30_80          float   %9.0g                 
r80_100         float   %9.0g                 
r100_lr         float   %9.0g                 r100_LR
rlr_220         float   %9.0g                 rLR_220
minresidencial  float   %9.0g                 
min0_30         float   %9.0g                 
min30_80        float   %9.0g                 
min80_100       float   %9.0g                 
min100_lr       float   %9.0g                 min100_LR
minlr_220       float   %9.0g                 minLR_220
maxresidencial  float   %9.0g                 
max0_30         float   %9.0g                 
max30_80        float   %9.0g                 
max80_100       float   %9.0g                 
max100_lr       float   %9.0g                 max100_LR
maxlr_220       float   %9.0g                 maxLR_220
lr              int     %8.0g                 LR
icms1           float   %9.0g                 
icms2           float   %9.0g                 
icms3           float   %9.0g                 
icmsrural       float   %9.0g                 
ncutoffs        byte    %8.0g                 
cutoff1         int     %8.0g                 
cutoff2         int     %8.0g                 
energia_an      float   %9.0g                 
maxpaid_30      float   %9.0g                 
d0_30           float   %9.0g                 
maxpaid_80      float   %9.0g                 
d30_80          float   %9.0g                 
maxpaid_100     float   %9.0g                 
d80_100         float   %9.0g                 
maxpaid_lr      float   %9.0g                 
d100_lr         float   %9.0g                 
maxpaid_220     float   %9.0g                 
dlr_220         float   %9.0g                 
tarifa_elig     float   %9.0g                 
subs_energia    float   %9.0g                 
rec_subs_ener~a float   %9.0g                 
pc_energysubs   float   %9.0g                 
no90            float   %9.0g                 
no12            float   %9.0g                 
noo             float   %9.0g                 
no_ind          float   %9.0g                 
nov             float   %9.0g                 
no7             float   %9.0g                 
pc_tax_an       float   %9.0g                 
pc_consump      float   %9.0g                 
pc_tax_an1      float   %9.0g                 
pc_consump1     float   %9.0g                 
pc_tax_an2      float   %9.0g                 
pc_consump2     float   %9.0g                 
pc_tax_an3      float   %9.0g                 
pc_consump3     float   %9.0g                 
pc_tax_an4      float   %9.0g                 
pc_consump4     float   %9.0g                 
pc_tax_an5      float   %9.0g                 
pc_consump5     float   %9.0g                 
pc_tax_an6      float   %9.0g                 
pc_consump6     float   %9.0g                 
pc_tax_an7      float   %9.0g                 
pc_consump7     float   %9.0g                 
pc_tax_an8      float   %9.0g                 
pc_consump8     float   %9.0g                 
pc_tax_an9      float   %9.0g                 
pc_consump9     float   %9.0g                 
_s              float   %9.0g                 
pc_indirectta~s double  %10.0g                
ypf_BC          double  %16.2f                Post-fiscal income (household per capita),
                                                benchmark case
Ypf_BC          double  %16.2f                Post-fiscal income of household, benchmark case
ypf_SA1         double  %16.2f                Post-fiscal income (household per capita),
                                                sensitivity analysis 1
Ypf_SA1         double  %16.2f                Post-fiscal income of household, sensitivity
                                                analysis 1
ypf_SA2         double  %16.2f                Post-fiscal income (household per capita),
                                                sensitivity analysis 2
Ypf_SA2         double  %16.2f                Post-fiscal income of household, sensitivity
                                                analysis 2
---------------------------------------------------------------------------------------------
Sorted by: 
     Note: Dataset has changed since last saved.

. 
. *******************************
. ** TOTAL TAXES AND TRANSFERS **
. *******************************
. foreach x in taxes transfers {
  2.         gen pc_total_`x' = 0
  3.         foreach var of local `x' {
  4.                 if strpos("`var'","vuc_") {
  5.                         local suffix = subinstr("`var'","vuc_","",.)
  6.                         cap drop pc_`suffix'
  7.                         gen pc_`suffix' = `var'/members
  8.                         local var pc_`suffix'
  9.                 }
 10.                 replace pc_total_`x' = pc_total_`x' + `var'
 11.         }
 12. }
(47,183 real changes made)
(21,754 real changes made)
(87,585 real changes made)
(44,590 real changes made)
(189,386 real changes made, 8,558 to missing)
(8,558 missing values generated)
(96,767 real changes made, 8,558 to missing)
(61,251 real changes made)

. label var pc_total_taxes "Total taxes (household per capita)"

. label var pc_total_transfers "Total transfers (household per capita)"

. rename pc_gov1 pc_BolsaFamilia

. label var pc_BolsaFamilia "Bolsa Familia transfers (household per capita)"

. 
. ******************************
. ** ADJUSTED INCOME CONCEPTS **
. ******************************
. // For robustness check where taxes are scaled down to equal the amount of the 
. //  transfers included in the analysis
. summ pc_total_taxes if i==1 [aw=w]

    Variable |     Obs      Weight        Mean   Std. Dev.       Min        Max
-------------+-----------------------------------------------------------------
pc_total_~es | 181,224   190519297    1919.449   4989.594          0   639973.2

. local total_taxes = r(sum)

. summ pc_total_transfers if i==1 [aw=w]

    Variable |     Obs      Weight        Mean   Std. Dev.       Min        Max
-------------+-----------------------------------------------------------------
pc_total_~rs | 181,224   190519297    475.0021   2610.006          0     155364

. local total_transfers = r(sum)

. 
. foreach var of local taxes {
  2.         gen `var'_adj = `var'*(`total_transfers'/`total_taxes')
  3. }
(8,558 missing values generated)

. 
. gen double Yn_BC_adj = Ym_BC - vuc_directonly_adj - vuc_othercontrib_adj - vuc_fgts_adj - v
> uc_property_adj 

. gen double yn_BC_adj = Yn_BC_adj/members

. gen double Yd_BC_adj = Yn_BC_adj + vuc_gov39
(8,558 missing values generated)

. gen double yd_BC_adj = Yd_BC_adj/members
(8,558 missing values generated)

. gen double ypf_BC_adj = yd_BC_adj + pc_energysubs - pc_indirecttaxes_adj
(8,558 missing values generated)

. gen double Ypf_BC_adj = ypf_BC_adj*members
(8,558 missing values generated)

. 
. label var Yn_BC_adj "Net market income of household, robustness (scaled down taxes)"

. label var yn_BC_adj "Net market income (household per capita), robustness (scaled down taxe
> s)"

. label var Yd_BC_adj "Disposable income of household, robustness (scaled down taxes)"

. label var yd_BC_adj "Disposable income (household per capita), robustness (scaled down taxe
> s)"

. label var Ypf_BC_adj "Post-fiscal income (household per capita), robustness (scaled down ta
> xes)"

. label var ypf_BC_adj "Post-fiscal income (household per capita), robustness (scaled down ta
> xes)"

. 
. ********************
. ** FINAL CLEANING **
. ********************
. label var i "Include (do not drop) dummy"

. describe

Contains data from C:\Users\Sean\AppData\Local\Temp\ST_3a000001.tmp
  obs:       189,782                          
 vars:           861                          23 May 2016 14:12
 size: 1,130,910,938                          
---------------------------------------------------------------------------------------------
              storage   display    value
variable name   type    format     label      variable label
---------------------------------------------------------------------------------------------
tipo_reg        float   %9.0g                 type of register
UF              float   %9.0g                 state code
num_seq         float   %9.0g                 sequential number in household
num_dv          byte    %8.0g                 verification digit
num_dom         float   %9.0g                 dwelling number
code_dom        double  %8.0f                 unique dwelling ID
num_uc          byte    %8.0g                 household number
code_uc         double  %9.0f                 unique household ID
num_informante  float   %9.0g                 respondent number
code_pessoa     double  %11.0f                unique person ID
estratogeo      float   %9.0g                 geographic strata
weight1         double  %14.8f                expansion factor 1 (sampling design)
w               double  %14.8f                expansion factor 2 (adjusted)
head_etc        float   %9.0g                 role in household (household head, spouse, etc)
num_familia     float   %9.0g                 family number
condicao_fami~a float   %9.0g                 role in family
presente        float   %9.0g                 present in household
dia_nasc        float   %9.0g                 birth day
mes_nasc        float   %9.0g                 birth month
ano_nasc        float   %9.0g                 birth year
idade_anos      float   %9.0g                 age in years
idade_mes       double  %10.0g                age in months
idade_dia       double  %10.0g                age in days
sexo            float   %9.0g                 sex
sabe_ler        float   %9.0g                 knows how to read and write
freq_escola     float   %9.0g                 attends school
freq_curso      float   %9.0g                 level of school attending
freq_dur_1grau  float   %9.0g                 duration of elementary school
freq_serie      float   %9.0g                 grade attending
freqou_curso    float   %9.0g                 highest level of schooling attended
freqou_dur_1g~u float   %9.0g                 duration of elementary school
freqou_serie    float   %9.0g                 last grade completed
freqou_concluiu float   %9.0g                 completion of highest level of schooling
anos_estudo     float   %9.0g                 years of study
cor_raca        float   %9.0g                 color or race
rendimento      float   %9.0g                 working or income-earning unit
despesa         float   %9.0g                 expenditure unit
tem_cartao_cr~o float   %9.0g                 has credit card
titular_carta~o float   %9.0g                 card holder
tem_cheque      float   %9.0g                 has checking account
titular_conta   float   %9.0g                 account holder
r_monetaria     float   %9.0g                 monthly monetary household income
r_nonmon        float   %9.0g                 monthly non-monetary household income
r_total         float   %9.0g                 monthly total household income
gravida         float   %9.0g                 pregnant
comprimento_o~g double  %5.1f                 original length
altura_orig     double  %5.1f                 original height
peso_orig       double  %5.1f                 original weight
pesocriancas_~g double  %5.1f                 original weight of children
comprimento_imp double  %5.1f                 imputed length
altura_imp      double  %5.1f                 imputed height
peso_imp        double  %5.1f                 imputed weight
renda_pc        double  %16.2f                per capita household income
periodo_coleta  float   %9.0g                 period of collection
qtd_morador_d~c float   %9.0g                 number of inhabitants in dwelling
qtd_uc          float   %9.0g                 number of households in dwelling
qtd_familia     float   %9.0g                 number of families in dwelling
tipo_dom        float   %9.0g                 type of dwelling
paredes         float   %9.0g                 wall material
telhado         float   %9.0g                 roof material
piso            float   %9.0g                 floor material
comodos         float   %9.0g                 number of rooms
dormitorios     float   %9.0g                 bedrooms
agua_canalizada float   %9.0g                 running water
agua_provenen~a float   %9.0g                 water source
banheiros       float   %9.0g                 bathrooms
escoadouro      float   %9.0g                 sewage
ownership       float   %9.0g                 ownership of dwelling
tempo_alugado   float   %9.0g                 time rented
contrato_alug~o float   %9.0g                 type of rental contract
pavimentacao    float   %9.0g                 paved road
comodos_impdu~y byte    %8.0g                 number of rooms imputed
banheiros_imp~y byte    %8.0g                 number of bathrooms imputed
escoadouro_im~y byte    %8.0g                 sewage imputed
sabe_ler_impd   byte    %8.0g                 knows how to read and write imputed
freq_escola_i~d byte    %8.0g                 attends school imputed
freq_curso_impd byte    %8.0g                 level of school attending imputed
freq_dur_1gra~d byte    %8.0g                 duration of elementary school imputed
freq_serie_impd byte    %8.0g                 grade attending imputed
freqou_curso_~d byte    %8.0g                 highest level of schooling attended imputed
freqou_dur_1g~d byte    %8.0g                 duration of elementary school imputed
freqou_serie_~d byte    %8.0g                 last grade completed imputed
freqou_conclu~d byte    %8.0g                 completion of highest level of schooling
                                                imputed
tem_cartao_impd byte    %8.0g                 has credit card imputed
titular_carta~d byte    %8.0g                 card holder imputed
tem_cheque_impd byte    %8.0g                 has checking account imputed
titular_conta~d byte    %8.0g                 account holder imputed
renda_subj      byte    %8.0g                 family income code
qtd_alimento_~j byte    %8.0g                 quantity of food
tipo_alimento~j byte    %8.0g                 type of food
noPOF6          byte    %8.0g                 
vuc_boug~C_0609 double  %16.2f                
vuc_boug~r_0609 double  %16.2f                
vuc_donate~0609 double  %16.2f                
vuc_retira~0609 double  %16.2f                
vuc_trade_0609  double  %16.2f                
vuc_ownpro~0609 double  %16.2f                
vuc_outra_0609  double  %16.2f                
no0609          byte    %8.0g                 
vuc_boug~C_1013 double  %16.2f                
vuc_boug~r_1013 double  %16.2f                
vuc_donate~1013 double  %16.2f                
vuc_retira~1013 double  %16.2f                
vuc_trade_1013  double  %16.2f                
vuc_ownpro~1013 double  %16.2f                
vuc_outra_1013  double  %16.2f                
no1013          byte    %8.0g                 
aluguel         double  %16.2f                
vuc_boug~C_6369 double  %16.2f                
vuc_boug~r_6369 double  %16.2f                
vuc_donate~6369 double  %16.2f                
vuc_retira~6369 double  %16.2f                
vuc_trade_6369  double  %16.2f                
vuc_ownpro~6369 double  %16.2f                
vuc_outra_6369  double  %16.2f                
no6369          byte    %8.0g                 
vuc_boug~C_1518 double  %16.2f                
vuc_boug~r_1518 double  %16.2f                
vuc_donate~1518 double  %16.2f                
vuc_retira~1518 double  %16.2f                
vuc_trade_1518  double  %16.2f                
vuc_ownpro~1518 double  %16.2f                
vuc_outra_1518  double  %16.2f                
no1518          byte    %8.0g                 
vuc_transfer~48 float   %9.0g                 
no48            byte    %8.0g                 
vuc_boug~C_2250 double  %16.2f                
vuc_boug~r_2250 double  %16.2f                
vuc_donate~2250 double  %16.2f                
vuc_retira~2250 double  %16.2f                
vuc_trade_2250  double  %16.2f                
vuc_ownpro~2250 double  %16.2f                
vuc_outra_2250  double  %16.2f                
no2250          byte    %8.0g                 
vuc_bought~C_51 double  %16.2f                
vuc_bought~r_51 double  %16.2f                
vuc_donated_51  double  %16.2f                
vuc_retirada_51 double  %16.2f                
vuc_trade_51    double  %16.2f                
vuc_ownprodu~51 double  %16.2f                
vuc_outra_51    double  %16.2f                
no51            byte    %8.0g                 
ded_exist       byte    %8.0g                 existence of deduction
vuc_laborinc~53 double  %16.2f                
vuc_laborinco~d double  %16.2f                
vuc_ded_PP_53   double  %16.2f                
vuc_ded_PP_53_d double  %16.2f                
vuc_ded_impo~53 double  %16.2f                
vuc_ded_impos~d double  %16.2f                
vuc_ded_outr~53 double  %16.2f                
vuc_ded_outra~d double  %16.2f                
vuc_fgts        double  %10.0g                
vuc_ded_fgts_~d double  %10.0g                
headmissingpr~y float   %9.0g                 
membermissing~y float   %9.0g                 
n_working       float   %9.0g                 
n_formal_work~g float   %9.0g                 
labor_valormi~g float   %9.0g                 
no53            byte    %8.0g                 
zerolaborincome byte    %8.0g                 
vuc_mi1         double  %16.2f                
duc_mi1         double  %16.2f                
vnetuc_mi1      double  %16.2f                
vuc_mi1_d       double  %16.2f                
duc_mi1_d       double  %16.2f                
vnetuc_mi1_d    double  %16.2f                
vuc_mi2         double  %16.2f                
duc_mi2         double  %16.2f                
vnetuc_mi2      double  %16.2f                
vuc_mi2_d       double  %16.2f                
duc_mi2_d       double  %16.2f                
vnetuc_mi2_d    double  %16.2f                
vuc_mi3         double  %16.2f                
duc_mi3         double  %16.2f                
vnetuc_mi3      double  %16.2f                
vuc_mi3_d       double  %16.2f                
duc_mi3_d       double  %16.2f                
vnetuc_mi3_d    double  %16.2f                
vuc_mi4         double  %16.2f                
duc_mi4         double  %16.2f                
vnetuc_mi4      double  %16.2f                
vuc_mi4_d       double  %16.2f                
duc_mi4_d       double  %16.2f                
vnetuc_mi4_d    double  %16.2f                
vuc_mi5         double  %16.2f                
duc_mi5         double  %16.2f                
vnetuc_mi5      double  %16.2f                
vuc_mi5_d       double  %16.2f                
duc_mi5_d       double  %16.2f                
vnetuc_mi5_d    double  %16.2f                
vuc_mi6         double  %16.2f                
duc_mi6         double  %16.2f                
vnetuc_mi6      double  %16.2f                
vuc_mi6_d       double  %16.2f                
duc_mi6_d       double  %16.2f                
vnetuc_mi6_d    double  %16.2f                
vuc_mi7         double  %16.2f                
duc_mi7         double  %16.2f                
vnetuc_mi7      double  %16.2f                
vuc_mi7_d       double  %16.2f                
duc_mi7_d       double  %16.2f                
vnetuc_mi7_d    double  %16.2f                
vuc_mi8         double  %16.2f                
duc_mi8         double  %16.2f                
vnetuc_mi8      double  %16.2f                
vuc_mi8_d       double  %16.2f                
duc_mi8_d       double  %16.2f                
vnetuc_mi8_d    double  %16.2f                
vuc_mi9         double  %16.2f                
duc_mi9         double  %16.2f                
vnetuc_mi9      double  %16.2f                
vuc_mi9_d       double  %16.2f                
duc_mi9_d       double  %16.2f                
vnetuc_mi9_d    double  %16.2f                
vuc_mi10        double  %16.2f                
duc_mi10        double  %16.2f                
vnetuc_mi10     double  %16.2f                
vuc_mi10_d      double  %16.2f                
duc_mi10_d      double  %16.2f                
vnetuc_mi10_d   double  %16.2f                
vuc_mi11        double  %16.2f                
duc_mi11        double  %16.2f                
vnetuc_mi11     double  %16.2f                
vuc_mi11_d      double  %16.2f                
duc_mi11_d      double  %16.2f                
vnetuc_mi11_d   double  %16.2f                
vuc_mi12        double  %16.2f                
duc_mi12        double  %16.2f                
vnetuc_mi12     double  %16.2f                
vuc_mi12_d      double  %16.2f                
duc_mi12_d      double  %16.2f                
vnetuc_mi12_d   double  %16.2f                
vuc_mi13        double  %16.2f                
duc_mi13        double  %16.2f                
vnetuc_mi13     double  %16.2f                
vuc_mi13_d      double  %16.2f                
duc_mi13_d      double  %16.2f                
vnetuc_mi13_d   double  %16.2f                
vuc_mi14        double  %16.2f                
duc_mi14        double  %16.2f                
vnetuc_mi14     double  %16.2f                
vuc_mi14_d      double  %16.2f                
duc_mi14_d      double  %16.2f                
vnetuc_mi14_d   double  %16.2f                
vuc_mi15        double  %16.2f                
duc_mi15        double  %16.2f                
vnetuc_mi15     double  %16.2f                
vuc_mi15_d      double  %16.2f                
duc_mi15_d      double  %16.2f                
vnetuc_mi15_d   double  %16.2f                
vuc_mi16        double  %16.2f                
duc_mi16        double  %16.2f                
vnetuc_mi16     double  %16.2f                
vuc_mi16_d      double  %16.2f                
duc_mi16_d      double  %16.2f                
vnetuc_mi16_d   double  %16.2f                
vuc_mi17        double  %16.2f                
duc_mi17        double  %16.2f                
vnetuc_mi17     double  %16.2f                
vuc_mi17_d      double  %16.2f                
duc_mi17_d      double  %16.2f                
vnetuc_mi17_d   double  %16.2f                
vuc_mi18        double  %16.2f                
duc_mi18        double  %16.2f                
vnetuc_mi18     double  %16.2f                
vuc_mi18_d      double  %16.2f                
duc_mi18_d      double  %16.2f                
vnetuc_mi18_d   double  %16.2f                
vuc_mi19        double  %16.2f                
duc_mi19        double  %16.2f                
vnetuc_mi19     double  %16.2f                
vuc_mi19_d      double  %16.2f                
duc_mi19_d      double  %16.2f                
vnetuc_mi19_d   double  %16.2f                
vuc_mi20        double  %16.2f                
duc_mi20        double  %16.2f                
vnetuc_mi20     double  %16.2f                
vuc_mi20_d      double  %16.2f                
duc_mi20_d      double  %16.2f                
vnetuc_mi20_d   double  %16.2f                
vuc_mi21        double  %16.2f                
duc_mi21        double  %16.2f                
vnetuc_mi21     double  %16.2f                
vuc_mi21_d      double  %16.2f                
duc_mi21_d      double  %16.2f                
vnetuc_mi21_d   double  %16.2f                
vuc_mi22        double  %16.2f                
duc_mi22        double  %16.2f                
vnetuc_mi22     double  %16.2f                
vuc_mi22_d      double  %16.2f                
duc_mi22_d      double  %16.2f                
vnetuc_mi22_d   double  %16.2f                
vuc_mi23        double  %16.2f                
duc_mi23        double  %16.2f                
vnetuc_mi23     double  %16.2f                
vuc_mi23_d      double  %16.2f                
duc_mi23_d      double  %16.2f                
vnetuc_mi23_d   double  %16.2f                
vuc_mi24        double  %16.2f                
duc_mi24        double  %16.2f                
vnetuc_mi24     double  %16.2f                
vuc_mi24_d      double  %16.2f                
duc_mi24_d      double  %16.2f                
vnetuc_mi24_d   double  %16.2f                
vuc_mi25        double  %16.2f                
duc_mi25        double  %16.2f                
vnetuc_mi25     double  %16.2f                
vuc_mi25_d      double  %16.2f                
duc_mi25_d      double  %16.2f                
vnetuc_mi25_d   double  %16.2f                
vuc_gov1        double  %16.2f                
duc_gov1        double  %16.2f                
vnetuc_gov1     double  %16.2f                
vuc_gov1_d      double  %16.2f                
duc_gov1_d      double  %16.2f                
vnetuc_gov1_d   double  %16.2f                
vuc_gov2        double  %16.2f                
duc_gov2        double  %16.2f                
vnetuc_gov2     double  %16.2f                
vuc_gov2_d      double  %16.2f                
duc_gov2_d      double  %16.2f                
vnetuc_gov2_d   double  %16.2f                
vuc_gov3        double  %16.2f                
duc_gov3        double  %16.2f                
vnetuc_gov3     double  %16.2f                
vuc_gov3_d      double  %16.2f                
duc_gov3_d      double  %16.2f                
vnetuc_gov3_d   double  %16.2f                
vuc_gov4        double  %16.2f                
duc_gov4        double  %16.2f                
vnetuc_gov4     double  %16.2f                
vuc_gov4_d      double  %16.2f                
duc_gov4_d      double  %16.2f                
vnetuc_gov4_d   double  %16.2f                
vuc_gov5        double  %16.2f                
duc_gov5        double  %16.2f                
vnetuc_gov5     double  %16.2f                
vuc_gov5_d      double  %16.2f                
duc_gov5_d      double  %16.2f                
vnetuc_gov5_d   double  %16.2f                
vuc_gov6        double  %16.2f                
duc_gov6        double  %16.2f                
vnetuc_gov6     double  %16.2f                
vuc_gov6_d      double  %16.2f                
duc_gov6_d      double  %16.2f                
vnetuc_gov6_d   double  %16.2f                
vuc_gov7        double  %16.2f                
duc_gov7        double  %16.2f                
vnetuc_gov7     double  %16.2f                
vuc_gov7_d      double  %16.2f                
duc_gov7_d      double  %16.2f                
vnetuc_gov7_d   double  %16.2f                
vuc_gov8        double  %16.2f                
duc_gov8        double  %16.2f                
vnetuc_gov8     double  %16.2f                
vuc_gov8_d      double  %16.2f                
duc_gov8_d      double  %16.2f                
vnetuc_gov8_d   double  %16.2f                
vuc_gov9        double  %16.2f                
duc_gov9        double  %16.2f                
vnetuc_gov9     double  %16.2f                
vuc_gov9_d      double  %16.2f                
duc_gov9_d      double  %16.2f                
vnetuc_gov9_d   double  %16.2f                
vuc_gov10       double  %16.2f                
duc_gov10       double  %16.2f                
vnetuc_gov10    double  %16.2f                
vuc_gov10_d     double  %16.2f                
duc_gov10_d     double  %16.2f                
vnetuc_gov10_d  double  %16.2f                
vuc_gov11       double  %16.2f                
duc_gov11       double  %16.2f                
vnetuc_gov11    double  %16.2f                
vuc_gov11_d     double  %16.2f                
duc_gov11_d     double  %16.2f                
vnetuc_gov11_d  double  %16.2f                
vuc_gov12       double  %16.2f                
duc_gov12       double  %16.2f                
vnetuc_gov12    double  %16.2f                
vuc_gov12_d     double  %16.2f                
duc_gov12_d     double  %16.2f                
vnetuc_gov12_d  double  %16.2f                
vuc_gov13       double  %16.2f                
duc_gov13       double  %16.2f                
vnetuc_gov13    double  %16.2f                
vuc_gov13_d     double  %16.2f                
duc_gov13_d     double  %16.2f                
vnetuc_gov13_d  double  %16.2f                
vuc_gov14       double  %16.2f                
duc_gov14       double  %16.2f                
vnetuc_gov14    double  %16.2f                
vuc_gov14_d     double  %16.2f                
duc_gov14_d     double  %16.2f                
vnetuc_gov14_d  double  %16.2f                
vuc_gov15       double  %16.2f                
duc_gov15       double  %16.2f                
vnetuc_gov15    double  %16.2f                
vuc_gov15_d     double  %16.2f                
duc_gov15_d     double  %16.2f                
vnetuc_gov15_d  double  %16.2f                
vuc_gov16       double  %16.2f                
duc_gov16       double  %16.2f                
vnetuc_gov16    double  %16.2f                
vuc_gov16_d     double  %16.2f                
duc_gov16_d     double  %16.2f                
vnetuc_gov16_d  double  %16.2f                
vuc_gov17       double  %16.2f                
duc_gov17       double  %16.2f                
vnetuc_gov17    double  %16.2f                
vuc_gov17_d     double  %16.2f                
duc_gov17_d     double  %16.2f                
vnetuc_gov17_d  double  %16.2f                
vuc_gov18       double  %16.2f                
duc_gov18       double  %16.2f                
vnetuc_gov18    double  %16.2f                
vuc_gov18_d     double  %16.2f                
duc_gov18_d     double  %16.2f                
vnetuc_gov18_d  double  %16.2f                
vuc_gov19       double  %16.2f                
duc_gov19       double  %16.2f                
vnetuc_gov19    double  %16.2f                
vuc_gov19_d     double  %16.2f                
duc_gov19_d     double  %16.2f                
vnetuc_gov19_d  double  %16.2f                
vuc_gov20       double  %16.2f                
duc_gov20       double  %16.2f                
vnetuc_gov20    double  %16.2f                
vuc_gov20_d     double  %16.2f                
duc_gov20_d     double  %16.2f                
vnetuc_gov20_d  double  %16.2f                
vuc_gov21       double  %16.2f                
duc_gov21       double  %16.2f                
vnetuc_gov21    double  %16.2f                
vuc_gov21_d     double  %16.2f                
duc_gov21_d     double  %16.2f                
vnetuc_gov21_d  double  %16.2f                
vuc_gov22       double  %16.2f                
duc_gov22       double  %16.2f                
vnetuc_gov22    double  %16.2f                
vuc_gov22_d     double  %16.2f                
duc_gov22_d     double  %16.2f                
vnetuc_gov22_d  double  %16.2f                
vuc_gov23       double  %16.2f                
duc_gov23       double  %16.2f                
vnetuc_gov23    double  %16.2f                
vuc_gov23_d     double  %16.2f                
duc_gov23_d     double  %16.2f                
vnetuc_gov23_d  double  %16.2f                
vuc_gov24       double  %16.2f                
duc_gov24       double  %16.2f                
vnetuc_gov24    double  %16.2f                
vuc_gov24_d     double  %16.2f                
duc_gov24_d     double  %16.2f                
vnetuc_gov24_d  double  %16.2f                
vuc_gov25       double  %16.2f                
duc_gov25       double  %16.2f                
vnetuc_gov25    double  %16.2f                
vuc_gov25_d     double  %16.2f                
duc_gov25_d     double  %16.2f                
vnetuc_gov25_d  double  %16.2f                
vuc_gov26       double  %16.2f                
duc_gov26       double  %16.2f                
vnetuc_gov26    double  %16.2f                
vuc_gov26_d     double  %16.2f                
duc_gov26_d     double  %16.2f                
vnetuc_gov26_d  double  %16.2f                
vuc_gov27       double  %16.2f                
duc_gov27       double  %16.2f                
vnetuc_gov27    double  %16.2f                
vuc_gov27_d     double  %16.2f                
duc_gov27_d     double  %16.2f                
vnetuc_gov27_d  double  %16.2f                
vuc_gov28       double  %16.2f                
duc_gov28       double  %16.2f                
vnetuc_gov28    double  %16.2f                
vuc_gov28_d     double  %16.2f                
duc_gov28_d     double  %16.2f                
vnetuc_gov28_d  double  %16.2f                
vuc_gov29       double  %16.2f                
duc_gov29       double  %16.2f                
vnetuc_gov29    double  %16.2f                
vuc_gov29_d     double  %16.2f                
duc_gov29_d     double  %16.2f                
vnetuc_gov29_d  double  %16.2f                
vuc_gov30       double  %16.2f                
duc_gov30       double  %16.2f                
vnetuc_gov30    double  %16.2f                
vuc_gov30_d     double  %16.2f                
duc_gov30_d     double  %16.2f                
vnetuc_gov30_d  double  %16.2f                
vuc_gov31       double  %16.2f                
duc_gov31       double  %16.2f                
vnetuc_gov31    double  %16.2f                
vuc_gov31_d     double  %16.2f                
duc_gov31_d     double  %16.2f                
vnetuc_gov31_d  double  %16.2f                
vuc_gov32       double  %16.2f                
duc_gov32       double  %16.2f                
vnetuc_gov32    double  %16.2f                
vuc_gov32_d     double  %16.2f                
duc_gov32_d     double  %16.2f                
vnetuc_gov32_d  double  %16.2f                
vuc_gov33       double  %16.2f                
duc_gov33       double  %16.2f                
vnetuc_gov33    double  %16.2f                
vuc_gov33_d     double  %16.2f                
duc_gov33_d     double  %16.2f                
vnetuc_gov33_d  double  %16.2f                
vuc_gov34       double  %16.2f                
duc_gov34       double  %16.2f                
vnetuc_gov34    double  %16.2f                
vuc_gov34_d     double  %16.2f                
duc_gov34_d     double  %16.2f                
vnetuc_gov34_d  double  %16.2f                
vuc_gov35       double  %16.2f                
duc_gov35       double  %16.2f                
vnetuc_gov35    double  %16.2f                
vuc_gov35_d     double  %16.2f                
duc_gov35_d     double  %16.2f                
vnetuc_gov35_d  double  %16.2f                
vuc_gov36       double  %16.2f                
duc_gov36       double  %16.2f                
vnetuc_gov36    double  %16.2f                
vuc_gov36_d     double  %16.2f                
duc_gov36_d     double  %16.2f                
vnetuc_gov36_d  double  %16.2f                
vuc_gov37       double  %16.2f                
duc_gov37       double  %16.2f                
vnetuc_gov37    double  %16.2f                
vuc_gov37_d     double  %16.2f                
duc_gov37_d     double  %16.2f                
vnetuc_gov37_d  double  %16.2f                
vuc_gov38       double  %16.2f                
duc_gov38       double  %16.2f                
vnetuc_gov38    double  %16.2f                
vuc_gov38_d     double  %16.2f                
duc_gov38_d     double  %16.2f                
vnetuc_gov38_d  double  %16.2f                
vuc_gov39       double  %16.2f                
duc_gov39       double  %16.2f                
vnetuc_gov39    double  %16.2f                
vuc_gov39_d     double  %16.2f                
duc_gov39_d     double  %16.2f                
vnetuc_gov39_d  double  %16.2f                
vuc_gov40       double  %16.2f                
duc_gov40       double  %16.2f                
vnetuc_gov40    double  %16.2f                
vuc_gov40_d     double  %16.2f                
duc_gov40_d     double  %16.2f                
vnetuc_gov40_d  double  %16.2f                
vuc_gov41       double  %16.2f                
duc_gov41       double  %16.2f                
vnetuc_gov41    double  %16.2f                
vuc_gov41_d     double  %16.2f                
duc_gov41_d     double  %16.2f                
vnetuc_gov41_d  double  %16.2f                
vuc_gov42       double  %16.2f                
duc_gov42       double  %16.2f                
vnetuc_gov42    double  %16.2f                
vuc_gov42_d     double  %16.2f                
duc_gov42_d     double  %16.2f                
vnetuc_gov42_d  double  %16.2f                
vnetuc_taxref~1 double  %10.0g                
vnetuc_taxref~2 double  %10.0g                
vuc_exclude1    double  %16.2f                
duc_exclude1    double  %16.2f                
vnetuc_exclude1 double  %16.2f                
vuc_exclude1_d  double  %16.2f                
duc_exclude1_d  double  %16.2f                
vnetuc_excl~1_d double  %16.2f                
vuc_exclude2    double  %16.2f                
duc_exclude2    double  %16.2f                
vnetuc_exclude2 double  %16.2f                
vuc_exclude2_d  double  %16.2f                
duc_exclude2_d  double  %16.2f                
vnetuc_excl~2_d double  %16.2f                
vuc_exclude3    double  %16.2f                
duc_exclude3    double  %16.2f                
vnetuc_exclude3 double  %16.2f                
vuc_exclude3_d  double  %16.2f                
duc_exclude3_d  double  %16.2f                
vnetuc_excl~3_d double  %16.2f                
vuc_exclude4    double  %16.2f                
duc_exclude4    double  %16.2f                
vnetuc_exclude4 double  %16.2f                
vuc_exclude4_d  double  %16.2f                
duc_exclude4_d  double  %16.2f                
vnetuc_excl~4_d double  %16.2f                
vuc_exclude5    double  %16.2f                
duc_exclude5    double  %16.2f                
vnetuc_exclude5 double  %16.2f                
vuc_exclude5_d  double  %16.2f                
duc_exclude5_d  double  %16.2f                
vnetuc_excl~5_d double  %16.2f                
vuc_exclude6    double  %16.2f                
duc_exclude6    double  %16.2f                
vnetuc_exclude6 double  %16.2f                
vuc_exclude6_d  double  %16.2f                
duc_exclude6_d  double  %16.2f                
vnetuc_excl~6_d double  %16.2f                
vuc_exclude7    double  %16.2f                
duc_exclude7    double  %16.2f                
vnetuc_exclude7 double  %16.2f                
vuc_exclude7_d  double  %16.2f                
duc_exclude7_d  double  %16.2f                
vnetuc_excl~7_d double  %16.2f                
vuc_exclude8    double  %16.2f                
duc_exclude8    double  %16.2f                
vnetuc_exclude8 double  %16.2f                
vuc_exclude8_d  double  %16.2f                
duc_exclude8_d  double  %16.2f                
vnetuc_excl~8_d double  %16.2f                
vuc_exclude9    double  %16.2f                
duc_exclude9    double  %16.2f                
vnetuc_exclude9 double  %16.2f                
vuc_exclude9_d  double  %16.2f                
duc_exclude9_d  double  %16.2f                
vnetuc_excl~9_d double  %16.2f                
vuc_exclude10   double  %16.2f                
duc_exclude10   double  %16.2f                
vnetuc_exclu~10 double  %16.2f                
vuc_exclude10_d double  %16.2f                
duc_exclude10_d double  %16.2f                
vnetuc_excl~0_d double  %16.2f                
vuc_mi0         float   %9.0g                 
vuc_mi0_d       float   %9.0g                 
no5457          byte    %8.0g                 
dummy           float   %9.0g                 
members         float   %9.0g                 
vuc_directonl~s double  %10.0g                
vuc_direc~s_SA1 double  %10.0g                
vuc_directonly  double  %10.0g                
vuc_direc~y_SA1 double  %10.0g                
vuc_contribon~s double  %10.0g                
vuc_contribonly double  %10.0g                
vuc_othercont~b double  %10.0g                
vuc_iptu        float   %9.0g                 
vuc_iptr        float   %9.0g                 
vuc_iss         float   %9.0g                 
vuc_ir          float   %9.0g                 
vuc_property    double  %10.0g                
pc_directonly~s float   %16.2f                
pc_directonly~1 float   %16.2f                
pc_contribonl~s float   %16.2f                
pc_contribonly  float   %16.2f                
pc_iptu         float   %16.2f                
pc_iptr         float   %16.2f                
pc_contrib_BC   float   %16.2f                
pc_contrib_SA1  float   %16.2f                
pc_contrib_SA2  float   %16.2f                
pc_BolsaFamilia double  %16.2f                Bolsa Familia transfers (household per capita)
pc_gov2         double  %16.2f                
pc_gov3         double  %16.2f                
pc_gov4         double  %16.2f                
pc_gov5         double  %16.2f                
pc_gov6         double  %16.2f                
pc_gov7         double  %16.2f                
pc_gov8         double  %16.2f                
pc_gov9         double  %16.2f                
pc_gov10        double  %16.2f                
pc_gov11        double  %16.2f                
pc_gov12        double  %16.2f                
pc_gov13        double  %16.2f                
pc_gov14        double  %16.2f                
pc_gov15        double  %16.2f                
pc_gov16        double  %16.2f                
pc_gov17        double  %16.2f                
pc_gov18        double  %16.2f                
pc_gov19        double  %16.2f                
pc_gov20        double  %16.2f                
pc_gov21        double  %16.2f                
pc_gov22        double  %16.2f                
pc_gov23        double  %16.2f                
pc_gov24        double  %16.2f                
pc_gov25        double  %16.2f                
pc_gov26        double  %16.2f                
pc_gov27        double  %16.2f                
pc_gov28        double  %16.2f                
pc_gov29        double  %16.2f                
pc_gov30        double  %16.2f                
pc_gov31        double  %16.2f                
pc_gov32        double  %16.2f                
pc_gov33        double  %16.2f                
pc_gov34        double  %16.2f                
pc_gov35        double  %16.2f                
pc_gov36        double  %16.2f                
pc_gov37        double  %16.2f                
pc_gov38        double  %16.2f                
pc_gov40        double  %16.2f                
pc_gov41        double  %16.2f                
pc_gov42        double  %16.2f                
pc_mi0          double  %16.2f                
pc_mi1          double  %16.2f                
pc_mi2          double  %16.2f                
pc_mi3          double  %16.2f                
pc_mi4          double  %16.2f                
pc_mi5          double  %16.2f                
pc_mi6          double  %16.2f                
pc_mi7          double  %16.2f                
pc_mi8          double  %16.2f                
pc_mi9          double  %16.2f                
pc_mi10         double  %16.2f                
pc_mi11         double  %16.2f                
pc_mi12         double  %16.2f                
pc_mi13         double  %16.2f                
pc_mi14         double  %16.2f                
pc_mi15         double  %16.2f                
pc_mi16         double  %16.2f                
pc_mi17         double  %16.2f                
pc_mi18         double  %16.2f                
pc_mi19         double  %16.2f                
pc_mi20         double  %16.2f                
pc_mi21         double  %16.2f                
pc_mi22         double  %16.2f                
pc_mi23         double  %16.2f                
pc_mi24         double  %16.2f                
pc_mi25         double  %16.2f                
pc_mi1_SA1      double  %10.0g                
pc_exclude1     double  %10.0g                
pc_exclude2     double  %10.0g                
pc_exclude3     double  %10.0g                
pc_exclude4     double  %10.0g                
pc_exclude5     double  %10.0g                
pc_exclude6     double  %10.0g                
pc_exclude7     double  %10.0g                
pc_exclude8     double  %10.0g                
pc_exclude9     double  %10.0g                
pc_exclude10    double  %10.0g                
Ym_m            double  %16.2f                Monetary market income of household
vuc_autoco~0609 float   %9.0g                 
vuc_autoco~1013 float   %9.0g                 
vuc_autoco~1518 float   %9.0g                 
vuc_autoco~6369 float   %9.0g                 
vuc_autoco~2250 float   %9.0g                 
Ym_BC           double  %16.2f                Market income of household, benchmark case
Ym_SA1          double  %16.2f                Market income of household, sensitivity
                                                analysis 1
Ym_SA2          double  %16.2f                Market income of household, sensitivity
                                                analysis 2
Ym_norent       double  %16.2f                Market income of household, benchmark case
                                                excluding imputed rent
ym_BC           double  %16.2f                Market income (household per capita), benchmark
                                                case
ym_SA1          double  %16.2f                Market income (household per capita),
                                                sensitivity analysis 1
ym_SA2          double  %16.2f                Market income (household per capita),
                                                sensitivity analysis 2
ym_norent       double  %16.2f                Market income (household per capita), benchmark
                                                case excluding imputed rent
Y_elig          double  %16.2f                CCT eligibility income of household
y_elig          double  %16.2f                CCT eligibility income (household per capita)
Yn_BC           double  %16.2f                Net market income of household, benchmark case
Yn_SA1          double  %16.2f                Net market income of household, sensitivity
                                                analysis 1
Yn_SA2          double  %16.2f                Net market income of household, sensitivity
                                                analysis 2
Yn_norent       double  %16.2f                Net market income of household, benchmark case
                                                excluding imputed rent
yn_BC           double  %10.0g                Net market income (household per capita),
                                                benchmark case
yn_SA1          double  %10.0g                Net market income (household per capita),
                                                sensitivity analysis 1
yn_SA2          double  %10.0g                Net market income (household per capita),
                                                sensitivity analysis 2
yn_norent       double  %10.0g                Net market income (household per capita),
                                                benchmark case excluding imputed rent
i               float   %9.0g                 Include (do not drop) dummy
dummy2          float   %9.0g                 
BF              byte    %8.0g                 Receives Bolsa Familia
reportedBF      float   %9.0g                 Reported Bolsa Familia benefit
BF_imp          byte    %8.0g                 Receives Bolsa Familia (imputed)
vuc_paaleite    float   %9.0g                 
pc_paaleite     float   %9.0g                 
Yd_BC           double  %16.2f                Disposable income of household, benchmark case
Yd_SA1          double  %16.2f                Disposable income of household, sensitivity
                                                analysis 1
Yd_SA2          double  %16.2f                Disposable income of household, sensitivity
                                                analysis 2
Yd_norent       double  %16.2f                Disposable income of household, benchmark case
                                                excluding imputed rent
yd_BC           double  %16.2f                Disposable income (household per capita),
                                                benchmark case
yd_SA1          double  %16.2f                Disposable income (household per capita),
                                                sensitivity analysis 1
yd_SA2          double  %16.2f                Disposable income (household per capita),
                                                sensitivity analysis 2
yd_norent       double  %16.2f                Disposable income (household per capita),
                                                benchmark case excluding imputed rent
retirada        byte    %8.0g                 
rresidencial    float   %9.0g                 
r0_30           float   %9.0g                 
r30_80          float   %9.0g                 
r80_100         float   %9.0g                 
r100_lr         float   %9.0g                 r100_LR
rlr_220         float   %9.0g                 rLR_220
minresidencial  float   %9.0g                 
min0_30         float   %9.0g                 
min30_80        float   %9.0g                 
min80_100       float   %9.0g                 
min100_lr       float   %9.0g                 min100_LR
minlr_220       float   %9.0g                 minLR_220
maxresidencial  float   %9.0g                 
max0_30         float   %9.0g                 
max30_80        float   %9.0g                 
max80_100       float   %9.0g                 
max100_lr       float   %9.0g                 max100_LR
maxlr_220       float   %9.0g                 maxLR_220
lr              int     %8.0g                 LR
icms1           float   %9.0g                 
icms2           float   %9.0g                 
icms3           float   %9.0g                 
icmsrural       float   %9.0g                 
ncutoffs        byte    %8.0g                 
cutoff1         int     %8.0g                 
cutoff2         int     %8.0g                 
energia_an      float   %9.0g                 
maxpaid_30      float   %9.0g                 
d0_30           float   %9.0g                 
maxpaid_80      float   %9.0g                 
d30_80          float   %9.0g                 
maxpaid_100     float   %9.0g                 
d80_100         float   %9.0g                 
maxpaid_lr      float   %9.0g                 
d100_lr         float   %9.0g                 
maxpaid_220     float   %9.0g                 
dlr_220         float   %9.0g                 
tarifa_elig     float   %9.0g                 
subs_energia    float   %9.0g                 
rec_subs_ener~a float   %9.0g                 
pc_energysubs   float   %9.0g                 
no90            float   %9.0g                 
no12            float   %9.0g                 
noo             float   %9.0g                 
no_ind          float   %9.0g                 
nov             float   %9.0g                 
no7             float   %9.0g                 
pc_tax_an       float   %9.0g                 
pc_consump      float   %9.0g                 
pc_tax_an1      float   %9.0g                 
pc_consump1     float   %9.0g                 
pc_tax_an2      float   %9.0g                 
pc_consump2     float   %9.0g                 
pc_tax_an3      float   %9.0g                 
pc_consump3     float   %9.0g                 
pc_tax_an4      float   %9.0g                 
pc_consump4     float   %9.0g                 
pc_tax_an5      float   %9.0g                 
pc_consump5     float   %9.0g                 
pc_tax_an6      float   %9.0g                 
pc_consump6     float   %9.0g                 
pc_tax_an7      float   %9.0g                 
pc_consump7     float   %9.0g                 
pc_tax_an8      float   %9.0g                 
pc_consump8     float   %9.0g                 
pc_tax_an9      float   %9.0g                 
pc_consump9     float   %9.0g                 
_s              float   %9.0g                 
pc_indirectta~s double  %10.0g                
ypf_BC          double  %16.2f                Post-fiscal income (household per capita),
                                                benchmark case
Ypf_BC          double  %16.2f                Post-fiscal income of household, benchmark case
ypf_SA1         double  %16.2f                Post-fiscal income (household per capita),
                                                sensitivity analysis 1
Ypf_SA1         double  %16.2f                Post-fiscal income of household, sensitivity
                                                analysis 1
ypf_SA2         double  %16.2f                Post-fiscal income (household per capita),
                                                sensitivity analysis 2
Ypf_SA2         double  %16.2f                Post-fiscal income of household, sensitivity
                                                analysis 2
pc_total_taxes  float   %9.0g                 Total taxes (household per capita)
pc_directonly   float   %9.0g                 
pc_othercontrib float   %9.0g                 
pc_fgts         float   %9.0g                 
pc_property     float   %9.0g                 
pc_total_tran~s float   %9.0g                 Total transfers (household per capita)
pc_gov39        float   %9.0g                 
vuc_directonl~j float   %9.0g                 
vuc_othercont~j float   %9.0g                 
vuc_fgts_adj    float   %9.0g                 
vuc_property_~j float   %9.0g                 
pc_indirectta~j float   %9.0g                 
Yn_BC_adj       double  %10.0g                Net market income of household, robustness
                                                (scaled down taxes)
yn_BC_adj       double  %10.0g                Net market income (household per capita),
                                                robustness (scaled down taxes)
Yd_BC_adj       double  %10.0g                Disposable income of household, robustness
                                                (scaled down taxes)
yd_BC_adj       double  %10.0g                Disposable income (household per capita),
                                                robustness (scaled down taxes)
ypf_BC_adj      double  %10.0g                Post-fiscal income (household per capita),
                                                robustness (scaled down taxes)
Ypf_BC_adj      double  %10.0g                Post-fiscal income (household per capita),
                                                robustness (scaled down taxes)
---------------------------------------------------------------------------------------------
Sorted by: 
     Note: Dataset has changed since last saved.

. keep UF-renda_subj i BF_imp pc_BolsaFamilia pc_total_transfers pc_total_taxes Y*_* y*_* 

. describe

Contains data from C:\Users\Sean\AppData\Local\Temp\ST_3a000001.tmp
  obs:       189,782                          
 vars:           131                          23 May 2016 14:12
 size:   129,810,888                          
---------------------------------------------------------------------------------------------
              storage   display    value
variable name   type    format     label      variable label
---------------------------------------------------------------------------------------------
UF              float   %9.0g                 state code
num_seq         float   %9.0g                 sequential number in household
num_dv          byte    %8.0g                 verification digit
num_dom         float   %9.0g                 dwelling number
code_dom        double  %8.0f                 unique dwelling ID
num_uc          byte    %8.0g                 household number
code_uc         double  %9.0f                 unique household ID
num_informante  float   %9.0g                 respondent number
code_pessoa     double  %11.0f                unique person ID
estratogeo      float   %9.0g                 geographic strata
weight1         double  %14.8f                expansion factor 1 (sampling design)
w               double  %14.8f                expansion factor 2 (adjusted)
head_etc        float   %9.0g                 role in household (household head, spouse, etc)
num_familia     float   %9.0g                 family number
condicao_fami~a float   %9.0g                 role in family
presente        float   %9.0g                 present in household
dia_nasc        float   %9.0g                 birth day
mes_nasc        float   %9.0g                 birth month
ano_nasc        float   %9.0g                 birth year
idade_anos      float   %9.0g                 age in years
idade_mes       double  %10.0g                age in months
idade_dia       double  %10.0g                age in days
sexo            float   %9.0g                 sex
sabe_ler        float   %9.0g                 knows how to read and write
freq_escola     float   %9.0g                 attends school
freq_curso      float   %9.0g                 level of school attending
freq_dur_1grau  float   %9.0g                 duration of elementary school
freq_serie      float   %9.0g                 grade attending
freqou_curso    float   %9.0g                 highest level of schooling attended
freqou_dur_1g~u float   %9.0g                 duration of elementary school
freqou_serie    float   %9.0g                 last grade completed
freqou_concluiu float   %9.0g                 completion of highest level of schooling
anos_estudo     float   %9.0g                 years of study
cor_raca        float   %9.0g                 color or race
rendimento      float   %9.0g                 working or income-earning unit
despesa         float   %9.0g                 expenditure unit
tem_cartao_cr~o float   %9.0g                 has credit card
titular_carta~o float   %9.0g                 card holder
tem_cheque      float   %9.0g                 has checking account
titular_conta   float   %9.0g                 account holder
r_monetaria     float   %9.0g                 monthly monetary household income
r_nonmon        float   %9.0g                 monthly non-monetary household income
r_total         float   %9.0g                 monthly total household income
gravida         float   %9.0g                 pregnant
comprimento_o~g double  %5.1f                 original length
altura_orig     double  %5.1f                 original height
peso_orig       double  %5.1f                 original weight
pesocriancas_~g double  %5.1f                 original weight of children
comprimento_imp double  %5.1f                 imputed length
altura_imp      double  %5.1f                 imputed height
peso_imp        double  %5.1f                 imputed weight
renda_pc        double  %16.2f                per capita household income
periodo_coleta  float   %9.0g                 period of collection
qtd_morador_d~c float   %9.0g                 number of inhabitants in dwelling
qtd_uc          float   %9.0g                 number of households in dwelling
qtd_familia     float   %9.0g                 number of families in dwelling
tipo_dom        float   %9.0g                 type of dwelling
paredes         float   %9.0g                 wall material
telhado         float   %9.0g                 roof material
piso            float   %9.0g                 floor material
comodos         float   %9.0g                 number of rooms
dormitorios     float   %9.0g                 bedrooms
agua_canalizada float   %9.0g                 running water
agua_provenen~a float   %9.0g                 water source
banheiros       float   %9.0g                 bathrooms
escoadouro      float   %9.0g                 sewage
ownership       float   %9.0g                 ownership of dwelling
tempo_alugado   float   %9.0g                 time rented
contrato_alug~o float   %9.0g                 type of rental contract
pavimentacao    float   %9.0g                 paved road
comodos_impdu~y byte    %8.0g                 number of rooms imputed
banheiros_imp~y byte    %8.0g                 number of bathrooms imputed
escoadouro_im~y byte    %8.0g                 sewage imputed
sabe_ler_impd   byte    %8.0g                 knows how to read and write imputed
freq_escola_i~d byte    %8.0g                 attends school imputed
freq_curso_impd byte    %8.0g                 level of school attending imputed
freq_dur_1gra~d byte    %8.0g                 duration of elementary school imputed
freq_serie_impd byte    %8.0g                 grade attending imputed
freqou_curso_~d byte    %8.0g                 highest level of schooling attended imputed
freqou_dur_1g~d byte    %8.0g                 duration of elementary school imputed
freqou_serie_~d byte    %8.0g                 last grade completed imputed
freqou_conclu~d byte    %8.0g                 completion of highest level of schooling
                                                imputed
tem_cartao_impd byte    %8.0g                 has credit card imputed
titular_carta~d byte    %8.0g                 card holder imputed
tem_cheque_impd byte    %8.0g                 has checking account imputed
titular_conta~d byte    %8.0g                 account holder imputed
renda_subj      byte    %8.0g                 family income code
pc_BolsaFamilia double  %16.2f                Bolsa Familia transfers (household per capita)
Ym_m            double  %16.2f                Monetary market income of household
Ym_BC           double  %16.2f                Market income of household, benchmark case
Ym_SA1          double  %16.2f                Market income of household, sensitivity
                                                analysis 1
Ym_SA2          double  %16.2f                Market income of household, sensitivity
                                                analysis 2
Ym_norent       double  %16.2f                Market income of household, benchmark case
                                                excluding imputed rent
ym_BC           double  %16.2f                Market income (household per capita), benchmark
                                                case
ym_SA1          double  %16.2f                Market income (household per capita),
                                                sensitivity analysis 1
ym_SA2          double  %16.2f                Market income (household per capita),
                                                sensitivity analysis 2
ym_norent       double  %16.2f                Market income (household per capita), benchmark
                                                case excluding imputed rent
Y_elig          double  %16.2f                CCT eligibility income of household
y_elig          double  %16.2f                CCT eligibility income (household per capita)
Yn_BC           double  %16.2f                Net market income of household, benchmark case
Yn_SA1          double  %16.2f                Net market income of household, sensitivity
                                                analysis 1
Yn_SA2          double  %16.2f                Net market income of household, sensitivity
                                                analysis 2
Yn_norent       double  %16.2f                Net market income of household, benchmark case
                                                excluding imputed rent
yn_BC           double  %10.0g                Net market income (household per capita),
                                                benchmark case
yn_SA1          double  %10.0g                Net market income (household per capita),
                                                sensitivity analysis 1
yn_SA2          double  %10.0g                Net market income (household per capita),
                                                sensitivity analysis 2
yn_norent       double  %10.0g                Net market income (household per capita),
                                                benchmark case excluding imputed rent
i               float   %9.0g                 Include (do not drop) dummy
BF_imp          byte    %8.0g                 Receives Bolsa Familia (imputed)
Yd_BC           double  %16.2f                Disposable income of household, benchmark case
Yd_SA1          double  %16.2f                Disposable income of household, sensitivity
                                                analysis 1
Yd_SA2          double  %16.2f                Disposable income of household, sensitivity
                                                analysis 2
Yd_norent       double  %16.2f                Disposable income of household, benchmark case
                                                excluding imputed rent
yd_BC           double  %16.2f                Disposable income (household per capita),
                                                benchmark case
yd_SA1          double  %16.2f                Disposable income (household per capita),
                                                sensitivity analysis 1
yd_SA2          double  %16.2f                Disposable income (household per capita),
                                                sensitivity analysis 2
yd_norent       double  %16.2f                Disposable income (household per capita),
                                                benchmark case excluding imputed rent
ypf_BC          double  %16.2f                Post-fiscal income (household per capita),
                                                benchmark case
Ypf_BC          double  %16.2f                Post-fiscal income of household, benchmark case
ypf_SA1         double  %16.2f                Post-fiscal income (household per capita),
                                                sensitivity analysis 1
Ypf_SA1         double  %16.2f                Post-fiscal income of household, sensitivity
                                                analysis 1
ypf_SA2         double  %16.2f                Post-fiscal income (household per capita),
                                                sensitivity analysis 2
Ypf_SA2         double  %16.2f                Post-fiscal income of household, sensitivity
                                                analysis 2
pc_total_taxes  float   %9.0g                 Total taxes (household per capita)
pc_total_tran~s float   %9.0g                 Total transfers (household per capita)
Yn_BC_adj       double  %10.0g                Net market income of household, robustness
                                                (scaled down taxes)
yn_BC_adj       double  %10.0g                Net market income (household per capita),
                                                robustness (scaled down taxes)
Yd_BC_adj       double  %10.0g                Disposable income of household, robustness
                                                (scaled down taxes)
yd_BC_adj       double  %10.0g                Disposable income (household per capita),
                                                robustness (scaled down taxes)
ypf_BC_adj      double  %10.0g                Post-fiscal income (household per capita),
                                                robustness (scaled down taxes)
Ypf_BC_adj      double  %10.0g                Post-fiscal income (household per capita),
                                                robustness (scaled down taxes)
---------------------------------------------------------------------------------------------
Sorted by: 
     Note: Dataset has changed since last saved.

. 
. **********
. ** SAVE **
. **********
. save "$base/proc/pof2.dta", replace
(note: file C:/Dropbox/Submissions/JDE_2015/proc/pof2.dta not found)
file C:/Dropbox/Submissions/JDE_2015/proc/pof2.dta saved

. 
. *************
. ** WRAP UP **
. *************
. log close
      name:  <unnamed>
       log:  C:/Dropbox/Submissions/JDE_2015/logs/2_income_concepts_20160523_133013.log
  log type:  text
 closed on:  23 May 2016, 14:13:21
---------------------------------------------------------------------------------------------
