# Supplementary material for: Can a poverty-reducing and progressive tax and transfer system hurt the poor?
Source: J Dev Econ. 2016 Sep;122:63–75. doi: 10.1016/j.jdeveco.2016.04.001 (PMC4988485; doi:10.1016/j.jdeveco.2016.04.001)
Supplement: Supplementary file 1 — Supplementary material. [file mmc1.zip › logs/3_fiscal_impoverishment_20160523_141321.log]

---------------------------------------------------------------------------------------------
      name:  <unnamed>
       log:  C:/Dropbox/Submissions/JDE_2015/logs/3_fiscal_impoverishment_20160523_141321.log
  log type:  text
 opened on:  23 May 2016, 14:13:21

. di "`c(current_date)' `c(current_time)'"
23 May 2016 14:13:21

. pwd
C:\Dropbox\Programs\Stata14\wd

. 
. ************
. ** LOCALS **
. ************
. // Incomes and poverty line
. local y0 ym_BC // pre-fisc income: benchmark case market income

. local y1 ypf_BC // post-fisc income: benchmark case post-fiscal income

. local incomes y0 y1

. scalar _zlow = 1.25 // low poverty line of $1.25 per person per day (used in low and lower-
> middle income countries)

. scalar _z = 2.5 // poverty line of $2.50 per person per day (used in upper-middle income co
> untries)

. scalar _zmax = 4 // highest poverty line for graphs $4 per person per day

. local zlow = _zlow

. local z = _z

. local zmax = _zmax

. local precision = 0.01 // increment to poverty line for graphs of FI, FGP, poverty gap

. 
. // For graph 
. local l_y0 "Pre-fisc"

. local l_y1 "Post-fisc"

. local thickness thick

. local thinner medthick

. local thinnest medthin

. local end = _zmax

. local xcutoff `end'

. local inc 1

. local lowrestrict // fifgp1>=.2

. local low 0

. local c1 lcolor(dknavy)

. local c2 lcolor(orange)

. local c3 lcolor(ltblue) lpattern(dash)

. local hx 6

. local titlesize large // normally use medium; medlarge if multipanel

. local legendsize large

. local xsize large // large for multipanel, ow medium

. local numsize large // normally use medlarge; large if multipanel

. local xopts labsize(`numsize') labcolor(black) notick nogrid

. local topts margin(top) size(`xsize') color(black)

. local maintopts size(`xsize') color(black)

. local subtopts margin(bottom) size(`xsize') color(black)

. local xaxis xline(`zlow' `z', lcolor(gs7) lpattern(shortdash) lwidth(`thinner')) ///
>         xlabel(none 1 2 3 4, `xopts') ///
>         xtitle("Income in dollars per person per day", `topts')

.         // for CDFs
. local xaxis2 ///
>         xlabel(none .2 .4 .6 .8 1, `xopts') ///
>         xtitle("Cumulative proportion of the population", `topts')

.         // for Lorenz curves
. local yopts angle(0) labsize(`numsize') labcolor(black) notick nogrid

. local yaxis ylabel(, `yopts') // for CDFs, FI/FGP, poverty gaps

. local yaxis2 ylabel(0(.2)1, `yopts') // for Lorenz curves

. local lopts ring(0) pos(11) col(1) size(`legendsize') symx(*0.53) keygap(*0.48) rowgap(*.75
> ) ///
>         region(margin(zero) lcolor(white))

. local legend legend(`lopts') 

. local commony fysize(75)

. local aspectratio  `commony' fxsize(100) // aspect(0.7) 

. local aspectratio2 `commony' fxsize(80) // aspect(0.7)

. local if if `lowrestrict' z<=`end'

. local o sort lwidth(`thickness')

. local plotregion plotregion(margin(zero) fcolor(white) lstyle(none) lcolor(white)) 

. local graphregion graphregion(fcolor(white) lstyle(none) lcolor(white)) 

. 
. **************************
. ** PRELIMINARY PROGRAMS **
. **************************
. // Program for concentration coefficients and Ginis
. // BEGIN covconc (Higgins 2015)
. cap program drop covconc

. program define covconc, rclass sortpreserve
  1.         syntax varname [if] [in] [pw aw iw fw/], [rank(varname)]
  2.         preserve
  3.         marksample touse
  4.         qui keep if `touse' // drops !`if', !`in', and any missing values of `varname'
  5.         local 1 `varlist'
  6.         if "`rank'"=="" {
  7.                 local rank `1'
  8.                 local _return gini
  9.                 local _returndi Gini
 10.         }
 11.         else {
 12.                 local _return conc
 13.                 local _returndi Concentration Coefficient
 14.         }
 15.         sort `rank' `1' // sort in increasing order of ranking variable; break ties with
>  other variable
 16.         tempvar F wnorm wsum // F is adjusted fractional rank, wnorm normalized weights,
 17.                 // wsum sum of normalized weights for obs 1, ..., i-1
.         if "`exp'"!="" { // with weights
 18.                 local aw [aw=`exp'] // with = since I used / in syntax
 19.                 tempvar weight
 20.                 gen `weight' = `exp'
 21.                 qui summ `weight'
 22.                 qui gen `wnorm' = `weight'/r(sum) // weights normalized to sum to 1
 23.                 qui gen double `wsum' = sum(`wnorm')
 24.                 qui gen double `F' = `wsum'[_n-1] + `wnorm'/2 // from Lerman and Yitzhak
> i (1989)
 25.                 qui replace `F' = `wnorm'/2 in 1
 26.                 qui corr `1' `F' `aw', cov
 27.                 local cov = r(cov_12)
 28.                 qui summ `1' `aw', meanonly 
 29.                 local mean = r(mean)
 30.         }
 31.         else { // no weights
 32.                 qui gen `F' = _n/_N // sorted so this works in unweighted case; 
 33.                         // cumul `1', gen(`F') would also work
.                 qui corr `1' `F', cov
 34.                 local cov = r(cov_12)
 35.                 qui summ `1', meanonly
 36.                 local mean = r(mean)
 37.         }
 38.         local `_return' = ((r(N)-1)/r(N))*(2/`mean')*`cov' // the (N-1)/N term adjusts f
> or
 39.                 // the fact that Stata does sample cov
.         return scalar `_return' = ``_return''
 40.         di as result "`_returndi': ``_return''"
 41.         restore
 42. end // END covconc

. 
. // BEGIN _fifg_total (Higgins 2015)
. //  Calculates total fiscal impoverishemnt and fiscal gains of the poor
. //   measures for a specific poverty line and two income concepts
. capture program drop _fifg_total

. program define _fifg_total
  1.         #delimit ;
delimiter now ;
.         syntax varlist(min=2 max=2) [if] [in] [aweight], 
>                 z(real) row(real) matrix(string)
>         ;
  2.         #delimit cr
delimiter now cr
.         
.         confirm matrix `matrix'
  3.         
.         local y0 = word("`varlist'",1)
  4.         local y1 = word("`varlist'",2)
  5.         
.         tempvar d_fi d_fg p0 p1
  6.         qui gen `d_fi' = min(`y0',`z') - min(`y0',`y1',`z') // individual's FI
  7.         qui gen `d_fg' = min(`y1',`z') - min(`y0',`y1',`z') // individual's FGP
  8.         qui gen `p0' = `z' - min(`y0',`z') // individual's pre-fisc poverty gap
  9.         qui gen `p1' = `z' - min(`y1',`z') // individual's post-fisc poverty gap
 10.         
.         matrix `matrix'[`row',1] = `z'
 11.         
.         // FI and FGP
.         qui summ `d_fi' `if' `in' [`weight' `exp'], meanonly
 12.         matrix `matrix'[`row',2] = r(sum) // FI
 13.         qui summ `d_fg' `if' `in' [`weight' `exp'], meanonly
 14.         matrix `matrix'[`row',3] = r(sum) // FGP
 15.         matrix `matrix'[`row',4] = `matrix'[`row',2] - `matrix'[`row',3] // difference
 16.         
.         // Poverty gaps
.         qui summ `p0' `if' `in' [`weight' `exp'], meanonly
 17.         matrix `matrix'[`row',5] = r(sum) // pre-fisc poverty gap
 18.         qui summ `p1' `if' `in' [`weight' `exp'], meanonly
 19.         matrix `matrix'[`row',6] = r(sum) // post-fisc poverty gap
 20.         matrix `matrix'[`row',7] = `matrix'[`row',6] - `matrix'[`row',5] // difference
 21.         
. end

. 
. **********
. ** DATA **
. **********
. use "$base/proc/pof2.dta", clear

. 
. // PPP conversion factors (taken from WDI using -wbopendata- re-accessed Dec 2015 
. //  but the numbers are pasted here to ensure replicability in case World Bank 
. //  data are revised in the future)
. local ppp       = 1.5713184 // Consumption-based PPP conversion factor from

.         // 2005 local currency to 2005 PPP-adjusted US dollars
. local cpibase   = 79.560051 // CPI in PPP base year (2005)

. local cpisurvey = 95.203354 // CPI of survey year (2009; survey is 2008-2009 but 

.         // prices were already deflated to 2009 prices in survey using deflation factors)
. 
. // NOTE: can be pulled from WDI all at once using the following wrapper I wrote for
. //  Azevedo's -wbopendata-:
. ** ssc install ceq, replace
. ** ceqppp, country("bra") base(2005) survey(2009) locals
. 
. // PPP income variables, poverty dummies
. foreach y of local incomes {
  2.         // Income variables in PPP-adjusted dollars per day
.         gen double `y'_PPP = ``y''*(1/365)*(`cpibase'/`cpisurvey')*(1/`ppp')
  3.         // Poverty dummy
.         gen byte `y'_poor = (`y'_PPP < _z)
  4.         gen double `y'_povgap = max((_z - `y'_PPP)/_z,0)
  5. }
(8,558 missing values generated)

. 
. // Fiscal impoverishment and fiscal gains of the poor
. gen byte is_fi = (y1_PPP < y0_PPP) & (y1_PPP < _z)

. gen byte is_fgp = (y1_PPP > y0_PPP) & (y0_PPP < _z)

. gen double fi = min(y0_PPP,_z) - min(y0_PPP,y1_PPP,_z) // summand of axiomatic measure in (
> 1)

. gen double fgp = min(y1_PPP,_z) - min(y0_PPP,y1_PPP,_z) // summand of axiomatic measure in 
> (2)

. 
. **********************
. ** TABLE 2 (BRAZIL) **
. **********************
. // For Brazil results in Table 2 of Higgins and Lustig, 
. //  "Can a Poverty-Reducing and Progressive Tax and Transfer System Hurt the Poor?"
. quietly {
--------------------------
**** TABLE 2 (BRAZIL) ****
--------------------------

             |  c1   c2   c3   c4   c5   c6   c7 
-------------+-----------------------------------
          r1 | 16.8  -0.8  57.5  4.6  -3.5  5.6  34.9 

. 
. **********************
. ** TABLE 3 (BRAZIL) **
. **********************
. // For Brazil results in Table 3 of Higgins and Lustig, 
. //  "Can a Poverty-Reducing and Progressive Tax and Transfer System Hurt the Poor?"
. quietly {
--------------------------
**** TABLE 3 (BRAZIL) ****
--------------------------

             |     c1      c2      c3      c4      c5      c6 
-------------+------------------------------------------------
          r1 | 675.99  3503.63   19.29    0.39    2.02   -1.63 

. 
. **********************************
. ** RESULT FOR TEXT IN SECTION 5 **
. **********************************
. // Percent of impoverished receiving Bolsa Familia
. quietly {
-----------------------------------------------------------
**** Percent of impoverished who receive Bolsa Familia ****
-----------------------------------------------------------
.65239713

. 
. **************
. ** FIGURE 2 **
. **************
. // FIGURE 2a
. quietly {

. 
. // FIGURE 2b
. quietly {

. 
. // COMBINED FIGURE 2
. graph combine cdfs lorenz, ///
>         imargin(sides) ysize(6) xsize(10) graphregion(margin(0 0 0 0)) ///
>         saving("$base/graphs/cdfs_lorenz.gph", replace)
(note: file C:/Dropbox/Submissions/JDE_2015/graphs/cdfs_lorenz.gph not found)
(file C:/Dropbox/Submissions/JDE_2015/graphs/cdfs_lorenz.gph saved)

. graph export "$base/graphs/cdfs_lorenz.eps", replace
(note: file C:/Dropbox/Submissions/JDE_2015/graphs/cdfs_lorenz.eps not found)
(file C:/Dropbox/Submissions/JDE_2015/graphs/cdfs_lorenz.eps written in EPS format)

. 
. // NOTE to remove the white space at the top and bottom of the .eps file,
. //  which I couldn't figure out how to do in Stata, I manually opened the .eps
. //  file in a text editor and changed the following lines:
. **   %%BoundingBox: 0 0 720 432
. **   %%HiResBoundingBox: 0.000 0.000 720.000 432.000
. //  to the following:
. **   %%BoundingBox: 0 54 720 385
. **   %%HiResBoundingBox: 0.000 54.000 720.000 385.000
. //  (see http://goo.gl/V8ibX6 for more info)
. 
. **************
. ** FIGURE 3 **
. **************
. // Create blank matrix for results that will be graphed
. local rows = (`zmax'/`precision') + 1

. if c(matsize) < `rows' set matsize `rows'

. matrix figure3_ = J(`rows',7,.)

. 
. // Calculate measures that will be graphed at each poverty line
. local rcount = 0

. forval i=0(`precision')`zmax' {
  2.         local ++rcount
  3.         _fifg_total y0_PPP y1_PPP if i==1 [aw=w], row(`rcount') z(`i') matrix(figure3_)
  4. }

. 
. // Graph
. preserve

. clear

. svmat figure3_
number of observations will be reset to 401
Press any key to continue, or Break to abort
number of observations (_N) was 0, now 401

. rename figure3_1 z

. label var z "Poverty line"

. rename figure3_2 fi_total

. label var fi_total "FI"

. rename figure3_3 fg_total

. label var fg_total "FGP"

. rename figure3_4 fifg_diff

. label var fifg_diff "Difference" 

. rename figure3_5 p0_total

. label var p0_total "Pre-fisc" // Note these labels will be in graph legend,

.         // which is why I am not more specific here saying "Pre-Fisc Total Poverty Gap"
. rename figure3_6 p1_total

. label var p1_total "Post-fisc"

. rename figure3_7 p0p1_diff

. label var p0p1_diff "Difference"

. assert (fifg_diff < p0p1_diff + 1) & (fifg_diff > p0p1_diff - 1) // Proposition 4

.         // (the above asserts they are equal but allows for slight rounding error)
. 
. // From dollars per day to billions of dollars per year;
. //  differences to absolute value
. ds z, not // all variables except z are now in `r(varlist)'
fi_total   fg_total   fifg_diff  p0_total   p1_total   p0p1_diff

. foreach var of varlist `r(varlist)' {
  2.         replace `var' = `var'*365/1000000000
  3.         if strpos("`var'","diff") replace `var' = abs(`var')
  4. }
(386 real changes made)
(400 real changes made)
(400 real changes made)
(400 real changes made)
(400 real changes made)
(391 real changes made)
(400 real changes made)
(400 real changes made)

. 
. // FIGURE 3a
. #delimit ;
delimiter now ;
. graph twoway 
>         (line fg_total z, `o' `c2')
>         (line fi_total z, `o' `c1')
>         (line fifg_diff z, `o' `c3')
>         ,
>         `xaxis' `yaxis' `legend' `aspectratio'
>         `graphregion' `plotregion'      
>         title("(a) Total FI and FGP", `maintops')
>         subtitle("(Billions of dollars per year)", `subtopts')
>         name("total_fi_fg", replace)
>         nodraw
> ;

. #delimit cr
delimiter now cr
. 
. // FIGURE 3b
. #delimit ;
delimiter now ;
. graph twoway
>         (line p0_total z, `o' `c2')
>         (line p1_total z, `o' `c1')
>         (line p0p1_diff z, `o' `c3')
>         ,
>         `xaxis'
>         ylabel(0(10)35, `yopts') 
>         `legend' `aspectratio'
>         `graphregion' `plotregion'      
>         title("(b) Total poverty gaps", `maintops')
>         subtitle("(Billions of dollars per year)", `subtopts')
>         name("total_povgaps", replace)
>         nodraw
> ;

. #delimit cr
delimiter now cr
. 
. // COMBINED FIGURE 3
. graph combine total_fi_fg total_povgaps, ///
>         imargin(sides) ysize(6) xsize(11) graphregion(margin(0 0 0 0)) ///
>         saving("$base/graphs/total_fi_fg_povgaps.gph", replace)
(note: file C:/Dropbox/Submissions/JDE_2015/graphs/total_fi_fg_povgaps.gph not found)
(file C:/Dropbox/Submissions/JDE_2015/graphs/total_fi_fg_povgaps.gph saved)

. graph export "$base/graphs/total_fi_fg_povgaps.eps", replace
(note: file C:/Dropbox/Submissions/JDE_2015/graphs/total_fi_fg_povgaps.eps not found)
(file C:/Dropbox/Submissions/JDE_2015/graphs/total_fi_fg_povgaps.eps written in EPS format)

.         
. // NOTE to remove the white space at the top and bottom of the .eps file,
. //  which I couldn't figure out how to do in Stata, I manually opened the .eps
. //  file in a text editor and changed the following lines:
. **   %%BoundingBox: 0 0 792 432
. **   %%HiResBoundingBox: 0.000 0.000 792.000 432.000
. //  to the following:
. **   %%BoundingBox: 0 54 792 385
. **   %%HiResBoundingBox: 0.000 54.000 792.000 385.000
. //  (see http://goo.gl/V8ibX6 for more info)
. 
. *****************************
. ** ADDITIONAL CALCULATIONS **
. *****************************
. // Maximum poverty reduction for text in Section 5
. putmata r=(z fi_total fg_total fifg_diff p0_total p1_total p0p1_diff), replace
(1 matrix posted)

. mata: select(r, r[,7] :== colmax(r[,7]))
                 1             2             3             4             5             6
    +-------------------------------------------------------------------------------------
  1 |  2.880000114   1.168732047   4.102326393   2.933594704   17.23934555   14.30574989
    +-------------------------------------------------------------------------------------
                 7
     ---------------+
  1    2.933594704  |
     ---------------+

.         // column 1 is the poverty line with max poverty reduction
.         // column 2 shows total FI at this line (billions of $ per year)
.         // column 3 shows total FGP at this line (billions of $ per year)
.         // column 4 shows difference between FI and FGP at this line (billions of $ per yea
> r)
.         // column 5 shows total pre-fisc poverty gap at this line (billions of $ per year)
.         // column 6 shows total post-fisc poverty gap at this line (billions of $ per year)
.         // column 7 shows reduction in poverty gap (billions of $ per year)
.         
. // Values of FI, FGP, poverty gap at 1.25 and 2.50 lines
. display "1.25 poverty line"
1.25 poverty line

. mata: select(r, r[,1] :== 1.25)
                 1             2             3             4             5             6
    +-------------------------------------------------------------------------------------
  1 |         1.25   .0278701074   1.305894852   1.278024673    2.28792429   1.009899378
    +-------------------------------------------------------------------------------------
                 7
     ---------------+
  1    1.278024673  |
     ---------------+

. display "2.50 poverty line"
2.50 poverty line

. mata: select(r, r[,1] :== 2.50)
                 1             2             3             4             5             6
    +-------------------------------------------------------------------------------------
  1 |          2.5   .6759855747   3.503629208   2.827643633   12.38244057   9.554797173
    +-------------------------------------------------------------------------------------
                 7
     ---------------+
  1    2.827643633  |
     ---------------+

.         // column 1 is the poverty line
.         // column 2 shows total FI at this line (billions of $ per year)
.         // column 3 shows total FGP at this line (billions of $ per year)
.         // column 4 shows difference between FI and FGP at this line (billions of $ per yea
> r)
.         // column 5 shows total pre-fisc poverty gap at this line (billions of $ per year)
.         // column 6 shows total post-fisc poverty gap at this line (billions of $ per year)
.         // column 7 shows reduction in poverty gap (billions of $ per year)
. 
. restore

. 
. *************
. ** WRAP UP **
. *************
. log close
      name:  <unnamed>
       log:  C:/Dropbox/Submissions/JDE_2015/logs/3_fiscal_impoverishment_20160523_141321.log
  log type:  text
 closed on:  23 May 2016, 14:15:21
---------------------------------------------------------------------------------------------
