# Supplementary material for: Can a poverty-reducing and progressive tax and transfer system hurt the poor?
Source: J Dev Econ. 2016 Sep;122:63–75. doi: 10.1016/j.jdeveco.2016.04.001 (PMC4988485; doi:10.1016/j.jdeveco.2016.04.001)
Supplement: Supplementary file 1 — Supplementary material. [file mmc1.zip › logs/4_robustness_20160523_132701.log]

---------------------------------------------------------------------------------------------
      name:  <unnamed>
       log:  C:/Dropbox/Submissions/JDE_2015/logs/4_robustness_20160523_132701.log
  log type:  text
 opened on:  23 May 2016, 13:27:01

. di "`c(current_date)' `c(current_time)'"
23 May 2016 13:27:01

. pwd
C:\Dropbox\Programs\Stata14\wd

. 
. ************
. ** LOCALS **
. ************
. // Incomes and poverty line
. local y0 ym_BC // pre-fisc income: benchmark case market income

. local incomes y0 y1

. scalar _z = 2.5 // poverty line of $2.50 per person per day (used in upper-middle income co
> untries)

. 
. **************************
. ** PRELIMINARY PROGRAMS **
. **************************
. // Program for concentration coefficients and Ginis
. // BEGIN covconc (Higgins 2015)
. cap program drop covconc

. program define covconc, rclass sortpreserve
  1.         syntax varname [if] [in] [pw aw iw fw/], [rank(varname)]
  2.         preserve
  3.         marksample touse
  4.         qui keep if `touse' // drops !`if', !`in', and any missing values of `varname'
  5.         local 1 `varlist'
  6.         if "`rank'"=="" {
  7.                 local rank `1'
  8.                 local _return gini
  9.                 local _returndi Gini
 10.         }
 11.         else {
 12.                 local _return conc
 13.                 local _returndi Concentration Coefficient
 14.         }
 15.         sort `rank' `1' // sort in increasing order of ranking variable; break ties with
>  other variable
 16.         tempvar F wnorm wsum // F is adjusted fractional rank, wnorm normalized weights,
 17.                 // wsum sum of normalized weights for obs 1, ..., i-1
.         if "`exp'"!="" { // with weights
 18.                 local aw [aw=`exp'] // with = since I used / in syntax
 19.                 tempvar weight
 20.                 gen `weight' = `exp'
 21.                 qui summ `weight'
 22.                 qui gen `wnorm' = `weight'/r(sum) // weights normalized to sum to 1
 23.                 qui gen double `wsum' = sum(`wnorm')
 24.                 qui gen double `F' = `wsum'[_n-1] + `wnorm'/2 // from Lerman and Yitzhak
> i (1989)
 25.                 qui replace `F' = `wnorm'/2 in 1
 26.                 qui corr `1' `F' `aw', cov
 27.                 local cov = r(cov_12)
 28.                 qui summ `1' `aw', meanonly 
 29.                 local mean = r(mean)
 30.         }
 31.         else { // no weights
 32.                 qui gen `F' = _n/_N // sorted so this works in unweighted case; 
 33.                         // cumul `1', gen(`F') would also work
.                 qui corr `1' `F', cov
 34.                 local cov = r(cov_12)
 35.                 qui summ `1', meanonly
 36.                 local mean = r(mean)
 37.         }
 38.         local `_return' = ((r(N)-1)/r(N))*(2/`mean')*`cov' // the (N-1)/N term adjusts f
> or
 39.                 // the fact that Stata does sample cov
.         return scalar `_return' = ``_return''
 40.         di as result "`_returndi': ``_return''"
 41.         restore
 42. end // END covconc

. 
. **********
. ** DATA **
. **********
. use "$base/proc/pof2.dta", clear
file C:/Dropbox/Submissions/JDE_2015/proc/pof2.dta not found
r(601);

end of do-file
r(601);
r(601);

end of do-file

r(601);

. do "C:\Dropbox\Submissions\JDE_2015\dofiles\0_master.do"

. /************************************************************************************
> TAXES AND SOCIAL SPENDING IN BRAZIL: MASTER DO FILE
> USES POF 2008-2009, PNAD 2008, AND DATA FROM NATIONAL ACCOUNTS
> do files created by Sean Higgins, shiggins@tulane.edu
> first created May, 2011
> last revised Apr 26, 2015
> 
> **************
> ** READ ME: **
> **************
> 1. These do files were created for the following papers;
>         if using the data resulting from these do files please 
>         cite all of the following:
> 
> Higgins, Sean and Nora Lustig. 2016. "Can a Poverty-Reduing and Progressive Tax
>   and Transfer System Hurt the Poor?" Journal of Development Economics 
>   http://dx.doi.org/10.1016/j.jdeveco.2016.04.001
>   
> Higgins, Sean, Nora Lustig, Whitney Ruble, and Timothy M. Smeeding. 2015.
>   "Comparing the Incidence of Taxes and Social Spending in Brazil and the United
>   States." Review of Income and Wealth. doi:10.1111/roiw.12201
> 
> Higgins, Sean and Claudiney Pereira. 2014. "The Effects of Brazil’s Taxation 
>   and Social Spending on the Distribution of Household Income." Public Finance
>   Review 42, 346-367.
>   
> 2. When running, change the base directory below. Directories in the base
>     directory should match the structure in the downloaded zip file, with
>         the following sub-directories:
>    adofiles // user-written ado files called by these do files
>    data // original raw data
>    dofiles // do files
>    documentation // original documentation of raw data
>    graphs // for graphs produced by do files
>    logs // for log files produced by do files
>    proc // processed data, produced by do files
>    
> 3. To only run certain do files, change the corresponding locals from 1 to 0 below 
>         under ** LOCALS *
> 
> *************************************************************************************/
. 
. *****************
. ** DIRECTORIES **
. *****************
. global base = "C:/Dropbox/Submissions/JDE_2015" // !change! if different computer

. adopath ++ "$base/adofiles" // load in user-written ado files used by these programs
  [1]              "C:/Dropbox/Submissions/JDE_2015/adofiles"
  [2]  (BASE)      "C:/Dropbox/Programs/Stata14/ado/base/"
  [3]  (SITE)      "C:/Dropbox/Programs/Stata14/ado/site/"
  [4]              "."
  [5]  (PERSONAL)  "C:/Dropbox/Programs/Stata14/ado/personal/"
  [6]  (PLUS)      "C:/Dropbox/Programs/Stata14/ado/plus/"
  [7]  (OLDPLACE)  "C:/Dropbox/Programs/Stata14/ado/old/"

. 
. *******************
. ** PRELIMINARIES **
. *******************
. version 11

. 
. ************
. ** LOCALS **
. ************
. local 1_pof_dataprep           = 1

. local 2_income_concepts        = 1

. local 3_fiscal_impoverishment  = 1

. local 4_robustness             = 1

. local 5_stylistic_illustration = 1

. 
. ********
. ** DO **
. ********
. ** 1. 1_pof_dataprep.do // POF 2008-2009 DATA PREPARATION
.         ** INPUTS 
.         **  // Raw data from IBGE:
.         **  // http://www.ibge.gov.br/home/estatistica/populacao/condicaodevida/pof/2008_20
> 09/microdados.shtm
.         **  data/POF0809/T_DOMICILIO_S.txt // dwelling characteristics
.         **  data/POF0809/T_MORADOR_IMPUT_S.txt // imputed individual data
.         **  data/POF0809/T_CONDICOES_DE_VIDA_S.txt // subjective well-being
.         **  data/POF0809/T_INVENTARIO_S.txt // durable goods
.         **  data/POF0809/T_DESPESA_90DIAS_S.txt // expenditures on goods asked over last 90
>  days
.         **  data/POF0809/T_DESPESA_12MESES_S.txt // expenditures on goods asked over last 1
> 2 months
.         **  data/POF0809/T_ALUGUEL_ESTIMADO_S.txt // rent
.         **  data/POF0809/T_CADERNETA_DESPESA_S.txt // expenditures on goods asked over last
>  7 days
.         **  data/POF0809/T_OUTRAS_DESPESAS_S.txt // other expenditures
.         **  data/POF0809/T_DESPESA_S.txt // individual expenditures
.         **  data/POF0809/T_DESPESA_VEICULO_S.txt // vehicle expenditures
.         **  data/POF0809/T_RENDIMENTOS_S.txt // labor income and deductions
.         **  data/POF0809/T_OUTROS_RECI_S.txt // pensions and other income
.         ** OUTPUTS
.         **  proc/pof1.dta // Cleaned POF data
.         **  proc/despesa90.dta // needed for Bolsa Familia beneficiary imputation
.         **  proc/despesa12.dta // needed for Bolsa Familia beneficiary imputation
.         **  proc/despesa7.dta // needed for Bolsa Familia beneficiary imputation
.         **  proc/despesao.dta // needed for Bolsa Familia beneficiary imputation
.         **  proc/despesav.dta // needed for Bolsa Familia beneficiary imputation
.         **  proc/despesa_ind.dta // needed for Bolsa Familia beneficiary imputation
.         **  proc/bensduraveis.dta // needed for Bolsa Familia beneficiary imputation
.         **  proc/domicilio.dta // needed for Bolsa Familia beneficiary imputation
.         **  proc/pessoas.dta // needed for Bolsa Familia beneficiary imputation
.         ** ADO FILES REQUIRED
.         **  -extremes- (Nicholas J. Cox)
.         **  -time- (Sean Higgins)
. if `1_pof_dataprep' do "$base/dofiles/1_pof_dataprep.do"

. /*******************************************************************************
> POF 2008-2009 DATA PREPARATION
> do file created by Sean Higgins, shiggins@tulane.edu
> last revised Apr 26, 2015
> 
> **************
> ** READ ME: **
> **************
> 1. These do files were created for the following papers;
>         if using the data resulting from this do file please 
>         cite all of the following:
> 
> Higgins, Sean and Nora Lustig. 2016. "Can a Poverty-Reduing and Progressive Tax
>   and Transfer System Hurt the Poor?" Journal of Development Economics 
>   http://dx.doi.org/10.1016/j.jdeveco.2016.04.001
>   
> Higgins, Sean, Nora Lustig, Whitney Ruble, and Timothy M. Smeeding. 2015.
>   "Comparing the Incidence of Taxes and Social Spending in Brazil and the United
>   States." Review of Income and Wealth. doi:10.1111/roiw.12201
> 
> Higgins, Sean and Claudiney Pereira. 2014. "The Effects of Brazil�s Taxation 
>   and Social Spending on the Distribution of Household Income." Public Finance
>   Review 42, 346-367.
> 
> *******************************************************************************/
. 
. /*
> Revisions since Jan 2012:
> Jun 25, 2012 - indirect taxes now using consumption data (possibility added)
> Nov 20, 2012 - fixed problem of negative net market income in SA1
> Nov 23, 2012 - now includes Brazil_matching (Soares et al method of matching BF)
> Jan  9, 2013 - adjusted for use on computer cluster
> Apr 27, 2013 - added indirect subsidies and milk transfers (PAA Leite)
> Dec  3, 2015 - cleaned up for posting online
> */
. 
. *********
. ** LOG **
. *********
. time

. local project 1_pof_dataprep

. capture log close
