# Supplementary material for: Can a poverty-reducing and progressive tax and transfer system hurt the poor?
Source: J Dev Econ. 2016 Sep;122:63–75. doi: 10.1016/j.jdeveco.2016.04.001 (PMC4988485; doi:10.1016/j.jdeveco.2016.04.001)
Supplement: Supplementary file 1 — Supplementary material. [file mmc1.zip › logs/4_robustness_20160523_141521.log]

---------------------------------------------------------------------------------------------
      name:  <unnamed>
       log:  C:/Dropbox/Submissions/JDE_2015/logs/4_robustness_20160523_141521.log
  log type:  text
 opened on:  23 May 2016, 14:15:21

. di "`c(current_date)' `c(current_time)'"
23 May 2016 14:15:21

. pwd
C:\Dropbox\Programs\Stata14\wd

. 
. ************
. ** LOCALS **
. ************
. // Incomes and poverty line
. local y0 ym_BC // pre-fisc income: benchmark case market income

. local incomes y0 y1

. scalar _z = 2.5 // poverty line of $2.50 per person per day (used in upper-middle income co
> untries)

. 
. **************************
. ** PRELIMINARY PROGRAMS **
. **************************
. // Program for concentration coefficients and Ginis
. // BEGIN covconc (Higgins 2015)
. cap program drop covconc

. program define covconc, rclass sortpreserve
  1.         syntax varname [if] [in] [pw aw iw fw/], [rank(varname)]
  2.         preserve
  3.         marksample touse
  4.         qui keep if `touse' // drops !`if', !`in', and any missing values of `varname'
  5.         local 1 `varlist'
  6.         if "`rank'"=="" {
  7.                 local rank `1'
  8.                 local _return gini
  9.                 local _returndi Gini
 10.         }
 11.         else {
 12.                 local _return conc
 13.                 local _returndi Concentration Coefficient
 14.         }
 15.         sort `rank' `1' // sort in increasing order of ranking variable; break ties with
>  other variable
 16.         tempvar F wnorm wsum // F is adjusted fractional rank, wnorm normalized weights,
 17.                 // wsum sum of normalized weights for obs 1, ..., i-1
.         if "`exp'"!="" { // with weights
 18.                 local aw [aw=`exp'] // with = since I used / in syntax
 19.                 tempvar weight
 20.                 gen `weight' = `exp'
 21.                 qui summ `weight'
 22.                 qui gen `wnorm' = `weight'/r(sum) // weights normalized to sum to 1
 23.                 qui gen double `wsum' = sum(`wnorm')
 24.                 qui gen double `F' = `wsum'[_n-1] + `wnorm'/2 // from Lerman and Yitzhak
> i (1989)
 25.                 qui replace `F' = `wnorm'/2 in 1
 26.                 qui corr `1' `F' `aw', cov
 27.                 local cov = r(cov_12)
 28.                 qui summ `1' `aw', meanonly 
 29.                 local mean = r(mean)
 30.         }
 31.         else { // no weights
 32.                 qui gen `F' = _n/_N // sorted so this works in unweighted case; 
 33.                         // cumul `1', gen(`F') would also work
.                 qui corr `1' `F', cov
 34.                 local cov = r(cov_12)
 35.                 qui summ `1', meanonly
 36.                 local mean = r(mean)
 37.         }
 38.         local `_return' = ((r(N)-1)/r(N))*(2/`mean')*`cov' // the (N-1)/N term adjusts f
> or
 39.                 // the fact that Stata does sample cov
.         return scalar `_return' = ``_return''
 40.         di as result "`_returndi': ``_return''"
 41.         restore
 42. end // END covconc

. 
. **********
. ** DATA **
. **********
. use "$base/proc/pof2.dta", clear

. 
. // PPP conversion factors (taken from WDI using -wbopendata- re-accessed Dec 2015 
. //  but the numbers are pasted here to ensure replicability in case World Bank 
. //  data are revised in the future)
. local ppp       = 1.5713184 // Consumption-based PPP conversion factor from

.         // 2005 local currency to 2005 PPP-adjusted US dollars
. local cpibase   = 79.560051 // CPI in PPP base year (2005)

. local cpisurvey = 95.203354 // CPI of survey year (2009; survey is 2008-2009 but 

.         // prices were already deflated to 2009 prices in survey using deflation factors)
. 
. // Note: can be pulled from WDI all at once using the following wrapper I wrote for
. //  Azevedo's -wbopendata-:
. ** ssc install ceq, replace
. ** ceqppp, country("bra") base(2005) survey(2009) locals
. 
. ****************
. ** FOOTNOTE 10 *
. ****************
. local y1 ypf_BC_adj // post-fisc income: benchmark case post-fiscal income

. 
. // PPP income variables, poverty dummies
. foreach y of local incomes {
  2.         // Income variables in PPP-adjusted dollars per day
.         gen double `y'_PPP = ``y''*(1/365)*(`cpibase'/`cpisurvey')*(1/`ppp')
  3.         // Poverty dummy
.         gen byte `y'_poor = (`y'_PPP < _z)
  4.         gen double `y'_povgap = max((_z - `y'_PPP)/_z,0)
  5. }
(8,558 missing values generated)

. 
. // Fiscal impoverishment and fiscal gains of the poor
. gen byte is_fi = (y1_PPP < y0_PPP) & (y1_PPP < _z)

. gen byte is_fgp = (y1_PPP > y0_PPP) & (y0_PPP < _z)

. gen double fi = min(y0_PPP,_z) - min(y0_PPP,y1_PPP,_z) // summand of axiomatic measure in (
> 1)

. gen double fgp = min(y1_PPP,_z) - min(y0_PPP,y1_PPP,_z) // summand of axiomatic measure in 
> (2)

. 
. quietly {
Percent of post-fisc poor fiscally impoverished when 
taxes scaled down to equal transfers included in analysis
10.8

. 
. *****************
. ** FOOTNOTE 16 **
. *****************
. local y1 ypf_BC

. summ pc_total_taxes if i==1 [aw=w]

    Variable |     Obs      Weight        Mean   Std. Dev.       Min        Max
-------------+-----------------------------------------------------------------
pc_total_~es | 181,224   190519297    1919.449   4989.594          0   639973.2

. local total_taxes = r(sum)

. summ pc_total_transfers if i==1 [aw=w]

    Variable |     Obs      Weight        Mean   Std. Dev.       Min        Max
-------------+-----------------------------------------------------------------
pc_total_~rs | 181,224   190519297    475.0021   2610.006          0     155364

. local total_transfers = r(sum)

. 
. keep if i==1 // So I don't have to include the if i==1 condition over and over below
(8,558 observations deleted)

. 
. // optimal taxes
. tempvar y_minustax tax

. gen `y_minustax' = `y0'

. gen `tax' = 0

. summ `tax'

    Variable |        Obs        Mean    Std. Dev.       Min        Max
-------------+---------------------------------------------------------
    __000001 |    181,224           0           0          0          0

. local total_sim_tax = r(sum)

. local min = 0

. 
. // start by getting close to total taxes
. di "`total_taxes'"
365692127681.8102

. local line = 33*`ppp'*(`cpisurvey'/`cpibase')*365

. replace `y_minustax' = `line' if `y_minustax'>`line'
(9,466 real changes made)

. replace `tax' = `y0' - `y_minustax'
(164,795 real changes made)

. summ `tax' [aw=w]

    Variable |     Obs      Weight        Mean   Std. Dev.       Min        Max
-------------+-----------------------------------------------------------------
    __000001 | 181,224   190519297     1879.69   13951.84  -.0009766    3868952

. di %12.0f r(sum)
358117294118

. 
. local max = `line'

. 
. // now that we are reducing all above $33/day to $33/day, keep going by continuing the 
. //  optimal (lexicographic) taxation:
. gsort -`y0'

. 
. while `total_sim_tax' < `total_taxes' {
  2.         qui summ `y0' if `y0'<`max'-1
  3.         local newmax = r(max)
  4.         
.         qui replace `tax' = `tax' + (`max' - `newmax') if `y_minustax'>=`max'-1
  5.         qui replace `y_minustax' = `y0' - `tax'
  6.         
.         qui summ `tax' [aw=w]
  7.         local total_sim_tax = r(sum)
  8.         
.         local max = `newmax'
  9. }

. gen pc_optimal_taxes = `tax'

. 
. // optimal transfers of Bolsa Familia
. tempvar y_plustransfer transfer

. gen `y_plustransfer' = `y0'

. gen `transfer' = 0

. summ `transfer' if i==1

    Variable |        Obs        Mean    Std. Dev.       Min        Max
-------------+---------------------------------------------------------
    __000003 |    181,224           0           0          0          0

. local total_sim_transfer = r(sum)

. local min = 0

. 
. di "`total_transfers'"
90497069602.41521

. 
. // start by getting close to here: (tried different lines in $/day until got close to size
. //  of Bolsa Familia)
. local line = 1.9*`ppp'*(`cpisurvey'/`cpibase')*365 // in local currency

. replace `y_plustransfer' = `line' if `y_plustransfer'<`line'
(26,587 real changes made)

. replace `transfer' = `y_plustransfer' - `y0'
(169,203 real changes made)

. summ `transfer' [aw=w]

    Variable |     Obs      Weight        Mean   Std. Dev.       Min        Max
-------------+-----------------------------------------------------------------
    __000003 | 181,224   190519297    63.02525   209.0084  -.0299711   1303.971

. di %12.0f r(sum)
 12007527037

. 
. summ pc_BolsaFamilia [aw=w]

    Variable |     Obs      Weight        Mean   Std. Dev.       Min        Max
-------------+-----------------------------------------------------------------
pc_BolsaFa~a | 181,224   190519297    64.38282   120.2303          0     3393.6

. local total_BF = r(sum)

. 
. local min = `line'

. 
. sort `y0'

. // now that we are close from lifting everyone below $1.90 to $1.90 above, keep going with 
> the
. //  optimal (lexicographic) redistribution:
. while `total_sim_transfer'<`total_BF' {
  2. 
.         qui summ `y0' if `y0'>`min'+1, meanonly
  3.         local newmin = r(min)
  4. 
.         qui replace `transfer' = `transfer' + (`newmin' - `min') if `y_plustransfer'<=`min'
> +1
  5.         qui replace `y_plustransfer' = `y0' + `transfer' 
  6.         
.         qui summ `transfer' [aw=w]
  7.         local total_sim_transfer = r(sum)
  8.         
.         local min = `newmin'
  9. }

. gen pc_optimal_BF = `transfer'

. gen y1_optimal = `y0' + (pc_total_transfers - pc_BolsaFamilia) + pc_optimal_BF - pc_optimal
> _taxes

. 
. quietly {
Minimum income after optimal redistribution:
1.92

. 
. local y1_optimal y1_optimal

. local incomes y0 y1 y1_optimal

. foreach y of local incomes {
  2.         cap drop `y'_PPP `y'_poor `y'_povgap
  3.         
.         // Income variables in PPP-adjusted dollars per day
.         gen double `y'_PPP = ``y''*(1/365)*(`cpibase'/`cpisurvey')*(1/`ppp')
  4.         // Poverty dummy
.         gen byte `y'_poor = (`y'_PPP < _z)
  5.         gen double `y'_povgap = max((_z - `y'_PPP)/_z,0)
  6.         
. }

. quietly {
Poverty gap under optimal redistribution:
0.0257
Poverty gap under actual redistribution:
0.0550
Gini under optimal redistribution:
0.4527
Gini under actual redistribution:
0.5391

. 
. *************
. ** WRAP UP **
. *************
. log close
      name:  <unnamed>
       log:  C:/Dropbox/Submissions/JDE_2015/logs/4_robustness_20160523_141521.log
  log type:  text
 closed on:  23 May 2016, 14:15:32
---------------------------------------------------------------------------------------------
