# Supplementary material for: Can a poverty-reducing and progressive tax and transfer system hurt the poor?
Source: J Dev Econ. 2016 Sep;122:63–75. doi: 10.1016/j.jdeveco.2016.04.001 (PMC4988485; doi:10.1016/j.jdeveco.2016.04.001)
Supplement: Supplementary file 1 — Supplementary material. [file mmc1.zip › logs/5_stylistic_illustration_20160426_224911.log]

----------------------------------------------------------------------------
      name:  <unnamed>
       log:  C:/Dropbox/Submissions/JDE_2015/logs/5_stylistic_illustration_2
> 0160426_224911.log
  log type:  text
 opened on:  26 Apr 2016, 22:49:11

. di "`c(current_date)' `c(current_time)'"
26 Apr 2016 22:49:11

. pwd
C:\Dropbox\Programs\Stata14\wd

. 
. ************
. ** LOCALS **
. ************
. // For graph 
. local thickness thick

. local c1 lcolor(dknavy)

. local c2 lcolor(orange)

. local c3 lcolor(gray) lpattern(dash)

. local legendsize large

. local xsize large // large for multipanel, ow medium

. local numsize large // normally use medlarge; large if multipanel

. local topts margin(top) size(`xsize') color(black)

. local xaxis xlabel(, notick nolabel) ///
>         xtitle("Population ordered by pre-fisc income", `topts') 

. local yaxis ylabel(, notick labcolor(white) labsize(`numsize')) ///
>         title("Income", pos(11) span size(`xsize') color(black))

. local yaxis2 ylabel(0(.2)1, `yopts') // for Lorenz curves

. local lopts ring(0) pos(11) col(1) size(`legendsize') symx(*0.625) keygap(
> *0.48) rowgap(*.75) ///
>         region(margin(zero) lcolor(white))

. local aspectratio  aspect(0.6)

. local o sort lwidth(`thickness')

. local plotregion plotregion(margin(l=0 b=0 t+0.3 r=0) fcolor(white) lstyle
> (none) lcolor(white)) 

. local graphregion graphregion(margin(zero) fcolor(white) lstyle(none) lcol
> or(white)) 

. 
. **********
. ** DATA **
. **********
. clear

. 
. // Create variables for curves and areas
. set obs 401 // to go from 0 to 4
number of observations (_N) was 0, now 401

. gen x = _n/100 - 1/100 // so x = 0(0.01)4

. gen prefisc  = 6/(1+exp(2.5-x)) - 0.4

. gen postfisc = cos(3.5*x) + x + 0.3

. gen z = 2.5

. gen fg_dummy = (prefisc < postfisc) & (prefisc < z)

. gen fi_dummy = (postfisc < prefisc) & (postfisc < z)

. gen fg_hi = min(postfisc,z) if fg_dummy==1
(223 missing values generated)

. gen fg_lo = prefisc  if fg_dummy==1
(223 missing values generated)

. gen fi_hi = min(prefisc,z) if fi_dummy==1 
(287 missing values generated)

. gen fi_lo = postfisc if fi_dummy==1
(287 missing values generated)

. 
. **************
. ** FIGURE 1 **
. **************
. // Variable labels
. label var prefisc "Pre-fisc"

. label var postfisc "Post-fisc"

. label var z "Poverty line"

. label var fg_hi "Fiscal gains of the poor"

. label var fi_hi "Fiscal impoverishment"

. 
. #delimit ;
delimiter now ;
. graph twoway
>         (area fg_hi x, color(gs10) lwidth(none) cmissing(n))
>         (area fi_hi x, color(gs3)  lwidth(none) cmissing(n))
>         (area fg_lo x, color(white) lcolor(white) cmissing(n))
>         (area fi_lo x, color(white) lcolor(white) cmissing(n))
>         (line z        x, `c3' `o')
>         (line prefisc  x, `c2' `o')
>         (line postfisc x, `c1' `o')
>         , 
>         `yaxis' 
>         `xaxis'
>         legend(order(6 7 5 2 1) `lopts')
>         `aspectratio'
>         `plotregion' 
>         `graphregion'
>         saving("$base/graphs/stylistic.gph", replace)
> ;
(note: file C:/Dropbox/Submissions/JDE_2015/graphs/stylistic.gph not found)
(file C:/Dropbox/Submissions/JDE_2015/graphs/stylistic.gph saved)

. #delimit cr
delimiter now cr
. 
. graph export "$base/graphs/stylistic.eps", replace
(note: file C:/Dropbox/Submissions/JDE_2015/graphs/stylistic.eps not found)
(file C:/Dropbox/Submissions/JDE_2015/graphs/stylistic.eps written in EPS fo
> rmat)

. 
. *************
. ** WRAP UP **
. *************
. log close
      name:  <unnamed>
       log:  C:/Dropbox/Submissions/JDE_2015/logs/5_stylistic_illustration_2
> 0160426_224911.log
  log type:  text
 closed on:  26 Apr 2016, 22:49:12
----------------------------------------------------------------------------
